# Supplementary material for: 1,4,6,10-Tetraazaadamantanes (TAADs) with N-amino groups: synthesis and formation of boron chelates and host–guest complexes
Source: Beilstein J Org Chem. 2022 Oct 11;18:1424–34. doi: 10.3762/bjoc.18.148 (PMC9577388; doi:10.3762/bjoc.18.148)
Supplement: File 2 — Crystallographic information files (CIFs) for compounds 19e·3HCl·H2O, Bn-4c(bromide)·3CD3OD, 21·2D2O, 4a·H2O·0.5MeOH, 4a·HCl·H2O·MeOH, 4c·HCl·3.5MeOH, 8a, 21·HCl·2H2O, and hydrazinium dihydrochloride. CCDC deposition numbers 2190361, 2190362, 2190363, 2182991, 2182992, 2182993, 2182994, 2182995, 2183048. [file Beilstein_J_Org_Chem-18-1424-s002.zip]

Archive with 9 entries (9 files):
- 19e_3HCl_H2O.cif
- 21_2D2O.cif
- 21_HCl_2H2O.cif
- 4a_H2O_0.5CH3OH.cif
- 4a_HCl_H2O_MeOH.cif
- 4c_HCl_3.5MeOH.cif
- 8a.cif
- Bn-4c(bromide)_3CD3OD.cif
- Hydrazinium+dihydrochloride.cif
