# Supplementary material for: 1,4,6,10-Tetraazaadamantanes (TAADs) with N-amino groups: synthesis and formation of boron chelates and host–guest complexes
Source: Beilstein J Org Chem. 2022 Oct 11;18:1424–34. doi: 10.3762/bjoc.18.148 (PMC9577388; doi:10.3762/bjoc.18.148)
Supplement: File 2 — Crystallographic information files (CIFs) for compounds 19e·3HCl·H2O, Bn-4c(bromide)·3CD3OD, 21·2D2O, 4a·H2O·0.5MeOH, 4a·HCl·H2O·MeOH, 4c·HCl·3.5MeOH, 8a, 21·HCl·2H2O, and hydrazinium dihydrochloride. CCDC deposition numbers 2190361, 2190362, 2190363, 2182991, 2182992, 2182993, 2182994, 2182995, 2183048. [file Beilstein_J_Org_Chem-18-1424-s002.zip › 19e_3HCl_H2O.cif]

data_ART2859
_audit_creation_date               2022-07-13
_audit_creation_method
;
Olex2 1.3
(compiled 2020.11.12 svn.r5f609507 for OlexSys, GUI svn.r6408)
;
_shelxl_version_number             2014/6
_audit_contact_author_address      ?
_audit_contact_author_email        ?
_audit_contact_author_name         ''
_audit_contact_author_phone        ?
_publ_contact_author_id_orcid      ?
_publ_section_references
;
Dolomanov, O.V., Bourhis, L.J., Gildea, R.J, Howard, J.A.K. & Puschmann, H.
 (2009), J. Appl. Cryst. 42, 339-341.

Sheldrick, G.M. (2008). Acta Cryst. A64, 112-122.

Sheldrick, G.M. (2015). Acta Cryst. A71, 3-8.
;
_chemical_name_common              ?
_chemical_name_systematic          ?
_chemical_formula_moiety           '4(Cl), 2(H2 O), C13 H25 N7'
_chemical_formula_sum              'C13 H29 Cl4 N7 O2'
_chemical_formula_weight           457.23
_chemical_melting_point            ?
loop_
  _atom_type_symbol
  _atom_type_description
  _atom_type_scat_dispersion_real
  _atom_type_scat_dispersion_imag
  _atom_type_scat_source
 'C' 'C' 0.0033 0.0016 'International Tables Vol C Tables 4.2.6.8 and 6.1.1.4'
 'H' 'H' 0.0000 0.0000 'International Tables Vol C Tables 4.2.6.8 and 6.1.1.4'
 'Cl' 'Cl' 0.1484 0.1585 'International Tables Vol C Tables 4.2.6.8 and 6.1.1.4'
 'N' 'N' 0.0061 0.0033 'International Tables Vol C Tables 4.2.6.8 and 6.1.1.4'
 'O' 'O' 0.0106 0.0060 'International Tables Vol C Tables 4.2.6.8 and 6.1.1.4'

_shelx_space_group_comment
;
The symmetry employed for this shelxl refinement is uniquely defined
by the following loop, which should always be used as a source of
symmetry information in preference to the above space-group names.
They are only intended as comments.
;
_space_group_crystal_system        'monoclinic'
_space_group_IT_number             14
_space_group_name_H-M_alt          'P 1 21/n 1'
_space_group_name_Hall             '-P 2yn'
loop_
  _space_group_symop_operation_xyz
 'x, y, z'
 '-x+1/2, y+1/2, -z+1/2'
 '-x, -y, -z'
 'x-1/2, -y-1/2, z-1/2'

_cell_length_a                     13.2715(12)
_cell_length_b                     8.7048(8)
_cell_length_c                     18.2480(17)
_cell_angle_alpha                  90
_cell_angle_beta                   110.502(6)
_cell_angle_gamma                  90
_cell_volume                       1974.6(3)
_cell_formula_units_Z              4
_cell_measurement_reflns_used      4163
_cell_measurement_temperature      100
_cell_measurement_theta_max        30.33
_cell_measurement_theta_min        2.38
_shelx_estimated_absorpt_T_max     0.969
_shelx_estimated_absorpt_T_min     0.885
_exptl_absorpt_coefficient_mu      0.624
_exptl_absorpt_correction_T_max    0.5645
_exptl_absorpt_correction_T_min    0.2619
_exptl_absorpt_correction_type     multi-scan
_exptl_absorpt_process_details
;
SADABS-2016/2 (Bruker,2016/2) was used for absorption correction.
wR2(int) was 0.1534 before and 0.1162 after correction.
The Ratio of minimum to maximum transmission is 0.4640.
The \l/2 correction factor is Not present.
;
_exptl_absorpt_special_details     ?
_exptl_crystal_colour              colourless
_exptl_crystal_colour_primary      colourless
_exptl_crystal_density_diffrn      1.538
_exptl_crystal_density_meas        .
_exptl_crystal_density_method      ?
_exptl_crystal_description         prism
_exptl_crystal_F_000               960
_exptl_crystal_size_max            0.2
_exptl_crystal_size_mid            0.05
_exptl_crystal_size_min            0.05
_exptl_transmission_factor_max     ?
_exptl_transmission_factor_min     ?
_diffrn_reflns_av_R_equivalents    0.1143
_diffrn_reflns_av_unetI/netI       0.0890
_diffrn_reflns_Laue_measured_fraction_full  0.999
_diffrn_reflns_Laue_measured_fraction_max  0.999
_diffrn_reflns_limit_h_max         16
_diffrn_reflns_limit_h_min         -15
_diffrn_reflns_limit_k_max         10
_diffrn_reflns_limit_k_min         -10
_diffrn_reflns_limit_l_max         19
_diffrn_reflns_limit_l_min         -22
_diffrn_reflns_number              18156
_diffrn_reflns_point_group_measured_fraction_full  0.999
_diffrn_reflns_point_group_measured_fraction_max  0.999
_diffrn_reflns_theta_full          25.242
_diffrn_reflns_theta_max           25.993
_diffrn_reflns_theta_min           2.339
_diffrn_ambient_temperature        100
_diffrn_detector_area_resol_mean   ?
_diffrn_measured_fraction_theta_full  0.999
_diffrn_measured_fraction_theta_max  0.999
_diffrn_measurement_device_type    'Bruker Quest D8'
_diffrn_measurement_method         '\f and \w scans'
_diffrn_radiation_monochromator    'graphite'
_diffrn_radiation_type             MoK\a
_diffrn_radiation_wavelength       0.71073
_diffrn_source                     ?
_diffrn_source_current             1.4
_diffrn_source_power               0.07
_diffrn_source_voltage             50.0
_diffrn_standards_number           0
_reflns_Friedel_coverage           0.000
_reflns_Friedel_fraction_full      .
_reflns_Friedel_fraction_max       .
_reflns_number_gt                  2959
_reflns_number_total               3877
_reflns_special_details
;
 Reflections were merged by SHELXL according to the crystal
 class for the calculation of statistics and refinement.
 
 _reflns_Friedel_fraction is defined as the number of unique
 Friedel pairs measured divided by the number that would be
 possible theoretically, ignoring centric projections and
 systematic absences.
;
_reflns_threshold_expression       'I > 2\s(I)'
_computing_cell_refinement         ?
_computing_data_collection         ?
_computing_data_reduction          ?
_computing_molecular_graphics      'Olex2 1.3 (Dolomanov et al., 2009)'
_computing_publication_material    'Olex2 1.3 (Dolomanov et al., 2009)'
_computing_structure_refinement    'XL  (Sheldrick, 2008)'
_computing_structure_solution      'SHELXT 2014/4 (Sheldrick, 2014)'
_refine_diff_density_max           0.806
_refine_diff_density_min           -0.657
_refine_diff_density_rms           0.144
_refine_ls_extinction_coef         .
_refine_ls_extinction_method       none
_refine_ls_goodness_of_fit_ref     1.043
_refine_ls_hydrogen_treatment      constr
_refine_ls_matrix_type             full
_refine_ls_number_parameters       235
_refine_ls_number_reflns           3877
_refine_ls_number_restraints       0
_refine_ls_R_factor_all            0.0853
_refine_ls_R_factor_gt             0.0646
_refine_ls_restrained_S_all        1.043
_refine_ls_shift/su_max            0.000
_refine_ls_shift/su_mean           0.000
_refine_ls_structure_factor_coef   Fsqd
_refine_ls_weighting_details      
 'w=1/[\s^2^(Fo^2^)+(0.1033P)^2^+0.2030P] where P=(Fo^2^+2Fc^2^)/3'
_refine_ls_weighting_scheme        calc
_refine_ls_wR_factor_gt            0.1643
_refine_ls_wR_factor_ref           0.1812
_refine_special_details            ?
_olex2_refinement_description
;
1.a Riding coordinates:
 O1W(H1WA,H1WB), O2W(H2WA,H2WB), N5(H5A,H5B,H5C), N6(H6A,H6B,H6C), N7(H7A,H7B,
 H7C)
1.b Ternary CH refined with riding coordinates:
 C2(H2), C4(H4), C6(H6)
1.c Secondary CH2 refined with riding coordinates:
 C1(H1A,H1B), C3(H3A,H3B), C5(H5D,H5E), C7(H7D,H7E)
1.d Aromatic/amide H refined with riding coordinates:
 C9(H9), C10(H10), C11(H11), C12(H12), C13(H13)
;
_atom_sites_solution_hydrogens     mixed
_atom_sites_solution_primary       dual
_atom_sites_solution_secondary     ?
loop_
  _atom_site_label
  _atom_site_type_symbol
  _atom_site_fract_x
  _atom_site_fract_y
  _atom_site_fract_z
  _atom_site_U_iso_or_equiv
  _atom_site_adp_type
  _atom_site_occupancy
  _atom_site_site_symmetry_order
  _atom_site_calc_flag
  _atom_site_refinement_flags_posn
  _atom_site_refinement_flags_adp
  _atom_site_refinement_flags_occupancy
  _atom_site_disorder_assembly
  _atom_site_disorder_group
 Cl1 Cl 0.70606(8) 0.46185(11) 0.68001(6) 0.0214(3) Uani 1 1 d . . . . .
 Cl4 Cl 1.12836(8) 0.76081(10) 0.54693(6) 0.0188(3) Uani 1 1 d . . . . .
 Cl2 Cl 0.58657(8) 0.25907(10) 0.48174(6) 0.0211(3) Uani 1 1 d . . . . .
 Cl3 Cl 0.47731(8) 0.76488(11) 0.24729(6) 0.0219(3) Uani 1 1 d . . . . .
 O1W O 1.0538(2) 0.5185(3) 0.64213(16) 0.0219(6) Uani 1 1 d . . . . .
 H1WA H 1.0787 0.5880 0.6121 0.026 Uiso 1 1 d R U . . .
 H1WB H 1.0474 0.5852 0.6797 0.026 Uiso 1 1 d R U . . .
 O2W O 0.3750(2) 0.9578(3) 0.36770(17) 0.0287(7) Uani 1 1 d . . . . .
 H2WA H 0.3556 0.8873 0.4016 0.034 Uiso 1 1 d R U . . .
 H2WB H 0.3603 0.8929 0.3208 0.034 Uiso 1 1 d R U . . .
 N1 N 0.8236(2) 0.5868(3) 0.50909(17) 0.0141(7) Uani 1 1 d . . . . .
 N2 N 0.7546(3) 0.8241(3) 0.55426(17) 0.0150(7) Uani 1 1 d . . . . .
 N3 N 0.6373(2) 0.6385(3) 0.47196(18) 0.0140(7) Uani 1 1 d . . . . .
 N4 N 0.7615(3) 0.8296(3) 0.40113(18) 0.0144(7) Uani 1 1 d . . . . .
 N5 N 0.8367(3) 0.4679(3) 0.56752(18) 0.0167(7) Uani 1 1 d . . . . .
 H5A H 0.9066 0.4743 0.5993 0.020 Uiso 1 1 d R U . . .
 H5B H 0.8001 0.4670 0.5999 0.020 Uiso 1 1 d R U . . .
 H5C H 0.8340 0.3806 0.5341 0.020 Uiso 1 1 d R U . . .
 N6 N 0.7415(3) 0.7866(4) 0.62776(18) 0.0178(7) Uani 1 1 d . . . . .
 H6A H 0.8068 0.7853 0.6662 0.021 Uiso 1 1 d R U . . .
 H6B H 0.7152 0.6882 0.6318 0.021 Uiso 1 1 d R U . . .
 H6C H 0.7025 0.8615 0.6445 0.021 Uiso 1 1 d R U . . .
 N7 N 0.5314(2) 0.6026(4) 0.41815(18) 0.0162(7) Uani 1 1 d . . . . .
 H7A H 0.5177 0.4954 0.4137 0.019 Uiso 1 1 d R U . . .
 H7B H 0.4803 0.6466 0.4386 0.019 Uiso 1 1 d R U . . .
 H7C H 0.5112 0.6471 0.3699 0.019 Uiso 1 1 d R U . . .
 C1 C 0.8614(3) 0.8357(4) 0.4729(2) 0.0153(8) Uani 1 1 d . . . . .
 H1A H 0.8789 0.9438 0.4892 0.018 Uiso 1 1 calc R U . . .
 H1B H 0.9227 0.7913 0.4610 0.018 Uiso 1 1 calc R U . . .
 C2 C 0.8435(3) 0.7454(4) 0.5388(2) 0.0156(8) Uani 1 1 d . . . . .
 H2 H 0.9099 0.7489 0.5866 0.019 Uiso 1 1 calc R U . . .
 C3 C 0.6685(3) 0.8972(4) 0.4207(2) 0.0152(8) Uani 1 1 d . . . . .
 H3A H 0.6017 0.8924 0.3743 0.018 Uiso 1 1 calc R U . . .
 H3B H 0.6835 1.0062 0.4362 0.018 Uiso 1 1 calc R U . . .
 C4 C 0.6547(3) 0.8057(4) 0.4876(2) 0.0155(8) Uani 1 1 d . . . . .
 H4 H 0.5935 0.8492 0.5010 0.019 Uiso 1 1 calc R U . . .
 C5 C 0.7356(3) 0.6653(4) 0.3764(2) 0.0148(8) Uani 1 1 d . . . . .
 H5D H 0.7944 0.6197 0.3620 0.018 Uiso 1 1 calc R U . . .
 H5E H 0.6684 0.6602 0.3303 0.018 Uiso 1 1 calc R U . . .
 C6 C 0.7221(3) 0.5763(4) 0.4449(2) 0.0151(8) Uani 1 1 d . . . . .
 H6 H 0.7062 0.4661 0.4296 0.018 Uiso 1 1 calc R U . . .
 C7 C 0.7748(3) 0.9266(4) 0.3344(2) 0.0167(8) Uani 1 1 d . . . . .
 H7D H 0.7068 0.9225 0.2889 0.020 Uiso 1 1 calc R U . . .
 H7E H 0.7872 1.0349 0.3518 0.020 Uiso 1 1 calc R U . . .
 C8 C 0.8648(3) 0.8756(4) 0.3089(2) 0.0173(8) Uani 1 1 d . . . . .
 C9 C 0.8427(4) 0.7934(4) 0.2396(2) 0.0217(9) Uani 1 1 d . . . . .
 H9 H 0.7704 0.7687 0.2092 0.026 Uiso 1 1 calc R U . . .
 C10 C 0.9255(4) 0.7471(4) 0.2144(3) 0.0281(10) Uani 1 1 d . . . . .
 H10 H 0.9097 0.6909 0.1670 0.034 Uiso 1 1 calc R U . . .
 C11 C 1.0304(4) 0.7828(5) 0.2581(3) 0.0269(10) Uani 1 1 d . . . . .
 H11 H 1.0871 0.7490 0.2416 0.032 Uiso 1 1 calc R U . . .
 C12 C 1.0536(4) 0.8682(5) 0.3264(2) 0.0249(9) Uani 1 1 d . . . . .
 H12 H 1.1260 0.8935 0.3562 0.030 Uiso 1 1 calc R U . . .
 C13 C 0.9709(3) 0.9164(5) 0.3509(2) 0.0212(9) Uani 1 1 d . . . . .
 H13 H 0.9867 0.9776 0.3967 0.025 Uiso 1 1 calc R U . . .

loop_
  _atom_site_aniso_label
  _atom_site_aniso_U_11
  _atom_site_aniso_U_22
  _atom_site_aniso_U_33
  _atom_site_aniso_U_23
  _atom_site_aniso_U_13
  _atom_site_aniso_U_12
 Cl1 0.0256(6) 0.0226(5) 0.0170(5) 0.0024(4) 0.0087(4) -0.0020(4)
 Cl4 0.0246(5) 0.0151(5) 0.0158(5) -0.0018(3) 0.0061(4) 0.0006(4)
 Cl2 0.0305(6) 0.0168(5) 0.0204(6) -0.0011(4) 0.0142(5) 0.0003(4)
 Cl3 0.0263(6) 0.0245(5) 0.0124(5) 0.0024(4) 0.0038(4) -0.0027(4)
 O1W 0.0264(16) 0.0215(15) 0.0166(15) 0.0018(11) 0.0059(13) 0.0028(11)
 O2W 0.045(2) 0.0238(16) 0.0188(16) -0.0003(12) 0.0128(14) 0.0063(13)
 N1 0.0209(17) 0.0109(15) 0.0089(15) 0.0035(12) 0.0034(13) 0.0001(12)
 N2 0.0212(17) 0.0149(15) 0.0080(16) 0.0018(12) 0.0042(13) 0.0010(13)
 N3 0.0166(16) 0.0121(15) 0.0118(16) 0.0007(12) 0.0031(13) 0.0008(12)
 N4 0.0215(17) 0.0091(15) 0.0132(16) 0.0009(12) 0.0068(14) 0.0004(12)
 N5 0.0234(18) 0.0163(16) 0.0114(16) 0.0033(12) 0.0074(14) 0.0001(13)
 N6 0.0261(19) 0.0169(16) 0.0101(16) -0.0002(12) 0.0061(14) 0.0022(13)
 N7 0.0194(17) 0.0167(16) 0.0118(17) -0.0005(12) 0.0047(14) 0.0008(13)
 C1 0.020(2) 0.0148(18) 0.0081(18) 0.0003(14) 0.0015(15) -0.0025(15)
 C2 0.019(2) 0.0128(18) 0.014(2) 0.0007(14) 0.0050(16) -0.0013(14)
 C3 0.020(2) 0.0134(18) 0.0116(19) -0.0015(14) 0.0053(16) 0.0029(15)
 C4 0.023(2) 0.0094(17) 0.0142(19) -0.0025(14) 0.0070(16) -0.0002(15)
 C5 0.0198(19) 0.0124(18) 0.0096(18) -0.0025(14) 0.0018(15) -0.0006(15)
 C6 0.0180(19) 0.0119(17) 0.0147(19) 0.0011(14) 0.0049(16) 0.0017(15)
 C7 0.025(2) 0.0129(18) 0.0106(19) 0.0051(14) 0.0037(16) -0.0005(16)
 C8 0.030(2) 0.0114(18) 0.0108(19) 0.0028(14) 0.0073(17) -0.0012(15)
 C9 0.034(2) 0.0150(19) 0.015(2) 0.0012(15) 0.0067(18) -0.0049(17)
 C10 0.052(3) 0.019(2) 0.021(2) -0.0011(16) 0.021(2) -0.0017(19)
 C11 0.044(3) 0.019(2) 0.028(3) 0.0013(17) 0.025(2) 0.0006(19)
 C12 0.034(3) 0.021(2) 0.023(2) 0.0035(16) 0.014(2) -0.0019(18)
 C13 0.031(2) 0.019(2) 0.014(2) 0.0018(15) 0.0087(18) -0.0045(17)

_geom_special_details
;
 All esds (except the esd in the dihedral angle between two l.s. planes)
 are estimated using the full covariance matrix.  The cell esds are taken
 into account individually in the estimation of esds in distances, angles
 and torsion angles; correlations between esds in cell parameters are only
 used when they are defined by crystal symmetry.  An approximate (isotropic)
 treatment of cell esds is used for estimating esds involving l.s. planes.
;
loop_
  _geom_bond_atom_site_label_1
  _geom_bond_atom_site_label_2
  _geom_bond_distance
  _geom_bond_site_symmetry_2
  _geom_bond_publ_flag
 O1W H1WA 0.9499 . ?
 O1W H1WB 0.9246 . ?
 O2W H2WA 0.9683 . ?
 O2W H2WB 0.9860 . ?
 N1 N5 1.452(4) . ?
 N1 C2 1.473(5) . ?
 N1 C6 1.446(5) . ?
 N2 N6 1.449(4) . ?
 N2 C2 1.475(5) . ?
 N2 C4 1.460(5) . ?
 N3 N7 1.439(4) . ?
 N3 C4 1.486(5) . ?
 N3 C6 1.481(4) . ?
 N4 C1 1.502(5) . ?
 N4 C3 1.519(4) . ?
 N4 C5 1.503(5) . ?
 N4 C7 1.541(4) . ?
 N5 H5A 0.9072 . ?
 N5 H5B 0.8870 . ?
 N5 H5C 0.9669 . ?
 N6 H6A 0.9040 . ?
 N6 H6B 0.9376 . ?
 N6 H6C 0.9473 . ?
 N7 H7A 0.9486 . ?
 N7 H7B 0.9619 . ?
 N7 H7C 0.9127 . ?
 C1 H1A 0.9900 . ?
 C1 H1B 0.9900 . ?
 C1 C2 1.524(5) . ?
 C2 H2 1.0000 . ?
 C3 H3A 0.9900 . ?
 C3 H3B 0.9900 . ?
 C3 C4 1.522(5) . ?
 C4 H4 1.0000 . ?
 C5 H5D 0.9900 . ?
 C5 H5E 0.9900 . ?
 C5 C6 1.533(5) . ?
 C6 H6 1.0000 . ?
 C7 H7D 0.9900 . ?
 C7 H7E 0.9900 . ?
 C7 C8 1.493(5) . ?
 C8 C9 1.392(5) . ?
 C8 C13 1.393(6) . ?
 C9 H9 0.9500 . ?
 C9 C10 1.391(6) . ?
 C10 H10 0.9500 . ?
 C10 C11 1.375(7) . ?
 C11 H11 0.9500 . ?
 C11 C12 1.389(6) . ?
 C12 H12 0.9500 . ?
 C12 C13 1.388(6) . ?
 C13 H13 0.9500 . ?

loop_
  _geom_angle_atom_site_label_1
  _geom_angle_atom_site_label_2
  _geom_angle_atom_site_label_3
  _geom_angle
  _geom_angle_site_symmetry_1
  _geom_angle_site_symmetry_3
  _geom_angle_publ_flag
 H1WA O1W H1WB 99.7 . . ?
 H2WA O2W H2WB 100.1 . . ?
 N5 N1 C2 116.0(3) . . ?
 C6 N1 N5 112.8(3) . . ?
 C6 N1 C2 110.7(3) . . ?
 N6 N2 C2 115.8(3) . . ?
 N6 N2 C4 112.2(3) . . ?
 C4 N2 C2 110.1(3) . . ?
 N7 N3 C4 113.1(3) . . ?
 N7 N3 C6 111.6(3) . . ?
 C6 N3 C4 109.7(3) . . ?
 C1 N4 C3 108.8(3) . . ?
 C1 N4 C5 109.5(3) . . ?
 C1 N4 C7 111.0(3) . . ?
 C3 N4 C7 107.5(3) . . ?
 C5 N4 C3 108.6(3) . . ?
 C5 N4 C7 111.2(3) . . ?
 N1 N5 H5A 104.9 . . ?
 N1 N5 H5B 122.9 . . ?
 N1 N5 H5C 97.4 . . ?
 H5A N5 H5B 104.5 . . ?
 H5A N5 H5C 104.8 . . ?
 H5B N5 H5C 120.4 . . ?
 N2 N6 H6A 109.1 . . ?
 N2 N6 H6B 116.6 . . ?
 N2 N6 H6C 113.6 . . ?
 H6A N6 H6B 102.1 . . ?
 H6A N6 H6C 104.0 . . ?
 H6B N6 H6C 110.0 . . ?
 N3 N7 H7A 112.6 . . ?
 N3 N7 H7B 107.6 . . ?
 N3 N7 H7C 117.0 . . ?
 H7A N7 H7B 106.5 . . ?
 H7A N7 H7C 110.6 . . ?
 H7B N7 H7C 101.4 . . ?
 N4 C1 H1A 109.7 . . ?
 N4 C1 H1B 109.7 . . ?
 N4 C1 C2 109.6(3) . . ?
 H1A C1 H1B 108.2 . . ?
 C2 C1 H1A 109.7 . . ?
 C2 C1 H1B 109.7 . . ?
 N1 C2 N2 117.0(3) . . ?
 N1 C2 C1 104.5(3) . . ?
 N1 C2 H2 109.8 . . ?
 N2 C2 C1 105.5(3) . . ?
 N2 C2 H2 109.8 . . ?
 C1 C2 H2 109.8 . . ?
 N4 C3 H3A 109.9 . . ?
 N4 C3 H3B 109.9 . . ?
 N4 C3 C4 108.8(3) . . ?
 H3A C3 H3B 108.3 . . ?
 C4 C3 H3A 109.9 . . ?
 C4 C3 H3B 109.9 . . ?
 N2 C4 N3 107.6(3) . . ?
 N2 C4 C3 106.3(3) . . ?
 N2 C4 H4 109.5 . . ?
 N3 C4 C3 114.3(3) . . ?
 N3 C4 H4 109.5 . . ?
 C3 C4 H4 109.5 . . ?
 N4 C5 H5D 110.0 . . ?
 N4 C5 H5E 110.0 . . ?
 N4 C5 C6 108.5(3) . . ?
 H5D C5 H5E 108.4 . . ?
 C6 C5 H5D 110.0 . . ?
 C6 C5 H5E 110.0 . . ?
 N1 C6 N3 107.9(3) . . ?
 N1 C6 C5 106.7(3) . . ?
 N1 C6 H6 109.4 . . ?
 N3 C6 C5 114.0(3) . . ?
 N3 C6 H6 109.4 . . ?
 C5 C6 H6 109.4 . . ?
 N4 C7 H7D 108.7 . . ?
 N4 C7 H7E 108.7 . . ?
 H7D C7 H7E 107.6 . . ?
 C8 C7 N4 114.1(3) . . ?
 C8 C7 H7D 108.7 . . ?
 C8 C7 H7E 108.7 . . ?
 C9 C8 C7 120.0(4) . . ?
 C9 C8 C13 118.8(4) . . ?
 C13 C8 C7 121.2(3) . . ?
 C8 C9 H9 119.7 . . ?
 C10 C9 C8 120.7(4) . . ?
 C10 C9 H9 119.7 . . ?
 C9 C10 H10 120.0 . . ?
 C11 C10 C9 119.9(4) . . ?
 C11 C10 H10 120.0 . . ?
 C10 C11 H11 119.9 . . ?
 C10 C11 C12 120.1(4) . . ?
 C12 C11 H11 119.9 . . ?
 C11 C12 H12 120.0 . . ?
 C13 C12 C11 120.0(4) . . ?
 C13 C12 H12 120.0 . . ?
 C8 C13 H13 119.8 . . ?
 C12 C13 C8 120.4(4) . . ?
 C12 C13 H13 119.8 . . ?

loop_
  _geom_torsion_atom_site_label_1
  _geom_torsion_atom_site_label_2
  _geom_torsion_atom_site_label_3
  _geom_torsion_atom_site_label_4
  _geom_torsion
  _geom_torsion_site_symmetry_1
  _geom_torsion_site_symmetry_2
  _geom_torsion_site_symmetry_3
  _geom_torsion_site_symmetry_4
  _geom_torsion_publ_flag
 N4 C1 C2 N1 62.1(4) . . . . ?
 N4 C1 C2 N2 -61.9(4) . . . . ?
 N4 C3 C4 N2 61.9(4) . . . . ?
 N4 C3 C4 N3 -56.6(4) . . . . ?
 N4 C5 C6 N1 -60.7(4) . . . . ?
 N4 C5 C6 N3 58.3(4) . . . . ?
 N4 C7 C8 C9 103.6(4) . . . . ?
 N4 C7 C8 C13 -80.2(4) . . . . ?
 N5 N1 C2 N2 -82.1(4) . . . . ?
 N5 N1 C2 C1 161.7(3) . . . . ?
 N5 N1 C6 N3 77.2(3) . . . . ?
 N5 N1 C6 C5 -160.0(3) . . . . ?
 N6 N2 C2 N1 80.5(4) . . . . ?
 N6 N2 C2 C1 -163.8(3) . . . . ?
 N6 N2 C4 N3 -75.7(3) . . . . ?
 N6 N2 C4 C3 161.4(3) . . . . ?
 N7 N3 C4 N2 168.3(3) . . . . ?
 N7 N3 C4 C3 -73.9(4) . . . . ?
 N7 N3 C6 N1 -167.5(3) . . . . ?
 N7 N3 C6 C5 74.2(4) . . . . ?
 C1 N4 C3 C4 -58.6(4) . . . . ?
 C1 N4 C5 C6 57.6(4) . . . . ?
 C1 N4 C7 C8 60.3(4) . . . . ?
 C2 N1 C6 N3 -54.6(4) . . . . ?
 C2 N1 C6 C5 68.2(3) . . . . ?
 C2 N2 C4 N3 54.8(3) . . . . ?
 C2 N2 C4 C3 -68.1(3) . . . . ?
 C3 N4 C1 C2 59.0(3) . . . . ?
 C3 N4 C5 C6 -61.2(4) . . . . ?
 C3 N4 C7 C8 179.2(3) . . . . ?
 C4 N2 C2 N1 -48.1(4) . . . . ?
 C4 N2 C2 C1 67.6(3) . . . . ?
 C4 N3 C6 N1 66.3(4) . . . . ?
 C4 N3 C6 C5 -51.9(4) . . . . ?
 C5 N4 C1 C2 -59.6(4) . . . . ?
 C5 N4 C3 C4 60.6(4) . . . . ?
 C5 N4 C7 C8 -62.0(4) . . . . ?
 C6 N1 C2 N2 48.1(4) . . . . ?
 C6 N1 C2 C1 -68.2(4) . . . . ?
 C6 N3 C4 N2 -66.4(3) . . . . ?
 C6 N3 C4 C3 51.4(4) . . . . ?
 C7 N4 C1 C2 177.2(3) . . . . ?
 C7 N4 C3 C4 -178.9(3) . . . . ?
 C7 N4 C5 C6 -179.3(3) . . . . ?
 C7 C8 C9 C10 179.0(3) . . . . ?
 C7 C8 C13 C12 -179.9(3) . . . . ?
 C8 C9 C10 C11 -0.1(6) . . . . ?
 C9 C8 C13 C12 -3.7(6) . . . . ?
 C9 C10 C11 C12 -1.6(6) . . . . ?
 C10 C11 C12 C13 0.6(6) . . . . ?
 C11 C12 C13 C8 2.1(6) . . . . ?
 C13 C8 C9 C10 2.7(6) . . . . ?

_shelx_res_file
;
TITL a_a.res in P2(1)/n
REM Old TITL a in P2(1)/n
REM SHELXT solution in P2(1)/n
REM R1 0.133, Rweak 0.005, Alpha 0.030, Orientation as input
REM Formula found by SHELXT: C16 N4 O2 Cl4
CELL 0.71073 13.2715 8.7048 18.248 90 110.502 90
ZERR 4 0.0012 0.0008 0.0017 0 0.006 0
LATT 1
SYMM 0.5-X,0.5+Y,0.5-Z
SFAC C H Cl N O
UNIT 52 116 16 28 8

L.S. 10
PLAN  10
SIZE 0.05 0.05 0.2
TEMP -173.15
CONF
BOND $H
MORE -1
fmap 2
acta
OMIT -4 52
REM <olex2.extras>
REM <HklSrc "%.\\a.hkl">
REM </olex2.extras>

WGHT    0.103300    0.203000
FVAR       0.33887
CL1   3    0.706062    0.461851    0.680007    11.00000    0.02561    0.02265 =
         0.01696    0.00235    0.00873   -0.00204
CL4   3    1.128364    0.760811    0.546925    11.00000    0.02462    0.01514 =
         0.01579   -0.00181    0.00605    0.00059
CL2   3    0.586566    0.259069    0.481740    11.00000    0.03047    0.01680 =
         0.02041   -0.00115    0.01422    0.00027
CL3   3    0.477312    0.764877    0.247286    11.00000    0.02633    0.02452 =
         0.01237    0.00237    0.00380   -0.00271
O1W   5    1.053775    0.518522    0.642133    11.00000    0.02639    0.02147 =
         0.01662    0.00182    0.00589    0.00278
AFIX   3
H1WA  2    1.078745    0.587992    0.612133    11.00000   -1.20000
H1WB  2    1.047365    0.585162    0.679713    11.00000   -1.20000
AFIX   0

O2W   5    0.374975    0.957805    0.367698    11.00000    0.04475    0.02379 =
         0.01876   -0.00030    0.01278    0.00627
AFIX   3
H2WA  2    0.355585    0.887275    0.401608    11.00000   -1.20000
H2WB  2    0.360295    0.892885    0.320828    11.00000   -1.20000
AFIX   0

N1    4    0.823647    0.586755    0.509086    11.00000    0.02091    0.01091 =
         0.00890    0.00351    0.00342    0.00010
N2    4    0.754567    0.824147    0.554260    11.00000    0.02123    0.01491 =
         0.00801    0.00178    0.00417    0.00097
N3    4    0.637320    0.638457    0.471957    11.00000    0.01663    0.01205 =
         0.01183    0.00071    0.00309    0.00083
N4    4    0.761543    0.829601    0.401127    11.00000    0.02154    0.00909 =
         0.01323    0.00087    0.00682    0.00040
N5    4    0.836690    0.467860    0.567522    11.00000    0.02342    0.01628 =
         0.01144    0.00329    0.00735    0.00013
AFIX   3
H5A   2    0.906590    0.474340    0.599282    11.00000   -1.20000
H5B   2    0.800120    0.467010    0.599942    11.00000   -1.20000
H5C   2    0.833970    0.380560    0.534122    11.00000   -1.20000
AFIX   0
N6    4    0.741468    0.786594    0.627760    11.00000    0.02612    0.01689 =
         0.01015   -0.00017    0.00607    0.00218
AFIX   3
H6A   2    0.806768    0.785314    0.666190    11.00000   -1.20000
H6B   2    0.715188    0.688194    0.631840    11.00000   -1.20000
H6C   2    0.702458    0.861474    0.644520    11.00000   -1.20000
AFIX   0
N7    4    0.531445    0.602601    0.418145    11.00000    0.01939    0.01666 =
         0.01178   -0.00048    0.00467    0.00081
AFIX   3
H7A   2    0.517675    0.495431    0.413705    11.00000   -1.20000
H7B   2    0.480275    0.646631    0.438615    11.00000   -1.20000
H7C   2    0.511235    0.647101    0.369855    11.00000   -1.20000
AFIX   0
C1    1    0.861403    0.835687    0.472853    11.00000    0.02035    0.01476 =
         0.00809    0.00033    0.00150   -0.00248
AFIX  23
H1A   2    0.878882    0.943817    0.489178    11.00000   -1.20000
H1B   2    0.922693    0.791318    0.461040    11.00000   -1.20000
AFIX   0
C2    1    0.843482    0.745357    0.538784    11.00000    0.01936    0.01278 =
         0.01389    0.00070    0.00502   -0.00134
AFIX  13
H2    2    0.909910    0.748870    0.586568    11.00000   -1.20000
AFIX   0
C3    1    0.668547    0.897213    0.420713    11.00000    0.02040    0.01337 =
         0.01160   -0.00152    0.00532    0.00291
AFIX  23
H3A   2    0.601707    0.892446    0.374278    11.00000   -1.20000
H3B   2    0.683479    1.006205    0.436208    11.00000   -1.20000
AFIX   0
C4    1    0.654661    0.805689    0.487640    11.00000    0.02324    0.00940 =
         0.01424   -0.00254    0.00699   -0.00024
AFIX  13
H4    2    0.593486    0.849188    0.500968    11.00000   -1.20000
AFIX   0
C5    1    0.735573    0.665331    0.376436    11.00000    0.01980    0.01244 =
         0.00959   -0.00250    0.00177   -0.00058
AFIX  23
H5D   2    0.794376    0.619729    0.361995    11.00000   -1.20000
H5E   2    0.668358    0.660151    0.330321    11.00000   -1.20000
AFIX   0
C6    1    0.722090    0.576284    0.444876    11.00000    0.01797    0.01194 =
         0.01472    0.00114    0.00486    0.00173
AFIX  13
H6    2    0.706165    0.466145    0.429639    11.00000   -1.20000
AFIX   0
C7    1    0.774760    0.926588    0.334398    11.00000    0.02480    0.01290 =
         0.01056    0.00514    0.00372   -0.00046
AFIX  23
H7D   2    0.706795    0.922549    0.288871    11.00000   -1.20000
H7E   2    0.787179    1.034913    0.351758    11.00000   -1.20000
AFIX   0
C8    1    0.864765    0.875596    0.308903    11.00000    0.02967    0.01144 =
         0.01084    0.00281    0.00731   -0.00124
C9    1    0.842731    0.793390    0.239577    11.00000    0.03391    0.01503 =
         0.01462    0.00121    0.00674   -0.00486
AFIX  43
H9    2    0.770406    0.768653    0.209170    11.00000   -1.20000
AFIX   0
C10   1    0.925541    0.747108    0.214385    11.00000    0.05156    0.01885 =
         0.02059   -0.00112    0.02120   -0.00170
AFIX  43
H10   2    0.909685    0.690909    0.167046    11.00000   -1.20000
AFIX   0
C11   1    1.030390    0.782806    0.258094    11.00000    0.04361    0.01936 =
         0.02786    0.00130    0.02528    0.00060
AFIX  43
H11   2    1.087082    0.749023    0.241566    11.00000   -1.20000
AFIX   0
C12   1    1.053582    0.868174    0.326372    11.00000    0.03377    0.02096 =
         0.02320    0.00352    0.01396   -0.00190
AFIX  43
H12   2    1.126005    0.893515    0.356228    11.00000   -1.20000
AFIX   0
C13   1    0.970883    0.916398    0.350929    11.00000    0.03125    0.01941 =
         0.01357    0.00182    0.00871   -0.00454
AFIX  43
H13   2    0.986733    0.977622    0.396689    11.00000   -1.20000
AFIX   0
HKLF 4

REM  a_a.res in P2(1)/n
REM R1 =  0.0646 for    2959 Fo > 4sig(Fo)  and  0.0853 for all    3877 data
REM    235 parameters refined using      0 restraints

END

WGHT      0.1025      0.3471

REM Highest difference peak  0.806,  deepest hole -0.657,  1-sigma level  0.144
Q1    1   1.2003  0.7609  0.5803  11.00000  0.05    0.81
Q2    1   0.6649  0.2592  0.5166  11.00000  0.05    0.78
Q3    1   1.0506  0.7622  0.5130  11.00000  0.05    0.73
Q4    1   0.5505  0.7660  0.2845  11.00000  0.05    0.65
Q5    1   0.5133  0.2643  0.4524  11.00000  0.05    0.64
Q6    1   0.5569  0.1784  0.5102  11.00000  0.05    0.60
Q7    1   0.9746  0.4904  0.6144  11.00000  0.05    0.60
Q8    1   0.6289  0.4659  0.6415  11.00000  0.05    0.57
Q9    1   1.0664  0.7038  0.5582  11.00000  0.05    0.53
Q10   1   0.7180  0.8850  0.4163  11.00000  0.05    0.52
;
_shelx_res_checksum                28062
_shelx_hkl_file
;
  -2   0   0  533.85   57.79
   2   0   0  440.76   57.29
   2   0   0  444.16   58.19
   2   0   0  504.75   57.79
  -2   0   0  396.06   57.99
  -3   0   0   -1.60    2.50
   3   0   0   -1.50    2.40
   3   0   0    0.80    2.60
  -3   0   0    0.90    2.30
   3   0   0    0.60    1.10
   4   0   0    6.40    5.00
   4   0   0   16.40    4.40
  -4   0   0   15.70    4.20
  -4   0   0    3.30    4.00
   4   0   0    8.50    2.30
   5   0   0    0.20    1.40
  -5   0   0   -1.50    3.80
  -5   0   0   -3.10    3.10
   5   0   0    2.90    3.00
   5   0   0    0.20    3.00
  -6   0   0   13.50    5.40
   6   0   0   29.50    8.40
   6   0   0   22.90    4.10
   7   0   0    0.70    4.70
   7   0   0    4.10    2.10
  -7   0   0    5.90    4.50
  -8   0   0  205.88   26.90
   8   0   0  175.68   24.40
   8   0   0  210.48   28.90
   9   0   0   -0.60    2.70
   9   0   0    8.90    6.30
  -9   0   0    0.80    4.20
  10   0   0  151.98   23.10
 -10   0   0  108.69   21.10
  11   0   0   -2.50    5.80
  12   0   0   21.40   10.90
  13   0   0    3.00   10.10
  14   0   0    0.80    8.80
  15   0   0   -7.10   10.40
  16   0   0   29.60   15.70
  17   0   0  -20.00    9.40
   0  -1   0    0.40    1.10
   0  -1   0    0.80    1.40
   0   1   0   -1.80    1.40
   0   1   0    0.80    1.20
   0   1   0    0.90    1.10
   1  -1   0   55.29    8.20
   1  -1   0   60.19    8.20
  -1   1   0   66.79    8.40
  -1   1   0   60.39    8.30
  -1   1   0   60.79    8.20
   2  -1   0  179.38   23.50
   2  -1   0  203.08   23.70
   2  -1   0  191.98   24.40
  -2   1   0  163.28   23.40
  -2   1   0  168.18   23.60
   2   1   0  212.38   23.90
  -2   1   0  194.28   24.30
  -3  -1   0   12.70    3.40
   3  -1   0   12.30    3.00
   3  -1   0    7.80    3.30
   3  -1   0   12.40    4.30
  -3   1   0   12.70    3.50
   3   1   0   12.90    3.40
  -3   1   0   10.50    4.10
  -3   1   0   16.30    2.80
   4  -1   0  146.39   21.00
   4  -1   0  157.68   23.00
  -4  -1   0  198.88   21.90
   4  -1   0  187.68   22.30
   4   1   0  177.48   22.10
  -4   1   0  151.58   22.60
  -4   1   0  181.58   22.40
   4   1   0  150.88   21.70
   4   1   0  162.98   23.50
   5  -1   0  401.46   45.40
   5  -1   0  346.57   46.30
  -5  -1   0  366.06   44.80
   5   1   0  302.47   44.60
   5   1   0  381.36   47.80
  -5   1   0  387.26   45.50
  -5   1   0  306.57   45.80
   6  -1   0  142.49   22.20
   6   1   0  140.79   20.20
   6   1   0  160.28   23.00
  -6   1   0  176.18   21.60
   7  -1   0  123.69   22.00
   7   1   0  139.39   19.80
  -7   1   0  186.48   21.70
   7   1   0  145.99   23.00
   8  -1   0   30.50    9.70
   8   1   0   26.80   10.10
  -8   1   0   41.60    8.90
   8   1   0   44.10    7.50
   9  -1   0  295.87   43.60
   9   1   0  271.77   43.20
  -9   1   0  333.27   41.70
   9   1   0  314.47   39.80
  10  -1   0   67.49   16.40
 -10   1   0   45.30   11.40
  10   1   0   59.39   15.70
  10   1   0   71.19   10.60
  11  -1   0  142.19   27.00
  11   1   0  110.59   17.20
  11   1   0  151.28   23.10
 -11   1   0   98.69   20.50
  12  -1   0  103.79   22.90
 -12   1   0   51.89   14.80
  12   1   0   78.29   20.60
  12   1   0   87.99   13.20
  13  -1   0   -3.10    7.90
  13   1   0   -2.40    6.50
 -13   1   0   -5.20    6.60
  13   1   0    0.20    4.30
  14  -1   0  200.18   36.50
  14   1   0  147.19   32.70
  15  -1   0    3.00   10.90
  15   1   0   25.10   12.60
  16  -1   0   61.29   21.60
  16   1   0   66.29   24.00
  17  -1   0   51.79   24.00
  17   1   0   56.29   24.80
   0  -2   0 2548.55  327.17
   0   2   0 2614.94  327.47
   0   2   0 3038.60  327.37
   0   2   0 2424.06  327.17
   1  -2   0  565.84   68.79
   1  -2   0  454.15   68.69
   1  -2   0  611.54   68.49
  -1   2   0  477.65   68.89
  -1   2   0  535.45   68.69
  -1   2   0  642.24   68.59
   2  -2   0  481.45   62.09
   2  -2   0  518.35   62.29
  -2   2   0  513.65   62.49
  -2   2   0  502.45   62.29
  -2   2   0  471.35   62.19
   3  -2   0  354.36   38.60
   3  -2   0  274.87   37.50
   3   2   0  342.37   38.20
  -3   2   0  272.07   37.70
  -3   2   0  276.77   38.30
  -3   2   0  273.27   37.60
   4  -2   0  152.98   20.00
   4  -2   0  161.58   20.40
   4  -2   0  151.68   21.70
  -4   2   0  138.99   20.50
   4   2   0  175.48   20.90
  -4   2   0  147.29   20.00
  -4   2   0  140.39   21.20
   5  -2   0    3.20    2.20
  -5  -2   0   -2.30    2.40
   5  -2   0    0.80    4.90
  -5   2   0   -1.70    1.70
  -5   2   0    2.00    3.10
  -5   2   0   -1.10    3.80
   5   2   0    4.30    3.30
  -6  -2   0  127.39   17.20
   6  -2   0  108.79   15.50
   6  -2   0  136.69   20.80
   6   2   0  118.49   16.90
   6   2   0  115.29   19.00
  -6   2   0  120.29   17.50
  -7  -2   0   55.39   10.00
   7  -2   0   63.69   14.30
   7   2   0   37.80   11.90
  -7   2   0   46.00   10.00
   7   2   0   46.10    9.40
   8  -2   0  546.45   64.69
   8   2   0  456.75   61.29
  -8   2   0  484.65   62.49
   8   2   0  468.05   61.69
   8   2   0  479.85   64.79
   9  -2   0   18.50    9.30
   9   2   0   19.90    9.70
  -9   2   0   12.20    6.40
   9   2   0    6.90    7.00
  10  -2   0   90.99   19.20
  10   2   0   99.39   22.00
 -10   2   0   66.69   15.00
  10   2   0   70.09   13.90
  11  -2   0   34.70   13.00
  11   2   0   22.90    7.50
  11   2   0   15.90   11.00
 -11   2   0   39.00    9.90
 -12   2   0  124.79   22.20
  12   2   0  134.89   29.00
  12   2   0  134.19   20.20
  13  -2   0  -12.70    9.20
 -13   2   0    7.10    6.40
  13   2   0   13.20   10.60
  13   2   0   -9.00    5.60
  14  -2   0    5.00   12.00
  14   2   0   13.80    9.20
 -14   2   0    3.60    7.90
  15  -2   0  -10.40   10.20
 -15   2   0    7.30    7.80
  15   2   0    6.60    8.10
  16  -2   0   -3.00   10.80
  17  -2   0   -3.80   16.40
  17   2   0   12.60   14.90
   0  -3   0    4.20    3.30
   0   3   0    6.00    3.60
   0   3   0    5.00    3.90
   1  -3   0  871.51   97.79
   1  -3   0  821.32   98.79
   1  -3   0  729.13   98.19
  -1   3   0  646.84   97.49
  -1   3   0  820.42   97.49
   1   3   0  781.32   97.89
   1   3   0  823.02   98.39
   2  -3   0   74.89   11.80
  -2  -3   0   87.59   10.80
   2  -3   0   52.59   10.00
   2  -3   0   49.60    9.40
  -2   3   0   42.20    9.40
  -2   3   0   71.69   11.90
  -2   3   0   65.49    9.60
   2   3   0   74.19   10.80
   3  -3   0   45.70    8.60
  -3  -3   0   55.99    9.80
   3  -3   0   58.79    9.20
   3  -3   0   41.60    7.70
   3   3   0   42.60    8.70
  -3   3   0   26.10    7.30
  -3   3   0   39.80    8.30
  -3   3   0   44.60    9.20
   4  -3   0  707.63   88.79
  -4   3   0  597.74   89.89
  -4   3   0  771.72   89.79
  -4   3   0  755.92   89.19
   5  -3   0  206.28   28.50
  -5   3   0  192.38   29.70
  -5   3   0  204.58   28.60
  -5   3   0  252.17   29.60
   5   3   0  248.88   30.00
   6  -3   0  148.39   22.50
   6  -3   0  154.18   25.10
  -6   3   0  186.58   22.90
   6   3   0  213.48   24.60
   6   3   0  165.48   21.90
  -6   3   0  176.68   24.10
   7  -3   0   70.69   11.10
   7  -3   0  130.49   19.50
   7   3   0   75.89   11.00
  -7   3   0   73.59   14.10
   7   3   0   77.19   14.40
   7   3   0  110.59   19.90
   8  -3   0   41.70   12.10
   8   3   0   36.50    8.40
   8   3   0   25.80    5.90
   8   3   0   43.00   12.70
  -8   3   0   18.70    7.60
   9  -3   0   30.10   10.90
   9   3   0   21.70    7.60
  -9   3   0   23.10    8.50
   9   3   0   18.10    4.50
   9   3   0   25.60    9.30
  10  -3   0  162.88   27.10
 -10   3   0  147.59   26.50
  10   3   0  160.28   27.60
  10   3   0  174.98   24.50
  11  -3   0   89.29   22.70
  11   3   0  108.79   19.30
  11   3   0  134.99   27.10
 -12   3   0    7.20    6.60
  12   3   0   18.30   11.20
  12   3   0   17.30    8.30
  13  -3   0   -2.00    8.70
 -13   3   0    9.80    8.10
  13   3   0   15.60    8.40
  13   3   0   14.70    9.20
  13   3   0    2.10    6.70
  14  -3   0  211.58   44.50
  14   3   0  302.77   47.40
 -14   3   0  261.57   43.40
  14   3   0  333.37   41.30
  14   3   0  361.96   42.10
  15  -3   0   -1.40   10.60
  15   3   0    6.00    8.70
  15   3   0   -7.70    7.20
  15   3   0   -3.20    7.20
 -15   3   0   -1.70    7.80
  16  -3   0    6.10   12.60
  16   3   0  -19.10    8.50
  16   3   0   -7.00   11.30
  17  -3   0   21.90   22.00
  17   3   0   27.10   15.00
  17   3   0   55.79   20.50
 -17   3   0   32.30   14.20
   0   4   0 1787.22  191.78
   0   4   0 1514.75  191.78
   0   4   0 1319.67  191.98
  -1  -4   0   27.00    5.30
   1   4   0   27.20    7.10
   1   4   0   28.90    6.90
  -1   4   0   22.00    6.00
   2  -4   0  235.08   37.70
   2  -4   0  315.27   37.60
  -2  -4   0  345.47   36.40
   2   4   0  337.07   39.00
  -2   4   0  218.28   38.00
  -2   4   0  257.97   38.20
   3  -4   0   16.40    5.40
   3  -4   0   27.90    6.70
  -3   4   0    9.70    5.00
   3   4   0   27.10    7.50
  -3   4   0   14.80    5.10
  -3   4   0   24.30    7.80
   4  -4   0   87.49   12.40
   4  -4   0   83.49   13.20
   4   4   0   97.39   14.00
  -4   4   0   67.89   13.60
  -4   4   0   55.19   12.50
  -4   4   0   58.29   12.20
   5  -4   0   28.10    7.20
  -5   4   0   35.30    8.50
   5   4   0   43.60    9.20
  -5   4   0   28.60    9.00
  -5   4   0   32.10    8.00
   6  -4   0   25.30    6.90
   6  -4   0   41.70    9.90
  -6   4   0   16.50    7.00
  -6   4   0   31.00    7.00
   6   4   0   28.90    8.50
   7  -4   0  194.08   27.80
   7   4   0  222.58   28.00
  -7   4   0  201.08   27.50
  -7   4   0  167.98   25.70
   8  -4   0    2.30    5.70
   8  -4   0    2.70    2.70
  -8   4   0   -2.70    2.80
  -8   4   0    0.00    4.90
   8   4   0    4.80    4.70
   8   4   0   -3.10    5.30
   9  -4   0   17.00    4.20
   9  -4   0   21.30    8.90
  -9   4   0   23.30    9.00
   9   4   0   18.00    4.00
   9   4   0   27.20   11.50
   9   4   0   16.70    4.50
   9   4   0   33.50    9.60
  10  -4   0   66.09   16.90
  10   4   0   89.19   12.70
  10   4   0   76.89   16.70
 -10   4   0   73.19   17.30
  10   4   0   91.49   21.30
  11  -4   0  178.58   25.90
  11   4   0  128.09   19.30
  11   4   0  135.59   22.80
  11   4   0  169.28   20.70
 -11   4   0  111.49   23.70
  11   4   0  122.19   29.20
  12  -4   0   17.30   12.20
 -12   4   0   11.90    8.10
  12   4   0    4.30    8.30
  12   4   0   -1.10    6.70
  12   4   0   -9.60    4.80
  13  -4   0   41.50   14.90
  13   4   0   20.60   11.70
 -13   4   0   26.10   11.20
  13   4   0   46.00   11.30
  13   4   0   33.30    8.80
  14  -4   0   10.80   11.20
  14   4   0    7.40    8.10
 -14   4   0    2.00    7.60
  14   4   0    6.80   10.10
  14   4   0   -1.90    6.70
  15  -4   0   17.60   13.10
  15   4   0    1.00    8.10
  15   4   0  -20.50    7.10
  15   4   0   -0.60   16.00
 -15   4   0    2.00    9.00
  16  -4   0   16.10   11.90
  16   4   0   15.80   10.30
 -16   4   0   23.20   10.70
  16   4   0  -16.50    8.00
  16   4   0    8.00   11.90
   0  -5   0   -4.10    3.80
   0   5   0    7.70    4.50
   0   5   0    7.80    5.40
   1  -5   0   62.29   11.40
  -1  -5   0   85.99   10.80
  -1   5   0   58.79   12.80
  -1   5   0   50.89   10.60
  -1   5   0   53.99   10.10
   1   5   0   43.50   10.50
   1   5   0   42.90   11.20
  -2   5   0  200.68   34.30
   2   5   0  328.47   36.10
   2   5   0  276.87   35.10
  -2   5   0  234.98   33.90
  -2   5   0  250.07   33.40
   3  -5   0  279.17   36.90
   3   5   0  337.17   38.10
  -3   5   0  251.17   36.40
  -3   5   0  237.98   37.10
   4  -5   0   36.70    7.60
  -4   5   0   34.20    9.60
   4   5   0   37.50    9.70
  -4   5   0   30.80    8.20
   5  -5   0   11.40    5.70
  -5   5   0    4.60    4.60
  -5   5   0    7.80    5.20
   5   5   0    1.10    4.40
   6  -5   0  373.56   44.40
  -6   5   0  293.17   43.90
  -6   5   0  308.37   44.50
   6   5   0  371.16   45.90
   7  -5   0   12.70    6.90
  -7   5   0    4.80    6.10
   7   5   0    6.40    6.50
  -7   5   0    7.30    6.00
   8  -5   0   42.50   11.00
   8  -5   0   28.10    7.00
   8   5   0   35.10   11.00
  -8   5   0   29.60    7.80
  -8   5   0   38.00   10.10
   9  -5   0   -3.60    3.70
   9  -5   0   10.40    7.40
   9   5   0   -0.50    6.80
   9   5   0   -1.90    6.40
  -9   5   0   -0.20    6.30
  -9   5   0    3.00    3.60
  10  -5   0   16.60    9.50
  10  -5   0    8.80    4.30
  10   5   0    9.20    7.90
  10   5   0   11.60    8.20
 -10   5   0    9.40    8.20
  11  -5   0   25.20   12.00
 -11   5   0   50.69   13.10
  11   5   0   50.59   13.60
  11   5   0   45.00   14.90
  12  -5   0   57.29   15.40
  12   5   0   63.89   18.80
 -12   5   0   42.50   13.60
  12   5   0   61.59   14.50
  13  -5   0   -1.40    9.20
 -13   5   0    3.60    6.40
  13   5   0   -3.70    8.00
  14  -5   0   64.49   18.90
  14   5   0   81.19   22.10
  14   5   0   84.69   18.40
 -14   5   0   67.59   18.20
  15  -5   0    3.50    9.60
  15   5   0   14.00    9.80
  15   5   0   14.80   12.90
  16  -5   0   38.60   14.80
 -16   5   0   52.79   16.30
  16   5   0   19.70   15.20
  16   5   0   54.29   15.10
   0   6   0  819.02  102.49
   0   6   0  787.32  103.19
  -1   6   0  197.78   34.20
  -1   6   0  251.87   34.10
   1   6   0  260.17   35.40
   1   6   0  278.97   35.00
   2   6   0  326.47   39.60
  -2   6   0  259.07   39.30
  -2   6   0  271.27   38.50
   2   6   0  275.37   39.50
   3  -6   0  124.19   17.40
  -3   6   0   95.39   18.00
  -3   6   0   82.59   19.40
   3   6   0  116.59   20.50
   3   6   0  131.49   19.60
   4  -6   0   90.89   14.10
  -4   6   0   60.09   14.90
   4   6   0   69.79   15.50
  -4   6   0   52.99   13.30
   5  -6   0   48.00   10.60
  -5   6   0   65.39   13.10
  -5   6   0   43.90   11.20
   5   6   0   37.50   12.40
   6  -6   0   14.60    7.40
   6   6   0   29.70   10.90
  -6   6   0   20.60    7.10
  -6   6   0    9.10    6.80
   7  -6   0   13.80    7.30
  -7   6   0    2.70    5.20
   7   6   0    6.60    7.90
  -7   6   0   17.00    7.80
   8  -6   0    3.80    7.00
   8   6   0   10.10    7.80
  -8   6   0    2.00    7.70
  -8   6   0    2.00    4.40
   9  -6   0   60.29   14.40
   9   6   0   65.99   18.60
  -9   6   0   78.29   13.40
   9   6   0   74.69   25.10
  -9   6   0   78.29   16.40
  10  -6   0   37.90   12.70
  10   6   0   56.49   14.70
  10   6   0   78.29   16.90
 -10   6   0   58.59   14.60
  12  -6   0  -14.80    7.60
  12   6   0    7.50    7.50
  12   6   0   -0.20    9.30
 -12   6   0   -1.00    7.90
  13  -6   0   -5.10    7.60
 -13   6   0   22.00   11.20
  13   6   0   -8.60    8.20
  13   6   0   -0.60    8.80
  14  -6   0   -9.50    8.90
 -14   6   0    3.20   10.50
  14   6   0   -2.10    9.10
  14   6   0   -6.30    9.30
  15  -6   0  -26.30    9.30
 -15   6   0   -5.60   10.80
  15   6   0  -10.50    9.50
  15   6   0    0.70    9.60
   0   7   0    8.50    6.30
   0   7   0   -0.80    5.30
  -1  -7   0    0.80    5.60
  -1   7   0   -0.30    5.60
   1   7   0    8.10    6.30
  -1   7   0   -0.60    5.60
   1   7   0    2.30    6.10
  -2  -7   0   -3.80    3.40
  -2   7   0    0.80    6.90
   2   7   0    0.10    7.10
  -2   7   0    1.10    6.40
   2   7   0    4.30    6.20
   3   7   0  -10.30    6.80
  -3   7   0   -4.90    6.30
   3   7   0   -5.00    5.00
  -3   7   0    4.20    5.70
   4   7   0  265.37   34.30
   4   7   0  229.98   33.60
  -4   7   0  192.38   33.00
  -4   7   0  209.38   32.90
   5  -7   0   13.00    7.40
   5   7   0   11.80   11.10
  -5   7   0    8.20    8.30
  -5   7   0   12.60    7.50
   6  -7   0   10.50    8.10
  -6   7   0   18.10    7.50
  -6   7   0    8.70    8.30
   6   7   0   17.00   10.50
   7  -7   0   50.19   13.00
  -7   7   0   54.49   12.10
   7   7   0   63.59   16.70
   8  -7   0   20.80    9.30
   8   7   0   18.70   10.00
  -8   7   0   19.90   10.80
  -8   7   0   10.80    6.90
   9  -7   0    4.50    8.00
  -9   7   0   16.20    5.70
   9   7   0   14.00   10.30
   9   7   0    3.60    6.90
  -9   7   0    0.50    8.00
  10  -7   0  117.89   21.10
 -10   7   0  136.19   24.90
 -10   7   0  126.59   19.60
  10   7   0  135.99   26.60
  10   7   0  139.29   29.20
  11  -7   0    0.50    8.50
 -11   7   0    3.10    8.90
  11   7   0    5.80    9.10
  11   7   0    2.60    7.30
  12  -7   0   20.50    9.20
  12   7   0   -4.00    9.50
  12   7   0    9.90   10.70
 -12   7   0   11.80   10.00
  13  -7   0   -0.60    8.80
  13   7   0  -19.50    9.40
 -13   7   0   -6.20   10.50
  13   7   0   14.20   13.30
  14   7   0  151.68   34.80
 -14   7   0  147.79   30.40
  14   7   0  189.98   32.10
   0   8   0  198.28   31.10
   1   8   0   70.59   17.70
  -1   8   0   50.59   14.80
   1   8   0   72.59   16.40
  -1   8   0   62.99   18.60
  -2   8   0  397.96   53.99
  -2   8   0  340.97   54.69
   2   8   0  438.66   55.19
   2   8   0  392.56   54.79
   3   8   0    4.20    8.60
  -3   8   0    5.70    9.40
   3   8   0   12.50    9.70
  -3   8   0   -3.80    7.20
  -4   8   0  252.37   37.30
   4   8   0  205.88   33.10
  -4   8   0  194.48   33.20
  -5   8   0   -1.60    7.30
  -5   8   0    1.60    8.30
   5   8   0    6.90    8.00
   5   8   0    3.80    9.10
   6  -8   0   16.40    9.10
  -6   8   0    2.60    9.20
   6   8   0   -1.20    9.90
  -6   8   0   -1.20    6.10
   6   8   0    1.80    9.00
   7  -8   0   83.69   17.30
   7   8   0   73.19   20.00
  -7   8   0   90.99   17.90
  -7   8   0   81.59   18.70
   8  -8   0    9.20    8.20
  -8   8   0   11.20    7.70
  -8   8   0    9.50    9.90
   8   8   0   10.10    8.90
   9  -8   0   28.50   10.10
   9   8   0   20.30   11.10
   9   8   0    5.50    9.00
  -9   8   0    4.40    6.70
  -9   8   0    4.50   10.50
  10   8   0   -6.20    7.80
 -10   8   0   -0.20    6.60
  10   8   0    5.90    9.20
 -10   8   0    7.80    9.90
  11  -8   0   52.59   16.00
 -11   8   0   76.69   19.40
 -11   8   0   71.09   12.70
  11   8   0   63.69   17.70
  11   8   0   74.69   19.80
  12  -8   0    9.10   11.90
  12   8   0   -8.10   10.20
 -12   8   0   18.30   11.10
  12   8   0   -3.90    8.20
  13  -8   0   12.10   13.20
  13   8   0    5.40   10.20
  13   8   0   18.60   12.80
 -13   8   0    5.90   12.40
   0   9   0   11.00    8.30
   0   9   0    8.60    8.40
  -1   9   0   31.30   10.80
   1   9   0   13.80   10.90
   1   9   0   17.90   10.00
  -1   9   0    5.20    8.10
  -2  -9   0    2.10    6.20
  -2  -9   0   20.10    6.30
  -2   9   0    3.40    9.10
   2   9   0   23.80   11.00
  -2   9   0    5.40    8.60
   2   9   0   14.60    9.50
   3   9   0   13.40    8.10
  -3   9   0    9.80    9.50
   3   9   0    3.60    9.40
  -3   9   0   -4.70    7.70
  -4   9   0   -7.00    6.20
   4   9   0   11.30    8.10
  -4   9   0   -0.20    8.10
   4   9   0    0.00    9.00
  -5   9   0  182.18   29.40
   5   9   0  229.48   30.10
   5   9   0  106.39   28.40
  -5   9   0  150.38   28.80
  -6   9   0   59.39   16.10
  -6   9   0   61.79   16.30
   6   9   0   60.39   17.90
   6   9   0   45.20   14.00
  -7   9   0   39.50   13.60
   7   9   0   34.60   13.90
   7   9   0   37.20   14.60
  -7   9   0   54.29   14.10
   8  -9   0   43.60   14.40
   8   9   0   39.70   15.20
   8   9   0   46.80   16.70
  -8   9   0   42.40   13.20
  -8   9   0   48.70   12.90
   9   9   0    7.20   10.30
  -9   9   0   11.90    9.70
   9   9   0   -2.70   11.40
  -9   9   0   18.20   12.30
  10  -9   0   -8.90   11.50
 -10   9   0   -2.40   10.60
 -10   9   0    3.70    8.30
  10   9   0   10.70   11.00
  10   9   0   -3.90    9.40
  11  -9   0   28.20   12.80
 -11   9   0   -1.00    9.50
  11   9   0   -2.70   12.40
  11   9   0   -7.10   11.80
  12  -9   0   50.09   16.60
 -12   9   0   26.30   14.80
  12   9   0   21.90   12.00
  12   9   0   17.10   13.30
   0  10   0  227.58   36.60
   0  10   0  227.38   41.20
  -1 -10   0   -6.90    6.90
  -1  10   0    0.30    7.80
   1  10   0   -9.10    8.40
  -1  10   0    9.40   10.20
   1  10   0   -3.70    8.20
  -2  10   0    8.30   10.50
   2  10   0    3.60    9.60
  -2  10   0  -10.10    7.80
   2  10   0   -6.20    8.00
   3  10   0    7.30   10.40
   3  10   0   14.20   11.50
  -3  10   0    1.90   10.00
  -3  10   0   26.90   11.10
  -4  10   0   41.10   17.10
   4  10   0   18.90   13.30
  -4  10   0   46.10   14.70
   4  10   0   47.40   14.50
   5  10   0    8.20    9.20
  -5  10   0    3.80    8.90
   5  10   0   -1.80    9.60
  -5  10   0    5.50    9.70
   6  10   0   43.20   14.10
  -6  10   0   32.90   13.00
   6  10   0   33.50   16.20
  -6  10   0   32.50   13.60
   7  10   0   10.80   11.40
  -7  10   0    4.30   10.90
   7  10   0    3.40   10.00
  -7  10   0    8.90    9.80
  -8  10   0   31.80   12.60
   8  10   0   23.20   12.10
  -8  10   0   12.20   11.60
  -9  10   0  166.98   40.00
  -9  10   0  131.89   24.90
   9  10   0  121.99   29.00
   9  10   0  130.39   36.20
  10  10   0   32.00   14.50
 -10  10   0   15.90   11.10
 -10  10   0    2.20   13.20
  10  10   0   37.30   18.30
  10  10   0    3.90   13.10
   0  11   0    3.20   12.00
   0  11   0   -0.50   10.10
  -1 -11   0   -9.30    9.20
   1  11   0    4.60   11.10
   1  11   0    6.00   10.00
  -1  11   0    7.30   11.40
  -1  11   0   -4.40   10.00
   2  11   0   15.20   13.20
  -2  11   0   17.50   12.20
  -2  11   0   32.80   12.70
   2  11   0   26.00   13.20
   3  11   0   81.79   26.20
  -3  11   0  114.19   23.80
  -3  11   0  113.39   26.40
   3  11   0  122.99   24.40
  -4  11   0   37.20   13.60
   4  11   0   43.70   20.60
   4  11   0   51.09   16.00
  -4  11   0   31.80   14.80
  -5  11   0   25.70   13.00
   5  11   0   18.60   13.10
  -5  11   0   26.70   12.20
   5  11   0    7.60   11.60
   6  11   0   13.80   12.20
  -6  11   0   17.30   13.80
   6  11   0   22.40   17.30
  -6  11   0   31.70   11.40
  -7  11   0  -21.40   14.20
  -7  11   0    7.30   11.50
   7  11   0  -12.50   10.30
   7  11   0   12.60   12.30
   8  11   0   25.70   14.00
   8  11   0    4.70   12.60
  -8  11   0   22.60   14.10
  -8  11   0   -2.40   12.80
   0 -12   0   34.20   16.70
   0  12   0   28.40   11.90
   1 -12   0   -4.00   13.40
   1  12   0   44.70   14.90
  -1  12   0   31.50   15.60
  -2  12   0    1.80   16.30
   2  12   0   -7.70    9.60
   2  12   0    4.90   18.90
  -2  12   0   13.30   14.40
   3  12   0   -8.40    9.90
  -3  12   0   15.50   12.80
   3  12   0   -2.30   12.50
  -3  12   0  -17.90   11.30
   4  12   0  -12.80    8.10
  -4  12   0   -2.60   13.30
   4  12   0   11.70   11.70
  -4  12   0    2.90   10.90
  18   0  -1  -13.90   13.80
  17   0  -1   44.50   20.00
  16   0  -1    2.00   10.70
  15   0  -1    6.90   11.20
  14   0  -1    3.90    9.60
  13   0  -1   54.19   18.20
  12   0  -1   14.50   11.80
  11   0  -1  603.14   81.29
  10   0  -1    4.80    6.10
   9   0  -1   57.69   14.40
  -9   0   1   29.30    8.10
  -8   0   1   13.60    4.70
   8   0  -1    1.80    3.30
   8   0  -1    0.60    2.30
   7   0  -1   53.79    8.30
   7   0  -1   75.59   14.60
  -7   0   1   59.19   11.10
   6   0  -1    4.00    2.10
   6   0  -1    3.10    3.80
  -5   0   1   48.60   10.80
   5   0  -1   60.39    9.10
   5   0  -1   43.70    7.10
  -5   0   1   59.29    9.20
   5   0  -1   53.09   11.40
  -4   0   1    0.30    0.90
   4   0  -1    3.00    1.60
  -4   0   1    5.30    3.20
  -4   0   1    1.30    3.00
   4   0  -1    3.10    3.10
   4   0  -1   -0.70    2.40
  -3   0   1    9.00    1.90
   3   0  -1    8.80    3.10
  -3   0   1   10.80    3.60
   3   0  -1    9.80    2.20
   3   0  -1    7.30    3.80
  -3   0   1    7.00    3.60
   2   0  -1    2.20    2.00
  -2   0   1    0.50    1.60
   2   0  -1   -1.80    1.50
   2   0  -1    0.10    0.80
  -2   0   1    0.00    1.00
  -2   0   1    0.10    1.80
  -1   0  -1   47.80    7.30
   1   0   1   56.19    7.50
  -1   0  -1   52.69    7.40
   1   0   1   64.09    7.60
   2   0   1   -0.30    1.70
  -2   0  -1    0.30    2.10
   2   0   1    0.10    1.40
   3   0   1  243.38   39.10
  -3   0  -1  320.27   38.70
   3   0   1  339.57   38.70
   3   0   1  309.67   38.90
  -4   0  -1   -0.70    2.90
   4   0   1    1.20    2.80
   4   0   1    5.60    3.00
  -5   0  -1   62.39   10.90
   5   0   1   70.59   13.00
   5   0   1   56.29   12.40
   5   0   1   63.49    8.90
  -6   0  -1    4.80    3.80
   6   0   1   -1.00    1.60
   6   0   1    1.20    3.60
  -7   0  -1  828.02  107.79
   7   0   1  944.91  110.09
   7   0   1  824.12  106.29
   8   0   1   -1.60    3.60
   8   0   1    4.30    2.20
  -8   0  -1   -1.30    4.10
   9   0   1   72.59   16.60
  -9   0  -1   56.59   12.50
   9   0   1   60.59    9.30
 -10   0  -1    7.20    6.20
  10   0   1    5.00    2.90
  10   0   1   -3.70    5.20
  11   0   1   23.90    5.20
  11   0   1   11.90    9.70
  11   0   1   16.80    3.90
  12   0   1    4.50    8.40
  13   0   1   22.40   11.20
  14   0   1    0.90    9.70
  15   0   1   40.80   16.80
  16   0   1   18.50   12.90
  17   0   1  113.39   30.00
  17   1  -1   35.00   17.30
  16  -1  -1   11.00   13.10
  16   1  -1  -16.00   11.80
  15  -1  -1   -4.10    9.80
  15   1  -1   -6.90    9.90
  14  -1  -1   67.69   19.10
  14   1  -1   34.80   16.40
  13  -1  -1   -1.30    9.00
  13   1  -1   17.40   10.10
 -13   1   1   -3.30    6.30
  12  -1  -1    6.70   11.90
  12   1  -1    4.30    4.60
  12   1  -1    7.00    8.80
 -12   1   1   -3.80    5.30
  11  -1  -1   72.89   19.10
  11   1  -1   70.19   17.30
 -11   1   1   60.29   14.20
  11   1  -1   77.09   11.80
  10  -1  -1   11.70    9.20
  10   1  -1    9.80    7.80
 -10   1   1   21.80    6.70
  10   1  -1   11.00    4.60
   9  -1  -1  446.96   62.09
  -9   1   1  449.46   60.09
   9   1  -1  468.35   58.69
   9   1  -1  485.65   63.09
   8  -1  -1  406.96   53.39
   8   1  -1  367.66   50.09
  -8   1   1  452.05   51.99
   8   1  -1  362.86   53.09
   7  -1  -1  297.27   43.20
   7   1  -1  294.77   40.80
  -7   1   1  351.36   42.00
   7   1  -1  345.47   44.10
   6  -1  -1  474.85   57.59
   6   1  -1  407.46   55.09
   6   1  -1  447.96   57.79
   5  -1  -1  255.77   36.10
  -5  -1   1  306.87   34.60
   5  -1  -1  269.77   34.80
   5   1  -1  222.68   34.40
  -5   1   1  257.27   36.10
   5   1  -1  307.37   35.10
  -5   1   1  286.97   35.20
   5   1  -1  247.98   36.30
  -4  -1   1   71.29    9.50
   4  -1  -1   60.99   10.80
  -4   1   1   67.09   10.30
  -4   1   1   60.69   11.80
   4   1  -1   58.99    9.50
   4   1  -1   69.29   13.00
  -3  -1   1 1253.77  161.28
   3  -1  -1 1341.37  162.18
   3  -1  -1 1307.17  161.08
  -3   1   1 1369.26  161.28
  -3   1   1 1319.37  162.18
   3   1  -1 1152.58  161.18
   3   1  -1 1403.96  162.28
   2  -1  -1   59.09    8.20
   2  -1  -1   34.70    5.50
   2  -1  -1   33.80    6.00
   2   1  -1   53.19    6.70
  -2   1   1   54.59    7.70
  -2   1   1   41.30    5.80
  -2   1   1   35.00    6.10
   2   1  -1   58.49    7.50
   1  -1  -1  736.23  101.59
   1  -1  -1  825.52  101.39
   1  -1  -1  816.72  101.29
  -1   1   1  873.21  101.69
  -1   1   1  856.51  101.49
   0  -1   1  221.08   27.50
   0  -1  -1  199.88   27.20
   0  -1  -1  209.78   27.00
   0   1   1  204.68   27.20
   0   1  -1  257.67   27.40
   0   1  -1  207.18   27.40
   1  -1   1  562.44   67.39
   1  -1   1  527.05   67.79
   1  -1   1  510.35   67.49
  -1  -1  -1  540.95   66.99
   1   1   1  639.44   67.69
  -1   1  -1  466.45   67.39
   1   1   1  504.65   66.99
  -1   1  -1  607.04   67.49
  -1   1  -1  541.65   67.29
  -2  -1  -1   12.40    2.90
   2  -1   1    5.40    3.20
   2  -1   1    3.40    2.30
   2  -1   1    5.20    2.90
   2  -1   1    6.90    2.70
   2   1   1    7.40    1.90
  -2   1  -1    8.20    2.80
  -2   1  -1   11.00    3.20
   2   1   1   13.80    3.10
  -2   1  -1    8.50    2.80
   3  -1   1 2351.56  303.67
   3  -1   1 2250.47  304.37
  -3   1  -1 2203.78  304.17
   3   1   1 2448.26  303.77
   3   1   1 2635.64  304.07
  -3   1  -1 2767.52  304.17
   3   1   1 2604.94  303.97
   4  -1   1   48.90    7.50
   4  -1   1   59.49    8.80
   4  -1   1   61.49   10.80
  -4   1  -1   48.90    9.00
  -4   1  -1   51.79   10.00
   4   1   1   43.40    7.90
   4   1   1   53.19    8.00
   4   1   1   60.69    8.70
   5  -1   1   74.09   12.10
   5  -1   1   66.59    9.80
  -5   1  -1   61.69   11.60
   5   1   1  109.49   16.00
  -5   1  -1   86.69   12.00
   5   1   1   73.89   10.60
   5   1   1   65.99   10.80
   6  -1   1   62.99    9.50
   6  -1   1   97.89   16.40
   6   1   1   66.29   10.20
  -6   1  -1   78.99   12.20
   6   1   1   89.49   16.90
   6   1   1   63.09   10.50
   7  -1   1    2.40    2.00
   7  -1   1    2.50    5.50
  -7   1  -1    4.00    4.50
   7   1   1   -1.20    2.20
   7   1   1   12.40    6.00
   7   1   1    2.60    2.90
   8  -1   1   24.10    4.30
   8  -1   1   28.30    4.50
   8  -1   1   16.50    7.90
  -8   1  -1   20.00    7.40
   8   1   1   10.30    8.00
   8   1   1   27.00    6.00
   9  -1   1   98.59   20.00
   9   1   1  105.79   21.10
  -9   1  -1   83.19   16.50
   9   1   1   87.39   13.50
  10  -1   1  114.19   24.30
 -10   1  -1   97.69   19.40
  10   1   1  107.19   15.80
  10   1   1  109.89   24.10
  11  -1   1   89.59   20.90
  11   1   1   97.09   14.80
 -11   1  -1   84.79   18.30
  12  -1   1   11.20    9.50
  12   1   1   17.70    6.30
  12   1   1   19.50   11.00
 -12   1  -1   13.50    7.70
  13  -1   1   93.99   23.30
 -13   1  -1   77.69   19.10
  13   1   1  113.79   15.30
  13   1   1   71.29   21.70
  14  -1   1   80.99   23.40
  14   1   1   89.79   25.80
  15  -1   1   -3.00    9.70
  15   1   1    0.30   11.80
  16  -1   1   31.90   17.50
  16   1   1   26.40   16.40
  17  -1   1  -13.00   13.80
  17   1   1  -16.70   13.90
  17   2  -1  -23.20    8.80
  17   2  -1    3.30   16.10
  16  -2  -1   -0.80   11.20
  16   2  -1   -9.00    9.10
  16   2  -1    0.50   10.90
  15  -2  -1   31.20   14.70
  15   2  -1   69.39   13.20
  15   2  -1   46.70   18.50
 -15   2   1   41.20   13.10
  14  -2  -1   13.10   12.00
  14   2  -1   26.10   10.50
  14   2  -1   18.20   10.30
 -14   2   1    1.30    7.20
  13  -2  -1  310.67   45.60
 -13   2   1  272.07   41.90
  13   2  -1  314.47   45.50
  12   2  -1   39.30   14.90
 -12   2   1   33.10   11.30
  12   2  -1   55.79   10.50
  11  -2  -1  270.57   37.30
 -11   2   1  201.18   33.70
  11   2  -1  255.77   33.70
  10  -2  -1  385.36   47.40
  10   2  -1  359.26   47.40
 -10   2   1  271.47   43.70
   9  -2  -1   18.30    9.00
  -9   2   1   10.50    5.60
   9   2  -1   17.80    5.90
   9   2  -1   27.40    9.70
  -8  -2   1   -2.60    3.60
   8  -2  -1    4.20    6.30
   8   2  -1    1.40    3.40
  -8   2   1    7.80    4.70
   8   2  -1    5.60    5.40
  -7  -2   1   -0.20    3.20
   7  -2  -1   -1.30    5.00
   7   2  -1    0.20    2.90
  -7   2   1    6.50    4.60
   7   2  -1    1.40    3.50
  -6  -2   1   57.09    9.50
   6  -2  -1   30.00   10.70
   6   2  -1   35.80   10.10
   6   2  -1   34.30    7.50
  -6   2   1   24.30    6.80
   5  -2  -1  412.56   52.99
   5  -2  -1  391.36   51.89
   5  -2  -1  361.86   50.19
  -5   2   1  403.66   52.79
  -5   2   1  431.36   51.69
  -5   2   1  427.36   50.59
   5   2  -1  391.46   51.69
   5   2  -1  441.86   53.49
   4  -2  -1  144.99   21.20
   4  -2  -1  184.38   23.70
   4  -2  -1  142.09   21.70
   4   2  -1  202.08   22.80
  -4   2   1  189.88   22.30
  -4   2   1  166.68   21.70
   3  -2  -1  359.66   49.40
   3  -2  -1  344.57   49.60
  -3   2   1  420.96   49.90
  -3   2   1  415.26   50.69
  -3   2   1  452.35   49.99
   2  -2  -1   68.19   11.50
   2  -2  -1   93.79   11.90
  -2   2   1   85.59   12.20
  -2   2   1   73.59   11.70
  -2   2   1   78.59   12.40
   2   2  -1   96.29   10.80
  -1  -2   1  197.18   20.20
   1  -2  -1  133.29   20.70
   1  -2  -1  167.28   20.80
   1  -2  -1  151.08   21.10
  -1   2   1  139.39   20.80
  -1   2   1  133.09   20.60
  -1   2   1  176.28   21.30
   0  -2   1  467.05   58.69
   0  -2  -1  471.85   58.09
   0  -2   1  433.16   58.09
   0   2  -1  419.66   58.09
   0   2  -1  508.65   58.79
   0   2   1  459.35   58.29
   0   2   1  521.85   58.49
   0   2  -1  441.36   57.69
  -1  -2  -1  775.32   87.79
  -1  -2  -1  714.63   86.69
   1  -2   1  662.73   86.89
   1  -2   1  585.24   87.39
  -1   2  -1  731.33   87.09
   1   2   1  751.32   87.89
  -1   2  -1  711.93   87.59
   2  -2   1  529.35   65.29
   2  -2   1  493.55   65.59
  -2   2  -1  545.75   65.49
  -2   2  -1  480.05   65.39
   2   2   1  631.14   65.99
  -2   2  -1  466.95   65.29
   3  -2   1  110.49   14.00
   3  -2   1   89.59   14.00
   3  -2   1  124.59   15.20
  -3  -2  -1  112.79   14.20
   3   2   1  109.19   14.10
  -3   2  -1  112.49   14.50
  -3   2  -1   88.09   13.60
  -3   2  -1   84.89   13.90
   3   2   1   89.99   12.60
   4  -2   1    8.20    3.50
  -4  -2  -1   16.70    5.40
   4  -2   1   17.60    6.70
   4  -2   1   12.00    4.40
  -4   2  -1   13.70    3.80
  -4   2  -1   11.80    4.40
  -4   2  -1   17.90    5.70
   4   2   1   17.70    3.10
   4   2   1   16.20    4.70
   5  -2   1  852.11  111.39
   5  -2   1  915.51  109.99
  -5  -2  -1  952.50  110.69
   5   2   1  841.02  109.69
   5   2   1  831.92  110.49
  -5   2  -1  787.92  110.79
  -5   2  -1 1021.70  111.49
   6  -2   1   12.50    7.70
   6  -2   1   13.10    4.10
   6   2   1    7.70    2.80
   6   2   1   16.70    7.60
   6   2   1   19.70    5.50
  -6   2  -1    6.90    3.90
   7  -2   1  761.62   87.99
   7  -2   1  730.83   90.69
  -7   2  -1  684.23   89.39
   7   2   1  646.54   88.29
   7   2   1  743.23   92.09
   7   2   1  671.93   89.49
   8  -2   1   12.70    7.50
  -8   2  -1    9.20    5.20
   8   2   1    3.80    2.80
   8   2   1   12.70    4.90
   8   2   1   10.60    6.20
   9  -2   1  585.84   75.79
   9   2   1  573.44   76.99
   9   2   1  568.24   73.29
  -9   2  -1  572.04   74.19
  10  -2   1   59.79   15.80
 -10   2  -1   45.80   12.00
  10   2   1   48.80   10.80
  10   2   1   66.09   17.80
  11  -2   1  107.79   23.40
  11   2   1  110.79   23.80
  11   2   1   97.59   16.60
  12  -2   1   49.10   17.10
  12   2   1   31.70    9.20
 -12   2  -1   34.80   10.30
  12   2   1   24.20   13.40
  13  -2   1    7.60    9.60
 -13   2  -1   16.20    8.20
  13   2   1    6.30    7.90
  13   2   1   11.50    6.40
  14  -2   1    1.30   10.70
  14   2   1    3.20    6.90
 -14   2  -1    8.80    8.50
  14   2   1   -2.50    8.60
  15  -2   1   79.99   21.80
  15   2   1   72.89   23.00
 -15   2  -1   83.79   19.20
  16  -2   1   -7.70   13.60
  16   2   1   -2.50   10.90
  17  -2   1   11.50   15.00
  17   2   1    5.10   15.60
  17   3  -1    7.10   13.10
  16  -3  -1   33.10   15.40
 -16   3   1   43.90   11.80
  16   3  -1   19.70   15.10
  16   3  -1   -3.30    9.00
  16   3  -1   23.30   14.70
  15  -3  -1   19.80   13.30
  15   3  -1   16.40    8.40
  15   3  -1   17.50    8.90
 -15   3   1   11.40   10.10
  15   3  -1    5.50   10.90
  14  -3  -1   -4.20   10.30
  14   3  -1  -12.20    6.50
 -14   3   1    1.60    8.10
  14   3  -1    9.40    9.00
  14   3  -1   -6.40    5.80
  13  -3  -1    7.90    9.30
  13   3  -1   -4.80    5.80
  13   3  -1   15.30    7.90
  13   3  -1    7.70    9.10
 -13   3   1   11.70    7.80
  12   3  -1    4.70    8.50
  12   3  -1   -0.30    5.60
 -12   3   1   -6.90    5.90
  12   3  -1   -0.40    5.60
  11  -3  -1   56.89   16.80
 -11   3   1   43.20   13.20
  11   3  -1   62.39   10.80
  11   3  -1   56.19   17.90
  11   3  -1   57.89   12.40
  10  -3  -1   -3.20    7.00
  10   3  -1   -7.80    4.50
 -10   3   1    1.20    5.90
  10   3  -1    0.80    5.40
  10   3  -1    4.60    7.90
   9  -3  -1   -0.50    7.20
   9   3  -1   10.20    5.50
   9   3  -1    1.90    5.90
  -9   3   1   -6.10    5.10
   9   3  -1    8.80    4.20
   9   3  -1    2.10    2.70
   8  -3  -1    6.00    6.60
   8   3  -1    9.20    4.90
  -8   3   1    4.60    4.90
   8   3  -1    5.90    6.10
   8   3  -1    6.70    3.50
   7  -3  -1  352.46   50.59
   7  -3  -1  395.16   54.09
  -7   3   1  470.55   51.09
   7   3  -1  392.16   54.59
  -7   3   1  439.36   53.19
   7   3  -1  389.96   52.59
   6  -3  -1   73.09   14.20
   6  -3  -1   48.70    7.90
   6   3  -1   50.29   10.90
  -6   3   1   60.99   10.90
  -6   3   1   50.39    8.50
   6   3  -1   57.19   12.80
   5  -3  -1   21.70    5.20
   5  -3  -1   34.60    9.90
  -5   3   1   17.70    7.80
   5   3  -1   41.70    9.50
  -5   3   1   25.90    7.00
  -5   3   1   20.40    6.20
   5   3  -1   32.40    4.20
   4  -3  -1   14.20    4.10
  -4  -3   1   16.30    5.90
   4  -3  -1   14.00    5.10
   4  -3  -1   24.30    7.90
  -4   3   1   16.30    4.90
  -4   3   1    9.00    5.70
  -4   3   1   14.40    5.10
   4   3  -1   17.10    6.40
   3  -3  -1   49.90    9.50
   3  -3  -1   66.09   10.20
  -3  -3   1   76.69   11.00
   3  -3  -1   52.79    9.50
   3   3  -1   71.29   10.50
  -3   3   1   40.70    9.20
  -3   3   1   56.79   10.50
  -3   3   1   67.19   11.10
  -2  -3   1   38.70    5.80
   2  -3  -1   40.80    8.10
   2  -3  -1   29.20    7.00
   2  -3  -1   45.50    7.90
  -2  -3   1   66.29   10.70
   2   3  -1   52.49    9.40
  -2   3   1   26.80    7.00
  -2   3   1   47.70    7.60
  -2   3   1   44.10    8.80
   1  -3  -1  263.67   33.10
   1  -3  -1  271.17   33.60
  -1   3   1  218.18   32.50
  -1   3   1  253.97   32.70
   1   3  -1  263.37   33.20
   0  -3  -1  946.01  116.69
   0  -3   1  887.41  116.59
   0  -3   1 1075.79  117.49
   0   3  -1 1039.90  116.29
   0   3  -1  827.62  116.49
   0   3  -1  950.80  117.19
   0   3   1  808.12  116.59
   0   3   1  961.80  116.69
  -1  -3  -1  613.54   64.99
   1  -3   1  496.45   64.59
  -1   3  -1  450.55   64.29
   1   3   1  553.24   64.99
  -1   3  -1  528.05   63.79
  -1   3  -1  431.86   64.69
   2  -3   1  541.75   75.79
   2  -3   1  660.53   76.59
   2  -3   1  657.43   75.39
   2  -3   1  556.74   76.29
   2   3   1  735.73   76.89
  -2   3  -1  655.73   75.49
  -2   3  -1  527.35   75.79
  -2   3  -1  514.05   76.09
   3  -3   1 1244.98  172.48
  -3  -3  -1 1600.94  172.98
  -3   3  -1 1291.27  172.38
  -3   3  -1 1243.58  172.18
   3   3   1 1620.94  173.18
  -3   3  -1 1364.96  172.28
   4  -3   1  135.29   20.30
  -4   3  -1  121.69   20.40
  -4   3  -1  145.59   20.10
  -4   3  -1  153.78   21.20
   4   3   1  188.48   21.30
   5  -3   1    3.80    5.30
   5  -3   1    5.30    3.70
  -5   3  -1    0.10    3.00
   5   3   1    9.60    4.90
  -5   3  -1   -3.10    3.40
  -5   3  -1    0.80    3.50
   5   3   1   -0.40    1.00
   6  -3   1  141.79   22.80
   6  -3   1  103.29   15.80
   6   3   1  126.09   17.10
  -6   3  -1  117.19   17.10
  -6   3  -1  106.69   15.40
   6   3   1  105.09   14.50
   7  -3   1   73.39   10.50
   7  -3   1   91.39   16.20
  -7   3  -1   51.99   12.20
   7   3   1   80.69   13.40
   7   3   1   55.09    9.30
   8  -3   1    5.50    3.90
   8  -3   1    3.10    6.90
   8   3   1   47.80   13.30
   8   3   1   34.20    8.00
  -8   3  -1   10.40    5.10
   9  -3   1    8.60    7.10
   9   3   1    5.60    6.30
  -9   3  -1    9.40    6.10
   9   3   1    1.80    4.70
   9   3   1   -1.00    2.80
  10  -3   1  164.98   28.50
  10   3   1  142.49   21.30
 -10   3  -1  114.99   21.40
  11  -3   1   16.90   10.50
  11   3   1    1.30    5.30
  11   3   1    9.30    7.80
 -11   3  -1   15.60    7.00
 -12   3  -1    4.50    7.20
  12   3   1    3.40    8.90
  12   3   1    1.70    5.90
  13  -3   1    3.30    9.80
  13   3   1   -5.40    6.30
 -13   3  -1   -3.20    6.70
  13   3   1    5.60    6.80
  14  -3   1   -8.60    9.10
  14   3   1   -9.10    6.90
 -14   3  -1   13.90    7.40
  14   3   1   -1.90    9.30
  15  -3   1  -21.40   10.50
  15   3   1   14.60   11.10
 -15   3  -1   -5.10    7.70
  15   3   1   -9.30    7.20
  16  -3   1    1.00   12.30
  16   3   1  -23.80    7.90
 -16   3  -1    4.00    9.90
  16   3   1    9.40   11.50
 -17   3  -1   15.40   12.40
  17   3   1    3.20   11.80
  17  -4  -1    3.90   17.20
  17   4  -1    5.10   12.00
 -17   4   1  -14.90    9.50
  16  -4  -1   -3.20   11.90
  16   4  -1  -12.80    7.80
  16   4  -1   12.70   11.60
 -16   4   1   -1.10   11.90
  16   4  -1   37.60   10.10
  15  -4  -1    5.40   12.00
  15   4  -1   25.00    8.50
  15   4  -1    2.00    8.70
 -15   4   1   16.70   11.30
  15   4  -1   21.20   13.40
  14  -4  -1   17.70   12.50
  14   4  -1   12.90    7.70
  14   4  -1   22.60    9.60
  14   4  -1   33.00   15.80
 -14   4   1    4.20    8.30
  13  -4  -1   91.89   21.90
  13   4  -1   88.59   17.50
  13   4  -1  107.19   24.80
 -13   4   1   86.59   19.10
  13   4  -1  117.49   16.90
  12  -4  -1   22.60   12.30
  12   4  -1   15.20    8.40
  12   4  -1    9.70   10.10
  12   4  -1   10.40    5.70
 -12   4   1   20.00    9.60
  11  -4  -1  542.55   66.19
 -11   4   1  432.96   64.29
  11   4  -1  493.05   63.59
  11   4  -1  450.05   60.59
  11   4  -1  522.45   67.79
  10  -4  -1   69.29   16.60
  10   4  -1   66.99   19.20
  10   4  -1   71.69   11.10
 -10   4   1   57.89   14.70
  10   4  -1   71.39   15.10
   9  -4  -1  125.89   21.50
   9   4  -1  111.69   16.40
   9   4  -1  151.28   27.80
   9   4  -1  142.09   20.50
  -9   4   1  132.89   20.80
   8  -4  -1    2.20    2.60
   8  -4  -1    8.30    7.80
   8   4  -1   13.40    6.40
  -8   4   1   10.50    4.70
   8   4  -1    9.80    7.10
  -8   4   1   16.80    4.10
   7  -4  -1  104.19   15.80
  -7   4   1  130.99   18.80
   7   4  -1  148.49   19.30
  -7   4   1  112.19   16.60
   7   4  -1  106.69   22.10
   6  -4  -1   29.40    9.20
  -6   4   1   24.00    6.90
  -6   4   1   17.50    6.30
   6   4  -1   27.60    7.90
   5  -4  -1    4.10    5.40
   5  -4  -1   -0.40    2.90
  -5   4   1    3.60    4.30
  -5   4   1    6.50    3.70
   5   4  -1    5.40    4.20
   4  -4  -1  227.28   29.40
   4  -4  -1  189.18   27.80
  -4   4   1  221.98   28.40
  -4   4   1  200.58   29.00
  -4   4   1  176.18   28.30
   4   4  -1  265.97   30.10
   3  -4  -1    6.10    4.40
   3  -4  -1    6.90    3.60
  -3   4   1    6.90    5.20
   3   4  -1    6.00    5.00
  -3   4   1    9.80    4.30
   2  -4  -1   74.09   13.10
  -2  -4   1   96.09   11.40
   2  -4  -1   76.49   14.40
   2   4  -1   86.49   14.00
  -2   4   1   79.39   15.20
  -2   4   1   79.19   12.50
  -2   4   1   67.89   13.10
   1  -4  -1   83.19   15.50
  -1   4   1   86.69   14.70
   1   4  -1  140.89   16.60
   1   4  -1  104.79   15.80
  -1   4   1   93.39   19.10
  -1   4   1   92.49   14.50
   0  -4   1   42.20    7.50
   0   4  -1   34.60    8.70
   0   4   1   25.30    6.70
   0   4   1   45.00    8.20
   0   4   1   27.30    8.20
   0   4  -1   33.60    7.60
   0   4  -1   41.30    7.50
  -1   4  -1  364.76   51.39
  -1   4  -1  358.96   51.89
  -1   4  -1  422.86   49.90
   1   4   1  379.06   50.79
   1   4   1  431.96   51.59
   2  -4   1   51.59   12.60
   2  -4   1   67.79   13.40
   2  -4   1   82.89   11.10
  -2   4  -1   68.09   10.90
  -2   4  -1   62.19   12.40
   2   4   1   75.69   12.30
   3  -4   1  253.67   35.40
   3  -4   1  284.97   34.00
  -3   4  -1  241.08   35.20
  -3   4  -1  234.88   34.50
  -3   4  -1  242.38   34.60
   3   4   1  332.87   36.20
   4  -4   1   31.50    7.80
   4  -4   1   32.70    6.60
   4   4   1   23.80    7.70
  -4   4  -1   22.70    6.50
  -4   4  -1   24.90    7.00
  -4   4  -1    9.70    6.40
   5  -4   1   44.30    9.60
   5  -4   1   65.89    9.60
  -5   4  -1   39.50    8.90
  -5   4  -1   21.80    8.80
   5   4   1   40.30   10.00
  -5   4  -1   40.60    9.10
   6  -4   1  103.59   16.70
  -6   4  -1  115.99   17.90
  -6   4  -1   96.89   16.00
   6   4   1  141.49   18.30
   7  -4   1  613.44   82.49
   7   4   1  706.63   84.29
  -7   4  -1  628.44   83.59
  -7   4  -1  673.63   82.49
   8  -4   1   89.19   16.60
   8   4   1   83.99   11.10
  -8   4  -1   80.99   16.10
   8   4   1   93.99   19.70
   8   4   1   72.39   15.40
   9  -4   1   64.19   14.20
   9  -4   1   44.30    8.20
  -9   4  -1   45.00   12.00
   9   4   1   45.80    8.10
   9   4   1   59.09   13.30
   9   4   1   43.00    7.30
   9   4   1   46.60   14.60
  10  -4   1    8.50    8.50
  10   4   1   13.60    7.90
  10   4   1    7.00    8.10
  10   4   1    9.10    4.70
  11  -4   1    3.00    8.50
  11   4   1   -5.10    3.10
 -11   4  -1    2.20    5.50
  11   4   1   -3.30    4.30
  11   4   1    4.60    7.30
  11   4   1    3.40    8.20
  12   4   1    5.60    7.10
 -12   4  -1    0.80    6.30
  12   4   1   -2.20    6.60
  12   4   1    5.60    9.50
  13  -4   1    4.30    9.00
  13   4   1   -5.20    5.60
  13   4   1   -2.90    7.10
 -13   4  -1    8.60    7.60
  13   4   1    6.80   10.00
  14  -4   1    4.00    9.70
  14   4   1   10.40    8.20
  14   4   1    3.10    9.40
  14   4   1  -18.10    6.60
 -14   4  -1    3.00    7.80
  15  -4   1   58.69   17.50
  15   4   1   46.50   12.30
  15   4   1   83.09   17.00
  15   4   1   35.50   19.70
 -15   4  -1   71.59   17.30
  16  -4   1    9.70   11.60
  16   4   1   24.30   12.00
 -16   4  -1   10.30   11.20
  16   4   1   20.40   12.00
  16  -5  -1   -7.80    9.30
 -16   5   1  -11.30    9.10
  16   5  -1    7.40   10.20
  16   5  -1   11.30   11.90
  15  -5  -1    4.00   11.80
  15   5  -1   21.70    9.50
 -15   5   1   33.00   13.70
  15   5  -1    2.40   12.00
  14  -5  -1    4.90   10.90
  14   5  -1    6.90   10.60
 -14   5   1    3.40    8.60
  13  -5  -1  -10.20    8.10
  13   5  -1    8.60    8.00
 -13   5   1   18.10    8.90
  13   5  -1    5.60    7.90
  12  -5  -1   -2.90    7.60
  12   5  -1    3.30    7.30
  12   5  -1   -7.10    7.00
 -12   5   1    2.10    7.80
  11  -5  -1   34.70   12.50
 -11   5   1   27.00   11.60
  11   5  -1   26.10   11.20
  11   5  -1   21.80   10.10
  10  -5  -1   59.29   14.20
  10   5  -1   27.70   10.50
  10   5  -1   32.20   11.30
   9  -5  -1    6.80    8.20
   9   5  -1    8.10    6.80
  -9   5   1   11.60    7.60
  -9   5   1    9.70    4.30
   8  -5  -1  122.09   18.70
   8  -5  -1  176.28   22.60
  -8   5   1  129.29   22.40
  -8   5   1  113.69   19.20
   8   5  -1  127.89   25.20
   8   5  -1  175.78   23.00
   7  -5  -1  199.88   30.80
   7   5  -1  273.17   33.70
  -7   5   1  243.28   33.00
   6  -5  -1   35.00    8.30
  -6   5   1   19.10    7.60
  -6   5   1   22.80    7.50
   6   5  -1   32.30   10.30
   5  -5  -1  247.28   30.70
  -5   5   1  213.48   31.30
  -5   5   1  169.88   30.50
   5   5  -1  283.77   32.60
   4  -5  -1    0.10    4.50
   4   5  -1    1.80    4.70
  -4   5   1   12.60    4.90
  -4   5   1    7.60    5.30
   3  -5  -1  367.76   47.00
   3   5  -1  446.26   49.00
   3   5  -1  397.56   48.20
  -3   5   1  313.77   47.00
  -3   5   1  307.37   48.00
  -2  -5   1   82.39   11.70
   2  -5  -1   87.59   15.00
   2   5  -1   90.19   15.60
  -2   5   1   84.69   16.70
   2   5  -1   68.19   15.00
  -2   5   1   69.99   14.00
   1   5  -1  287.17   33.70
  -1   5   1  238.38   32.50
  -1   5   1  212.38   33.20
   1   5  -1  222.78   33.40
   1   5  -1  242.88   32.90
   0   5  -1   80.19   16.90
   0   5   1   96.89   15.10
   0   5  -1   92.39   14.20
   0   5  -1   81.99   14.60
   0   5   1   94.39   15.50
   1   5   1 1858.71  204.88
  -1   5  -1 1680.63  203.68
  -1   5  -1 1465.95  204.08
   1   5   1 1551.54  203.48
  -2  -5  -1  100.99   13.70
  -2  -5  -1  109.59   13.50
   2   5   1  121.99   17.00
  -2   5  -1   83.69   15.40
  -2   5  -1  100.69   18.90
   2   5   1  112.09   17.10
  -2   5  -1   73.69   14.20
   3  -5   1  192.88   23.10
  -3   5  -1  131.69   24.00
  -3   5  -1  155.48   24.00
  -3   5  -1  164.68   22.70
   3   5   1  184.58   24.70
   4  -5   1   18.90    5.30
  -4   5  -1    1.40    5.80
   4   5   1   11.70    6.10
  -4   5  -1   11.50    4.70
  -4   5  -1   10.30    6.00
   5  -5   1   12.90    5.30
  -5   5  -1    8.40    5.60
   5   5   1   12.40    6.60
  -5   5  -1   11.40    5.20
   6   5   1   35.00   11.00
  -6   5  -1   38.80    9.30
  -6   5  -1   38.90    9.50
   7  -5   1  157.08   20.80
  -7   5  -1  133.99   21.70
   7   5   1  144.49   22.10
  -7   5  -1  110.29   19.00
   8  -5   1   31.90   10.70
   8   5   1   45.60   11.80
  -8   5  -1   49.90   12.70
   9  -5   1   72.79   15.90
   9  -5   1   77.99   13.10
   9   5   1   60.29   15.30
   9   5   1   93.79   22.00
  10  -5   1    2.00    7.30
  10   5   1    4.90    8.00
 -10   5  -1    4.10    7.60
  10   5   1   16.60    9.60
  11  -5   1   -6.20    8.70
  11   5   1   -0.90    7.10
 -11   5  -1    5.80    7.20
  11   5   1    5.60    9.10
  12  -5   1    5.00   10.10
 -12   5  -1   10.50    7.50
  12   5   1   -5.00    6.70
  13  -5   1   95.79   20.40
  13   5   1   92.79   20.00
  13   5   1   98.79   25.60
 -13   5  -1  104.29   21.90
  14  -5   1   19.40   11.30
  14   5   1   41.20   15.70
 -14   5  -1   21.70   10.50
  14   5   1   19.00   10.80
  15  -5   1    7.50   11.30
 -15   5  -1   36.30   14.10
  15   5   1   17.30   14.40
  15   5   1   28.50   12.60
  16  -5   1    4.60   11.80
 -16   5  -1   -2.40   10.40
  16   5   1    0.80   15.50
  15  -6  -1   -6.40    9.30
 -15   6   1   21.60   13.40
  15   6  -1   13.50   10.00
  15   6  -1    1.40   10.80
  14  -6  -1   20.90   11.80
 -14   6   1   27.60   12.10
  14   6  -1   21.90   12.00
  13  -6  -1   45.60   15.40
 -13   6   1   81.39   20.00
  13   6  -1   69.39   16.20
  13   6  -1   86.79   20.90
  12  -6  -1    8.00    9.10
  12   6  -1   17.00   11.20
 -12   6   1   12.00    8.50
  12   6  -1   -4.30    7.30
  11   6  -1   23.60   11.00
 -11   6   1   51.39   13.60
  11   6  -1   33.30   13.80
  10  -6  -1   -1.20    4.50
  10  -6  -1   -1.30    7.80
  10   6  -1    3.80    7.20
 -10   6   1    2.40    4.40
  10   6  -1    1.20    6.40
 -10   6   1   14.70    9.00
   9  -6  -1   24.50   10.00
  -9   6   1   42.70    8.30
   9   6  -1   34.40   11.70
  -9   6   1   35.10   15.90
   9   6  -1   32.80   13.30
   8  -6  -1    3.60    6.60
  -8   6   1   10.70    5.30
   8   6  -1   15.40    8.40
  -8   6   1    8.10    8.10
   7  -6  -1  117.49   17.40
  -7   6   1   81.69   17.90
  -7   6   1   94.09   18.00
   7   6  -1   88.69   19.80
   6  -6  -1   -7.20    4.90
   6   6  -1    5.30    6.60
  -6   6   1   -7.30    5.00
  -6   6   1   12.10    6.90
   5  -6  -1    1.70    5.70
  -5   6   1    1.80    5.60
   5   6  -1   -0.90    4.90
  -5   6   1    0.50    5.60
   4  -6  -1    8.40    5.70
  -4   6   1   -2.90    4.60
   4   6  -1   16.90    7.40
  -4   6   1   -7.20    5.40
   4   6  -1   17.40    7.10
   3  -6  -1   90.79   15.90
  -3  -6   1   95.99   13.30
  -3   6   1   93.69   16.70
   3   6  -1  105.19   18.60
   3   6  -1  130.09   18.40
  -3   6   1   94.39   19.60
   2   6  -1  645.34   72.79
   2   6  -1  585.64   71.49
  -2   6   1  522.95   70.99
  -2   6   1  458.45   71.39
  -1  -6   1   -5.70    4.40
  -1   6   1   -6.20    4.40
   1   6  -1    4.90    6.60
   1   6  -1    2.40    4.40
  -1   6   1   -4.70    3.60
   0  -6  -1    5.60    4.50
   0  -6   1   -1.60    4.70
   0   6   1   -3.60    5.50
   0   6  -1    5.10    4.80
   0   6   1    2.00    5.30
   0   6  -1    2.50    4.70
  -1  -6  -1   30.70    7.00
  -1   6  -1   22.50    6.70
   1   6   1   26.50    9.30
  -1   6  -1   24.10    8.70
   1   6   1   13.50    7.90
  -2  -6  -1  106.39   15.20
  -2  -6  -1  120.19   15.40
  -2   6  -1  101.49   17.60
   2   6   1  114.49   18.80
   2   6   1   87.39   18.80
  -2   6  -1   99.79   20.10
  -3   6  -1   97.09   17.60
   3   6   1  102.79   19.60
  -3   6  -1  106.19   21.20
   3   6   1  146.59   20.10
   4  -6   1    9.30    5.80
  -4   6  -1   11.70    6.50
  -4   6  -1   -0.40    7.00
   4   6   1   12.20    6.70
   5  -6   1   58.99   11.70
   5   6   1   52.99   13.30
  -5   6  -1   65.79   13.60
  -5   6  -1   45.40   11.60
   6  -6   1   35.10    9.40
  -6   6  -1   52.29   13.20
   6   6   1   45.80   12.70
  -6   6  -1   51.19   11.60
   7  -6   1  302.37   40.20
   7   6   1  315.87   42.90
  -7   6  -1  277.27   40.20
  -7   6  -1  317.57   42.80
   8  -6   1   25.60    9.10
   8   6   1   32.20   11.80
  -8   6  -1   37.60    8.80
   9  -6   1   36.00   10.90
  -9   6  -1   52.39   12.20
  -9   6  -1   43.30    9.80
   9   6   1   54.19   15.40
   9   6   1   48.30   15.80
  10  -6   1   35.30   12.10
  10   6   1   68.09   15.60
  10   6   1   87.39   20.40
 -10   6  -1   58.69   15.40
  11  -6   1    5.90    8.00
  11   6   1   17.10   11.70
  11   6   1   24.80   12.20
 -11   6  -1    8.40    9.00
  12  -6   1   -9.20    7.70
 -12   6  -1    4.80    8.00
  12   6   1    5.20    8.80
  12   6   1   -3.50    8.40
  13  -6   1   -9.90    8.50
  13   6   1    0.40    7.80
  13   6   1   11.40   10.80
 -13   6  -1   -2.50    8.40
  14  -6   1    0.00   10.90
  14   6   1   -8.80   10.70
  14   6   1   23.20   13.60
  15  -6   1    1.30   10.20
  15   6   1   -2.70   11.20
 -15   6  -1   25.50   11.20
  15   6   1   44.40   13.30
 -15   7   1   32.40   13.70
  14  -7  -1    3.20   10.30
 -14   7   1   22.00   15.80
  14   7  -1   12.90   10.30
  14   7  -1    6.00   11.30
  13  -7  -1   13.00    8.30
 -13   7   1    8.90   10.00
  13   7  -1   -0.30   10.10
  12  -7  -1   18.10   10.20
  12   7  -1    4.00    8.70
  12   7  -1   16.10   10.20
 -12   7   1    7.90   11.30
  11  -7  -1    5.60    7.80
 -11   7   1   20.10   10.80
  11   7  -1   21.30   11.30
  11   7  -1   12.80    8.60
  10  -7  -1   19.20    9.80
 -10   7   1   18.40    8.50
  10   7  -1    0.00    6.70
 -10   7   1    0.20    5.30
  10   7  -1  -14.00    6.50
   9  -7  -1   29.90   11.60
   9   7  -1   30.60   12.50
  -9   7   1   28.30   11.40
   9   7  -1   20.40   10.30
  -9   7   1   15.90    7.50
   8  -7  -1   82.59   16.50
  -8   7   1   97.09   19.40
  -8   7   1   80.99   16.40
   8   7  -1   90.49   19.60
   7  -7  -1  928.91  112.29
  -7   7   1  866.51  114.49
  -7   7   1  888.11  113.19
   7   7  -1  836.22  114.09
   6  -7  -1   54.49   12.60
  -6   7   1   56.89   13.80
  -6   7   1   75.49   16.90
   6   7  -1   53.29   15.80
   5  -7  -1   -4.30    6.50
  -5   7   1   -9.00    6.40
  -5   7   1    9.10    8.20
   5   7  -1    8.10    8.00
   5   7  -1    2.80    8.00
   4  -7  -1    6.80    6.40
  -4   7   1    8.40    6.30
   4   7  -1    4.80    6.30
  -4   7   1    4.00    6.60
   4   7  -1    6.60    7.20
  -3  -7   1    2.10    2.60
  -3   7   1   -3.20    6.30
   3   7  -1    1.30    6.30
   3   7  -1   -2.60    6.60
  -3   7   1    1.50    6.10
  -2  -7   1   22.30    8.50
  -2   7   1   29.50    9.10
   2   7  -1   23.10   10.00
   2   7  -1   13.80    7.70
  -2   7   1   25.50    9.70
  -1  -7   1    9.20    6.10
  -1   7   1    8.90    6.00
  -1   7   1   11.50    5.90
   1   7  -1    6.90    7.20
   1   7  -1   12.90    7.30
   0   7  -1   18.50    6.90
   0   7  -1   12.80    8.90
   0   7   1   16.10    8.70
   0   7   1   17.30    6.90
  -1  -7  -1   28.60    7.20
  -1   7  -1   33.80    9.20
   1   7   1   15.50    8.00
  -1   7  -1   46.70   12.60
   1   7   1   20.80    9.40
  -2  -7  -1   32.70    6.90
  -2  -7  -1   32.50    6.20
   2   7   1   32.60    9.60
   2   7   1   36.70   12.60
  -2   7  -1   16.90    8.70
  -2   7  -1   34.40    9.90
  -3   7  -1  181.08   30.30
   3   7   1  208.88   30.90
   3   7   1  230.78   30.80
  -3   7  -1  178.28   29.00
  -4   7  -1   34.80   10.70
   4   7   1   40.80   12.30
  -4   7  -1   47.70   13.90
   4   7   1   35.10   12.40
   5  -7   1   22.80    8.40
  -5   7  -1   21.40    9.10
  -5   7  -1    5.70    7.60
   6  -7   1   -0.20    6.50
  -6   7  -1   16.90    8.20
   6   7   1   -2.90    7.90
  -6   7  -1    6.50    8.20
   7  -7   1   26.90    9.50
  -7   7  -1   14.80    8.90
  -7   7  -1   17.10    9.80
   7   7   1   37.40   13.50
   8  -7   1   -7.80    7.10
  -8   7  -1    0.50    8.50
   8   7   1   16.40    8.90
  -8   7  -1   11.40    6.00
   9  -7   1    0.30    8.70
   9   7   1    3.90    9.40
  -9   7  -1    2.10    5.20
  -9   7  -1   -2.70    7.30
  10  -7   1   35.80   10.60
  10   7   1   45.10   15.20
 -10   7  -1   68.19   15.70
  10   7   1   51.59   16.80
 -10   7  -1   56.09   10.50
  11  -7   1   -2.50    8.20
  11   7   1    2.80    7.50
  11   7   1    1.00   10.20
 -11   7  -1    1.50    8.30
  12  -7   1   16.80    8.90
  12   7   1   31.00   13.00
 -12   7  -1   27.70   11.50
  12   7   1   -0.30   11.00
  13  -7   1    2.00    9.20
  13   7   1    7.40    9.10
  13   7   1    6.50   10.50
 -14   7  -1   -2.90   11.90
  14   7   1  -24.30   10.80
  14   7   1   16.50   12.90
  13  -8  -1   32.10   15.80
  13   8  -1   51.09   15.00
 -13   8   1   61.89   19.60
  13   8  -1   25.40   14.70
  12  -8  -1   31.80   15.10
  12   8  -1   42.90   15.10
 -12   8   1   51.79   15.30
  11  -8  -1   62.39   15.90
  11   8  -1   65.69   17.70
 -11   8   1   81.19   13.20
 -11   8   1   55.49   17.50
  11   8  -1   62.39   19.60
  10  -8  -1   -6.00    9.30
 -10   8   1   12.60   10.00
  10   8  -1    6.10    8.10
 -10   8   1   10.40    7.10
  10   8  -1   -5.70    8.10
   9  -8  -1   13.60   10.40
  -9   8   1   15.10    7.30
  -9   8   1   -4.60    8.30
   9   8  -1    5.20    8.40
   9   8  -1   15.30    8.40
   8  -8  -1   13.60    9.00
  -8   8   1    9.20    9.20
  -8   8   1    8.60    7.10
   8   8  -1    1.80    6.70
   7  -8  -1    6.70    8.70
   7   8  -1   21.50    9.30
  -7   8   1   18.50    9.40
  -7   8   1   13.90   10.20
   6  -8  -1   -4.00    7.70
  -6   8   1   17.10    7.50
   6   8  -1    0.60    8.90
   6   8  -1    8.50    7.40
  -6   8   1   12.70    9.50
  -5   8   1    8.70    9.20
   5   8  -1   24.00   10.50
   5   8  -1   11.40    8.40
  -4   8   1    8.40    8.80
   4   8  -1   18.00    9.90
  -4   8   1   28.30    9.30
  -3  -8   1   12.50    4.10
  -3   8   1   15.60   11.30
   3   8  -1    5.50    7.80
  -3   8   1   26.70   10.20
   3   8  -1   30.10   10.80
  -2  -8   1  217.78   27.70
   2   8  -1  187.28   30.90
   2   8  -1  169.38   30.30
  -2   8   1  171.88   31.00
  -2   8   1  207.38   30.30
   1   8  -1   20.80    8.80
  -1   8   1    4.40    8.70
  -1   8   1    2.70    9.50
   1   8  -1   18.40    8.60
   0   8   1  154.78   25.50
   0   8  -1  141.09   24.70
  -1  -8  -1   16.00    8.50
   1   8   1   21.30    9.40
  -1   8  -1   16.00   10.90
  -1   8  -1   19.20    9.40
   1   8   1    6.90    9.20
  -2  -8  -1  297.47   35.00
  -2  -8  -1  281.97   35.00
  -2   8  -1  193.28   37.90
  -2   8  -1  261.77   38.30
   2   8   1  254.27   39.40
   2   8   1  258.27   39.30
   3   8   1   95.89   18.20
   3   8   1   73.99   19.50
  -3   8  -1   86.59   20.70
  -3   8  -1   99.89   21.60
  -4   8  -1   73.19   18.40
  -4   8  -1   96.29   19.50
   4   8   1   84.89   19.70
   4   8   1   77.69   19.10
  -5   8  -1   42.10   14.50
  -5   8  -1   57.49   15.60
   5   8   1   76.19   16.10
   5   8   1   63.29   17.10
   6  -8   1  346.67   40.20
   6   8   1  248.58   42.20
   6   8   1  302.27   42.30
  -6   8  -1  225.08   42.80
  -6   8  -1  282.87   42.30
   7  -8   1  155.48   23.90
  -7   8  -1  133.69   27.30
  -7   8  -1  137.39   23.60
   7   8   1  180.18   32.40
   8  -8   1   51.99   12.10
   8   8   1   25.40   14.80
  -8   8  -1   41.50   10.80
  -8   8  -1   49.10   14.60
   9  -8   1   31.10   11.00
  -9   8  -1   13.90   10.50
   9   8   1   33.20   12.60
  -9   8  -1    2.90    6.60
  10  -8   1   23.60   12.50
 -10   8  -1   38.00   10.20
  10   8   1   29.60   12.90
 -10   8  -1   42.60   13.60
  10   8   1   39.90   15.30
  11  -8   1   23.70   11.60
 -11   8  -1   35.20   13.30
  11   8   1   38.80   13.80
  11   8   1   34.80   14.60
  12  -8   1   16.10   11.70
  12   8   1   -7.50   10.60
  12   8   1    8.30    9.20
  13  -8   1   11.90   14.50
 -13   8  -1    3.50   11.50
  13   8   1   10.20    9.90
  13   8   1   -6.00   10.70
  12  -9  -1   33.50   14.20
  12   9  -1  -15.90    9.90
 -12   9   1   -9.10   11.50
  12   9  -1   -8.30    9.90
  11  -9  -1   12.30   12.40
 -11   9   1   18.90    9.30
 -11   9   1   -2.40   12.50
  11   9  -1   25.60   12.00
  10  -9  -1   17.50   12.10
  10   9  -1    9.30   11.40
 -10   9   1   17.40    8.60
  10   9  -1   28.30   12.90
 -10   9   1    8.60   10.40
   9  -9  -1   29.70   12.70
   9   9  -1   41.70   16.10
   9   9  -1   30.50   12.80
   9   9  -1   39.70   15.10
  -9   9   1   34.80   13.80
  -9   9   1   43.10   11.80
  -8   9   1   15.30   10.70
   8   9  -1   -5.20   10.60
   8   9  -1    9.50   10.10
   7   9  -1    2.30   10.40
  -7   9   1   15.40   10.70
   7   9  -1    8.60    8.30
  -7   9   1    1.70    9.30
  -6   9   1   41.20   12.10
   6   9  -1   33.40   13.90
  -6   9   1   31.40   13.10
   6   9  -1   33.00   12.90
  -5   9   1   32.80   13.20
   5   9  -1   51.29   14.80
  -5   9   1   34.20   11.50
   5   9  -1   25.30   11.60
  -4   9   1   -7.80    8.80
  -4   9   1    5.70    7.80
   4   9  -1    1.30    8.90
   4   9  -1    5.00    7.90
   3   9  -1   43.10   14.10
   3   9  -1   30.60   12.00
  -3   9   1   52.09   15.80
  -3   9   1   42.60   14.20
  -2  -9   1   -7.10    7.70
  -2   9   1   21.50    9.90
   2   9  -1   15.20    8.90
   2   9  -1   -6.80    9.30
  -2   9   1    8.60    9.80
  -1   9   1  128.89   23.10
   1   9  -1   87.09   22.60
   1   9  -1  114.49   22.90
  -1   9   1   96.79   23.50
   0   9  -1    0.90    8.90
   0   9   1    7.70    9.20
   0   9   1   11.10    8.90
   0   9  -1    8.80    9.00
   1   9   1  495.65   62.19
  -1   9  -1  502.35   62.29
   1   9   1  383.86   62.09
  -1   9  -1  407.46   62.09
  -2  -9  -1   39.60    7.90
   2   9   1   24.60   11.90
  -2   9  -1   29.70   12.60
   2   9   1   33.80   13.40
  -2   9  -1   49.10   14.40
   3   9   1   30.50   12.40
  -3   9  -1   24.80   12.00
   3   9   1   21.80   10.60
  -3   9  -1   16.80    9.20
  -4   9  -1   -9.50    6.80
   4   9   1   -7.70    7.00
   4   9   1    8.50   11.50
  -4   9  -1   -1.00    8.20
   5   9   1   93.49   22.50
   5   9   1   99.19   20.30
  -5   9  -1   94.69   20.80
  -5   9  -1   77.69   19.50
  -6   9  -1   20.10    8.90
   6   9   1    8.70    9.10
  -6   9  -1   11.30    9.40
   6   9   1   -5.90    8.10
  -7   9  -1    0.20    9.70
  -7   9  -1   12.00    7.80
   7   9   1  -10.50    9.00
   7   9   1   -3.80    9.00
  -8   9  -1   -3.50   10.80
  -8   9  -1   -0.20    7.70
   8   9   1   -9.80    8.40
   9  -9   1    7.10   10.20
   9   9   1   23.30   12.50
  -9   9  -1    9.90    9.50
  10   9   1  -10.40   10.10
 -10   9  -1   14.00    8.40
 -10   9  -1    2.40   10.50
  10   9   1   -7.30   11.40
  11  -9   1   23.20   12.00
 -11   9  -1    3.60   10.90
 -11   9  -1    0.00    9.50
  11   9   1   -5.20   11.50
  12   9   1   56.39   20.60
 -12   9  -1   14.60   13.90
  10  10  -1   20.90   16.30
  10  10  -1   -4.50   12.10
  10  10  -1   -2.80   10.20
 -10  10   1    6.80   12.90
 -10  10   1   10.10   10.40
   9  10  -1    6.70   12.00
   9  10  -1   32.10   13.80
  -9  10   1   15.90   12.50
  -9  10   1    6.90   10.10
   8  10  -1   47.60   21.00
   8  10  -1   25.20   13.90
  -8  10   1   30.40   13.20
   8  10  -1   47.50   17.10
  -8  10   1   47.70   15.30
   7  10  -1    9.70   11.50
   7  10  -1   15.50   10.30
  -7  10   1    2.50   11.90
  -7  10   1    9.60   10.50
  -6  10   1    0.20   10.60
   6  10  -1    2.60    8.70
   6  10  -1   20.20   13.80
  -6  10   1   15.30    9.10
   5  10  -1   -0.90    8.70
   5  10  -1   -7.30    9.50
  -5  10   1    5.10    8.30
  -5  10   1    1.90   11.40
  -4  10   1    1.90    8.80
   4  10  -1   12.10   10.10
  -4  10   1   -2.20   12.00
   4  10  -1    3.60    7.30
   3  10  -1    1.20   10.90
  -3  10   1   15.40   10.30
   3  10  -1   18.80   11.40
  -3  10   1   15.30   10.60
  -2 -10   1  267.97   34.30
  -2  10   1  170.88   36.80
   2  10  -1  214.78   40.40
  -2  10   1  187.58   34.30
   2  10  -1  253.67   36.50
  -1  10   1   26.40   10.50
  -1  10   1   10.50    9.30
   1  10  -1   19.60   11.70
   1  10  -1    9.70   10.70
   0 -10  -1   -5.00    6.80
   0  10   1   -9.30    8.60
   0  10  -1   17.50   11.10
   0  10   1   -6.30    8.50
   0  10  -1    9.80    9.10
  -1 -10  -1    0.30    6.80
   1  10   1    6.90    9.40
   1  10   1   12.00   10.20
  -1  10  -1    7.50    8.70
  -1  10  -1   -1.80    9.10
   2  10   1   -3.80    8.80
  -2  10  -1    5.80   10.30
  -2  10  -1   11.00   10.70
   2  10   1   17.70    9.80
   3  10   1   -5.60   10.80
  -3  10  -1   18.30   11.40
  -3  10  -1    0.10   10.60
   3  10   1   31.50   13.80
   4  10   1    5.20    9.70
  -4  10  -1  -14.50    9.10
   4  10   1   -1.50   10.30
   5  10   1   -1.30   10.80
  -5  10  -1   25.80   11.20
  -5  10  -1   15.00    9.60
   5  10   1   -5.30    9.50
  -6  10  -1   13.70    9.80
   6  10   1    5.70   10.40
  -6  10  -1   -2.00   10.30
   6  10   1    0.20   10.60
  -7  10  -1  229.08   38.60
  -7  10  -1  250.17   35.70
   7  10   1  182.18   39.10
  -8  10  -1   59.49   15.40
  -8  10  -1   39.20   15.00
   8  10   1   71.79   33.60
   8  10   1   66.29   19.00
   9  10   1   11.50   13.10
   9  10   1   13.80   14.70
  -9  10  -1   13.20   12.00
  -9  10  -1    1.60    9.40
 -10  10  -1   79.79   16.40
 -10  10  -1   35.30   17.40
  10  10   1   58.59   20.10
  10  10   1   63.39   20.80
  10  10   1   79.39   19.80
  -8  11   1   55.19   17.10
   8  11  -1   31.10   14.60
   8  11  -1   31.90   15.80
  -8  11   1   64.09   18.70
  -7  11   1  105.09   28.80
  -7  11   1  106.69   20.20
   7  11  -1   61.99   18.30
   7  11  -1   41.50   15.80
  -6  11   1   27.70   16.00
  -6  11   1   29.60   12.90
   6  11  -1   14.50   11.40
   6  11  -1   24.20   17.00
  -5  11   1    1.80   12.20
  -5  11   1   -7.10    9.40
   5  11  -1    5.40   10.20
   5  11  -1    5.80   11.10
   4  11  -1   -6.60   10.70
  -4  11   1   15.00   13.00
  -4  11   1   -4.90    9.30
  -3  11   1   75.49   19.10
   3  11  -1   45.80   20.40
   3  11  -1  101.09   20.30
  -3  11   1   82.59   22.30
  -2 -11   1    2.40   11.50
  -2  11   1    5.70   10.70
   2  11  -1   -5.50    8.10
   2  11  -1   11.50    9.40
  -2  11   1    7.50   10.90
   1 -11  -1   -7.20   10.00
  -1  11   1    3.60   12.60
  -1  11   1  -14.80    9.50
   1  11  -1   14.30   12.50
   1  11  -1   39.20   13.80
   0 -11  -1   -8.00    8.60
   0  11  -1   13.30   10.70
   0  11   1   32.70   15.30
   0  11   1   23.30   12.50
   0  11  -1    1.40   11.20
  -1 -11  -1  -23.90    7.20
  -1  11  -1   -3.10   10.20
   1  11   1   -3.60   10.90
   1  11   1   16.70   12.30
  -1  11  -1  -14.60    8.50
   2  11   1  -11.60    9.70
  -2  11  -1   -1.00    9.90
   2  11   1   -4.90   10.50
  -2  11  -1    8.20   10.60
   3  11   1   45.80   16.70
  -3  11  -1   56.59   17.80
  -3  11  -1   71.09   20.50
  -4  11  -1   17.50   11.50
   4  11   1   15.30   11.50
   4  11   1   10.40   12.50
  -4  11  -1   -0.40    9.50
   5  11   1    5.30   11.20
  -5  11  -1   17.80   11.10
   5  11   1    5.80   12.40
  -5  11  -1    1.40   11.30
   6  11   1   38.10   17.80
  -6  11  -1   29.20   14.80
   6  11   1   27.70   14.70
  -7  11  -1   -3.20   11.00
  -7  11  -1  -10.10   11.70
   7  11   1   19.50   13.30
   7  11   1   20.60   14.70
   8  11   1  -10.80   11.50
  -8  11  -1    3.40   12.10
   8  11   1  -12.70   12.60
  -8  11  -1   22.40   14.90
   5  12  -1   45.60   16.40
  -5  12   1   38.80   15.70
   4  12  -1   32.20   15.80
  -4  12   1   94.39   22.20
   4  12  -1   51.49   18.40
  -4  12   1  101.39   20.60
   3 -12  -1   45.90   16.60
   3  12  -1   56.09   18.90
   3  12  -1   87.39   21.00
  -3  12   1   53.59   17.60
   2 -12  -1   22.20   14.40
  -2  12   1   31.70   16.70
   2  12  -1   48.40   15.40
   2  12  -1   16.30   12.30
   1 -12  -1   52.79   17.70
  -1  12   1   59.19   18.00
   1  12  -1   91.09   22.20
  -1  12   1   80.59   27.50
   1  12  -1   64.29   16.90
   0 -12   1  -33.60   13.00
   0  12  -1   17.10   10.90
   0  12  -1    0.30   12.90
   0  12   1   17.00   12.40
   0  12   1   14.70   15.90
   1  12   1   33.00   13.30
  -1  12  -1   16.40   15.20
  -1  12  -1   38.20   16.00
   2  12   1  -22.20   11.20
  -2  12  -1    9.00   13.70
  -2  12  -1    6.00   11.60
   3  12   1   10.40   12.50
   3  12   1    0.00   12.50
  -3  12  -1  -18.70   10.70
  -3  12  -1   28.90   15.10
   4  12   1    8.50   13.20
  -4  12  -1    6.40   12.20
  -4  12  -1   -5.50   13.70
   4  12   1   15.60   13.40
  18   0  -2  -23.60    8.40
  18   0  -2   -6.50   13.40
  16   0  -2   61.59   21.40
  15   0  -2   -0.30    9.30
  14   0  -2  127.09   29.80
  13   0  -2   -0.10    7.30
  12   0  -2   85.29   20.60
  11   0  -2    3.30    6.50
  10   0  -2   72.59   18.00
   9   0  -2    0.40    5.60
  -8   0   2    9.60    4.60
   8   0  -2    2.70    4.40
   6   0  -2   33.50    5.00
  -6   0   2   30.60    4.70
   6   0  -2   35.30    9.40
  -5   0   2    1.80    3.00
   5   0  -2   -0.70    3.50
  -5   0   2   -0.90    3.30
  -5   0   2   -0.60    1.30
   5   0  -2   -1.50    1.30
   5   0  -2    5.80    2.80
   4   0  -2 2895.71  385.66
  -4   0   2 3470.75  386.46
   4   0  -2 2795.52  387.16
  -4   0   2 3231.18  385.76
  -4   0   2 3010.00  387.46
   4   0  -2 3402.36  386.26
  -3   0   2   -0.80    1.70
  -3   0   2    2.30    3.10
   3   0  -2    2.70    2.30
   3   0  -2   -0.90    1.30
   3   0  -2    3.60    3.00
   2   0  -2  535.75   67.09
   2   0  -2  485.65   67.69
  -2   0   2  535.05   67.99
  -2   0   2  483.75   67.09
   2   0  -2  621.04   67.69
   2   0  -2  533.25   67.09
  -2   0   2  617.94   67.69
  -1   0   2   -0.20    1.00
  -1   0   2    1.90    1.60
   1   0  -2    0.20    0.80
   1   0  -2   -0.70    1.80
   0   0   2 1185.18  137.19
   0   0  -2 1211.88  137.29
   0   0   2 1054.29  136.99
   0   0   2  914.41  136.79
   0   0  -2 1210.38  137.09
  -1   0  -2    1.80    1.50
  -1   0  -2   -0.80    1.40
   1   0   2    2.60    1.60
   1   0   2    0.10    1.20
   2   0   2 2131.89  250.97
  -2   0  -2 2141.29  250.97
  -2   0  -2 2028.40  251.27
   2   0   2 1837.72  251.17
   3   0   2    2.30    2.70
  -3   0  -2    3.80    3.00
   3   0   2    2.30    1.80
   4   0   2 1874.01  247.58
   4   0   2 2110.79  246.58
  -4   0  -2 1993.60  246.58
   5   0   2   -0.10    3.10
  -5   0  -2   -1.90    3.20
   5   0   2   -0.30    2.00
  -6   0  -2   18.80    6.70
   6   0   2   23.10    8.50
   6   0   2   34.10    5.90
   7   0   2   -4.10    3.60
  -7   0  -2   -2.20    3.70
   7   0   2   -0.40    1.70
   8   0   2  325.17   44.80
  -8   0  -2  300.37   42.70
   8   0   2  331.47   41.00
  -9   0  -2   -3.30    4.70
   9   0   2    0.40    2.20
   9   0   2    6.30    6.80
 -10   0  -2  368.36   60.59
  10   0   2  563.44   65.19
  10   0   2  492.35   58.79
  11   0   2    2.70    3.20
  11   0   2   -5.20    3.50
  11   0   2   -1.30    6.50
  12   0   2  176.38   33.10
  12   0   2  165.68   22.50
  12   0   2  163.88   21.90
  13   0   2  -13.00    7.10
  14   0   2  176.08   37.00
  15   0   2    2.30   11.80
  17   0   2   22.60   15.70
  18  -1  -2   32.30   17.20
  18   1  -2   40.90   18.70
  18   1  -2   29.20   13.70
  17   1  -2   -2.20   12.10
  17   1  -2   -0.40    9.90
  16  -1  -2    4.90   11.80
  16   1  -2   10.00    9.20
  16   1  -2   -7.00    8.70
  15  -1  -2    6.20   10.60
  15   1  -2   37.70   14.80
  14  -1  -2    9.50   10.80
  14   1  -2   18.90   12.80
  13  -1  -2   13.00    9.60
  13   1  -2    9.60    8.10
 -12   1   2    2.60    8.30
  12   1  -2    6.00    7.50
  11  -1  -2    2.50    6.90
 -11   1   2    4.80    5.40
  11   1  -2   -0.20    5.30
  11   1  -2    4.80    3.40
  10  -1  -2  356.56   48.50
  10   1  -2  375.96   44.40
 -10   1   2  292.97   45.90
  10   1  -2  349.57   48.90
   9  -1  -2   10.00    8.10
   9   1  -2   11.20    6.00
  -9   1   2   20.00    6.40
   9   1  -2   15.80    5.00
   8  -1  -2  249.78   36.10
  -8  -1   2  270.17   33.00
  -8   1   2  252.27   34.50
   8   1  -2  250.67   33.20
   8   1  -2  240.28   36.00
  -7  -1   2  105.49   13.70
   7  -1  -2   94.79   16.30
  -7   1   2   93.19   14.90
   7   1  -2   85.59   13.90
   7   1  -2  100.89   17.00
  -6  -1   2   31.90    5.80
   6  -1  -2   15.90    7.20
   6   1  -2   26.80    5.60
  -6   1   2   14.60    5.40
   6   1  -2   16.20    6.90
  -5  -1   2  682.23   90.39
  -5  -1   2  736.13   88.79
   5  -1  -2  721.53   88.79
   5  -1  -2  674.23   90.09
   5   1  -2  673.23   90.19
  -5   1   2  781.92   89.19
  -5   1   2  674.53   90.29
   5   1  -2  661.13   88.69
   5   1  -2  777.32   88.99
   4  -1  -2   -3.20    4.50
   4  -1  -2    2.30    2.60
  -4  -1   2    1.10    2.70
  -4   1   2    1.80    4.10
  -4   1   2    0.20    2.60
   4   1  -2    5.60    2.70
   4   1  -2    1.20    3.50
   4   1  -2    1.00    2.60
  -3  -1   2   -2.50    3.30
  -3  -1   2    6.10    3.20
   3  -1  -2   12.10    2.60
   3  -1  -2   11.40    5.00
  -3   1   2    3.40    4.50
  -3   1   2    1.80    1.30
   3   1  -2    0.50    2.70
   3   1  -2    1.90    2.30
   3   1  -2    0.20    3.10
  -3   1   2    4.70    2.70
   2  -1  -2  210.58   27.50
  -2   1   2  233.38   26.40
  -2   1   2  176.48   27.00
   1  -1  -2  114.49   19.60
  -1  -1   2  156.88   19.50
  -1  -1   2  174.48   19.40
   1   1  -2  170.18   19.40
   1   1  -2  146.09   19.40
   1   1  -2  142.79   19.80
   0  -1   2  223.78   27.70
   0  -1   2  235.78   28.00
   0  -1   2  227.78   27.80
   0   1   2  188.28   27.70
   0   1  -2  227.78   27.70
   0   1  -2  213.68   27.60
   0   1  -2  213.38   27.80
   1  -1   2  281.57   37.80
  -1  -1  -2  319.87   38.00
   1  -1   2  358.86   38.30
   1  -1   2  314.07   38.50
   1  -1   2  303.27   38.70
  -1   1  -2  274.87   38.50
  -1   1  -2  304.27   38.40
   1   1   2  278.37   37.80
   2  -1   2  370.56   41.70
  -2  -1  -2  305.17   40.60
   2  -1   2  299.07   40.80
   2  -1   2  361.46   40.80
   2  -1   2  265.67   40.70
   2   1   2  355.66   40.70
  -2   1  -2  286.47   40.70
   2   1   2  286.37   40.40
  -2   1  -2  387.26   41.00
  -2   1  -2  346.47   41.60
  -3  -1  -2 1642.54  204.88
   3  -1   2 1430.46  204.48
   3  -1   2 1600.14  205.18
   3   1   2 1429.26  204.48
  -3   1  -2 1831.72  204.98
   3   1   2 1817.82  205.18
   3   1   2 1865.31  204.88
   4  -1   2  521.85   57.89
   4  -1   2  439.26   58.49
   4  -1   2  406.56   57.19
   4  -1   2  451.15   58.49
   4   1   2  510.15   57.69
  -4   1  -2  476.25   57.99
   4   1   2  400.56   57.49
   5  -1   2   -0.20    3.90
   5  -1   2    6.70    2.70
   5   1   2    6.80    3.20
   6  -1   2   98.29   13.60
   6  -1   2   94.59   16.30
   6   1   2   96.39   18.80
  -6   1  -2   93.69   15.20
   6   1   2  105.39   14.30
   6   1   2  105.19   14.50
   7  -1   2    2.10    2.20
   7  -1   2   -4.40    3.90
   7   1   2    7.90    2.10
   7   1   2   -1.10    4.60
  -7   1  -2    3.90    4.20
   8  -1   2  374.46   51.69
   8  -1   2  368.86   47.90
   8  -1   2  401.86   48.00
   8   1   2  374.96   48.80
  -8   1  -2  384.76   49.99
   8   1   2  365.06   52.19
   9  -1   2  125.89   17.50
   9  -1   2  132.49   17.40
   9  -1   2  156.48   23.10
   9   1   2  134.09   18.70
  -9   1  -2  106.89   20.30
   9   1   2  141.79   23.20
  10  -1   2  405.06   54.39
  10  -1   2  400.26   49.00
  10  -1   2  410.56   48.90
 -10   1  -2  325.97   51.49
  10   1   2  373.86   50.49
  10   1   2  399.26   55.19
  11  -1   2   94.09   20.60
 -11   1  -2   49.99   16.50
  11   1   2   64.29   19.30
  12  -1   2   17.60   12.20
 -12   1  -2   11.30    8.40
  12   1   2   29.90   12.30
  13  -1   2    6.30   10.80
  13   1   2    0.20    5.70
  13   1   2   -9.20    7.70
 -13   1  -2   -4.20    6.60
  14  -1   2    8.50   12.20
  14   1   2    8.30    6.70
  14   1   2   14.50   10.80
  15  -1   2   20.80   14.60
  15   1   2   19.70   12.90
  16  -1   2   44.90   19.90
  17  -1   2  -35.70   11.80
  17   1   2   -1.70   14.70
  18   2  -2  -27.70    9.90
  17   2  -2  -11.20   12.40
  17   2  -2  -25.40    8.90
  16  -2  -2   -5.50    9.90
  16   2  -2  -15.80    8.40
  16   2  -2   -1.20   11.40
  15  -2  -2   12.60   11.80
  15   2  -2    7.90    8.80
  15   2  -2   -7.50    7.60
 -15   2   2   -1.80    6.50
  14  -2  -2   95.59   24.00
  14   2  -2  111.79   17.60
  14   2  -2   80.79   21.40
 -14   2   2   64.39   17.00
  13  -2  -2   55.79   15.70
  13   2  -2   13.20    7.00
  13   2  -2   17.30   11.40
  13   2  -2   31.70   10.40
 -13   2   2   24.20    8.80
  12   2  -2    7.60    7.00
 -12   2   2   21.10   10.90
  11  -2  -2   23.60   11.60
  11   2  -2   29.60   12.90
 -11   2   2   27.60    9.70
  10  -2  -2   26.60   11.10
 -10   2   2   13.00    7.20
  10   2  -2   31.50    7.90
  10   2  -2   21.50   11.10
  -9  -2   2   22.10    6.20
   9  -2  -2   32.80   11.60
   9   2  -2   29.50    6.70
  -9   2   2    8.40    5.90
   9   2  -2   17.00    9.30
   8  -2  -2  135.29   23.10
  -8  -2   2  128.29   17.60
   8   2  -2  105.19   17.10
  -8   2   2  111.09   18.40
   8   2  -2  119.89   20.30
   7  -2  -2   70.39   16.00
  -7  -2   2   69.19   12.10
  -7   2   2   78.29   13.00
   7   2  -2   68.69   12.90
   7   2  -2   64.19   16.00
   7   2  -2   94.99   12.10
   6  -2  -2 1026.50  129.79
   6   2  -2 1009.60  128.39
   6   2  -2 1053.79  130.39
   5  -2  -2   28.30    8.70
   5  -2  -2   34.90    6.50
   5   2  -2   29.10    7.40
  -5   2   2   24.40    6.50
  -5   2   2   37.70    5.90
  -5   2   2   25.10    8.00
   4  -2  -2 1177.78  158.18
   4  -2  -2 1157.78  157.28
   4  -2  -2 1225.18  159.18
  -4   2   2 1400.96  158.18
  -4   2   2 1316.97  159.38
  -4   2   2 1382.26  157.78
   3  -2  -2    8.60    2.80
   3  -2  -2   17.10    6.20
   3  -2  -2    8.40    3.20
  -3  -2   2   15.00    5.00
  -3  -2   2   18.70    3.20
  -3   2   2   12.50    3.50
  -3   2   2   15.00    3.90
   3   2  -2    8.40    4.30
  -3   2   2    4.80    3.80
   3   2  -2   13.60    4.80
   3   2  -2    9.40    2.10
   2  -2  -2 1444.96  154.68
  -2   2   2 1115.29  153.78
  -2   2   2 1193.08  154.18
   1  -2  -2  834.82   98.59
  -1   2   2  729.03   98.39
  -1   2   2  807.02   98.39
   0  -2  -2  384.16   52.79
   0  -2   2  474.45   53.39
   0  -2  -2  356.96   52.89
   0  -2   2  444.36   53.99
   0   2  -2  453.25   53.09
   0   2  -2  393.06   53.49
   0   2  -2  457.15   53.29
   1  -2   2  130.29   22.80
   1  -2   2  174.98   23.10
   1  -2   2  207.78   23.00
  -1  -2  -2  161.58   21.80
  -1  -2  -2  164.88   22.70
  -1   2  -2  201.58   23.20
  -1   2  -2  197.58   23.00
   1   2   2  180.88   23.00
   1   2   2  158.18   21.90
  -2  -2  -2  127.19   15.40
  -2  -2  -2  126.59   16.70
   2  -2   2  110.29   16.60
   2   2   2  128.99   16.70
  -2   2  -2  100.09   15.70
  -2   2  -2  154.68   16.80
   2   2   2  113.49   15.10
  -2   2  -2  110.59   16.30
   3  -2   2  146.29   21.50
   3  -2   2  200.08   22.30
   3  -2   2  151.38   22.40
   3  -2   2  179.28   21.50
  -3  -2  -2  153.28   20.70
  -3  -2  -2  172.38   21.70
  -3   2  -2  122.69   20.90
  -3   2  -2  140.39   21.30
   3   2   2  148.29   20.30
   3   2   2  191.68   22.10
  -3   2  -2  204.18   22.10
   4  -2   2  414.76   54.79
   4  -2   2  409.96   54.19
   4   2   2  486.55   54.89
  -4   2  -2  510.55   54.99
  -4   2  -2  372.96   54.19
  -4   2  -2  449.56   54.19
   4   2   2  380.36   53.39
   5  -2   2  337.67   41.90
   5  -2   2  362.76   43.30
  -5   2  -2  268.87   42.10
   5   2   2  360.16   42.60
  -5   2  -2  338.57   42.50
   5   2   2  309.07   41.30
   6  -2   2   38.80    6.80
   6   2   2   29.40    6.20
   6   2   2   29.70    7.50
  -6   2  -2   15.30    6.70
   7  -2   2  136.69   16.50
   7  -2   2  110.49   18.90
   7   2   2  125.79   23.70
   7   2   2  108.89   16.30
  -7   2  -2  111.19   18.00
   7   2   2  108.09   17.00
   8  -2   2    2.90    5.20
   8  -2   2   10.10    3.70
   8   2   2   10.10    4.40
   8   2   2    7.80    6.20
  -8   2  -2   -0.30    5.00
   9  -2   2   83.29   17.80
   9  -2   2   55.89    9.80
   9   2   2   62.09   16.40
  -9   2  -2   63.59   13.50
   9   2   2   54.49   12.10
  10  -2   2    1.30    6.90
  10   2   2   -3.00    5.50
  10   2   2    1.10    5.20
 -10   2  -2    3.70    4.60
  11  -2   2  185.78   34.10
  11   2   2  218.48   31.90
 -11   2  -2  133.19   27.10
  11   2   2  208.68   26.50
  12  -2   2   17.00   12.10
  12   2   2    0.00    8.20
 -12   2  -2    5.00    6.90
  12   2   2    0.80    5.60
  13  -2   2   41.50   13.70
  13   2   2   49.80   16.40
  13   2   2   31.30   10.10
 -13   2  -2   39.60   11.10
  14  -2   2   54.49   16.60
  14   2   2   29.00   11.30
  14   2   2   31.50   15.50
 -14   2  -2   58.89   14.50
  15  -2   2   19.00   11.90
 -15   2  -2    2.70    8.50
  15   2   2    0.10   11.30
  15   2   2   -2.70    7.80
  16  -2   2   23.60   16.60
  16   2   2   39.10   18.00
  17   3  -2    6.90   13.50
  16  -3  -2   -2.90   12.00
  16   3  -2  -20.70    7.10
  16   3  -2    5.90    7.40
 -16   3   2    6.20    8.50
  15  -3  -2    4.70   10.60
 -15   3   2   -4.60    7.50
  15   3  -2   -3.90    9.30
  15   3  -2  -13.00    6.40
  15   3  -2   10.00    6.50
  14  -3  -2   45.30   16.50
  14   3  -2   62.69   13.10
 -14   3   2   38.20   13.70
  14   3  -2   68.19   20.60
  14   3  -2   65.19   12.20
  13  -3  -2   22.90   12.50
 -13   3   2    5.30    7.10
  13   3  -2   -3.40    5.40
  13   3  -2   17.20   10.10
  13   3  -2    9.50    7.00
  12  -3  -2   81.39   27.90
 -12   3   2   87.99   19.30
  12   3  -2  103.69   16.40
  12   3  -2   98.69   16.30
  12   3  -2   82.79   21.60
  11  -3  -2   16.20    9.50
  11   3  -2   16.00    5.90
  11   3  -2    6.70    6.00
 -11   3   2   21.80    8.70
  11   3  -2   11.70    7.90
  10  -3  -2  106.59   22.40
 -10   3   2  101.29   19.40
  10   3  -2  121.59   17.50
  10   3  -2  109.99   17.90
  10   3  -2   99.59   21.90
   9  -3  -2  153.98   26.90
  -9   3   2  110.19   21.20
   9   3  -2  163.48   20.20
   9   3  -2  130.09   23.40
   9   3  -2  140.79   20.90
   8  -3  -2  110.19   20.90
   8   3  -2  116.09   22.00
   8   3  -2  121.19   15.20
   8   3  -2   96.79   16.00
  -8   3   2   77.49   16.70
   7  -3  -2   28.30   10.30
  -7   3   2   21.10    6.30
   7   3  -2   31.80    9.70
  -7   3   2   25.10    5.10
   7   3  -2   22.90    7.10
   7   3  -2   29.00    5.20
   6  -3  -2   37.80    7.20
   6  -3  -2   64.99   13.10
   6   3  -2   44.40   10.00
   6   3  -2   56.39    6.90
   6   3  -2   35.70   10.20
  -6   3   2   40.90    8.40
  -6   3   2   42.20    9.10
   5  -3  -2   20.00    8.80
   5  -3  -2   14.90    4.20
   5   3  -2   22.80    3.50
   5   3  -2   19.70    7.10
  -5   3   2   24.40    5.90
  -5   3   2   20.30    7.00
   5   3  -2   22.70    6.80
   4  -3  -2   32.40    6.30
   4  -3  -2   39.40    9.20
  -4  -3   2   45.10    9.40
   4  -3  -2   27.50    6.00
   4   3  -2   41.70    9.50
  -4   3   2   21.50    7.20
   4   3  -2   29.90    4.60
  -4   3   2   32.10    6.80
  -4   3   2   50.79    8.50
   3  -3  -2  121.29   17.30
   3  -3  -2  133.59   18.00
  -3   3   2  136.29   17.80
  -3   3   2  104.19   17.90
  -3   3   2  163.68   18.70
   2  -3  -2   63.29   11.40
   2  -3  -2   69.89   12.90
   2  -3  -2   77.49   13.10
  -2  -3   2   85.39   11.00
  -2  -3   2  106.19   13.90
   2   3  -2   82.99   10.80
  -2   3   2   77.09   13.40
  -2   3   2   66.69   11.50
   2   3  -2  115.19   13.80
   1  -3  -2   74.79   12.10
   1  -3  -2   47.10   10.10
   1  -3  -2   46.90   10.80
  -1  -3   2   77.29    9.90
  -1  -3   2  102.59   12.50
   1   3  -2   80.49    9.80
  -1   3   2   49.60   10.00
  -1   3   2   54.89   10.30
   1   3  -2   83.99   11.80
   1   3  -2   68.19   11.10
   0  -3  -2 4745.93  604.74
   0   3  -2 4477.55  604.74
   0   3   2 4698.03  605.04
   0   3   2 6006.40  606.44
   0   3  -2 4665.03  605.24
   1  -3   2  372.56   45.70
   1  -3   2  305.87   45.70
  -1  -3  -2  406.86   44.40
  -1  -3  -2  320.57   45.20
  -1   3  -2  296.17   45.60
  -1   3  -2  359.96   45.50
   1   3   2  389.66   46.00
  -1   3  -2  360.86   44.40
   2  -3   2  250.17   30.90
   2  -3   2  202.68   32.70
   2  -3   2  272.77   32.10
   2  -3   2  231.78   32.40
  -2  -3  -2  220.28   31.80
   2   3   2  239.28   32.30
  -2   3  -2  223.28   31.80
  -2   3  -2  279.07   31.40
  -3   3  -2  513.25   65.59
  -3   3  -2  492.95   65.89
   3   3   2  546.95   67.29
  -3   3  -2  538.15   67.39
   4  -3   2    0.50    3.70
  -4   3  -2    5.50    3.70
   4   3   2    8.50    4.20
  -4   3  -2    2.70    3.40
  -4   3  -2    7.50    3.60
   5  -3   2  109.99   17.60
   5  -3   2  130.19   16.10
  -5   3  -2   93.39   15.00
   5   3   2   92.49   12.50
  -5   3  -2   77.19   14.40
  -5   3  -2   98.79   14.30
   5   3   2   93.29   14.90
   6  -3   2   16.00    5.80
   6   3   2   18.00    6.10
  -6   3  -2   14.20    5.60
   6   3   2   11.60    2.90
   7  -3   2   -0.20    4.40
   7  -3   2    2.50    5.30
   7   3   2    1.30    1.80
  -7   3  -2    1.20    3.90
   7   3   2    0.40    3.30
   8  -3   2  547.65   63.29
   8  -3   2  481.05   65.49
   8   3   2  533.85   67.79
   8   3   2  473.45   62.59
   8   3   2  495.65   64.49
  -8   3  -2  456.95   64.49
   9  -3   2   11.40    8.90
   9  -3   2   15.10    5.80
   9   3   2   15.30    4.40
   9   3   2   10.40    9.20
   9   3   2   21.10    7.90
  -9   3  -2   21.00    7.50
  10  -3   2   77.99   17.20
  10   3   2   68.79   14.10
 -10   3  -2   53.59   15.50
  10   3   2   62.49   17.60
  11  -3   2   -2.50    8.30
  11   3   2   -4.10    5.80
 -11   3  -2    0.70    5.50
  11   3   2   -0.90    6.70
 -12   3  -2   -0.50    6.40
  12   3   2   -0.20    6.90
  12   3   2    5.30    7.00
  13  -3   2    3.60   11.70
  13   3   2   -2.40    9.50
  13   3   2    0.30    7.50
 -13   3  -2  -15.70    5.80
  14  -3   2    2.70   12.20
 -14   3  -2   16.70    9.30
  14   3   2    0.40    8.90
  14   3   2    2.30    8.20
  15  -3   2   -8.40   12.10
 -15   3  -2   13.60   11.00
  15   3   2    8.40    9.60
  15   3   2   23.40   18.90
  16  -3   2   -6.20   11.90
 -16   3  -2    2.80   10.40
  16   3   2  -21.20    8.70
  16   3   2   -4.90   11.60
 -17   4   2   25.00   13.50
  17   4  -2   26.30   18.50
  16  -4  -2    0.00   11.30
 -16   4   2  -15.40   12.50
  16   4  -2  -20.20    6.80
  16   4  -2   19.10    8.50
  16   4  -2   15.10   10.70
  15  -4  -2   44.90   16.50
 -15   4   2   51.69   15.90
  15   4  -2   41.70   10.70
  15   4  -2   42.00   11.30
  15   4  -2   61.79   19.30
  14  -4  -2    0.70   11.30
 -14   4   2   15.10    9.50
  14   4  -2   19.10   10.70
  14   4  -2    1.50    6.10
  14   4  -2    9.60    8.40
  13  -4  -2    9.30   10.30
  13   4  -2   13.30    9.00
  13   4  -2    3.50    6.60
 -13   4   2   10.50    8.20
  12  -4  -2    3.00    8.60
  12   4  -2   20.20    7.60
  12   4  -2    2.50    4.80
  12   4  -2   -0.60    7.80
 -12   4   2   -3.10    7.20
  11  -4  -2   21.20   10.10
  11   4  -2   76.19   18.20
  11   4  -2   34.20    6.70
  11   4  -2   57.59   12.00
  11   4  -2   22.70    6.50
  10  -4  -2   79.79   17.90
  10   4  -2   65.99   14.70
  10   4  -2   69.89   10.90
 -10   4   2   57.69   13.90
   9  -4  -2    3.10    7.30
   9   4  -2   12.30    3.00
   9   4  -2   10.00    6.20
   9   4  -2    9.40    3.20
  -9   4   2   -0.40    5.60
   9   4  -2   14.70    7.80
   8  -4  -2   11.00    8.10
   8  -4  -2    9.40    3.00
  -8   4   2    6.80    6.00
   8   4  -2   13.00    6.50
   8   4  -2    4.30    2.20
   8   4  -2    9.00    5.20
  -8   4   2    8.90    3.70
   7  -4  -2   20.30    9.40
   7  -4  -2   13.00    4.10
   7   4  -2   12.50    6.80
   7   4  -2   23.70    7.20
  -7   4   2   15.90    5.00
  -7   4   2   21.30    6.60
   6  -4  -2   78.39   15.70
   6   4  -2   82.59   16.50
  -6   4   2   68.39   14.30
  -6   4   2   78.59   12.90
   6   4  -2   92.19   16.00
  -5   4   2  671.53   79.69
  -5   4   2  584.14   79.09
   4  -4  -2  925.61  102.29
  -4   4   2  694.43  101.89
   3  -4  -2    2.70    2.90
  -3  -4   2    1.30    1.40
  -3   4   2    1.80    3.90
  -3   4   2    0.50    4.60
  -3   4   2   -0.40    3.20
   3   4  -2    8.40    5.40
   2  -4  -2   58.59   10.70
   2  -4  -2   78.09   10.70
   2  -4  -2   48.90   10.40
  -2   4   2   50.59    9.90
   2   4  -2   72.69   12.60
  -2   4   2   35.80    9.30
   1  -4  -2  355.96   51.59
  -1   4   2  494.75   53.09
  -1   4   2  386.16   51.69
   0   4   2   34.00    8.30
   0   4  -2   40.10   10.30
   0   4  -2   51.59    8.20
   0   4   2   60.79   11.50
   0   4   2   42.50    9.70
  -1   4  -2  208.38   29.00
   1   4   2  230.38   29.00
  -1   4  -2  209.08   28.40
   1   4   2  185.28   28.20
  -1   4  -2  211.48   27.00
   2  -4   2  214.68   25.00
  -2   4  -2  174.28   24.60
   2   4   2  203.18   26.60
  -2   4  -2  147.59   26.30
  -2   4  -2  197.68   25.90
   3  -4   2  108.69   16.20
   3  -4   2  113.09   18.80
  -3   4  -2  119.69   17.60
  -3   4  -2  132.49   17.10
   3   4   2  120.79   17.90
   4  -4   2  754.32   84.09
   4  -4   2  572.74   85.09
   4   4   2  658.23   85.59
  -4   4  -2  674.63   85.09
   5  -4   2   54.89    9.60
   5  -4   2   40.50    9.90
  -5   4  -2   38.50    8.80
   5   4   2   39.90   10.20
  -5   4  -2   31.70    8.60
  -5   4  -2   37.90    9.00
   6  -4   2  244.28   36.00
  -6   4  -2  301.37   37.00
  -6   4  -2  259.47   35.70
   6   4   2  276.57   37.00
   7  -4   2  143.49   23.70
   7  -4   2  208.28   25.30
   7   4   2  179.48   25.00
  -7   4  -2  160.48   24.50
  -7   4  -2  153.28   22.80
   8  -4   2  -12.20    5.40
   8  -4   2    7.10    6.60
   8   4   2    2.90    5.40
   8   4   2    2.60    1.90
  -8   4  -2    2.00    5.50
   9  -4   2   12.40    8.60
   9   4   2   12.30    6.20
   9   4   2    4.00    2.60
   9   4   2   -8.10   11.20
  -9   4  -2    0.00    6.40
  10  -4   2   45.60    8.10
  10  -4   2   59.19   14.60
  10   4   2   45.90   12.50
 -10   4  -2   36.90   12.00
  10   4   2   39.80    7.20
  10   4   2   29.90   12.80
  11  -4   2   19.60   11.30
  11   4   2   41.60   13.70
 -11   4  -2   21.10    9.90
  11   4   2   34.70    7.40
  11   4   2   24.90    9.50
 -12   4  -2    9.60    8.60
  12   4   2   13.00    9.30
  12   4   2   25.00   10.90
  13  -4   2   31.00   13.50
  13   4   2   23.60   10.60
 -13   4  -2   22.60   11.00
  13   4   2   31.30    8.40
  13   4   2   33.40   12.80
  14  -4   2   78.39   21.40
  14   4   2  102.69   27.20
  14   4   2  121.99   18.20
 -14   4  -2  114.79   24.70
  14   4   2  109.99   21.30
  15  -4   2   -4.00    9.10
  15   4   2  -22.70    7.60
 -15   4  -2   -3.80    9.90
  15   4   2   11.40   12.30
  15   4   2   -8.00   10.20
  16  -4   2   19.60   12.20
  16   4   2   17.70   12.70
 -16   4  -2   53.09   16.10
  16   4   2   20.90   14.90
  16  -5  -2   -3.40   10.50
  16   5  -2    2.20    8.10
 -16   5   2   19.90   12.00
  16   5  -2   14.50   11.00
  15  -5  -2    2.80   10.00
 -15   5   2   16.10   11.60
  15   5  -2    2.40   11.80
  15   5  -2    8.00   11.60
  14  -5  -2    8.60   10.60
 -14   5   2   22.30   13.30
  14   5  -2   25.80   13.40
  14   5  -2   -3.70   10.20
  13  -5  -2    0.60   10.40
  13   5  -2   18.30   11.40
  13   5  -2   37.90   10.30
 -13   5   2   23.90   11.10
  12  -5  -2   14.90   11.10
 -12   5   2   13.40    8.60
  12   5  -2   -0.40    7.50
  12   5  -2    3.70    6.90
  11  -5  -2   40.60   12.80
  11   5  -2   36.60   11.00
  11   5  -2   43.50   13.10
 -11   5   2   38.90   12.70
  10  -5  -2  713.53   87.89
 -10   5   2  625.34   87.19
  10   5  -2  666.63   88.59
  10   5  -2  652.43   86.29
   9  -5  -2    9.60    8.40
   9   5  -2   -0.90    6.20
  -9   5   2   -1.20    6.00
  -9   5   2    2.20    3.60
   9   5  -2    1.00    5.60
   8  -5  -2   -2.10    3.40
   8  -5  -2   -1.00    5.70
  -8   5   2    0.20    5.90
  -8   5   2   -1.00    3.90
   8   5  -2    8.10    6.70
   8   5  -2    2.40    6.30
   7  -5  -2    1.00    3.60
   7  -5  -2   18.30    8.50
   7   5  -2    6.70    6.10
  -7   5   2    6.40    5.20
  -7   5   2   16.00    7.00
   7   5  -2   11.80    7.10
   6  -5  -2  226.28   33.60
  -6   5   2  219.88   33.80
   6   5  -2  294.37   35.20
  -6   5   2  252.67   34.20
   5  -5  -2  121.89   16.50
  -5   5   2   68.59   15.80
   5   5  -2  113.69   17.20
  -5   5   2   98.69   18.60
   4  -5  -2   -6.80    4.10
  -4   5   2    0.50    3.70
  -4   5   2   10.50    6.30
   4   5  -2   -0.20    4.00
  -3  -5   2   25.70    4.40
   3  -5  -2   28.20    7.50
  -3   5   2   16.30    6.00
  -3   5   2   16.40    8.40
   3   5  -2   14.70    7.40
   3   5  -2   32.10    8.10
  -2  -5   2   32.60    5.70
   2  -5  -2   32.40    8.60
   2   5  -2   17.50    7.50
  -2   5   2   12.70    6.50
  -2   5   2   16.90    6.50
   2   5  -2   23.30    7.70
  -1  -5   2   30.10    5.90
  -1   5   2   18.70    6.80
  -1   5   2   16.50    7.10
   1   5  -2   16.50    6.80
   1   5  -2   26.00    9.20
   1   5  -2   23.60    6.80
   0   5  -2   73.09   12.10
   0   5  -2   75.79   15.30
   0   5   2   62.99   13.40
   0   5  -2   75.99   13.00
   0   5   2   76.49   13.60
  -1  -5  -2   82.79   12.70
   1   5   2   83.59   15.70
   1   5   2   80.29   14.50
  -1   5  -2   66.39   15.10
  -1   5  -2   86.09   14.20
  -2  -5  -2  137.69   16.30
   2   5   2  128.29   19.60
   2   5   2  101.69   19.40
  -2   5  -2  113.59   19.00
  -2   5  -2  121.09   18.70
   3  -5   2   10.20    4.60
  -3   5  -2    0.80    4.80
  -3   5  -2   -3.10    4.30
  -3   5  -2    0.20    3.40
   3   5   2    2.20    4.80
   4  -5   2  165.28   21.20
   4   5   2  187.08   23.90
  -4   5  -2  181.48   23.20
  -4   5  -2  132.29   22.60
  -4   5  -2  120.89   21.70
   5  -5   2   -0.20    3.90
  -5   5  -2   -9.00    4.90
  -5   5  -2   -2.50    3.60
   5   5   2    6.80    5.50
  -5   5  -2    1.10    4.10
   6  -5   2    8.60    5.80
   6   5   2    7.70    7.00
  -6   5  -2    7.90    5.30
  -6   5  -2   13.70    5.20
   7  -5   2    4.20    5.20
  -7   5  -2    7.10    4.40
  -7   5  -2    3.10    5.70
   7   5   2   -3.20    5.90
   8  -5   2  143.19   21.40
  -8   5  -2  116.29   21.10
   8   5   2  133.89   22.20
  -8   5  -2  125.49   19.00
   9  -5   2    5.30    7.00
  -9   5  -2    4.90    6.80
   9   5   2   13.60    8.70
  10  -5   2   41.90   13.00
  10  -5   2   53.99   10.50
  10   5   2   84.19   17.60
 -10   5  -2   51.79   14.10
  10   5   2   58.69   17.20
  11  -5   2    3.40    8.20
  11   5   2    9.30   10.20
 -11   5  -2   19.40    8.90
  11   5   2   12.70   10.40
 -12   5  -2   27.20    9.90
  12   5   2   26.70   11.00
  12   5   2   11.70   10.90
  13  -5   2   -1.80    8.50
  13   5   2   -7.10    8.30
 -13   5  -2    6.90    8.30
  13   5   2   12.00    9.10
  14  -5   2   23.20   11.00
  14   5   2   37.60   27.70
  14   5   2   13.70   10.70
 -14   5  -2   38.80   11.70
  15  -5   2   13.00   11.20
  15   5   2  -16.70   10.40
 -15   5  -2   -2.60    9.60
  15   5   2    2.70   10.70
  16  -6  -2  -19.10    9.60
  16   6  -2   32.40   16.20
 -16   6   2   -1.40   10.70
  15  -6  -2   -2.10    9.80
  15   6  -2    0.00   10.10
  15   6  -2   16.50    9.60
  14  -6  -2   -4.10    8.90
  14   6  -2    7.10    9.20
 -14   6   2   -0.70    8.90
  14   6  -2   -0.80    8.00
  13  -6  -2   29.90   11.00
  13   6  -2   45.50   16.70
  13   6  -2   37.00   12.10
 -13   6   2   33.80   13.10
  12  -6  -2   -6.50    8.40
  12   6  -2   -2.90    7.40
 -12   6   2   -1.90    8.70
  12   6  -2    6.30    7.30
  11  -6  -2  -10.20    9.90
  11   6  -2   -3.50    6.60
 -11   6   2   18.00    9.60
  11   6  -2    6.60    7.30
  10  -6  -2   84.99   19.40
 -10   6   2  117.49   21.70
 -10   6   2   98.99   15.10
  10   6  -2  103.49   22.50
   9  -6  -2   21.10    9.90
  -9   6   2   23.20   10.10
   9   6  -2   18.90   10.40
  -9   6   2   21.10    6.60
   9   6  -2   25.80    9.50
   8  -6  -2   26.70    9.40
   8   6  -2   22.50    9.60
  -8   6   2   28.70   10.70
   8   6  -2   18.60   10.50
  -8   6   2   35.50    8.60
   7  -6  -2  253.37   31.80
   7   6  -2  224.68   32.50
  -7   6   2  195.08   31.60
  -7   6   2  195.88   31.00
   6  -6  -2  141.79   21.00
  -6   6   2  140.19   22.60
   6   6  -2  140.99   22.70
  -6   6   2  132.49   22.70
   5  -6  -2   52.89   11.70
  -5   6   2   42.90   11.00
  -5   6   2   58.69   14.10
   5   6  -2   57.79   13.00
   4  -6  -2  477.85   57.99
   4   6  -2  538.05   60.19
  -4   6   2  389.86   58.19
   4   6  -2  452.05   59.19
  -4   6   2  382.76   59.29
   3  -6  -2  101.19   16.40
  -3  -6   2  104.19   13.40
   3   6  -2   77.49   17.10
   3   6  -2  108.69   19.00
  -3   6   2   90.89   18.80
  -3   6   2   77.99   16.30
  -2   6   2   22.00    7.50
   2   6  -2   26.00    7.30
   2   6  -2   11.70    7.30
  -2   6   2   25.20    7.70
  -1  -6   2   44.20    8.30
   1   6  -2   13.70    7.10
  -1   6   2   24.20    7.70
   1   6  -2   25.60    8.00
  -1   6   2   26.90    9.50
   0   6  -2   31.30    9.50
   0   6   2   18.60    7.30
   0   6   2   21.90    8.10
   0   6  -2   32.00    8.60
  -1  -6  -2   57.79    8.70
  -1   6  -2   41.60   11.20
  -1   6  -2   23.10    7.20
  -1   6  -2   48.60    9.90
   1   6   2   40.90   11.40
   1   6   2   32.70    9.60
  -2  -6  -2   17.30    3.60
  -2  -6  -2   17.50    4.30
  -2   6  -2    0.20    5.10
   2   6   2   19.20    7.60
   2   6   2   17.10    8.30
  -2   6  -2   11.30    5.50
  -2   6  -2    4.20    5.70
   3   6   2  117.29   18.90
   3   6   2   92.69   19.80
  -3   6  -2  104.09   17.30
  -3   6  -2   96.69   19.90
  -4   6  -2  201.58   27.90
  -4   6  -2  171.58   27.80
  -4   6  -2  184.18   28.00
   4   6   2  203.68   29.10
   5  -6   2  132.49   19.40
  -5   6  -2   99.79   19.50
  -5   6  -2  150.58   21.40
   5   6   2  142.79   22.10
   6  -6   2    1.40    5.60
  -6   6  -2    3.50    5.80
   6   6   2    9.20    7.10
  -6   6  -2    3.70    4.90
   7  -6   2  103.19   15.20
  -7   6  -2   80.89   17.80
  -7   6  -2   87.49   16.40
   7   6   2   84.49   19.70
   8  -6   2   25.90    8.20
  -8   6  -2   41.60   12.20
  -8   6  -2   31.30    8.40
   9  -6   2   48.40   13.70
   9   6   2   89.29   19.50
  -9   6  -2   93.29   13.60
  -9   6  -2   68.39   16.70
  10  -6   2   -3.50    6.50
 -10   6  -2   -5.10    7.10
  10   6   2    2.90    7.70
  10   6   2   -6.80    7.30
  11  -6   2   -1.40    6.90
  11   6   2  -10.70    7.40
 -11   6  -2    5.30    7.30
  11   6   2   -8.10    8.50
  12  -6   2   -0.10    7.50
  12   6   2  -17.50    7.80
 -12   6  -2   -3.50    7.50
  12   6   2    8.90    9.80
  13  -6   2   24.30   12.80
 -13   6  -2   66.89   16.40
  13   6   2   59.99   16.10
  14  -6   2    6.90    9.80
  14   6   2  -21.30    9.30
 -14   6  -2   12.90    9.90
  14   6   2   19.90   11.70
  15  -6   2   -5.10   10.20
 -15   6  -2   -2.90   11.80
  15   6   2   10.40   12.60
  15  -7  -2  -10.30   10.60
  15   7  -2   -1.80    9.30
  15   7  -2   13.60   10.60
 -15   7   2   -8.30   12.10
  14   7  -2   43.50   15.50
  14   7  -2   61.19   16.50
 -14   7   2   73.79   24.50
  13  -7  -2   21.80   11.30
 -13   7   2    3.30   11.80
  13   7  -2   47.00   13.60
  13   7  -2   22.20   11.60
  12  -7  -2    6.20    7.90
  12   7  -2    1.40    7.30
  12   7  -2    3.30    8.80
 -12   7   2   -2.50    9.00
  11  -7  -2   13.50    8.10
  11   7  -2    8.70    8.10
  11   7  -2    0.00    7.80
 -11   7   2   24.90   11.00
 -11   7   2   13.90    8.50
 -10   7   2  104.99   17.40
  10   7  -2   95.79   20.80
  10   7  -2  140.39   27.20
 -10   7   2  113.19   23.10
   9  -7  -2   36.20   12.30
   9   7  -2   38.10   13.70
  -9   7   2   28.60   11.60
  -9   7   2   32.90    8.40
   9   7  -2   23.20    9.90
   8  -7  -2   28.00   11.00
  -8   7   2   55.89   11.40
   8   7  -2   57.49   15.90
   8   7  -2   40.60   13.00
   7  -7  -2   31.80   10.50
  -7   7   2   37.50   10.60
   6  -7  -2   17.10    8.10
  -6   7   2   16.10    7.50
   6   7  -2    4.90    7.80
  -6   7   2    2.20    7.70
   5  -7  -2    9.90    7.40
   5   7  -2   17.20    8.90
   5   7  -2   15.10    7.60
  -5   7   2    1.90    6.30
  -5   7   2    7.30    8.10
   4  -7  -2  157.38   23.50
  -4   7   2  141.19   24.10
  -4   7   2  146.69   25.50
   4   7  -2  157.98   24.90
   4   7  -2  166.98   25.70
  -3  -7   2  126.59   17.20
   3   7  -2   93.29   21.80
  -3   7   2  127.09   21.00
  -3   7   2  127.99   25.00
   3   7  -2  126.29   22.20
  -2  -7   2  113.59   14.70
  -2   7   2   53.89   16.80
   2   7  -2   70.49   17.50
  -2   7   2   97.09   17.70
   2   7  -2   77.59   17.00
  -1   7   2   34.10    9.90
  -1   7   2   27.90   10.30
   1   7  -2   22.50    8.90
   1   7  -2   28.70   10.70
   0   7  -2  180.48   25.40
   0   7   2  183.48   26.50
   0   7  -2  126.19   27.30
   0   7   2  151.48   25.60
  -1  -7  -2    7.10    5.80
  -1  -7  -2    6.50    5.70
   1   7   2    9.40    7.90
  -1   7  -2   15.90    7.60
  -1   7  -2    8.10    7.40
   1   7   2    4.10    7.80
  -2  -7  -2  149.09   19.30
  -2  -7  -2  136.39   19.50
   2   7   2  100.79   24.20
  -2   7  -2  152.08   23.10
  -2   7  -2  129.89   25.70
   2   7   2  169.58   23.70
   3   7   2   13.90    8.70
  -3   7  -2    8.50    8.30
   3   7   2   13.00    7.60
  -3   7  -2    8.70    6.80
  -4   7  -2   -3.50    5.40
   4   7   2    2.00    7.10
  -4   7  -2   -2.10    5.80
   4   7   2    2.70    7.50
   5  -7   2   61.29   11.90
   5   7   2   48.20   15.00
  -5   7  -2   45.40   11.80
  -5   7  -2   34.40   11.80
   6  -7   2   14.30    7.40
  -6   7  -2   38.30   10.80
   6   7   2   22.50   11.30
  -6   7  -2   27.50    8.70
   7  -7   2   39.30   10.10
  -7   7  -2   25.40    9.10
   7   7   2   19.00   11.80
  -7   7  -2   24.90    9.90
   8  -7   2  154.78   22.20
   8   7   2  127.59   27.90
  -8   7  -2  162.18   26.20
  -8   7  -2  124.99   21.60
   9  -7   2    8.20    9.20
   9   7   2   22.10   11.40
  -9   7  -2   13.90    8.90
  -9   7  -2   30.40    8.10
  10  -7   2  206.78   35.80
  10   7   2  302.97   41.20
 -10   7  -2  313.17   40.60
  10   7   2  268.67   42.20
  11  -7   2    7.80    8.30
  11   7   2   -0.40    8.60
 -11   7  -2    8.30    9.40
  11   7   2   10.30   10.00
  12  -7   2   17.10    8.30
  12   7   2    6.40   12.00
 -12   7  -2   13.90    9.40
  12   7   2   20.90   13.30
  13  -7   2    0.30    8.00
  13   7   2    1.20   11.30
  13   7   2   -9.40    9.70
 -13   7  -2  -13.10    9.00
  14  -7   2  -17.70    8.60
  14   7   2    3.30   11.80
  14   7   2    0.20   12.10
 -14   7  -2   -4.00   10.50
  14  -8  -2  -25.80   14.90
  14   8  -2   18.80   10.30
 -14   8   2    4.70   12.90
  14   8  -2   12.20   10.90
  13  -8  -2   -3.10   13.80
  13   8  -2    7.90    9.30
  13   8  -2   -0.30    9.70
  12  -8  -2   32.80   12.70
  12   8  -2    3.90   11.40
 -12   8   2   19.40   10.30
  12   8  -2   -7.50    8.30
  11  -8  -2    4.80   11.80
 -11   8   2   13.50    7.50
 -11   8   2   19.00    9.50
  11   8  -2    7.50    9.90
  11   8  -2   40.00   14.10
  10  -8  -2   33.10   11.10
 -10   8   2   25.70    8.50
  10   8  -2    7.00    9.80
  10   8  -2   32.70   11.30
 -10   8   2   58.09   14.30
   9   8  -2   12.30   10.00
  -9   8   2   12.90    7.50
   9   8  -2   23.10   10.00
  -9   8   2   -3.40    9.00
   8  -8  -2   -7.40    7.90
   8   8  -2    4.50    6.60
  -8   8   2    8.00    9.40
   8   8  -2    0.90    8.20
  -8   8   2    3.80    7.80
   7  -8  -2   -3.10    7.70
   7   8  -2   11.50    9.90
  -7   8   2   13.30    9.20
  -7   8   2    2.80    7.70
   7   8  -2    3.60    5.90
   6  -8  -2   94.29   18.20
  -6   8   2  124.99   23.00
   6   8  -2   57.49   17.20
   6   8  -2  121.79   22.10
  -5   8   2  106.09   20.60
   5   8  -2  124.79   21.20
  -5   8   2   78.59   20.40
   5   8  -2   77.39   18.30
   4   8  -2  234.68   33.90
  -4   8   2  187.38   33.30
   4   8  -2  232.28   33.10
  -4   8   2  196.28   32.20
  -3   8   2   14.10   10.40
   3   8  -2   18.90   11.00
  -3   8   2   23.70    9.40
   3   8  -2    3.10    7.60
  -2  -8   2   11.90    9.10
   2   8  -2    3.00    6.90
  -2   8   2   25.20    8.30
   2   8  -2   12.10    9.60
  -2   8   2   13.00   11.60
   1   8  -2   -0.60    6.80
  -1   8   2    3.20    6.70
   1   8  -2    4.70    6.90
   0   8   2   15.40   10.50
   0   8  -2   21.90   12.30
   0   8  -2   34.00   10.70
   0   8   2   46.20   11.60
  -1  -8  -2   24.20    7.30
  -1  -8  -2   12.80    7.70
   1   8   2   32.80   12.40
  -1   8  -2   24.50    9.50
   1   8   2   18.00    9.10
  -2  -8  -2   -0.90    3.80
  -2  -8  -2   -1.70    2.70
  -2   8  -2   -1.50    6.00
   2   8   2    9.20    8.00
  -2   8  -2    0.90    6.60
   2   8   2    6.50    8.10
  -3   8  -2   50.69   15.90
  -3   8  -2   75.89   19.10
   3   8   2   53.39   17.00
   3   8   2   71.19   15.20
   4   8   2  172.08   25.20
  -4   8  -2  129.29   25.10
   4   8   2  120.29   26.50
  -4   8  -2  130.19   25.70
  -5   8  -2   53.89   14.20
   5   8   2   43.70   15.00
   5   8   2   59.39   16.30
  -5   8  -2   50.59   13.20
   6   8   2  -13.30    6.70
  -6   8  -2   11.90    7.50
  -6   8  -2    6.30    6.80
   7  -8   2   67.79   14.50
  -7   8  -2   78.69   17.90
  -7   8  -2   57.19   14.20
   7   8   2   60.49   18.70
   8  -8   2    3.80    8.60
  -8   8  -2   -3.10    8.30
   8   8   2  -15.00    7.30
  -8   8  -2    7.00    6.60
   9  -8   2   29.60   12.30
   9   8   2   31.80   15.90
  -9   8  -2   43.20    9.80
  -9   8  -2   18.20   10.10
  10  -8   2   14.60   10.20
 -10   8  -2   12.50    7.00
 -10   8  -2   11.40   10.00
  10   8   2   -2.60    9.90
  10   8   2   -2.00    9.10
  11  -8   2   28.60   15.30
 -11   8  -2   32.20   11.10
  11   8   2   28.00   15.00
  12  -8   2   12.90   11.80
 -12   8  -2   13.20   11.40
  12   8   2   -4.90   11.90
  12   8   2   -7.40    9.40
  13   8   2  -13.90   17.00
  13   8   2   -5.30   11.30
 -13   8  -2    7.10   14.00
  12  -9  -2   11.10   12.90
  12   9  -2   -1.80   10.20
 -12   9   2  -13.60   12.00
  11  -9  -2    3.50   12.60
 -11   9   2    6.40   11.70
 -11   9   2   -7.10    8.10
  11   9  -2   -8.90    9.60
  11   9  -2    8.00   10.00
  10  -9  -2  119.39   22.20
  10   9  -2   90.29   23.30
 -10   9   2   99.49   18.80
 -10   9   2  113.09   24.30
  10   9  -2   86.49   22.30
   9  -9  -2   25.30   11.50
   9   9  -2   31.70   15.10
   9   9  -2   39.10   12.90
  -9   9   2   22.60   10.40
  -9   9   2   18.50   12.70
   9   9  -2   35.20   13.70
   8  -9  -2    5.50   10.20
  -8   9   2    8.70    9.90
   8   9  -2   12.90   10.20
   8   9  -2    9.10    9.80
   8   9  -2    5.30    9.90
   7  -9  -2   35.80   18.60
   7   9  -2   30.30   13.20
  -7   9   2   12.90   11.20
  -7   9   2   28.90   12.10
   7   9  -2   27.10   13.80
   6   9  -2   -6.70    8.30
   6   9  -2    6.90    8.00
  -6   9   2    4.40    8.40
  -6   9   2    1.40    9.70
   5   9  -2   67.49   17.70
   5   9  -2   67.49   15.60
  -5   9   2   57.09   14.10
  -5   9   2   51.09   16.40
  -4   9   2    7.20   11.00
   4   9  -2   21.70   10.60
   4   9  -2   12.50   10.30
  -4   9   2    2.30    6.90
  -3   9   2   43.60   12.50
   3   9  -2   39.50   14.30
   3   9  -2   32.50   13.40
  -3   9   2   59.89   17.00
   2   9  -2   -4.60    7.30
  -2   9   2   15.70    8.90
  -2   9   2   11.70   11.00
   2   9  -2    4.20    9.80
  -1   9   2   28.70   11.20
   1   9  -2   15.90   10.40
   1   9  -2   30.40   12.10
   0  -9  -2   -0.80    6.10
   0   9  -2    7.40   10.00
   0   9  -2   14.90    9.40
   0   9   2    2.30    7.90
   0   9   2   11.50   10.90
  -1  -9  -2   78.09   13.10
  -1   9  -2   64.59   18.40
   1   9   2   76.09   16.60
  -1   9  -2   71.99   17.30
   1   9   2   56.69   19.50
   2   9   2   50.89   17.90
   2   9   2   77.49   16.20
  -2   9  -2   51.89   15.40
  -2   9  -2   54.19   16.80
   3   9   2   -0.10    8.50
  -3   9  -2   -2.10    6.70
   3   9   2    9.90   10.00
  -3   9  -2   -6.60    7.50
   4   9   2   26.60   14.00
  -4   9  -2   31.90   13.20
   4   9   2   51.79   13.80
  -4   9  -2   47.40   13.20
  -5   9  -2   56.29   14.90
   5   9   2   34.10   14.30
  -5   9  -2   54.49   14.40
   5   9   2   34.00   13.30
   6   9   2   19.20    9.90
  -6   9  -2    9.90    9.60
   6   9   2    0.90   10.00
  -6   9  -2   14.90    9.20
   7   9   2  -15.90    8.80
  -7   9  -2   13.80   10.40
   7   9   2    2.30   10.00
  -7   9  -2   -4.60    6.40
   8   9   2   22.90   13.50
  -8   9  -2   39.40   10.70
  -8   9  -2   29.40   13.10
   9  -9   2   13.40   12.20
   9   9   2   38.40   14.40
  -9   9  -2   -0.50    8.70
  -9   9  -2   11.30    8.70
  10  -9   2   35.80   13.20
  10   9   2   21.90   14.30
  10   9   2   38.90   19.50
  11   9   2    4.80   11.80
  11   9   2   -7.30   10.00
 -11   9  -2   19.70   11.90
 -11  10   2    1.60   12.20
  11  10  -2   -8.00   11.90
  11  10  -2   19.70   16.30
  10 -10  -2   -4.90   12.00
 -10  10   2   31.50   11.70
  10  10  -2    2.00   13.00
  10  10  -2   -2.00    8.80
   9  10  -2   -4.20   10.10
  -9  10   2   -3.00   10.80
   9  10  -2  -17.70    9.50
  -9  10   2    6.10    8.90
   8  10  -2   25.10   13.40
  -8  10   2   33.50   13.30
  -8  10   2   31.30   13.30
   8  10  -2    7.70   10.60
   8  10  -2   38.60   14.60
  -7  10   2   59.19   17.50
   7  10  -2   48.20   16.00
   7  10  -2   60.49   17.00
  -7  10   2   46.20   16.80
  -6  10   2   42.00   12.70
   6  10  -2   33.30   14.00
   6  10  -2   16.00    9.90
  -6  10   2   26.70   15.10
   5  10  -2   60.89   16.80
  -5  10   2   68.39   19.00
  -5  10   2   33.60   14.30
   5  10  -2   42.90   15.20
  -4  10   2  206.98   37.20
   4  10  -2  278.87   38.90
  -4  10   2  240.88   39.30
   4  10  -2  215.28   36.50
  -3  10   2    2.40    8.60
   3  10  -2    0.40   10.30
  -3  10   2   -3.60   10.40
   3  10  -2    1.50    8.00
  -2  10   2   12.50   12.30
   2  10  -2   38.70   14.20
   2  10  -2    7.80   10.60
  -2  10   2   21.30   10.90
   1 -10  -2   -0.30    7.90
  -1  10   2   21.30   11.00
  -1  10   2   18.80   10.30
   1  10  -2    9.50   10.30
   1  10  -2    3.70    9.70
   0 -10  -2    1.60    7.50
   0  10   2   19.30   11.20
   0  10  -2   15.50   11.40
   0  10   2   11.60   11.80
   0  10  -2    7.80    9.10
   1  10   2   32.50   12.00
  -1  10  -2    8.30    9.80
  -1  10  -2    7.80    9.90
   1  10   2    9.20   10.40
   2  10   2   12.60   10.60
  -2  10  -2   -0.10    9.30
  -2  10  -2    4.90    9.20
   2  10   2   -1.40    8.00
  -3  10  -2   18.30   13.50
   3  10   2   44.50   13.00
   3  10   2   37.10   16.80
  -3  10  -2   19.00   11.20
   4  10   2   24.20   15.70
   4  10   2   35.50   13.40
  -4  10  -2   37.40   12.50
  -4  10  -2   39.60   13.90
  -5  10  -2  108.29   24.40
   5  10   2   95.99   24.50
   5  10   2   84.19   19.70
  -5  10  -2   70.79   19.70
  -6  10  -2   24.80   11.90
  -6  10  -2   37.30   11.30
   6  10   2   11.90   12.70
   6  10   2   -1.80   12.40
   7  10   2    9.10   12.40
  -7  10  -2   33.30   11.00
  -7  10  -2    8.80   12.40
   7  10   2   20.70   13.60
   8  10   2   23.80   15.20
  -8  10  -2   26.10   10.70
   8  10   2    2.30   13.00
  -9  10  -2   41.30   15.80
   9  10   2   31.20   25.80
  -9  10  -2   35.80   12.60
   9  10   2   54.39   19.30
  10  10   2   13.40   16.50
 -10  10  -2   36.10   16.60
  10  10   2   21.90   14.70
   8  11  -2  -20.30   13.10
   8  11  -2    3.60   11.50
   8  11  -2   -9.30   12.70
  -8  11   2   18.40   13.90
   7  11  -2   15.10   12.10
  -7  11   2   14.70   12.60
  -7  11   2   18.20   14.90
   7  11  -2   20.00   16.50
   7  11  -2   41.60   15.10
  -6  11   2   -6.20   14.00
   6  11  -2   22.20   11.20
  -6  11   2   19.80   12.50
  -5  11   2   28.10   13.80
  -5  11   2   11.40   12.90
   5  11  -2   22.20   13.90
   5  11  -2   21.60   13.60
   4  11  -2  121.39   25.80
  -4  11   2  102.79   23.40
  -4  11   2  110.49   26.80
  -3  11   2    5.60   11.80
  -3  11   2    0.90   10.00
   3  11  -2   -4.40    8.70
   3  11  -2   -7.10   10.00
   2 -11  -2   50.39   15.10
  -2  11   2   66.09   17.50
   2  11  -2   58.19   19.20
  -2  11   2   46.70   19.30
   2  11  -2   81.39   19.30
   1 -11  -2   84.89   17.10
  -1  11   2   59.49   17.30
   1  11  -2   75.39   20.10
  -1  11   2   45.40   19.00
   1  11  -2   95.89   21.40
   0 -11  -2  -13.70    7.90
   0  11  -2   20.50   12.90
   0  11   2   15.20   12.20
   0  11  -2   15.60   11.20
   0  11   2   -7.20    9.20
   1  11   2   25.00   12.50
  -1  11  -2   27.60   14.30
   1  11   2   32.20   14.50
  -1  11  -2   16.00   13.50
   2  11   2   27.20   14.40
   2  11   2   -2.10   10.60
  -2  11  -2   14.00   12.20
  -2  11  -2    8.80   11.70
   3  11   2   -8.10    9.90
  -3  11  -2    4.80   11.20
  -3  11  -2   -3.90   10.60
   4  11   2    6.40   10.30
  -4  11  -2   10.10   10.90
   4  11   2   33.00   16.50
  -4  11  -2    4.70    8.80
  -5  11  -2   14.60   13.90
   5  11   2   16.70   13.10
   5  11   2  -12.10   10.50
  -5  11  -2    5.50   10.80
   6  11   2   34.50   15.50
  -6  11  -2   28.30   12.70
   6  11   2   40.10   17.50
  -6  11  -2   35.50   15.50
  -7  11  -2   20.20   14.70
  -7  11  -2   37.60   14.40
   7  11   2   -3.10   12.50
   7  11   2   16.60   12.50
  -5  12   2   40.50   14.20
  -5  12   2   13.60   15.20
   5  12  -2   33.40   14.80
   5  12  -2    8.80   13.10
   4 -12  -2  -28.70   11.60
   4  12  -2   -6.00    9.90
   4  12  -2    0.30   12.20
  -4  12   2   12.20   13.30
   3 -12  -2   -7.70   12.20
   3  12  -2   37.70   13.30
  -3  12   2   26.00   14.60
   3  12  -2   30.40   14.90
   2 -12  -2  -16.40   23.40
  -2  12   2   16.40   13.20
   2  12  -2   23.40   14.30
  -2  12   2   -2.50   14.90
   2  12  -2   41.30   14.00
   1 -12  -2  -31.60   11.20
  -1  12   2    0.00   11.80
   1  12  -2   19.40   13.80
   1  12  -2    8.70    9.80
   0  12  -2   99.99   25.30
   0  12  -2   92.39   21.60
   0  12   2  132.29   25.70
   0  12   2  105.39   27.70
   1  12   2   25.40   18.50
  -1  12  -2   41.70   19.20
  -1  12  -2   45.40   16.00
   1  12   2   26.10   17.10
  -2  12  -2    7.80   11.10
  -2  12  -2   -5.80   10.80
   2  12   2    4.30   12.70
  -3  12  -2  -13.00   11.20
   3  12   2   -2.00   11.80
  -3  12  -2  -18.10   10.10
   3  12   2  -18.30   16.10
   4  12   2   21.10   16.90
   4  12   2   44.30   18.10
  -4  12  -2   39.90   16.20
  -4  12  -2   51.19   17.20
  18   0  -3    9.90   15.20
  18   0  -3  -13.40    9.60
  17   0  -3   71.09   17.10
  16   0  -3    0.10   11.50
  15   0  -3  152.38   33.00
  14   0  -3   -1.20    8.00
  13   0  -3   41.30   15.30
  12   0  -3    1.90    6.30
  11   0  -3  225.68   35.10
  10   0  -3   10.90    7.30
   9   0  -3  470.85   63.29
   8   0  -3   -0.80    4.20
   7   0  -3  351.06   53.99
  -7   0   3  444.26   51.19
   6   0  -3   -1.00    3.10
   6   0  -3   -0.50    1.30
   6   0  -3   -2.50    3.40
  -6   0   3    3.80    1.70
  -5   0   3 1678.13  206.48
   5   0  -3 1517.15  208.08
   5   0  -3 1720.83  206.78
  -5   0   3 1779.72  208.88
   4   0  -3    7.40    3.20
  -3   0   3  381.96   51.59
  -3   0   3  437.36   53.09
   3   0  -3  388.06   52.59
   3   0  -3  443.86   51.49
   2   0  -3    1.30    3.60
  -2   0   3   -1.60    1.30
  -2   0   3   -0.30    3.60
   1   0  -3   11.90    2.90
   1   0  -3   17.20    2.80
  -1   0   3   11.70    2.90
   1   0  -3   20.00    4.20
  -1   0   3   15.40    3.70
   0   0   3    1.90    1.00
   0   0  -3    0.20    1.20
   0   0   3    1.30    2.10
   0   0  -3    0.10    2.30
   0   0  -3    1.00    1.20
   0   0   3   -0.40    0.90
  -1   0  -3 1304.87  160.18
   1   0   3 1303.57  160.18
  -1   0  -3 1314.87  160.68
   1   0   3 1272.77  160.58
  -2   0  -3    0.70    1.50
  -2   0  -3   -0.50    2.20
   2   0   3    1.30    1.80
   2   0   3   -1.60    2.00
  -3   0  -3 3645.04  459.85
   3   0   3 3563.34  459.65
  -3   0  -3 3972.50  459.35
   4   0   3    3.40    2.50
   4   0   3    1.30    3.00
  -4   0  -3    0.30    3.30
   5   0   3   33.00    7.70
  -5   0  -3   53.59   10.30
   6   0   3    1.90    4.50
  -6   0  -3    3.10    3.60
   7   0   3    7.20    3.20
   7   0   3    8.40    6.20
  -7   0  -3    1.70    5.20
  -8   0  -3   -0.90    4.30
   8   0   3   -3.20    2.20
   8   0   3   -1.90    4.30
   9   0   3   39.60    8.00
  -9   0  -3   30.00    9.10
   9   0   3   38.70   12.00
 -10   0  -3    2.00    5.10
  10   0   3   11.20    8.20
  10   0   3    6.90    3.70
  11   0   3  375.26   43.10
  11   0   3  304.77   42.10
 -11   0  -3  297.17   45.30
  11   0   3  443.76   76.19
  12   0   3   -0.40    7.40
  12   0   3  -11.90    4.30
  12   0   3   -0.20    4.50
  13   0   3   30.70   14.60
  14   0   3   -0.50    9.50
  15   0   3   14.70   13.30
  18  -1  -3   22.10   14.20
  18  -1  -3    6.20   13.70
  18   1  -3  -28.80    8.60
  18   1  -3  -12.40   13.10
  17   1  -3  -26.00    8.40
  17   1  -3    0.90   10.70
  16  -1  -3    1.50   11.40
  16   1  -3    1.60    9.90
  16   1  -3   -4.70    6.90
  15  -1  -3   11.90   12.20
  15   1  -3   15.40   13.80
  14  -1  -3   15.60   12.00
  14   1  -3   49.80   15.90
  13  -1  -3   38.00   13.80
  13   1  -3   35.50   13.80
  12   1  -3   30.50   12.50
 -12   1   3   18.20    9.10
  11  -1  -3  174.98   26.80
  11   1  -3  158.48   30.90
 -11   1   3  156.58   25.10
  11   1  -3  153.18   21.00
  10  -1  -3  184.68   30.00
  10   1  -3  201.98   29.90
 -10   1   3  159.98   27.00
  10   1  -3  199.68   24.90
   9  -1  -3    4.40    6.40
  -9  -1   3    4.20    3.50
   9   1  -3    8.10    3.60
   9   1  -3   -5.30    4.60
  -9   1   3    3.90    4.50
   8  -1  -3  143.19   22.10
  -8  -1   3  151.78   19.60
   8   1  -3  148.59   19.50
  -8   1   3  149.69   21.40
   8   1  -3  111.19   21.80
  -7  -1   3  813.02   90.39
   7  -1  -3  682.03   92.19
   7   1  -3  669.23   92.19
   7   1  -3  665.63   89.89
  -7   1   3  758.42   90.89
   6  -1  -3   -1.80    3.50
   6  -1  -3    9.30    5.50
  -6  -1   3   -0.70    2.90
   6   1  -3   10.00    4.20
   6   1  -3   -5.10    2.60
  -6   1   3    6.30    3.60
   6   1  -3   -0.90    3.00
  -5  -1   3  682.03   80.79
   5  -1  -3  678.53   79.09
   5  -1  -3  568.04   80.29
  -5  -1   3  644.04   79.19
  -5   1   3  665.13   79.09
   5   1  -3  571.54   78.79
   5   1  -3  592.84   80.19
  -5   1   3  646.94   81.19
  -4  -1   3   17.30    4.70
  -4  -1   3   14.50    5.60
   4  -1  -3   14.00    4.00
   4  -1  -3   17.90    6.30
  -4   1   3    9.50    3.90
   4   1  -3   17.30    4.60
   4   1  -3   22.00    4.50
   4   1  -3   14.30    5.60
   3  -1  -3 1158.18  162.98
  -3  -1   3 1428.46  162.78
  -3   1   3 1388.66  161.98
   3   1  -3 1329.07  162.78
  -3   1   3 1110.19  162.88
   3   1  -3 1443.26  162.38
   2  -1  -3  181.38   24.40
  -2  -1   3  195.18   24.00
   2   1  -3  192.48   23.90
   2   1  -3  164.98   23.70
  -1  -1   3  251.77   30.10
  -1  -1   3  259.97   29.90
   1   1  -3  202.08   29.90
   1   1  -3  242.38   29.80
   1   1  -3  221.88   30.20
   0  -1   3  105.69   13.70
   0  -1  -3  100.39   13.30
   0   1   3   90.59   14.20
   0   1   3  114.39   13.40
   0   1  -3   89.59   13.50
   1  -1   3  227.38   26.20
  -1  -1  -3  202.88   25.70
   1  -1   3  217.18   25.70
   1  -1   3  197.18   26.20
   1   1   3  195.68   25.30
   1   1   3  168.48   25.30
  -1   1  -3  204.68   26.00
  -1   1  -3  163.68   25.90
  -1   1  -3  231.88   25.80
   2  -1   3  423.26   50.39
   2  -1   3  438.26   51.49
   2  -1   3  362.66   50.49
   2  -1   3  382.76   50.49
  -2  -1  -3  384.06   50.49
  -2   1  -3  407.36   51.19
   2   1   3  415.56   50.19
  -2   1  -3  446.46   50.59
   2   1   3  361.76   50.19
   3  -1   3  661.73   76.29
  -3  -1  -3  555.64   76.19
   3  -1   3  589.74   76.69
  -3  -1  -3  619.04   76.19
   3  -1   3  661.73   77.29
  -3   1  -3  596.64   77.09
   3   1   3  522.95   75.89
  -3   1  -3  675.13   76.39
   4  -1   3  272.57   38.00
   4  -1   3  245.88   36.70
   4  -1   3  294.77   38.20
   4  -1   3  337.17   38.10
  -4  -1  -3  345.27   37.60
   4   1   3  259.67   37.00
   4   1   3  286.17   37.50
  -4   1  -3  303.47   37.60
   4   1   3  277.47   37.00
  -5  -1  -3    6.80    4.40
   5  -1   3    3.40    2.10
   5  -1   3    3.90    4.10
  -5   1  -3    1.80    3.30
   5   1   3    2.20    2.50
   5   1   3   -1.80    2.00
  -6  -1  -3   87.69   13.00
   6  -1   3   63.99   10.60
   6  -1   3   91.69   16.20
   6   1   3   79.69   11.60
  -6   1  -3   68.19   13.20
   6   1   3   95.79   18.20
   6   1   3   63.99   11.40
   7  -1   3   54.49   13.10
   7  -1   3   43.10    7.60
   7   1   3   69.09   10.80
  -7   1  -3   39.40    9.90
   7   1   3   58.49   14.10
   8  -1   3   58.49   14.10
   8  -1   3   42.80    7.20
  -8   1  -3   35.50   10.00
   8   1   3   48.60   13.30
   9  -1   3   49.90    8.20
   9  -1   3   49.30    8.20
   9  -1   3   45.40   12.60
   9   1   3   62.29   16.60
  -9   1  -3   20.20    9.30
   9   1   3   38.10    9.10
  10  -1   3    7.20    3.30
  10  -1   3    5.60    5.90
  10  -1   3    0.80    3.70
 -10   1  -3    2.20    5.70
  10   1   3    7.20    4.50
  10   1   3    5.50    8.60
  11  -1   3   25.80    5.60
  11  -1   3   26.90   12.90
  11   1   3   25.30    7.00
 -11   1  -3   16.70    8.30
  11   1   3   18.40   11.70
  12  -1   3   18.60    9.60
 -12   1  -3   21.90    9.20
  12   1   3   25.30   12.00
  12   1   3   12.10    6.30
  13  -1   3   14.60   11.00
  13   1   3   11.30    6.60
  13   1   3   25.50   14.00
 -13   1  -3    9.00    7.90
  14  -1   3   13.70   10.60
  14   1   3   -8.90   10.20
  15  -1   3   12.00   13.70
  15   1   3   14.00   12.30
  16  -1   3  -15.70   12.60
  16   1   3   21.80   15.40
  18  -2  -3   23.40   16.20
  18   2  -3   72.79   20.00
  18   2  -3   24.90   12.90
  17  -2  -3  187.78   44.30
  17   2  -3  198.78   42.40
  17   2  -3  257.97   35.80
  16  -2  -3   -1.30   10.10
  16   2  -3  -11.10    9.10
  16   2  -3    3.10   12.20
  15  -2  -3   35.90   12.80
  15   2  -3   10.70   11.60
  15   2  -3  -12.80    7.20
  14  -2  -3   32.60   15.10
 -14   2   3   29.30   11.40
  14   2  -3   48.30    8.20
  14   2  -3   36.10   10.80
  14   2  -3   64.59   17.60
  13  -2  -3    2.80   10.10
  13   2  -3   14.00    7.30
  13   2  -3   14.40    5.50
 -13   2   3    6.70    7.20
  13   2  -3    3.60    7.50
  12   2  -3   17.30    6.00
  12   2  -3   18.20    7.60
  12   2  -3   12.00    9.10
 -12   2   3   16.50   10.40
  11  -2  -3    3.20    9.30
  11   2  -3   17.80    5.40
  11   2  -3    5.00    9.10
 -11   2   3   18.40    7.40
  11   2  -3   12.60    6.50
  10  -2  -3   20.60   10.50
 -10  -2   3    8.40    5.60
  10   2  -3    2.20    4.80
  10   2  -3    7.10    4.60
  10   2  -3   12.70    7.60
 -10   2   3    5.20    6.70
  -9  -2   3  134.49   18.40
   9  -2  -3  129.49   21.60
   9   2  -3  103.49   17.70
   9   2  -3  109.09   23.30
   9   2  -3  137.89   18.40
  -9   2   3  116.19   19.30
  -8  -2   3    7.00    4.80
   8  -2  -3    5.10    5.60
   8   2  -3    4.30    3.90
   8   2  -3    4.40    5.70
  -8   2   3    9.50    5.50
   8   2  -3    7.30    4.40
   7  -2  -3  133.69   22.80
  -7  -2   3  107.79   17.40
   7   2  -3  154.78   17.60
   7   2  -3  110.39   19.00
   7   2  -3   90.39   17.10
  -7   2   3  134.39   18.10
   6  -2  -3   23.70    8.80
  -6  -2   3   19.60    6.20
   6   2  -3   17.60    4.70
   6   2  -3   26.30    7.80
   6   2  -3   26.60    6.40
   5  -2  -3   62.99   11.20
   5  -2  -3  122.09   18.60
   5   2  -3   75.69   12.20
  -5   2   3   82.29   10.80
  -5   2   3   71.29   11.90
  -5   2   3   81.59   15.00
   4  -2  -3   88.19   14.70
   4  -2  -3  122.99   17.30
  -4   2   3  104.29   14.80
  -4   2   3   92.29   16.20
   4   2  -3  145.79   16.60
  -4   2   3  110.89   15.20
   4   2  -3  144.89   17.10
   3  -2  -3  995.70  131.29
   3  -2  -3  987.60  132.49
  -3   2   3 1188.68  131.79
  -3   2   3 1076.79  131.39
   2  -2  -3    3.80    5.00
  -2  -2   3   36.20    7.50
   2  -2  -3   10.20    3.10
  -2  -2   3   15.70    3.10
   2   2  -3   15.30    5.10
  -2   2   3   11.10    3.80
  -2   2   3    8.30    2.70
  -2   2   3    4.10    3.80
   2   2  -3   16.20    4.40
   2   2  -3    9.50    2.70
   1  -2  -3   10.80    3.40
   1  -2  -3    0.80    5.10
  -1  -2   3   18.40    6.10
  -1  -2   3   18.20    3.60
   1  -2  -3   18.40    4.70
  -1  -2   3   26.70    5.10
   1   2  -3   12.10    3.10
   1   2  -3   15.20    3.30
   1   2  -3   22.70    5.10
  -1   2   3    6.20    3.00
  -1   2   3   13.10    3.90
  -1   2   3    1.50    4.20
   1   2  -3   17.90    5.00
   0  -2   3  515.75   59.39
   0  -2  -3  376.46   58.59
   0  -2   3  547.05   60.19
   0  -2   3  521.55   59.39
   0   2  -3  473.15   59.39
   0   2   3  397.26   59.19
   0   2  -3  480.65   59.19
   0   2  -3  481.85   59.19
   1  -2   3   59.29    9.30
  -1  -2  -3   44.70    7.50
   1  -2   3   62.29    9.10
   1   2   3   53.79   10.00
  -1   2  -3   72.29    9.40
  -1   2  -3   60.49    8.90
   1   2   3   44.00    7.50
  -1   2  -3   56.59    8.80
   2  -2   3   56.59    8.20
   2  -2   3   51.19    9.70
  -2  -2  -3   48.90    7.00
   2  -2   3   58.89   10.00
  -2   2  -3   36.00    8.50
   2   2   3   42.50    8.90
   2   2   3   41.50    6.70
  -2   2  -3   43.50    7.50
  -2   2  -3   60.09    8.80
  -2   2  -3   54.29    9.40
   3  -2   3  155.68   21.80
   3  -2   3  183.28   21.80
   3  -2   3  153.38   22.50
  -3  -2  -3  131.59   20.80
   3  -2   3  160.48   21.50
  -3   2  -3  192.68   22.10
   3   2   3  188.08   22.20
   3   2   3  159.48   21.30
   3   2   3  152.08   20.50
  -3   2  -3  143.69   21.50
   4  -2   3  128.89   19.10
   4  -2   3  124.49   18.50
   4   2   3  154.18   19.10
   4   2   3  129.09   17.40
   4   2   3  123.39   19.30
  -4   2  -3  147.49   20.70
   5  -2   3   18.30    6.70
   5  -2   3   25.30    5.90
   5   2   3   16.90    3.60
  -5   2  -3    8.30    4.60
   6  -2   3    4.10    3.60
   6   2   3    9.60    4.20
  -6   2  -3   -0.70    4.00
   6   2   3    3.40    2.30
   7  -2   3  110.59   14.40
   7  -2   3  113.89   19.60
   7   2   3   82.29   14.70
   7   2   3   89.09   14.20
  -7   2  -3   99.09   16.30
   8  -2   3  113.89   19.20
   8  -2   3   80.39   13.10
   8   2   3   78.49   15.60
  -8   2  -3   88.19   16.20
   8   2   3   79.79   19.60
   9  -2   3  214.58   31.40
   9  -2   3  235.48   27.90
   9   2   3  216.08   33.00
  -9   2  -3  162.98   29.10
   9   2   3  204.58   28.80
  10  -2   3   33.80    7.10
  10  -2   3   27.80   11.60
  10  -2   3   26.40    5.60
 -10   2  -3   21.70    9.60
  10   2   3   34.50    8.90
  11  -2   3  488.15   62.29
  11   2   3  469.15   63.89
  11   2   3  492.75   58.49
 -11   2  -3  349.96   58.89
  12  -2   3   -4.00    8.50
 -12   2  -3    2.40    6.30
  12   2   3    2.70    8.00
  12   2   3    6.30    6.10
  13  -2   3    9.20   10.40
  13   2   3   13.90    7.20
 -13   2  -3   14.10    7.50
  13   2   3   32.90   13.00
  14  -2   3   28.90   14.70
  14   2   3   15.60    8.60
 -14   2  -3    8.80    8.80
  14   2   3   10.00   11.70
  15  -2   3   19.20   15.60
  15   2   3   15.30   14.30
 -15   2  -3   36.50   12.70
  15   2   3   13.00    9.90
  16  -2   3    7.40   13.80
  16   2   3   28.30   15.90
  17   3  -3    7.00   12.40
  16  -3  -3   11.20   12.40
  16   3  -3   21.30    7.40
  16   3  -3  -15.30    6.90
 -16   3   3    9.90   10.20
  16   3  -3   11.70   13.80
  15  -3  -3   47.70   17.40
  15   3  -3   71.39   21.80
 -15   3   3   66.79   16.90
  15   3  -3   59.99   13.50
  15   3  -3   69.19   12.70
  14  -3  -3   21.00   14.50
  14   3  -3   21.70    7.30
 -14   3   3   33.10   11.10
  14   3  -3   25.40    8.70
  14   3  -3   18.10   12.70
  13  -3  -3   13.90   12.00
  13   3  -3    9.00    8.90
  13   3  -3   11.60    5.80
  13   3  -3    8.60    6.70
 -13   3   3   -9.30    7.40
  12  -3  -3   -0.10    9.10
 -12   3   3   13.30   12.60
  12   3  -3   -2.20    5.10
  12   3  -3    4.80    8.00
  12   3  -3    1.10    5.00
  11  -3  -3   89.29   20.00
  11   3  -3   77.99   13.40
  11   3  -3   76.99   21.00
  11   3  -3   92.59   15.90
 -11   3   3   67.99   16.80
  10  -3  -3   15.10    9.20
  10   3  -3    4.10    7.60
  10   3  -3   -1.10    3.70
  10   3  -3    2.30    4.30
 -10   3   3    4.20    5.80
   9  -3  -3   40.20   12.10
  -9   3   3   43.60   10.50
   9   3  -3   31.50   11.70
   9   3  -3   29.80    8.70
   9   3  -3   41.40    7.90
   8  -3  -3   62.79   15.90
   8   3  -3   64.49   12.30
  -8   3   3   44.20   11.90
   8   3  -3   72.09   10.30
   8   3  -3   96.29   18.30
   7  -3  -3  130.29   23.50
   7   3  -3  186.48   20.50
  -7   3   3  133.09   22.20
  -7   3   3  132.59   20.20
   7   3  -3  175.88   22.50
   7   3  -3  160.48   23.50
   6  -3  -3   49.10   11.80
  -6   3   3   45.70    8.40
  -6   3   3   30.90    8.10
   6   3  -3   44.50   10.20
   6   3  -3   31.10    8.50
   6   3  -3   49.00    6.60
   5  -3  -3  109.89   19.30
   5  -3  -3   97.39   17.80
  -5   3   3  127.49   17.10
  -5   3   3  112.29   17.40
   5   3  -3  127.39   15.80
   5   3  -3  141.49   19.00
   4  -3  -3    2.00    6.20
  -4  -3   3    8.80    5.80
   4  -3  -3    8.70    3.20
  -4  -3   3   17.70    3.40
   4  -3  -3    6.90    3.40
  -4   3   3   16.20    5.00
   4   3  -3   13.10    5.60
  -4   3   3   13.90    4.30
   4   3  -3   12.70    2.60
  -4   3   3    4.50    4.70
   3  -3  -3 1049.99  118.99
   3  -3  -3  863.11  119.39
  -3   3   3 1038.50  119.39
  -3   3   3  878.41  118.49
   2  -3  -3   90.79   13.90
   2  -3  -3   62.99   11.10
   2  -3  -3   68.39   11.10
  -2   3   3   63.19   11.00
   2   3  -3   92.09   10.40
  -2   3   3   57.39   11.80
  -2   3   3   69.79   10.90
   1  -3  -3 1202.58  155.28
   1  -3  -3 1405.36  155.48
  -1   3   3 1404.66  155.88
  -1   3   3 1058.49  154.88
  -1   3   3 1211.08  155.78
   0  -3   3  241.38   26.00
   0  -3  -3  164.08   24.10
   0   3  -3  190.08   25.30
   0   3   3  130.29   24.30
   0   3  -3  179.08   24.70
   0   3  -3  212.28   24.60
   0   3  -3  193.08   23.50
  -1  -3  -3  221.58   35.00
  -1  -3  -3  283.97   34.30
   1  -3   3  248.98   36.00
   1   3   3  277.57   35.90
  -1   3  -3  331.27   35.90
   2  -3   3    1.60    2.60
   2  -3   3    3.90    3.90
  -2  -3  -3    1.70    1.40
   2  -3   3   -3.60    2.80
   2   3   3    4.70    2.00
  -2   3  -3    4.10    3.50
   2   3   3   -0.90    2.30
  -2   3  -3   -0.20    2.00
  -2   3  -3    3.40    3.10
   3  -3   3   69.09   13.00
  -3  -3  -3   68.79    8.90
   3  -3   3   79.89    9.90
  -3   3  -3   64.69   11.40
   3   3   3   61.19    8.40
  -3   3  -3   44.90   10.60
   3   3   3   74.59   12.90
  -3   3  -3   50.89    9.10
   4  -3   3  179.98   26.10
   4   3   3  234.08   26.80
   4   3   3  194.58   23.80
  -4   3  -3  149.88   24.60
  -4   3  -3  201.38   26.00
  -4   3  -3  189.58   25.70
   5  -3   3   95.99   15.20
   5  -3   3  128.99   15.70
  -5   3  -3   79.29   14.30
  -5   3  -3  112.89   14.70
   5   3   3   85.99   12.70
  -5   3  -3   91.99   15.20
   5   3   3  100.19   15.60
   6  -3   3   14.90    6.10
   6   3   3   18.60    6.50
   6   3   3    8.90    3.00
  -6   3  -3   12.40    5.70
  -6   3  -3   16.10    5.80
   7  -3   3   16.10    6.20
   7  -3   3    7.30    6.50
   7   3   3   15.00    6.50
  -7   3  -3   10.60    6.20
   8  -3   3  138.79   23.20
   8   3   3  126.89   18.60
  -8   3  -3  134.99   21.40
   8   3   3  153.48   21.30
   9  -3   3  111.59   21.50
  -9   3  -3  102.09   19.40
   9   3   3  153.08   27.90
   9   3   3   78.19   17.40
  10  -3   3   67.29   11.70
  10  -3   3   68.69   17.30
  10   3   3   62.99   17.80
 -10   3  -3   61.49   16.10
  10   3   3   57.79   14.10
  11  -3   3   -2.00   10.10
  11   3   3    0.80    6.20
  11   3   3   -0.20    6.00
 -11   3  -3   -1.70    6.90
  12  -3   3   71.49   27.10
 -12   3  -3   72.49   18.20
  12   3   3   98.69   18.00
  12   3   3   88.29   23.00
  13  -3   3   31.20   13.90
  13   3   3   16.40    8.60
 -13   3  -3    1.70    7.90
  13   3   3   25.70   13.60
  14  -3   3  -16.00   10.80
  14   3   3   -1.40    8.00
 -14   3  -3   -9.30    8.00
  14   3   3    3.30   10.30
  15  -3   3   18.70   15.70
  15   3   3   74.29   15.20
  15   3   3   14.70   27.00
  16  -3   3  -27.10   12.90
 -16   3  -3    5.20    9.90
  16   3   3  -11.30   12.80
  17  -4  -3   45.60   20.00
 -17   4   3   50.59   16.80
  17   4  -3   54.89   14.80
  17   4  -3   33.70   18.50
  16  -4  -3    9.00   11.40
  16   4  -3  -12.30    6.60
  16   4  -3   22.90    7.70
  16   4  -3   -5.80    9.90
 -16   4   3   11.10   10.80
  15  -4  -3   41.00   16.70
  15   4  -3   63.59   13.50
 -15   4   3   40.50   20.70
  15   4  -3   87.29   24.50
  15   4  -3   91.99   13.90
  14  -4  -3   -7.60   10.10
 -14   4   3    7.50    9.40
  14   4  -3   12.30    7.20
  14   4  -3   14.40    9.30
  13  -4  -3   34.90   14.60
  13   4  -3   41.40   13.40
 -13   4   3   13.70    9.40
  13   4  -3   38.00    8.30
  13   4  -3   28.20    8.70
  12  -4  -3   16.00    9.80
  12   4  -3   -0.50    7.00
 -12   4   3    1.90    7.00
  12   4  -3    1.60    7.40
  12   4  -3   14.80    7.30
  11  -4  -3    6.90    8.00
  11   4  -3   -0.20    3.30
  11   4  -3    0.40    5.40
  11   4  -3    3.80    6.60
 -11   4   3    3.70    7.70
  10  -4  -3   -0.30    7.70
  10   4  -3   -3.90    2.50
  10   4  -3    9.00    6.10
  10   4  -3    3.40    6.00
 -10   4   3   -9.10    5.30
   9  -4  -3   98.19   21.50
   9   4  -3  103.29   17.80
   9   4  -3  119.89   15.00
  -9   4   3   96.19   19.00
   9   4  -3   97.99   21.40
   8  -4  -3  188.28   30.70
  -8   4   3  174.78   29.30
   8   4  -3  232.88   26.30
   8   4  -3  230.58   31.10
  -8   4   3  178.48   27.00
   8   4  -3  218.08   29.60
   7  -4  -3  165.08   23.30
   7   4  -3  128.39   21.80
  -7   4   3  124.69   19.80
   7   4  -3  139.99   21.00
  -7   4   3  121.69   20.90
   7   4  -3  153.18   18.20
   6  -4  -3    3.30    3.00
   6  -4  -3    8.20    6.90
   6   4  -3    1.90    4.50
  -6   4   3    3.50    4.70
   6   4  -3    6.50    4.80
  -6   4   3   -0.30    4.40
   6   4  -3    5.60    1.80
   5  -4  -3  132.79   20.50
   5   4  -3  123.19   16.90
  -5   4   3  147.39   19.60
   5   4  -3  153.58   20.40
   5   4  -3  130.09   19.80
  -5   4   3  122.09   19.40
   4  -4  -3  183.28   24.80
  -4  -4   3  199.18   22.40
  -4   4   3  130.59   23.90
   4   4  -3  181.68   22.10
  -4   4   3  131.49   23.40
   4   4  -3  200.98   25.30
  -3  -4   3   12.30    3.10
   3  -4  -3    8.70    6.00
   3  -4  -3    8.40    3.70
   3  -4  -3    6.80    5.30
  -3   4   3    5.70    3.90
   3   4  -3   15.20    6.20
   3   4  -3    8.80    2.50
  -3   4   3   14.50    6.30
   2  -4  -3    0.70    4.30
  -2  -4   3    0.60    2.20
   2  -4  -3    3.80    4.60
   2   4  -3    7.50    2.40
  -2   4   3    6.00    3.40
   2   4  -3   11.40    5.10
  -2   4   3    7.30    4.30
   2   4  -3    2.70    4.60
   1   4  -3    0.70    4.60
   1   4  -3    2.90    1.80
  -1   4   3    3.40    3.60
   1   4  -3    4.50    4.00
  -1   4   3    1.60    3.30
   0  -4  -3  304.17   41.40
   0   4  -3  331.17   42.10
   0   4  -3  357.06   43.00
   0   4   3  251.67   41.90
   0   4  -3  354.16   40.70
   1  -4   3  111.39   17.40
  -1  -4  -3  107.39   13.80
   1   4   3   89.39   15.30
  -1   4  -3   96.09   17.30
  -1   4  -3  115.69   15.80
  -1   4  -3   89.49   13.40
  -2  -4  -3    6.70    2.00
   2  -4   3   11.70    4.00
  -2   4  -3    9.40    5.40
   2   4   3    6.50    4.30
  -2   4  -3    7.40    4.50
  -2   4  -3    9.50    3.40
   3  -4   3  760.62   89.79
  -3   4  -3  614.04   91.09
   3   4   3  742.03   92.19
  -3   4  -3  652.13   90.09
  -3   4  -3  855.31   91.79
  -4   4  -3   27.80    7.10
   4   4   3   34.00    9.00
  -4   4  -3   25.00    5.80
  -4   4  -3   19.70    6.30
   5  -4   3    0.50    4.30
   5   4   3    0.10    3.20
  -5   4  -3    8.20    5.30
  -5   4  -3    2.10    4.10
  -5   4  -3   -1.30    3.30
  -6   4  -3   28.20    9.40
  -6   4  -3   48.20   12.70
  -6   4  -3   30.20    8.30
   6   4   3   42.50   10.30
   7  -4   3  101.99   14.50
   7  -4   3   57.29   14.70
   7   4   3   60.29   13.90
  -7   4  -3   55.89   13.80
   8  -4   3   11.80    7.70
   8  -4   3   17.50    8.30
   8   4   3   26.90    9.10
  -8   4  -3   17.80    7.50
   8   4   3   23.10    4.30
   9  -4   3   -5.30    7.70
   9  -4   3    0.40    6.10
   9   4   3   -2.90    4.70
  -9   4  -3  -15.00    6.70
   9   4   3   -2.60    7.20
  10  -4   3    1.60    8.30
  10  -4   3   -4.90    8.40
 -10   4  -3   14.30    7.60
  10   4   3   -0.90    3.40
  10   4   3   -4.00    6.60
  10   4   3    0.30    5.80
  11  -4   3  419.26   62.19
  11   4   3  489.55   61.79
  11   4   3  520.85   66.29
 -11   4  -3  415.36   61.29
  12   4   3    8.20    7.90
  12   4   3   -3.40    7.20
 -12   4  -3   -4.20    6.50
  13  -4   3   -5.10   10.40
  13   4   3    4.00    8.70
 -13   4  -3   13.10    9.90
  13   4   3   21.80   12.10
  14  -4   3   10.20   11.90
 -14   4  -3   10.50    9.90
  14   4   3    1.00   10.00
  14   4   3   -4.60    7.30
  15  -4   3   20.50   11.80
  15   4   3   16.80   14.80
  15   4   3    4.00    9.40
 -15   4  -3   25.30   12.20
 -16   4  -3   28.40   14.00
 -17   5   3  -18.80   12.40
  16  -5  -3   17.40   13.50
  16   5  -3    3.80   10.80
  16   5  -3   19.30   12.20
  15  -5  -3    9.60   12.20
 -15   5   3   17.60   11.80
  14  -5  -3    5.30   10.20
  14   5  -3   -8.70    7.80
 -14   5   3   11.60    8.80
  14   5  -3   -1.80    8.50
  13  -5  -3   24.50   11.00
  13   5  -3   30.60   12.00
  13   5  -3   31.80    9.60
 -13   5   3    9.20    8.60
  12  -5  -3   58.89   15.90
  12   5  -3   65.19   14.80
 -12   5   3   80.79   17.40
  12   5  -3   67.39   18.80
 -11   5   3    8.90    8.60
  11   5  -3   -8.20    5.40
  11   5  -3    8.10    8.00
  10  -5  -3   68.19   15.50
  10   5  -3   46.60   13.90
  10   5  -3   25.10   10.60
 -10   5   3   65.79   13.40
   9  -5  -3   40.60   13.00
   9   5  -3   19.90    8.90
   9   5  -3   31.40    9.60
  -9   5   3   23.20    6.70
  -9   5   3   23.30    9.70
   8  -5  -3   27.30   11.50
   8   5  -3   38.40   11.90
  -8   5   3   63.39   10.40
   8   5  -3   39.50   10.80
  -8   5   3   46.30   11.40
   7  -5  -3  111.59   20.20
  -7   5   3  164.78   23.10
   7   5  -3  162.98   23.20
   7   5  -3  169.58   23.10
   6  -5  -3    0.50    5.20
  -6   5   3    0.00    4.70
  -6   5   3    4.70    4.70
   6   5  -3   -4.30    4.20
   6   5  -3    3.90    5.00
   5  -5  -3  153.58   20.50
  -5   5   3  131.99   21.20
  -5   5   3  117.09   19.90
   5   5  -3  135.59   21.10
   4  -5  -3   46.10   11.50
  -4   5   3   61.19   13.20
   4   5  -3   54.79   11.40
  -4   5   3   44.90   10.10
   3  -5  -3  928.61  103.29
  -3   5   3  748.53  102.49
  -3   5   3  771.42  103.69
   2  -5  -3    5.50    5.90
   2   5  -3    4.40    4.30
  -2   5   3   10.80    5.10
   2   5  -3   -2.70    4.70
  -2   5   3    0.10    4.50
  -1  -5   3   -1.10    3.50
  -1   5   3    5.60    5.30
  -1   5   3    3.40    6.70
   1   5  -3   -2.50    4.40
   1   5  -3    3.40    4.50
   1   5  -3    4.50    4.40
   0  -5  -3  660.73   79.29
   0   5  -3  587.84   80.69
   0   5  -3  724.53   80.59
   0   5  -3  641.44   78.59
   0   5   3  520.65   79.99
  -1  -5  -3   50.59    7.60
   1   5   3   38.90   10.40
  -1   5  -3   38.10    9.00
   1   5   3   33.30    9.10
  -1   5  -3   46.30    7.40
  -1   5  -3   24.70    9.10
  -2  -5  -3   69.99   10.30
  -2   5  -3   73.49   12.90
  -2   5  -3   86.89   16.00
  -2   5  -3   78.79   11.50
   2   5   3   92.89   14.10
   3  -5   3   54.69    8.60
  -3   5  -3   29.80    7.90
  -3   5  -3   34.70    7.60
   3   5   3   30.10    9.60
  -3   5  -3   33.70    9.50
   4  -5   3   17.10    5.20
  -4   5  -3   23.60    7.30
  -4   5  -3   22.50    7.10
   4   5   3   19.90    8.10
   5  -5   3  152.88   19.70
  -5   5  -3  157.18   21.90
   5   5   3  159.88   23.00
  -5   5  -3  114.59   19.80
  -5   5  -3  133.09   20.70
   6  -5   3  223.38   27.70
  -6   5  -3  155.48   25.70
  -6   5  -3  180.58   27.30
   6   5   3  184.18   28.00
   7  -5   3   37.60    9.80
  -7   5  -3   35.30   11.00
   7   5   3   44.50   12.70
  -7   5  -3   45.40   10.40
   8  -5   3   19.30    7.60
   8   5   3   18.90    8.60
  -8   5  -3   13.40    8.90
   9  -5   3   27.50    9.40
  -9   5  -3   21.90   10.20
   9   5   3   38.10   11.90
  10  -5   3    2.10    7.50
  10   5   3   -8.40    7.70
  10   5   3   -2.90    7.30
 -10   5  -3  -16.60    6.50
  11  -5   3   76.39   16.90
  11   5   3  102.09   20.90
  11   5   3   87.69   22.90
 -11   5  -3   92.19   20.30
 -12   5  -3   10.60    8.30
  12   5   3   -4.80    8.20
  12   5   3   -2.00    9.00
  13  -5   3    6.50    8.50
  13   5   3   -2.40    8.70
 -13   5  -3    4.90    8.40
  13   5   3    5.00   10.10
  14  -5   3    3.30   10.40
  14   5   3    9.90   12.20
  14   5   3   -3.50   11.20
  15  -5   3   14.50   11.00
  15   5   3    9.50   14.20
  15   5   3   27.70   14.80
 -15   5  -3   35.10   14.20
  16  -6  -3  -12.10   11.10
  16   6  -3   -2.30    9.60
  16   6  -3   -2.20    9.80
 -16   6   3  -10.30   11.50
  15  -6  -3    2.40   12.90
  15   6  -3   43.20   16.20
 -15   6   3   50.79   16.10
  15   6  -3   47.60   12.00
  14  -6  -3   -3.50    9.90
 -14   6   3    6.00   11.10
  14   6  -3   15.20   12.20
  14   6  -3   13.00    9.40
  13  -6  -3    0.80   10.00
  13   6  -3   -0.60    7.40
  13   6  -3   -5.30    6.50
 -13   6   3   -2.50    8.60
  12  -6  -3   26.00   13.40
  12   6  -3   27.70   12.60
 -12   6   3   36.40   12.70
  12   6  -3   35.90   11.20
  11  -6  -3    5.40   10.20
  11   6  -3   23.30    8.90
 -11   6   3   30.60   11.10
  11   6  -3   14.80    9.10
  10  -6  -3  -11.00    7.20
  10   6  -3   11.20    7.00
 -10   6   3   10.50    8.30
 -10   6   3    9.30    4.50
   9  -6  -3    3.20    8.30
  -9   6   3    4.70    5.00
   9   6  -3   -8.10    5.40
   9   6  -3   -6.30    4.60
  -9   6   3    7.70    7.70
   8  -6  -3    6.90    6.80
  -8   6   3    5.60    7.00
  -8   6   3    4.50    6.90
   8   6  -3   11.50    7.80
   8   6  -3    5.80    6.70
   7  -6  -3  284.07   35.80
  -7   6   3  255.67   35.80
  -7   6   3  235.58   35.70
   7   6  -3  253.17   36.10
   7   6  -3  219.08   35.80
   6  -6  -3  263.57   38.00
   6   6  -3  297.67   39.50
  -6   6   3  279.97   39.90
  -6   6   3  281.17   38.80
   5  -6  -3    5.40    6.80
  -5   6   3    9.00    6.20
   5   6  -3    8.80    7.10
  -5   6   3    5.30    6.30
  -4  -6   3  104.99   14.80
   4  -6  -3   91.89   16.90
   4   6  -3  125.29   19.40
  -4   6   3  106.69   21.30
   4   6  -3  140.19   19.70
  -4   6   3  108.49   18.10
  -3  -6   3   14.30    4.40
   3  -6  -3   25.90    7.70
   3   6  -3   11.70    7.00
   3   6  -3    6.20    6.00
  -3   6   3   17.00    8.10
  -3   6   3   16.30    6.10
  -2  -6   3   87.19   12.10
   2   6  -3   58.29   13.80
  -2   6   3   49.00   14.00
  -2   6   3   65.49   13.80
   2   6  -3   67.99   14.20
  -1   6   3   16.90    7.60
   1   6  -3    7.90    6.20
   1   6  -3   20.50    7.00
   1   6  -3   16.70    8.40
  -1   6   3    5.70    5.70
   0  -6  -3   62.99   10.10
   0   6  -3   57.29    9.80
   0   6  -3   29.50    9.90
   0   6   3   51.79   12.90
   0   6  -3   51.49   11.20
   0   6   3   34.90   10.10
  -1  -6  -3   31.90    6.40
  -1   6  -3   22.10    6.10
  -1   6  -3   25.50    8.70
  -1   6  -3   24.20    8.40
   1   6   3   32.40    9.00
   1   6   3   25.10    9.20
  -2  -6  -3   34.60    5.70
   2   6   3   51.89   12.40
  -2   6  -3   36.40   10.50
  -2   6  -3   25.40    8.20
   2   6   3   31.90   10.00
  -3   6  -3  159.88   30.40
  -3   6  -3  274.97   31.90
   3   6   3  232.08   32.50
  -4   6  -3  196.38   24.90
  -4   6  -3  168.08   25.80
  -4   6  -3  141.99   25.50
   4   6   3  189.78   27.70
   5  -6   3   -1.40    7.60
  -5   6  -3    3.80    5.80
   5   6   3   11.90    7.00
  -5   6  -3    4.10    5.30
  -5   6  -3  -10.50    5.80
   6  -6   3    7.00    6.10
  -6   6  -3   19.40    7.70
   6   6   3   31.40   11.10
  -6   6  -3   21.10    7.90
   7  -6   3   20.30    7.20
   7   6   3   55.09   16.20
  -7   6  -3   40.00    9.80
   8  -6   3   47.40   10.80
  -8   6  -3   71.09   14.20
   8   6   3   78.09   18.00
  -8   6  -3   56.69   12.40
   9  -6   3  127.29   22.00
   9   6   3  144.19   28.60
  -9   6  -3  181.38   25.40
  10  -6   3   15.40    8.30
 -10   6  -3   13.50   10.00
  10   6   3   18.10   12.40
  10   6   3   26.30   11.60
 -11   6  -3  165.98   28.40
  11   6   3  154.18   33.60
  11   6   3  156.18   30.70
 -12   6  -3  -12.40    9.30
  12   6   3   -3.20    8.10
  12   6   3   -7.40    9.20
  13  -6   3   42.80   11.80
  13   6   3   63.69   21.90
  13   6   3   18.90   11.70
 -13   6  -3   61.59   19.20
  14  -6   3   10.30    9.10
  14   6   3    3.80    9.90
 -14   6  -3   10.20    9.80
  14   6   3    5.20   11.20
  15  -7  -3   -9.10   10.00
  15   7  -3   12.30    9.40
 -15   7   3   20.00   13.30
  15   7  -3  -13.30    9.60
  14  -7  -3   -2.70    9.70
 -14   7   3   -4.10   10.00
  14   7  -3    2.50    8.80
  14   7  -3   -1.30    9.10
  13  -7  -3   23.00   12.50
  13   7  -3   42.30   15.40
  13   7  -3   36.10   13.30
 -13   7   3   46.10   14.40
  12  -7  -3   28.10   11.20
 -12   7   3   50.29   14.90
  12   7  -3   35.10   11.60
  12   7  -3   19.60   11.10
  11   7  -3   97.29   24.90
 -11   7   3  157.18   27.70
  11   7  -3  136.59   26.40
 -11   7   3  163.28   23.60
  10  -7  -3    5.30   10.90
 -10   7   3   -5.80    7.80
 -10   7   3   11.80    6.20
  10   7  -3    5.90    7.60
  10   7  -3    8.80    7.40
   9  -7  -3    4.00    9.20
  -9   7   3    3.00    7.50
   9   7  -3   10.40    7.20
   9   7  -3    0.80    6.60
  -9   7   3   -2.80    5.40
   8  -7  -3   -3.10    8.10
   8   7  -3   -3.10    5.60
   8   7  -3   -6.40    6.00
  -8   7   3    9.60    7.80
  -8   7   3   10.80    8.50
   7  -7  -3   70.19   14.90
   7   7  -3   59.29   15.50
   7   7  -3   71.99   16.40
  -7   7   3   71.19   16.30
  -7   7   3   75.29   16.50
   6  -7  -3   16.80    9.10
   6   7  -3    7.80    7.90
   6   7  -3   32.20   10.40
  -6   7   3    1.90    9.40
  -6   7   3   25.80    8.90
   5  -7  -3   -0.80    5.90
   5   7  -3    3.70    7.10
  -5   7   3   -0.70    6.10
  -5   7   3   -3.60    6.80
   5   7  -3   -9.20    5.70
  -4  -7   3   46.60    7.80
   4  -7  -3   50.99   13.00
  -4   7   3   55.49   15.20
  -4   7   3   57.79   12.60
   4   7  -3   31.70   10.70
   4   7  -3   49.99   12.80
   3   7  -3  770.62   84.19
   3   7  -3  672.43   82.99
  -3   7   3  518.35   82.69
  -3   7   3  595.84   81.59
  -2  -7   3   14.40    6.30
   2   7  -3   18.70    8.60
  -2   7   3   16.50    7.40
   2   7  -3    4.80    7.00
  -2   7   3    8.30    9.00
  -1   7   3  161.28   25.80
   1   7  -3  158.58   26.40
  -1   7   3  192.68   27.80
   1   7  -3  178.08   26.70
   0  -7  -3   57.19   10.20
   0   7  -3   49.90   12.20
   0   7   3   49.30   13.00
   0   7  -3   35.10   11.10
   0   7   3   30.30   11.00
  -1  -7  -3  350.86   44.00
  -1  -7  -3  368.26   44.40
   1   7   3  321.17   45.30
   1   7   3  241.38   45.70
  -1   7  -3  305.17   46.00
  -1   7  -3  386.26   46.00
  -2  -7  -3    0.40    3.00
  -2  -7  -3    1.10    1.90
   2   7   3    7.80    6.60
  -2   7  -3    0.10    5.20
   2   7   3    9.10    6.10
  -2   7  -3  -12.90    8.50
  -2   7  -3    7.10    5.50
   3   7   3   42.30   11.10
  -3   7  -3   18.50    9.20
  -3   7  -3   37.60   11.80
   3   7   3   26.50   10.50
  -3   7  -3   36.50    9.80
   4   7   3   99.59   17.50
  -4   7  -3   69.49   16.70
  -4   7  -3   76.99   15.80
   5  -7   3    4.40    7.90
  -5   7  -3   -0.10    5.60
   5   7   3   16.10    8.90
   6  -7   3   46.70   10.10
  -6   7  -3   26.40   11.00
   6   7   3   40.10   14.10
  -6   7  -3   43.20   11.50
   7  -7   3   18.10    8.10
  -7   7  -3    0.00    7.50
   7   7   3    4.60    9.10
  -7   7  -3    2.90    5.90
   8  -7   3   67.89   12.90
  -8   7  -3   56.49   12.30
  -8   7  -3   45.20   14.20
   8   7   3   55.79   16.60
   9  -7   3   19.50    9.50
  -9   7  -3   13.60    7.00
  -9   7  -3   25.90   10.30
   9   7   3    7.20    9.20
  10  -7   3   21.50   10.60
  10   7   3   -7.20    9.40
 -10   7  -3    8.00    9.10
  10   7   3   11.60   11.70
  11  -7   3   -5.20    6.70
 -11   7  -3    1.00    8.80
  11   7   3   14.90   11.90
  11   7   3   29.40   13.90
  12  -7   3   11.90   11.70
  12   7   3    3.00   12.40
  12   7   3    2.30   11.40
 -12   7  -3   16.30   10.40
  13  -7   3   17.90   10.30
  13   7   3   30.60   14.50
 -13   7  -3   35.00   14.10
  13   7   3   36.70   16.70
  14  -8  -3  -17.20   15.20
 -14   8   3   -0.60   12.40
  14   8  -3  -21.20    9.40
  14   8  -3   -4.00    9.00
  13  -8  -3    2.00   13.30
 -13   8   3   -9.70   11.10
  13   8  -3   -3.90    8.40
  13   8  -3    7.10   10.70
  12  -8  -3   76.29   18.30
 -12   8   3   73.39   14.90
  12   8  -3   49.10   17.30
  12   8  -3   58.79   17.30
 -12   8   3   79.69   19.60
  11  -8  -3  -12.40    9.60
  11   8  -3   10.40    8.30
  11   8  -3    3.00    8.00
 -11   8   3    5.90   10.60
 -11   8   3    7.70    6.70
  10  -8  -3   -4.70   10.80
  10   8  -3   -7.40    5.40
 -10   8   3    7.10    6.80
  10   8  -3    0.40    7.90
 -10   8   3    5.10    9.40
   9  -8  -3    8.20   12.70
   9   8  -3   38.40   13.90
  -9   8   3   45.80   12.20
  -9   8   3   48.00   13.50
   9   8  -3   48.60   12.80
   8   8  -3   43.10   14.30
   8   8  -3   47.00   14.00
  -8   8   3   64.99   14.70
  -8   8   3   52.59   13.90
   7  -8  -3   59.59   14.80
  -7   8   3   48.70   14.60
   7   8  -3   61.99   15.10
   7   8  -3   44.20   14.40
  -7   8   3   57.79   15.90
   7   8  -3   64.79   15.90
   6  -8  -3   -2.10    8.70
   6   8  -3    6.80    7.60
  -6   8   3    9.00    7.70
  -6   8   3    4.50    9.40
   6   8  -3   12.20    9.60
  -5   8   3   -3.70    8.00
   5   8  -3    8.40    8.70
   5   8  -3    7.00    5.80
  -5   8   3   -0.70    7.00
  -4  -8   3  152.38   22.40
   4   8  -3  194.68   28.50
  -4   8   3  174.28   27.30
   4   8  -3  182.88   28.00
  -4   8   3  186.48   29.10
  -3  -8   3   71.39   10.80
  -3   8   3   59.39   13.60
   3   8  -3   36.10   12.60
  -3   8   3   50.29   16.10
  -2   8   3   59.79   16.70
   2   8  -3   26.70   12.50
  -2   8   3   63.09   12.70
   2   8  -3   44.10   17.10
   1  -8  -3   -1.20    6.50
   1   8  -3   18.20    7.90
  -1   8   3   -4.70    6.90
   1   8  -3   -0.90    8.10
   0  -8  -3  146.29   20.70
   0   8   3   91.29   23.60
   0   8  -3  129.09   25.10
   0   8  -3   95.49   23.20
   0   8   3  149.49   23.10
  -1  -8  -3  105.09   17.40
  -1  -8  -3  129.49   16.80
   1   8   3   93.59   22.30
   1   8   3   83.99   18.80
  -1   8  -3   88.69   27.30
  -2  -8  -3  250.17   32.90
   2   8   3  223.28   38.10
  -2   8  -3  246.48   39.90
   2   8   3  282.67   37.40
  -3   8  -3   63.59   15.40
   3   8   3   57.69   18.10
  -3   8  -3   62.89   18.70
   3   8   3  102.19   16.90
   4   8   3   -6.10    6.50
  -4   8  -3  -12.30    5.90
  -4   8  -3    5.80    7.10
   4   8   3   -4.50    7.40
   5   8   3   23.40   11.30
  -5   8  -3   12.90    6.90
  -5   8  -3   26.90    9.80
   5   8   3   31.30   11.40
  -6   8  -3    9.30    6.80
   6   8   3   -8.60    8.10
  -6   8  -3    8.60    6.80
   7  -8   3   29.90   10.60
  -7   8  -3   27.40    9.20
   7   8   3   12.00   13.00
  -7   8  -3   22.50   10.00
   8  -8   3   36.00    9.60
   8   8   3   19.00   12.40
  -8   8  -3   14.60   10.00
  -8   8  -3   17.20    8.70
   9  -8   3   28.50   10.60
  -9   8  -3   26.90   12.00
  -9   8  -3   38.00   10.30
   9   8   3   32.60   14.50
  10  -8   3   24.50   11.30
 -10   8  -3    9.00    8.10
  10   8   3  -15.40   10.10
  11  -8   3   42.90   14.40
  11   8   3   50.79   20.90
  11   8   3   33.20   13.20
  12  -8   3    5.60   17.40
 -12   8  -3   46.40   15.80
  12   8   3   27.90   17.30
  12   8   3   66.69   19.60
 -13   9   3   67.89   23.50
  12  -9  -3   17.30   13.60
  12   9  -3    0.30   11.20
  11  -9  -3    3.00   12.30
  11   9  -3    7.60    9.90
  11   9  -3    3.20    9.00
 -11   9   3    0.60    8.80
 -11   9   3   20.40   12.30
  10  -9  -3   35.20   12.30
  10   9  -3    9.00   11.70
 -10   9   3   21.30    9.60
  10   9  -3   -1.70   10.20
  10   9  -3    4.00    8.20
 -10   9   3    4.70   10.50
   9  -9  -3   -8.20   10.30
   9   9  -3    9.20    8.20
  -9   9   3   13.90   10.30
   9   9  -3   -8.30    8.30
   9   9  -3   14.90   10.70
  -9   9   3    7.90    8.80
   8  -9  -3    7.10   10.60
   8   9  -3  -11.90    8.40
  -8   9   3  -19.40    8.20
   8   9  -3   -9.40    8.30
   8   9  -3   -6.80    7.80
   7  -9  -3   28.90   12.90
   7   9  -3   45.20   13.80
  -7   9   3   49.99   16.20
  -7   9   3   60.69   16.60
   7   9  -3   75.09   17.10
   7   9  -3   46.20   13.40
   6   9  -3   -4.00    5.70
   6   9  -3   -0.50   10.00
  -6   9   3   -9.30    9.80
  -6   9   3   16.00    9.30
   5   9  -3   19.30    8.50
  -5   9   3   -8.90    7.60
   5   9  -3   17.70   10.20
  -5   9   3   18.40   12.20
  -4   9   3    0.00    7.90
   4   9  -3   -4.00    7.80
  -4   9   3   11.30   10.80
   4   9  -3   14.10    9.90
  -3  -9   3  130.39   18.40
   3   9  -3   90.79   21.30
   3   9  -3  112.39   22.80
  -3   9   3   98.29   23.60
   2   9  -3    2.10    8.50
   2   9  -3    2.20    7.60
  -2   9   3   14.60   11.20
   1  -9  -3   -6.20    6.60
  -1   9   3    3.80   16.90
   1   9  -3   -3.00    6.90
  -1   9   3   11.80   10.20
   1   9  -3   -1.20    6.40
   0  -9  -3   60.09   11.30
   0   9  -3   55.79   15.40
   0   9   3   54.09   17.70
   0   9  -3   34.50   14.80
  -1  -9  -3    0.60    7.40
  -1  -9  -3    1.50    4.70
  -1   9  -3   10.00    8.60
  -1   9  -3   16.80    9.00
   1   9   3   -4.50    9.20
   2   9   3   10.30   10.20
  -2   9  -3   21.90   10.00
  -2   9  -3   20.40    9.20
   2   9   3   21.10   13.40
   3   9   3  -10.20    8.00
  -3   9  -3   19.50   10.80
   3   9   3   15.10   13.20
  -3   9  -3   13.40    7.10
   4   9   3   47.80   17.30
  -4   9  -3   36.80   10.20
   4   9   3   31.90   12.60
  -4   9  -3   24.30   12.00
  -5   9  -3  179.98   32.00
  -5   9  -3  158.08   30.00
   5   9   3  268.17   36.50
   5   9   3  218.58   32.40
   6   9   3   53.09   15.10
  -6   9  -3   26.40   12.30
   6   9   3   71.89   17.20
  -6   9  -3   49.00   13.90
   7   9   3   -6.70    8.20
  -7   9  -3   -1.80    8.60
  -7   9  -3    7.00    7.40
   7   9   3   20.50   10.80
   8   9   3   24.50   14.40
  -8   9  -3   23.10   10.90
  -8   9  -3    3.10    8.30
  -9   9  -3    5.90    9.60
  -9   9  -3    5.30    8.10
   9   9   3  -10.40   11.50
  10  -9   3   18.90   12.60
  10   9   3   -9.70   11.40
 -10   9  -3   -6.90   11.00
 -10   9  -3    3.10    9.30
  11  -9   3   11.70   16.70
  11   9   3  105.49   24.40
 -11   9  -3   53.19   17.10
  11   9   3   78.19   20.70
  11 -10  -3   18.60   12.10
 -11  10   3    6.00   13.50
  11  10  -3    1.90   11.10
  11  10  -3   38.10   15.50
 -11  10   3   12.40   13.30
  11  10  -3   -8.70   13.80
  10 -10  -3  -12.50   12.90
  10  10  -3    7.60   12.70
 -10  10   3   -0.60   12.00
 -10  10   3   -7.00   10.60
  10  10  -3   -4.60   12.40
   9  10  -3    8.10   12.40
  -9  10   3   19.40   14.20
   9  10  -3    6.50   11.60
  -9  10   3   43.30   12.20
  -8  10   3   35.00   13.10
   8  10  -3   21.50   12.40
   8  10  -3   17.10   12.80
  -8  10   3   62.09   15.60
   8  10  -3   10.30   10.70
   7  10  -3   -3.50   10.60
  -7  10   3    3.80   12.40
   7  10  -3    8.70   10.20
  -7  10   3    5.50   11.40
   7  10  -3   -0.10   10.30
   6  10  -3  196.08   38.80
  -6  10   3  276.57   43.80
   6  10  -3  304.07   41.30
  -6  10   3  285.47   41.00
   5  10  -3   42.60   13.60
  -5  10   3   32.60   18.50
  -5  10   3   14.40   11.00
   5  10  -3    7.10    8.70
   4  10  -3   55.89   15.60
  -4  10   3   40.70   13.70
  -4  10   3   67.39   19.00
   4  10  -3   25.20   12.40
   3 -10  -3   33.60   11.40
  -3  10   3   13.30   13.60
   3  10  -3   40.30   13.10
   3  10  -3   13.20   10.10
  -3  10   3   10.20   10.50
   2 -10  -3   -2.50    7.40
   2  10  -3    0.20    8.60
   2  10  -3  -12.10    8.30
  -2  10   3   11.30    9.00
  -2  10   3   10.50   12.20
   1 -10  -3   14.60   10.30
   1  10  -3   45.00   14.50
   1  10  -3   56.19   15.80
  -1  10   3   37.50   13.20
  -1  10   3   44.40   15.70
   0 -10  -3   43.70   11.10
   0  10  -3   48.60   15.80
   0  10   3   51.59   19.20
   0  10  -3   73.69   17.70
   0  10   3   69.79   16.00
   1  10   3   21.60    9.60
   1  10   3   30.30   15.20
  -1  10  -3   19.30   10.40
  -1  10  -3   -1.20    8.70
   2  10   3   46.60   13.80
   2  10   3   51.99   19.10
  -2  10  -3   39.00   14.70
  -2  10  -3   60.89   16.10
  -3  10  -3   53.09   13.90
   3  10   3   31.80   18.10
  -3  10  -3   32.40   13.90
   3  10   3   33.20   13.20
  -4  10  -3    9.20    9.90
   4  10   3   22.90   12.40
  -4  10  -3   24.30   11.00
   4  10   3   26.80   14.30
  -5  10  -3   19.40   11.00
  -5  10  -3   25.60   10.60
   5  10   3   13.60   11.00
   5  10   3   20.80   11.30
   6  10   3  -11.70   11.50
   6  10   3   -8.30   10.10
  -6  10  -3   22.90   10.40
  -6  10  -3    0.80    8.10
  -7  10  -3   64.89   16.40
  -7  10  -3   59.29   19.20
   7  10   3   74.79   18.10
   8  10   3   25.80   15.80
   8  10   3   30.50   15.30
  -8  10  -3    0.30   11.20
  -8  10  -3    2.50   10.00
   9  10   3   -5.20   13.10
  -9  10  -3   -0.60   10.80
   9  10   3  -14.10   13.10
  -9  10  -3    6.40   10.10
  -8  11   3   21.80   13.40
   8  11  -3   24.90   14.70
   8  11  -3   11.40   11.90
   8  11  -3   19.10   16.80
  -8  11   3   22.50   17.40
   7  11  -3   -4.30    9.30
   7  11  -3   -8.20   11.80
  -7  11   3    4.00   12.70
  -7  11   3   27.10   13.50
   6  11  -3    5.50   10.40
  -6  11   3   23.00   10.70
   6  11  -3  -11.60   12.50
  -6  11   3   10.40   13.70
   5  11  -3   11.40   12.70
  -5  11   3   36.80   15.20
   5  11  -3   32.30   14.20
  -5  11   3   12.60   12.10
   4 -11  -3   -0.90   10.00
  -4  11   3    3.10    9.90
   4  11  -3  -13.80   10.10
  -4  11   3    2.80   11.80
   3 -11  -3   63.59   19.20
   3  11  -3   85.89   20.50
  -3  11   3   89.69   20.90
   3  11  -3   63.19   20.40
  -3  11   3  103.99   26.50
   2 -11  -3  -13.10   10.40
  -2  11   3    1.60    9.50
   2  11  -3    5.60   11.10
  -2  11   3  -10.00    9.30
   2  11  -3   22.00   12.40
   1 -11  -3   40.70   13.50
   1  11  -3   85.89   19.00
  -1  11   3   43.40   16.00
  -1  11   3   52.69   17.10
   1  11  -3   71.99   20.40
   0 -11  -3   -5.20    7.40
   0  11   3   20.80   12.80
   0  11  -3    3.50   10.20
   0  11  -3   22.30   12.60
   0  11   3  -11.40   10.70
  -1  11  -3    9.90   10.50
   1  11   3   -6.50   10.10
  -1  11  -3    7.90   12.00
   1  11   3    6.50   13.30
  -2  11  -3   75.19   20.30
  -2  11  -3   76.79   20.50
   2  11   3   71.29   17.50
   2  11   3   48.90   24.20
   3  11   3    4.20   10.90
   3  11   3   14.30   13.10
  -3  11  -3    7.70    9.40
  -3  11  -3   13.90   11.50
   4  11   3   54.09   20.60
  -4  11  -3   50.99   16.10
  -4  11  -3   65.19   19.50
   4  11   3   18.10   16.10
  -5  11  -3    8.80   11.50
   5  11   3    2.30   11.60
  -5  11  -3  -11.20   10.60
   5  11   3    3.40   13.00
   6  11   3   55.79   21.60
  -6  11  -3   79.39   18.70
  -6  11  -3   48.90   15.60
   6  11   3   53.59   20.20
   7  11   3   12.60   12.70
  -7  11  -3   -4.20   10.80
  -7  11  -3    3.00   12.50
   7  11   3  -12.30   11.50
  -5  12   3   -6.10   14.00
   5  12  -3    7.60   14.30
   5  12  -3   17.10   11.10
  -5  12   3   14.90   16.20
   5  12  -3   -2.30   16.70
   4 -12  -3   -8.80   11.20
  -4  12   3    6.80   21.20
   4  12  -3   24.50   13.30
  -4  12   3    4.20   14.80
   4  12  -3  -25.90   11.90
   3 -12  -3  -26.60   12.10
  -3  12   3   -1.00   14.20
  -3  12   3  -12.50   10.90
   3  12  -3  -19.30   11.80
   3  12  -3   -5.90   11.00
   2 -12  -3  -15.60   19.90
  -2  12   3    8.60   11.80
   2  12  -3   -6.60   12.60
   2  12  -3    1.20   10.10
  -2  12   3  -19.60   13.30
   1 -12  -3    6.90   13.90
  -1  12   3   38.60   13.70
  -1  12   3   56.39   19.90
   1  12  -3   27.70   15.10
   1  12  -3   54.59   16.80
   0  12   3   33.70   17.10
   0  12  -3   13.00   13.70
   0  12  -3   41.90   15.50
   0  12   3   48.90   15.40
   1  12   3   12.30   15.50
  -1  12  -3    5.00   12.80
  -1  12  -3   18.20   13.20
   1  12   3   31.30   15.60
  -2  12  -3    1.30   11.70
  -2  12  -3    2.70   10.70
   2  12   3   18.80   16.80
   2  12   3   -4.30   14.70
  -3  12  -3  -16.20   10.80
   3  12   3   11.90   15.60
  -3  12  -3   -2.10   11.40
  18   0  -4   -6.00   10.20
  18   0  -4    5.50   11.90
  17   0  -4  -18.40    6.90
  17   0  -4    2.90   14.90
  16   0  -4   56.49   15.60
  16   0  -4   77.09   21.50
  15   0  -4   -1.30    7.60
  15   0  -4   -7.80    8.70
  14   0  -4   30.20   13.10
  13   0  -4    8.00    9.10
  12   0  -4   28.10   13.70
  11   0  -4   -0.60    7.60
  10   0  -4   66.09   17.20
   9   0  -4   -1.20    4.30
  -8   0   4   27.50    4.80
   8   0  -4   16.70    7.60
   7   0  -4    3.80    4.70
  -7   0   4    1.40    2.50
   6   0  -4   33.80    7.30
   6   0  -4   31.80    8.90
  -6   0   4   39.50    6.60
   6   0  -4   25.00    6.20
  -5   0   4    1.10    2.60
   5   0  -4    9.60    3.90
   5   0  -4    7.40    4.50
   5   0  -4   -0.70    2.90
  -5   0   4    4.50    4.40
  -4   0   4   38.70    6.70
   4   0  -4   33.30    6.10
   4   0  -4   32.40    8.60
   4   0  -4   33.80    7.40
   3   0  -4   24.70    7.30
  -3   0   4   17.70    6.60
   2   0  -4   14.40    3.70
  -2   0   4   13.00    3.50
   2   0  -4   15.80    5.80
  -2   0   4   15.30    4.90
  -2   0   4   22.10    4.40
  -1   0   4   -1.30    2.50
  -1   0   4   -0.60    1.50
   1   0  -4   -1.30    2.60
   1   0  -4    2.10    1.70
   1   0  -4    1.30    1.50
   0   0  -4  515.45   69.89
   0   0   4  690.43   70.79
   0   0   4  505.65   69.79
   0   0   4  578.34   70.39
  -1   0  -4    2.20    2.00
   1   0   4    1.70    1.80
   1   0   4    2.60    2.00
  -1   0  -4    1.00    1.80
   2   0   4 2923.91  363.86
   2   0   4 2855.71  363.36
  -2   0  -4 2917.11  364.06
  -2   0  -4 3102.39  363.46
   3   0   4    3.60    2.90
  -3   0  -4    5.80    3.50
  -3   0  -4    0.80    2.30
   3   0   4    3.60    2.40
   4   0   4 2542.65  352.46
   4   0   4 2895.51  352.96
  -4   0  -4 2984.70  353.26
  -4   0  -4 3005.30  352.46
   5   0   4   -0.80    5.10
  -5   0  -4   -4.40    2.30
   6   0   4 1623.74  207.48
  -6   0  -4 1680.53  205.68
  -7   0  -4   -1.00    3.60
   7   0   4   -5.80    4.50
   8   0   4   14.00    5.10
   8   0   4   25.40   10.10
  -8   0  -4   14.90    6.00
   9   0   4   -9.20    5.40
  -9   0  -4   -1.40    5.00
 -10   0  -4    3.00    5.90
  10   0   4   -1.20    3.80
  10   0   4    5.60    6.20
  11   0   4   -0.40    4.60
 -11   0  -4    0.00    5.50
  11   0   4    6.20    9.30
  12   0   4   19.90   13.00
  13   0   4    0.60    6.40
  13   0   4   -4.00    7.50
  14   0   4  111.29   26.50
  15   0   4   12.30   14.00
  16   0   4  -20.50   15.40
  18  -1  -4  -18.10    9.10
  18  -1  -4   12.30   16.00
  18   1  -4    2.10   12.60
  17  -1  -4    9.90    9.80
  17  -1  -4   -4.90   12.70
  17   1  -4   -6.40    8.70
  16  -1  -4   41.20   18.30
  16   1  -4   50.09   12.50
  16   1  -4   30.60   17.10
  15  -1  -4   -1.10   10.90
  15   1  -4    6.70   10.70
  14  -1  -4  214.48   38.50
  14   1  -4  247.08   34.80
  14   1  -4  239.68   39.20
  13  -1  -4   47.00   16.40
  13   1  -4   53.19   12.10
  13   1  -4   32.60   14.50
  12   1  -4    1.50    5.70
  12   1  -4    0.20    7.10
  11  -1  -4  224.68   39.20
 -11   1   4  241.98   37.40
  11   1  -4  305.37   36.90
  11   1  -4  289.97   40.40
  11   1  -4  268.87   34.20
  10  -1  -4    5.20    7.80
 -10  -1   4   16.00    5.00
  10   1  -4   22.30    9.30
  10   1  -4   16.80    4.50
  10   1  -4    9.90    6.00
 -10   1   4    7.50    6.40
   9  -1  -4   -7.40    4.30
  -9  -1   4    1.20    3.20
   9   1  -4    0.50    2.30
   9   1  -4   -5.50    4.40
  -9   1   4    1.40    4.70
   9   1  -4    2.20    4.10
   8  -1  -4   42.40   12.50
  -8  -1   4   66.39   10.50
  -8   1   4   51.09   10.40
   8   1  -4   46.10   12.70
   8   1  -4   53.49    9.30
   7  -1  -4  113.39   20.90
  -7  -1   4  110.49   16.50
  -7   1   4  116.19   17.90
   7   1  -4   96.69   15.70
   7   1  -4  156.18   18.00
   7   1  -4  117.89   18.30
   6  -1  -4   71.59   14.20
   6  -1  -4   66.79   10.60
  -6  -1   4   73.39   11.00
  -6   1   4   67.39    9.00
  -6   1   4   71.69   11.40
   6   1  -4   46.00    9.60
   6   1  -4   83.39   14.80
  -5  -1   4 1418.66  166.38
   5  -1  -4 1092.79  165.58
  -5  -1   4 1374.56  165.08
  -5   1   4 1513.15  164.58
   5   1  -4 1302.87  165.68
  -5   1   4 1242.38  166.38
   4  -1  -4    4.50    5.40
  -4  -1   4    1.30    3.30
   4  -1  -4    9.70    4.20
   4  -1  -4    4.80    2.70
  -4  -1   4    3.10    3.20
   4   1  -4    0.20    2.20
   4   1  -4    2.20    3.50
  -4   1   4    3.10    2.60
  -4   1   4    3.80    4.30
   4   1  -4    5.70    2.40
   3  -1  -4  175.58   25.70
   3  -1  -4  244.18   27.70
   3  -1  -4  159.78   27.50
  -3  -1   4  250.67   27.50
  -3   1   4  221.78   26.00
   3   1  -4  215.88   27.00
   3   1  -4  229.38   26.70
  -3   1   4  157.38   27.00
   2  -1  -4  372.66   54.09
  -2  -1   4  442.26   54.49
  -2  -1   4  493.05   54.19
   2   1  -4  398.46   53.79
   2   1  -4  414.96   53.89
  -2   1   4  380.56   54.09
   2   1  -4  484.25   53.79
  -1  -1   4   96.99   11.90
  -1  -1   4   99.39   11.80
   1  -1  -4   70.19   12.60
   1  -1  -4   78.99   11.60
   1   1  -4   67.39   11.30
   1   1  -4   89.99   11.60
  -1   1   4   74.69   11.60
   0  -1  -4  466.05   59.39
   0  -1   4  453.05   59.69
   0  -1   4  562.04   59.49
   0   1   4  435.96   59.79
   0   1   4  461.45   58.59
   0   1   4  500.95   59.39
   0   1  -4  434.46   59.59
  -1  -1  -4  466.95   60.99
   1  -1   4  477.75   61.29
   1  -1   4  531.35   61.29
   1  -1   4  486.85   60.59
   1   1   4  476.15   60.29
   1   1   4  426.66   60.59
  -1   1  -4  454.75   61.29
  -1   1  -4  563.44   60.89
   2  -1   4  437.76   50.09
   2  -1   4  358.96   49.10
  -2  -1  -4  379.66   48.80
  -2  -1  -4  361.46   49.20
   2   1   4  357.26   48.80
  -2   1  -4  423.66   49.10
  -2   1  -4  374.06   49.70
   2   1   4  418.46   48.80
   3  -1   4  618.94   76.89
  -3  -1  -4  668.23   76.49
   3  -1   4  510.85   76.09
   3  -1   4  635.94   76.39
   3  -1   4  637.14   77.49
  -3  -1  -4  604.14   76.69
  -3   1  -4  673.63   76.59
  -3   1  -4  624.04   77.39
   3   1   4  538.45   76.09
   3   1   4  597.14   76.29
   4  -1   4  585.34   70.39
  -4  -1  -4  548.15   69.79
  -4  -1  -4  622.94   69.59
   4  -1   4  453.95   69.29
  -4   1  -4  553.14   70.09
   4   1   4  500.55   69.09
   4   1   4  593.64   69.89
   5  -1   4   13.50    5.70
  -5  -1  -4   15.10    5.30
  -5   1  -4   10.90    5.20
   5   1   4   17.20    4.90
   5   1   4   14.50    4.00
  -6  -1  -4  329.07   40.20
   6  -1   4  315.17   41.40
   6  -1   4  261.67   38.60
  -6   1  -4  322.97   40.30
  -7  -1  -4   -0.10    4.20
   7  -1   4    5.70    3.00
   7  -1   4    2.40    4.40
   7   1   4    1.90    5.40
  -7   1  -4    5.90    4.80
   7   1   4    0.30    2.80
   8  -1   4   19.40    5.60
   8  -1   4   28.50    9.60
   8   1   4   31.70    7.70
   8   1   4   33.50   11.80
  -8   1  -4   28.40    7.30
   9  -1   4   28.70    5.50
   9  -1   4   18.30    9.00
  -9   1  -4   10.90    7.30
   9   1   4   17.50    9.90
   9   1   4   25.80    7.00
  10  -1   4   25.60    6.20
  10  -1   4   22.70    6.20
  10  -1   4   31.10   13.00
  10   1   4   16.40   11.20
 -10   1  -4   15.70    8.30
  10   1   4   29.40    7.90
  11  -1   4   99.39   14.60
  11  -1   4  105.59   23.20
  11  -1   4   87.29   14.10
 -11   1  -4   78.79   17.70
  11   1   4  108.79   17.20
  11   1   4  100.39   25.20
  12  -1   4  103.69   15.30
  12  -1   4  138.09   26.90
  12   1   4  111.09   17.20
 -12   1  -4   72.09   18.40
  12   1   4  105.19   24.40
  13  -1   4   60.29   17.60
  13   1   4   34.30   13.80
 -13   1  -4   50.49   13.80
  13   1   4   35.90    9.90
  14  -1   4  106.39   28.40
 -14   1  -4   82.69   19.50
  14   1   4  114.59   18.70
  14   1   4   93.49   26.60
  15  -1   4   99.39   27.70
  15   1   4  120.39   29.90
  16  -1   4    5.40   20.90
  16   1   4   -1.80   13.50
  18  -2  -4   15.50   13.00
  18   2  -4   36.80   16.60
  18   2  -4   21.10   11.40
  17  -2  -4   21.40   15.80
  17   2  -4  -13.40    8.20
  17   2  -4  -13.70    8.90
  16  -2  -4   12.70   11.20
  16   2  -4   29.80   14.20
  15  -2  -4    2.60    9.20
  15   2  -4   -3.20    9.60
  15   2  -4   -3.50    7.10
  14  -2  -4   25.20   13.40
 -14   2   4   16.20   11.50
  14   2  -4   35.40   10.80
  14   2  -4   46.50    7.40
  14   2  -4   27.40   12.60
  13  -2  -4    9.30    8.90
  13   2  -4    0.30    6.30
  13   2  -4    9.60   10.10
  13   2  -4    8.70    4.90
 -13   2   4    2.90    8.60
  12  -2  -4   15.90   11.30
  12   2  -4   35.80    8.00
 -12   2   4   34.60   10.00
  12   2  -4   26.30   12.40
  12   2  -4   27.50    9.10
  11  -2  -4    7.20    8.30
 -11  -2   4    5.10    6.30
 -11   2   4    9.20    6.70
  11   2  -4    3.10    4.00
  11   2  -4    2.50    7.30
  11   2  -4   -0.80    6.00
  10  -2  -4  219.38   32.70
  10   2  -4  242.58   29.90
  10   2  -4  187.08   32.10
 -10   2   4  217.68   31.10
  10   2  -4  198.78   28.90
  -9  -2   4   13.20    5.90
   9  -2  -4    2.60    6.70
   9   2  -4    9.50    6.70
   9   2  -4    8.90    4.80
  -9   2   4    4.60    5.80
  -8  -2   4    0.60    4.00
   8  -2  -4    0.70    5.90
   8   2  -4    1.70    3.10
   8   2  -4   -1.20    3.10
  -8   2   4   -2.20    4.30
   8   2  -4   -4.00    3.50
   7  -2  -4  114.59   18.20
  -7  -2   4  122.99   16.30
  -7   2   4   96.89   15.80
   7   2  -4  100.49   16.80
   7   2  -4   78.79   14.90
   6  -2  -4  290.67   41.70
   6  -2  -4  313.27   43.80
  -6  -2   4  356.66   43.00
   6   2  -4  314.37   42.10
  -6   2   4  326.47   42.10
  -6   2   4  344.47   40.90
  -5  -2   4   18.20    5.40
  -5  -2   4   15.10    5.60
   5  -2  -4   12.80    4.30
   5  -2  -4   22.70    8.80
   5   2  -4   14.30    3.60
  -5   2   4   19.90    5.10
   5   2  -4   15.00    5.50
   5   2  -4   11.10    5.10
  -5   2   4   15.80    3.80
   4  -2  -4  861.41  125.79
  -4   2   4  969.90  124.29
  -4   2   4 1019.00  124.49
   4   2  -4 1165.68  125.79
  -3  -2   4    6.50    2.70
   3  -2  -4    3.20    2.20
   3  -2  -4    7.10    4.00
   3  -2  -4    1.70    5.10
  -3   2   4    3.20    2.70
  -3   2   4    6.20    2.50
   3   2  -4    5.30    3.80
  -3   2   4    7.90    4.50
   3   2  -4    2.50    1.70
   3   2  -4    5.10    3.40
   2   2  -4 9530.75 1155.18
   2   2  -4 8811.22 1154.98
   2   2  -4 9999.00 1155.78
   2   2  -4 9251.88 1155.38
  -1  -2   4   42.80    6.80
   1  -2  -4   23.20    7.60
  -1  -2   4   40.40    7.20
   1  -2  -4   36.10    6.80
   1   2  -4   32.10    6.00
   1   2  -4   36.80    5.30
  -1   2   4   19.60    5.90
  -1   2   4   24.30    6.60
   1   2  -4   51.89    8.50
   1   2  -4   39.80    7.20
   0  -2  -4 5677.83  813.52
   0   2  -4 6961.20  814.42
   0   2   4 6368.16  814.42
   0   2  -4 7464.15  814.12
   1  -2   4  160.98   21.90
  -1  -2  -4  156.68   20.60
  -1   2  -4  147.59   21.50
   1   2   4  189.58   22.20
  -1   2  -4  141.69   21.40
   1   2   4  160.18   20.50
   2  -2   4   53.69    9.90
   2  -2   4   53.49    8.20
  -2  -2  -4   41.00    7.20
  -2   2  -4   41.90    8.60
   2   2   4   38.20    7.60
  -2   2  -4   52.09   10.00
   2   2   4   45.30    6.90
  -2   2  -4   56.59    8.60
   2   2   4   49.20    9.80
  -3  -2  -4  202.38   25.80
   3  -2   4  231.18   27.50
   3  -2   4  184.68   25.80
   3   2   4  181.18   25.10
   3   2   4  199.18   26.80
  -3   2  -4  172.98   26.00
  -3   2  -4  236.68   26.70
  -3   2  -4  180.18   26.80
   3   2   4  195.48   25.80
  -4  -2  -4    1.80    2.40
   4  -2   4    1.60    2.60
   4  -2   4    1.90    2.90
   4   2   4    0.20    1.40
   4   2   4   -3.40    2.70
  -4   2  -4    1.10    3.20
   5  -2   4   73.29   12.90
   5  -2   4   78.39   13.90
   5   2   4  108.29   14.20
   5   2   4   96.99   12.40
  -5   2  -4   76.09   14.00
   6  -2   4    7.40    3.90
   6  -2   4    7.50    5.90
   6   2   4    1.70    3.00
  -6   2  -4    5.70    4.60
   6   2   4    4.50    2.80
   7  -2   4    3.30    5.50
   7  -2   4    7.00    4.00
  -7   2  -4   -1.60    4.50
   7   2   4   -2.50    2.70
   8  -2   4   12.00    6.50
   8  -2   4    9.30    4.50
   8   2   4   -0.50    5.70
  -8   2  -4   -0.40    4.60
   8   2   4    3.90    4.20
   9  -2   4    2.70    6.60
   9  -2   4    6.80    4.70
  -9   2  -4   -1.50    5.30
   9   2   4    6.90    9.10
   9   2   4    5.20    4.40
  10  -2   4  157.88   21.20
  10  -2   4  134.89   27.00
  10   2   4  132.09   22.10
  10   2   4  147.49   31.30
  11  -2   4   12.40    8.80
  11  -2   4    9.20    3.90
 -11   2  -4    1.70    7.20
  11   2   4    3.40    5.80
  11   2   4   10.10    8.70
  12  -2   4  -14.30    8.20
  12   2   4   -2.80    8.50
  12   2   4   -0.90    6.00
 -12   2  -4   -1.70    6.10
  13  -2   4   -8.00    9.70
  13   2   4   -6.20    8.40
  13   2   4    4.20    7.10
 -13   2  -4   -1.50    7.00
  14  -2   4  102.39   24.60
 -14   2  -4   68.69   20.80
  14   2   4  103.29   29.40
  14   2   4  149.49   21.00
  15  -2   4  -29.80   10.60
  15   2   4  -11.40    9.00
  16  -2   4   90.59   24.70
  16   2   4   79.79   27.70
  18  -3  -4   24.40   15.00
  18   3  -4   -8.50   12.90
  17   3  -4   20.70   15.90
  16  -3  -4   52.29   19.20
  16   3  -4   63.59   14.00
  16   3  -4   74.49   13.40
  16   3  -4   83.39   24.10
 -16   3   4   44.50   16.80
  15  -3  -4   28.40   14.40
  15   3  -4   47.60   15.70
 -15   3   4   35.10   12.20
  15   3  -4   37.40    8.90
  15   3  -4   33.70   10.60
  14  -3  -4   77.49   20.10
  14   3  -4   78.09   22.40
  14   3  -4   94.69   15.10
  14   3  -4  106.39   16.90
 -14   3   4   62.59   18.20
  13  -3  -4   44.70   14.30
 -13   3   4   24.60    9.70
  13   3  -4   34.20   12.60
  13   3  -4   35.10    9.70
  13   3  -4   40.40    9.60
  12  -3  -4   43.60   14.10
  12   3  -4   36.70   14.60
 -12   3   4   29.60   12.20
  12   3  -4   50.99   10.10
  12   3  -4   49.80    9.80
  11  -3  -4   93.69   22.40
  11   3  -4   94.89   17.60
 -11   3   4   98.59   19.20
  11   3  -4  108.69   16.30
  10  -3  -4    6.00    8.20
  10   3  -4   10.70    6.30
  10   3  -4   -2.80    4.20
  10   3  -4    2.70    4.00
 -10   3   4   -1.40    5.60
   9  -3  -4   28.30   11.50
   9   3  -4   33.70    6.70
   9   3  -4   27.90    9.00
   9   3  -4   12.80    7.70
  -9   3   4   31.10    9.10
   8  -3  -4   20.70    8.80
   8   3  -4   18.90    5.70
   8   3  -4   24.00    8.50
   8   3  -4   15.40    3.90
  -8   3   4    7.60    5.80
   7  -3  -4   75.89   16.80
   7   3  -4   64.59   14.60
  -7   3   4   56.09   13.00
   7   3  -4   88.59   11.10
  -7   3   4   63.29   11.40
   7   3  -4   89.99   13.10
   6  -3  -4  125.49   22.70
  -6   3   4   88.99   20.60
   6   3  -4  108.29   17.00
   6   3  -4  114.69   14.70
   6   3  -4  109.99   17.50
  -6   3   4  102.19   15.60
  -5  -3   4    4.70    3.60
   5  -3  -4    3.00    3.20
   5  -3  -4   -1.20    5.60
   5   3  -4    0.30    2.50
   5   3  -4    6.40    5.10
   5   3  -4    2.80    1.60
  -5   3   4    3.70    3.00
  -5   3   4   -2.60    3.50
   4  -3  -4   42.30    8.30
   4  -3  -4   42.90   11.20
   4   3  -4   48.80    6.90
  -4   3   4   31.00    7.40
   4   3  -4   74.89   11.80
  -4   3   4   47.50    9.30
   4   3  -4   61.49   10.40
   3  -3  -4  205.98   29.10
  -3   3   4  219.78   28.70
  -3   3   4  204.38   29.80
  -3   3   4  266.57   29.80
  -2  -3   4  680.63   74.89
   2   3  -4  581.84   76.39
   2   3  -4  587.94   75.19
   2   3  -4  574.64   74.49
   2   3  -4  554.84   74.39
  -1  -3   4   15.50    5.00
  -1  -3   4   16.50    6.60
   1  -3  -4   14.40    6.10
   1  -3  -4   10.10    4.30
  -1   3   4    4.20    3.40
  -1   3   4    9.10    4.10
   1   3  -4   12.10    4.40
  -1   3   4    0.10    4.40
   1   3  -4   10.10    3.20
   1   3  -4   12.80    5.40
   0  -3   4  257.17   29.90
   0  -3  -4  194.78   27.60
   0   3  -4  220.18   28.40
   0   3   4  173.68   28.70
   0   3  -4  216.18   28.70
   0   3  -4  230.38   28.20
   1  -3   4  202.48   26.80
  -1  -3  -4  192.68   24.30
  -1   3  -4  160.08   25.20
   1   3   4  193.88   24.50
   1   3   4  201.28   26.10
  -1   3  -4  181.78   25.60
  -2  -3  -4   36.10    6.30
   2  -3   4   51.59   10.40
  -2   3  -4   40.60    8.90
   2   3   4   63.49   10.70
   2   3   4   36.30    6.20
  -2   3  -4   33.50    8.60
   3  -3   4    0.40    2.50
  -3  -3  -4    2.00    1.70
   3  -3   4    5.00    4.00
  -3   3  -4    1.30    2.90
  -3   3  -4    1.40    3.10
   3   3   4    1.40    2.90
   3   3   4   -0.30    1.30
  -3   3  -4    3.10    2.40
  -4  -3  -4  727.03   90.49
   4  -3   4  774.12   92.19
  -4   3  -4  757.62   91.79
   4   3   4  756.22   92.29
   4   3   4  661.13   89.79
  -4   3  -4  697.33   91.49
   5  -3   4   19.60    6.10
   5  -3   4   15.20    6.10
   5   3   4   14.30    5.70
  -5   3  -4    6.20    4.60
   5   3   4    9.60    2.80
   6  -3   4   15.00    7.80
   6  -3   4   24.90    7.10
  -6   3  -4   10.30    6.10
   6   3   4   16.90    4.60
   6   3   4   21.50    7.10
   7  -3   4    6.20    6.00
   7  -3   4    0.80    5.60
  -7   3  -4    6.70    5.00
   7   3   4    0.80    2.40
   7   3   4    0.10    3.80
   8  -3   4  142.49   23.20
   8  -3   4  162.28   22.10
  -8   3  -4  127.79   21.90
   8   3   4  137.49   21.60
   8   3   4  137.59   19.40
   9  -3   4   51.89   14.20
   9  -3   4   44.40   10.20
   9   3   4   36.20   10.70
  -9   3  -4   44.30   11.40
  10  -3   4  115.49   18.50
  10  -3   4  113.49   23.00
 -10   3  -4   90.49   20.60
  10   3   4  107.49   21.00
  10   3   4  122.09   27.40
  11  -3   4   -0.30    8.80
  11   3   4   16.50    7.80
 -11   3  -4   14.10    8.40
  11   3   4   19.60    9.10
  12  -3   4    6.80   11.60
  12   3   4   -1.90    8.60
  12   3   4    4.20    7.60
 -12   3  -4    9.10    7.30
  13  -3   4   54.79   15.70
 -13   3  -4   25.70   10.60
  13   3   4   20.40   12.00
  13   3   4   23.30   11.00
  14  -3   4  145.79   30.90
  14   3   4  163.58   26.70
  14   3   4  115.39   30.40
 -14   3  -4  132.29   27.50
  15  -3   4   18.80   12.70
 -15   3  -4   -2.80    9.40
  15   3   4    2.00   13.30
  15   3   4  -16.70    9.70
  16  -3   4   37.20   16.80
  16   3   4   55.19   21.30
 -16   3  -4   33.80   14.60
 -17   4   4   -1.60   11.30
  17   4  -4  -11.90   11.00
  17   4  -4  -23.90    7.60
  16  -4  -4   63.49   17.50
 -16   4   4   27.00   14.70
  16   4  -4   53.39   11.90
  16   4  -4   51.09   11.30
  16   4  -4   37.70   18.00
  15  -4  -4   19.00   11.30
  15   4  -4    0.60    9.90
  15   4  -4  -11.80    5.70
  15   4  -4    8.10    6.50
 -15   4   4    5.10    9.10
  14  -4  -4   37.40   13.20
  14   4  -4   17.50   10.50
 -14   4   4   52.39   13.50
  14   4  -4   42.40    9.80
  14   4  -4   26.80    7.70
  13  -4  -4   12.10   10.00
  13   4  -4   -6.70    4.20
  13   4  -4   -7.30    6.60
 -13   4   4  -11.60    7.50
  13   4  -4   -1.90    5.90
  12  -4  -4   17.20   10.70
  12   4  -4   17.40    9.60
 -12   4   4   28.80   10.50
  12   4  -4   20.30    7.60
  12   4  -4   15.90    7.00
  11  -4  -4   30.60   12.30
  11   4  -4   29.80   10.50
 -11   4   4   28.80   11.60
  11   4  -4   43.90   11.00
  11   4  -4   33.20    7.00
  10  -4  -4  215.08   39.40
  10   4  -4  304.27   40.80
 -10   4   4  247.98   38.80
  10   4  -4  308.47   35.50
  10   4  -4  262.27   37.50
   9  -4  -4   96.89   19.90
   9   4  -4   78.09   15.60
   9   4  -4   58.89   16.20
  -9   4   4   96.39   17.40
   9   4  -4   84.69   11.90
   8  -4  -4  146.59   23.80
   8   4  -4  135.49   17.40
   8   4  -4  123.09   20.20
   8   4  -4  117.69   21.00
  -8   4   4  135.29   18.70
  -8   4   4  117.59   20.60
   7  -4  -4  176.88   23.40
  -7   4   4  117.29   20.10
   7   4  -4  153.88   20.80
   7   4  -4  157.48   21.30
   7   4  -4  121.09   17.50
  -7   4   4  124.29   19.60
  -6   4   4  255.47   36.00
   6   4  -4  291.17   34.30
   6   4  -4  275.87   37.00
   6   4  -4  335.57   37.70
  -6   4   4  211.48   35.60
   5  -4  -4  359.16   45.60
   5   4  -4  385.06   45.70
  -5   4   4  267.77   44.20
   5   4  -4  348.87   42.80
   5   4  -4  350.66   45.40
  -4  -4   4   42.00    6.70
   4  -4  -4   24.50    6.90
   4  -4  -4   48.60    9.80
   4  -4  -4   30.30    7.90
   4   4  -4   54.69   11.00
  -4   4   4   26.00    7.10
  -4   4   4   36.50    8.70
   4   4  -4   34.90    5.70
   3  -4  -4   74.29   13.40
   3  -4  -4   77.29   15.70
  -3   4   4   92.79   14.00
  -3   4   4   82.19   12.80
   2  -4  -4  473.95   64.29
   2  -4  -4  462.65   63.39
  -2   4   4  498.65   63.49
  -2   4   4  586.84   64.99
   1  -4  -4   72.39   12.80
  -1  -4   4   90.49   12.60
   1   4  -4   83.49   12.90
   1   4  -4   74.79   14.50
   1   4  -4   75.39   11.50
  -1   4   4   57.99   13.60
   0  -4  -4  853.81  114.89
   0   4  -4  966.20  116.39
   0   4  -4  973.80  115.79
   0   4  -4  869.41  115.39
   0   4  -4  947.61  113.99
  -1  -4  -4  128.49   18.40
   1   4   4  129.59   20.50
  -1   4  -4  170.38   20.50
  -2  -4  -4  166.88   21.20
  -2   4  -4  132.39   22.50
   2   4   4  161.38   23.80
  -2   4  -4  196.18   23.50
  -3  -4  -4  117.89   14.30
   3  -4   4  117.59   14.50
   3   4   4   99.69   16.70
  -3   4  -4   93.39   15.90
  -3   4  -4   90.99   14.30
  -3   4  -4  117.69   16.70
   4  -4   4   27.10    5.00
  -4  -4  -4   14.00    3.40
  -4   4  -4   11.40    4.10
  -4   4  -4    7.70    5.40
   4   4   4   15.50    6.40
   5  -4   4   40.20    6.70
  -5   4  -4   14.00    6.80
   5   4   4   18.70    8.00
  -5   4  -4   25.30    7.10
   5   4   4   22.20    4.10
   6  -4   4  141.49   18.50
  -6   4  -4  114.59   19.70
   6   4   4  125.79   19.90
   6   4   4  123.09   15.60
  -6   4  -4   82.39   17.40
  -6   4  -4  140.29   18.60
   7  -4   4   -1.10    5.50
   7   4   4    5.60    4.70
  -7   4  -4    5.90    5.20
   7   4   4   -2.30    1.90
   8  -4   4   24.80    9.80
   8   4   4   20.30    8.90
  -8   4  -4   13.50    7.90
   8   4   4   20.60    4.90
   9  -4   4   32.00   10.80
   9   4   4   42.30    6.90
   9   4   4   35.00   10.90
  -9   4  -4   27.40   11.10
  10  -4   4   36.50   12.00
  10  -4   4   51.89   15.50
  10   4   4   81.39   19.00
  10   4   4   50.79    9.90
 -10   4  -4   52.59   14.10
  10   4   4   54.69   14.00
  11  -4   4   10.90    9.40
  11  -4   4    7.70    9.50
 -11   4  -4   28.40   10.80
  11   4   4   32.90   12.90
  11   4   4   16.50   10.00
 -12   4  -4   28.10   10.40
  12   4   4   34.60   12.30
  12   4   4   31.40   15.70
  13   4   4   -9.90    7.90
 -13   4  -4   -7.30    7.00
  14  -4   4  -10.60    8.60
  14   4   4   -5.20   10.10
 -14   4  -4    3.50   11.40
  15  -4   4   18.60   12.70
  15   4   4  -14.60   10.00
 -15   4  -4   17.10   13.10
  15   4   4   16.60   13.40
  17  -5  -4  -10.80   10.60
  17   5  -4    3.20   11.30
 -17   5   4  -18.60   11.80
  16  -5  -4   -4.90   11.10
  16   5  -4    6.60   11.30
 -16   5   4    2.70   12.70
  15  -5  -4    2.80   10.90
 -15   5   4    7.80   10.40
  15   5  -4    2.40    8.80
  14  -5  -4  259.57   42.30
 -14   5   4  241.38   42.30
  14   5  -4  257.67   43.40
  14   5  -4  247.98   38.90
  14   5  -4  325.37   36.40
  13  -5  -4   19.60   11.70
  13   5  -4   14.90   10.50
  13   5  -4   21.50    8.50
  13   5  -4   23.50    5.60
 -13   5   4   17.40   10.20
  12  -5  -4   21.30   11.90
 -12   5   4   30.60   10.60
  12   5  -4   16.00    4.60
  12   5  -4   12.70    7.60
  12   5  -4   17.50    9.40
  11   5  -4    2.00    6.20
  11   5  -4    9.20    7.80
  10  -5  -4  -10.40    6.70
  10   5  -4    0.90    5.30
  10   5  -4   -1.30    5.60
 -10   5   4    8.20    7.30
 -10   5   4   -0.80    2.90
   9  -5  -4   49.99   14.70
   9   5  -4   39.60   12.80
  -9   5   4   57.99   14.00
  -9   5   4   56.69   11.30
   9   5  -4   65.09   13.40
   8  -5  -4   59.19   14.30
  -8   5   4   55.79   11.60
   8   5  -4   44.20   11.10
   8   5  -4   35.20   11.30
  -8   5   4   58.39   12.10
   7  -5  -4   19.80    9.10
  -7   5   4   21.90    7.20
  -7   5   4    6.10    7.10
   7   5  -4   10.60    6.60
   7   5  -4   20.30    6.90
   6  -5  -4  100.19   17.00
  -6   5   4  115.39   17.50
   6   5  -4   69.59   10.70
  -6   5   4   72.29   14.50
   6   5  -4  104.69   15.40
   6   5  -4   79.29   16.30
   5  -5  -4   35.80    9.60
  -5  -5   4   35.20    6.90
   5   5  -4   39.80    6.30
  -5   5   4   38.20   10.10
   5   5  -4   50.69   11.00
   5   5  -4   45.30   10.60
  -5   5   4   42.30    9.60
  -4  -5   4    6.00    2.70
   4  -5  -4   -3.90    5.30
  -4   5   4    6.90    4.30
  -4   5   4    4.50    5.00
   4   5  -4   12.80    6.60
   4   5  -4    5.10    2.30
   4   5  -4   12.10    6.20
   3  -5  -4   33.90    8.90
   3   5  -4   29.90    6.10
  -3   5   4   38.90   10.10
   3   5  -4   50.49   10.40
  -3   5   4   30.10    7.60
   3   5  -4   40.20   10.00
   2  -5  -4    1.80    4.80
  -2  -5   4   -3.50    3.10
  -2   5   4   16.30    9.50
   2   5  -4   -2.10    3.70
  -2   5   4    2.70    4.60
   2   5  -4    2.40    2.60
   2   5  -4    0.70    4.10
   1  -5  -4  245.88   43.30
   1   5  -4  327.77   44.90
   1   5  -4  351.36   44.50
   1   5  -4  396.96   43.00
   0  -5  -4  492.15   62.79
   0   5  -4  486.05   61.89
   0   5  -4  555.14   64.89
   0   5  -4  561.94   64.09
   0   5   4  385.46   63.89
  -1  -5  -4   10.90    3.40
  -1   5  -4   13.20    3.80
   1   5   4    6.80    6.30
  -1   5  -4    3.70    4.30
  -1   5  -4   19.90    5.80
   1   5   4   10.20    4.80
  -2  -5  -4  247.88   30.20
  -2   5  -4  283.17   33.10
   2   5   4  241.48   33.70
  -2   5  -4  178.78   31.90
   3  -5   4   43.20    7.60
  -3   5  -4   25.00    7.60
  -3   5  -4   23.00    7.50
  -3   5  -4   16.70    5.60
   3   5   4   24.90    8.30
   4  -5   4  414.26   49.00
  -4   5  -4  321.57   50.39
  -4   5  -4  408.06   51.19
   4   5   4  390.26   52.19
   5  -5   4   -5.20    3.50
  -5   5  -4   -3.80    4.30
  -5   5  -4    0.70    3.70
   5   5   4    2.00    4.80
  -5   5  -4   -6.50    4.70
   6  -5   4   19.10    6.00
  -6   5  -4    3.50    6.60
  -6   5  -4   19.60    6.80
  -6   5  -4   25.50    7.20
   6   5   4   17.30    8.30
   7  -5   4    5.00    5.50
  -7   5  -4   -3.20    4.20
   7   5   4    6.60    7.20
  -7   5  -4    6.50    6.70
   8  -5   4    0.70    6.00
  -8   5  -4   12.60    7.40
   8   5   4   18.60    8.10
   9  -5   4  114.99   19.70
   9   5   4  139.89   25.20
  -9   5  -4  119.79   23.50
  10  -5   4  105.29   20.10
 -10   5  -4   98.59   22.50
  10   5   4  143.59   28.30
  10   5   4  124.79   27.80
  11  -5   4    3.70    8.00
  11   5   4   -8.40    8.70
  11   5   4    6.50    9.00
 -11   5  -4   -7.70    7.00
  12   5   4  115.39   30.60
  12   5   4  169.68   30.00
 -12   5  -4  171.18   28.10
  13  -5   4    1.80    8.50
  13   5   4   -9.40   10.20
 -13   5  -4   20.50    9.30
  13   5   4   -5.50    8.70
  14  -5   4   -0.30    8.90
 -14   5  -4   -2.20    8.80
  14   5   4    7.20   12.60
  14   5   4   -4.20   10.40
  15  -5   4   20.80   10.40
  15   5   4   -3.50   13.10
 -15   5  -4    1.10   10.30
  15   5   4    9.60   13.80
  16  -6  -4   -8.40   11.20
  16   6  -4   10.90   10.40
  16   6  -4   24.80   10.90
 -16   6   4   16.30   12.30
  15  -6  -4    2.60   11.20
  15   6  -4    7.90    8.00
  15   6  -4   24.20    9.60
 -15   6   4   11.10   12.70
  14  -6  -4   77.69   21.10
  14   6  -4   62.39   22.30
  14   6  -4  141.79   21.70
 -14   6   4  101.19   22.40
  13  -6  -4  -15.50    8.90
  13   6  -4   16.50    9.50
 -13   6   4   19.00   10.70
  13   6  -4    2.00    7.00
  12  -6  -4   12.80   12.70
 -12   6   4   23.30   10.80
  12   6  -4   20.90    9.50
  12   6  -4   19.00    9.80
  11  -6  -4   32.10   13.80
  11   6  -4   31.70   11.00
 -11   6   4   49.99    8.30
  11   6  -4   67.49   17.10
 -11   6   4   46.70   13.50
 -10   6   4   40.50    9.70
 -10   6   4   73.39   20.70
  10   6  -4   58.89   15.10
   9  -6  -4    1.50    8.20
   9   6  -4    0.10    5.10
  -9   6   4   -0.50    5.30
  -9   6   4    3.10    7.50
   8  -6  -4    8.30    8.30
  -8   6   4   -6.80    6.50
  -8   6   4    4.40    7.00
   8   6  -4    0.60    5.60
   8   6  -4   -1.90    5.30
   7  -6  -4  139.19   22.60
   7   6  -4  124.99   22.00
  -7   6   4  127.89   23.60
  -7   6   4  172.98   23.70
   7   6  -4  116.59   24.10
   6  -6  -4  297.87   40.00
  -6   6   4  267.57   41.20
   6   6  -4  331.27   41.30
  -6   6   4  311.77   40.80
   6   6  -4  260.17   40.00
  -5  -6   4   93.99   13.80
   5  -6  -4  101.49   17.20
   5   6  -4  147.39   20.40
  -5   6   4  100.89   20.00
  -5   6   4   80.59   16.70
   5   6  -4   97.49   19.10
  -4  -6   4    8.50    3.50
   4  -6  -4   12.90    6.80
  -4   6   4   11.00    7.40
   4   6  -4   13.30    6.60
  -4   6   4    8.00    5.00
   4   6  -4   12.20    6.30
  -3  -6   4   12.40    4.80
   3  -6  -4   14.20    6.60
  -3   6   4   13.50    6.00
   3   6  -4   15.70    6.50
   3   6  -4   10.70    7.20
  -3   6   4   12.10    6.90
  -2  -6   4  123.59   15.80
  -2   6   4   88.99   16.80
  -2   6   4   56.49   16.90
   2   6  -4  119.39   17.60
   2   6  -4   70.79   16.80
   1  -6  -4   66.49   12.20
   1   6  -4   83.19   11.80
  -1   6   4   36.30   12.50
   1   6  -4   63.29   14.90
  -1   6   4   52.99   12.20
   1   6  -4   82.19   14.60
   0  -6  -4  673.03   68.99
   0   6   4  438.36   69.19
   0   6  -4  655.03   71.49
   0   6   4  530.35   70.89
   0   6  -4  449.46   68.29
  -1  -6  -4   51.29    8.30
   1   6   4   39.80   10.70
  -1   6  -4   34.20   10.50
  -1   6  -4   51.19   12.10
   1   6   4   47.60   12.40
  -2  -6  -4   31.60    4.80
   2   6   4   26.80    8.70
   2   6   4   36.60   11.30
  -2   6  -4   35.90    8.70
  -2   6  -4   12.10    5.70
  -2   6  -4   16.40    8.20
  -3   6  -4  117.29   17.20
  -3   6  -4   97.39   20.20
   3   6   4  133.39   24.10
  -3   6  -4  139.59   20.10
  -4   6  -4    4.30    4.90
   4   6   4    6.60    5.40
  -4   6  -4    8.80    6.30
  -5   6  -4  320.67   46.60
   5   6   4  341.37   48.90
  -5   6  -4  382.96   47.80
  -6   6  -4    8.40    7.60
  -6   6  -4   12.60    5.50
  -6   6  -4    2.30    8.90
   6   6   4   13.90    8.70
   7  -6   4   -2.40    6.00
   7   6   4    5.40    7.40
  -7   6  -4    4.70    5.40
  -7   6  -4    2.40    6.90
   8  -6   4   15.40    6.80
   8   6   4    8.80    8.90
  -8   6  -4   10.90    6.30
  -8   6  -4   -2.40    7.30
   9  -6   4   72.49   13.60
  -9   6  -4   62.99   15.60
   9   6   4   93.99   20.20
  10  -6   4   -0.90    6.80
 -10   6  -4   -2.50    6.40
  10   6   4   -1.80    8.90
  11  -6   4   -2.00    7.00
  11   6   4   28.60   14.30
 -11   6  -4   19.70    9.10
  11   6   4    6.00   10.60
  12  -6   4    8.40    9.80
  12   6   4    7.80   13.40
 -12   6  -4   12.10    9.30
  12   6   4   -5.50   10.50
  13  -6   4   16.60    9.00
  13   6   4    4.50   12.00
  13   6   4   -3.30   11.40
 -13   6  -4    0.00   10.70
  14  -6   4   28.60   12.50
  14   6   4   36.40   15.70
  14   6   4   27.30   16.60
 -14   6  -4   44.60   13.80
  15  -7  -4   -4.20   11.30
  15   7  -4   11.10   11.00
  15   7  -4    8.20    8.80
 -15   7   4  -12.60   14.30
  14  -7  -4   50.29   17.30
 -14   7   4   76.69   19.10
  14   7  -4   75.09   15.50
  14   7  -4   58.99   19.60
  13  -7  -4    5.50   11.20
 -13   7   4   10.60   11.40
  13   7  -4   10.60   10.10
  13   7  -4   -3.70    6.90
  12  -7  -4   29.60   13.10
 -12   7   4   59.39   16.40
  12   7  -4   59.09   15.00
  12   7  -4   90.89   22.00
  11  -7  -4    3.50    9.80
 -11   7   4   10.60   10.10
  11   7  -4    7.80    8.60
  11   7  -4   -1.30    6.70
 -11   7   4    9.40    6.00
  10  -7  -4   82.49   19.90
  10   7  -4   95.79   22.80
 -10   7   4   82.09   16.00
  10   7  -4  105.69   20.20
 -10   7   4  124.49   23.30
  -9   7   4   57.79   16.70
   9   7  -4   40.80   12.30
   9   7  -4   55.29   16.10
  -9   7   4   72.89   14.10
   8  -7  -4   14.90   10.60
  -8   7   4   34.00   12.30
   8   7  -4   60.79   14.10
  -8   7   4   65.39   13.80
   7  -7  -4   38.10   11.10
  -7   7   4   37.20   11.50
   7   7  -4   35.30   11.40
  -7   7   4   23.40   12.00
   7   7  -4   33.70   10.00
   6  -7  -4   33.00   10.80
   6   7  -4   37.00   11.30
   6   7  -4   40.10   13.40
  -6   7   4   45.80   14.00
   6   7  -4   30.40   10.40
  -6   7   4   30.70    9.90
   5  -7  -4  372.36   46.10
   5   7  -4  396.76   49.30
  -5   7   4  270.97   45.00
  -5   7   4  323.17   47.20
   4  -7  -4  136.99   24.00
  -4   7   4  127.29   27.10
  -4   7   4  137.19   24.00
   4   7  -4  175.98   25.30
   4   7  -4  173.88   24.70
  -3  -7   4    4.00    4.70
   3   7  -4   16.20    7.70
  -3   7   4    8.60    5.90
  -3   7   4   14.40    8.20
   3   7  -4    2.50    5.90
   2  -7  -4  250.17   34.20
  -2   7   4  208.98   34.20
   2   7  -4  280.17   36.40
  -2   7   4  195.78   35.60
   2   7  -4  294.17   36.10
   1  -7  -4   32.30    8.30
   1   7  -4   23.60    9.10
  -1   7   4   18.30    8.10
   1   7  -4   35.00   11.40
  -1   7   4   22.70    8.60
   0  -7  -4   31.20    7.80
   0   7   4   32.20   10.40
   0   7   4   31.90   10.50
   0   7  -4   38.30   12.20
   0   7  -4   19.30    7.80
   0   7  -4   27.50    9.70
  -1  -7  -4    4.10    3.50
   1   7   4   18.10    9.00
   1   7   4   21.40    8.00
  -1   7  -4   -5.80    5.50
  -1   7  -4    5.20    6.50
  -1   7  -4   15.10    7.30
  -2  -7  -4    8.00    4.40
  -2  -7  -4    7.90    2.80
   2   7   4   23.40    8.10
  -2   7  -4    3.70    5.60
  -2   7  -4   -3.50    6.00
  -2   7  -4    7.40    7.60
   2   7   4   11.40    7.30
  -3   7  -4   53.09   12.30
   3   7   4   42.60   11.60
  -3   7  -4   25.20    9.50
  -3   7  -4   45.20   12.40
   4   7   4  364.86   51.49
  -4   7  -4  430.56   53.29
  -4   7  -4  343.07   49.20
  -4   7  -4  341.17   47.40
  -5   7  -4   21.20    8.40
  -5   7  -4   20.30    7.40
   5   7   4   16.60   10.70
  -5   7  -4    6.90    7.60
   6  -7   4   15.10    9.20
  -6   7  -4    3.20    6.20
  -6   7  -4   12.00    5.80
   6   7   4   17.80   12.60
   7  -7   4    2.00    7.70
   7   7   4    3.90    9.90
  -7   7  -4   12.60    7.30
  -7   7  -4   15.40    7.80
   8  -7   4   50.49   11.30
  -8   7  -4   52.89   12.10
   8   7   4   55.99   17.20
  -8   7  -4   45.90   15.10
   9  -7   4    3.50    8.00
   9   7   4    1.10    9.90
  -9   7  -4   -5.10    7.20
  10  -7   4   22.00   10.20
  10   7   4   -4.70    8.80
 -10   7  -4   10.80    9.10
  11  -7   4   -1.10    7.40
  11   7   4    4.40   10.30
 -11   7  -4   17.00   10.00
  11   7   4   -2.10   11.60
  12  -7   4   14.40   10.90
  12   7   4    5.60   10.90
 -12   7  -4    3.70   11.70
  12   7   4    1.80   11.80
  13  -7   4   25.00   10.50
  13   7   4   14.70   14.70
 -13   7  -4   27.40   13.60
  13   7   4    7.80   13.20
  14  -8  -4  -24.10   13.00
 -14   8   4   -5.10   13.40
  14   8  -4   -2.90    9.00
  14   8  -4    9.80   11.90
  13  -8  -4    1.40   12.70
  13   8  -4  -10.50   15.20
  13   8  -4   26.00   10.50
 -13   8   4   -3.30   12.40
  12  -8  -4   25.30   14.20
 -12   8   4   -6.90    7.30
  12   8  -4    1.10   10.20
  12   8  -4    1.40    8.40
 -12   8   4    8.90   10.10
  11  -8  -4   -3.80   11.90
  11   8  -4   28.70   11.70
  11   8  -4   20.10   11.60
 -11   8   4   33.00   11.20
 -11   8   4   33.50    8.50
  10  -8  -4   60.49   21.00
  10   8  -4  113.89   24.10
  10   8  -4   85.19   19.20
 -10   8   4  117.89   21.60
 -10   8   4  105.09   18.10
   9  -8  -4   51.89   16.10
  -9   8   4   60.29   14.90
  -9   8   4   46.70   15.10
   9   8  -4   51.39   14.00
   9   8  -4   75.09   16.80
   8  -8  -4   13.00   10.00
  -8   8   4   17.60    9.10
  -8   8   4    1.50    9.70
   8   8  -4    2.60    7.80
   8   8  -4    8.80   10.40
   8   8  -4   13.10    8.40
   7  -8  -4   33.80   19.30
   7   8  -4   48.50   13.30
  -7   8   4   46.20   14.50
   7   8  -4   35.80   11.60
   6  -8  -4   11.20    8.50
   6   8  -4   11.80    7.60
  -6   8   4    2.20    7.50
   6   8  -4   24.20    9.50
   6   8  -4    6.40    8.30
  -6   8   4   11.40   10.30
   5  -8  -4  130.19   23.20
  -5   8   4  157.28   29.80
  -5   8   4  137.59   25.20
   5   8  -4  146.39   24.00
  -4  -8   4    2.20    4.50
  -4   8   4   21.20    8.70
   4   8  -4    5.60    6.80
   4   8  -4    0.00    6.90
  -4   8   4   15.30   10.00
   3   8  -4    1.60    7.30
  -3   8   4    9.20    7.70
   3   8  -4    6.00    7.30
  -3   8   4   20.40   11.00
   2  -8  -4   39.60   10.60
   2   8  -4   76.09   23.50
  -2   8   4   52.99   13.20
   2   8  -4   34.10   12.40
   1  -8  -4   10.60    6.90
  -1   8   4   18.00   10.90
  -1   8   4   17.60   10.00
   1   8  -4   21.80    9.50
   0  -8  -4  215.58   30.40
   0   8   4  225.78   33.10
   0   8   4  170.68   32.20
   0   8  -4  226.68   32.70
  -1  -8  -4   20.80    6.00
  -1  -8  -4   11.50    8.30
   1   8   4   23.20   12.10
  -1   8  -4   44.00   11.40
  -1   8  -4   42.50   12.80
   1   8   4   27.90   11.00
   2   8   4   22.00   10.00
  -2   8  -4    3.90    8.50
  -2   8  -4   12.30    7.30
   2   8   4   14.10    9.70
   3   8   4    1.00    9.10
   3   8   4    6.00    7.70
  -3   8  -4    2.80   14.20
  -3   8  -4   14.00    7.10
  -4   8  -4    7.20    6.70
   4   8   4   11.10   10.70
   4   8   4   16.00    7.90
   5   8   4   48.30   16.50
   5   8   4   59.19   14.50
  -5   8  -4   45.40   18.10
  -5   8  -4   49.20   13.30
  -6   8  -4   59.09   15.90
  -6   8  -4   52.69   14.20
   6   8   4   70.09   19.50
  -7   8  -4   90.79   17.60
  -7   8  -4   81.89   19.40
   7   8   4   88.49   23.60
   8  -8   4   53.29   14.10
  -8   8  -4   61.79   13.60
   8   8   4   64.69   19.40
  -8   8  -4   79.79   17.30
   9  -8   4   69.09   14.90
  -9   8  -4   69.39   14.10
   9   8   4   78.69   21.30
  -9   8  -4   66.49   16.70
  10  -8   4   35.90   11.70
  10   8   4   15.90   12.60
 -10   8  -4    8.70    9.50
  11  -8   4   -3.60   11.00
 -11   8  -4  -11.00    8.70
  11   8   4    3.10   13.50
  11   8   4    7.10   12.00
  12  -8   4  -37.00   13.40
 -12   8  -4    5.30   11.00
  12   8   4   -7.10   12.60
  13   9  -4  -12.90   11.10
 -13   9   4  -11.00   13.40
  12  -9  -4   23.30   14.20
  12   9  -4   29.60   16.50
 -12   9   4   21.70   14.20
  11  -9  -4    8.70   13.70
 -11   9   4   -5.00   11.40
 -11   9   4    2.30    9.10
  11   9  -4    2.20   11.30
  11   9  -4   -2.00    9.20
  10  -9  -4   14.70   12.40
  10   9  -4  -11.30    9.80
 -10   9   4    7.70   12.40
  10   9  -4    2.10    7.90
  10   9  -4   32.10   13.40
 -10   9   4   20.30   10.20
   9  -9  -4   -8.70   10.20
   9   9  -4   -2.30    7.80
   9   9  -4   10.50   11.30
   9   9  -4    4.70    9.10
  -9   9   4   11.00   10.90
  -9   9   4   -2.80    9.50
   8  -9  -4   -6.70    8.90
   8   9  -4   -9.50    7.20
   8   9  -4    2.80    9.60
   8   9  -4    6.90    8.60
  -8   9   4    8.00   11.00
  -8   9   4  -10.80   11.90
   7  -9  -4   33.70   13.10
   7   9  -4   23.60   11.50
   7   9  -4   22.00    9.80
  -7   9   4   37.30   14.80
  -7   9   4   44.00   14.10
   7   9  -4   80.39   16.20
  -6   9   4   59.09   18.30
  -6   9   4   43.80   12.80
   6   9  -4   42.60   14.10
   6   9  -4   57.09   15.00
   6   9  -4   31.60   12.10
  -5   9   4   10.00    8.90
   5   9  -4    5.60    7.60
  -5   9   4   10.40   12.50
   5   9  -4   10.30    9.70
  -4  -9   4   13.60    6.90
   4   9  -4    5.40    7.80
   4   9  -4   39.10   13.20
  -4   9   4   28.70   15.60
  -4   9   4   17.30   12.10
   3  -9  -4   95.19   17.00
   3   9  -4   60.29   17.60
  -3   9   4  121.79   26.00
   3   9  -4  110.59   21.40
  -3   9   4   69.69   20.90
   2  -9  -4    8.70    7.70
  -2   9   4   -1.20   10.70
   2   9  -4    6.30    7.00
   2   9  -4   -2.90    7.00
  -2   9   4   -7.90    7.10
   1  -9  -4   37.80   10.50
   1   9  -4   43.90   11.70
   1   9  -4   30.20   12.90
  -1   9   4   35.70   13.10
  -1   9   4   30.70   13.30
   0  -9  -4  155.68   21.60
   0   9  -4  123.39   26.30
   0   9   4  138.19   26.10
   0   9   4   95.79   27.30
   0   9  -4  161.08   25.00
  -1  -9  -4   40.50    7.90
  -1  -9  -4   36.70   10.90
  -1   9  -4   48.10   12.80
  -1   9  -4   20.20   12.20
   1   9   4   53.89   16.90
   2   9   4   34.40   13.20
  -2   9  -4   45.00   12.70
   2   9   4   41.60   15.90
  -2   9  -4   20.30   10.10
   3   9   4    4.40    9.30
  -3   9  -4    1.00    6.80
  -3   9  -4    0.10    6.70
   3   9   4  -10.20    7.70
  -4   9  -4  214.78   34.10
   4   9   4  211.48   40.10
  -4   9  -4  168.98   35.20
   4   9   4  250.77   34.10
  -5   9  -4   -2.50    7.10
   5   9   4   -8.50    8.30
   5   9   4    3.20   12.30
  -5   9  -4   12.30    9.70
  -6   9  -4   30.40   11.60
   6   9   4   28.90   14.00
   6   9   4   53.59   14.10
  -6   9  -4   26.10   11.10
   7   9   4   15.90   12.50
   7   9   4   35.70   16.70
  -7   9  -4   28.00   10.00
  -7   9  -4   26.50   11.10
   8   9   4    4.70   12.70
  -8   9  -4   26.50   10.90
  -8   9  -4   12.40    8.90
  -9   9  -4   -4.90    9.60
   9   9   4   -6.00   14.20
 -10   9  -4   18.00   11.30
  10   9   4   22.50   16.20
 -11   9  -4    0.40   11.30
  11 -10  -4   36.20   16.10
  11  10  -4   39.50   13.10
  11  10  -4   42.00   17.00
 -11  10   4   15.10   13.80
  10 -10  -4   28.10   15.20
  10  10  -4   -5.40   11.10
  10  10  -4   19.60   10.10
 -10  10   4   23.80   13.70
  10  10  -4   26.10   14.30
 -10  10   4   17.30   13.40
   9 -10  -4    2.00   13.50
   9  10  -4   44.60   23.00
  -9  10   4   46.40   14.00
   9  10  -4   30.10   14.00
  -9  10   4   46.30   16.30
   8  10  -4    8.00   13.40
   8  10  -4   42.80   15.00
   8  10  -4   35.60   14.40
  -8  10   4   86.89   20.70
  -8  10   4   65.89   16.40
   7  10  -4    3.60   12.00
   7  10  -4   16.20    9.60
  -7  10   4   14.70   14.50
   7  10  -4   21.10   12.40
  -7  10   4   11.00   12.00
   6  10  -4   33.30   13.90
   6  10  -4   66.99   17.10
  -6  10   4   87.29   22.20
  -6  10   4   51.89   16.20
   5  10  -4   -3.30    9.30
   5  10  -4    7.10    8.50
  -5  10   4  -17.30    7.60
  -5  10   4   -4.80   11.20
  -4  10   4   -1.20    9.30
  -4  10   4   17.00   11.00
   4  10  -4    9.80    8.30
   4  10  -4   14.90    9.30
   3 -10  -4   63.69   14.80
   3  10  -4   50.99   16.20
  -3  10   4   74.89   19.30
   3  10  -4   47.40   16.70
  -3  10   4   62.69   16.20
   2 -10  -4  102.89   19.50
   2  10  -4   82.29   21.60
  -2  10   4  116.39   22.10
  -2  10   4   94.09   25.00
   2  10  -4  115.19   23.40
   1 -10  -4   21.20    9.50
  -1  10   4   66.29   18.80
   1  10  -4   20.30   11.30
  -1  10   4   75.99   15.70
   1  10  -4   34.90   14.00
   0 -10  -4   55.39   12.10
   0  10  -4   65.19   18.00
   0  10  -4   58.79   17.00
   0  10   4   72.99   22.20
   0  10   4   68.99   16.10
  -1 -10  -4   76.89   12.80
  -1  10  -4   82.79   19.70
   1  10   4   85.69   23.50
   1  10   4   86.79   18.30
  -1  10  -4   86.19   18.70
   2  10   4   46.30   16.30
   2  10   4   28.50   12.70
  -2  10  -4   41.20   12.60
  -2  10  -4   23.70   13.40
   3  10   4   56.99   17.60
  -3  10  -4   34.50   14.10
  -3  10  -4   27.00   10.60
   3  10   4   40.20   13.90
   4  10   4   12.80   10.50
  -4  10  -4    9.40    9.70
   4  10   4   19.70   13.50
  -4  10  -4    1.00    8.70
   5  10   4    7.10   12.40
   5  10   4   -9.20   10.30
  -5  10  -4    2.10    8.40
  -5  10  -4   -3.90    7.90
  -6  10  -4    7.90    8.60
   6  10   4  -10.80   10.70
   6  10   4   26.40   19.60
  -6  10  -4    4.50    8.80
  -7  10  -4   25.30    9.00
   7  10   4   11.90   13.50
   7  10   4   -7.50   11.40
   8  10   4    1.70   15.00
   8  10   4  -29.90   11.90
  -8  10  -4    3.00   10.00
  -8  10  -4   23.10   12.50
  -9  10  -4   59.69   15.60
   9  10   4   61.89   21.10
  -9  10  -4   77.89   19.10
   9  10   4   69.29   20.90
  -8  11   4    2.30   11.00
   8  11  -4    9.40   10.30
   8  11  -4  -17.40   13.60
   8  11  -4   -7.40   11.80
  -8  11   4   22.10   13.80
   7 -11  -4  -19.60    9.80
   7  11  -4  -10.10   14.10
  -7  11   4    2.60   13.50
   7  11  -4   -2.30    8.80
  -7  11   4   -3.00   10.90
   7  11  -4   -4.90   11.90
   6 -11  -4    5.70   11.10
   6  11  -4   -5.60   11.60
  -6  11   4   15.70   11.60
   6  11  -4    3.70   15.50
  -6  11   4   18.10   15.10
   6  11  -4    5.00    9.30
   5 -11  -4   -7.30    9.80
  -5  11   4    4.00   11.30
   5  11  -4   35.30   17.40
   5  11  -4   -7.20   13.00
  -5  11   4    8.40   15.00
   5  11  -4   34.30   12.30
   4 -11  -4   -6.00    9.60
  -4  11   4   17.30   14.80
  -4  11   4  -11.50    9.00
   4  11  -4   12.60   10.50
   4  11  -4   -6.40    9.60
   3  11  -4   28.70   25.40
   3  11  -4   15.80   10.50
  -3  11   4   24.40   13.80
  -3  11   4   26.20   14.80
   2 -11  -4    8.80   10.50
   2  11  -4   19.40   10.50
  -2  11   4   13.10   12.10
   2  11  -4   17.50   12.20
  -2  11   4   26.50   15.00
   1 -11  -4  -15.60    8.10
   1  11  -4   -4.50    9.80
  -1  11   4   10.00   11.10
   1  11  -4    0.10   10.10
  -1  11   4   19.20   11.00
   0 -11  -4    2.70    8.20
   0  11  -4   22.20   12.40
   0  11  -4   45.30   14.70
   0  11   4   22.60   14.10
   0  11   4   15.60   11.80
   1  11   4   10.00   12.00
  -1  11  -4   29.20   13.60
  -1  11  -4   31.40   12.60
   1  11   4   16.40   16.80
  -2  11  -4    7.20    9.50
   2  11   4   17.30   10.80
  -2  11  -4    6.40   10.60
  -3  11  -4   46.80   17.60
   3  11   4   62.69   18.50
  -3  11  -4   49.60   15.60
   3  11   4   85.19   23.50
  -4  11  -4   45.20   16.10
   4  11   4  102.69   25.00
   4  11   4   45.80   17.00
   5  11   4   18.00   14.70
  -5  11  -4   42.10   15.10
  -5  11  -4   31.60   13.40
   5  11   4   51.09   19.40
  -6  11  -4   -1.80   10.00
   6  11   4    4.60   14.30
   6  11   4  -16.30   13.00
  -6  11  -4   15.40   12.10
   5  12  -4    9.50   13.40
   5  12  -4    2.00   16.50
   4 -12  -4   40.20   16.70
   4  12  -4   47.70   20.30
  -4  12   4   68.09   20.40
   4  12  -4   33.50   15.80
  -4  12   4   47.90   16.10
   4  12  -4   82.69   18.90
   3 -12  -4  -13.50   11.80
  -3  12   4    6.20   14.40
  -3  12   4  -11.80   11.30
   3  12  -4    9.90   12.90
   3  12  -4   -4.50   10.00
   2 -12  -4   20.40   13.90
  -2  12   4   10.70   13.70
   2  12  -4   40.00   16.10
   2  12  -4   39.00   13.90
  -2  12   4   16.30   15.20
   1 -12  -4  -23.70   18.60
   1  12  -4    8.10   10.20
  -1  12   4   10.60   14.80
   1  12  -4    5.40   11.10
  -1  12   4   -8.10   11.40
   0  12  -4   33.80   13.90
   0  12   4   51.89   17.10
   0  12   4   11.50   14.20
   0  12  -4   51.69   16.30
  -1  12  -4   15.70   11.20
   1  12   4    9.20   14.00
  -1  12  -4   19.70   13.40
   1  12   4  -12.00   10.80
   2  12   4   -5.00   12.20
  -2  12  -4   -2.60    9.90
   2  12   4   -3.60   12.60
  -2  12  -4    9.00   11.00
  18   0  -5  -27.30    9.10
  18   0  -5  -14.80   11.90
  17   0  -5  158.48   28.10
  17   0  -5  161.78   38.10
  16   0  -5    3.10   10.10
  16   0  -5  -12.50    7.40
  15   0  -5   27.40   10.90
  15   0  -5   22.30   14.10
  14   0  -5  -11.10    5.10
  14   0  -5   12.00   10.20
  13   0  -5  522.85   76.89
  13   0  -5  604.54   74.39
  12   0  -5    0.00    7.10
  12   0  -5    9.30    6.30
  11   0  -5   48.90   14.20
  11   0  -5   33.90    8.90
  10   0  -5    1.10    4.50
  10   0  -5   -1.00    5.00
   9   0  -5  209.58   28.60
   9   0  -5  195.18   30.30
   8   0  -5    5.70    4.40
  -8   0   5    1.50    3.10
   8   0  -5   12.90    7.10
   7   0  -5   22.20    6.90
   7   0  -5   13.50    6.30
  -7   0   5   11.30    4.40
   6   0  -5    4.90    3.60
  -6   0   5   -1.70    2.90
   6   0  -5    2.70    4.20
   6   0  -5    4.60    4.20
  -5   0   5  759.72   92.39
   5   0  -5  727.33   93.59
   5   0  -5  771.32   92.99
  -5   0   5  687.13   94.19
  -4   0   5    4.90    3.70
   4   0  -5    1.50    2.50
  -4   0   5    1.70    2.40
  -4   0   5    3.50    4.60
   4   0  -5    0.20    4.00
   4   0  -5   -1.00    2.80
  -3   0   5  425.66   53.19
   3   0  -5  412.86   52.89
  -3   0   5  383.36   53.29
   3   0  -5  475.95   53.69
  -3   0   5  395.86   52.39
  -2   0   5    2.00    2.10
   2   0  -5   -0.20    1.70
   2   0  -5    4.00    4.10
  -2   0   5    6.30    3.10
   1   0  -5  703.93   79.99
   1   0  -5  601.64   78.79
   1   0  -5  544.25   79.29
  -1   0   5  746.33   78.99
  -1   0   5  551.04   79.29
  -1   0   5  698.53   79.89
   0   0   5    2.10    1.80
   0   0   5    0.70    1.70
   0   0  -5    0.60    1.70
   0   0   5    1.50    3.00
   0   0  -5    1.40    2.30
   1   0   5  780.02  110.69
  -1   0  -5  939.61  109.19
  -1   0  -5 1024.90  110.29
   1   0   5  786.32  108.99
  -2   0  -5    1.80    2.10
   2   0   5   -0.20    2.50
   2   0   5    2.20    2.20
  -2   0  -5   -6.90    2.40
   3   0   5   24.20    5.80
   3   0   5   27.10    6.20
  -3   0  -5   31.90    6.80
  -3   0  -5   28.10    6.30
  -4   0  -5   -2.00    2.70
  -4   0  -5    0.30    3.50
  -5   0  -5 1141.29  142.39
   6   0   5   -7.80    4.40
  -6   0  -5    5.00    4.20
  -7   0  -5 1283.67  163.98
   7   0   5 1342.37  166.28
   8   0   5   -3.80    2.50
  -8   0  -5    0.70    4.70
   8   0   5   -5.50    5.30
   9   0   5   33.10    8.10
  -9   0  -5   29.00   10.00
   9   0   5   46.30   12.80
  10   0   5    1.00    3.60
  10   0   5    1.70    7.60
  11   0   5   79.59   20.90
 -11   0  -5   55.49   14.30
  11   0   5   84.09   13.90
  12   0   5    0.10    8.90
  12   0   5   -3.60    5.20
  13   0   5  144.99   30.60
  13   0   5  138.49   21.30
  14   0   5  -10.10   10.30
  15   0   5    8.80   12.70
  16   0   5   12.70   16.80
  18  -1  -5    7.00   10.60
  18  -1  -5   10.40   11.80
  18   1  -5   13.20   14.10
  18   1  -5    0.90   10.90
  17  -1  -5  -18.90   11.00
  17  -1  -5    5.50    8.50
  17   1  -5  -17.50    8.10
  16  -1  -5    9.80    7.90
  16  -1  -5   17.20   11.50
  16   1  -5   -4.50    9.60
  16   1  -5    4.10    9.20
  15  -1  -5   -6.20    6.80
  15  -1  -5   -5.00    8.60
  15   1  -5   -1.00    9.60
  14  -1  -5   24.40   13.00
  14   1  -5   26.90   12.80
  14   1  -5   39.80   11.00
  13  -1  -5  127.39   28.40
  13   1  -5  131.59   21.70
  13   1  -5  113.39   26.60
  12   1  -5    6.40    7.10
  12   1  -5    4.30    2.90
  12   1  -5    6.00    6.20
  11  -1  -5  100.49   21.60
 -11  -1   5  121.59   16.30
  11   1  -5  108.09   23.50
  11   1  -5  131.79   18.70
  11   1  -5   94.59   14.90
 -10  -1   5  128.99   15.90
  10  -1  -5  109.69   22.60
  10   1  -5  124.19   17.60
  10   1  -5   81.99   14.40
  10   1  -5  101.79   21.20
 -10   1   5  101.29   18.40
   9  -1  -5  194.28   29.10
  -9   1   5  220.58   27.90
   9   1  -5  159.98   28.30
   9   1  -5  189.38   25.20
   8  -1  -5   21.00    8.90
  -8  -1   5   28.80    7.40
   8   1  -5   23.40    9.30
  -8   1   5   28.00    7.70
   8   1  -5   29.40    6.20
   8   1  -5   32.60    7.30
   7  -1  -5  868.61  113.99
  -7  -1   5  997.90  114.09
   7  -1  -5  829.22  115.19
   7   1  -5  786.62  114.89
  -7   1   5 1086.09  115.39
  -7   1   5 1005.10  112.69
   7   1  -5  789.72  112.99
   6  -1  -5   87.29   13.20
   6  -1  -5   82.39   16.90
  -6  -1   5   97.19   13.70
   6   1  -5  104.19   14.10
  -6   1   5   77.79   11.70
  -6   1   5   97.39   13.50
   6   1  -5   91.79   14.60
   6   1  -5   75.49   12.50
  -5  -1   5  533.35   63.89
  -5  -1   5  586.24   65.09
   5  -1  -5  455.05   62.49
   5  -1  -5  490.35   63.69
  -5   1   5  502.65   62.69
   5   1  -5  488.65   62.89
   5   1  -5  504.75   63.99
  -5   1   5  454.15   65.49
   4  -1  -5    9.50    3.00
  -4  -1   5   14.50    4.70
   4  -1  -5   12.40    6.70
   4  -1  -5   15.20    5.10
  -4  -1   5   12.00    4.60
   4   1  -5   11.10    4.40
  -4   1   5   11.60    5.50
   4   1  -5    6.70    3.10
  -4   1   5    6.50    3.00
   4   1  -5    5.50    3.30
   3  -1  -5   11.90    6.10
  -3  -1   5    1.80    3.30
  -3  -1   5    5.90    3.40
   3  -1  -5    0.10    1.80
  -3  -1   5    5.20    3.00
   3  -1  -5    5.80    3.40
  -3   1   5    7.60    3.40
   3   1  -5    3.00    2.20
   3   1  -5    2.60    3.70
   3   1  -5    5.60    3.20
   2  -1  -5 1650.33  211.78
   2   1  -5 1498.45  211.38
  -2   1   5 1550.94  211.58
   2   1  -5 1999.60  212.08
   2   1  -5 1989.00  211.68
   2   1  -5 1590.24  211.08
  -1  -1   5   46.40    7.30
  -1  -1   5   60.19    7.80
  -1  -1   5   49.10    7.80
   1  -1  -5   39.10    7.20
   1  -1  -5   35.60    8.30
  -1   1   5   33.00    6.70
   1   1  -5   47.40    6.80
  -1   1   5   24.90    7.30
   1   1  -5   55.49    7.90
   1   1  -5   26.50    6.60
   1   1  -5   37.10    6.60
   0  -1   5   60.39    8.70
   0  -1  -5   51.89    8.70
   0  -1   5   81.89    9.70
   0   1  -5   61.19    8.80
   0   1   5   52.79    8.60
   0   1   5   57.99    9.90
   0   1  -5   59.89    9.30
   0   1   5   48.20    7.90
   1  -1   5 1227.28  153.98
   1  -1   5 1213.68  153.08
  -1  -1  -5 1133.19  152.78
  -1  -1  -5 1270.97  153.78
  -1   1  -5 1212.78  154.08
   1   1   5 1304.57  152.88
  -1   1  -5 1400.36  153.38
   1   1   5 1141.79  153.28
   2  -1   5   13.10    4.20
  -2  -1  -5   20.30    4.20
  -2  -1  -5    6.20    3.70
   2  -1   5   14.00    4.60
   2  -1   5   16.60    4.20
  -2   1  -5   11.70    4.00
   2   1   5   17.00    4.40
   2   1   5   17.70    4.30
  -2   1  -5   15.90    4.80
  -3  -1  -5    3.70    3.30
  -3  -1  -5    0.70    2.10
   3  -1   5    0.80    2.80
   3  -1   5    0.50    2.30
   3   1   5    2.60    2.00
  -3   1  -5    0.60    2.30
   3   1   5    2.40    3.00
  -3   1  -5    4.90    2.80
   4  -1   5    1.80    3.80
  -4  -1  -5    1.60    2.30
   4  -1   5    4.10    2.50
  -4  -1  -5   12.30    4.10
   4   1   5    6.60    2.70
  -4   1  -5    2.70    2.80
  -4   1  -5    5.60    3.40
  -5  -1  -5 1409.86  165.58
   5  -1   5 1270.77  167.18
  -5  -1  -5 1323.97  166.18
  -5   1  -5 1301.37  165.58
  -6  -1  -5  153.98   18.90
   6  -1   5  132.69   19.50
   6  -1   5  102.79   16.60
  -6   1  -5  120.09   18.50
   6   1   5  109.59   17.50
   7  -1   5   56.19   11.20
  -7  -1  -5   50.59   11.10
   7  -1   5   71.49   15.80
   7   1   5   72.69   12.70
  -7   1  -5   47.60   12.10
   7   1   5   67.09   16.70
   8  -1   5   14.20    6.30
  -8   1  -5    2.00    4.90
   8   1   5   18.20    8.70
   8   1   5   10.80    5.00
   9  -1   5    9.50    7.10
  -9   1  -5   -6.30    5.10
   9   1   5    2.10    4.00
   9   1   5    7.00    6.20
  10  -1   5   52.89    9.40
  10  -1   5   31.00   11.50
 -10   1  -5   30.40   12.40
  10   1   5   36.50    9.30
  11  -1   5  171.28   22.50
  11   1   5  150.28   23.20
  11   1   5  170.38   33.60
 -11   1  -5  131.49   26.50
  12  -1   5    5.10    9.40
  12   1   5   10.70    7.20
  12   1   5   11.90    9.90
 -12   1  -5    5.60    7.50
  13  -1   5   -4.90    8.40
  13  -1   5   -5.50    5.30
  13   1   5   -2.90   10.20
  13   1   5  -13.10    6.40
 -13   1  -5    8.00    7.40
  14  -1   5  -11.20   11.40
  14   1   5   23.70   12.10
  14   1   5   12.00    8.90
  15  -1   5   18.30   14.20
  15   1   5   -1.30   11.60
  16  -1   5   12.80   19.90
  16   1   5   10.10   15.10
  18  -2  -5    1.50   12.10
  18   2  -5   -9.30   12.20
  18   2  -5   -7.90    8.80
  17  -2  -5   -0.50   12.00
  17  -2  -5   -1.40    8.00
  17   2  -5    8.60   12.50
  17   2  -5   -7.90    8.70
  16  -2  -5   10.70   12.00
  16   2  -5   11.70   11.40
  16   2  -5    3.50    8.60
  15  -2  -5    2.50   10.80
  15   2  -5   -8.50    9.50
  15   2  -5  -10.00    6.00
  14  -2  -5    0.30    9.20
  14   2  -5   -8.40    5.40
  14   2  -5    6.70    4.00
  14   2  -5    4.30    9.00
  13  -2  -5  181.38   35.40
  13   2  -5  212.08   28.20
  13   2  -5  180.58   25.10
 -13   2   5  156.78   29.50
  13   2  -5  191.98   32.20
  12  -2  -5   36.40   15.80
 -12  -2   5   50.29   11.30
  12   2  -5   65.19   16.90
  12   2  -5   37.50   10.90
  12   2  -5   52.59   10.80
 -12   2   5   47.30   13.00
  11  -2  -5  396.56   56.79
  11   2  -5  458.75   56.09
  11   2  -5  361.96   56.39
 -11   2   5  333.17   54.39
  11   2  -5  501.45   54.19
  10  -2  -5   27.60   11.40
 -10  -2   5   47.50   10.40
  10   2  -5   33.20    9.40
  10   2  -5   32.70    8.60
  10   2  -5   27.20   10.70
 -10   2   5   44.00   10.50
  -9  -2   5   -4.50    4.90
   9  -2  -5    3.60    5.00
   9   2  -5    2.30    4.10
   9   2  -5   -7.30    3.10
  -9   2   5    0.30    5.30
   9   2  -5   -2.60    4.40
  -8  -2   5  102.29   17.00
   8  -2  -5  114.79   21.50
   8   2  -5  108.69   17.80
   8   2  -5  139.79   16.60
  -8   2   5   86.99   17.00
   8   2  -5   98.79   15.70
   7  -2  -5  136.59   24.30
  -7  -2   5  163.28   24.20
  -7   2   5  174.38   21.50
   7   2  -5  180.08   24.40
   7   2  -5  206.18   22.90
   7   2  -5  128.39   22.40
   6  -2  -5  499.25   70.99
   6  -2  -5  502.55   73.09
  -6   2   5  637.24   70.79
   6   2  -5  502.75   71.39
  -6   2   5  670.63   71.69
   5  -2  -5   87.59   17.00
  -5  -2   5   82.99   13.00
  -5  -2   5  104.29   13.90
   5   2  -5   67.19   11.70
   5   2  -5   79.59   12.50
  -5   2   5   67.19   11.40
  -5   2   5   61.29   10.60
   5   2  -5   78.19   10.90
  -4  -2   5    7.00    5.00
   4  -2  -5   -0.50    2.20
   4  -2  -5   -1.00    4.10
  -4  -2   5    5.80    2.90
   4   2  -5    1.60    2.00
   4   2  -5    2.00    2.90
  -4   2   5    0.70    4.20
   4   2  -5    4.80    3.10
  -4   2   5    0.70    1.80
  -4   2   5    1.10    2.80
  -3  -2   5  551.54   65.69
   3  -2  -5  478.95   65.79
   3   2  -5  475.75   64.99
   3   2  -5  563.04   65.59
  -2  -2   5    7.20    2.70
   2  -2  -5    8.90    2.00
  -2  -2   5    2.40    2.70
  -2  -2   5    5.60    4.50
   2  -2  -5    2.50    4.20
   2  -2  -5    4.80    3.90
  -2   2   5    0.50    3.10
   2   2  -5    7.40    3.10
  -2   2   5    4.60    4.20
   2   2  -5    4.70    2.90
  -2   2   5    3.50    1.80
   2   2  -5   11.90    4.00
   2   2  -5    5.40    2.50
   1  -2  -5   10.00    3.50
  -1  -2   5   13.30    5.20
   1  -2  -5   12.30    6.20
  -1  -2   5   17.00    4.30
   1   2  -5   21.50    5.40
   1   2  -5   15.60    3.60
   1   2  -5   15.50    4.40
  -1   2   5    1.20    4.30
  -1   2   5   11.50    2.90
  -1   2   5   14.20    4.10
   0  -2   5  123.29   16.40
   0  -2  -5  116.39   15.60
   0   2   5   97.99   16.80
   0   2   5  117.79   15.70
   1  -2   5  462.65   55.49
   1  -2   5  444.56   55.29
  -1  -2  -5  440.46   54.39
   1   2   5  434.86   54.09
   1   2   5  379.06   55.19
  -1   2  -5  476.65   55.29
  -1   2  -5  374.96   54.79
   2  -2   5  105.49   16.70
   2  -2   5  121.09   16.40
  -2  -2  -5  120.19   16.10
  -2   2  -5  111.59   16.50
  -2   2  -5   97.89   16.40
   2   2   5  115.99   15.30
  -2   2  -5  142.29   16.60
   2   2   5   97.39   15.90
  -3  -2  -5  324.67   40.00
   3  -2   5  310.97   40.40
   3  -2   5  298.77   39.60
   3   2   5  357.16   41.20
   3   2   5  298.97   39.10
  -3   2  -5  287.17   40.80
   3   2   5  291.97   39.40
  -3   2  -5  320.77   43.20
   4  -2   5   -0.30    3.10
  -4  -2  -5    4.20    2.70
   4  -2   5    2.40    2.90
  -4   2  -5   -1.20    3.30
   4   2   5    1.00    3.00
   4   2   5    1.80    2.00
  -5  -2  -5  828.52   98.79
   5  -2   5  824.42   99.09
   5  -2   5  770.02   98.59
   5   2   5  715.73   97.69
  -5   2  -5  758.32   98.69
   5   2   5  811.42   99.29
   6  -2   5   72.59   13.60
   6  -2   5   77.89   15.60
   6   2   5   80.59   14.90
  -6   2  -5   83.19   14.10
   7  -2   5  157.38   25.70
   7  -2   5  152.28   25.10
  -7   2  -5  161.98   24.30
   7   2   5  192.98   24.30
   8  -2   5    6.20    6.60
   8   2   5    8.40    5.10
  -8   2  -5   -0.10    4.80
   8   2   5   -0.70    5.60
   9  -2   5   26.60   10.70
   9   2   5   22.50   12.00
  -9   2  -5   15.70    7.60
   9   2   5   43.40    9.20
  10  -2   5   22.50   10.60
  10   2   5   23.90   13.00
 -10   2  -5   17.40    8.00
  10   2   5   19.60    6.50
  11  -2   5   26.70    7.50
  11  -2   5   44.20   13.10
  11  -2   5   40.90    8.90
  11   2   5   12.70   12.90
 -11   2  -5   21.80    9.50
  11   2   5   21.00    8.20
  12  -2   5    5.00    4.50
  12  -2   5   -3.00    9.30
 -12   2  -5    2.10    7.00
  12   2   5   15.60   10.90
  12   2   5   -3.30    6.00
  13  -2   5  -10.00   11.10
  13   2   5    1.40    9.50
  13   2   5    8.50    7.70
 -13   2  -5    3.20    8.80
  14  -2   5  -12.70   10.00
  14   2   5  -10.40    8.30
 -14   2  -5    2.80    8.50
  14   2   5  -13.80   10.30
  15  -2   5   52.99   20.60
  15   2   5   89.69   22.60
  15   2   5   55.69   16.10
 -15   2  -5   66.79   16.50
  18  -3  -5  -13.30   12.60
  18  -3  -5  -11.80    9.60
  18   3  -5  -23.20    8.40
  18   3  -5   20.10   14.00
  17   3  -5    0.20   12.70
  16  -3  -5    2.90   10.80
  16   3  -5   -6.60   10.00
  16   3  -5   11.50    6.60
  16   3  -5    0.60    6.70
  15  -3  -5   24.00   12.80
 -15   3   5   34.80   12.60
  15   3  -5   45.90    9.90
  15   3  -5   67.29   13.00
  15   3  -5   45.70   16.50
  14  -3  -5   15.50   11.70
  14   3  -5   12.50   10.80
  14   3  -5   11.10    7.30
 -14   3   5   33.80   10.70
  14   3  -5   22.20    6.90
  13  -3  -5  124.19   25.90
  13   3  -5  116.49   18.30
 -13   3   5  110.99   22.50
  13   3  -5  118.19   19.10
  13   3  -5  128.49   27.30
  12  -3  -5   61.49   18.40
  12   3  -5   63.99   18.40
  12   3  -5   66.39   13.10
  12   3  -5   67.99   12.70
 -12   3   5   73.39   16.60
  11  -3  -5    2.00    8.70
 -11   3   5    1.30    7.30
  11   3  -5   -4.50    4.50
  11   3  -5    2.30    4.60
  10  -3  -5   74.49   18.20
  10   3  -5   91.09   19.20
  10   3  -5   66.89   12.70
 -10   3   5   54.99   14.50
  10   3  -5   77.59   14.60
   9  -3  -5  112.69   22.70
   9   3  -5  120.09   16.00
  -9   3   5  100.89   18.70
   9   3  -5   92.19   16.90
   9   3  -5  114.69   19.10
   8  -3  -5   21.20    9.00
  -8   3   5   10.70    3.90
   8   3  -5    1.80    4.40
  -8   3   5   13.00    5.10
   8   3  -5    3.40    3.20
   8   3  -5    7.50    5.40
   7  -3  -5 1018.00  149.59
   7   3  -5 1266.17  148.89
   7   3  -5 1277.97  147.39
  -7   3   5 1081.19  148.09
   7   3  -5 1277.87  149.99
  -7   3   5 1193.68  147.49
   6  -3  -5  110.79   19.90
   6   3  -5  128.79   18.40
   6   3  -5  120.19   18.30
  -6   3   5  113.39   17.50
   6   3  -5  136.39   16.30
  -6   3   5  102.19   16.60
  -5  -3   5   16.70    4.40
   5  -3  -5    4.50    7.30
   5  -3  -5    7.20    3.80
   5   3  -5    9.80    3.00
  -5   3   5    6.50    4.20
   5   3  -5   10.90    4.20
   5   3  -5    9.80    5.20
  -5   3   5   16.20    4.60
   4  -3  -5    4.60    3.50
   4  -3  -5    2.20    5.40
  -4  -3   5   15.80    3.80
   4   3  -5    8.50    5.10
   4   3  -5   10.50    4.80
  -4   3   5    9.40    3.90
  -4   3   5    7.50    3.40
   4   3  -5    7.60    2.90
   3  -3  -5  609.84   78.79
   3  -3  -5  632.04   78.89
  -2  -3   5  153.08   16.90
   2  -3  -5   99.89   17.30
   2  -3  -5  104.69   18.90
  -2   3   5   83.49   16.20
   2   3  -5  123.39   16.00
   2   3  -5  127.79   17.10
   2   3  -5  129.99   17.30
   2   3  -5  107.19   15.50
  -1  -3   5   68.79   10.90
   1  -3  -5   37.00   11.70
   1  -3  -5   43.70    9.40
   1   3  -5   64.49   11.50
   1   3  -5   61.09   10.20
   1   3  -5   70.39    9.60
   0  -3  -5   54.79    9.80
   0  -3   5   83.39   11.20
   0   3  -5   67.79   10.50
   0   3   5   52.99   10.20
   0   3   5   77.59   13.70
   0   3  -5   67.79   10.80
   0   3  -5   60.39   10.80
  -1  -3  -5  398.46   49.60
   1   3   5  389.56   51.09
  -1   3  -5  342.57   50.39
   1   3   5  381.46   49.50
  -1   3  -5  461.05   51.09
  -2  -3  -5   27.40    5.60
   2   3   5   25.90    4.80
   2   3   5   31.70    7.90
  -2   3  -5   23.40    6.90
  -2   3  -5   34.00    7.50
  -2   3  -5   18.90    6.10
  -3  -3  -5   53.69    8.60
  -3   3  -5   77.69   11.10
   3   3   5   53.79   11.30
  -3   3  -5   60.69   11.70
  -3   3  -5   48.80   10.50
   3   3   5   42.10    7.80
  -4  -3  -5   52.69    9.40
   4  -3   5   65.09   10.50
   4   3   5   44.90    7.60
  -4   3  -5   46.60   10.30
  -4   3  -5   53.69   11.20
   4   3   5   60.29   12.00
   5  -3   5    9.60    4.20
  -5  -3  -5   -2.50    2.10
   5   3   5    2.90    3.70
  -5   3  -5   -3.20    3.80
   6   3   5  265.27   35.50
  -6   3  -5  277.37   35.20
   6   3   5  234.48   32.70
   7  -3   5   18.40    8.20
   7   3   5   17.80    4.50
   7   3   5   18.00    6.10
  -7   3  -5   16.00    6.20
   8  -3   5   64.69   15.70
   8   3   5   78.89   15.30
  -8   3  -5   51.59   14.40
   9  -3   5   19.30   10.00
   9   3   5   -8.00    8.10
   9   3   5    6.30    6.40
  10  -3   5    7.10    9.70
  10   3   5   -2.00    5.60
 -10   3  -5    1.90    6.70
  10   3   5   -0.80    8.80
  11  -3   5  148.69   23.00
  11  -3   5  134.89   27.40
  11   3   5  125.69   23.80
  11   3   5  157.88   33.30
 -11   3  -5  139.79   26.30
  12  -3   5   66.19   11.70
  12  -3   5   71.39   19.80
  12   3   5   93.89   25.80
 -12   3  -5   75.29   17.30
  12   3   5   77.39   16.80
  13  -3   5  -10.30    9.30
  13   3   5    8.20   11.80
  13   3   5   -9.00    7.60
 -13   3  -5    2.70    8.50
  14  -3   5    8.60   12.60
  14   3   5   36.70   19.40
  14   3   5   39.80   13.30
 -14   3  -5   15.70   10.30
  15  -3   5    9.80   12.50
  15   3   5   -5.90   10.70
 -15   3  -5   24.90   13.80
  15   3   5   22.50   17.30
  17  -4  -5   29.30   23.10
  17   4  -5   69.79   20.70
  17   4  -5   80.89   14.90
  16  -4  -5   71.59   22.90
  16   4  -5  131.19   19.90
 -16   4   5   91.29   23.00
  16   4  -5  137.29   19.20
  15  -4  -5   12.70    9.30
  15   4  -5   10.30    6.40
  15   4  -5   15.10   11.30
  15   4  -5    7.90    6.90
 -15   4   5    3.80   10.10
  14  -4  -5   13.30   10.60
  14   4  -5   19.60    7.60
  14   4  -5   33.80    9.10
  14   4  -5   24.10   13.30
 -14   4   5   27.40   12.50
  13  -4  -5   69.89   18.30
  13   4  -5   69.39   15.40
  13   4  -5   67.89   20.00
 -13   4   5   67.99   17.80
  13   4  -5   95.29   14.30
  12  -4  -5    7.00    9.70
  12   4  -5   -5.50    3.60
  12   4  -5    2.20    5.10
  12   4  -5   -1.30    7.30
  11  -4  -5   11.80   10.70
  11   4  -5   25.00   11.30
  11   4  -5   23.10    7.30
  11   4  -5   24.50    8.30
 -11   4   5   26.00   10.20
  10  -4  -5   71.99   18.10
  10   4  -5   76.39   17.60
 -10   4   5   91.49   17.00
  10   4  -5   69.49   12.00
  10   4  -5   92.89   16.60
   9  -4  -5   51.59   14.80
  -9   4   5   49.20   11.20
   9   4  -5   49.10   12.00
  -9   4   5   40.30    7.90
   9   4  -5   43.50   10.80
   9   4  -5   31.70    6.80
   8  -4  -5   20.70   10.20
  -8   4   5   25.30    6.60
  -8   4   5   15.00    6.80
   8   4  -5    7.50    5.30
   8   4  -5   18.10    7.00
   8   4  -5   15.80    4.00
   7  -4  -5  120.69   27.30
   7   4  -5  187.68   24.90
   7   4  -5  187.98   24.50
  -7   4   5  166.28   23.00
  -7   4   5  128.59   23.20
   7   4  -5  167.58   21.20
  -6  -4   5   -1.70    4.30
   6  -4  -5   14.60    7.50
  -6   4   5    1.00    3.80
   6   4  -5    7.60    4.70
   6   4  -5    7.70    5.70
   6   4  -5    4.20    2.30
  -6   4   5    5.60    4.40
   5  -4  -5   44.80   13.10
  -5   4   5   59.09   12.20
   5   4  -5   89.79   14.80
   5   4  -5   74.39   13.60
   5   4  -5   70.19    9.40
  -5   4   5   46.20   10.50
   4  -4  -5  103.09   17.00
   4  -4  -5  103.39   16.80
   4   4  -5  116.59   16.00
   4   4  -5  123.09   14.70
  -4   4   5   89.39   15.80
  -4   4   5   90.19   15.30
   3  -4  -5    9.10    6.10
   3  -4  -5   -0.50    4.30
  -3  -4   5   14.00    4.10
  -3   4   5   17.10    5.30
  -3   4   5    4.90    3.80
   3   4  -5   11.80    4.90
   3   4  -5   21.20    6.70
   3   4  -5    6.50    5.70
   3   4  -5   10.70    3.40
   2  -4  -5   34.30    8.30
  -2  -4   5   27.50    6.30
   2  -4  -5   28.50    9.20
  -2   4   5   15.10    6.00
   2   4  -5   35.50    6.50
  -2   4   5   20.50    5.90
   2   4  -5   24.50    5.40
   2   4  -5   35.20    8.60
   2   4  -5   19.10    6.70
  -1  -4   5  180.18   20.50
   1  -4  -5  116.79   19.70
   1   4  -5  135.89   20.20
   1   4  -5  136.29   20.30
   1   4  -5  151.28   18.20
  -1   4   5   97.99   19.50
   1   4  -5  143.39   19.20
   0  -4  -5  594.64   80.99
   0   4  -5  721.73   82.69
   0   4   5  542.55   82.29
   0   4  -5  724.13   82.19
   0   4  -5  658.43   82.59
  -1  -4  -5  936.21  120.29
  -1   4  -5  855.51  121.49
   1   4   5  837.72  122.19
  -1   4  -5 1090.19  122.39
  -1   4  -5 1132.89  121.99
  -2  -4  -5  202.18   25.10
   2   4   5  171.58   24.80
  -2   4  -5  244.38   27.60
  -2   4  -5  161.98   26.20
   2   4   5  197.98   27.60
  -3  -4  -5   76.89   11.30
  -3   4  -5   71.79   14.00
  -3   4  -5   98.89   14.10
   3   4   5   70.29   15.00
   3   4   5   75.29   11.10
  -4  -4  -5    8.60    3.00
   4  -4   5    5.00    3.60
   4   4   5    4.60    2.40
  -4   4  -5    2.20    4.80
   4   4   5   15.60    7.00
  -4   4  -5    9.60    5.40
   5  -4   5   81.89   11.20
   5   4   5   56.09    9.20
  -5   4  -5   59.59   13.20
   5   4   5   90.99   16.60
  -5   4  -5   54.39   12.40
   6  -4   5   53.49   10.10
   6   4   5   34.90    6.50
  -6   4  -5   42.00   10.80
   6   4   5   46.10   12.20
   7  -4   5  930.51  103.99
  -7   4  -5  765.72  104.49
   7   4   5  742.43  105.19
   8  -4   5    5.80    6.70
   8   4   5    2.00    5.30
  -8   4  -5    8.70    7.00
   8   4   5    6.00    3.00
   9  -4   5  100.79   18.10
   9   4   5   80.49   12.40
  -9   4  -5   60.19   16.20
   9   4   5   86.89   18.10
  10  -4   5    6.00   10.30
  10   4   5   -2.30    6.70
  10   4   5   18.40   10.90
 -10   4  -5   11.40    9.40
  11  -4   5   20.70   10.90
  11   4   5   26.70   10.60
  11   4   5   39.00   13.50
 -11   4  -5   27.20   10.50
  12   4   5   15.50   10.50
  12   4   5   25.50   10.90
 -12   4  -5   17.00   10.00
  13  -4   5  -18.30   10.00
  13   4   5   22.40   13.90
  13   4   5   13.80   10.50
 -13   4  -5    7.00    9.90
  14  -4   5   24.90   15.90
 -14   4  -5   17.80   11.80
  14   4   5   85.79   23.50
  14   4   5   42.40   14.60
  15  -4   5   21.20   12.00
 -15   4  -5   17.30   11.20
  15   4   5   24.10   15.50
  15   4   5  -18.00   12.20
  17  -5  -5   10.10   14.80
 -17   5   5   -8.80   11.20
  17   5  -5    1.10   12.20
  16  -5  -5    6.80   14.20
 -16   5   5   29.60   14.00
  16   5  -5    4.70   10.80
  15  -5  -5   46.50   18.10
 -15   5   5  103.19   22.80
  15   5  -5   81.99   17.80
  15   5  -5   99.49   16.30
  15   5  -5  100.49   23.10
  14  -5  -5   -0.30   10.30
  14   5  -5    4.60    9.50
  14   5  -5    8.10    7.00
 -14   5   5   24.30   10.80
  13  -5  -5   18.10   11.50
  13   5  -5   17.70    9.50
  13   5  -5   -4.00    5.70
  13   5  -5    9.30    4.30
 -13   5   5   12.90    9.60
  12  -5  -5   20.30   11.10
 -12   5   5   22.00   10.90
  12   5  -5   30.70    5.90
  12   5  -5   21.50    9.80
  12   5  -5   26.60    9.40
  11  -5  -5  130.49   29.20
  11   5  -5  144.29   26.20
  11   5  -5  192.58   22.10
 -11   5   5  158.28   28.40
  11   5  -5  150.18   25.40
  10  -5  -5    4.70    7.40
 -10   5   5  -11.70    6.30
  10   5  -5    2.90    2.80
 -10   5   5    1.30    3.70
  10   5  -5   -0.90    5.80
   9  -5  -5  375.76   47.60
  -9   5   5  315.67   45.60
   9   5  -5  341.27   41.40
   9   5  -5  309.37   45.70
   9   5  -5  344.17   44.90
  -9   5   5  282.57   43.00
   8  -5  -5   12.10   10.40
   8   5  -5   12.00    6.70
   8   5  -5    4.60    2.40
  -8   5   5    1.00    6.40
   8   5  -5    3.10    5.30
  -8   5   5    3.20    7.90
   7  -5  -5  416.16   58.09
  -7   5   5  435.16   57.49
   7   5  -5  425.16   54.49
   7   5  -5  438.16   57.89
  -7   5   5  411.16   56.99
   7   5  -5  494.05   58.19
   6  -5  -5  124.99   20.10
  -6   5   5  104.69   18.30
  -6   5   5  109.69   18.70
   6   5  -5  105.79   15.30
   6   5  -5  111.99   18.40
   6   5  -5  146.09   19.50
  -5  -5   5   71.59   10.80
   5  -5  -5   55.79   14.10
   5   5  -5   80.29   14.50
  -5   5   5   78.89   15.20
   5   5  -5   56.99    9.50
  -5   5   5   54.59   11.70
   5   5  -5   75.19   15.00
   4  -5  -5   98.19   18.10
  -4  -5   5  111.79   14.80
   4   5  -5  122.79   16.20
   4   5  -5   99.59   14.30
  -4   5   5   77.09   16.40
   4   5  -5   99.89   16.80
  -4   5   5  102.19   19.20
   3  -5  -5   60.49   12.40
  -3  -5   5   52.19    9.20
   3  -5  -5   37.10    9.60
  -3   5   5   39.50    9.20
  -3   5   5   30.70    9.80
   3   5  -5   51.29    7.90
   3   5  -5   66.39   12.80
   3   5  -5   55.09   11.00
   3   5  -5   56.59   10.10
   2  -5  -5  103.39   18.20
  -2   5   5  116.49   17.30
  -2   5   5  115.99   18.00
   1  -5  -5   41.10    9.20
   1   5  -5   57.99    8.40
  -1   5   5   32.10   10.10
   1   5  -5   46.90   10.50
   1   5  -5   51.39   11.70
   0  -5  -5   25.90    5.90
   0   5  -5   21.60    6.90
   0   5   5   20.10    7.40
   0   5  -5   30.40    6.90
   0   5   5   12.10    6.00
  -1  -5  -5   83.39   11.60
   1   5   5   80.19   16.70
  -1   5  -5  102.49   14.30
  -1   5  -5   49.20   13.20
   1   5   5   77.59   14.80
  -2  -5  -5  100.49   13.70
  -2   5  -5  119.49   17.00
  -2   5  -5   79.39   17.40
   2   5   5   95.89   18.90
  -3  -5  -5  207.38   24.10
  -3   5  -5  149.39   26.10
  -3   5  -5  184.98   26.90
   3   5   5  178.08   27.70
  -4   5  -5   67.29   14.90
   4   5   5   78.89   17.10
  -4   5  -5   90.49   14.80
   5  -5   5    6.40    4.10
  -5   5  -5   17.40    5.90
   5   5   5   19.70    9.80
  -5   5  -5   13.50    7.10
   6  -5   5   50.59   12.10
  -6   5  -5   73.99   15.10
  -6   5  -5   68.79   13.90
   6   5   5   54.89   15.60
   7  -5   5   95.79   15.90
  -7   5  -5   87.59   21.50
   7   5   5  119.79   22.30
   8  -5   5   38.40   10.60
  -8   5  -5   45.40   12.80
   8   5   5   71.69   16.30
   9  -5   5    4.50    6.30
  -9   5  -5    4.90    6.80
   9   5   5   -6.90    6.80
  10  -5   5    7.20    7.80
  10   5   5    9.50    9.00
 -10   5  -5    6.40    8.20
  10   5   5   13.70   10.70
  11  -5   5    3.80    8.00
 -11   5  -5   -1.40    6.80
  11   5   5    2.70    8.50
  11   5   5   10.30   10.00
  12  -5   5   15.50    9.50
  12   5   5   -0.80    8.50
 -12   5  -5    4.10    7.90
  12   5   5   -3.50   10.50
  13  -5   5   30.10   11.90
  13   5   5   57.29   29.60
  13   5   5   38.40   14.80
 -13   5  -5   45.30   18.70
  14  -5   5    6.70    9.10
  14   5   5   -2.10   10.80
  14   5   5  -23.20   10.00
 -14   5  -5  -12.40    9.20
  16   6  -5   13.20    9.30
  16   6  -5   16.60   11.30
 -16   6   5   -9.50   14.80
  15  -6  -5   35.90   15.60
 -15   6   5   68.49   20.70
  15   6  -5   75.79   15.00
  15   6  -5   39.40   15.00
  14  -6  -5   11.30   12.10
  14   6  -5   13.30   10.20
 -14   6   5   -6.80   10.20
  14   6  -5    2.70    7.10
  13  -6  -5   28.40   13.40
  13   6  -5   41.30   15.60
 -13   6   5   40.30   15.10
  13   6  -5   43.70   12.10
  12  -6  -5   14.60   10.10
  12   6  -5   -2.70    6.20
  12   6  -5    1.10    5.60
 -12   6   5   17.90   11.70
  11  -6  -5   49.50   18.80
 -11   6   5  138.59   23.90
 -11   6   5   99.79   14.70
  11   6  -5  125.49   23.50
  11   6  -5  101.89   19.60
  10  -6  -5   28.00   12.50
  10   6  -5   15.70    8.30
 -10   6   5   25.30   10.10
   9  -6  -5   43.40   13.40
  -9   6   5   51.29   12.00
   9   6  -5   48.90   12.00
   9   6  -5   42.90   13.00
  -9   6   5   32.60   13.10
   8  -6  -5   25.30   10.80
   8   6  -5   27.60    8.80
  -8   6   5   19.80    8.90
  -8   6   5   24.20    9.90
   8   6  -5   14.40    7.80
   7  -6  -5   61.79   15.10
  -7   6   5   91.29   15.80
  -7   6   5   95.29   18.00
   7   6  -5   76.49   16.80
   7   6  -5   51.89   15.10
   6  -6  -5    6.30    7.20
   6   6  -5   -1.40    2.00
  -6   6   5   16.90    7.20
   6   6  -5    4.10    4.90
  -6   6   5    5.60    7.10
   6   6  -5   -1.70    6.10
   5  -6  -5  192.08   28.10
  -5   6   5  183.88   27.50
   5   6  -5  212.88   24.80
  -5   6   5  159.38   28.30
   5   6  -5  170.18   26.70
  -4  -6   5   -4.30    3.40
   4  -6  -5    2.00    6.70
   4   6  -5   -6.00    2.10
   4   6  -5   -1.40    3.60
   4   6  -5    2.30    6.00
   4   6  -5    5.90    7.30
  -4   6   5   -4.20    5.20
  -4   6   5    0.60    5.10
   3  -6  -5   23.40    7.50
   3  -6  -5   20.40    8.50
  -3  -6   5   14.80    5.90
  -3   6   5   30.80    6.70
   3   6  -5   10.70    7.40
   3   6  -5   13.40    6.90
  -3   6   5    6.90    6.20
   2  -6  -5  400.56   68.19
   2   6  -5  561.94   69.99
   2   6  -5  593.54   68.19
   2   6  -5  592.74   70.49
  -1   6   5   63.19   15.20
   1   6  -5  112.59   16.80
   1   6  -5   92.39   18.10
  -1   6   5  102.29   18.90
   0  -6  -5  126.99   17.70
   0   6  -5  127.89   19.40
   0   6   5  103.59   19.20
   0   6   5  125.59   23.40
   0   6  -5  147.89   19.90
   0   6  -5  105.59   16.30
  -1  -6  -5  112.49   15.40
  -1   6  -5  119.59   18.60
   1   6   5  105.29   18.80
   1   6   5  121.89   22.90
  -1   6  -5   84.49   18.90
  -2  -6  -5  118.79   15.40
   2   6   5  101.09   18.90
   2   6   5  110.69   21.70
  -2   6  -5  109.09   18.30
  -3   6  -5   55.19   13.10
   3   6   5   68.99   16.00
  -3   6  -5   64.99   14.00
   4   6   5  289.87   39.40
  -4   6  -5  208.18   36.30
  -4   6  -5  328.07   38.30
  -5   6  -5  112.19   19.70
   5   6   5  123.69   24.40
  -5   6  -5  147.49   21.80
   6  -6   5   -3.40    5.00
   6   6   5    0.70   10.40
  -6   6  -5   17.40   11.10
  -6   6  -5   15.10    6.30
  -7   6  -5  362.76   48.90
  -7   6  -5  317.47   46.90
   7   6   5  374.56   50.39
   8  -6   5    3.20    5.90
   8   6   5    7.20    9.90
  -8   6  -5   -2.20    7.10
   9  -6   5    6.60    6.40
  -9   6  -5   17.40    8.70
   9   6   5    0.80    8.20
  10  -6   5   -1.30    6.20
  10   6   5    7.70   10.30
 -10   6  -5   14.80    8.40
  11  -6   5    0.80    7.50
  11   6   5    9.40   10.70
  11   6   5   -0.10   10.30
 -11   6  -5   10.50    9.40
  12  -6   5    7.40    8.00
  12   6   5   -7.80   11.20
 -12   6  -5  -10.60    9.20
  13  -6   5   11.80    9.10
  13   6   5  -12.70    9.80
 -13   6  -5   15.00   11.50
  13   6   5    7.60   12.30
 -14   6  -5   10.10   11.20
  15  -7  -5   10.50   13.00
  15   7  -5    9.20    9.30
  15   7  -5    8.00   12.00
  14  -7  -5   -6.50    9.60
 -14   7   5   29.00   14.00
  14   7  -5   13.20    8.40
  13  -7  -5   59.89   17.30
  13   7  -5   78.59   21.40
 -13   7   5   70.19   18.80
  13   7  -5   71.99   15.30
  12  -7  -5   -8.50    8.80
  12   7  -5   -3.60    8.20
  12   7  -5    7.60    8.10
 -12   7   5    9.60   11.00
  11  -7  -5   27.90   12.80
  11   7  -5   27.60   11.60
 -11   7   5   36.90   13.40
  11   7  -5   21.90    9.00
 -11   7   5   33.20    8.10
  10  -7  -5   -1.80    9.40
  10   7  -5   -3.70    6.40
  10   7  -5    4.20    7.70
 -10   7   5    7.70    9.10
 -10   7   5   13.40    6.80
   9  -7  -5   19.70    9.80
   9   7  -5   24.40    9.40
  -9   7   5   21.70   11.70
   9   7  -5   10.00    6.90
  -9   7   5   22.60   10.30
   8  -7  -5   -9.50    7.30
  -8   7   5    7.60    9.50
   8   7  -5    1.80    6.30
   8   7  -5  -10.10    5.20
  -8   7   5   -3.70    7.30
   7  -7  -5  196.08   27.80
   7   7  -5  181.78   28.40
   7   7  -5  174.68   28.90
  -7   7   5  169.18   28.60
   7   7  -5  160.88   26.50
  -7   7   5  177.08   29.50
   6  -7  -5    4.10    7.00
  -6   7   5   -4.20    6.60
  -6   7   5   -3.20    6.10
   6   7  -5    6.60    6.00
   6   7  -5   -3.60    5.80
   5  -7  -5  149.09   24.20
  -5   7   5  157.68   28.50
  -5   7   5  161.88   24.50
   5   7  -5  140.49   22.90
  -4  -7   5   -3.30    4.70
   4  -7  -5    6.60    7.80
   4   7  -5    1.00    6.50
  -4   7   5   -4.40    5.90
  -4   7   5   -1.40    7.50
   4   7  -5   16.30    8.50
   3  -7  -5  835.92  100.99
  -3   7   5  848.22  101.09
  -3   7   5  665.53  102.19
   2  -7  -5   23.50    8.60
   2   7  -5   16.10    7.50
  -2   7   5    4.30    7.20
  -2   7   5   12.30    8.50
   2   7  -5    9.60    7.70
   1  -7  -5  500.65   64.59
   1   7  -5  512.25   63.49
  -1   7   5  393.56   66.39
   1   7  -5  555.14   66.29
   1   7  -5  510.55   66.59
   0  -7  -5   43.80    8.60
   0   7  -5   50.29   11.30
   0   7   5   56.89   14.50
   0   7  -5   28.30    7.70
   0   7  -5   25.20   10.20
   0   7   5   42.70   12.00
  -1  -7  -5  268.27   31.60
  -1   7  -5  182.38   33.50
  -1   7  -5  297.67   34.40
  -1   7  -5  280.67   35.10
   1   7   5  187.18   33.90
   1   7   5  204.58   35.40
  -2  -7  -5   12.10    3.40
   2   7   5   17.00    8.30
  -2   7  -5   11.30    7.00
  -2   7  -5   11.90    6.70
   3   7   5   84.09   20.60
  -3   7  -5   75.49   16.20
  -3   7  -5   52.69   14.90
   3   7   5   80.99   16.30
   4   7   5    3.50    7.80
  -4   7  -5   -1.10    4.70
  -4   7  -5    3.30    5.70
  -5   7  -5   46.50   11.60
  -5   7  -5   28.30   10.40
   5   7   5   69.09   16.40
  -6   7  -5    6.80    7.20
  -6   7  -5    9.90    8.20
   6   7   5   27.60   11.00
  -7   7  -5  103.89   20.70
   7   7   5  103.59   24.20
  -7   7  -5   78.59   16.40
   8  -7   5   -9.90    7.30
  -8   7  -5    8.70    6.20
  -8   7  -5    4.10    8.70
   8   7   5    5.90   11.20
   9  -7   5   -1.30    7.20
   9   7   5   -1.50    9.00
  -9   7  -5    9.40    8.30
  10  -7   5    8.10    9.70
 -10   7  -5   18.10    9.50
  10   7   5    8.40   11.40
  11  -7   5   50.39   13.40
 -11   7  -5   98.49   22.40
  11   7   5  181.88   29.40
  12  -7   5    5.30    8.60
  12   7   5   18.90   14.40
  12   7   5   25.60   13.90
 -12   7  -5   18.50   11.60
  13  -7   5   -2.00    8.90
  13   7   5    2.80   12.50
  13   7   5  -12.80   11.30
 -13   7  -5    6.80   11.70
  14  -8  -5   -1.60   16.10
  14   8  -5   -9.00   10.70
  14   8  -5   14.10    9.30
 -14   8   5   10.20   19.90
  13  -8  -5   -0.30   13.10
 -13   8   5    2.50   13.90
  13   8  -5    7.20    8.30
  12  -8  -5   75.79   20.60
 -12   8   5   96.29   16.00
  12   8  -5   75.99   20.20
 -12   8   5   98.99   23.40
  12   8  -5  108.09   21.40
  11  -8  -5   24.90   13.90
  11   8  -5   40.40   12.60
 -11   8   5   51.79   10.70
 -11   8   5   60.99   17.00
  11   8  -5   47.20   14.50
  10  -8  -5   27.20   15.40
 -10   8   5   61.59   17.30
 -10   8   5   62.49   14.20
  10   8  -5   69.69   18.00
  10   8  -5   57.49   14.60
   9  -8  -5    9.40   11.50
   9   8  -5   11.50    8.20
   9   8  -5   18.20    9.20
  -9   8   5   14.40    9.80
   9   8  -5    2.90   10.10
   8  -8  -5   27.30   11.80
   8   8  -5   23.20    9.50
  -8   8   5   35.60   11.90
  -8   8   5   28.90   12.70
   8   8  -5   36.60   12.70
   8   8  -5   28.30   10.10
   7  -8  -5    3.10    8.80
  -7   8   5   37.20   12.60
  -7   8   5   17.80   10.50
   7   8  -5   13.70    8.70
   7   8  -5   27.70   11.10
   7   8  -5   33.70   13.00
   6   8  -5   29.60   10.80
  -6   8   5   15.90   10.70
  -6   8   5   11.60    7.30
   6   8  -5   14.10    8.60
   6   8  -5   24.00   11.50
   5  -8  -5   32.70   12.90
  -5   8   5   56.19   13.80
   5   8  -5   55.79   13.20
  -5   8   5   61.69   17.30
   5   8  -5   44.50   13.10
   5   8  -5   49.99   13.60
   4  -8  -5   40.20   11.90
  -4  -8   5   72.69   12.80
   4   8  -5   51.09   14.50
  -4   8   5   55.69   13.30
  -4   8   5   42.70   15.80
   4   8  -5   62.49   14.60
   3  -8  -5    7.50    7.00
  -3   8   5   17.50    7.80
   3   8  -5   11.90    9.00
   3   8  -5   -0.30    6.80
   2  -8  -5   64.49   14.40
  -2   8   5   86.39   16.30
   2   8  -5   39.10   14.60
  -2   8   5   83.79   19.40
   2   8  -5   99.69   18.00
   1  -8  -5    2.80    4.90
  -1   8   5    2.10    8.60
  -1   8   5   -3.40    6.20
   1   8  -5    7.70    7.00
   1   8  -5    7.40    6.50
   0  -8  -5   18.90    6.30
   0   8  -5   30.40   10.50
   0   8   5   29.70    9.50
   0   8   5   24.80   11.40
   0   8  -5   10.00    9.00
  -1  -8  -5   36.00    7.10
  -1   8  -5   34.10   10.90
   1   8   5   49.50   12.80
  -1   8  -5   43.90   11.30
   1   8   5   41.50   14.00
  -1   8  -5   17.40    8.60
  -2   8  -5   23.00   10.20
   2   8   5   58.49   17.30
  -2   8  -5   31.80   10.50
   2   8   5   48.50   12.80
   3   8   5   46.60   13.00
  -3   8  -5   45.60   12.50
   3   8   5   40.10   13.60
  -3   8  -5   49.30   13.20
  -4   8  -5   28.10   11.60
  -4   8  -5   36.70   11.90
   4   8   5   45.20   16.50
   4   8   5   43.50   13.20
  -5   8  -5   22.40   11.40
   5   8   5   55.69   16.70
   5   8   5   60.79   15.10
  -5   8  -5   43.90   12.10
  -6   8  -5   48.30   13.80
  -6   8  -5   82.19   16.70
   6   8   5   57.49   17.50
  -7   8  -5  179.18   30.00
  -7   8  -5  221.08   32.00
   7   8   5  152.78   34.90
  -8   8  -5   53.69   14.90
   8   8   5   42.60   16.70
  -9   8  -5    0.90    8.90
   9   8   5    3.00   11.30
  10   8   5   15.00   15.20
  11   8   5    0.20   16.10
  11   8   5  -22.50   12.90
 -11   8  -5    3.20   10.80
  13  -9  -5   38.10   14.70
  13   9  -5  -16.40    8.00
  13   9  -5    9.50   11.30
  12  -9  -5   -8.30   12.40
 -12   9   5   32.70   15.20
  12   9  -5   34.70   14.70
  11  -9  -5   19.80   13.50
  11   9  -5   -1.20   11.40
  11   9  -5   62.09   17.20
 -11   9   5   11.20   12.40
 -11   9   5   43.50   11.30
  10  -9  -5   20.40   12.60
 -10   9   5   29.10   11.20
  10   9  -5   31.70   11.30
  10   9  -5    2.30   10.60
 -10   9   5    6.50   11.40
  10   9  -5   46.50   12.80
   9  -9  -5   73.99   20.10
  -9   9   5  102.19   23.80
   9   9  -5  127.59   24.40
   9   9  -5  101.09   21.60
   9   9  -5  112.19   23.80
   8  -9  -5   12.60   11.70
   8   9  -5   14.10   10.50
  -8   9   5   17.60   13.10
   8   9  -5   22.60   10.90
  -8   9   5   17.80   10.40
   8   9  -5   11.00    8.80
   7  -9  -5  127.09   30.60
   7   9  -5  192.18   31.30
   7   9  -5  269.47   34.10
  -7   9   5  223.48   37.60
   7   9  -5  214.38   32.00
  -7   9   5  201.68   33.90
   6   9  -5    7.60    9.00
   6   9  -5    9.90    7.60
  -6   9   5   -3.70    7.80
  -6   9   5   -0.70   11.50
   5  -9  -5   33.80   13.30
  -5   9   5   65.59   19.40
   5   9  -5   79.29   17.70
  -5   9   5   31.10   18.40
   5   9  -5   42.50   12.60
   5   9  -5   50.99   14.00
   4  -9  -5   57.39   15.70
   4   9  -5  119.79   20.90
  -4   9   5   91.99   19.20
   4   9  -5   73.49   17.70
  -4   9   5   64.99   19.10
   3  -9  -5    1.40    7.40
   3   9  -5    8.70    7.60
   3   9  -5    0.30    7.20
  -3   9   5  -11.70    8.10
  -3   9   5    2.20    8.50
   2  -9  -5   36.60   11.60
  -2   9   5   48.00   12.40
   2   9  -5   30.00   11.60
   2   9  -5   44.90   10.80
  -2   9   5   32.70   17.30
   1  -9  -5   14.70    7.80
   1   9  -5   17.10    7.60
   1   9  -5   10.60    8.90
  -1   9   5   15.10   10.00
  -1   9   5   24.30   11.20
   0  -9  -5   -5.00    4.50
   0   9  -5   -1.60    6.20
   0   9  -5    5.60    6.90
   0   9   5    0.10    8.10
   0   9   5   -0.40   10.00
  -1  -9  -5   67.49    9.90
  -1  -9  -5   34.00   11.40
  -1   9  -5   30.40   13.80
   1   9   5   51.39   17.80
   1   9   5   43.60   16.00
  -1   9  -5   45.70   12.50
   2   9   5   39.30   13.80
  -2   9  -5   32.90   11.20
  -2   9  -5   28.10   11.20
  -3   9  -5   -0.70    7.20
   3   9   5    0.50    8.60
  -3   9  -5    2.50    7.30
   3   9   5   14.50   12.40
  -4   9  -5    5.50    8.70
  -4   9  -5   10.40    8.00
   4   9   5    4.70    9.30
   4   9   5   18.00   14.70
  -5   9  -5   -5.20    7.60
   5   9   5   10.10   10.90
   5   9   5   -5.30    8.90
  -5   9  -5   -6.70    7.10
  -6   9  -5   14.80    9.00
   6   9   5    4.50   12.60
  -6   9  -5   -0.70    8.40
   6   9   5   16.20   11.50
  -7   9  -5  124.89   24.30
  -7   9  -5  116.09   22.00
   7   9   5   89.99   26.50
   7   9   5  120.89   24.40
  -8   9  -5   14.10    9.40
   8   9   5    5.20   13.90
  -8   9  -5   18.40    8.30
   9   9   5   72.79   31.90
  -9   9  -5   83.99   20.90
  -9   9  -5   54.49   14.50
 -10   9  -5    4.40   10.20
  10   9   5    5.90   16.00
  11 -10  -5   10.30   14.80
  11  10  -5   -5.00    9.90
  11  10  -5  -25.40   25.40
 -11  10   5  -16.70   11.90
 -11  10   5   20.70   13.00
  11  10  -5  -25.60   11.80
  10 -10  -5   21.80   13.10
 -10  10   5   16.80   14.50
 -10  10   5   20.20   12.80
  10  10  -5   13.40   14.10
  10  10  -5    2.10    9.90
  10  10  -5   15.10   12.40
   9 -10  -5   -2.20   12.40
   9  10  -5   24.40   15.10
  -9  10   5   14.10   11.40
  -9  10   5    8.00   13.80
   9  10  -5    3.60   10.60
   8  10  -5   10.40   11.30
   8  10  -5   29.10   11.30
  -8  10   5   34.40   16.80
   8  10  -5   12.10   12.50
  -8  10   5   19.70   11.40
   7 -10  -5   -7.80    9.80
  -7  10   5    8.20   14.80
   7  10  -5  -22.60    8.70
  -7  10   5   -2.80   10.40
   7  10  -5   -4.30    9.50
   7  10  -5   20.40    8.80
   6 -10  -5  -17.20    8.20
   6  10  -5  -13.40    9.10
   6  10  -5   -6.50    8.20
   6  10  -5    6.00   10.00
  -6  10   5   10.80   13.40
  -6  10   5   -3.20    8.50
   5 -10  -5    2.30    9.20
  -5  10   5    3.70    9.70
   5  10  -5   -3.90   10.90
   5  10  -5    5.50    8.70
  -5  10   5   -6.30   11.00
   5  10  -5   -3.60   10.00
  -4  10   5  226.98   38.90
   4  10  -5  246.68   36.40
   4  10  -5  312.67   40.50
   4  10  -5  230.88   37.80
  -4  10   5  239.98   40.90
   3 -10  -5   40.80   14.10
  -3  10   5   57.09   16.80
   3  10  -5   53.59   15.40
   3  10  -5   78.69   17.30
  -3  10   5   71.29   20.50
   2 -10  -5    0.10    7.50
   2  10  -5    7.30    8.60
  -2  10   5    3.50    9.10
  -2  10   5   -4.30   10.90
   2  10  -5   12.10    8.60
   1 -10  -5  -10.30    5.90
  -1  10   5    8.10   10.90
  -1  10   5   15.60   13.40
   1  10  -5    1.80    7.60
   1  10  -5    8.90    8.60
   0 -10  -5   12.70    6.50
   0  10   5   28.60   12.40
   0  10  -5   23.00   10.40
   0  10  -5   30.60   10.90
   0  10   5    9.10   11.80
  -1 -10  -5   77.59   12.80
   1  10   5   70.09   21.20
   1  10   5  101.59   20.20
  -1  10  -5   69.49   19.50
  -1  10  -5   76.09   18.30
   2  10   5   13.10   11.60
  -2  10  -5    8.40    9.70
  -2  10  -5   17.10   10.50
   2  10   5    8.70   11.50
   3  10   5   28.60   17.50
  -3  10  -5   11.90   10.10
   3  10   5   26.10   12.50
  -3  10  -5   22.60   10.70
   4  10   5   77.69   25.10
  -4  10  -5  104.29   20.40
   4  10   5   96.19   20.40
  -4  10  -5   77.49   18.80
   5  10   5    4.00    9.60
  -5  10  -5    1.80    8.50
   5  10   5    0.90   10.70
  -5  10  -5   -1.50    7.10
   6  10   5   23.70   13.40
   6  10   5   -0.60   15.10
  -6  10  -5    3.60   13.60
  -6  10  -5   46.50   12.00
  -7  10  -5  130.09   24.50
   7  10   5  147.29   32.50
   7  10   5  119.49   27.10
  -7  10  -5  119.29   25.10
  -8  10  -5    2.30    9.00
  -8  10  -5    9.40    9.90
   8  10   5  -34.10   12.20
   8  10   5   -4.60   14.80
   8 -11  -5   -3.40   12.30
   8  11  -5   29.30   14.80
   8  11  -5    7.80   10.80
  -8  11   5   36.70   17.10
  -8  11   5    4.50   11.40
   8  11  -5   10.90   13.00
   7 -11  -5   66.09   17.80
  -7  11   5   70.59   20.40
   7  11  -5   99.59   22.10
   7  11  -5   50.79   18.10
   7  11  -5   48.30   18.90
  -7  11   5  105.59   25.70
   6 -11  -5  -14.70    8.90
   6  11  -5   13.40   13.60
   6  11  -5   -4.30   13.80
  -6  11   5    5.10   15.60
  -6  11   5    4.00   11.90
   6  11  -5    4.80    9.20
   5 -11  -5   -5.30   10.30
  -5  11   5  -30.20   11.50
   5  11  -5    9.00    7.90
  -5  11   5   -0.30   10.80
   5  11  -5   20.50   13.10
   4 -11  -5  -18.20    8.90
  -4  11   5    4.60   13.40
  -4  11   5    4.50    9.30
   4  11  -5    1.60   12.50
   4  11  -5   -9.60   10.80
   4  11  -5    9.20   11.20
  -3  11   5   71.09   21.40
   3  11  -5   44.60   15.00
   3  11  -5   46.80   15.80
  -3  11   5   69.39   15.80
   2 -11  -5   54.29   14.80
  -2  11   5   74.99   16.90
  -2  11   5   46.20   20.50
   2  11  -5   51.69   18.50
   2  11  -5   92.79   20.10
   1 -11  -5    3.70    8.80
   1  11  -5    1.40    7.70
  -1  11   5   16.90   14.60
  -1  11   5   20.30   11.00
   1  11  -5   20.70   11.30
   0 -11  -5    6.20    8.60
   0  11  -5   28.50   12.70
   0  11  -5   17.40   12.20
   0  11   5   50.79   16.60
   0  11   5   44.10   13.20
   1  11   5   58.59   15.00
  -1  11  -5   51.89   15.00
  -1  11  -5   27.40   14.40
   2  11   5   68.09   24.80
  -2  11  -5   66.99   22.10
   2  11   5   59.49   15.80
  -2  11  -5   49.50   17.40
   3  11   5  -11.00   10.00
  -3  11  -5   -5.90   11.50
  -3  11  -5  -23.50   12.30
   3  11   5   -6.60   13.90
   4  11   5   -0.30   10.60
   4  11   5   16.90   15.10
  -4  11  -5   37.10   13.50
  -5  11  -5    5.70   11.10
   5  11   5    7.20   12.50
   5  11   5   17.00   16.60
  -5  11  -5   29.80   12.20
  -6  11  -5   33.50   11.50
   6  11   5  -20.00   12.40
   6  11   5   -1.60   15.60
  -6  11  -5   13.70   10.40
   4 -12  -5   47.10   16.10
   4  12  -5   42.20   21.10
  -4  12   5   55.99   17.40
  -4  12   5   93.99   26.90
   4  12  -5   44.50   16.60
   3 -12  -5   -8.50   12.60
   3  12  -5   -5.40   11.90
  -3  12   5  -18.20   12.70
  -3  12   5   -2.00   12.00
   3  12  -5  -19.20   15.50
   3  12  -5   -2.70    8.90
   2 -12  -5    1.20   13.20
  -2  12   5   32.30   17.60
  -2  12   5    8.80   13.50
   2  12  -5   28.10   14.70
   2  12  -5   23.40   11.60
   1  12  -5   23.30   13.90
  -1  12   5   15.70   13.20
   1  12  -5   16.40   10.20
  -1  12   5   20.00   19.30
   0  12  -5   18.30   13.10
   0  12   5    9.30   11.50
   0  12  -5   37.40   14.90
   0  12   5   16.00   15.10
   1  12   5   13.80   12.80
  -1  12  -5   11.30   12.90
  -1  12  -5   -0.50   10.00
   1  12   5   -8.30   12.00
   2  12   5   27.30   18.20
  -2  12  -5    5.20   12.10
   2  12   5   13.50   12.70
  18   0  -6   -3.20   11.10
  18   0  -6   -6.00   11.00
  17   0  -6  -16.10    9.60
  17   0  -6  -15.60    8.00
  16   0  -6   39.50   12.80
  16   0  -6   36.40   16.00
  15   0  -6   -1.70    7.20
  15   0  -6   18.10   11.80
  14   0  -6    3.00    7.00
  14   0  -6    4.30   10.60
  13   0  -6   -6.80    7.20
  13   0  -6   -4.90    5.60
  12   0  -6   17.10    7.60
  12   0  -6    4.50    6.60
  11   0  -6   -1.60    5.00
  10   0  -6  413.46   55.39
  10   0  -6  435.66   57.89
  -9   0   6   -3.80    3.10
   9   0  -6   -0.40    6.10
   9   0  -6    1.10    4.40
  -8   0   6  390.16   45.00
   8   0  -6  274.47   46.30
   8   0  -6  367.96   45.90
  -7   0   6    2.60    3.80
   7   0  -6    3.30    5.20
   7   0  -6    4.10    4.20
   6   0  -6 1050.59  147.09
   6   0  -6 1313.17  148.79
  -6   0   6 1175.68  147.89
   6   0  -6 1248.18  149.29
  -5   0   6    2.80    2.30
  -5   0   6    5.40    4.50
   5   0  -6    6.80    4.10
  -5   0   6    4.70    5.30
   5   0  -6    0.00    3.60
   5   0  -6    3.10    2.90
   4   0  -6 1784.02  208.68
  -4   0   6 1675.03  208.28
   4   0  -6 1555.04  207.98
  -4   0   6 1699.93  208.98
   3   0  -6    6.10    4.60
  -3   0   6    0.80    1.80
  -3   0   6    1.70    3.60
   3   0  -6    3.10    2.80
  -3   0   6   -3.30    2.20
   2   0  -6 1370.06  189.68
   2   0  -6 1656.33  190.08
   2   0  -6 1574.44  188.78
   1   0  -6   -0.60    1.20
  -1   0   6    1.00    3.00
   1   0  -6   -0.30    1.80
  -1   0   6    1.40    1.90
   1   0  -6   -4.50    3.10
  -1   0   6    4.90    2.20
   0   0  -6  158.58   18.20
   0   0   6  110.19   17.20
   0   0   6  156.08   17.60
   0   0   6  114.69   16.30
   0   0  -6  119.89   16.30
  -1   0  -6   -1.10    2.00
   1   0   6    0.60    4.40
   1   0   6    3.30    2.20
  -1   0  -6   -1.90    2.00
   1   0   6    3.90    2.20
   2   0   6    3.40    2.20
  -2   0  -6   -0.80    2.40
   2   0   6    5.50    3.70
  -2   0  -6   -0.20    2.60
  -3   0  -6   -3.10    2.50
   3   0   6    0.70    3.10
  -3   0  -6   -3.50    3.10
  -4   0  -6  158.38   24.00
  -4   0  -6  185.28   24.70
  -5   0  -6   -1.40    2.70
  -5   0  -6   -1.00    3.40
  -6   0  -6    3.30    4.10
   6   0   6    8.60    6.70
  -7   0  -6   -1.90    3.90
   7   0   6    3.40    6.60
   8   0   6  117.99   21.20
  -8   0  -6  134.39   20.80
   9   0   6   10.10    5.20
   9   0   6   -0.70    7.70
  -9   0  -6    2.70    6.20
  10   0   6   12.90    6.10
 -10   0  -6   10.20    7.40
  10   0   6    3.60    7.70
  11   0   6    5.30    7.30
 -11   0  -6    1.50    6.70
  11   0   6    3.30    4.50
  12   0   6   36.40    9.10
  12   0   6   52.99   15.70
  13   0   6  -17.40    5.80
  13   0   6   15.40   11.00
  14   0   6  521.15   78.79
  14   0   6  574.34   72.19
  15   0   6   11.80   13.90
  18  -1  -6   30.20   13.70
  18  -1  -6   19.10   13.80
  18   1  -6    7.50   11.30
  18   1  -6   35.20   16.10
  17  -1  -6   -0.70   10.80
  17  -1  -6   14.10   10.70
  17   1  -6    3.40    9.90
  16  -1  -6    6.40    7.90
  16  -1  -6    4.80    8.60
  16   1  -6    3.40    8.30
  16   1  -6   10.60   12.20
  15  -1  -6    0.50    7.00
  15  -1  -6    7.50    8.60
  15   1  -6    9.90   11.50
  14  -1  -6    1.60    6.20
  14  -1  -6    3.20    8.40
  14   1  -6    4.90    7.40
  14   1  -6   31.00   11.80
  13  -1  -6   19.30   11.70
  13  -1  -6   12.70    7.90
  13   1  -6   26.00    9.20
  13   1  -6   21.50   12.10
 -12  -1   6   32.10    6.30
  12  -1  -6   10.40   10.30
  12  -1  -6   15.30    8.40
  12   1  -6   10.70    8.20
  12   1  -6   25.20    8.40
  11  -1  -6    5.10    8.20
  11  -1  -6   -1.90    5.70
 -11  -1   6   -9.60    3.90
  11   1  -6   -1.60    2.90
  11   1  -6   -1.70    6.10
  11   1  -6    5.50    5.40
 -10  -1   6   38.30    8.60
  10  -1  -6   30.50   12.30
  10  -1  -6   22.30    8.10
  10   1  -6   40.80    9.00
  10   1  -6   19.00   10.60
  10   1  -6   30.60    6.70
   9  -1  -6   -1.20    5.50
   9  -1  -6    7.70    4.90
   9   1  -6   -2.10    6.00
   9   1  -6    5.60    4.50
   9   1  -6    2.00    3.10
   8  -1  -6   48.10   10.10
   8  -1  -6   57.39   13.10
   8   1  -6   57.79   10.60
   8   1  -6   45.60    8.90
   8   1  -6   48.40   11.70
  -8   1   6   50.89    8.30
   7  -1  -6   -2.60    4.20
   7  -1  -6    4.60    4.20
   7   1  -6   -1.60    2.30
   7   1  -6    6.20    4.60
  -7   1   6   -1.20    2.30
   7   1  -6    2.00    4.10
   6  -1  -6  284.07   35.90
   6  -1  -6  267.97   38.10
   6  -1  -6  281.77   37.30
   6   1  -6  323.67   36.90
   6   1  -6  281.47   36.00
   6   1  -6  230.08   36.90
   5  -1  -6    7.00    4.40
   5  -1  -6    3.40    2.80
  -5  -1   6   -0.60    4.20
   5  -1  -6    0.50    6.00
  -5  -1   6    0.60    3.80
   5   1  -6    2.60    2.30
   5   1  -6    1.70    4.30
   5   1  -6    1.30    2.70
   4  -1  -6  126.59   25.10
   4  -1  -6  170.98   25.00
  -4  -1   6  183.18   25.80
  -4  -1   6  200.08   25.80
  -4  -1   6  209.78   24.70
   4  -1  -6  157.98   22.90
   4   1  -6  206.08   25.00
   4   1  -6  187.78   24.00
  -4   1   6  189.48   25.50
   4   1  -6  184.68   24.00
  -3  -1   6  165.78   21.10
   3  -1  -6  146.49   21.10
  -3  -1   6  192.58   21.70
   3  -1  -6  114.99   21.60
  -3  -1   6  129.49   20.30
   3   1  -6  155.58   20.60
   3   1  -6  148.39   20.30
   3   1  -6  169.18   20.90
  -3   1   6  133.69   20.90
  -2  -1   6  308.27   39.00
   2  -1  -6  304.77   39.20
   2  -1  -6  274.67   39.10
   2   1  -6  276.17   38.70
  -2   1   6  314.37   39.10
   2   1  -6  277.27   38.20
   2   1  -6  380.86   39.60
  -1  -1   6  496.45   65.19
  -1  -1   6  540.15   64.69
   1  -1  -6  506.25   65.09
   1   1  -6  489.25   64.49
  -1   1   6  508.75   64.99
   1   1  -6  504.75   65.29
   1   1  -6  552.24   64.29
   0  -1   6  806.62  102.19
   0  -1  -6  687.43  101.39
   0  -1  -6  890.01  102.79
   0  -1   6  817.82  102.89
   0  -1   6  947.51  103.09
   0   1  -6  745.93  102.09
   0   1  -6  837.02  103.09
   0   1   6  909.11  103.09
   1  -1   6  153.28   21.40
  -1  -1  -6  151.98   20.30
  -1  -1  -6  167.38   21.50
   1  -1   6  184.38   21.30
   1   1   6  142.69   20.70
   1   1   6  147.39   22.00
  -1   1  -6  132.79   21.30
   1   1   6  147.29   20.30
  -1   1  -6  178.38   21.00
   2  -1   6   53.99    9.20
  -2  -1  -6   57.69    9.40
   2  -1   6   53.89    8.90
  -2  -1  -6   62.19    9.30
   2   1   6   50.39    8.60
   2   1   6   53.39    9.40
  -2   1  -6   67.89    9.80
  -2   1  -6   43.70    9.70
   3  -1   6  310.37   48.80
  -3  -1  -6  433.76   50.09
  -3  -1  -6  420.76   49.20
  -3   1  -6  384.86   50.29
  -3   1  -6  438.36   49.60
   3   1   6  377.66   48.80
   3   1   6  342.77   49.00
   4  -1   6   62.59   12.00
  -4  -1  -6   43.20    9.50
  -4   1  -6   49.60    9.50
  -4   1  -6   41.70    9.70
  -5  -1  -6  241.08   31.20
  -5  -1  -6  228.98   31.70
  -5   1  -6  238.88   31.40
  -5   1  -6  205.48   31.90
   6  -1   6   19.80    6.90
  -6  -1  -6   24.30    7.00
  -6   1  -6   16.00    6.50
  -7  -1  -6   62.19   12.20
   7  -1   6   50.09   13.70
   7   1   6   79.69   13.70
  -7   1  -6   46.30   11.80
   8  -1   6  299.97   41.70
   8   1   6  283.27   43.20
  -8   1  -6  277.07   39.90
   8   1   6  305.37   39.50
   9  -1   6   30.10   12.10
   9   1   6   33.50    8.70
   9   1   6   48.40   15.10
  -9   1  -6   22.00    8.70
  10  -1   6   57.99   10.70
  10  -1   6   38.30   14.10
  10   1   6   55.99   11.50
 -10   1  -6   33.50   11.50
  10   1   6   36.70   14.90
  11  -1   6   11.90   11.60
  11  -1   6   -2.90    4.80
  11   1   6    3.50    5.30
 -11   1  -6    3.10    7.10
  11   1   6   14.60    9.70
  12  -1   6    4.80    9.50
  12  -1   6    2.70    6.20
  12   1   6    8.60    7.30
 -12   1  -6   21.20    9.60
  12   1   6   20.10   11.50
  13  -1   6    6.10    7.40
  13  -1   6   -0.70   11.00
  13   1   6    5.00   12.10
  13   1   6    9.00    8.10
 -13   1  -6   -5.70    7.30
  14  -1   6   -9.80   12.40
  14   1   6   -2.50    8.70
  14   1   6    9.40   10.60
  15  -1   6   23.20   14.90
  18  -2  -6   43.00   18.20
  18  -2  -6   34.10   17.10
  18   2  -6   45.90   21.40
  18   2  -6   64.39   14.70
  17  -2  -6    7.00    9.60
  17  -2  -6    6.70   13.40
  17   2  -6    1.90    8.70
  17   2  -6   18.40   15.80
  16  -2  -6   31.30   11.50
  16  -2  -6   11.80   12.90
  16   2  -6   23.80   14.40
  16   2  -6   31.70   10.40
  15  -2  -6   24.60   12.10
  15  -2  -6   -7.80    6.30
  15   2  -6   16.50   11.50
  15   2  -6   -6.30    6.00
  14  -2  -6   79.69   22.10
  14  -2  -6   63.89   17.00
  14   2  -6  132.49   18.00
  14   2  -6   95.49   23.60
  14   2  -6   89.89   13.70
 -13  -2   6    6.20    8.20
  13  -2  -6   -5.50    7.60
  13   2  -6    3.90    5.20
  13   2  -6   19.20   11.20
  13   2  -6    4.70    6.40
  12  -2  -6  127.59   27.10
  12   2  -6  157.08   29.40
 -12   2   6  129.79   24.00
  12   2  -6  130.29   21.20
  11  -2  -6  195.48   31.30
  11   2  -6  203.68   31.40
 -11   2   6  218.28   30.10
  11   2  -6  174.08   29.00
  10  -2  -6  107.99   23.40
 -10   2   6  132.59   21.00
  10   2  -6  104.79   18.90
  10   2  -6  171.18   23.20
   9  -2  -6   12.90    6.60
   9   2  -6    1.30    3.80
   9   2  -6   -3.50    4.60
  -9   2   6    1.50    5.00
   8  -2  -6   40.60   12.40
  -8  -2   6   42.70   11.90
   8  -2  -6   26.80    7.60
  -8   2   6   39.00    5.90
   8   2  -6   33.20   10.00
  -8   2   6   32.80    5.70
  -8   2   6   33.80    8.50
  -7  -2   6   18.40    7.50
   7  -2  -6   15.30    7.60
   7  -2  -6   10.40    5.40
  -7   2   6    5.40    4.70
   7   2  -6   10.70    4.80
  -7   2   6   14.40    3.80
   7   2  -6   13.00    6.60
   7   2  -6    9.70    3.60
   6  -2  -6  511.95   67.69
   6  -2  -6  466.05   66.09
   6  -2  -6  454.25   68.29
   6   2  -6  545.75   67.09
  -6   2   6  551.34   66.59
   6   2  -6  653.13   68.59
   5  -2  -6  216.48   37.10
   5  -2  -6  247.38   36.10
  -5  -2   6  324.37   37.30
   5   2  -6  300.37   35.10
   5   2  -6  259.87   35.40
   5   2  -6  306.97   36.20
  -5   2   6  243.58   34.60
  -4  -2   6  990.60  122.99
   4  -2  -6  872.31  120.39
  -4   2   6  819.82  118.69
   4   2  -6  978.80  119.99
   4   2  -6 1067.89  120.19
   4   2  -6 1062.99  119.69
   3  -2  -6  276.17   40.40
   3   2  -6  322.97   40.20
   3   2  -6  322.77   39.70
   3   2  -6  326.57   40.10
   3   2  -6  343.67   39.80
  -3   2   6  245.18   40.00
  -2  -2   6   19.90    6.90
  -2  -2   6   23.00    4.90
  -2  -2   6   18.80    4.50
   2  -2  -6   17.10    5.00
   2  -2  -6   27.20    7.90
   2   2  -6   21.50    5.00
  -2   2   6   14.90    5.20
   2   2  -6   19.50    5.70
   2   2  -6   18.60    4.70
  -2   2   6   25.60    7.00
   2   2  -6   27.80    5.40
   1  -2  -6   74.19   12.70
   1  -2  -6   89.49   16.00
  -1  -2   6   99.09   13.40
  -1  -2   6   97.49   13.50
   1   2  -6   88.19   12.90
   1   2  -6  110.49   13.80
   1   2  -6   88.39   12.90
  -1   2   6   63.09   12.50
   0  -2   6  743.93   89.59
   0  -2  -6  707.43   88.89
   0   2  -6  640.94   89.19
   0   2   6  745.53   89.19
   1  -2   6   19.00    5.90
   1  -2   6   16.30    4.80
  -1  -2  -6   17.40    4.40
  -1   2  -6   18.90    5.20
  -1   2  -6   13.80    4.30
  -1   2  -6   21.60    6.90
   1   2   6   21.50    4.20
   2  -2   6   71.49   13.70
  -2  -2  -6   80.89   10.90
  -2   2  -6   73.59   11.20
   2   2   6   54.09    9.50
  -2   2  -6   58.29   11.50
  -3  -2  -6   27.00    6.40
   3  -2   6   33.90    7.10
  -3   2  -6   27.40    6.90
  -3   2  -6   22.20    5.80
   3   2   6   18.00    4.80
   3   2   6   24.70    5.80
  -4  -2  -6  384.46   48.20
   4  -2   6  363.76   47.90
  -4   2  -6  381.36   49.40
   4   2   6  379.36   49.00
   4   2   6  352.26   47.20
  -4   2  -6  372.06   48.20
  -5  -2  -6   44.10    8.40
   5  -2   6   39.00    9.60
  -5   2  -6   25.80    7.70
   5   2   6   45.90   10.20
   6  -2   6   22.50    8.00
  -6   2  -6   19.20    7.10
   6   2   6   23.30    7.80
   7  -2   6   29.30    9.50
   7   2   6   34.30    9.00
  -7   2  -6   25.90    8.60
   8  -2   6  111.69   19.40
  -8   2  -6  108.89   19.40
   8   2   6  124.79   18.50
   9  -2   6    6.50    6.30
  -9   2  -6    9.30    7.80
   9   2   6   16.10    7.00
  10  -2   6  104.89   22.80
  10   2   6  117.49   19.00
  10   2   6  113.99   26.00
 -10   2  -6   96.99   20.20
  11  -2   6   65.29   17.80
  11   2   6   54.49   17.50
 -11   2  -6   44.60   14.10
  11   2   6   72.59   15.30
  12  -2   6  154.38   22.80
  12  -2   6  149.79   30.20
  12   2   6  190.78   26.10
  12   2   6  150.48   34.90
 -12   2  -6  132.39   26.80
  13  -2   6   40.10    9.90
  13  -2   6    1.60   14.80
  13   2   6    6.80   10.10
 -13   2  -6   19.20   11.10
  13   2   6   23.90   13.80
  14  -2   6   93.29   24.30
  14   2   6  103.59   20.10
  14   2   6  138.39   31.30
 -14   2  -6   72.89   20.50
  15  -2   6  135.59   32.40
  15   2   6  173.88   36.60
 -15   2  -6  159.38   29.90
  15   2   6  138.89   28.60
  18  -3  -6    3.10   11.40
  18  -3  -6  -10.10   10.60
  18   3  -6   26.90   13.80
  18   3  -6   -4.60    8.30
  17  -3  -6   -1.30    8.30
  17   3  -6    4.40    8.70
  17   3  -6    7.60   10.50
  16  -3  -6  -11.10    8.40
  16  -3  -6    1.50    8.10
  16   3  -6   -5.60   11.90
  16   3  -6   -5.00    6.70
  16   3  -6    0.30    5.50
  15  -3  -6    7.80   12.00
  15   3  -6   17.40   13.10
 -15   3   6  -11.90    8.80
  15   3  -6   10.00    7.00
  15   3  -6   13.60    6.20
  14  -3  -6    7.20    9.80
  14   3  -6   13.00   11.10
 -14   3   6   -0.10    8.40
  14   3  -6   14.80    6.10
  13  -3  -6   12.60    9.00
  13   3  -6    9.90    7.50
 -13   3   6   13.20    8.30
  12  -3  -6   53.09   15.90
  12   3  -6   74.29   13.90
  12   3  -6   73.39   13.30
 -12   3   6  113.39   18.90
  12   3  -6   58.79   16.70
  11  -3  -6    2.90    7.50
 -11   3   6   -1.00    7.40
  11   3  -6   -3.60    5.10
  11   3  -6   -3.20    3.90
  11   3  -6    0.00    4.80
  10  -3  -6  151.38   24.30
  10   3  -6  136.49   20.70
  10   3  -6  135.19   23.30
 -10   3   6  115.59   22.70
  10   3  -6  146.69   19.90
   9  -3  -6   -5.20    7.20
  -9   3   6   -3.60    5.20
   9   3  -6    0.60    5.30
   9   3  -6    0.50    4.50
   8  -3  -6  141.09   28.20
  -8   3   6  194.28   25.30
   8   3  -6  178.28   26.40
   8   3  -6  191.18   27.50
   8   3  -6  222.48   25.70
  -8   3   6  188.58   26.90
   7  -3  -6    5.40    7.60
   7   3  -6   17.00    4.00
  -7   3   6    7.40    8.90
   7   3  -6   20.00    6.10
   7   3  -6   25.10    7.40
  -7   3   6   14.90    4.90
   6  -3  -6  487.85   69.09
   6  -3  -6  451.15   69.99
   6   3  -6  625.94   68.19
  -6   3   6  544.05   68.39
  -6   3   6  518.75   68.19
   6   3  -6  589.74   69.79
   5  -3  -6  404.86   53.99
   5   3  -6  460.25   52.59
  -5   3   6  384.56   52.49
  -5   3   6  406.36   52.99
   4  -3  -6    4.60    3.40
  -4  -3   6   12.70    4.20
   4  -3  -6   13.00    5.90
   4  -3  -6    8.50    6.40
  -4   3   6    5.90    3.20
   4   3  -6   14.20    4.50
   4   3  -6    3.60    4.60
   4   3  -6    9.50    3.20
  -4   3   6    2.80    3.10
   3  -3  -6  135.19   23.50
   3   3  -6  175.68   22.00
   3   3  -6  187.78   22.30
   3   3  -6  188.48   23.40
  -3   3   6  125.59   22.50
   2  -3  -6  215.98   34.80
   2   3  -6  296.37   35.40
   2   3  -6  258.27   34.60
   2   3  -6  268.67   33.60
   2   3  -6  276.37   34.50
   1  -3  -6    4.90    3.20
  -1  -3   6   10.10    3.60
   1  -3  -6    9.40    5.80
   1   3  -6    4.50    3.00
  -1   3   6    3.50    3.40
  -1   3   6    5.80    2.80
   1   3  -6   12.20    3.90
   1   3  -6    7.50    4.20
  -1   3   6    2.40    3.60
   0  -3  -6 1111.09  144.19
   0   3   6 1092.89  144.19
   0   3   6 1118.29  145.59
   0   3  -6 1338.57  145.59
  -1  -3  -6   86.89   13.10
  -1   3  -6   97.49   14.10
   1   3   6   89.79   14.70
  -1   3  -6   93.79   14.20
  -2  -3  -6   85.99   12.90
  -2   3  -6   74.99   13.60
   2   3   6   88.89   13.00
  -2   3  -6  116.19   14.70
  -2   3  -6   73.19   14.30
   2   3   6   91.89   16.80
  -3  -3  -6  179.38   24.90
  -3   3  -6  200.78   26.00
   3   3   6  190.78   26.50
  -3   3  -6  158.38   26.00
  -3   3  -6  194.08   26.00
  -4  -3  -6  993.10  125.49
   4  -3   6 1167.68  125.19
   4   3   6  863.31  124.49
   4   3   6 1005.60  126.99
  -4   3  -6  992.90  126.19
  -5  -3  -6   29.20    7.00
   5  -3   6   31.60    8.10
  -5   3  -6   33.50    8.60
   5   3   6   44.30   10.60
   5   3   6   29.90    5.80
   6  -3   6  244.68   30.70
   6   3   6  207.78   29.70
  -6   3  -6  217.38   29.60
   6   3   6  180.38   26.90
   7  -3   6   70.99   14.40
   7   3   6   47.20   11.90
  -7   3  -6   48.10   12.30
   8  -3   6  166.38   26.80
  -8   3  -6  163.78   26.40
   8   3   6  177.58   26.20
   9  -3   6   40.70   13.30
   9   3   6   46.70   12.50
  -9   3  -6   38.10   12.20
  10  -3   6  116.39   23.60
  10   3   6  133.79   28.70
  10   3   6  138.69   24.60
 -10   3  -6  118.09   24.30
  11  -3   6    0.90    8.90
  11   3   6    4.00    9.80
 -11   3  -6    4.70    7.30
  11   3   6    0.10    6.50
  12  -3   6   -2.90    8.70
  12   3   6    3.90   11.70
 -12   3  -6    7.90    8.40
  12   3   6   -7.30    6.90
  13  -3   6   -4.70   11.00
  13   3   6    5.50   11.10
  13   3   6   26.40   12.90
 -13   3  -6   -0.80    8.60
  14  -3   6  123.59   29.50
  14   3   6  175.08   57.99
  14   3   6  148.29   30.90
 -14   3  -6  170.48   35.20
  15  -3   6   -0.90   13.20
  15   3   6    2.80   14.30
 -15   3  -6   -9.70   11.10
  15   3   6  -31.30   11.20
  17  -4  -6   10.50   14.00
  17  -4  -6  -14.60    9.50
  17   4  -6  -11.20   13.90
  17   4  -6   -8.30    7.00
  16  -4  -6   14.50   11.60
 -16   4   6    9.80   10.40
  16   4  -6    1.50    6.10
  16   4  -6   -9.40    6.70
  15  -4  -6    2.50   10.50
 -15   4   6   -2.00    9.50
  15   4  -6    2.70    5.50
  15   4  -6   -4.00    8.90
  15   4  -6   -9.00    5.50
  14  -4  -6   56.49   17.50
  14   4  -6   72.09   14.10
  14   4  -6   80.19   14.00
 -14   4   6   99.99   19.40
  14   4  -6   46.10   16.00
  13  -4  -6   69.49   21.70
  13   4  -6  101.49   23.50
 -13   4   6  165.28   26.20
  13   4  -6  104.19   19.00
  13   4  -6  113.49   17.40
  12  -4  -6   35.40   12.90
 -12   4   6   41.90   12.80
  12   4  -6   25.00    6.50
  12   4  -6   34.10   10.80
  12   4  -6   26.20    8.30
  11   4  -6   35.10   12.90
  11   4  -6   65.39   13.00
 -11   4   6   49.99   13.20
  11   4  -6   50.49    9.40
  10  -4  -6  268.07   44.10
  10   4  -6  302.17   39.10
  10   4  -6  379.56   44.30
  10   4  -6  309.17   41.30
 -10   4   6  257.87   42.00
   9  -4  -6  175.88   27.80
   9   4  -6  172.08   21.90
  -9   4   6  143.69   22.40
   9   4  -6  156.18   25.70
   9   4  -6  178.78   24.10
  -9   4   6  140.19   25.20
   8  -4  -6   78.79   18.40
   8   4  -6   69.19   10.90
   8   4  -6   72.79   16.00
  -8   4   6   58.79   13.60
  -8   4   6   92.59   14.40
   8   4  -6   61.19   13.30
   7  -4  -6    6.00    8.00
  -7  -4   6    0.00    5.10
   7   4  -6    6.80    4.90
  -7   4   6   -0.30    3.80
  -7   4   6   -1.30    4.50
   7   4  -6   -1.30    1.70
   7   4  -6    1.70    3.60
   6  -4  -6  639.84   78.39
   6   4  -6  678.53   77.39
   6   4  -6  545.35   74.99
   6   4  -6  562.74   76.89
   5  -4  -6  111.49   21.00
   5  -4  -6  137.29   21.80
   5  -4  -6  194.68   23.90
   5   4  -6  161.28   21.70
  -5   4   6  118.79   20.70
   5   4  -6  155.78   19.70
  -5   4   6  142.19   20.70
   5   4  -6  178.98   22.40
   4  -4  -6  135.29   23.40
   4  -4  -6  163.48   24.10
   4  -4  -6  188.08   24.90
  -4   4   6  174.28   22.60
  -4   4   6  177.78   23.70
   3  -4  -6   18.10    6.30
  -3  -4   6   10.30    3.50
   3  -4  -6    4.60    5.00
  -3   4   6    7.20    4.20
   3   4  -6    7.00    4.40
   3   4  -6   10.40    3.60
   3   4  -6    7.60    3.70
   3   4  -6   11.10    5.50
  -3   4   6    3.50    3.10
   2  -4  -6  313.37   49.60
   2   4  -6  394.66   48.50
   2   4  -6  417.96   50.19
   2   4  -6  399.56   49.30
   1  -4  -6   37.30    8.20
  -1   4   6   38.80    9.90
   1   4  -6   37.70    8.70
   1   4  -6   41.70    9.90
   0  -4  -6   42.60    8.80
   0   4  -6   73.99   12.00
   0   4   6   55.99   12.80
   0   4   6   55.99   10.20
   0   4  -6   48.90    9.80
   0   4  -6   54.09   10.90
  -1  -4  -6   79.09   12.80
  -1   4  -6  107.79   14.80
  -1   4  -6  103.49   14.40
  -1   4  -6   83.59   16.30
   1   4   6  105.09   18.40
   1   4   6   81.99   14.20
  -2  -4  -6   56.79    8.40
   2   4   6   50.89    8.60
  -2   4  -6   37.00    9.90
   2   4   6   67.99   13.60
  -2   4  -6   47.20   10.00
  -2   4  -6   40.60   10.20
  -3  -4  -6  626.54   70.69
  -3   4  -6  620.34   72.19
  -3   4  -6  507.55   71.69
   3   4   6  530.65   69.89
   3   4   6  499.35   72.49
  -4  -4  -6   64.79   10.70
   4   4   6   50.29    9.20
   4   4   6   74.59   14.90
  -4   4  -6   65.29   13.20
  -4   4  -6   92.39   15.20
  -5  -4  -6  184.98   26.80
   5  -4   6  223.38   26.70
   5   4   6  184.38   26.90
  -5   4  -6  221.18   29.30
   5   4   6  186.28   29.40
   6  -4   6   95.39   14.40
  -6   4  -6   83.89   17.00
   6   4   6   91.99   19.00
   6   4   6   80.99   12.50
   7  -4   6   99.89   15.50
  -7   4  -6   91.79   17.70
   7   4   6   96.89   19.00
   7   4   6   77.79   12.70
   8  -4   6   69.99   15.10
   8   4   6   85.79   17.80
   8   4   6   64.19   11.00
  -8   4  -6   75.39   15.90
   9  -4   6   24.40   10.70
  -9   4  -6   39.60   11.90
   9   4   6   49.20   12.40
  10  -4   6    6.30    9.80
 -10   4  -6    6.40    8.70
  10   4   6    9.60    8.60
  10   4   6    1.50    8.80
  11  -4   6  -12.60    9.30
  11   4   6  -11.80    7.40
  11   4   6   19.80   11.70
 -11   4  -6   -1.00    6.30
 -12   4  -6    6.80    9.10
  12   4   6    1.30    8.70
  12   4   6   -8.90    9.70
  13  -4   6  -10.30   11.70
 -13   4  -6   16.30    9.50
  13   4   6   21.20   16.10
  13   4   6   25.50   12.30
  14  -4   6   49.90   17.90
  14   4   6  105.89   28.70
  14   4   6   66.09   19.20
 -14   4  -6   69.79   20.40
  17  -5  -6    9.40   14.30
  17  -5  -6   -0.10    8.80
 -17   5   6   12.50   13.60
  17   5  -6   29.60   16.20
  16  -5  -6    5.10   12.30
  16   5  -6    4.80   11.40
 -16   5   6  -21.80   10.70
  16   5  -6  -16.70    7.40
  15  -5  -6    2.70   12.70
 -15   5   6   10.60   12.20
  15   5  -6   -5.10    5.50
  15   5  -6   14.50   11.00
  15   5  -6    8.70    9.00
  14  -5  -6   13.10   10.60
 -14   5   6   28.90   13.10
  14   5  -6   23.90    8.80
  14   5  -6   10.70   10.00
  14   5  -6   22.00    6.90
  13  -5  -6   60.79   19.00
  13   5  -6   83.69   15.70
  13   5  -6   55.49   18.00
 -13   5   6   64.89   18.00
  12  -5  -6   73.09   18.10
  12   5  -6   62.49   10.30
  12   5  -6   54.19   15.30
  12   5  -6   40.30   11.80
 -12   5   6   48.40   13.90
  11  -5  -6   69.19   16.90
  11   5  -6   70.89   17.70
 -11   5   6   64.89   15.00
  11   5  -6   70.79   11.00
  11   5  -6   62.39   14.80
  10  -5  -6   12.70   11.00
  10   5  -6   29.10    5.60
  10   5  -6   34.90   10.30
 -10   5   6   14.20   11.00
 -10   5   6   41.10    8.00
   9  -5  -6   71.69   19.10
  -9   5   6  101.19   16.40
   9   5  -6   85.09   11.70
   9   5  -6   53.29   14.50
   9   5  -6   86.29   18.60
  -9   5   6   84.89   16.40
   8  -5  -6   55.79   14.90
  -8   5   6   64.79   13.40
  -8   5   6   49.70   12.70
   8   5  -6   70.79   14.10
   8   5  -6   49.20   12.50
   8   5  -6   54.19    8.70
   7  -5  -6   17.20    8.30
  -7  -5   6   19.00    6.80
   7   5  -6   14.50    6.80
   7   5  -6   13.40    3.90
  -7   5   6   30.80    8.30
  -7   5   6   22.80    7.10
   7   5  -6   15.30    7.80
  -6  -5   6  118.79   14.50
   6  -5  -6   76.29   18.10
  -6   5   6   70.49   14.60
   6   5  -6   78.89   12.30
   6   5  -6  103.49   15.60
  -6   5   6   82.29   16.50
   6   5  -6   82.79   17.10
   5  -5  -6   31.90   10.00
  -5  -5   6   41.80    7.50
   5  -5  -6   28.90    8.70
   5   5  -6   31.20    9.00
   5   5  -6   54.29   11.40
  -5   5   6   38.70    8.70
   5   5  -6   41.10   11.10
  -5   5   6   14.40    7.30
   5   5  -6   33.40    6.60
   4  -5  -6 1666.93  203.28
   4  -5  -6 1756.42  202.98
  -4   5   6 1491.35  202.98
  -4   5   6 1585.34  201.78
   3  -5  -6   24.20    9.80
   3  -5  -6   36.80    9.90
  -3   5   6   34.10    9.90
   3   5  -6   52.69    9.10
   3   5  -6   37.60    7.00
   3   5  -6   47.50   10.30
   3   5  -6   54.69   11.10
  -3   5   6   29.30    7.70
   2  -5  -6 1150.58  150.28
   2  -5  -6 1017.80  150.78
   2   5  -6 1460.65  151.38
   1  -5  -6   55.99   10.30
  -1   5   6   30.90   10.50
   1   5  -6   71.89   12.60
   1   5  -6   45.60    9.30
   1   5  -6   56.79   12.20
   0  -5  -6  330.67   45.30
   0   5  -6  423.76   47.30
   0   5   6  278.47   46.90
   0   5  -6  376.06   46.40
   0   5  -6  357.36   47.00
  -1  -5  -6   48.60    8.40
   1   5   6   56.19   13.80
  -1   5  -6   54.89   11.10
  -1   5  -6   39.10   10.10
  -2  -5  -6    2.20    2.10
   2   5   6    4.50    4.90
  -2   5  -6    1.00    4.60
  -2   5  -6    8.30    4.80
  -3  -5  -6    6.30    2.30
  -3   5  -6   -0.10    4.60
  -3   5  -6   -1.10    3.70
   3   5   6    7.30    6.00
  -4  -5  -6  360.46   42.90
  -4   5  -6  290.87   44.90
   4   5   6  348.97   47.20
  -4   5  -6  332.77   45.20
  -5   5  -6   10.70    7.20
  -5   5  -6    9.90    6.30
   5   5   6   15.00    7.40
   5   5   6    3.90    3.40
   6  -5   6    7.30    4.50
   6   5   6    1.10    6.80
  -6   5  -6    9.40    6.10
  -6   5  -6    7.00    5.70
   7   5   6   11.60    6.50
  -7   5  -6   18.50    8.40
   8  -5   6  324.67   45.50
  -8   5  -6  357.46   48.70
   8   5   6  389.16   51.59
   9  -5   6    4.80    6.90
  -9   5  -6    9.60    7.40
   9   5   6   -1.80    6.30
  10  -5   6    4.20    7.10
 -10   5  -6    1.40    7.20
  10   5   6   -8.20    9.00
  11  -5   6   14.60    8.60
  11   5   6    5.40   10.20
  11   5   6    9.90    9.30
 -11   5  -6    9.00   11.00
  12  -5   6    7.80    8.40
  12   5   6  -13.60   10.60
  12   5   6  -18.00    8.50
 -12   5  -6   12.80   10.20
  13  -5   6   10.30    8.70
  13   5   6  -16.70   10.70
  13   5   6    8.10   12.20
 -13   5  -6   -4.30    9.60
  14  -5   6    6.50   10.70
 -14   5  -6   37.00   13.70
  14   5   6   17.90   14.90
  14   5   6  -12.30   11.80
  16   6  -6    6.40   11.30
  16   6  -6    7.40    8.50
 -16   6   6    2.80   20.90
  15  -6  -6   11.20   12.10
 -15   6   6   17.00   14.00
  14  -6  -6   59.49   20.00
  14   6  -6  110.79   24.60
  14   6  -6  108.19   19.20
 -14   6   6  132.29   25.00
  13  -6  -6    8.40   11.10
 -13   6   6   12.50   10.80
  13   6  -6   -4.20    7.40
  13   6  -6    7.80    7.60
  12  -6  -6   42.70   16.50
 -12   6   6   47.30   15.20
  12   6  -6   45.10   11.90
  12   6  -6   63.19   16.50
  11  -6  -6    6.50   10.80
  11   6  -6   -0.30    6.00
  11   6  -6   12.40    7.30
 -11   6   6    1.60    5.30
  10  -6  -6   63.19   17.20
 -10   6   6   97.79   18.80
 -10   6   6   82.39   15.10
  10   6  -6   59.59   16.70
   9  -6  -6   34.50   17.10
  -9   6   6   49.20   13.10
   9   6  -6   52.29   13.60
   9   6  -6   39.10    6.80
   9   6  -6   47.60   12.50
  -9   6   6   47.40   12.50
   8  -6  -6    6.70    8.90
  -8   6   6    3.60    7.80
  -8   6   6   15.50    7.80
   8   6  -6    3.80    5.70
   8   6  -6    7.30    2.50
   8   6  -6    6.60    5.50
  -7  -6   6  175.68   29.80
   7  -6  -6  143.19   26.70
  -7   6   6  192.48   28.20
   7   6  -6  156.68   25.70
  -7   6   6  157.48   26.60
   7   6  -6  183.68   22.90
   7   6  -6  208.08   27.50
   6  -6  -6  498.15   69.19
   6   6  -6  549.05   68.99
  -6   6   6  503.45   68.69
   6   6  -6  535.15   66.19
   6   6  -6  643.74   70.29
  -6   6   6  441.36   69.19
   5  -6  -6   15.70    7.00
   5  -6  -6   13.00    8.10
  -5  -6   6    5.10    4.40
   5   6  -6    9.90    5.20
  -5   6   6   16.70    8.60
  -5   6   6   10.90    6.30
   5   6  -6    3.50    2.80
   5   6  -6   12.70    6.70
   5   6  -6    2.10    6.00
   4  -6  -6   23.80    8.40
  -4  -6   6   49.00   11.20
   4  -6  -6   26.90   10.50
  -4   6   6   18.60    8.20
   4   6  -6   41.40   10.70
   4   6  -6   23.70    7.50
   4   6  -6   30.70    6.10
   4   6  -6   31.90   10.00
  -4   6   6   22.30    9.30
   3  -6  -6   14.70    7.70
   3  -6  -6   21.30    7.30
   3   6  -6    9.30    5.80
  -3   6   6    5.60    5.90
   3   6  -6    7.30    7.00
  -3   6   6   12.50    5.80
   3   6  -6   10.50    4.60
   2  -6  -6  165.38   28.60
   2   6  -6  206.98   29.70
   2   6  -6  225.38   30.40
   2   6  -6  205.58   27.60
   2   6  -6  228.08   27.30
  -2   6   6  146.49   29.10
   2   6  -6  226.18   27.80
   1  -6  -6  277.67   38.50
   1   6  -6  320.47   39.60
   1   6  -6  314.97   36.80
   1   6  -6  269.37   39.50
  -1   6   6  217.78   39.40
   0  -6  -6   12.00    4.30
   0   6  -6    8.30    6.30
   0   6   6    2.10    5.70
   0   6  -6    3.20    5.10
   0   6   6    2.10    6.00
  -1  -6  -6   13.90    3.90
   1   6   6    7.00    6.80
  -1   6  -6    9.30    5.60
   1   6   6   10.90    6.70
  -1   6  -6   12.90    6.30
  -2  -6  -6   90.59   12.80
  -2   6  -6  115.29   17.00
   2   6   6   94.19   16.90
  -2   6  -6   64.09   15.60
   2   6   6   84.69   19.60
  -3  -6  -6   18.30    3.80
   3   6   6   28.60   10.20
  -3   6  -6   18.10    7.80
  -3   6  -6    9.00    6.10
   4   6   6   11.10    6.40
  -4   6  -6    0.70    5.10
  -4   6  -6    1.60    4.70
  -5   6  -6  156.98   23.70
   5   6   6  140.39   32.90
  -6   6  -6   -2.80    6.80
  -6   6  -6    9.50    5.60
   6   6   6    1.10    7.10
   7  -6   6    5.10    6.40
  -7   6  -6   -0.40    5.00
  -7   6  -6   -4.20    6.60
   7   6   6   -8.50    5.60
   8  -6   6   26.90    8.20
  -8   6  -6   31.00   12.40
   8   6   6   53.29   15.20
   9  -6   6    3.00    6.30
   9   6   6    4.00    8.30
  -9   6  -6   -0.30    6.60
  10  -6   6    3.40    6.80
  10   6   6   25.80   11.30
 -10   6  -6   13.70   10.30
 -11   6  -6   75.29   18.30
  11   6   6   72.39   23.20
  11   6   6   98.79   22.30
  12   6   6   53.69   15.70
  12   6   6   55.89   21.90
  13  -6   6    8.00    9.40
  13   6   6   34.80   17.10
  13   6   6    3.00   13.30
 -13   6  -6   11.80   13.10
  15  -7  -6    9.50   12.70
 -15   7   6   37.10   16.40
  15   7  -6   12.20   12.60
  15   7  -6   24.10   11.10
  14  -7  -6   73.09   20.70
  14   7  -6   88.89   19.30
  14   7  -6  119.09   30.10
 -14   7   6  128.39   26.80
  13  -7  -6   24.00   11.30
  13   7  -6    1.80    6.70
 -13   7   6   -2.90   10.40
  13   7  -6   -6.30    7.80
  12  -7  -6   17.60   10.70
 -12   7   6   29.10   13.80
  12   7  -6   37.00   13.30
  12   7  -6   47.40   12.90
  11  -7  -6    2.80   10.70
 -11   7   6    3.10    6.30
 -11   7   6   12.90   11.60
  11   7  -6    9.40    7.30
  11   7  -6   -3.70    6.30
  10  -7  -6   29.30   11.30
 -10   7   6    3.60    7.90
 -10   7   6   29.70   13.70
  10   7  -6   17.40    9.80
  10   7  -6   10.30    8.30
   9  -7  -6   63.19   17.60
  -9   7   6  103.89   19.80
  -9   7   6   94.79   19.20
   9   7  -6   84.09   18.40
   9   7  -6  102.09   18.70
   8  -7  -6    7.30   10.00
   8   7  -6   26.30    9.30
  -8   7   6   30.80   13.00
   8   7  -6   30.20   11.40
  -8   7   6   22.80   10.50
   7  -7  -6   86.39   19.40
   7   7  -6  112.79   18.10
   7   7  -6  107.09   19.80
  -7   7   6   76.29   17.90
   7   7  -6  101.49   21.10
  -7   7   6   88.49   20.40
   6  -7  -6   25.50    9.00
  -6  -7   6   15.10    7.50
   6  -7  -6   12.40    9.70
  -6   7   6   11.80    8.30
   6   7  -6   29.90    7.80
  -6   7   6   25.40   11.10
   6   7  -6   24.00   13.60
   6   7  -6   25.30   10.00
  -5  -7   6    3.40    5.30
   5  -7  -6   17.70    7.90
   5  -7  -6   22.00    9.10
  -5   7   6   21.80    7.80
   5   7  -6    9.80    7.10
  -5   7   6    5.00    8.20
   5   7  -6   24.60    9.70
   5   7  -6   19.40    9.60
   4  -7  -6   52.29   12.10
   4  -7  -6   55.59   14.10
   4   7  -6   44.30   13.00
   4   7  -6   62.89   12.10
  -4   7   6   52.79   15.10
  -4   7   6   32.10   10.30
   3  -7  -6   87.19   16.40
  -3   7   6   81.69   19.60
   3   7  -6   98.99   18.90
   3   7  -6   90.79   14.60
   3   7  -6   85.39   17.60
  -3   7   6   81.79   16.40
   2  -7  -6  133.79   21.60
   2   7  -6  180.58   23.40
  -2   7   6  132.29   26.10
   2   7  -6  106.69   23.50
  -2   7   6  112.69   22.60
   2   7  -6  157.08   23.60
   1  -7  -6   21.30    7.20
  -1   7   6   19.60    8.40
   1   7  -6   13.30    7.10
   1   7  -6   16.20    8.10
  -1   7   6   29.00   11.50
   0  -7  -6  312.37   36.40
   0   7   6  240.18   35.70
   0   7   6  199.98   36.60
   0   7  -6  251.17   36.00
  -1  -7  -6   -0.30    2.30
   1   7   6    4.70    8.00
  -1   7  -6   -0.80    4.60
  -1   7  -6    1.40    5.60
  -2  -7  -6    4.00    2.30
   2   7   6    5.80    7.30
  -2   7  -6   -2.50    4.30
  -2   7  -6   -0.40    5.70
   2   7   6    3.40    6.30
   3   7   6   85.09   19.40
  -3   7  -6   56.69   17.70
  -3   7  -6   57.89   15.00
   3   7   6   75.99   15.60
  -4   7  -6  220.48   32.00
  -4   7  -6  194.18   30.90
   4   7   6  232.98   34.90
  -5   7  -6   31.20   11.50
   5   7   6   48.00   15.20
  -5   7  -6   49.00   11.70
  -6   7  -6   78.59   16.80
   6   7   6  101.79   22.50
  -6   7  -6   80.29   19.00
  -7   7  -6    4.30    6.40
   7   7   6   11.40    8.80
  -7   7  -6    0.90    7.60
  -8   7  -6   12.30    8.30
   8   7   6   38.60   13.70
  -9   7  -6   -3.80    9.00
   9   7   6    6.80   10.10
  10  -7   6   45.10   13.10
 -10   7  -6   47.80   14.50
  10   7   6   71.39   19.00
  11  -7   6   -6.80   10.60
  11   7   6    7.40   12.50
 -11   7  -6   -2.30    9.90
  11   7   6    1.10   12.20
  12  -7   6   -4.00   11.40
  12   7   6   -7.30   12.00
 -12   7  -6  -10.70   10.20
  12   7   6    4.50   12.60
  14  -8  -6   15.90   16.70
 -14   8   6   31.70   15.60
  14   8  -6   22.20   12.00
  14   8  -6   -2.90    8.60
  13  -8  -6   -0.70   10.90
  13   8  -6    6.80   12.40
 -13   8   6   13.20   13.50
  13   8  -6   13.10    7.80
  12  -8  -6    4.20   11.80
 -12   8   6    7.80   14.00
  12   8  -6   23.90   10.70
 -12   8   6   15.10    8.30
  12   8  -6    3.70    9.00
  11  -8  -6   -1.10   10.40
  11   8  -6   -3.50    8.80
  11   8  -6   -6.60    6.60
 -11   8   6    1.80    8.30
 -11   8   6   19.30   11.30
  10  -8  -6   27.00   14.00
 -10   8   6   65.19   14.30
 -10   8   6   65.69   17.40
  10   8  -6   40.50   14.60
  10   8  -6   76.59   16.00
   9  -8  -6  234.88   36.70
  -9   8   6  225.98   36.80
   9   8  -6  281.87   39.10
  -9   8   6  230.08   38.70
   9   8  -6  253.07   35.80
   9   8  -6  219.08   35.90
   8  -8  -6   23.20   10.50
   8   8  -6    0.10    7.30
  -8   8   6   11.60   11.70
   8   8  -6    4.30    7.20
   8   8  -6   13.00   10.60
  -8   8   6   -2.20   12.80
   7  -8  -6   25.00    9.10
   7  -8  -6   -4.10    8.60
  -7   8   6   -3.10    8.10
   7   8  -6   -1.90    6.60
  -7   8   6   15.40   11.90
   7   8  -6    4.00    6.50
   7   8  -6   11.30    9.70
   6  -8  -6  285.87   44.90
   6  -8  -6  293.97   44.60
   6   8  -6  316.17   43.90
  -6   8   6  308.67   45.30
   6   8  -6  359.66   45.90
  -6   8   6  373.26   48.60
   5  -8  -6   21.50    9.30
  -5  -8   6    5.00    6.40
  -5   8   6   -0.50    9.00
   5   8  -6   23.50   10.00
  -5   8   6    7.00    8.70
   5   8  -6   31.50    9.90
   5   8  -6   20.10   10.20
   4  -8  -6  130.79   25.70
  -4   8   6  156.38   27.50
   4   8  -6  162.18   26.80
   4   8  -6  180.18   25.10
   4   8  -6  227.38   29.60
   3  -8  -6    8.00    6.80
   3   8  -6    1.70    5.90
  -3   8   6    5.30    9.50
  -3   8   6   10.30    7.70
   3   8  -6    7.40    8.00
   3   8  -6   -7.00    6.10
   2  -8  -6   -0.90    6.00
  -2   8   6    2.30    7.80
   2   8  -6    3.60    7.20
  -2   8   6    1.00    7.50
   2   8  -6    6.40    7.10
   1  -8  -6   37.40    8.90
   1   8  -6   11.30    8.20
  -1   8   6   33.80   13.60
   1   8  -6   37.70   11.60
  -1   8   6   28.80   10.90
   0  -8  -6    5.80    4.30
   0   8   6   17.00    9.60
   0   8  -6  -16.40    7.50
   0   8   6   17.80    9.00
   0   8  -6   15.10    9.00
   0   8  -6   12.40    8.20
  -1  -8  -6   35.30    7.40
  -1   8  -6   31.70   11.80
   1   8   6   44.50   15.70
  -1   8  -6   51.89   12.60
   1   8   6   54.39   13.20
   2   8   6    6.00    8.10
  -2   8  -6    0.40    6.90
  -2   8  -6   -1.70    7.10
   2   8   6   13.70   10.70
   3   8   6  159.68   26.40
   3   8   6  159.38   30.40
  -3   8  -6  110.09   23.50
  -3   8  -6  157.08   25.10
  -4   8  -6    1.40    5.80
  -4   8  -6   -8.70    6.70
   4   8   6    1.60    9.20
   4   8   6    1.80    9.30
  -5   8  -6  118.09   23.30
   5   8   6  159.48   31.70
   5   8   6  131.69   24.40
  -5   8  -6  109.69   22.80
  -6   8  -6    3.00    7.20
  -6   8  -6   10.90    8.60
   6   8   6   12.50   10.90
  -7   8  -6   21.50    9.80
   7   8   6   28.00   14.90
  -7   8  -6   25.70    8.80
   8   8   6    4.00   10.70
  -8   8  -6   30.20   11.30
  -8   8  -6   36.90    9.40
  -9   8  -6   29.40   13.20
   9   8   6   56.69   19.40
  10   8   6   79.79   20.90
 -10   8  -6   46.90   14.90
  11   8   6    7.50   14.20
  11   8   6   20.30   16.60
 -11   8  -6   11.00   10.50
  13  -9  -6   23.20   16.20
  13  -9  -6  -13.60   10.60
  13   9  -6    0.10   14.50
 -13   9   6   -2.10   15.50
  13   9  -6   -0.30    9.40
  12  -9  -6   -1.40   13.10
  12   9  -6  -14.60    9.30
 -12   9   6   10.00   12.80
 -12   9   6    1.80   15.30
  12   9  -6  -12.20   11.60
  11  -9  -6   -4.20   12.10
 -11   9   6   -7.40   10.50
 -11   9   6   18.20   10.90
  11   9  -6   -4.70    7.70
  11   9  -6   14.90   12.00
  10  -9  -6   -9.90   11.80
  10   9  -6   22.80   14.40
  10   9  -6   34.50   12.90
 -10   9   6  -11.40   12.00
  10   9  -6    8.80    8.80
 -10   9   6   21.80   11.70
   9  -9  -6   24.70   11.80
   9  -9  -6   -0.20   10.70
   9   9  -6   21.50   10.90
  -9   9   6   21.90   12.20
   9   9  -6   15.20   12.20
   9   9  -6   35.80   14.60
   8  -9  -6    9.00   10.10
   8  -9  -6   26.50   12.80
   8   9  -6   15.20    8.50
  -8   9   6    3.70   12.60
   8   9  -6   -1.50    9.00
  -8   9   6  -11.30   10.00
   8   9  -6   14.90   10.70
   7  -9  -6   -7.60    8.20
   7  -9  -6    3.20    9.30
   7   9  -6   -1.90    6.90
   7   9  -6   -0.80    9.10
   7   9  -6   10.50    9.40
  -7   9   6    1.40   10.30
  -7   9   6    5.40   12.50
   6  -9  -6  118.59   25.90
   6   9  -6  199.88   26.50
  -6   9   6  149.99   33.10
   6   9  -6  206.78   30.00
   6   9  -6  107.69   26.60
  -6   9   6  173.18   33.10
   5  -9  -6    6.10    8.60
   5   9  -6    0.00    9.60
  -5   9   6   -2.00    8.40
   5   9  -6   -0.80    7.40
   5   9  -6   12.90    7.20
  -5   9   6   -5.10   10.50
   4  -9  -6  153.78   28.20
   4   9  -6  174.98   26.10
   4   9  -6  239.78   31.40
  -4   9   6  168.58   34.00
   4   9  -6  173.48   28.10
  -4   9   6  147.69   28.70
   3  -9  -6   -5.70    6.90
   3   9  -6   18.80    9.40
   3   9  -6   -6.50    5.80
   3   9  -6   -1.70    6.30
  -3   9   6    7.40    8.90
  -3   9   6   -4.00    9.30
   2  -9  -6   53.19   12.70
   2   9  -6   36.80   13.30
   2   9  -6   56.69   13.80
  -2   9   6   61.59   19.40
  -2   9   6   63.19   14.70
   1  -9  -6   15.80    6.90
   1   9  -6   39.80   11.90
  -1   9   6   21.70   11.80
  -1   9   6   35.40   11.50
   1   9  -6   21.80   10.20
   0  -9  -6   40.60    8.80
   0   9  -6   19.30   11.10
   0   9  -6   68.99   15.20
   0   9   6   36.10   16.50
   0   9   6   58.49   15.10
  -1  -9  -6  -15.90    8.20
  -1  -9  -6   -5.50    3.10
  -1   9  -6   -1.90    6.50
  -1   9  -6    7.10    7.20
   1   9   6   -0.20    9.50
   1   9   6   -0.10    9.20
  -2   9  -6   -2.90    7.10
  -2   9  -6    7.30    8.40
   2   9   6   11.20   11.20
   3   9   6   27.50   13.10
   3   9   6   18.30   12.60
  -3   9  -6    8.10    9.10
  -3   9  -6   16.10    8.20
  -4   9  -6    5.00    8.30
  -4   9  -6    1.80    7.30
   4   9   6    2.50    9.90
   4   9   6    6.70   11.50
   5   9   6   10.20   11.40
  -5   9  -6    0.30    8.10
  -5   9  -6   16.80    9.30
   5   9   6    2.80    9.80
   6   9   6   -9.90   10.80
  -6   9  -6   14.30    8.70
   6   9   6   -6.90   10.50
  -6   9  -6    8.20    9.00
   7   9   6   14.40   14.70
   7   9   6   -9.70   10.30
  -7   9  -6    2.20    7.60
  -7   9  -6    7.20    8.00
  -8   9  -6  100.79   19.60
   9   9   6   -9.00   15.60
  -9   9  -6   21.30   13.00
  10   9   6   40.10   16.90
 -10   9  -6   20.50   12.60
  11 -10  -6   23.30   15.30
  11 -10  -6    5.90   13.00
 -11  10   6   57.69   16.10
  11  10  -6   29.50   21.00
 -11  10   6   35.60   15.90
  11  10  -6   18.40   10.90
  11  10  -6  -12.30   12.30
  10 -10  -6   25.90   15.10
  10 -10  -6   35.90   15.90
  10  10  -6   73.59   19.70
 -10  10   6   96.09   20.90
  10  10  -6   46.10   15.50
 -10  10   6   61.59   19.00
  10  10  -6   59.29   20.50
   9 -10  -6   -5.10   10.90
   9 -10  -6  -11.00    9.70
  -9  10   6  -18.40   11.00
  -9  10   6    9.20   13.70
   9  10  -6   -3.60    6.80
   9  10  -6   13.60   17.40
   9  10  -6   18.00   12.10
   8 -10  -6  -18.30    8.30
   8  10  -6   -2.00    8.50
   8  10  -6   20.20   10.50
  -8  10   6    7.00   16.00
   8  10  -6    3.00   11.60
  -8  10   6   22.20   10.90
   7 -10  -6   -5.60    9.50
   7  10  -6   -4.00   11.20
   7  10  -6  -11.90    9.00
   7  10  -6   -7.50    7.00
  -7  10   6    0.70   11.10
  -7  10   6   10.40   14.70
   6 -10  -6   -1.20    9.20
   6  10  -6   11.50    9.30
  -6  10   6   14.20   14.10
   6  10  -6    7.50   10.50
   6  10  -6   18.80   10.00
   5 -10  -6  -14.20    8.00
  -5  10   6   17.90    9.70
  -5  10   6  -30.00   11.00
   5  10  -6   17.60   10.80
   5  10  -6   -3.40    9.20
   5  10  -6    0.80    7.80
  -4  10   6   44.40   18.90
   4  10  -6   42.50   13.50
   4  10  -6   45.10   11.90
  -4  10   6   51.39   15.20
   4  10  -6   56.79   16.90
   3 -10  -6   -0.80    7.40
   3  10  -6    6.80    9.40
   3  10  -6    0.60    8.60
  -3  10   6  -14.50   10.10
  -3  10   6    2.90    9.00
   3  10  -6   -5.00    7.50
   2 -10  -6   -4.00    6.30
   2  10  -6   -9.10    8.40
  -2  10   6   -4.20   12.10
   2  10  -6   -7.00    6.40
   2  10  -6    1.70    8.80
  -2  10   6   21.00   10.40
   1 -10  -6   16.90    8.70
  -1  10   6   20.60   14.90
  -1  10   6   59.89   14.20
   1  10  -6   35.00   12.50
   1  10  -6   23.90    9.60
   0 -10  -6   14.50    6.90
   0  10   6   32.80   12.30
   0  10  -6   13.00    9.20
   0  10  -6   17.00    9.70
   0  10   6   24.80   13.30
   1  10   6   16.30    9.30
  -1  10  -6   -7.60    6.90
   1  10   6    7.80   11.10
  -1  10  -6   -6.00    8.00
   2  10   6    0.20    9.40
  -2  10  -6    4.40    8.80
  -2  10  -6    5.00    7.30
   2  10   6   18.40   13.60
  -3  10  -6    7.00   10.80
   3  10   6    0.20   12.60
  -3  10  -6   22.30    9.40
   3  10   6   28.40   12.50
  -4  10  -6    7.90    8.40
   4  10   6   -2.20    9.80
   4  10   6   -7.90   10.70
  -4  10  -6   20.40    9.70
   5  10   6   63.49   16.50
  -5  10  -6   79.89   16.80
  -5  10  -6   59.99   16.70
  -6  10  -6   16.90   11.30
  -6  10  -6   -6.00    9.20
   6  10   6    3.40   15.20
   6  10   6   27.10   10.90
  -7  10  -6    7.90    9.00
   7  10   6    5.80   14.70
   7  10   6  -21.50   10.90
  -7  10  -6   -5.60    9.10
   8  10   6    8.90   16.90
  -8  10  -6   26.70   11.90
   8  10   6   30.00   18.30
  -8  10  -6   26.10   12.40
   8 -11  -6   -8.30   11.00
   8  11  -6  -15.30   13.90
  -8  11   6    9.30   11.70
   8  11  -6    3.60   13.50
   8  11  -6   24.40   10.90
  -8  11   6    3.60   15.90
   7 -11  -6   -3.40   10.60
   7  11  -6   32.30   13.00
  -7  11   6   30.80   19.70
   7  11  -6   27.40   15.10
   7  11  -6   23.70   14.50
  -7  11   6   20.20   13.40
   6 -11  -6   32.90   13.70
  -6  11   6   -5.50   16.40
   6  11  -6   19.80   14.80
   6  11  -6   28.50   12.40
   6  11  -6   44.30   16.10
  -6  11   6   48.40   15.00
   5 -11  -6  -18.30    9.60
   5  11  -6    2.00   17.90
   5  11  -6   21.60   13.10
  -5  11   6   53.19   19.70
  -5  11   6   17.50   10.60
   5  11  -6    7.90    8.30
  -4  11   6    2.50   12.90
   4  11  -6   -3.00   12.80
  -4  11   6   -2.00    9.50
   4  11  -6   -2.50    8.20
   3  11  -6   17.60   13.20
  -3  11   6    7.90   11.40
   3  11  -6    4.90   12.90
  -3  11   6   25.10   15.60
   3  11  -6   12.90   11.20
   2 -11  -6  -12.20    7.40
   2  11  -6   16.70   12.00
   2  11  -6  -22.30   11.00
  -2  11   6   56.79   13.20
  -2  11   6   45.70   17.20
   1 -11  -6  184.88   25.90
   1  11  -6   88.29   28.90
   1  11  -6  214.68   29.80
   1  11  -6  136.89   24.80
  -1  11   6  152.88   33.50
   0 -11  -6  175.28   26.40
   0  11   6  183.78   31.60
   0  11  -6  228.18   33.00
   0  11  -6  117.59   29.60
  -1  11  -6    8.70    9.50
   1  11   6   -9.40   12.30
   1  11   6   -5.00   10.70
  -2  11  -6    7.50   15.40
   2  11   6    9.50   10.20
  -2  11  -6   -1.10   10.00
   2  11   6   11.70   17.80
  -3  11  -6    1.50   10.00
  -3  11  -6   13.20    9.80
   3  11   6   -5.70   10.30
   3  11   6   -6.10   13.10
  -4  11  -6    7.30    9.50
   4  11   6    5.70   15.30
   4  11   6   25.70   13.50
  -4  11  -6   13.40   11.60
   5  11   6    9.90   13.20
   5  11   6   15.90   16.20
  -5  11  -6   47.10   15.80
  -5  11  -6   13.80   12.10
   4  12  -6    7.60   18.20
   4  12  -6   22.90   13.40
  -4  12   6   14.80   12.30
   3 -12  -6  -27.60   10.80
   3  12  -6   18.20   10.70
  -3  12   6  -11.80   10.00
   3  12  -6   10.70   13.90
  -3  12   6   18.60   16.80
   2 -12  -6   -7.60   11.90
  -2  12   6    8.80   10.70
  -2  12   6   33.20   18.00
   2  12  -6    4.90   11.50
   2  12  -6   18.00   10.80
   1  12  -6  -16.10    9.20
   1  12  -6   17.20   10.70
  -1  12   6   27.30   16.90
  -1  12   6    3.80   10.80
   0  12  -6    2.60   10.80
   0  12  -6   10.90   10.40
   0  12   6    2.10   14.40
   0  12   6   -6.60   10.30
   1  12   6    8.20   14.70
  -1  12  -6  -10.90   10.80
  18   0  -7   -5.90   10.80
  17   0  -7  128.89   30.00
  17   0  -7  113.89   23.30
  16   0  -7  -10.10    7.50
  16   0  -7   20.70   12.70
  15   0  -7    5.00   10.70
  15   0  -7   10.50    8.30
  14   0  -7    8.20    8.30
  13   0  -7   17.50   10.60
  13   0  -7   22.20    8.60
  12   0  -7    3.30    7.90
  12   0  -7    5.50    7.40
  11   0  -7   90.19   15.60
  11   0  -7   66.49   17.90
  10   0  -7    2.90    5.60
  10   0  -7   -0.50    6.00
 -10   0   7   -4.00    4.40
  -9   0   7   63.39   11.70
   9   0  -7   58.59   14.70
   9   0  -7   54.69   12.10
   8   0  -7   -3.70    5.30
  -8   0   7    4.60    4.20
   8   0  -7    5.90    4.70
   7   0  -7  651.23   83.59
  -7   0   7  630.04   82.29
   7   0  -7  670.53   82.89
   6   0  -7    7.10    4.60
   6   0  -7   -1.10    3.20
   6   0  -7    6.60    4.60
  -6   0   7    2.90    3.30
   5   0  -7  293.27   36.50
  -5   0   7  225.78   33.80
   5   0  -7  281.97   34.50
   5   0  -7  246.58   32.80
  -4   0   7    1.80    2.00
   4   0  -7    1.40    2.30
  -4   0   7    9.10    3.90
   4   0  -7    3.90    4.50
  -4   0   7    5.90    4.80
  -3   0   7 4658.23  554.64
  -3   0   7 4351.66  555.14
   3   0  -7 4475.55  554.54
  -3   0   7 3894.41  553.74
   3   0  -7 5132.29  554.94
   2   0  -7   -0.50    2.20
  -2   0   7    5.20    3.40
   2   0  -7    0.80    4.30
   2   0  -7    2.90    1.70
  -2   0   7    2.90    2.40
   1   0  -7   13.40    3.10
  -1   0   7   14.40    4.20
  -1   0   7   11.60    4.70
   1   0  -7   18.30    4.50
   1   0  -7   22.90    5.10
   0   0   7   -0.70    1.90
   0   0   7    9.20    3.80
   0   0  -7    2.80    2.00
   0   0   7    4.50    2.00
   0   0  -7    3.50    2.80
  -1   0  -7   30.90    6.40
   1   0   7   32.00    6.40
  -1   0  -7   37.00    7.50
   1   0   7   40.80    8.70
   1   0   7   29.50    6.80
   2   0   7   -1.10    2.50
  -2   0  -7    5.30    3.40
  -2   0  -7   -1.80    2.70
  -3   0  -7  577.54   71.39
  -3   0  -7  537.05   69.99
  -4   0  -7    3.10    2.90
  -4   0  -7    3.90    3.50
  -5   0  -7  580.24   71.59
  -5   0  -7  532.95   72.49
  -6   0  -7    2.10    4.20
  -7   0  -7   -5.20    4.60
   7   0   7    3.00    5.60
  -8   0  -7    8.60    6.20
   8   0   7    0.70    5.90
   9   0   7  571.74   67.29
  -9   0  -7  462.65   67.99
   9   0   7  513.55   70.69
 -10   0  -7    6.80    5.60
  10   0   7   -2.90    4.20
  11   0   7   61.99   12.50
  11   0   7   63.69   18.40
 -11   0  -7   41.00   14.00
  12   0   7   21.30   11.10
  12   0   7   -8.30    5.30
  13   0   7   22.60    9.80
  13   0   7   39.50   17.10
  14   0   7   -5.80    8.50
  14   0   7   -7.50   11.50
  18  -1  -7   33.50   15.20
  18  -1  -7   -1.10   11.30
  18   1  -7   10.20   10.10
  18   1  -7   -4.70   11.90
  17  -1  -7   53.19   15.60
  17  -1  -7   41.00   18.80
  17   1  -7   61.79   15.20
  17   1  -7   43.20   22.60
  16  -1  -7   28.60   15.90
  16  -1  -7   60.29   15.30
  16   1  -7   53.39   18.10
  16   1  -7  103.39   17.20
  15  -1  -7    7.00    8.00
  15  -1  -7   -5.50    7.40
  15   1  -7   -7.90    6.50
  15   1  -7   -7.20    9.10
  14  -1  -7   13.90    9.90
  14  -1  -7    5.60    7.70
  14   1  -7   31.10    8.70
  14   1  -7   35.80   13.60
  13  -1  -7   44.10   11.20
  13  -1  -7   30.60   11.80
  13   1  -7   36.20   10.00
  13   1  -7   67.09   16.70
 -12  -1   7   69.49   11.70
  12  -1  -7   41.80   13.50
  12  -1  -7   46.50   11.30
  12   1  -7   42.40   11.30
  12   1  -7   66.89   17.70
  11  -1  -7  113.79   21.00
  11  -1  -7  126.59   24.70
  11   1  -7   99.19   23.90
  11   1  -7  158.88   20.80
  10  -1  -7    3.20    4.80
  10  -1  -7   -1.40    6.10
 -10  -1   7   -1.40    5.70
  10   1  -7    5.70    4.90
  10   1  -7    0.70    6.60
  10   1  -7    0.30    2.90
   9  -1  -7   84.49   15.40
  -9  -1   7  109.69   16.60
   9  -1  -7   74.69   18.30
  -9   1   7   87.49   12.50
   9   1  -7   69.69   12.20
   9   1  -7   94.79   14.40
   9   1  -7   76.59   17.60
   8  -1  -7  200.78   31.80
  -8  -1   7  257.37   32.30
   8  -1  -7  187.08   32.70
   8   1  -7  218.48   30.30
   8   1  -7  265.57   32.00
  -8   1   7  246.88   30.30
   8   1  -7  237.98   32.80
   7  -1  -7  160.98   22.50
  -7  -1   7  188.78   24.50
   7  -1  -7  176.48   24.10
   7  -1  -7  127.09   24.10
   7   1  -7  149.49   23.80
  -7   1   7  155.48   21.70
   7   1  -7  206.88   23.70
   7   1  -7  163.68   22.30
   6  -1  -7  201.78   27.40
  -6  -1   7  186.78   28.50
   6  -1  -7  155.68   28.60
   6  -1  -7  210.58   28.70
   6   1  -7  227.88   27.50
   6   1  -7  215.78   27.90
   6   1  -7  223.98   28.80
   5  -1  -7   98.09   16.10
  -5  -1   7   85.39   13.40
   5  -1  -7   94.49   17.10
  -5  -1   7   80.69   13.60
   5  -1  -7   63.49   11.20
  -5  -1   7   84.49   14.40
   5   1  -7   83.09   12.20
   5   1  -7   77.29   12.10
   5   1  -7   82.59   15.30
  -4  -1   7    8.40    3.80
   4  -1  -7    3.40    2.50
   4  -1  -7    9.00    4.00
  -4  -1   7    9.10    3.80
  -4  -1   7    0.40    4.20
  -4   1   7    6.70    4.80
   4   1  -7    6.00    4.20
   4   1  -7    6.50    3.50
   4   1  -7    4.00    2.50
   3  -1  -7 1622.74  235.58
  -3  -1   7 2169.28  236.18
   3  -1  -7 1800.62  235.68
  -3  -1   7 1850.11  235.58
  -3   1   7 1637.24  235.38
   3   1  -7 2171.48  235.58
   3   1  -7 2191.08  235.88
   3   1  -7 1786.32  234.68
  -2  -1   7    7.40    3.60
   2  -1  -7    5.30    4.70
  -2  -1   7   11.40    3.50
  -2  -1   7    4.60    3.10
   2  -1  -7    2.60    2.80
  -2   1   7    3.10    3.70
   2   1  -7    2.00    2.40
   2   1  -7    2.60    2.70
   2   1  -7    6.40    3.90
  -2   1   7   -0.40    2.40
  -1  -1   7    6.10    3.70
  -1  -1   7    6.00    3.30
  -1  -1   7    9.60    3.10
   1  -1  -7    6.60    2.70
  -1  -1   7    3.30    2.50
   1  -1  -7    1.60    4.80
   1   1  -7    6.20    3.30
   1   1  -7    6.10    3.00
   1   1  -7    3.40    2.80
  -1   1   7   10.70    3.70
  -1   1   7    8.60    4.90
   0  -1  -7   83.99   10.40
   0  -1   7   74.39   12.20
   0  -1   7   93.09   11.80
   0  -1   7   69.29   11.50
   0  -1  -7   74.19   11.40
   0   1   7   55.89   12.00
   0   1  -7   86.29   12.20
   0   1   7   63.79   10.10
   0   1   7   72.79   11.10
   0   1  -7   77.29   11.10
   1  -1   7  314.07   46.00
  -1  -1  -7  397.86   47.40
  -1  -1  -7  385.06   46.00
   1  -1   7  440.66   46.60
   1   1   7  375.26   46.70
  -1   1  -7  375.06   48.40
   1   1   7  318.27   45.80
  -1   1  -7  371.56   46.50
   1   1   7  321.27   47.40
   2  -1   7    2.10    3.10
  -2   1  -7    3.00    2.90
  -2   1  -7    0.80    3.00
  -3  -1  -7  634.64   76.99
  -3  -1  -7  644.74   75.89
  -3   1  -7  584.24   76.99
   3   1   7  542.55   75.39
  -3   1  -7  609.54   76.89
  -4  -1  -7    4.20    3.40
  -4  -1  -7   11.30    4.70
  -4   1  -7    7.50    4.00
  -4   1  -7    5.20    4.20
   5  -1   7  108.79   18.80
  -5  -1  -7   89.29   14.60
  -5  -1  -7   88.49   14.80
  -5   1  -7   85.99   15.60
  -5   1  -7   76.69   15.90
  -6  -1  -7  237.58   32.30
  -6  -1  -7  236.68   32.80
   6  -1   7  232.38   33.70
  -6   1  -7  229.68   32.30
   7  -1   7   21.30    9.40
  -7  -1  -7   31.60    8.90
  -7   1  -7   32.30    8.30
   7   1   7   43.00   10.20
   8  -1   7   -1.90    6.00
   8   1   7    3.50    7.50
   8   1   7   -5.20    3.80
  -8   1  -7    5.40    5.70
   9  -1   7   60.29   15.00
  -9   1  -7   46.60   15.80
   9   1   7   46.10   11.00
   9   1   7   50.19   16.90
  10  -1   7   19.60   10.10
  10   1   7   21.40    7.40
 -10   1  -7   18.90    7.60
  10   1   7    6.90    8.50
  11  -1   7   44.80   16.40
  11  -1   7   66.79   12.90
  11   1   7   62.79   19.60
  11   1   7   75.79   14.10
 -11   1  -7   50.09   14.70
  12  -1   7    2.10    5.00
  12  -1   7   -2.80    8.40
 -12   1  -7    1.20    8.00
  12   1   7   -9.90    6.10
  12   1   7   -3.60    8.20
  13  -1   7   37.00    9.50
  13  -1   7   36.10   14.80
  13   1   7   24.60   10.50
 -13   1  -7   19.20   10.50
  13   1   7   22.30   15.80
  14  -1   7   -2.40   11.20
  14   1   7   -3.20   12.60
  14   1   7  -13.50    9.60
  15  -1   7   12.70   14.50
  15   1   7   49.80   22.10
  18  -2  -7   -2.10   10.90
  18  -2  -7  -14.80   10.90
  18   2  -7  -14.70   11.50
  18   2  -7   -1.20    8.50
  17  -2  -7   76.49   17.70
  17  -2  -7   73.39   22.60
  17   2  -7   55.49   27.60
  17   2  -7   95.99   18.40
  16  -2  -7   -7.30    7.80
  16  -2  -7    7.20    8.90
  16   2  -7    0.40    6.40
  16   2  -7   -2.70    9.20
  15  -2  -7   85.79   22.10
  15  -2  -7   92.59   18.30
  15   2  -7  104.49   18.00
  15   2  -7   75.39   21.40
  14  -2  -7    9.70    7.00
 -14  -2   7    4.60    9.20
  14  -2  -7    7.30    7.70
  14   2  -7    0.30    9.30
  14   2  -7    2.10    6.00
  14   2  -7   -6.40    3.80
  13  -2  -7    3.90    7.50
  13  -2  -7    2.10    6.70
  13   2  -7    9.90    9.00
  13   2  -7    1.30    4.70
  12  -2  -7    8.20    7.30
  12  -2  -7    5.80    5.80
  12   2  -7    4.50    7.20
  12   2  -7    5.50    5.70
  12   2  -7   -2.50    4.40
  11  -2  -7  404.06   59.49
  11  -2  -7  412.96   58.09
  11   2  -7  529.05   58.09
  11   2  -7  508.95   61.19
 -11   2   7  397.26   58.29
  11   2  -7  410.96   56.29
  10  -2  -7   42.20   10.70
  10  -2  -7   50.59   14.40
  10   2  -7   36.20    9.80
  10   2  -7   66.19   11.40
  10   2  -7   50.39   12.50
 -10   2   7   54.69   11.40
   9  -2  -7   10.20    5.60
   9  -2  -7   13.40    7.40
  -9   2   7   11.70    3.60
   9   2  -7   10.20    5.90
  -9   2   7   12.20    6.40
  -9   2   7   11.70    3.50
   9   2  -7   10.90    5.00
   9   2  -7    9.80    4.50
   8  -2  -7   27.70    7.80
   8  -2  -7   14.50    7.80
   8   2  -7   22.50    5.90
  -8   2   7   28.50    5.50
  -8   2   7   20.00    6.70
   8   2  -7   14.60    6.90
  -8   2   7   22.70    4.40
   8   2  -7   21.70    6.10
   7  -2  -7  233.88   33.10
   7  -2  -7  204.48   31.70
   7  -2  -7  215.98   33.90
   7   2  -7  249.58   33.30
   7   2  -7  269.17   32.20
  -7   2   7  263.27   32.10
   6  -2  -7    0.90    6.20
   6  -2  -7    3.40    4.10
   6  -2  -7    9.00    5.60
   6   2  -7    1.90    3.30
   6   2  -7    6.40    2.60
   6   2  -7    1.30    3.20
  -6   2   7    2.80    3.90
   5  -2  -7   13.90    3.40
  -5  -2   7   15.20    5.20
   5  -2  -7   31.60    8.70
  -5  -2   7   12.90    6.30
   5  -2  -7   16.60    5.60
   5   2  -7    7.20    4.80
   5   2  -7   11.80    5.40
   5   2  -7   12.60    4.00
  -5   2   7   12.40    3.80
  -4  -2   7   47.30   10.50
   4  -2  -7   41.10   11.70
  -4  -2   7   47.70    8.80
   4  -2  -7   38.00   11.30
   4   2  -7   50.29    9.50
   4   2  -7   44.30    9.20
   4   2  -7   39.90    7.80
  -3  -2   7  783.62   93.09
   3  -2  -7  610.44   92.99
  -3  -2   7  861.31   93.29
   3   2  -7  799.52   92.59
   3   2  -7  672.13   92.49
   3   2  -7  712.43   92.69
   3   2  -7  732.13   93.09
   2  -2  -7  162.18   21.40
   2   2  -7  194.68   21.90
   2   2  -7  131.39   20.40
   2   2  -7  165.68   21.10
  -2   2   7  123.39   20.80
  -1  -2   7   11.50    4.50
   1  -2  -7    5.60    2.90
   1  -2  -7    3.40    4.60
   1   2  -7    2.60    3.50
  -1   2   7    1.70    2.50
   1   2  -7    4.00    2.70
   1   2  -7    7.00    3.50
   0  -2  -7   46.10    8.40
   0  -2   7   56.79    9.50
   0   2   7   41.20    8.00
   0   2   7   35.20    6.80
   0   2  -7   55.29    8.70
   0   2  -7   49.80    9.60
  -1  -2  -7 1374.16  155.38
   1   2   7 1167.68  153.78
  -1   2  -7 1223.18  155.68
   1   2   7 1230.48  154.58
  -2  -2  -7   91.29   11.60
   2  -2   7   68.89   10.30
  -2   2  -7   61.99   12.30
   2   2   7   65.79   10.30
   2   2   7   57.39   10.70
  -2   2  -7   80.89   13.00
  -3  -2  -7  403.86   45.40
   3  -2   7  339.07   44.20
  -3   2  -7  347.57   45.80
   3   2   7  289.37   44.00
  -3   2  -7  393.56   45.30
   3   2   7  320.57   44.00
  -4  -2  -7    4.00    2.90
   4  -2   7   -3.20    3.10
  -4   2  -7    5.20    3.70
  -4   2  -7    5.00    4.50
   5  -2   7   33.10    8.70
  -5  -2  -7   25.20    7.10
   5   2   7   19.60    7.20
  -5   2  -7   22.00    7.40
   6  -2   7   12.30    6.90
  -6  -2  -7    6.30    4.00
  -6   2  -7   19.60    7.30
   6   2   7   15.00    6.10
   7  -2   7    3.90    5.00
  -7   2  -7    0.70    5.40
   7   2   7    5.80    4.80
   8  -2   7   11.30    6.10
  -8   2  -7   -5.80    5.00
   8   2   7    3.30    4.50
   9  -2   7   21.80   10.50
   9   2   7   22.60    8.30
   9   2   7   30.60   13.80
  -9   2  -7   21.40    9.00
  10  -2   7    9.00    8.10
 -10   2  -7    6.70    7.20
  10   2   7   -0.40    5.40
  10   2   7    9.50    9.90
  11  -2   7  132.79   28.60
  11   2   7  130.29   29.30
 -11   2  -7  100.29   22.90
  11   2   7  149.99   22.20
  12  -2   7    6.60    6.60
  12  -2   7   16.60   11.10
  12   2   7   -2.20    7.80
 -12   2  -7    9.80    8.10
  12   2   7   -5.00    9.60
  13  -2   7  -11.20    5.90
  13  -2   7   18.60   13.40
  13   2   7    5.30   12.30
 -13   2  -7   -1.90    8.00
  13   2   7  -20.70    7.30
  14  -2   7  -10.00   10.30
  14   2   7   -6.70   12.30
 -14   2  -7  -12.60   10.30
  14   2   7   20.00   11.50
  15  -2   7  -27.00   14.60
  15   2   7    4.40   13.80
 -15   2  -7   -0.50   11.90
  18  -3  -7   -1.10   10.30
  18  -3  -7   -2.90   11.90
  18   3  -7    0.40    8.80
  18   3  -7   -7.50   11.20
  17  -3  -7  106.39   21.30
  17   3  -7   77.99   25.20
  17   3  -7  109.49   18.70
  16  -3  -7   37.70   16.60
  16  -3  -7   45.70   16.50
  16   3  -7   82.69   20.90
  16   3  -7   92.89   16.00
  16   3  -7   95.49   13.30
  15  -3  -7   12.00    8.90
  15  -3  -7    1.20   10.40
  15   3  -7   11.20    7.20
  15   3  -7    7.80   10.80
  15   3  -7    3.50    5.30
  14  -3  -7   54.09   14.40
  14  -3  -7   47.00   18.50
 -14   3   7   46.50   15.70
  14   3  -7   86.69   13.60
  14   3  -7   62.09   19.00
  14   3  -7   84.89   14.10
  13  -3  -7   81.69   19.00
  13  -3  -7   77.49   17.10
  13   3  -7  116.29   17.10
  13   3  -7   75.99   15.30
  13   3  -7  116.49   24.30
  12  -3  -7    3.10    5.40
  12  -3  -7    6.70    8.00
  12   3  -7    3.40    7.50
 -12   3   7    4.80    7.90
  12   3  -7   -6.30    3.40
  12   3  -7   -0.60    4.50
  11  -3  -7  164.68   32.30
  11  -3  -7  169.28   25.90
  11   3  -7  151.98   24.30
 -11   3   7  166.68   26.50
  11   3  -7  194.18   29.90
  11   3  -7  179.78   24.40
  10  -3  -7   -2.90    5.00
  10  -3  -7    6.20    8.30
  10   3  -7    8.30    7.40
 -10   3   7   -2.40    6.20
  10   3  -7   -0.60    4.50
  10   3  -7   -3.30    3.20
   9  -3  -7   31.90   11.80
   9  -3  -7   10.00    7.20
  -9   3   7   41.50    9.70
   9   3  -7   42.90    7.60
  -9   3   7   43.40    7.40
   9   3  -7   22.50    7.30
   9   3  -7   20.90    9.40
   8  -3  -7   92.39   18.80
   8  -3  -7  114.09   24.50
  -8   3   7  113.89   19.00
  -8   3   7  133.79   17.40
   8   3  -7  129.49   18.60
   8   3  -7  133.59   19.60
   7  -3  -7  246.08   36.70
   7  -3  -7  199.98   37.50
   7   3  -7  305.37   37.20
  -7   3   7  269.77   35.30
   7   3  -7  300.27   35.20
  -7   3   7  268.77   35.70
   7   3  -7  273.27   36.20
   6  -3  -7   36.50   12.00
  -6  -3   7   41.50    8.90
   6  -3  -7   34.50    7.30
   6  -3  -7   31.70    8.90
  -6   3   7   39.30    8.30
   6   3  -7   35.80    8.80
  -6   3   7   34.10    8.20
   6   3  -7   65.39   11.30
   6   3  -7   41.80    7.70
   5  -3  -7  185.68   27.60
   5  -3  -7  164.18   28.20
  -5   3   7  194.18   26.60
   5   3  -7  219.18   26.10
  -5   3   7  196.58   25.80
   4  -3  -7   50.79   13.90
   4  -3  -7   43.80   10.40
  -4  -3   7   76.99   10.50
   4  -3  -7   46.60    8.60
   4   3  -7   71.39    9.30
   4   3  -7   54.79   10.90
  -4   3   7   42.00    8.40
  -4   3   7   42.90   10.80
   4   3  -7   60.69   10.80
   3   3  -7  374.56   46.40
   3   3  -7  334.87   45.20
   3   3  -7  345.37   44.80
   3   3  -7  354.26   46.00
   2   3  -7 1098.19  134.09
   2   3  -7 1040.60  133.49
   1  -3  -7   27.00    6.30
   1  -3  -7   26.90    9.70
   1   3  -7   25.90    6.60
  -1   3   7   23.00    4.90
  -1   3   7   17.80    6.70
  -1   3   7   30.90    6.60
   0  -3  -7   82.89   12.60
   0   3   7   94.99   16.80
   0   3  -7   91.79   13.50
   0   3  -7   92.69   13.50
   0   3   7   66.39   12.70
   0   3  -7   92.19   13.90
  -1  -3  -7   61.69    8.30
   1   3   7   49.00    8.00
   1   3   7   44.30   10.90
   1   3   7   30.80    7.60
  -1   3  -7   45.70    9.40
  -1   3  -7   39.60    8.40
  -2  -3  -7    2.80    2.50
  -2   3  -7    0.70    3.40
  -2   3  -7   -8.00    3.00
  -2   3  -7   -0.70    2.70
   2   3   7    3.40    2.20
   2   3   7    0.00    2.90
   2   3   7   -0.50    3.20
  -3  -3  -7  186.38   24.50
  -3   3  -7  177.58   25.80
   3   3   7  195.28   26.30
  -3   3  -7  181.08   25.40
   3   3   7  164.58   23.70
  -4  -3  -7   74.89   11.00
   4  -3   7   71.89   10.90
  -4   3  -7   47.60   12.70
   4   3   7   53.09    9.60
  -4   3  -7   59.99   12.40
   4   3   7   71.09   14.50
   5  -3   7   59.89   11.40
  -5  -3  -7   54.29   11.10
   5   3   7   75.99   15.20
  -5   3  -7   45.90   11.40
   6  -3   7   43.80   13.50
   6   3   7   58.59   13.10
  -6   3  -7   46.80   11.30
   7  -3   7  231.58   31.80
  -7   3  -7  226.68   32.30
   7   3   7  200.18   31.70
   8  -3   7    1.30    6.80
  -8   3  -7   13.00   11.80
   8   3   7   -0.60    5.40
   9  -3   7  144.89   26.30
   9   3   7  160.58   24.00
  -9   3  -7  122.29   25.60
  10  -3   7   11.70    8.60
  10   3   7  -10.10    9.20
 -10   3  -7    7.10    8.40
  10   3   7    5.90    7.60
  11  -3   7  135.09   23.80
  11   3   7  102.59   20.80
  11   3   7  122.89   30.70
 -11   3  -7   80.39   19.60
  12  -3   7    2.30    9.90
  12   3   7   16.70   11.70
  12   3   7   31.70   11.40
 -12   3  -7   10.20    7.90
  13  -3   7   25.40   15.30
 -13   3  -7   10.80   11.20
  13   3   7   45.50   18.50
  13   3   7   49.80   14.70
  14  -3   7   53.69   19.40
  14   3   7   83.49   26.50
  14   3   7   79.79   17.60
 -14   3  -7   64.69   18.70
  17  -4  -7   33.90   15.70
  17  -4  -7   34.40   14.70
  17   4  -7   57.29   16.60
  17   4  -7   51.59   12.50
  17   4  -7   71.99   19.30
  16  -4  -7    6.10    9.60
  16  -4  -7   -0.30    8.30
  16   4  -7  -11.30    6.20
  16   4  -7   -4.20   10.50
  16   4  -7    0.10    6.50
 -16   4   7    8.30   10.60
  15  -4  -7   31.20   13.20
  15  -4  -7    8.70    8.60
  15   4  -7   29.80    7.60
 -15   4   7   -3.60   10.40
  15   4  -7   12.60    6.40
  15   4  -7   12.20   11.00
  14  -4  -7   66.29   15.00
  14  -4  -7   32.10   14.20
  14   4  -7   56.49   17.00
 -14   4   7   62.39   15.50
  14   4  -7   54.79   12.60
  14   4  -7   49.50   10.90
  13  -4  -7   78.69   22.70
  13   4  -7  102.09   24.50
  13   4  -7  107.79   18.10
  13   4  -7  110.19   17.40
 -13   4   7  143.99   25.30
  12  -4  -7   21.00   10.20
  12   4  -7    6.00    6.90
 -12   4   7   11.20   10.40
  12   4  -7   18.60    7.60
  12   4  -7   14.60    5.60
  11  -4  -7   18.00   10.40
 -11   4   7   -4.90    6.90
  11   4  -7   -3.10    3.30
  11   4  -7    5.50    7.00
  11   4  -7    2.60    5.70
  10  -4  -7   60.79   17.70
  10   4  -7   70.19   14.20
  10   4  -7   42.90   14.80
 -10   4   7   86.49   11.70
 -10   4   7   64.19   14.50
  10   4  -7   61.59   11.40
   9  -4  -7   39.20   12.50
   9  -4  -7   34.30    9.90
  -9   4   7   41.80    9.90
   9   4  -7   40.50    9.70
  -9   4   7   42.20   10.50
   9   4  -7   27.00    9.30
   8  -4  -7   97.09   18.90
   8  -4  -7   97.59   23.70
   8   4  -7  121.99   19.50
  -8   4   7  119.79   17.80
  -8   4   7  114.89   19.70
   8   4  -7  110.69   16.20
   8   4  -7  138.29   18.60
   7  -4  -7  116.99   22.40
   7  -4  -7   72.59   15.80
   7   4  -7   95.19   13.80
  -7   4   7   99.79   16.90
   7   4  -7   96.99   16.20
   7   4  -7  109.99   16.00
   6  -4  -7    6.90    7.30
   6  -4  -7   19.70    7.50
  -6  -4   7   17.50    5.50
   6  -4  -7   12.60    6.40
   6   4  -7   12.50    4.00
   6   4  -7    9.40    5.20
  -6   4   7   10.40    5.60
  -6   4   7   15.30    6.00
   6   4  -7   11.30    6.00
   5  -4  -7  356.06   44.80
   5  -4  -7  287.07   44.70
   5  -4  -7  255.07   43.10
   5   4  -7  413.56   43.10
  -5   4   7  328.27   43.80
  -5   4   7  351.76   43.00
   4  -4  -7    2.30    6.10
   4  -4  -7    9.20    5.50
  -4   4   7   -0.50    2.90
   4   4  -7    3.60    3.60
   4   4  -7    0.50    2.10
   4   4  -7   -0.20    2.90
  -4   4   7   -0.80    3.20
   4   4  -7    5.10    5.10
   3  -4  -7  807.82  126.39
   3   4  -7 1027.70  125.39
   3   4  -7 1073.59  127.19
   3   4  -7 1062.49  126.09
   3   4  -7 1060.79  126.89
   2  -4  -7   74.69   17.50
   2   4  -7  103.99   14.30
   2   4  -7   98.19   15.10
   2   4  -7  107.59   15.50
  -2   4   7   66.89   13.50
   2   4  -7  102.59   12.90
   1  -4  -7   68.89   11.70
   1   4  -7   86.29   12.30
   1   4  -7   96.49   12.90
   1   4  -7   84.29   12.60
  -1   4   7   49.10   11.20
  -1   4   7   58.99   13.80
   0  -4  -7    4.10    2.50
   0   4  -7   -1.50    3.10
   0   4   7   -3.30    3.00
   0   4   7   -5.10    2.80
   0   4   7    7.30    4.20
   0   4  -7   -2.00    3.00
   0   4  -7    3.40    2.60
  -1  -4  -7  303.07   42.30
   1   4   7  277.97   42.30
  -1   4  -7  412.26   44.60
  -1   4  -7  387.76   43.90
  -1   4  -7  376.56   44.20
   1   4   7  262.27   44.00
  -2  -4  -7  107.79   13.60
   2   4   7   71.39   12.70
  -2   4  -7  118.09   15.70
  -2   4  -7   59.19   14.10
   2   4   7   96.39   15.50
  -2   4  -7   91.09   14.60
  -3  -4  -7  103.19   14.20
  -3   4  -7   82.39   16.60
   3   4   7  115.59   20.00
  -3   4  -7  105.69   18.10
   3   4   7   78.19   13.30
  -3   4  -7  103.39   15.90
  -4  -4  -7   67.59   11.30
  -4   4  -7   86.69   15.20
   4   4   7   82.79   15.40
  -4   4  -7   45.30   11.50
   4   4   7   55.69    9.60
   5  -4   7  115.89   17.40
  -5  -4  -7  139.19   18.70
   5   4   7  120.59   17.40
   5   4   7  147.39   25.20
  -5   4  -7  142.39   21.20
   6  -4   7    9.90    5.80
  -6   4  -7   -3.90    6.40
   6   4   7    5.20    3.20
   6   4   7   15.10    8.20
   7  -4   7    8.20    6.50
  -7   4  -7    6.90    7.30
   7   4   7   12.70    7.40
   8  -4   7    8.10    8.20
   8   4   7    6.90    5.80
  -8   4  -7   21.40    8.50
   9  -4   7   80.29   15.90
  -9   4  -7   53.19   15.40
  10  -4   7   15.50   10.70
 -10   4  -7    6.80    8.80
  10   4   7   14.10   12.30
  10   4   7   28.10   11.40
  11  -4   7    9.40   11.50
 -11   4  -7   43.50   13.50
  11   4   7   43.30   13.50
  11   4   7   57.59   18.10
  12  -4   7  -63.59   28.40
  12   4   7    0.70   10.60
  12   4   7    3.10   10.40
 -12   4  -7   -0.80    8.70
  13  -4   7   60.79   17.90
  13   4   7   90.19   32.20
  13   4   7   77.09   18.40
  14  -4   7    3.90   12.60
  14   4   7    2.20   13.10
  14   4   7   31.50   17.30
 -14   4  -7    9.90   12.30
  17  -5  -7  -18.90   11.80
  17  -5  -7    1.90   11.30
  17   5  -7   -2.50   12.30
  16  -5  -7  -13.50   16.70
  16  -5  -7   -7.80   11.00
 -16   5   7  -20.60   11.40
  16   5  -7    5.70   10.50
  16   5  -7    2.00    6.80
  15  -5  -7   33.50   12.10
  15  -5  -7    1.60   10.60
 -15   5   7    9.90   12.80
  15   5  -7   11.00   11.50
  15   5  -7   35.50    8.30
  14  -5  -7   17.10    9.40
  14  -5  -7   22.60   13.50
  14   5  -7   18.10    8.10
  14   5  -7   23.60    7.00
 -14   5   7   24.20   14.10
  14   5  -7    8.30   10.10
  13  -5  -7   32.30   13.50
 -13   5   7   21.80   13.20
  13   5  -7   26.30   10.60
  13   5  -7   38.00   10.50
  12  -5  -7   39.80   13.80
  12   5  -7   43.20    9.00
  12   5  -7   38.00   13.90
  12   5  -7   35.20   11.00
 -12   5   7   93.29   24.40
  11  -5  -7  124.89   27.70
 -11   5   7  139.99   25.60
  11   5  -7  141.79   23.90
  11   5  -7  140.09   22.00
  11   5  -7  132.09   22.00
  10  -5  -7   20.10   13.00
 -10   5   7   22.40    7.90
  10   5  -7   12.20    4.90
  10   5  -7   16.90    8.70
 -10   5   7   22.30    9.40
  10   5  -7   20.00    8.50
   9  -5  -7   30.40   15.20
   9   5  -7   52.79   13.30
  -9   5   7   58.49   13.40
   9   5  -7   71.19    9.40
   9   5  -7   32.20   11.50
   8  -5  -7    6.00    8.50
   8  -5  -7    4.80    5.90
  -8   5   7    5.50    5.90
   8   5  -7   -3.30    3.90
   8   5  -7    3.30    2.80
   8   5  -7    4.30    5.00
  -8   5   7   -1.40    5.90
   7  -5  -7   10.20    6.10
   7  -5  -7   12.60    8.80
  -7  -5   7    1.10    6.10
  -7   5   7   13.70    6.70
  -7   5   7   18.40    6.80
   7   5  -7   13.70    4.00
   7   5  -7    5.80    5.60
   7   5  -7   19.60    7.60
  -6  -5   7   25.60    6.80
   6  -5  -7   38.90   11.90
   6  -5  -7   19.90    7.40
   6   5  -7   29.10    8.30
  -6   5   7   31.70    9.10
   6   5  -7   33.40    9.60
  -6   5   7    3.50    6.10
   6   5  -7   19.50    5.10
   5  -5  -7   -3.30    5.80
   5  -5  -7    4.50    5.80
   5   5  -7    4.60    4.90
  -5   5   7    9.30    6.30
  -5   5   7   -6.10    3.50
   5   5  -7    1.90    2.10
   5   5  -7    4.70    5.40
   5   5  -7   -2.30    3.50
   4  -5  -7    2.00    5.90
   4  -5  -7    9.70    6.50
   4  -5  -7   16.30    6.50
   4   5  -7    6.40    3.90
   4   5  -7    5.60    3.50
   4   5  -7    9.30    5.50
  -4   5   7    9.30    4.70
   4   5  -7    5.20    5.70
  -4   5   7    3.50    4.80
   3  -5  -7  798.62   88.49
   3  -5  -7  663.93   88.49
  -3   5   7  646.34   88.39
  -3   5   7  658.23   86.49
   2  -5  -7  326.77   50.29
   2   5  -7  422.26   51.29
   2   5  -7  388.06   49.99
   2   5  -7  450.75   51.89
   2   5  -7  367.96   48.70
  -1   5   7    5.30    4.80
  -1   5   7    1.70    3.60
   1   5  -7    0.30    3.60
   1   5  -7    2.60    4.10
   1   5  -7    2.80    3.40
   0  -5  -7    6.70    3.40
   0   5  -7    9.10    4.70
   0   5  -7    8.60    3.80
   0   5  -7    0.60    4.70
   0   5   7   -1.40    4.20
   0   5   7    2.20    4.90
  -1  -5  -7   30.70    5.80
  -1   5  -7   12.80    5.70
   1   5   7   24.70    9.20
  -1   5  -7   27.30    7.60
  -1   5  -7   27.70    6.80
  -2  -5  -7   33.30    6.90
   2   5   7   33.20    9.90
  -2   5  -7   38.10    9.00
  -2   5  -7   40.10   10.00
  -3  -5  -7  145.99   20.00
   3   5   7  148.09   23.70
  -3   5  -7  139.19   21.90
  -3   5  -7  151.98   22.70
  -4  -5  -7  373.56   43.80
  -4   5  -7  292.57   45.00
   4   5   7  325.17   44.10
  -4   5  -7  331.97   45.90
   4   5   7  368.76   47.80
  -5  -5  -7   42.40    7.60
  -5   5  -7   28.50   10.10
   5   5   7   44.90   12.90
   5   5   7   24.80    6.20
  -5   5  -7   48.00   11.50
   6   5   7  258.87   35.30
   6   5   7  214.38   29.40
   7  -5   7   -7.00    5.00
  -7   5  -7   -6.50    5.90
   7   5   7   -0.60    5.70
   8  -5   7    9.80    5.70
   8   5   7   -3.00    7.00
  -8   5  -7   -4.00    6.40
   9  -5   7    8.70    6.60
   9   5   7   13.60    8.70
   9   5   7    4.80    4.60
  -9   5  -7    9.60    8.10
  10  -5   7    7.20    6.90
 -10   5  -7    8.00    8.90
  10   5   7   -2.20    8.10
  11  -5   7   41.50   10.80
 -11   5  -7   40.90   14.70
  11   5   7   52.29   16.10
  11   5   7   43.30   18.00
  12  -5   7   16.00    9.40
 -12   5  -7   32.00   13.10
  12   5   7   36.10   13.30
  13  -5   7   21.20    9.60
  13   5   7   -4.90   12.20
  13   5   7   13.40   13.70
 -13   5  -7    1.60   10.30
  16  -6  -7   -2.70   10.30
  16  -6  -7  -11.30   12.90
  16   6  -7   18.50    8.30
 -16   6   7   14.10   13.90
  16   6  -7   -1.20   11.30
  15  -6  -7   20.00   13.20
 -15   6   7   32.00   15.50
  15   6  -7   33.40   10.60
  14  -6  -7   28.90   14.40
  14  -6  -7    7.90   10.30
 -14   6   7   26.10   14.70
  14   6  -7   19.90   12.20
  14   6  -7   25.30   10.00
  13  -6  -7   33.00   14.00
  13   6  -7   22.70    9.20
  13   6  -7   21.80   11.20
 -13   6   7   26.30   13.70
  12  -6  -7   82.89   22.10
  12   6  -7   98.79   21.50
 -12   6   7  111.79   24.10
  12   6  -7   83.29   18.40
  12   6  -7  100.59   14.10
  11  -6  -7   37.80   12.20
  11   6  -7   24.40    8.40
  11   6  -7   23.60    5.30
  11   6  -7   30.10   10.30
 -11   6   7   16.80    7.70
 -11   6   7   16.90   12.40
  10  -6  -7   67.79   17.90
  10   6  -7   89.79   12.50
  10   6  -7   67.99   16.40
  10   6  -7   78.89   17.80
 -10   6   7  106.09   19.90
 -10   6   7   86.29   16.60
   9  -6  -7   15.70   10.40
   9   6  -7   14.20    7.20
  -9   6   7   29.10   10.00
   9   6  -7    5.40    3.70
  -9   6   7   10.10    9.50
   8  -6  -7   -1.80    7.10
   8  -6  -7   -0.40    5.60
  -8   6   7    5.40    7.50
   8   6  -7   -0.70    2.80
   8   6  -7   -3.10    5.40
  -8   6   7   -7.30    5.90
   8   6  -7   -4.80    4.70
  -7  -6   7  127.29   18.70
   7  -6  -7   88.49   20.60
   7  -6  -7   88.59   18.80
   7   6  -7  149.69   21.70
  -7   6   7  132.09   20.10
   7   6  -7   99.99   20.20
   7   6  -7   99.19   15.30
   7   6  -7  112.69   20.80
  -7   6   7  105.79   21.80
  -6  -6   7   69.49   11.80
   6  -6  -7   59.69   14.30
   6  -6  -7   42.90   12.50
  -6   6   7   69.19   13.20
   6   6  -7   49.90   10.00
   6   6  -7   81.09   15.50
  -6   6   7   51.99   14.70
   6   6  -7   86.49   15.70
   6   6  -7   88.29   17.00
   5  -6  -7  912.21  108.29
   5  -6  -7  706.13  107.99
  -5   6   7  807.32  106.89
  -5   6   7  778.12  108.39
   5   6  -7 1006.20  106.39
   4  -6  -7  152.88   24.20
   4  -6  -7  133.69   23.40
  -4   6   7  129.89   23.10
   4   6  -7  196.58   25.20
   4   6  -7  178.08   23.80
   4   6  -7  159.48   21.10
  -4   6   7  125.09   22.50
   4   6  -7  144.29   21.50
   3  -6  -7    1.20    4.70
   3  -6  -7    0.00    7.00
   3   6  -7    2.40    5.10
   3   6  -7   -0.60    3.20
  -3   6   7    5.60    5.50
   3   6  -7   -3.00    4.50
  -3   6   7   -3.60    4.40
   3   6  -7    5.10    3.60
   2  -6  -7    9.20    4.70
   2   6  -7   10.60    4.40
   2   6  -7    5.70    5.70
  -2   6   7    3.70    5.60
   2   6  -7    4.70    3.40
   2   6  -7   11.20    4.60
  -2   6   7    0.50    5.50
   2   6  -7    6.00    6.60
   1  -6  -7  161.78   22.10
  -1   6   7  109.59   22.20
   1   6  -7  172.58   23.50
   1   6  -7  159.18   23.00
   1   6  -7  163.18   21.80
  -1   6   7  133.19   23.60
   0  -6  -7  358.66   50.09
   0   6   7  328.47   52.79
   0   6  -7  418.56   52.39
   0   6  -7  453.15   52.49
  -1  -6  -7  233.78   28.50
  -1   6  -7  247.28   31.40
   1   6   7  206.18   32.60
   1   6   7  171.28   29.60
  -2  -6  -7    4.40    2.90
   2   6   7   -5.70    5.10
   2   6   7   11.40    7.20
  -2   6  -7    6.70    4.50
  -2   6  -7   12.30    6.80
  -3  -6  -7   32.50    6.10
  -3   6  -7   24.40    9.50
   3   6   7   20.10    9.80
  -3   6  -7   26.10    9.20
  -4  -6  -7    0.70    2.20
  -4   6  -7    0.20    5.60
  -4   6  -7   -3.70    5.40
   4   6   7    0.00    4.70
  -5   6  -7   10.50    6.40
  -5   6  -7   12.40    7.10
   5   6   7    7.10    7.50
  -6   6  -7   21.40    9.10
   6   6   7   19.80   11.00
  -6   6  -7   27.50    9.10
   7   6   7   32.10   12.40
  -7   6  -7   25.60   11.20
  -8   6  -7   -4.40    7.00
   8   6   7    6.10    7.90
   9  -6   7   25.80    8.00
  -9   6  -7   46.10   13.80
   9   6   7   36.80   16.20
  10  -6   7   -4.10    6.20
 -10   6  -7    4.50    9.60
  10   6   7   12.40   11.20
 -11   6  -7   56.49   16.50
  11   6   7   38.40   16.90
  12   6   7   83.29   25.90
 -12   6  -7   78.39   21.60
  12   6   7   93.79   22.90
  13  -6   7  -11.30   11.30
 -13   6  -7    8.20   10.90
  13   6   7   -2.10   13.70
  13   6   7   -7.20   11.30
  15  -7  -7    5.20   11.80
  15   7  -7    4.60   10.90
  15   7  -7   11.20    9.30
 -15   7   7    2.90   13.90
  14  -7  -7   17.40   11.20
 -14   7   7   -8.60   12.70
  14   7  -7   -9.30    6.60
  14   7  -7   -1.60    9.40
  13  -7  -7   15.30   10.40
  13  -7  -7   50.69   14.10
  13   7  -7   48.40   12.40
  13   7  -7   39.80   14.30
 -13   7   7   51.09   16.50
  12  -7  -7    1.80   12.30
 -12   7   7   27.50   13.60
  12   7  -7   16.80    8.40
  12   7  -7   -5.40    7.90
  11  -7  -7   10.00   11.00
  11   7  -7    8.10    9.40
 -11   7   7   17.10    8.80
 -11   7   7   32.60   14.50
  11   7  -7   15.10    8.40
  10  -7  -7   29.70   11.40
  10  -7  -7   29.40   13.50
  10   7  -7   34.90   12.60
 -10   7   7   56.39   15.20
 -10   7   7   44.50   13.00
  10   7  -7   45.50   12.50
   9  -7  -7    5.00    7.00
   9  -7  -7   -5.40    8.90
   9   7  -7   -2.90    6.90
   9   7  -7   -4.20    5.80
  -9   7   7    5.40    9.60
  -9   7   7   16.40   10.50
   8  -7  -7   -0.20    9.00
   8  -7  -7   14.40    8.30
   8   7  -7   19.50   11.30
  -8   7   7    7.10   10.10
   8   7  -7   20.10    4.10
   8   7  -7   18.70    8.60
  -8   7   7   -6.60    8.00
   8   7  -7   20.40    9.20
   7  -7  -7   72.89   19.20
   7  -7  -7   69.69   17.30
  -7  -7   7   92.29   16.10
   7   7  -7   95.69   19.50
   7   7  -7  101.59   14.10
  -7   7   7  129.09   21.20
  -7   7   7  114.29   22.20
   7   7  -7  126.49   22.00
   7   7  -7  104.99   20.30
  -6  -7   7  -12.50    7.00
   6  -7  -7   -9.40    7.80
   6  -7  -7   10.80    8.00
   6   7  -7   -2.60    5.70
   6   7  -7    6.30    7.50
   6   7  -7   -0.40    2.90
  -6   7   7   -7.00    6.70
   6   7  -7   -1.50    5.50
  -6   7   7   -0.90    7.00
   5  -7  -7  110.09   22.00
   5  -7  -7  101.19   20.00
  -5   7   7  123.59   21.10
   5   7  -7   91.79   18.60
  -5   7   7   81.69   21.10
   5   7  -7  148.29   20.80
   5   7  -7  146.59   19.10
   4  -7  -7   92.19   20.30
   4  -7  -7  100.39   18.80
   4   7  -7  109.39   21.40
   4   7  -7  111.99   18.10
   4   7  -7  117.59   16.80
  -4   7   7   81.49   17.60
  -4   7   7  106.79   22.10
   3  -7  -7  106.39   17.90
   3   7  -7   80.89   16.00
  -3   7   7   85.39   20.60
   3   7  -7  126.29   19.50
  -3   7   7   91.79   17.00
   2  -7  -7   12.20    6.50
   2   7  -7   13.30    4.60
  -2   7   7   -3.00    5.70
   2   7  -7    3.10    7.00
   2   7  -7   14.40    9.20
   2   7  -7    5.00    6.10
  -2   7   7   -5.00    6.80
   1  -7  -7  113.79   19.10
  -1   7   7  111.89   21.10
   1   7  -7  143.19   21.10
  -1   7   7  109.39   24.40
   1   7  -7  142.49   21.30
   0  -7  -7   33.20    7.80
   0   7  -7   36.40   10.10
   0   7   7   27.00   10.10
   0   7  -7   39.10    9.80
  -1  -7  -7   37.00    7.00
   1   7   7   43.80   10.30
  -1   7  -7   27.00   10.90
   1   7   7   43.50   13.80
  -1   7  -7   31.30   10.90
  -2  -7  -7   11.50    3.70
   2   7   7   15.70    8.70
   2   7   7   15.30    8.30
  -2   7  -7    0.00    5.40
  -2   7  -7   27.00   11.40
   3   7   7   22.80   11.10
  -3   7  -7   23.70    9.50
   3   7   7   47.70   12.20
  -3   7  -7   17.30    8.10
   4   7   7   13.80    9.10
  -4   7  -7   24.70    9.10
  -4   7  -7   20.00    8.00
  -5   7  -7  128.19   21.60
   5   7   7  130.39   27.50
  -5   7  -7  132.09   22.80
   6   7   7    0.20    9.70
  -6   7  -7   17.20    9.10
  -6   7  -7    3.20    7.50
  -7   7  -7  209.88   34.80
  -7   7  -7  247.88   33.40
   7   7   7  221.08   41.40
   8   7   7  122.69   25.90
  -8   7  -7   70.29   18.90
  -9   7  -7   33.70   11.20
   9   7   7   14.70   12.50
 -10   7  -7   -7.10    8.70
  10   7   7   -7.60   11.70
  11   7   7   27.60   15.40
  11   7   7   12.40   14.90
 -11   7  -7   31.70   14.30
  12   7   7   -3.30   11.00
 -12   7  -7    3.50   12.00
  14  -8  -7   -4.30   18.50
  14  -8  -7   -6.20   11.50
 -14   8   7    6.00   12.80
  14   8  -7   -2.10   11.30
  14   8  -7   -7.50    8.00
  13  -8  -7    4.60   13.60
  13  -8  -7  -12.40   10.50
  13   8  -7   21.90   12.40
 -13   8   7    4.30   12.80
  13   8  -7    8.30    7.50
  12  -8  -7   18.40   13.00
  12  -8  -7   -6.60    9.70
  12   8  -7   -6.50    8.10
  12   8  -7   -1.10    7.10
 -12   8   7   26.20   13.30
 -12   8   7    9.80    8.60
  11  -8  -7   25.50   11.80
  11  -8  -7    5.30   12.10
  11   8  -7   18.40    9.30
  11   8  -7   40.30   13.90
 -11   8   7   18.70   11.10
 -11   8   7   -4.10   10.50
  10  -8  -7   28.70   13.20
  10  -8  -7   19.50   11.50
  10   8  -7   18.20   11.90
 -10   8   7   32.60   12.00
  10   8  -7   20.10   10.50
  10   8  -7   28.50   10.90
 -10   8   7   30.20   12.40
   9  -8  -7   21.80   13.10
   9  -8  -7   -0.40    8.00
   9   8  -7   15.90   11.50
   9   8  -7   11.80    7.30
  -9   8   7    8.60   11.00
   9   8  -7  -12.80    6.00
  -9   8   7    3.60   10.80
   8  -8  -7   71.29   17.80
   8  -8  -7   78.69   18.90
  -8   8   7  112.99   23.40
  -8   8   7  124.49   22.40
   8   8  -7   99.09   19.50
   7  -8  -7   13.20   10.60
   7  -8  -7   29.00   11.70
  -7   8   7   32.80   11.30
   7   8  -7   32.10   10.70
   7   8  -7   40.30   13.50
   7   8  -7   42.00   11.40
  -7   8   7   44.40   15.10
   6  -8  -7   20.00   10.20
  -6  -8   7   14.00    9.80
   6  -8  -7   31.90   11.10
  -6   8   7   24.50   10.20
   6   8  -7   29.80   11.10
   6   8  -7   30.50   11.60
   6   8  -7   35.10    9.90
  -6   8   7   26.30   12.60
   5  -8  -7   18.10    8.60
   5   8  -7   11.80   10.40
   5   8  -7   18.40    8.10
   5   8  -7   17.10    8.40
  -5   8   7    7.10    8.20
   4  -8  -7   45.80   12.60
   4   8  -7   47.90   14.90
  -4   8   7   57.79   13.20
   4   8  -7   37.40   12.00
  -4   8   7   50.49   16.30
   4   8  -7   46.60   10.20
   3  -8  -7  102.69   20.70
   3   8  -7  155.68   24.60
  -3   8   7  111.29   22.40
   3   8  -7  127.59   19.30
  -3   8   7  126.79   26.90
   3   8  -7  164.08   23.60
   2  -8  -7   62.99   13.50
  -2   8   7   86.19   20.50
  -2   8   7   77.79   16.10
   2   8  -7   64.99   16.10
   2   8  -7   62.99   15.70
   1  -8  -7   33.00    8.60
  -1   8   7   33.80   13.20
   1   8  -7   26.00   11.00
  -1   8   7   24.90   10.10
   1   8  -7   16.70    9.70
   0  -8  -7    9.70    3.80
   0   8   7   16.50    8.10
   0   8   7   -6.50    6.80
   0   8  -7    1.90    6.00
   0   8  -7   15.30    8.00
  -1  -8  -7  167.58   22.70
  -1   8  -7  177.48   27.10
  -1   8  -7  162.58   26.30
   1   8   7  134.89   31.70
   1   8   7  175.08   28.60
  -2  -8  -7  145.99   18.90
   2   8   7  124.39   27.80
  -2   8  -7   93.19   23.80
  -2   8  -7  185.08   25.10
   2   8   7  128.79   24.30
  -3   8  -7   14.40    6.60
   3   8   7    8.50    7.60
   3   8   7   13.40   10.10
  -3   8  -7    7.60    9.00
  -4   8  -7   -3.00    6.10
   4   8   7    7.00    9.80
  -4   8  -7    2.30    6.10
   4   8   7    6.60    7.80
  -5   8  -7   12.40    7.80
  -5   8  -7    7.20    7.60
   5   8   7   10.10   10.70
  -6   8  -7   50.59   15.50
   6   8   7   70.29   20.70
  -6   8  -7   40.80   13.10
  -7   8  -7   -2.70    9.10
  -7   8  -7   20.90    8.80
   7   8   7    9.10   11.50
  -8   8  -7    0.10    8.80
   8   8   7   -8.50    9.80
   9   8   7   74.89   22.80
 -10   8  -7   13.80   11.30
 -11   8  -7   22.60   13.10
  13  -9  -7   42.10   17.20
  13   9  -7   48.20   19.70
  13   9  -7   44.10   15.80
  13   9  -7   52.69   14.60
 -13   9   7   94.69   22.70
  12  -9  -7  -15.30   11.10
  12  -9  -7  -13.90   13.00
 -12   9   7   24.80   11.50
  12   9  -7   -5.40   11.60
  12   9  -7   -9.00   12.80
 -12   9   7    9.10   14.30
  11  -9  -7   -0.20   11.20
  11  -9  -7  -18.50   11.70
  11   9  -7   21.90   14.20
 -11   9   7   13.60   12.20
  11   9  -7    4.50    8.60
 -11   9   7    0.10   12.50
  10  -9  -7  -22.10   10.20
  10  -9  -7  -13.90    9.30
 -10   9   7   25.20   11.20
  10   9  -7   -5.70    6.90
  10   9  -7   -2.10   10.70
  10   9  -7   -7.70   13.00
   9  -9  -7   13.60   11.60
   9  -9  -7   11.00   11.50
  -9   9   7   38.20   15.10
  -9   9   7   22.30   12.20
   9   9  -7   40.90   15.00
   9   9  -7   31.60   11.30
   9   9  -7   49.30   16.00
   8  -9  -7    6.30   10.20
   8  -9  -7   26.60   12.00
   8   9  -7   24.20   14.80
  -8   9   7   14.90   15.50
   8   9  -7   23.80    9.30
   8   9  -7   38.40   11.80
  -8   9   7   22.70   13.30
   7  -9  -7    8.40    9.20
   7  -9  -7   10.40   10.10
  -7   9   7   -5.50   11.10
   7   9  -7   12.60   10.90
   7   9  -7   -4.70    5.50
  -7   9   7  -10.60    7.20
   6  -9  -7   34.90   11.80
   6   9  -7   37.50   11.40
   6   9  -7   27.20   10.10
  -6   9   7    4.10   12.80
  -6   9   7   23.10   10.20
   6   9  -7   27.90   12.50
   5   9  -7    1.50    8.90
  -5   9   7  -19.10    9.00
   5   9  -7   -2.40    7.50
  -5   9   7   -1.10    7.20
   5   9  -7    0.30    7.30
   4  -9  -7   29.20   11.10
  -4   9   7   27.40   13.70
   4   9  -7   35.30   11.90
   4   9  -7   39.20   12.70
  -4   9   7   39.90   11.80
   4   9  -7   35.80    9.80
   3  -9  -7  242.98   34.90
   3   9  -7  250.47   32.10
   3   9  -7  309.87   37.50
   3   9  -7  206.18   34.20
  -3   9   7  171.98   39.40
  -3   9   7  196.18   34.70
   2  -9  -7    8.60    7.00
   2   9  -7   12.60    7.00
  -2   9   7   -3.00    9.90
   2   9  -7   20.70    9.30
  -2   9   7   14.20    8.50
   2   9  -7   18.70    9.80
   1  -9  -7    1.90    6.30
  -1   9   7   29.10   13.00
   1   9  -7   26.20    9.70
  -1   9   7   22.00   10.10
   1   9  -7   23.60   10.00
   0  -9  -7   28.10    6.40
   0   9  -7   20.80    9.40
   0   9  -7   14.90    9.80
   0   9   7   23.40   11.80
   0   9   7   18.30    9.50
  -1  -9  -7   13.00    4.20
  -1   9  -7    2.40    6.50
   1   9   7    8.70    8.60
   1   9   7   -1.60   10.50
  -1   9  -7    5.40    8.20
   2   9   7   61.39   20.10
   2   9   7   64.09   19.60
  -2   9  -7   33.10   12.10
  -2   9  -7   45.40   12.30
   3   9   7   36.40   11.60
  -3   9  -7   -3.00    7.70
  -3   9  -7   11.80    8.40
   3   9   7   16.00   13.00
  -4   9  -7   82.59   21.40
   4   9   7  167.68   32.00
  -4   9  -7  115.79   23.80
   4   9   7  147.39   24.50
   5   9   7   22.50   11.70
  -5   9  -7   28.80   10.20
  -5   9  -7   14.90    9.90
   5   9   7   14.50   16.10
  -6   9  -7   10.60    9.10
   6   9   7   -3.00   10.00
  -6   9  -7    4.40   10.40
   6   9   7    1.30   11.10
  -7   9  -7   17.60   12.90
   7   9   7  -25.30   10.10
  -7   9  -7    5.90    7.90
   7   9   7   -3.30   16.50
   8   9   7   53.49   19.50
  -8   9  -7   59.99   14.10
  -8   9  -7   49.30   15.90
  -9   9  -7   -2.70   10.20
   9   9   7   -6.60   12.70
  11 -10  -7   -4.10   14.00
  11 -10  -7   -0.50   12.00
  11  10  -7    8.90   13.40
  11  10  -7  -14.30   14.30
 -11  10   7  -11.60   13.10
  11  10  -7   -0.70    9.30
 -11  10   7    4.20   13.70
  10 -10  -7   34.10   14.90
  10 -10  -7   -3.00   12.60
  10  10  -7    6.00    8.40
 -10  10   7   20.20   16.20
 -10  10   7   15.20   11.60
  10  10  -7    7.00   13.70
  10  10  -7   -0.80   12.20
   9 -10  -7   -3.00    9.90
   9 -10  -7  -18.30   10.40
   9  10  -7   19.40   10.20
  -9  10   7    6.80   12.30
   9  10  -7    5.20   10.80
  -9  10   7   14.40   15.40
   9  10  -7   24.30   12.60
   8 -10  -7   -2.30   10.90
  -8  10   7   37.70   15.50
   8  10  -7   14.40   12.00
   8  10  -7   23.00   16.10
  -8  10   7   19.00   13.40
   7 -10  -7    4.70   10.00
   7  10  -7   12.90   11.90
  -7  10   7    9.50   10.80
  -7  10   7   21.50   15.90
   7  10  -7   15.40    9.20
   7  10  -7   13.20   12.60
   6 -10  -7   46.30   15.50
   6  10  -7   57.39   25.30
  -6  10   7   55.99   15.70
   6  10  -7   52.09   14.10
   6  10  -7  118.99   23.20
  -6  10   7   99.39   24.80
   5 -10  -7    2.70    9.80
  -5  10   7   -3.40   12.90
   5  10  -7    3.80   10.30
   5  10  -7   -5.10    9.10
  -5  10   7   15.50    8.00
   5  10  -7   -1.20    7.50
  -4  10   7    9.80   12.50
   4  10  -7    1.80    7.60
  -4  10   7   28.90    9.70
   4  10  -7   23.00   11.00
   4  10  -7   -9.40    8.30
   3 -10  -7  274.37   37.90
  -3  10   7  247.38   38.30
   3  10  -7  322.87   40.60
   3  10  -7  202.98   37.60
   3  10  -7  275.17   36.00
  -3  10   7  179.18   42.30
   2 -10  -7  -10.10    6.10
   2  10  -7   -1.00    7.20
   2  10  -7    1.60    8.10
  -2  10   7   18.00    8.50
  -2  10   7   -0.60   10.80
   2  10  -7   19.00   10.60
   1 -10  -7   36.50    9.80
   1  10  -7   43.00   13.60
   1  10  -7   20.50   10.10
  -1  10   7   41.10   15.80
   0 -10  -7   53.69   10.60
   0  10   7   59.29   20.20
   0  10  -7   27.70   12.50
   0  10   7   99.19   17.20
   0  10  -7   70.79   16.90
  -1 -10  -7   69.39   11.60
   1  10   7  100.69   18.70
   1  10   7   66.69   22.50
  -1  10  -7   96.79   20.60
  -1  10  -7   63.39   18.30
   2  10   7   11.60   13.70
   2  10   7  -13.70    9.10
  -2  10  -7   10.30    8.30
  -2  10  -7   14.30   10.10
   3  10   7   58.59   19.20
   3  10   7   53.39   16.30
  -3  10  -7   55.39   15.50
  -3  10  -7   57.89   15.50
  -4  10  -7   -3.40    8.70
  -4  10  -7   10.40    7.70
   4  10   7    5.90    9.80
   5  10   7    6.10   15.70
   5  10   7    5.20   10.60
  -5  10  -7   30.70   12.20
   6  10   7   58.29   15.60
  -6  10  -7   39.50   13.30
   6  10   7   31.70   19.50
  -6  10  -7   33.10   15.00
  -7  10  -7    9.50   10.30
   7  10   7  -25.00   11.70
   7  10   7  -30.10   11.90
  -7  10  -7    1.50    9.10
  -8  11   7   27.20   14.30
   8  11  -7   -4.20    8.70
   8  11  -7   -7.90   12.20
  -8  11   7  -23.00   15.50
   8  11  -7   -4.40   13.00
   7 -11  -7   13.60   13.40
  -7  11   7   35.60   18.90
   7  11  -7   63.59   18.40
   7  11  -7   18.40   15.40
   7  11  -7   22.70   12.80
  -7  11   7   65.09   17.10
   6 -11  -7   57.49   17.00
   6  11  -7   90.69   20.90
  -6  11   7   67.69   17.90
   6  11  -7   61.79   16.00
   6  11  -7   56.79   18.30
  -6  11   7   82.89   22.70
   5 -11  -7   -7.80    8.80
   5  11  -7   -6.30   11.30
  -5  11   7   16.80   16.40
   5  11  -7   10.00   10.20
  -5  11   7   19.50   10.40
   4 -11  -7   22.10   12.70
  -4  11   7   13.10   18.00
  -4  11   7   19.00   11.50
   4  11  -7   29.10   14.20
   4  11  -7   21.30    9.60
   4  11  -7   17.10   14.70
   3  11  -7    0.20    8.70
   3  11  -7  -12.30   11.10
  -3  11   7  -25.00   12.90
  -3  11   7   -1.90    9.40
   2 -11  -7  -11.60    7.60
   2  11  -7   -1.70    7.50
  -2  11   7    3.50   10.20
  -2  11   7    6.40   14.30
   1 -11  -7    0.00    7.70
  -1  11   7   14.50   11.10
   0 -11  -7    2.60   10.80
   0  11   7    3.70   14.60
   0  11   7   -3.40   10.90
   1  11   7    6.80   12.00
  -1  11  -7    6.80    9.90
   1  11   7  -20.70    9.40
   2  11   7   32.60   13.00
   2  11   7   28.00   17.80
  -2  11  -7   45.40   15.90
   3  11   7   16.60   17.40
  -3  11  -7   31.30   11.50
   3  11   7   11.00   11.60
   4  11   7  -13.70   13.60
   4  11   7   15.00   11.60
  -4  11  -7    5.80   10.80
  -5  11  -7   13.80   10.20
   5  11   7   15.20   14.90
   5  11   7   -9.70   12.60
   2  12  -7   32.70   12.80
  -2  12   7   15.00   14.00
  18   0  -8    4.80    8.90
  18   0  -8   10.60   11.40
  17   0  -8  -11.90    8.20
  17   0  -8   -4.10   10.50
  16   0  -8   34.10   10.70
  16   0  -8   20.20   13.30
  15   0  -8  -11.50    5.70
  15   0  -8   -0.60   10.30
  14   0  -8  324.97   45.10
  14   0  -8  265.37   43.70
  13   0  -8   -0.50    7.70
  13   0  -8   -5.00    5.80
  12   0  -8  284.57   39.80
  12   0  -8  245.48   36.90
  11   0  -8    1.20    4.80
  11   0  -8    0.30    5.50
 -11   0   8  -14.00    4.50
  10   0  -8  158.68   24.50
 -10   0   8  210.08   24.30
  10   0  -8  112.39   27.30
   9   0  -8   -4.60    3.90
   9   0  -8    0.80    5.00
   8   0  -8  228.78   27.70
  -8   0   8  204.48   26.90
   8   0  -8  145.39   27.20
   7   0  -8    3.40    4.10
   7   0  -8    4.70    5.40
   7   0  -8    3.00    3.60
  -7   0   8   -1.00    3.70
   6   0  -8   69.59   14.10
   6   0  -8   59.69   10.70
  -6   0   8   59.99   11.30
   6   0  -8   74.49   12.90
  -5   0   8   -0.80    2.40
   5   0  -8    3.30    5.40
   5   0  -8    1.40    2.70
   4   0  -8   94.69   15.40
  -4   0   8   60.79   11.90
  -4   0   8   59.79    9.90
  -3   0   8   -1.40    1.90
   3   0  -8   -0.50    1.80
   3   0  -8    0.50    4.80
   3   0  -8   -1.00    2.00
  -3   0   8    0.50    3.50
  -2   0   8 1486.75  199.88
   2   0  -8 1721.33  198.68
   1   0  -8    3.50    3.00
   1   0  -8   -2.70    3.20
   1   0  -8    1.70    2.00
  -1   0   8    4.10    2.90
   0   0  -8   78.09   11.60
   0   0  -8   82.79   13.00
   0   0   8   82.49   11.50
   1   0   8    4.20    4.50
   1   0   8    1.70    5.00
  -1   0  -8    2.60    3.20
  -1   0  -8   -0.70    2.80
   2   0   8  278.97   38.00
  -2   0  -8  350.26   40.10
  -2   0  -8  282.57   38.20
  -3   0  -8    0.60    3.40
  -3   0  -8    0.60    7.40
  -4   0  -8   41.40   10.10
  -4   0  -8   41.50    8.80
  -5   0  -8    0.60    4.40
  -5   0  -8    0.70    3.00
  -6   0  -8   46.60   11.00
  -6   0  -8   50.29   11.60
   7   0   8   -1.10    6.10
  -7   0  -8   -1.80    4.80
  -8   0  -8   17.10    8.00
   8   0   8    8.90    7.30
   9   0   8    0.10    7.00
  10   0   8  222.58   29.80
  10   0   8  240.38   35.70
 -10   0  -8  171.18   31.00
 -11   0  -8   -3.00    7.40
  11   0   8   -9.60    8.40
  11   0   8   -1.70    5.80
  12   0   8   85.59   16.50
  12   0   8   64.09   21.30
  13   0   8  -18.20    7.10
  13   0   8    7.50   11.30
  14   0   8   -6.00    9.80
  14   0   8   -9.90   11.70
  18  -1  -8   11.10   13.40
  18  -1  -8  -18.00    8.90
  18   1  -8   -7.10    8.50
  18   1  -8    7.10   13.80
  17  -1  -8   -7.00    7.90
  17  -1  -8   10.20   12.30
  17   1  -8   17.20   19.50
  17   1  -8   -2.60    7.80
  16  -1  -8   20.10   10.00
  16  -1  -8   20.30   10.20
  16   1  -8   22.90    9.20
  16   1  -8   23.30   12.70
  15  -1  -8    9.20    9.10
  15  -1  -8    7.30    7.30
  15   1  -8    9.40    7.50
  15   1  -8   18.80   11.60
  14  -1  -8   -8.10    6.40
  14  -1  -8  -12.10    8.30
  14   1  -8  -12.00    7.20
  14   1  -8    9.30    6.90
  13  -1  -8   24.10   12.90
 -13  -1   8   47.20    9.60
  13  -1  -8   34.80   13.80
  13   1  -8   42.10   10.70
  13   1  -8   51.89   15.80
  12  -1  -8  202.88   29.30
  12  -1  -8  186.78   30.40
 -12  -1   8  205.48   28.00
  12   1  -8  142.49   32.20
  12   1  -8  204.58   28.70
 -11  -1   8  199.88   29.20
  11  -1  -8  224.98   30.40
  11  -1  -8  188.78   31.50
  11   1  -8  179.68   31.20
  11   1  -8  226.78   29.50
 -10  -1   8   32.00   10.10
  10  -1  -8   33.10   12.40
  10  -1  -8   25.70    8.30
 -10   1   8   43.40    7.90
  10   1  -8   33.90   11.30
  10   1  -8   33.10    8.70
  -9  -1   8  148.39   20.70
   9  -1  -8   78.39   19.20
   9  -1  -8   99.79   18.00
   9   1  -8  122.19   21.40
   9   1  -8  106.49   17.00
  -9   1   8   99.39   15.70
   8  -1  -8  223.88   30.30
  -8  -1   8  260.77   31.40
   8  -1  -8  173.58   30.60
   8   1  -8  245.18   28.70
  -8   1   8  191.78   28.20
   8   1  -8  193.18   30.40
   8   1  -8  222.08   29.70
   7  -1  -8  357.56   47.50
  -7  -1   8  382.76   48.30
   7  -1  -8  358.86   46.10
   7   1  -8  384.66   48.10
   7   1  -8  317.97   46.50
   7   1  -8  364.26   47.00
   6  -1  -8  116.69   22.00
   6  -1  -8  173.38   22.60
   6  -1  -8  144.69   20.80
  -6  -1   8  139.29   21.70
   6   1  -8  156.18   21.90
   6   1  -8  161.68   21.20
   5  -1  -8   60.59    9.40
  -5  -1   8   57.39   12.90
   5  -1  -8   56.99   11.40
   5  -1  -8   94.59   16.70
  -4  -1   8  114.79   16.30
   4  -1  -8  153.78   21.60
   4  -1  -8   99.99   15.90
   4   1  -8   86.89   14.80
   4   1  -8   98.69   15.60
  -3  -1   8   16.10    6.80
   3  -1  -8   17.00    5.90
  -3   1   8   10.30    4.80
   3   1  -8   15.40    4.20
   3   1  -8   19.80    6.40
   3   1  -8   12.30    4.00
   2  -1  -8  191.48   29.40
  -2  -1   8  257.07   29.20
   2   1  -8  212.38   28.60
   2   1  -8  200.98   29.50
   2   1  -8  235.48   29.00
  -1  -1   8  307.67   35.70
  -1  -1   8  315.57   35.10
   1  -1  -8  288.17   36.20
   1  -1  -8  221.88   36.00
  -1   1   8  219.38   35.90
   1   1  -8  292.07   35.20
   1   1  -8  261.47   35.20
   0  -1   8  160.88   22.20
   0  -1   8  172.68   21.80
   0  -1  -8  186.18   21.50
   0  -1  -8  194.58   23.40
   0   1  -8  163.88   22.20
   0   1   8  160.38   23.30
   0   1  -8  168.08   23.40
   0   1   8  136.39   21.10
   1  -1   8  178.08   24.30
  -1  -1  -8  206.58   24.10
   1  -1   8  168.08   24.40
  -1  -1  -8  204.68   25.50
  -1   1  -8  182.38   24.50
  -1   1  -8  171.38   25.40
   1   1   8  169.28   23.80
   2  -1   8  416.06   49.60
  -2  -1  -8  448.06   51.69
  -2  -1  -8  388.76   48.80
   2   1   8  349.47   48.50
  -2   1  -8  386.26   50.49
  -2   1  -8  345.67   49.00
  -3  -1  -8  156.58   20.60
  -3  -1  -8  142.19   19.80
  -3   1  -8  118.59   19.20
  -3   1  -8  136.29   20.40
  -4  -1  -8  190.98   29.30
  -4  -1  -8  237.68   29.30
  -4   1  -8  213.28   29.90
  -4   1  -8  201.28   28.80
  -5  -1  -8   80.59   14.80
  -5  -1  -8   49.20   12.90
   5  -1   8   82.39   15.40
  -5   1  -8   76.79   15.30
  -5   1  -8   77.39   13.80
  -6  -1  -8   30.20    9.40
   6  -1   8   50.89   13.80
  -6  -1  -8   45.70    9.60
  -6   1  -8   23.50    8.70
  -7  -1  -8   27.20    8.70
   7  -1   8   34.20   11.10
  -7   1  -8   38.00    9.50
   8  -1   8   26.70   10.80
   8   1   8   47.90   14.30
  -8   1  -8   25.90    9.40
   8   1   8   34.20    9.30
   9  -1   8   34.00   12.60
  -9   1  -8   20.20    8.80
   9   1   8   26.40    8.30
  10  -1   8   10.60   10.40
 -10   1  -8    9.80    7.60
  10   1   8   23.70   11.50
  10   1   8   19.10    8.10
  11  -1   8   -8.00    4.90
  11  -1   8   -1.80    8.50
  11   1   8    4.50    6.70
  11   1   8   -5.00    8.50
 -11   1  -8    2.50    7.00
  12  -1   8   35.00    9.30
  12  -1   8   30.00   13.70
 -12   1  -8    8.70   10.10
  12   1   8   25.00    9.60
  12   1   8   30.30   12.30
  13  -1   8   -0.70    7.80
  13  -1   8   -1.90   10.30
  13   1   8    9.80   10.50
  13   1   8   26.50   15.40
 -13   1  -8    2.20    9.30
  14  -1   8   16.90   15.00
  14   1   8   11.70   11.70
  14   1   8   25.90   15.20
  18  -2  -8    7.40   12.20
  18  -2  -8   -9.90   10.90
  18   2  -8   12.50   11.50
  17  -2  -8   -0.20   11.50
  17  -2  -8   -2.10    7.40
  17   2  -8  -13.70   12.50
  17   2  -8  -10.20    7.50
  16  -2  -8  162.08   29.20
  16  -2  -8  158.08   33.50
  16   2  -8  218.38   29.20
  16   2  -8  150.08   35.70
  15  -2  -8    3.70    6.50
  15  -2  -8    2.70    7.50
  15   2  -8   -5.30    5.60
  15   2  -8    8.90    9.50
  14  -2  -8   27.60   11.90
  14  -2  -8   45.40   12.10
  14   2  -8   25.60   11.30
  14   2  -8   50.69   11.50
  13  -2  -8    8.90    9.20
  13  -2  -8    1.30    6.80
  13   2  -8   -4.50    4.90
  13   2  -8    9.80    4.50
  13   2  -8   -7.30    6.00
  12  -2  -8   33.40    9.70
  12  -2  -8   45.70   13.90
  12   2  -8   46.90   13.40
  12   2  -8   23.40    7.50
  12   2  -8   30.40    8.80
  11  -2  -8   -0.40    5.90
  11  -2  -8    1.10    6.10
  11   2  -8   -2.70    6.00
  11   2  -8    3.60    4.50
  11   2  -8   -4.80    3.40
  10  -2  -8  231.48   35.50
  10  -2  -8  195.88   36.40
 -10   2   8  280.87   32.70
  10   2  -8  261.47   37.20
  10   2  -8  285.77   35.00
  10   2  -8  241.98   34.10
   9  -2  -8   13.70    7.50
   9  -2  -8   12.80    6.30
   9   2  -8   11.70    4.80
   9   2  -8    4.70    6.70
  -9   2   8    7.90    3.60
  -9   2   8   12.10    3.90
  -9   2   8    8.40    5.30
   9   2  -8    9.90    4.70
   8  -2  -8    6.40    5.10
   8  -2  -8   -2.30    6.20
   8   2  -8    2.30    2.80
  -8   2   8   -1.20    2.40
   8   2  -8   -1.00    4.70
  -8   2   8   -0.20    6.40
   8   2  -8   -4.20    2.70
   7  -2  -8    1.70    4.50
   7  -2  -8    7.00    7.80
   7  -2  -8    6.30    5.20
   7   2  -8    4.50    3.70
  -7   2   8    8.50    4.40
   7   2  -8    9.80    6.00
   7   2  -8   10.40    3.60
   6  -2  -8   44.30   14.10
   6  -2  -8   57.19   11.70
   6  -2  -8   52.59    9.80
  -6   2   8   62.49    9.70
   6   2  -8   65.09   12.50
   6   2  -8   61.19   10.00
   6   2  -8   67.09   10.70
   5  -2  -8    4.90    5.00
   5  -2  -8    6.80    2.80
   5  -2  -8   22.60    8.90
  -5  -2   8    0.70    4.40
   5   2  -8    1.30    3.60
   5   2  -8    3.70    3.80
  -4  -2   8  966.10  105.19
   4  -2  -8  744.23  104.59
   4   2  -8  831.32  104.29
   4   2  -8  743.73  103.69
   4   2  -8  839.52  104.49
   4   2  -8  856.61  103.99
   3  -2  -8  511.55   74.69
   3   2  -8  589.24   73.99
   3   2  -8  639.34   74.69
  -2  -2   8  273.37   33.00
   2  -2  -8  209.28   33.50
   2   2  -8  261.07   34.00
   2   2  -8  258.97   32.50
  -1  -2   8  567.04   69.59
   1  -2  -8  523.25   69.59
   1   2  -8  567.24   68.19
   1   2  -8  463.85   69.59
   1   2  -8  600.14   69.49
   0  -2   8  772.42   95.59
   0  -2  -8  803.82   95.09
   0   2  -8  814.82   95.79
   0   2   8  666.63   93.29
  -1  -2  -8   43.70    8.60
   1   2   8   36.60    7.20
  -1   2  -8   40.30    9.30
  -2  -2  -8   27.40    6.20
   2  -2   8   16.90    5.50
   2   2   8   19.30    5.20
  -2   2  -8    7.20    4.80
  -2   2  -8   16.20    5.00
   3  -2   8    8.20    3.20
  -3   2  -8   -1.40    3.40
  -3   2  -8    6.60    4.90
  -4  -2  -8  443.06   57.49
   4  -2   8  437.66   56.79
  -4   2  -8  453.05   57.19
  -4   2  -8  422.26   58.19
  -5  -2  -8   41.70    9.80
   5  -2   8   44.80   11.70
   5   2   8   61.09   12.70
  -5   2  -8   39.10   10.40
  -5   2  -8   49.90   11.40
   6  -2   8  140.59   24.10
  -6  -2  -8  182.68   24.70
  -6   2  -8  180.98   24.80
   6   2   8  146.79   23.70
   7  -2   8   -0.30    5.30
  -7   2  -8   10.40    5.90
   7   2   8   -3.10    4.70
   8  -2   8  100.29   20.40
   8   2   8   83.39   18.10
  -8   2  -8  112.19   20.80
   9  -2   8   -7.10    6.70
   9   2   8   -2.00    8.80
  -9   2  -8   10.50    7.20
   9   2   8   10.90    5.70
  10  -2   8    0.30    7.30
  10   2   8   -5.70    5.40
  10   2   8    3.50   10.30
 -10   2  -8    6.80    7.30
  11   2   8    8.30    7.70
 -11   2  -8   -5.10    6.50
  11   2   8   27.10   12.90
  12  -2   8   20.60   11.90
  12  -2   8   17.40    6.80
 -12   2  -8    2.70    8.80
  12   2   8    9.60   11.50
  12   2   8    6.50    9.70
  13  -2   8   -6.20    7.20
  13  -2   8   -2.00   11.80
 -13   2  -8  -10.00    9.80
  13   2   8   -3.10   11.10
  13   2   8   -6.20   11.10
  14  -2   8   17.60   17.30
  14   2   8   38.30   13.90
 -14   2  -8   23.60   12.80
  14   2   8   51.09   20.80
  18  -3  -8  -13.60    9.10
  18  -3  -8   15.20   15.10
  18   3  -8   13.00   14.40
  18   3  -8   -0.80    9.70
  17  -3  -8   -2.40    8.30
  17   3  -8   19.40    8.70
  17   3  -8   12.90   14.90
  16  -3  -8  123.39   26.10
  16  -3  -8  108.79   22.50
  16   3  -8   91.79   25.70
  16   3  -8  154.88   22.40
  15  -3  -8   12.10   11.60
  15  -3  -8   13.20    8.60
  15   3  -8    5.30    9.20
  15   3  -8   11.00    7.00
  15   3  -8   16.80    5.70
  14  -3  -8    5.70    7.30
  14  -3  -8   12.60    9.90
  14   3  -8    7.70    6.10
  14   3  -8   14.60    8.90
  14   3  -8    4.80    6.30
  13  -3  -8   11.90   10.10
  13  -3  -8   -0.10    5.40
  13   3  -8    1.30    4.80
  13   3  -8   -0.60    5.00
  13   3  -8    8.20    8.80
 -13   3   8   14.30   10.20
  12  -3  -8   15.20    8.30
  12  -3  -8   -3.40    5.30
  12   3  -8   -1.20    4.20
  12   3  -8    5.00    6.70
  12   3  -8    3.90    4.30
 -12   3   8   -6.40    7.20
  11  -3  -8    2.10    5.40
  11   3  -8   -3.50    3.70
  11   3  -8    0.70    4.80
  11   3  -8    3.90    6.40
 -11   3   8    3.20    6.70
  10  -3  -8  164.08   26.40
  10  -3  -8  148.39   23.40
  10   3  -8  139.39   21.60
  10   3  -8  190.98   24.80
 -10   3   8  129.79   19.50
 -10   3   8  168.68   24.20
   9  -3  -8   59.99   17.40
   9  -3  -8   60.09   14.40
  -9   3   8   90.59   16.00
   9   3  -8   86.79   13.80
   9   3  -8   89.39   13.40
   9   3  -8   78.69   17.20
  -9   3   8   86.99   12.90
   8  -3  -8    3.00    5.10
   8  -3  -8   15.90    9.30
   8   3  -8    8.20    4.70
  -8   3   8    6.70    5.80
   8   3  -8   15.70    7.00
  -8   3   8    2.40    3.40
   8   3  -8    7.60    3.70
   7  -3  -8   23.20    8.00
   7  -3  -8   44.60   12.90
   7  -3  -8   19.20    6.30
   7   3  -8   35.90    6.70
   7   3  -8   27.50    7.90
  -7   3   8   24.80    6.50
   7   3  -8   28.00    7.30
  -7   3   8   32.50    7.50
   6  -3  -8   89.29   17.10
   6  -3  -8  119.99   19.50
   6  -3  -8  109.79   22.70
   6   3  -8  136.59   18.00
   6   3  -8  129.09   18.10
  -6   3   8  121.09   17.00
  -5  -3   8   21.90    7.00
   5  -3  -8    8.40    4.80
   5  -3  -8   12.80    7.70
   5  -3  -8   15.90    4.80
  -5   3   8   11.80    5.20
  -5   3   8    8.80    4.20
   5   3  -8   13.80    5.60
   4  -3  -8    1.90    4.30
  -4  -3   8   -4.00    4.00
   4  -3  -8   -6.20    4.00
   4   3  -8   -2.60    3.10
  -4   3   8   -0.90    2.60
   4   3  -8    5.30    4.00
  -4   3   8    0.20    2.60
   4   3  -8    6.80    4.30
   3  -3  -8   73.59   15.70
   3  -3  -8   81.39   18.40
  -3  -3   8  106.39   14.90
   3   3  -8  109.49   14.20
  -3   3   8   93.79   17.70
   3   3  -8  106.79   15.10
   3   3  -8   87.99   14.40
   3   3  -8   95.69   15.00
   2  -3  -8   40.80   11.10
   2  -3  -8   36.70    9.10
   2   3  -8   24.60    6.80
   2   3  -8   28.50    7.40
   2   3  -8   39.90    9.20
   2   3  -8   43.00    6.50
   1  -3  -8   28.10    6.30
  -1   3   8   21.20    6.90
   1   3  -8   32.70    7.30
   1   3  -8   26.40    7.60
   1   3  -8   28.20    6.60
   0  -3  -8  382.26   44.10
   0   3   8  312.57   42.30
   0   3  -8  317.37   44.30
   0   3   8  356.66   45.50
  -1  -3  -8   19.70    5.40
  -1   3  -8   19.50    5.90
  -1   3  -8   19.90    6.60
   1   3   8   21.80    5.70
  -1   3  -8   42.50    9.40
   1   3   8   19.70    5.80
   1   3   8   24.80    7.70
  -2  -3  -8  158.08   21.60
   2   3   8  129.19   20.80
  -2   3  -8  188.68   22.80
   2   3   8  156.38   23.10
  -2   3  -8  151.58   22.50
   2   3   8  155.08   21.40
  -3  -3  -8  199.98   26.30
  -3   3  -8  195.38   27.20
   3   3   8  183.38   27.50
  -3   3  -8  175.08   27.30
  -4  -3  -8  234.58   33.10
  -4   3  -8  219.28   33.40
   4   3   8  215.98   33.20
  -4   3  -8  271.87   33.40
  -5  -3  -8   93.79   14.90
   5  -3   8   84.29   14.90
  -5   3  -8   95.19   18.40
   5   3   8   90.69   18.30
  -6  -3  -8   33.20    9.10
  -6   3  -8   43.00   11.40
   6   3   8   39.10   10.90
   7  -3   8  131.49   22.50
   7   3   8  159.78   23.30
  -7   3  -8  147.89   24.20
   8  -3   8  106.29   20.60
   8   3   8   99.89   20.30
  -8   3  -8  114.19   22.40
   9  -3   8   -5.00    6.30
  -9   3  -8   -6.80    6.00
   9   3   8   -9.10    5.00
  10  -3   8   41.70   12.90
 -10   3  -8   26.60   11.80
  10   3   8   47.00   18.60
  11  -3   8    5.30    9.20
 -11   3  -8   -5.20    7.20
  11   3   8   -7.90    6.30
  11   3   8    6.20   10.30
  12  -3   8   49.10   17.90
 -12   3  -8   62.99   16.60
  12   3   8   77.59   18.20
  12   3   8   63.49   24.00
  13  -3   8  -21.30   10.60
  13   3   8  -11.80   12.70
  14  -3   8    6.90   13.90
  14   3   8   67.99   16.90
 -14   3  -8   53.79   17.20
  14   3   8   34.30   17.00
  17  -4  -8   -1.10   10.20
  17  -4  -8    4.00   11.30
  17   4  -8   15.40   11.90
  17   4  -8  -12.40    7.50
  16  -4  -8   20.80   13.60
  16  -4  -8   31.00   12.70
  16   4  -8   28.50    9.30
  16   4  -8   36.70   15.40
  16   4  -8   20.80    8.90
  15  -4  -8    5.70   11.60
  15  -4  -8    2.70    7.10
 -15   4   8  -20.10   10.30
  15   4  -8   11.50    6.30
  15   4  -8   -2.80    5.50
  15   4  -8  -11.60    8.50
  14  -4  -8  251.27   37.30
  14  -4  -8  218.98   39.50
  14   4  -8  246.18   39.50
  14   4  -8  215.88   34.00
  14   4  -8  293.37   34.40
 -14   4   8  226.88   39.80
  13  -4  -8   10.70    7.10
  13  -4  -8   10.10   10.10
  13   4  -8   11.80    8.90
  13   4  -8   14.70    5.70
  13   4  -8   12.20    6.70
  12  -4  -8    8.20   10.80
  12  -4  -8    0.70    7.10
  12   4  -8   -5.60    4.80
  12   4  -8    2.00    6.70
 -12   4   8    5.80    7.90
  12   4  -8    0.00    4.00
  11  -4  -8    1.40    6.30
  11  -4  -8   11.40    8.70
  11   4  -8    3.20    7.00
  11   4  -8   11.90    4.90
  11   4  -8    6.00    5.60
 -11   4   8   16.40    9.10
  10  -4  -8   31.20   10.20
  10  -4  -8   32.70   12.40
 -10   4   8   56.29   10.00
 -10   4   8   42.30   12.20
  10   4  -8   39.50    8.30
  10   4  -8   42.00   12.70
  10   4  -8   32.30    9.50
   9  -4  -8   35.20   12.20
   9  -4  -8   22.70    8.30
  -9   4   8   22.50    9.80
  -9   4   8   24.00    7.70
   9   4  -8   37.90    9.50
   9   4  -8   32.60   10.50
   9   4  -8   23.00    5.90
   8  -4  -8   12.50   10.30
   8  -4  -8   15.20    7.40
   8   4  -8   12.60    6.00
   8   4  -8   20.20    4.90
   8   4  -8   14.70    6.30
  -8   4   8   16.10    7.90
   7  -4  -8   63.49   17.70
   7  -4  -8   64.99   13.40
   7   4  -8   43.00   12.20
  -7   4   8   68.69   17.90
   7   4  -8   84.39   11.70
   7   4  -8   82.79   14.30
  -7   4   8   65.29   13.00
   6  -4  -8   49.00   11.20
   6  -4  -8   60.79   13.20
   6  -4  -8   67.89   16.90
   6   4  -8  106.29   15.80
   6   4  -8   68.89   13.70
  -6   4   8   61.39   11.70
  -6   4   8   56.19   12.50
   5  -4  -8  130.89   20.40
   5  -4  -8  136.69   20.90
   5  -4  -8  110.49   20.20
   5   4  -8  139.09   19.40
  -5   4   8  111.59   17.80
   5   4  -8  127.89   18.60
  -5   4   8  106.59   18.70
   5   4  -8  149.69   19.70
   4  -4  -8  102.99   16.50
   4  -4  -8   59.19   12.70
   4  -4  -8   81.59   18.00
  -4   4   8   76.19   12.90
   4   4  -8  130.29   16.20
  -4   4   8   89.39   16.40
   4   4  -8   93.19   13.10
   4   4  -8   94.89   14.20
   3  -4  -8   24.60    9.20
   3  -4  -8   32.10    8.70
   3   4  -8   39.00    7.60
  -3   4   8   45.30    9.90
  -3   4   8   31.50    6.30
   3   4  -8   32.00    8.80
   3   4  -8   59.29    8.60
   3   4  -8   42.40    9.50
   2  -4  -8  719.63   96.59
  -2   4   8  884.31   97.29
  -2   4   8  699.73   93.99
   1   4  -8  827.92   97.39
   1   4  -8  767.32   96.89
   1   4  -8  707.93   96.39
   0  -4  -8  153.88   20.80
   0   4  -8  191.38   22.20
   0   4  -8  153.88   21.70
   0   4   8  148.19   22.80
   0   4   8  113.79   20.60
  -1  -4  -8  122.49   17.50
  -1   4  -8  150.28   19.50
  -1   4  -8  130.29   19.10
   1   4   8   96.09   17.90
   1   4   8  112.39   21.80
  -1   4  -8  136.09   19.20
  -2  -4  -8  179.68   21.70
   2   4   8  129.49   20.80
  -2   4  -8  142.79   22.30
   2   4   8  142.49   23.60
  -2   4  -8  187.98   23.00
  -2   4  -8  146.49   22.40
  -3  -4  -8    3.20    3.00
  -3   4  -8    0.70    4.00
  -3   4  -8    6.90    5.30
   3   4   8   17.50    7.60
  -3   4  -8    6.70    4.50
   3   4   8    8.20    3.20
  -4  -4  -8  180.38   22.80
   4   4   8  148.59   24.30
  -4   4  -8  161.58   24.60
   4   4   8  144.39   21.20
  -5  -4  -8  423.76   54.29
   5   4   8  373.86   56.19
  -5   4  -8  451.05   56.29
   6  -4   8    1.70    4.90
  -6   4  -8   -3.90    5.30
   6   4   8   -2.50    4.90
   7  -4   8   63.19   13.80
  -7   4  -8   45.60   13.90
   7   4   8   64.69   16.30
   8  -4   8   19.40    8.30
  -8   4  -8   19.10    8.40
   9  -4   8   47.00   14.00
   9   4   8   74.49   16.90
  -9   4  -8   77.19   18.20
  10  -4   8   75.09   17.90
  10   4   8   83.79   25.50
 -10   4  -8   76.19   20.00
  10   4   8   80.99   19.40
  11  -4   8  -14.40    9.00
 -11   4  -8   -5.00    7.70
  11   4   8    3.60    8.30
  11   4   8   -3.40   10.70
  12  -4   8   18.10   19.90
  12   4   8   48.70   15.30
 -12   4  -8   31.60   13.50
  12   4   8   62.49   22.40
  13  -4   8   19.00   13.30
  13   4   8   48.80   20.60
  13   4   8   13.40   13.90
 -13   4  -8   19.10   11.90
  17  -5  -8  -12.70   10.90
  17  -5  -8  -19.90    8.10
  17   5  -8    0.80   10.90
  17   5  -8  -12.90   10.20
  16  -5  -8   -1.00   16.30
  16  -5  -8  -15.50   10.70
 -16   5   8    8.30   12.50
  16   5  -8    4.20    8.30
  16   5  -8   -3.70   10.00
  16   5  -8    1.70    6.70
  15  -5  -8    1.10    9.10
  15  -5  -8    7.10   13.30
  15   5  -8   -3.80    8.90
  15   5  -8    6.50    6.00
  15   5  -8    9.50   10.70
 -15   5   8   -6.20   11.00
  14  -5  -8   75.79   22.30
  14  -5  -8   77.29   19.40
 -14   5   8   90.59   22.10
  14   5  -8  123.49   16.70
  14   5  -8  102.89   24.60
  13  -5  -8    2.00    7.30
  13  -5  -8   -1.30    9.30
  13   5  -8    7.90    8.10
  13   5  -8   -8.40    5.20
 -13   5   8    5.80   12.50
  13   5  -8    9.00    5.10
  12  -5  -8   11.90    8.70
  12  -5  -8    4.80    9.80
  12   5  -8   15.50    7.40
  12   5  -8   25.10    6.10
  12   5  -8   25.80   11.10
 -12   5   8   26.10   11.80
  11  -5  -8   -4.50    9.10
  11  -5  -8    3.50    6.40
  11   5  -8   14.30    8.30
  11   5  -8    2.70    3.20
  11   5  -8   -3.80    5.40
 -11   5   8   14.90    8.40
 -11   5   8   -6.70    5.40
  10  -5  -8   10.30    8.20
  10  -5  -8   31.20   13.90
  10   5  -8   22.70    9.80
  10   5  -8   18.70    5.70
 -10   5   8   26.60   10.70
  10   5  -8   21.90    7.80
   9  -5  -8   11.20   11.80
   9  -5  -8    3.00    6.20
   9   5  -8    8.90    6.60
   9   5  -8    1.20    4.00
   9   5  -8    1.60    6.50
  -9   5   8    9.30    8.20
   8  -5  -8   81.49   21.20
   8  -5  -8   83.99   18.70
   8   5  -8   96.49   17.80
   8   5  -8  140.59   18.60
  -8   5   8  111.19   19.60
  -8   5   8  132.89   21.00
   7  -5  -8   13.00    7.00
   7  -5  -8   -9.00    6.50
  -7   5   8   11.30    6.30
   7   5  -8    2.90    5.60
  -7   5   8   -5.40    5.80
   7   5  -8    3.50    5.80
   6  -5  -8  159.88   25.10
   6  -5  -8  147.49   24.20
   6   5  -8  180.18   24.00
   6   5  -8  138.29   21.50
   6   5  -8  215.68   26.60
  -6   5   8  154.28   23.40
   6   5  -8  127.79   22.20
   5  -5  -8  241.78   38.00
   5  -5  -8  263.97   39.20
  -5   5   8  245.78   36.60
   5   5  -8  316.07   38.50
  -5   5   8  224.68   37.60
   5   5  -8  311.07   37.00
   5   5  -8  315.77   36.50
   4  -5  -8  226.08   37.00
   4   5  -8  289.97   37.60
   4   5  -8  250.57   35.40
   4   5  -8  285.17   35.90
   4   5  -8  313.77   38.10
   3  -5  -8   19.20    7.10
   3  -5  -8   12.30    7.30
  -3   5   8    6.50    4.40
   3   5  -8    8.70    3.90
   3   5  -8    8.60    6.20
  -3   5   8   -0.20    3.40
   3   5  -8    8.10    3.60
   3   5  -8    0.90    4.70
   2  -5  -8  612.74   96.99
   2   5  -8  771.02   97.79
   2   5  -8  847.82   97.59
   2   5  -8  862.51   98.59
   1  -5  -8   -2.10    2.60
  -1   5   8    0.00    3.90
   1   5  -8    4.80    5.20
   1   5  -8   -4.20    2.50
   1   5  -8    2.20    4.60
  -1   5   8   -2.90    4.20
   0   5   8   99.99   22.50
   0   5  -8  164.78   20.30
   0   5  -8  121.29   19.10
   0   5   8  104.39   18.80
   0   5  -8  138.49   19.50
  -1  -5  -8    8.90    3.80
  -1   5  -8    6.70    5.00
   1   5   8    5.30    5.30
  -1   5  -8   10.70    5.30
  -1   5  -8    4.00    4.10
  -2  -5  -8   62.59   10.10
  -2   5  -8   75.59   14.10
  -2   5  -8   53.19   11.50
   2   5   8   40.00    9.00
   2   5   8   36.30   12.10
  -2   5  -8   44.30   11.30
  -3  -5  -8   12.70    4.20
  -3   5  -8   15.20    6.10
  -3   5  -8    9.20    4.80
   3   5   8   -0.60    3.90
   3   5   8    9.00    7.10
  -4  -5  -8  634.54   77.79
  -4   5  -8  652.73   80.09
   4   5   8  594.14   77.19
   4   5   8  523.25   80.69
  -4   5  -8  655.13   79.99
  -5  -5  -8  102.69   14.80
  -5   5  -8  118.89   18.80
   5   5   8  107.59   22.80
   5   5   8   78.79   14.30
   6   5   8  102.09   17.30
   6   5   8  147.19   25.90
  -6   5  -8  150.58   22.50
   7   5   8   10.50    7.70
   7   5   8   -5.10    3.40
  -7   5  -8   -2.90    7.00
   8  -5   8   11.30    6.00
  -8   5  -8   27.80   10.20
   8   5   8   12.70    8.70
   8   5   8    6.60    4.90
   9  -5   8    4.00    6.50
  -9   5  -8   19.60   11.70
   9   5   8    7.80    7.50
  10  -5   8   73.59   15.20
  10   5   8  113.89   24.20
 -10   5  -8  116.59   22.70
  11  -5   8    8.50    8.10
 -11   5  -8   -0.60    8.30
  11   5   8   -2.00   11.20
  11   5   8  -10.00    8.80
  12  -5   8   15.80    9.10
  12   5   8    4.30   10.80
  12   5   8   13.80   15.50
 -12   5  -8   17.70   11.10
  13  -5   8   21.70   11.00
  13   5   8   38.00   17.50
  13   5   8   50.29   16.00
 -13   5  -8   16.10   14.60
  16  -6  -8    8.50   13.60
  16  -6  -8   12.70   12.90
 -16   6   8   -0.40   14.70
  16   6  -8   18.90    8.90
  16   6  -8   16.10   12.70
  15  -6  -8  -15.40   11.50
  15   6  -8   13.30    7.90
  15   6  -8    3.40   12.10
 -15   6   8   -3.90   11.40
[truncated: 423,274 more chars]
