# Supplementary material for: 1,4,6,10-Tetraazaadamantanes (TAADs) with N-amino groups: synthesis and formation of boron chelates and host–guest complexes
Source: Beilstein J Org Chem. 2022 Oct 11;18:1424–34. doi: 10.3762/bjoc.18.148 (PMC9577388; doi:10.3762/bjoc.18.148)
Supplement: File 2 — Crystallographic information files (CIFs) for compounds 19e·3HCl·H2O, Bn-4c(bromide)·3CD3OD, 21·2D2O, 4a·H2O·0.5MeOH, 4a·HCl·H2O·MeOH, 4c·HCl·3.5MeOH, 8a, 21·HCl·2H2O, and hydrazinium dihydrochloride. CCDC deposition numbers 2190361, 2190362, 2190363, 2182991, 2182992, 2182993, 2182994, 2182995, 2183048. [file Beilstein_J_Org_Chem-18-1424-s002.zip › 21_2D2O.cif]

data_ART2933
_audit_creation_date               2022-07-13
_audit_creation_method
;
Olex2 1.3
(compiled 2020.11.12 svn.r5f609507 for OlexSys, GUI svn.r6408)
;
_shelxl_version_number             2014/6
_audit_contact_author_address      ?
_audit_contact_author_email        ?
_audit_contact_author_name         ''
_audit_contact_author_phone        ?
_publ_contact_author_id_orcid      ?
_publ_section_references
;
Dolomanov, O.V., Bourhis, L.J., Gildea, R.J, Howard, J.A.K. & Puschmann, H.
 (2009), J. Appl. Cryst. 42, 339-341.

Sheldrick, G.M. (2008). Acta Cryst. A64, 112-122.

Sheldrick, G.M. (2015). Acta Cryst. A71, 3-8.
;
_chemical_name_common              ?
_chemical_name_systematic          ?
_chemical_formula_moiety           'Cl, 2(H2 O), C16 H26 N5 O2'
_chemical_formula_sum              'C16 H30 Cl N5 O4'
_chemical_formula_weight           391.90
_chemical_absolute_configuration   ad
_chemical_melting_point            ?
loop_
  _atom_type_symbol
  _atom_type_description
  _atom_type_scat_dispersion_real
  _atom_type_scat_dispersion_imag
  _atom_type_scat_source
 'C' 'C' 0.0033 0.0016 'International Tables Vol C Tables 4.2.6.8 and 6.1.1.4'
 'H' 'H' 0.0000 0.0000 'International Tables Vol C Tables 4.2.6.8 and 6.1.1.4'
 'Cl' 'Cl' 0.1484 0.1585 'International Tables Vol C Tables 4.2.6.8 and 6.1.1.4'
 'N' 'N' 0.0061 0.0033 'International Tables Vol C Tables 4.2.6.8 and 6.1.1.4'
 'O' 'O' 0.0106 0.0060 'International Tables Vol C Tables 4.2.6.8 and 6.1.1.4'

_shelx_space_group_comment
;
The symmetry employed for this shelxl refinement is uniquely defined
by the following loop, which should always be used as a source of
symmetry information in preference to the above space-group names.
They are only intended as comments.
;
_space_group_crystal_system        'orthorhombic'
_space_group_IT_number             33
_space_group_name_H-M_alt          'P n a 21'
_space_group_name_Hall             'P 2c -2n'
loop_
  _space_group_symop_operation_xyz
 'x, y, z'
 '-x, -y, z+1/2'
 'x+1/2, -y+1/2, z'
 '-x+1/2, y+1/2, z+1/2'

_cell_length_a                     10.4836(2)
_cell_length_b                     21.5372(4)
_cell_length_c                     8.4050(2)
_cell_angle_alpha                  90
_cell_angle_beta                   90
_cell_angle_gamma                  90
_cell_volume                       1897.74(7)
_cell_formula_units_Z              4
_cell_measurement_reflns_used      9891
_cell_measurement_temperature      100
_cell_measurement_theta_max        30.54
_cell_measurement_theta_min        2.16
_shelx_estimated_absorpt_T_max     0.988
_shelx_estimated_absorpt_T_min     0.944
_exptl_absorpt_coefficient_mu      0.234
_exptl_absorpt_correction_T_max    0.7461
_exptl_absorpt_correction_T_min    0.6771
_exptl_absorpt_correction_type     multi-scan
_exptl_absorpt_process_details
;
SADABS-2016/2 (Bruker,2016/2) was used for absorption correction.
wR2(int) was 0.0797 before and 0.0422 after correction.
The Ratio of minimum to maximum transmission is 0.9075.
The \l/2 correction factor is Not present.
;
_exptl_absorpt_special_details     ?
_exptl_crystal_colour              colourless
_exptl_crystal_colour_primary      colourless
_exptl_crystal_density_diffrn      1.372
_exptl_crystal_density_meas        .
_exptl_crystal_density_method      ?
_exptl_crystal_description         needle
_exptl_crystal_F_000               840
_exptl_crystal_size_max            0.25
_exptl_crystal_size_mid            0.05
_exptl_crystal_size_min            0.05
_exptl_transmission_factor_max     ?
_exptl_transmission_factor_min     ?
_diffrn_reflns_av_R_equivalents    0.0310
_diffrn_reflns_av_unetI/netI       0.0259
_diffrn_reflns_Laue_measured_fraction_full  1.000
_diffrn_reflns_Laue_measured_fraction_max  1.000
_diffrn_reflns_limit_h_max         13
_diffrn_reflns_limit_h_min         -13
_diffrn_reflns_limit_k_max         22
_diffrn_reflns_limit_k_min         -28
_diffrn_reflns_limit_l_max         11
_diffrn_reflns_limit_l_min         -11
_diffrn_reflns_number              22665
_diffrn_reflns_point_group_measured_fraction_full  0.999
_diffrn_reflns_point_group_measured_fraction_max  0.999
_diffrn_reflns_theta_full          25.242
_diffrn_reflns_theta_max           28.000
_diffrn_reflns_theta_min           1.891
_diffrn_ambient_temperature        100
_diffrn_detector_area_resol_mean   ?
_diffrn_measured_fraction_theta_full  1.000
_diffrn_measured_fraction_theta_max  1.000
_diffrn_measurement_device_type    'Bruker Quest D8'
_diffrn_measurement_method         '\f and \w scans'
_diffrn_radiation_monochromator    'graphite'
_diffrn_radiation_type             MoK\a
_diffrn_radiation_wavelength       0.71073
_diffrn_source                     ?
_diffrn_source_current             1.4
_diffrn_source_power               0.07
_diffrn_source_voltage             50.0
_diffrn_standards_number           0
_reflns_Friedel_coverage           0.873
_reflns_Friedel_fraction_full      0.998
_reflns_Friedel_fraction_max       0.999
_reflns_number_gt                  4370
_reflns_number_total               4579
_reflns_special_details
;
 Reflections were merged by SHELXL according to the crystal
 class for the calculation of statistics and refinement.
 
 _reflns_Friedel_fraction is defined as the number of unique
 Friedel pairs measured divided by the number that would be
 possible theoretically, ignoring centric projections and
 systematic absences.
;
_reflns_threshold_expression       'I > 2\s(I)'
_computing_cell_refinement         ?
_computing_data_collection         ?
_computing_data_reduction          ?
_computing_molecular_graphics      'Olex2 1.3 (Dolomanov et al., 2009)'
_computing_publication_material    'Olex2 1.3 (Dolomanov et al., 2009)'
_computing_structure_refinement    'XL  (Sheldrick, 2008)'
_computing_structure_solution      'SHELXT 2014/4 (Sheldrick, 2014)'
_refine_diff_density_max           0.538
_refine_diff_density_min           -0.410
_refine_diff_density_rms           0.043
_refine_ls_abs_structure_details
;
 Flack x determined using 1943 quotients [(I+)-(I-)]/[(I+)+(I-)]
 (Parsons, Flack and Wagner, Acta Cryst. B69 (2013) 249-259).
;
_refine_ls_abs_structure_Flack     0.019(19)
_refine_ls_extinction_coef         .
_refine_ls_extinction_method       none
_refine_ls_goodness_of_fit_ref     1.026
_refine_ls_hydrogen_treatment      constr
_refine_ls_matrix_type             full
_refine_ls_number_parameters       238
_refine_ls_number_reflns           4579
_refine_ls_number_restraints       1
_refine_ls_R_factor_all            0.0336
_refine_ls_R_factor_gt             0.0312
_refine_ls_restrained_S_all        1.026
_refine_ls_shift/su_max            0.001
_refine_ls_shift/su_mean           0.000
_refine_ls_structure_factor_coef   Fsqd
_refine_ls_weighting_details      
 'w=1/[\s^2^(Fo^2^)+(0.0389P)^2^+0.6989P] where P=(Fo^2^+2Fc^2^)/3'
_refine_ls_weighting_scheme        calc
_refine_ls_wR_factor_gt            0.0766
_refine_ls_wR_factor_ref           0.0787
_refine_special_details            ?
_olex2_refinement_description
;
1.a Riding coordinates:
 O2W(H2WA,H2WB), O1(H1), O2(H2), N5(H5A,H5B), O1W(H1WA,H1WB)
1.b Secondary CH2 refined with riding coordinates:
 C1(H1A,H1B), C3(H3A,H3B), C5(H5C,H5D), C7(H7A,H7B)
1.c Aromatic/amide H refined with riding coordinates:
 C9(H9), C10(H10), C11(H11), C12(H12), C13(H13)
1.d Idealised Me refined as rotating group:
 C14(H14A,H14B,H14C), C15(H15A,H15B,H15C), C16(H16A,H16B,H16C)
;
_atom_sites_solution_hydrogens     mixed
_atom_sites_solution_primary       dual
_atom_sites_solution_secondary     ?
loop_
  _atom_site_label
  _atom_site_type_symbol
  _atom_site_fract_x
  _atom_site_fract_y
  _atom_site_fract_z
  _atom_site_U_iso_or_equiv
  _atom_site_adp_type
  _atom_site_occupancy
  _atom_site_site_symmetry_order
  _atom_site_calc_flag
  _atom_site_refinement_flags_posn
  _atom_site_refinement_flags_adp
  _atom_site_refinement_flags_occupancy
  _atom_site_disorder_assembly
  _atom_site_disorder_group
 Cl1 Cl 1.16203(5) 0.65854(3) 0.74080(9) 0.03009(15) Uani 1 1 d . . . . .
 O2W O 1.06302(16) 0.54579(8) 0.0347(2) 0.0264(4) Uani 1 1 d . . . . .
 H2WA H 1.1316 0.5218 0.0255 0.032 Uiso 1 1 d R U . . .
 H2WB H 1.0654 0.5733 -0.0514 0.032 Uiso 1 1 d R U . . .
 O1 O 0.69070(14) 0.54254(7) 0.33717(17) 0.0144(3) Uani 1 1 d . . . . .
 H1 H 0.7483 0.5215 0.2896 0.017 Uiso 1 1 d R U . . .
 O2 O 0.87837(14) 0.67516(6) 0.71248(19) 0.0168(3) Uani 1 1 d . . . . .
 H2 H 0.9613 0.6656 0.7286 0.020 Uiso 1 1 d R U . . .
 N1 N 0.73392(16) 0.54632(8) 0.4999(2) 0.0110(3) Uani 1 1 d . . . . .
 N2 N 0.82654(16) 0.61364(8) 0.6889(2) 0.0126(3) Uani 1 1 d . . . . .
 N3 N 0.65485(16) 0.54826(7) 0.7663(2) 0.0119(3) Uani 1 1 d . . . . .
 N4 N 0.57372(16) 0.65263(7) 0.5784(2) 0.0118(3) Uani 1 1 d . . . . .
 N5 N 0.73309(17) 0.49775(8) 0.8192(2) 0.0166(4) Uani 1 1 d . . . . .
 H5A H 0.7296 0.4963 0.9216 0.020 Uiso 1 1 d R U . . .
 H5B H 0.8086 0.5027 0.7971 0.020 Uiso 1 1 d R U . . .
 C1 C 0.69044(19) 0.65960(9) 0.4750(3) 0.0124(4) Uani 1 1 d . . . . .
 H1A H 0.7280 0.7014 0.4904 0.015 Uiso 1 1 calc R U . . .
 H1B H 0.6663 0.6553 0.3617 0.015 Uiso 1 1 calc R U . . .
 C2 C 0.78837(19) 0.60983(9) 0.5191(2) 0.0117(4) Uani 1 1 d . . . . .
 C3 C 0.61323(18) 0.65916(9) 0.7497(3) 0.0136(4) Uani 1 1 d . . . . .
 H3A H 0.5376 0.6546 0.8193 0.016 Uiso 1 1 calc R U . . .
 H3B H 0.6497 0.7010 0.7674 0.016 Uiso 1 1 calc R U . . .
 C4 C 0.71174(19) 0.60996(9) 0.7921(2) 0.0125(4) Uani 1 1 d . . . . .
 C5 C 0.51825(18) 0.58877(9) 0.5568(3) 0.0125(4) Uani 1 1 d . . . . .
 H5C H 0.4912 0.5832 0.4449 0.015 Uiso 1 1 calc R U . . .
 H5D H 0.4422 0.5840 0.6256 0.015 Uiso 1 1 calc R U . . .
 C6 C 0.61724(18) 0.53933(9) 0.6000(2) 0.0116(4) Uani 1 1 d . . . . .
 C7 C 0.47617(19) 0.70313(9) 0.5414(3) 0.0156(4) Uani 1 1 d . . . . .
 H7A H 0.4000 0.6965 0.6089 0.019 Uiso 1 1 calc R U . . .
 H7B H 0.5131 0.7439 0.5700 0.019 Uiso 1 1 calc R U . . .
 C8 C 0.4351(2) 0.70489(10) 0.3700(3) 0.0166(4) Uani 1 1 d . . . . .
 C9 C 0.3275(2) 0.67222(11) 0.3197(3) 0.0207(5) Uani 1 1 d . . . . .
 H9 H 0.2800 0.6479 0.3931 0.025 Uiso 1 1 calc R U . . .
 C10 C 0.2903(2) 0.67561(11) 0.1599(3) 0.0259(5) Uani 1 1 d . . . . .
 H10 H 0.2177 0.6530 0.1248 0.031 Uiso 1 1 calc R U . . .
 C11 C 0.3580(2) 0.71142(11) 0.0527(3) 0.0268(5) Uani 1 1 d . . . . .
 H11 H 0.3314 0.7137 -0.0553 0.032 Uiso 1 1 calc R U . . .
 C12 C 0.4646(2) 0.74404(11) 0.1027(3) 0.0248(5) Uani 1 1 d . . . . .
 H12 H 0.5113 0.7686 0.0292 0.030 Uiso 1 1 calc R U . . .
 C13 C 0.5028(2) 0.74070(9) 0.2606(3) 0.0199(4) Uani 1 1 d . . . . .
 H13 H 0.5760 0.7631 0.2945 0.024 Uiso 1 1 calc R U . . .
 C14 C 0.90600(19) 0.61542(10) 0.4135(3) 0.0157(4) Uani 1 1 d . . . . .
 H14A H 0.9532 0.6531 0.4415 0.023 Uiso 1 1 calc R U . . .
 H14B H 0.8796 0.6176 0.3018 0.023 Uiso 1 1 calc R U . . .
 H14C H 0.9609 0.5791 0.4292 0.023 Uiso 1 1 calc R U . . .
 C15 C 0.7485(2) 0.61900(10) 0.9661(2) 0.0164(4) Uani 1 1 d . . . . .
 H15A H 0.8249 0.5944 0.9899 0.025 Uiso 1 1 calc R U . . .
 H15B H 0.6782 0.6054 1.0345 0.025 Uiso 1 1 calc R U . . .
 H15C H 0.7662 0.6630 0.9858 0.025 Uiso 1 1 calc R U . . .
 C16 C 0.55870(19) 0.47564(9) 0.5745(3) 0.0148(4) Uani 1 1 d . . . . .
 H16A H 0.5201 0.4737 0.4684 0.022 Uiso 1 1 calc R U . . .
 H16B H 0.4930 0.4682 0.6553 0.022 Uiso 1 1 calc R U . . .
 H16C H 0.6252 0.4438 0.5834 0.022 Uiso 1 1 calc R U . . .
 O1W O 0.84949(16) 0.48085(8) 0.1516(2) 0.0254(4) Uani 1 1 d . . . . .
 H1WA H 0.9169 0.4996 0.1175 0.030 Uiso 1 1 d R U . . .
 H1WB H 0.8638 0.4398 0.1671 0.030 Uiso 1 1 d R U . . .

loop_
  _atom_site_aniso_label
  _atom_site_aniso_U_11
  _atom_site_aniso_U_22
  _atom_site_aniso_U_33
  _atom_site_aniso_U_23
  _atom_site_aniso_U_13
  _atom_site_aniso_U_12
 Cl1 0.0161(2) 0.0257(3) 0.0485(4) -0.0098(3) -0.0088(3) -0.0004(2)
 O2W 0.0215(8) 0.0298(9) 0.0280(9) 0.0033(7) 0.0044(7) 0.0095(7)
 O1 0.0150(6) 0.0193(7) 0.0089(7) -0.0025(5) -0.0005(6) 0.0034(6)
 O2 0.0147(6) 0.0120(6) 0.0237(8) -0.0004(6) -0.0018(6) -0.0051(5)
 N1 0.0115(7) 0.0124(7) 0.0093(8) -0.0005(6) -0.0001(6) -0.0014(6)
 N2 0.0122(7) 0.0120(7) 0.0135(8) 0.0004(6) -0.0008(6) -0.0046(6)
 N3 0.0141(7) 0.0112(7) 0.0103(8) 0.0002(6) -0.0021(6) -0.0021(6)
 N4 0.0117(7) 0.0119(7) 0.0119(8) -0.0008(6) 0.0001(6) 0.0008(6)
 N5 0.0202(8) 0.0163(8) 0.0132(8) 0.0034(7) -0.0027(7) 0.0001(7)
 C1 0.0103(8) 0.0138(9) 0.0132(9) 0.0024(7) 0.0017(7) 0.0006(7)
 C2 0.0111(8) 0.0116(8) 0.0123(9) 0.0014(7) 0.0007(7) 0.0000(7)
 C3 0.0143(8) 0.0150(8) 0.0116(9) -0.0028(8) 0.0003(8) -0.0008(7)
 C4 0.0126(8) 0.0130(9) 0.0118(9) 0.0004(7) 0.0003(7) -0.0018(7)
 C5 0.0100(8) 0.0124(8) 0.0150(9) -0.0013(7) 0.0009(7) -0.0008(7)
 C6 0.0113(8) 0.0124(8) 0.0110(9) -0.0004(7) 0.0010(7) -0.0012(7)
 C7 0.0138(9) 0.0148(9) 0.0183(10) -0.0024(8) -0.0022(8) 0.0060(7)
 C8 0.0165(9) 0.0133(9) 0.0199(11) -0.0033(8) -0.0037(8) 0.0067(8)
 C9 0.0177(10) 0.0164(10) 0.0280(12) -0.0037(9) -0.0035(9) 0.0054(8)
 C10 0.0221(11) 0.0231(11) 0.0324(13) -0.0102(10) -0.0125(10) 0.0086(9)
 C11 0.0323(12) 0.0261(12) 0.0220(12) -0.0050(10) -0.0080(10) 0.0152(10)
 C12 0.0288(12) 0.0239(11) 0.0217(11) -0.0002(9) -0.0014(10) 0.0105(9)
 C13 0.0208(9) 0.0161(9) 0.0228(11) -0.0009(9) -0.0029(9) 0.0059(8)
 C14 0.0115(9) 0.0188(9) 0.0167(10) 0.0033(8) 0.0034(8) -0.0011(8)
 C15 0.0204(10) 0.0179(9) 0.0110(10) -0.0004(8) -0.0028(8) -0.0042(8)
 C16 0.0158(9) 0.0133(8) 0.0154(10) -0.0004(8) -0.0012(8) -0.0037(7)
 O1W 0.0268(8) 0.0240(8) 0.0254(9) -0.0016(7) 0.0077(7) 0.0066(7)

_geom_special_details
;
 All esds (except the esd in the dihedral angle between two l.s. planes)
 are estimated using the full covariance matrix.  The cell esds are taken
 into account individually in the estimation of esds in distances, angles
 and torsion angles; correlations between esds in cell parameters are only
 used when they are defined by crystal symmetry.  An approximate (isotropic)
 treatment of cell esds is used for estimating esds involving l.s. planes.
;
loop_
  _geom_bond_atom_site_label_1
  _geom_bond_atom_site_label_2
  _geom_bond_distance
  _geom_bond_site_symmetry_2
  _geom_bond_publ_flag
 O2W H2WA 0.8885 . ?
 O2W H2WB 0.9360 . ?
 O1 H1 0.8539 . ?
 O1 N1 1.443(2) . ?
 O2 H2 0.9036 . ?
 O2 N2 1.446(2) . ?
 N1 C2 1.491(2) . ?
 N1 C6 1.492(2) . ?
 N2 C2 1.484(3) . ?
 N2 C4 1.486(3) . ?
 N3 N5 1.433(2) . ?
 N3 C4 1.473(2) . ?
 N3 C6 1.465(3) . ?
 N4 C1 1.508(2) . ?
 N4 C3 1.505(3) . ?
 N4 C5 1.504(2) . ?
 N4 C7 1.525(2) . ?
 N5 H5A 0.8617 . ?
 N5 H5B 0.8206 . ?
 C1 H1A 0.9900 . ?
 C1 H1B 0.9900 . ?
 C1 C2 1.530(3) . ?
 C2 C14 1.524(3) . ?
 C3 H3A 0.9900 . ?
 C3 H3B 0.9900 . ?
 C3 C4 1.522(3) . ?
 C4 C15 1.525(3) . ?
 C5 H5C 0.9900 . ?
 C5 H5D 0.9900 . ?
 C5 C6 1.530(3) . ?
 C6 C16 1.518(3) . ?
 C7 H7A 0.9900 . ?
 C7 H7B 0.9900 . ?
 C7 C8 1.504(3) . ?
 C8 C9 1.395(3) . ?
 C8 C13 1.394(3) . ?
 C9 H9 0.9500 . ?
 C9 C10 1.400(4) . ?
 C10 H10 0.9500 . ?
 C10 C11 1.382(4) . ?
 C11 H11 0.9500 . ?
 C11 C12 1.385(4) . ?
 C12 H12 0.9500 . ?
 C12 C13 1.388(3) . ?
 C13 H13 0.9500 . ?
 C14 H14A 0.9800 . ?
 C14 H14B 0.9800 . ?
 C14 H14C 0.9800 . ?
 C15 H15A 0.9800 . ?
 C15 H15B 0.9800 . ?
 C15 H15C 0.9800 . ?
 C16 H16A 0.9800 . ?
 C16 H16B 0.9800 . ?
 C16 H16C 0.9800 . ?
 O1W H1WA 0.8631 . ?
 O1W H1WB 0.9064 . ?

loop_
  _geom_angle_atom_site_label_1
  _geom_angle_atom_site_label_2
  _geom_angle_atom_site_label_3
  _geom_angle
  _geom_angle_site_symmetry_1
  _geom_angle_site_symmetry_3
  _geom_angle_publ_flag
 H2WA O2W H2WB 106.2 . . ?
 N1 O1 H1 104.6 . . ?
 N2 O2 H2 100.0 . . ?
 O1 N1 C2 105.95(14) . . ?
 O1 N1 C6 105.75(14) . . ?
 C2 N1 C6 110.19(15) . . ?
 O2 N2 C2 106.50(14) . . ?
 O2 N2 C4 105.85(14) . . ?
 C2 N2 C4 109.89(15) . . ?
 N5 N3 C4 114.05(15) . . ?
 N5 N3 C6 110.50(15) . . ?
 C6 N3 C4 111.58(15) . . ?
 C1 N4 C7 110.82(15) . . ?
 C3 N4 C1 108.58(15) . . ?
 C3 N4 C7 108.26(15) . . ?
 C5 N4 C1 109.59(15) . . ?
 C5 N4 C3 107.89(15) . . ?
 C5 N4 C7 111.61(15) . . ?
 N3 N5 H5A 108.2 . . ?
 N3 N5 H5B 112.5 . . ?
 H5A N5 H5B 105.7 . . ?
 N4 C1 H1A 109.8 . . ?
 N4 C1 H1B 109.8 . . ?
 N4 C1 C2 109.58(16) . . ?
 H1A C1 H1B 108.2 . . ?
 C2 C1 H1A 109.8 . . ?
 C2 C1 H1B 109.8 . . ?
 N1 C2 C1 111.08(16) . . ?
 N1 C2 C14 108.61(16) . . ?
 N2 C2 N1 104.97(15) . . ?
 N2 C2 C1 112.02(16) . . ?
 N2 C2 C14 109.73(16) . . ?
 C14 C2 C1 110.27(16) . . ?
 N4 C3 H3A 109.6 . . ?
 N4 C3 H3B 109.6 . . ?
 N4 C3 C4 110.24(15) . . ?
 H3A C3 H3B 108.1 . . ?
 C4 C3 H3A 109.6 . . ?
 C4 C3 H3B 109.6 . . ?
 N2 C4 C3 112.07(16) . . ?
 N2 C4 C15 110.39(16) . . ?
 N3 C4 N2 106.87(16) . . ?
 N3 C4 C3 108.59(16) . . ?
 N3 C4 C15 111.03(16) . . ?
 C3 C4 C15 107.91(17) . . ?
 N4 C5 H5C 109.6 . . ?
 N4 C5 H5D 109.6 . . ?
 N4 C5 C6 110.21(15) . . ?
 H5C C5 H5D 108.1 . . ?
 C6 C5 H5C 109.6 . . ?
 C6 C5 H5D 109.6 . . ?
 N1 C6 C5 110.61(16) . . ?
 N1 C6 C16 110.05(16) . . ?
 N3 C6 N1 107.72(15) . . ?
 N3 C6 C5 108.50(16) . . ?
 N3 C6 C16 111.22(16) . . ?
 C16 C6 C5 108.73(16) . . ?
 N4 C7 H7A 108.8 . . ?
 N4 C7 H7B 108.8 . . ?
 H7A C7 H7B 107.7 . . ?
 C8 C7 N4 113.91(16) . . ?
 C8 C7 H7A 108.8 . . ?
 C8 C7 H7B 108.8 . . ?
 C9 C8 C7 120.6(2) . . ?
 C13 C8 C7 120.01(19) . . ?
 C13 C8 C9 119.4(2) . . ?
 C8 C9 H9 120.4 . . ?
 C8 C9 C10 119.3(2) . . ?
 C10 C9 H9 120.4 . . ?
 C9 C10 H10 119.6 . . ?
 C11 C10 C9 120.8(2) . . ?
 C11 C10 H10 119.6 . . ?
 C10 C11 H11 120.0 . . ?
 C10 C11 C12 119.9(2) . . ?
 C12 C11 H11 120.0 . . ?
 C11 C12 H12 120.1 . . ?
 C11 C12 C13 119.8(2) . . ?
 C13 C12 H12 120.1 . . ?
 C8 C13 H13 119.6 . . ?
 C12 C13 C8 120.8(2) . . ?
 C12 C13 H13 119.6 . . ?
 C2 C14 H14A 109.5 . . ?
 C2 C14 H14B 109.5 . . ?
 C2 C14 H14C 109.5 . . ?
 H14A C14 H14B 109.5 . . ?
 H14A C14 H14C 109.5 . . ?
 H14B C14 H14C 109.5 . . ?
 C4 C15 H15A 109.5 . . ?
 C4 C15 H15B 109.5 . . ?
 C4 C15 H15C 109.5 . . ?
 H15A C15 H15B 109.5 . . ?
 H15A C15 H15C 109.5 . . ?
 H15B C15 H15C 109.5 . . ?
 C6 C16 H16A 109.5 . . ?
 C6 C16 H16B 109.5 . . ?
 C6 C16 H16C 109.5 . . ?
 H16A C16 H16B 109.5 . . ?
 H16A C16 H16C 109.5 . . ?
 H16B C16 H16C 109.5 . . ?
 H1WA O1W H1WB 111.7 . . ?

loop_
  _geom_torsion_atom_site_label_1
  _geom_torsion_atom_site_label_2
  _geom_torsion_atom_site_label_3
  _geom_torsion_atom_site_label_4
  _geom_torsion
  _geom_torsion_site_symmetry_1
  _geom_torsion_site_symmetry_2
  _geom_torsion_site_symmetry_3
  _geom_torsion_site_symmetry_4
  _geom_torsion_publ_flag
 O1 N1 C2 N2 177.43(14) . . . . ?
 O1 N1 C2 C1 56.16(19) . . . . ?
 O1 N1 C2 C14 -65.27(19) . . . . ?
 O1 N1 C6 N3 -175.18(14) . . . . ?
 O1 N1 C6 C5 -56.76(19) . . . . ?
 O1 N1 C6 C16 63.41(19) . . . . ?
 O2 N2 C2 N1 -179.24(14) . . . . ?
 O2 N2 C2 C1 -58.60(19) . . . . ?
 O2 N2 C2 C14 64.23(19) . . . . ?
 O2 N2 C4 N3 178.28(14) . . . . ?
 O2 N2 C4 C3 59.43(19) . . . . ?
 O2 N2 C4 C15 -60.87(19) . . . . ?
 N4 C1 C2 N1 58.5(2) . . . . ?
 N4 C1 C2 N2 -58.6(2) . . . . ?
 N4 C1 C2 C14 178.91(16) . . . . ?
 N4 C3 C4 N2 58.0(2) . . . . ?
 N4 C3 C4 N3 -59.8(2) . . . . ?
 N4 C3 C4 C15 179.73(15) . . . . ?
 N4 C5 C6 N1 -58.2(2) . . . . ?
 N4 C5 C6 N3 59.73(19) . . . . ?
 N4 C5 C6 C16 -179.17(16) . . . . ?
 N4 C7 C8 C9 92.8(2) . . . . ?
 N4 C7 C8 C13 -88.9(2) . . . . ?
 N5 N3 C4 N2 65.6(2) . . . . ?
 N5 N3 C4 C3 -173.27(16) . . . . ?
 N5 N3 C4 C15 -54.8(2) . . . . ?
 N5 N3 C6 N1 -68.68(18) . . . . ?
 N5 N3 C6 C5 171.54(15) . . . . ?
 N5 N3 C6 C16 52.0(2) . . . . ?
 C1 N4 C3 C4 -59.12(19) . . . . ?
 C1 N4 C5 C6 58.6(2) . . . . ?
 C1 N4 C7 C8 56.9(2) . . . . ?
 C2 N1 C6 N3 -61.11(19) . . . . ?
 C2 N1 C6 C5 57.3(2) . . . . ?
 C2 N1 C6 C16 177.48(16) . . . . ?
 C2 N2 C4 N3 63.65(19) . . . . ?
 C2 N2 C4 C3 -55.2(2) . . . . ?
 C2 N2 C4 C15 -175.50(16) . . . . ?
 C3 N4 C1 C2 59.16(19) . . . . ?
 C3 N4 C5 C6 -59.41(19) . . . . ?
 C3 N4 C7 C8 175.89(17) . . . . ?
 C4 N2 C2 N1 -65.03(18) . . . . ?
 C4 N2 C2 C1 55.6(2) . . . . ?
 C4 N2 C2 C14 178.44(16) . . . . ?
 C4 N3 C6 N1 59.33(19) . . . . ?
 C4 N3 C6 C5 -60.45(19) . . . . ?
 C4 N3 C6 C16 -179.99(16) . . . . ?
 C5 N4 C1 C2 -58.5(2) . . . . ?
 C5 N4 C3 C4 59.57(19) . . . . ?
 C5 N4 C7 C8 -65.5(2) . . . . ?
 C6 N1 C2 N2 63.48(19) . . . . ?
 C6 N1 C2 C1 -57.8(2) . . . . ?
 C6 N1 C2 C14 -179.21(16) . . . . ?
 C6 N3 C4 N2 -60.44(19) . . . . ?
 C6 N3 C4 C3 60.6(2) . . . . ?
 C6 N3 C4 C15 179.12(16) . . . . ?
 C7 N4 C1 C2 177.95(16) . . . . ?
 C7 N4 C3 C4 -179.50(15) . . . . ?
 C7 N4 C5 C6 -178.22(17) . . . . ?
 C7 C8 C9 C10 178.87(19) . . . . ?
 C7 C8 C13 C12 -178.47(19) . . . . ?
 C8 C9 C10 C11 -0.8(3) . . . . ?
 C9 C8 C13 C12 -0.2(3) . . . . ?
 C9 C10 C11 C12 0.5(3) . . . . ?
 C10 C11 C12 C13 -0.1(3) . . . . ?
 C11 C12 C13 C8 -0.1(3) . . . . ?
 C13 C8 C9 C10 0.6(3) . . . . ?

_shelx_res_file
;
TITL a_a.res in Pna2(1)
REM Old TITL a in Pna2(1)
REM SHELXT solution in Pna2(1)
REM R1 0.102, Rweak 0.013, Alpha 0.001, Orientation as input
REM Flack x = 0.041 ( 0.018 ) from Parsons' quotients
REM Formula found by SHELXT: C17 N5 O3 Cl
CELL 0.71073 10.4836 21.5372 8.405 90 90 90
ZERR 4 0.0002 0.0004 0.0002 0 0 0
LATT -1
SYMM -X,-Y,0.5+Z
SYMM 0.5+X,0.5-Y,+Z
SYMM 0.5-X,0.5+Y,0.5+Z
SFAC C H Cl N O
UNIT 64 120 4 20 16

L.S. 10
PLAN  2
SIZE 0.05 0.05 0.25
TEMP -173.15
CONF
BOND $H
MORE -1
fmap 2
acta
OMIT -4 56
REM <olex2.extras>
REM <HklSrc "%.\\a.hkl">
REM </olex2.extras>

WGHT    0.038900    0.698900
FVAR       0.69953
CL1   3    1.162026    0.658537    0.740798    11.00000    0.01605    0.02571 =
         0.04850   -0.00983   -0.00884   -0.00036
O2W   5    1.063020    0.545794    0.034728    11.00000    0.02152    0.02976 =
         0.02797    0.00329    0.00443    0.00946
AFIX   3
H2WA  2    1.131630    0.521844    0.025548    11.00000   -1.20000
H2WB  2    1.065430    0.573344   -0.051352    11.00000   -1.20000
AFIX   0

O1    5    0.690699    0.542538    0.337171    11.00000    0.01496    0.01927 =
         0.00888   -0.00248   -0.00047    0.00335
AFIX   3
H1    2    0.748269    0.521518    0.289591    11.00000   -1.20000
AFIX   0
O2    5    0.878367    0.675156    0.712481    11.00000    0.01473    0.01198 =
         0.02368   -0.00040   -0.00181   -0.00506
AFIX   3
H2    2    0.961307    0.665636    0.728611    11.00000   -1.20000
AFIX   0
N1    4    0.733920    0.546318    0.499854    11.00000    0.01146    0.01239 =
         0.00927   -0.00050   -0.00010   -0.00136
N2    4    0.826536    0.613640    0.688879    11.00000    0.01224    0.01198 =
         0.01350    0.00040   -0.00078   -0.00458
N3    4    0.654851    0.548261    0.766327    11.00000    0.01406    0.01120 =
         0.01030    0.00025   -0.00209   -0.00215
N4    4    0.573722    0.652632    0.578414    11.00000    0.01169    0.01194 =
         0.01189   -0.00085    0.00013    0.00081
N5    4    0.733085    0.497751    0.819181    11.00000    0.02020    0.01629 =
         0.01321    0.00335   -0.00274    0.00010
AFIX   3
H5A   2    0.729645    0.496311    0.921551    11.00000   -1.20000
H5B   2    0.808635    0.502711    0.797051    11.00000   -1.20000
AFIX   0
C1    1    0.690442    0.659602    0.475025    11.00000    0.01029    0.01382 =
         0.01320    0.00241    0.00172    0.00060
AFIX  23
H1A   2    0.727998    0.701350    0.490367    11.00000   -1.20000
H1B   2    0.666347    0.655256    0.361682    11.00000   -1.20000
AFIX   0
C2    1    0.788371    0.609827    0.519099    11.00000    0.01113    0.01159 =
         0.01233    0.00142    0.00068   -0.00003
C3    1    0.613226    0.659157    0.749692    11.00000    0.01435    0.01497 =
         0.01155   -0.00283    0.00029   -0.00076
AFIX  23
H3A   2    0.537617    0.654580    0.819279    11.00000   -1.20000
H3B   2    0.649749    0.700978    0.767437    11.00000   -1.20000
AFIX   0
C4    1    0.711745    0.609961    0.792120    11.00000    0.01259    0.01300 =
         0.01182    0.00036    0.00030   -0.00177
C5    1    0.518251    0.588768    0.556848    11.00000    0.00999    0.01242 =
         0.01498   -0.00129    0.00086   -0.00085
AFIX  23
H5C   2    0.491170    0.583221    0.444907    11.00000   -1.20000
H5D   2    0.442203    0.584006    0.625604    11.00000   -1.20000
AFIX   0
C6    1    0.617243    0.539334    0.599993    11.00000    0.01128    0.01240 =
         0.01097   -0.00042    0.00096   -0.00118
C7    1    0.476172    0.703127    0.541368    11.00000    0.01376    0.01484 =
         0.01826   -0.00238   -0.00219    0.00597
AFIX  23
H7A   2    0.399980    0.696536    0.608872    11.00000   -1.20000
H7B   2    0.513054    0.743946    0.569954    11.00000   -1.20000
AFIX   0
C8    1    0.435138    0.704887    0.369959    11.00000    0.01651    0.01334 =
         0.01991   -0.00330   -0.00370    0.00671
C9    1    0.327496    0.672218    0.319693    11.00000    0.01771    0.01641 =
         0.02803   -0.00374   -0.00348    0.00542
AFIX  43
H9    2    0.279959    0.647931    0.393086    11.00000   -1.20000
AFIX   0
C10   1    0.290285    0.675612    0.159932    11.00000    0.02210    0.02309 =
         0.03236   -0.01018   -0.01245    0.00861
AFIX  43
H10   2    0.217682    0.653047    0.124846    11.00000   -1.20000
AFIX   0
C11   1    0.357975    0.711420    0.052660    11.00000    0.03230    0.02614 =
         0.02196   -0.00499   -0.00799    0.01519
AFIX  43
H11   2    0.331418    0.713652   -0.055253    11.00000   -1.20000
AFIX   0
C12   1    0.464569    0.744044    0.102674    11.00000    0.02875    0.02391 =
         0.02168   -0.00017   -0.00144    0.01054
AFIX  43
H12   2    0.511337    0.768626    0.029156    11.00000   -1.20000
AFIX   0
C13   1    0.502820    0.740700    0.260552    11.00000    0.02083    0.01613 =
         0.02283   -0.00087   -0.00292    0.00589
AFIX  43
H13   2    0.576010    0.763088    0.294472    11.00000   -1.20000
AFIX   0
C14   1    0.905998    0.615423    0.413456    11.00000    0.01154    0.01875 =
         0.01667    0.00333    0.00341   -0.00109
AFIX 137
H14A  2    0.953159    0.653149    0.441548    11.00000   -1.50000
H14B  2    0.879588    0.617619    0.301750    11.00000   -1.50000
H14C  2    0.960869    0.579097    0.429151    11.00000   -1.50000
AFIX   0
C15   1    0.748544    0.619005    0.966123    11.00000    0.02036    0.01790 =
         0.01098   -0.00040   -0.00277   -0.00420
AFIX 137
H15A  2    0.824898    0.594449    0.989907    11.00000   -1.50000
H15B  2    0.678185    0.605354    1.034458    11.00000   -1.50000
H15C  2    0.766197    0.663022    0.985821    11.00000   -1.50000
AFIX   0
C16   1    0.558700    0.475637    0.574515    11.00000    0.01579    0.01330 =
         0.01537   -0.00036   -0.00120   -0.00369
AFIX 137
H16A  2    0.520133    0.473715    0.468418    11.00000   -1.50000
H16B  2    0.492999    0.468242    0.655263    11.00000   -1.50000
H16C  2    0.625175    0.443835    0.583417    11.00000   -1.50000
AFIX   0

O1W   5    0.849487    0.480854    0.151583    11.00000    0.02682    0.02399 =
         0.02544   -0.00164    0.00775    0.00659
AFIX   3
H1WA  2    0.916897    0.499614    0.117473    11.00000   -1.20000
H1WB  2    0.863797    0.439794    0.167073    11.00000   -1.20000
AFIX   0
HKLF 4

REM  a_a.res in Pna2(1)
REM R1 =  0.0312 for    4370 Fo > 4sig(Fo)  and  0.0336 for all    4579 data
REM    238 parameters refined using      1 restraints

END

WGHT      0.0389      0.6989

REM Highest difference peak  0.538,  deepest hole -0.410,  1-sigma level  0.043
Q1    1   1.1834  0.6710  0.6561  11.00000  0.05    0.54
Q2    1   0.8929  0.4742  0.2267  11.00000  0.05    0.30
;
_shelx_res_checksum                37637
_shelx_hkl_file
;
   0   0  -1    0.10    0.30
   0   0  -1    0.50    0.40
   0   0   1    0.40    0.40
   0   0   1    0.10    0.30
   0   0  -2 3005.70   67.19
   0   0  -2 3100.29   67.19
   0   0   2 2975.10   67.19
   0   0  -3   -0.50    0.70
   0   0  -3    1.00    0.90
   0   0   3    1.10    1.00
   0   0   3    1.50    1.00
   0   0  -4 5209.48  114.19
   0   0  -4 5094.39  116.69
   0   0   4 4979.50  113.79
   0   0  -5    1.20    1.30
   0   0  -5    2.60    2.00
   0   0  -6  147.39    8.80
   0   0  -6  144.29    9.00
   0   0  -7    3.50    2.30
   0   0  -7    1.60    2.10
   0   0  -8   22.80    5.10
   0   0  -8   30.70    5.70
   0   0   8   18.10    4.20
   0   0  -9    3.30    2.80
   0   0  -9    1.70    3.00
   0   0   9    0.40    3.30
   0   0 -10   84.69   11.00
   0   0 -10   85.79    8.70
   0   0  10   88.69    8.80
   0   0 -11    6.40    4.20
   0   0  11   -1.20    4.00
   0   0 -12  107.89   12.80
  -1   0  11    4.40    4.10
   1   0 -11    1.80    3.60
  -1   0  10   -0.10    3.10
   1   0 -10   -2.60    2.90
  -1   0   9    1.80    2.40
   1   0  -9    1.90    3.10
   1   0  -9   -1.70    2.10
  -1   0   8   -0.80    1.80
   1   0  -8    0.10    2.30
  -1   0   7   -2.10    1.70
   1   0  -7    0.50    1.60
   1   0  -7    1.10    2.20
  -1   0   6    1.50    1.30
   1   0  -6    0.60    1.80
   1   0  -6    0.20    1.50
  -1   0   5    0.00    1.20
   1   0  -5    1.60    1.30
   1   0  -5   -0.40    1.20
  -1   0   4    0.10    0.90
  -1   0   4    0.80    1.00
   1   0  -4   -1.40    1.00
   1   0  -4   -0.30    1.00
  -1   0   3    0.80    1.10
  -1   0   3   -0.30    0.60
  -1   0   3   -0.50    0.90
  -1   0   3    0.60    0.70
   1   0  -3    0.40    0.90
   1   0  -3    1.30    1.10
  -1   0   2   -0.60    0.70
  -1   0   2    0.60    0.60
  -1   0   2    0.50    0.60
  -1   0   2    0.40    0.70
   1   0  -2   -0.30    0.70
   1   0  -2    0.70    0.70
  -1   0   1    0.50    0.30
  -1   0   1    0.70    0.40
  -1   0   1    0.80    0.50
   1   0  -1    0.30    0.30
   1   0  -1    0.60    0.40
   1   0  -1   -0.10    0.40
  -1   0   0    0.30    0.30
   1   0   0    0.00    0.30
   1   0   0    0.10    0.20
  -1   0  -1    0.40    0.20
  -1   0  -1    1.50    0.50
  -1   0  -1   -0.50    0.40
   1   0   1   -0.20    0.30
   1   0   1    0.10    0.40
   1   0   1    0.30    0.30
  -1   0  -2   -0.10    0.60
  -1   0  -2    0.30    0.50
   1   0   2    0.30    0.60
   1   0   2    0.10    0.60
  -1   0  -3    0.10    0.90
  -1   0  -3    0.20    0.60
   1   0   3    0.30    0.70
   1   0   3   -0.60    0.70
  -1   0  -4    0.30    1.00
  -1   0  -4    2.90    1.30
   1   0   4    0.20    1.00
  -1   0  -5   -0.30    1.10
  -1   0  -5    2.80    1.70
  -1   0  -6   -0.40    1.10
  -1   0  -6    0.50    1.60
  -1   0  -7   -1.40    1.60
  -1   0  -7    0.70    1.90
  -1   0  -8    0.80    2.00
  -1   0  -8    0.20    2.20
  -1   0  -9   -0.10    2.20
  -1   0  -9    0.30    2.20
  -1   0 -10    1.70    2.70
  -1   0 -10   -5.20    2.50
   1   0  10    2.20    3.30
  -1   0 -11   -0.80    2.90
  -1   0 -11    7.20    4.70
  -2   0  11  232.18   12.60
   2   0 -11  280.07   18.00
  -2   0  10   61.39    7.60
   2   0 -10   42.80    7.80
  -2   0   9   81.49    7.20
   2   0  -9   83.49    8.50
  -2   0   8   53.09    5.40
   2   0  -8   60.19    8.20
  -2   0   7 1308.97   35.50
   2   0  -7 1268.77   39.70
  -2   0   6 2648.54   62.89
   2   0  -6 2573.14   66.29
   2   0  -6 2652.63   67.49
  -2   0   5 1303.37   33.20
   2   0  -5 1279.67   36.70
   2   0  -5 1274.47   35.90
  -2   0   4 1494.45   37.10
  -2   0   4 1496.65   36.80
   2   0  -4 1601.74   40.90
  -2   0   3   67.09    3.80
  -2   0   3   61.09    4.60
  -2   0   3   67.59    4.60
  -2   0   3   62.89    3.40
   2   0  -3   63.69    3.50
   2   0  -3   57.49    3.60
   2   0  -3   61.49    4.70
  -2   0   2 4676.13  101.09
  -2   0   2 4562.04  101.59
   2   0  -2 4497.15   99.49
  -2   0   1 9485.35  408.96
   2   0  -1 9733.93  415.76
  -2   0   0 2443.96   53.09
   2   0   0 2393.16   53.49
  -2   0  -1 9561.34  386.36
   2   0   1 9999.00  397.96
   2   0   2 4570.54   97.89
   2   0   2 4548.45  100.79
   2   0   2 4597.34   99.49
  -2   0  -3   54.89    4.00
  -2   0  -3   58.19    3.10
   2   0   3   60.59    3.30
   2   0   3   65.69    4.40
   2   0   3   66.89    4.00
  -2   0  -4 1475.35   35.30
   2   0   4 1463.65   37.50
   2   0   4 1464.65   35.70
  -2   0  -5 1239.78   34.40
  -2   0  -5 1234.28   31.90
   2   0   5 1262.97   32.50
  -2   0  -6 2679.63   63.19
  -2   0  -6 2605.14   66.19
  -2   0  -7 1263.97   34.90
  -2   0  -7 1245.18   37.90
  -2   0  -8   51.39    7.50
  -2   0  -8   63.19    6.00
  -2   0  -9   80.49   10.10
  -2   0  -9   81.99    7.30
  -2   0 -10   67.49    9.60
  -2   0 -10   70.39    7.10
  -2   0 -11  250.87   17.30
  -2   0 -11  282.87   15.40
   2   0  11  297.77   18.00
  -3   0  11   -2.00    3.40
   3   0 -11    6.60    4.40
  -3   0  10   -1.70    2.50
   3   0 -10   -5.00    3.10
  -3   0   9   -0.10    2.10
   3   0  -9    2.10    2.60
  -3   0   8    3.90    2.10
   3   0  -8   -0.50    2.40
  -3   0   7    2.20    1.60
   3   0  -7   -0.20    2.10
  -3   0   6    1.40    1.70
   3   0  -6    1.60    1.70
  -3   0   5    0.60    1.20
   3   0  -5   -0.10    1.30
  -3   0   4    0.20    0.90
  -3   0   4    0.10    0.90
   3   0  -4   -0.60    0.80
   3   0  -4    0.60    1.00
  -3   0   3    1.10    0.80
  -3   0   3    0.20    0.90
   3   0  -3    0.70    0.70
   3   0  -3    0.60    0.70
  -3   0   2    0.60    1.00
  -3   0   2   -0.40    0.70
  -3   0   2   -0.20    0.60
   3   0  -2   -0.10    0.50
   3   0  -2    0.80    1.10
  -3   0   1    1.10    0.80
  -3   0   1    0.50    0.80
  -3   0   1    0.00    0.50
   3   0  -1    1.50    0.90
   3   0  -1   -0.50    0.70
   3   0  -1    4.30    1.20
  -3   0   0   -0.30    0.50
  -3   0   0   -0.30    0.60
  -3   0   0   -0.50    0.70
   3   0   0   -0.40    0.60
   3   0   0   -0.20    0.60
   3   0   0   -0.80    0.50
  -3   0  -1    0.40    0.90
  -3   0  -1    0.00    0.60
   3   0   1    0.50    0.50
   3   0   1   -0.10    0.60
   3   0   1    0.40    0.80
  -3   0  -2   -0.10    1.00
  -3   0  -2   -0.10    0.50
   3   0   2   -0.10    0.80
   3   0   2    4.90    1.20
   3   0   2    0.10    0.40
  -3   0  -3   -0.80    0.60
   3   0   3    1.30    0.60
   3   0   3   -0.50    1.00
   3   0   3   -0.40    0.80
  -3   0  -4    0.60    1.30
   3   0   4    0.10    0.90
  -3   0  -5    1.40    1.60
  -3   0  -5    0.00    0.90
   3   0   5   -0.80    1.20
  -3   0  -6   -0.50    1.30
  -3   0  -6    0.10    1.10
   3   0   6   -2.80    1.50
  -3   0  -7    0.10    1.60
  -3   0  -7   -3.80    2.20
  -3   0  -8    0.30    1.80
  -3   0  -8   -1.10    1.80
  -3   0  -9    0.80    2.00
  -3   0  -9   -1.50    2.20
  -3   0 -10    3.80    4.00
   4   0 -11  103.59   15.30
  -4   0  10   18.10    3.70
   4   0 -10    7.00    4.30
  -4   0   9  155.48    8.80
   4   0  -9  145.99   12.90
  -4   0   8   45.70    5.50
   4   0  -8   66.79    9.40
  -4   0   7  616.44   19.40
   4   0  -7  548.65   24.00
  -4   0   6  944.81   27.90
   4   0  -6  929.81   32.00
  -4   0   5  175.98    8.10
   4   0  -5  168.08   10.70
  -4   0   4  486.45   15.10
  -4   0   4  469.15   14.40
   4   0  -4  486.85   14.50
   4   0  -4  480.25   15.60
   4   0  -4  491.05   18.70
  -4   0   3 3539.55   77.99
  -4   0   3 3560.44   78.99
   4   0  -3 3405.66   82.69
   4   0  -3 3491.35   77.69
  -4   0   2 4555.84  100.89
  -4   0   2 4660.43  102.29
  -4   0   2 4601.94  104.39
   4   0  -2 4467.05  100.79
   4   0  -2 4817.72  105.19
  -4   0   1  838.32   23.70
  -4   0   1  876.71   23.50
  -4   0   1  855.91   22.30
   4   0  -1  923.41   24.40
   4   0  -1  916.21   22.60
   4   0  -1  969.00   25.30
  -4   0   0  167.78    7.20
  -4   0   0  148.29    6.20
  -4   0   0  146.39    6.00
   4   0   0  150.38    6.30
   4   0   0  165.48    6.60
   4   0   0  146.99    6.80
  -4   0  -1  905.21   24.90
  -4   0  -1  893.51   20.90
  -4   0  -1  901.71   22.60
   4   0   1  881.11   23.70
   4   0   1  864.21   23.90
   4   0   1  886.21   21.40
  -4   0  -2 4584.44  102.29
  -4   0  -2 4611.64  105.19
   4   0   2 4789.62   99.19
   4   0   2 4545.75  101.79
  -4   0  -3 3628.54   82.69
   4   0   3 3645.24   78.49
  -4   0  -4  486.45   16.50
   4   0   4  485.25   13.20
  -4   0  -5  161.48    9.10
   4   0   5  180.38    7.20
  -4   0  -6  930.01   29.30
   4   0   6  917.41   25.10
  -4   0  -7  569.44   22.10
  -4   0  -9  154.08   12.00
  -4   0 -10   15.20    5.30
  -4   0 -11   86.29   11.90
   5   0 -11    6.60    5.50
  -5   0  10    0.90    2.30
   5   0 -10    3.60    4.70
  -5   0   9    1.90    2.30
   5   0  -9    2.10    3.00
  -5   0   8    2.10    2.00
   5   0  -8    2.60    2.60
  -5   0   7    0.10    1.50
   5   0  -7    2.90    2.10
  -5   0   6    1.90    1.50
   5   0  -6    1.50    2.70
  -5   0   5   -1.20    1.10
   5   0  -5    1.50    1.30
   5   0  -5   -1.10    1.90
   5   0  -5   -0.90    1.70
  -5   0   4   -1.50    1.20
  -5   0   4   -0.80    0.80
   5   0  -4   -0.10    0.90
   5   0  -4    1.80    1.50
   5   0  -4   -0.10    1.60
  -5   0   3   -0.80    1.10
  -5   0   3    0.70    1.10
   5   0  -3   -0.30    1.20
   5   0  -3   -0.40    1.10
   5   0  -3    1.10    0.90
  -5   0   2    0.60    1.10
  -5   0   2   -0.40    0.80
   5   0  -2    0.20    1.10
   5   0  -2    2.00    1.00
   5   0  -2    0.60    1.10
  -5   0   1    1.20    1.10
   5   0  -1    0.30    1.10
   5   0  -1    1.10    0.90
   5   0  -1   -0.10    0.90
  -5   0   0   -1.30    0.60
  -5   0   0    1.10    1.10
   5   0   0    2.20    1.00
   5   0   0    1.30    1.20
  -5   0  -1    0.00    0.60
  -5   0  -1   -0.90    1.10
  -5   0  -1    0.80    1.00
   5   0   1   -0.80    0.50
  -5   0  -2    0.40    1.10
  -5   0  -2    0.00    0.80
   5   0   2   -0.60    1.00
   5   0   2    1.10    0.70
  -5   0  -3    2.60    1.40
  -5   0  -3    2.40    1.90
   5   0   3    0.50    0.50
   5   0   3    1.20    0.50
  -5   0  -4    0.10    1.10
   5   0   4    0.20    0.70
  -5   0  -5    2.50    1.80
   5   0   5   -1.00    1.00
  -5   0  -6   -0.70    1.60
   5   0   6    2.40    1.40
  -5   0  -7   -1.20    2.00
   5   0   7   -0.10    2.00
  -5   0  -8    0.20    2.60
  -5   0  -9    1.30    2.70
  -5   0 -10   -1.70    2.80
  -5   0 -11   -2.50    3.60
   6   0 -11   15.60    6.10
  -6   0  10  243.38   13.80
   6   0 -10  272.37   19.40
  -6   0   9  395.96   14.30
   6   0  -9  359.36   21.60
  -6   0   8   38.40    4.80
   6   0  -8   26.40    6.60
  -6   0   7   31.20    4.30
   6   0  -7   28.60    6.70
  -6   0   6   24.20    3.70
   6   0  -6   18.70    4.60
  -6   0   5  202.98    9.50
   6   0  -5  203.08   13.10
   6   0  -5  215.48    9.10
  -6   0   4  439.86   15.10
  -6   0   4  415.96   13.80
   6   0  -4  403.66   18.00
   6   0  -4  418.16   13.70
  -6   0   3   35.60    3.70
  -6   0   3   25.80    3.30
   6   0  -3   37.00    5.30
   6   0  -3   30.00    2.90
  -6   0   2 3017.50   70.79
  -6   0   2 2970.40   68.59
   6   0  -2 3006.10   72.79
   6   0  -2 2999.20   68.59
  -6   0   1    9.30    2.20
  -6   0   1   11.00    2.90
   6   0  -1   11.90    2.40
  -6   0   0  836.72   22.80
  -6   0   0  854.41   25.50
  -6   0   0  857.31   23.50
   6   0   0  876.21   24.20
   6   0   0  821.92   23.60
  -6   0  -1   14.20    2.10
  -6   0  -1   14.80    3.30
  -6   0  -1   14.70    2.80
   6   0   1    9.30    1.90
   6   0   1   14.00    3.00
  -6   0  -2 3089.89   75.49
  -6   0  -2 3081.29   71.59
   6   0   2 3041.30   73.59
   6   0   2 3107.69   68.19
  -6   0  -3   31.70    5.20
  -6   0  -3   36.20    3.70
   6   0   3   33.60    1.80
   6   0   3   29.40    4.70
   6   0   3   31.60    1.70
  -6   0  -4  438.26   16.20
  -6   0  -5  219.88   11.30
  -6   0  -6   25.00    4.80
   6   0   6   28.90    2.10
  -6   0  -7   22.60    5.10
   6   0   7   27.80    2.70
  -6   0  -8   24.70    5.50
  -6   0  -9  354.46   18.90
  -6   0 -10  253.07   16.80
   7   0 -10   -3.50    3.80
  -7   0   9    4.90    2.60
   7   0  -9    4.80    3.30
  -7   0   8    3.50    2.20
   7   0  -8   -4.30    3.50
  -7   0   7    3.70    2.10
   7   0  -7    5.10    3.40
  -7   0   6    0.00    1.80
   7   0  -6   -3.30    2.10
   7   0  -6    0.80    1.70
  -7   0   5    1.80    1.90
   7   0  -5   -0.20    2.50
   7   0  -5    0.90    1.40
  -7   0   4    0.90    1.70
   7   0  -4    1.50    2.70
   7   0  -4   -0.50    1.20
  -7   0   3    0.50    1.20
   7   0  -3    0.50    1.30
   7   0  -3    1.50    1.80
  -7   0   2    0.40    1.20
   7   0  -2   -0.20    1.60
   7   0  -2    1.80    1.50
  -7   0   1    1.20    1.50
   7   0  -1    1.30    1.40
   7   0  -1    3.80    1.80
  -7   0   0    3.30    2.20
  -7   0   0    3.20    1.60
  -7   0   0    2.60    1.40
   7   0   0    5.20    1.80
   7   0   0    1.20    1.70
  -7   0  -1   -0.40    0.80
  -7   0  -1    0.60    1.70
  -7   0  -1    0.30    1.30
   7   0   1   -0.60    1.20
   7   0   1   -0.40    0.90
  -7   0  -2    2.40    1.60
  -7   0  -2   -1.30    1.10
   7   0   2    1.20    0.80
   7   0   2    3.40    2.10
  -7   0  -3   -0.90    1.20
  -7   0  -3    0.30    1.40
   7   0   3    0.50    1.70
   7   0   3   -0.30    0.60
  -7   0  -4    0.40    1.60
   7   0   4   -1.60    1.50
  -7   0  -5    3.10    1.80
   7   0   5    0.70    2.40
  -7   0  -6    2.40    2.40
  -7   0  -8    0.90    2.90
  -7   0  -9   -1.20    3.30
  -7   0 -10    3.00    3.20
   7   0  10    2.90    4.50
   8   0 -10    4.80    4.70
  -8   0   9  190.28    9.70
   8   0  -9  195.48   18.50
  -8   0   8   52.79    5.30
   8   0  -8   60.59   10.30
  -8   0   7   84.49    6.70
   8   0  -7   84.79   11.40
  -8   0   6  126.59    8.10
   8   0  -6  115.79   10.90
   8   0  -6  131.89    7.40
  -8   0   5  256.57   12.10
   8   0  -5  258.27   10.60
   8   0  -5  241.78   15.60
  -8   0   4  281.57   13.10
   8   0  -4  294.27   11.40
   8   0  -4  304.17   16.40
  -8   0   3  234.48   11.90
   8   0  -3  233.48   10.00
   8   0  -3  245.78   13.60
  -8   0   2   48.80    6.40
   8   0  -2   48.10    4.40
   8   0  -2   42.70    6.40
  -8   0   1  304.47   14.20
   8   0  -1  307.57   12.60
   8   0  -1  311.97   13.80
  -8   0   0  130.39    9.00
  -8   0   0  120.29    7.40
   8   0   0  123.19    7.50
   8   0   0  115.29    7.50
  -8   0  -1  321.57   15.90
  -8   0  -1  320.07   13.10
  -8   0  -1  308.97   10.70
   8   0   1  317.57   13.90
   8   0   1  297.57   11.70
  -8   0  -2   55.09    5.00
  -8   0  -2   36.60    6.60
   8   0   2   43.80    3.60
   8   0   2   38.20    5.90
  -8   0  -3  254.87   11.70
  -8   0  -3  228.48   13.80
   8   0   3  215.48   12.30
   8   0   3  222.58    6.90
  -8   0  -4  288.27   13.30
   8   0   4  274.27   14.80
  -8   0  -5  235.68   12.60
   8   0   5  242.98   14.60
  -8   0  -6  130.29    9.60
   8   0   6  110.89   10.10
  -8   0  -7  113.99    9.50
   8   0   7   84.29   11.00
  -8   0  -8   61.09    9.20
   8   0   8   67.39   10.40
  -8   0  -9  179.78   13.50
   8   0   9  165.28   17.40
  -8   0 -10    8.10    5.00
   8   0  10    0.60    4.20
  -9   0   9   -1.80    4.50
   9   0  -9   -3.20    3.50
  -9   0   8    0.20    2.80
   9   0  -8   -3.10    3.50
  -9   0   7   -0.90    2.30
   9   0  -7    7.00    4.10
  -9   0   6   -1.80    1.80
   9   0  -6   -0.30    1.90
   9   0  -6   -0.90    3.30
  -9   0   5   -2.10    1.70
   9   0  -5    1.50    1.70
   9   0  -5   -1.70    2.40
  -9   0   4    0.20    2.20
   9   0  -4    0.10    1.50
   9   0  -4   -1.30    2.10
  -9   0   3    2.10    2.10
   9   0  -3    2.20    2.00
   9   0  -3   -0.70    2.20
  -9   0   2   -1.60    1.90
   9   0  -2   -0.90    1.70
   9   0  -2    3.30    2.40
  -9   0   1    4.40    2.40
  -9   0   1    2.60    2.20
   9   0  -1   -0.40    1.40
   9   0  -1   -1.50    2.00
  -9   0   0   -0.30    2.00
  -9   0   0    0.90    2.10
   9   0   0    0.50    1.40
   9   0   0    0.90    2.10
  -9   0  -1    1.50    2.40
  -9   0  -1    2.30    2.00
   9   0   1    1.40    2.00
  -9   0  -2   -0.60    1.20
  -9   0  -2    1.50    2.60
   9   0   2   -0.70    1.90
   9   0   2   -0.80    1.20
  -9   0  -3    0.60    1.60
  -9   0  -3    0.90    2.60
   9   0   3    0.20    0.90
   9   0   3    2.40    2.30
  -9   0  -4   -1.70    1.70
   9   0   4    1.30    2.60
  -9   0  -5    4.70    2.70
   9   0   5   -3.60    2.00
  -9   0  -6   -1.70    2.30
   9   0   6    1.00    3.20
  -9   0  -7    1.10    3.00
   9   0   7   -0.20    3.10
  -9   0  -8   -7.10    2.80
   9   0   8    0.70    4.10
  -9   0  -9   -3.50    3.40
   9   0   9    0.60    4.90
 -10   0   8   17.60    4.30
  10   0  -8    9.10    5.50
 -10   0   7  163.18   10.40
  10   0  -7  177.58   15.20
 -10   0   6   35.70    5.70
  10   0  -6   34.30    4.70
  10   0  -6   32.70    6.90
 -10   0   5  181.18   11.20
  10   0  -5  199.98   14.70
  10   0  -5  186.28    9.40
 -10   0   4   65.89    7.00
  10   0  -4   57.19    5.30
  10   0  -4   50.09    8.50
 -10   0   3   67.09    7.10
  10   0  -3   88.19   10.70
  10   0  -3   76.89    6.20
 -10   0   2   72.59    7.60
  10   0  -2   83.99    8.20
  10   0  -2   79.19    6.70
 -10   0   1   24.60    5.70
 -10   0   1   23.10    4.60
  10   0  -1   23.40    5.10
  10   0  -1   26.10    4.90
 -10   0   0  149.88   11.50
 -10   0   0  131.49    8.90
  10   0   0  124.89    8.80
  10   0   0  134.29    8.90
 -10   0  -1   30.00    6.30
 -10   0  -1   23.50    4.40
  10   0   1   27.10    4.20
  10   0   1   25.50    5.10
 -10   0  -2   96.59    9.70
 -10   0  -2   90.69    7.30
  10   0   2   94.79    8.40
  10   0   2   80.59    5.50
 -10   0  -3   83.79   11.00
 -10   0  -3   70.89    6.80
  10   0   3   72.99    3.30
  10   0   3   69.89    9.20
 -10   0  -4   58.59    7.30
  10   0   4   53.59    8.50
 -10   0  -5  176.18   11.60
  10   0   5  167.18   12.80
 -10   0  -6   17.90    5.30
  10   0   6   30.20    6.40
 -10   0  -7  174.28   12.80
  10   0   7  153.88   13.90
 -10   0  -8   19.10    5.50
  10   0   8   14.70    6.40
 -11   0   8   -4.90    4.30
  11   0  -8    7.30    6.00
 -11   0   7    2.60    3.30
  11   0  -7    1.70    4.60
 -11   0   6    0.80    3.30
  11   0  -6    1.40    4.40
  11   0  -6    2.70    2.60
 -11   0   5   -1.60    2.80
  11   0  -5    1.80    2.50
  11   0  -5    1.50    3.30
 -11   0   4    1.00    3.00
  11   0  -4    4.00    2.40
  11   0  -4   -3.90    2.30
 -11   0   3    3.30    2.70
  11   0  -3    0.40    3.40
  11   0  -3    1.80    2.40
 -11   0   2    0.10    2.00
 -11   0   2   -1.80    2.10
  11   0  -2    1.40    2.90
  11   0  -2    0.70    2.20
 -11   0   1    2.50    2.80
 -11   0   1    0.10    2.40
  11   0  -1    0.10    1.90
  11   0  -1    3.00    2.60
 -11   0   0    3.10    2.30
 -11   0   0   -2.10    2.00
  11   0   0   -0.90    2.50
  11   0   0   -1.80    2.30
 -11   0  -1    4.40    3.40
 -11   0  -1    0.70    2.30
  11   0   1   -0.50    2.10
 -11   0  -2   -2.50    1.80
 -11   0  -2   -0.50    2.60
  11   0   2    2.60    1.90
  11   0   2    0.20    3.10
 -11   0  -3    0.10    2.00
  11   0   3    1.40    3.20
 -11   0  -4    2.40    2.70
  11   0   4   -3.20    2.50
 -11   0  -5   -1.90    2.70
  11   0   5   -2.20    3.00
 -11   0  -6   -3.10    2.10
  11   0   6    1.60    3.30
 -11   0  -7    3.40    3.70
  11   0   7   -1.00    3.60
 -11   0  -8   -1.00    4.40
  11   0   8    2.80    4.70
 -12   0   7   60.69    8.60
  12   0  -7   38.30    9.60
 -12   0   6   80.79    9.90
  12   0  -6   62.99   10.80
 -12   0   5    5.20    4.30
  12   0  -5   13.30    3.50
 -12   0   4  115.89   10.60
  12   0  -4  127.49   12.30
  12   0  -4  124.09    8.20
 -12   0   3   28.50    6.70
  12   0  -3   38.20    5.60
  12   0  -3   30.40    6.80
 -12   0   2  144.39   11.00
 -12   0   2  169.98   13.10
  12   0  -2  138.69    9.80
  12   0  -2  168.38   12.30
 -12   0   1  294.87   15.30
 -12   0   1  275.47   17.40
  12   0  -1  280.17   14.40
  12   0  -1  287.57   15.50
 -12   0   0  125.39   12.00
 -12   0   0  132.89   10.10
  12   0   0  135.59    9.70
  12   0   0  137.79   10.40
 -12   0  -1  270.77   18.20
 -12   0  -1  284.37   14.90
  12   0   1  305.87   13.50
  12   0   1  307.17   16.20
 -12   0  -2  157.68   10.90
 -12   0  -2  159.08   13.80
  12   0   2  157.78   12.00
 -12   0  -3   37.40    6.40
  12   0   3   32.60    7.20
 -12   0  -4  118.89   10.00
  12   0   4  118.39   10.90
 -12   0  -5   11.60    4.50
  12   0   5   13.60    5.80
 -12   0  -6   66.19    9.30
  12   0   6   66.09   10.40
 -12   0  -7   29.90    7.20
  12   0   7   38.40    9.10
 -13   0   5   -0.20    4.10
  13   0  -5   10.20    5.40
  13   0  -5    6.60    3.70
 -13   0   4   -6.90    2.80
  13   0  -4    4.20    3.20
  13   0  -4   -1.80    3.60
 -13   0   3   -7.10    3.10
 -13   0   3   -4.10    3.10
  13   0  -3   -0.10    3.40
  13   0  -3   -0.10    3.40
 -13   0   2    4.10    3.30
 -13   0   2    0.00    2.90
  13   0  -2    1.00    3.20
  13   0  -2    2.90    3.30
 -13   0   1    4.30    3.40
 -13   0   1    1.50    3.60
  13   0  -1   -5.80    2.70
 -13   0   0    6.10    4.50
 -13   0   0   -1.70    2.40
  13   0   0    2.90    3.10
  13   0   0    3.20    3.90
 -13   0  -1    0.80    3.00
 -13   0  -1    0.10    3.20
  13   0   1   -0.40    3.00
  13   0   1    7.10    4.60
 -13   0  -2    5.90    4.00
 -13   0  -2   -1.10    2.60
  13   0   2    3.60    3.80
 -13   0  -3   -1.10    2.70
  13   0   3   -1.80    3.30
 -13   0  -4    0.70    3.00
  13   0   4   -2.30    3.50
 -13   0  -5    2.10    4.30
  13   0   5    4.20    4.30
 -14   0   4  110.89   11.30
 -14   0   4  112.09   11.20
  14   0  -4  105.19   13.50
 -14   0   3  108.19   11.60
  14   0  -3  122.19    9.60
  14   0  -3  124.19   11.90
 -14   0   2    8.20    4.20
 -14   0   2   15.80    6.50
  14   0  -2   17.70    5.20
  14   0  -2    4.30    4.90
 -14   0   1  280.37   16.60
 -14   0   1  293.37   19.40
  14   0  -1  308.67   16.80
  14   0  -1  291.57   16.00
 -14   0   0   -1.00    4.00
 -14   0   0   -1.20    3.20
  14   0   0    5.50    3.40
  14   0   0   -1.70    3.80
 -14   0  -1  269.87   15.80
 -14   0  -1  277.57   23.00
  14   0   1  308.37   13.60
  14   0   1  302.07   17.60
 -14   0  -2    9.00    4.40
  14   0   2   15.30    5.30
 -14   0  -3  119.19   10.60
  14   0   3  100.39   12.70
 -14   0  -4  112.19   10.30
  14   0   4   94.39   12.90
 -15   0   0    4.60    3.60
  14  -1   4   58.99    9.90
 -14   1  -4   40.90    7.10
  14  -1   3   51.59    9.60
 -14   1  -3   54.19    8.10
  14  -1   2  130.29   11.50
 -14   1  -2  109.39   10.20
  14  -1   1   32.50    5.10
  14  -1   1   15.90    5.70
 -14   1  -1   20.60    5.30
  14  -1   0   59.69    8.80
  14  -1   0   60.89    8.10
 -14   1   0   54.09    8.10
 -14   1   0   59.39   11.00
  14  -1  -1   25.80    6.20
  14  -1  -1   26.20    6.00
 -14   1   1   30.40    7.10
 -14   1   1   17.50    5.70
  14  -1  -2  131.99   10.90
  14  -1  -2  120.69   11.30
 -14   1   2  137.39   12.90
 -14   1   2  116.09   11.10
  14  -1  -3   55.39    9.80
  14  -1  -3   50.49    7.40
 -14   1   3   50.19    9.60
  14  -1  -4   16.30    4.90
  14  -1  -4   32.00    7.00
 -14   1   4   46.50    9.40
 -14   1   4   41.50    8.40
  13  -1   5   35.90    8.20
 -13   1  -5   30.60    6.80
  13  -1   4   15.20    5.50
 -13   1  -4   17.50    4.80
  13  -1   3   34.80    7.20
 -13   1  -3   31.30    6.50
  13  -1   2   14.60    3.20
  13  -1   2    9.70    4.50
 -13   1  -2    8.70    4.30
  13  -1   1   64.09    9.70
  13  -1   1   59.19    6.20
 -13   1  -1   35.80    8.30
 -13   1  -1   60.59    8.30
  13  -1   0   29.80    5.50
  13  -1   0   20.20    5.60
 -13   1   0   23.10    6.10
 -13   1   0   26.10    5.60
  13  -1  -1   49.99    7.70
  13  -1  -1   53.29    7.40
 -13   1   1   40.50    6.90
 -13   1   1   48.80    9.40
  13  -1  -2   23.40    5.40
  13  -1  -2   19.70    5.50
 -13   1   2   16.30    5.20
 -13   1   2   17.10    5.60
  13  -1  -3   41.40    8.40
  13  -1  -3   42.60    5.90
 -13   1   3   41.60    8.10
 -13   1   3   35.90    7.40
  13  -1  -4   10.80    4.20
  13  -1  -4    9.40    5.60
 -13   1   4   17.50    5.40
  13  -1  -5   27.20    7.10
 -13   1   5   42.60    7.40
  12  -1   7   10.60    5.10
 -12   1  -7   27.20    6.10
  12  -1   6   13.20    6.00
 -12   1  -6    9.10    4.00
  12  -1   5    1.50    3.90
 -12   1  -5    2.00    3.20
  12  -1   4    3.00    3.00
 -12   1  -4    8.00    3.30
  12  -1   3  128.69   11.50
  12  -1   3  117.59    5.00
 -12   1  -3  120.09    9.40
  12  -1   2   31.80    6.50
  12  -1   2   20.00    3.70
 -12   1  -2   23.90    5.00
  12  -1   1   27.80    4.70
  12  -1   1   34.70    6.70
 -12   1  -1   36.20    5.80
 -12   1  -1   32.10    6.80
  12  -1   0   22.40    4.40
  12  -1   0   12.30    4.10
 -12   1   0   15.00    5.90
 -12   1   0    9.90    3.90
  12  -1  -1   31.20    6.70
  12  -1  -1   38.50    6.40
 -12   1   1   30.80    5.90
 -12   1   1   27.90    6.40
  12  -1  -2   26.70    6.10
  12  -1  -2   33.00    5.60
 -12   1   2   24.40    6.10
 -12   1   2   32.20    6.60
  12  -1  -3  128.79   11.40
  12  -1  -3  136.29    9.40
 -12   1   3  128.99   11.30
  12  -1  -4    3.00    4.00
  12  -1  -4    5.30    2.90
 -12   1   4    1.20    3.50
  12  -1  -5    0.40    4.30
  12  -1  -5    2.30    3.00
 -12   1   5   -0.10    3.70
  12  -1  -6   19.70    6.60
 -12   1   6   17.10    5.60
  12  -1  -7   13.20    6.90
 -12   1   7   33.50    6.30
  11  -1   8    8.40    5.10
 -11   1  -8   10.50    5.30
  11  -1   7  109.89   11.30
 -11   1  -7   90.89    9.30
  11  -1   6   11.70    4.70
 -11   1  -6   10.30    4.20
  11  -1   5    0.40    3.30
 -11   1  -5    3.80    3.50
  11  -1   4    7.90    3.90
 -11   1  -4    8.20    3.10
  11  -1   3  140.49    6.10
  11  -1   3  158.68   12.10
 -11   1  -3  133.59   10.70
  11  -1   2    8.60    3.80
 -11   1  -2    4.20    3.00
  11  -1   1   77.09    7.60
  11  -1   1   79.09    6.60
 -11   1  -1   76.69   10.40
 -11   1  -1   80.89    9.70
  11  -1   0   36.20    6.00
  11  -1   0   30.90    5.90
 -11   1   0   43.00    8.00
  11  -1  -1   89.79    8.00
  11  -1  -1   83.99    7.50
 -11   1   1   69.39    6.80
 -11   1   1   66.69    9.60
  11  -1  -2    4.60    3.00
  11  -1  -2    0.90    2.30
 -11   1   2    2.50    3.00
  11  -1  -3  145.89   12.20
  11  -1  -3  158.68    9.50
 -11   1   3  154.78   11.60
  11  -1  -4    9.40    3.30
  11  -1  -4    5.70    4.20
 -11   1   4    5.20    3.80
  11  -1  -5    7.50    4.50
  11  -1  -5    4.70    2.60
 -11   1   5   -1.70    2.90
  11  -1  -6   16.70    5.50
  11  -1  -6   17.30    3.90
 -11   1   7  108.49   10.30
  11  -1  -8    3.20    5.10
 -11   1   8    6.00    4.20
  10  -1   8   18.30    6.60
 -10   1  -8   19.10    5.40
  10  -1   7   30.80    7.30
 -10   1  -7   20.60    5.60
  10  -1   6   77.59   10.60
 -10   1  -6   78.99    7.80
  10  -1   5   44.10    7.90
 -10   1  -5   42.40    7.60
  10  -1   4   99.79    9.60
 -10   1  -4   93.99    8.00
  10  -1   3  211.48   13.60
  10  -1   3  206.48    7.90
 -10   1  -3  219.58   11.70
  10  -1   2  214.18   14.80
  10  -1   2  209.98    9.40
 -10   1  -2  206.78   14.30
 -10   1  -2  180.58   10.50
  10  -1   1  218.18   10.60
  10  -1   1  233.28   13.00
 -10   1  -1  205.88   11.20
 -10   1  -1  205.98   14.10
  10  -1   0  164.38   10.10
  10  -1   0  168.08   10.50
 -10   1   0  198.48   15.20
 -10   1   0  193.48   10.70
  10  -1  -1  240.18   12.40
  10  -1  -1  237.98   13.20
 -10   1   1  240.68   12.30
 -10   1   1  262.17   14.80
  10  -1  -2  196.18   10.90
  10  -1  -2  215.28   13.10
 -10   1   2  206.78   12.70
  10  -1  -3  222.58   14.20
  10  -1  -3  204.78   10.70
 -10   1   3  212.38   12.70
  10  -1  -4   80.69    6.40
  10  -1  -4  104.69   10.20
 -10   1   4   94.29    8.20
  10  -1  -5   48.30    5.80
  10  -1  -5   44.40    8.20
 -10   1   5   31.90    5.70
  10  -1  -6   85.99    6.40
  10  -1  -6   65.89   10.30
 -10   1   6   70.29    7.10
  10  -1  -7   31.60    8.20
 -10   1   7   38.70    5.70
  10  -1  -8   17.50    5.70
 -10   1   8   10.70    4.30
   9  -1   9   52.79    9.70
  -9   1  -9   47.50    8.20
   9  -1   8   16.00    6.00
  -9   1  -8    7.40    3.90
   9  -1   7   14.60    5.30
  -9   1  -7   11.70    4.30
   9  -1   6   34.60    7.30
   9  -1   5   12.20    4.10
  -9   1  -5   14.10    3.80
   9  -1   4   75.49    9.50
  -9   1  -4   71.39    6.50
   9  -1   3   59.59    8.10
   9  -1   3   56.99    3.70
  -9   1  -3   53.49    6.50
   9  -1   2  117.59    6.60
   9  -1   2  139.69    9.80
  -9   1  -2  141.59   11.20
  -9   1  -2  140.09    8.50
   9  -1   1  154.38    9.80
   9  -1   1  139.79    8.10
  -9   1  -1  171.68    9.30
  -9   1  -1  145.29   10.80
   9  -1   0  444.96   17.20
   9  -1   0  455.35   17.80
  -9   1   0  440.66   19.70
  -9   1   0  463.05   17.00
   9  -1  -1  169.68    9.70
   9  -1  -1  156.28   10.00
  -9   1   1  150.18   10.30
   9  -1  -2  136.99    8.30
   9  -1  -2  114.69    9.00
  -9   1   2  143.79    9.70
   9  -1  -3   48.50    7.50
   9  -1  -3   57.59    5.30
  -9   1   3   54.69    5.80
   9  -1  -4   71.49    5.70
   9  -1  -4   53.99    9.60
  -9   1   4   78.39    7.00
   9  -1  -5    9.30    2.70
   9  -1  -5   15.00    5.40
  -9   1   5   16.10    3.70
   9  -1  -6   27.90    4.10
   9  -1  -6   32.60    7.50
  -9   1   6   35.30    5.20
   9  -1  -7   20.60    6.20
  -9   1   7   22.00    4.40
   9  -1  -8   17.00    5.80
  -9   1   8   11.80    3.70
   9  -1  -9   55.29   10.10
   8  -1  10   27.10    8.30
  -8   1 -10   59.49    9.40
   8  -1   9   88.29   15.50
  -8   1  -9   87.39   11.00
   8  -1   8  109.79   11.40
  -8   1  -8  116.09   10.10
   8  -1   7   37.90    7.60
  -8   1  -7   46.60    7.40
   8  -1   6   69.59   10.00
  -8   1  -6   72.09    6.90
   8  -1   5    5.10    3.20
  -8   1  -5   11.60    3.20
   8  -1   4  272.97   15.10
  -8   1  -4  305.37   13.40
   8  -1   3   56.99    3.50
   8  -1   3   50.69    7.10
  -8   1  -3   61.19    5.30
   8  -1   2  278.27   10.40
   8  -1   2  298.07   14.10
  -8   1  -2  294.37   12.30
  -8   1  -2  285.97   15.30
   8  -1   1  131.39    8.60
   8  -1   1  128.59    7.20
  -8   1  -1  140.19    9.80
  -8   1  -1  144.79    8.00
   8  -1   0   32.40    4.80
   8  -1   0   31.00    4.70
  -8   1   0   31.00    4.40
  -8   1   0   29.70    5.40
   8  -1  -1  145.19    8.40
   8  -1  -1  148.19    9.10
  -8   1   1  140.09    9.20
   8  -1  -2  284.67   12.10
   8  -1  -2  269.37   14.00
  -8   1   2  329.07   14.10
   8  -1  -3   60.39    5.00
   8  -1  -3   59.59    8.10
  -8   1   3   57.99    5.40
   8  -1  -4  307.77   16.40
   8  -1  -4  290.17   12.00
  -8   1   4  313.07   13.40
   8  -1  -5   10.80    2.60
   8  -1  -5    7.70    4.00
  -8   1   5   11.00    3.10
   8  -1  -6   66.49   10.00
   8  -1  -6   71.69    5.80
  -8   1   6   75.09    6.10
   8  -1  -7   48.90    9.50
  -8   1   7   51.19    5.00
   8  -1  -8  115.69   14.50
  -8   1   8  108.39    7.00
   8  -1  -9   86.49   14.90
  -8   1   9   87.09    6.20
   8  -1 -10   42.70    9.10
   7  -1  10   38.50    8.70
  -7   1 -10   21.80    6.30
   7  -1   9  340.47   20.60
  -7   1  -9  314.07   17.90
   7  -1   8  111.09   11.30
  -7   1  -8  101.89    9.40
   7  -1   7    4.30    3.40
  -7   1  -7    3.60    2.70
   7  -1   6  139.69   10.90
  -7   1  -6  113.89    8.60
   7  -1   5   21.40    5.60
  -7   1  -5   25.10    4.80
   7  -1   4   79.69    3.30
   7  -1   4   89.19    7.80
   7  -1   4   88.09    3.40
  -7   1  -4   93.79    6.90
   7  -1   3   22.50    2.10
   7  -1   3   28.80    5.20
  -7   1  -3   18.10    3.40
   7  -1   2  392.36   12.60
   7  -1   2  421.06   16.60
  -7   1  -2  422.06   14.70
  -7   1  -2  418.06   17.90
   7  -1   1  244.28   11.20
   7  -1   1  218.88    9.30
  -7   1  -1  226.68   11.90
  -7   1  -1  210.18    9.50
   7  -1   0  471.85   16.30
   7  -1   0  438.76   15.80
  -7   1   0  430.96   17.10
  -7   1   0  432.16   15.00
   7  -1  -1  237.58   11.40
   7  -1  -1  240.58   10.50
  -7   1   1  227.98   11.20
   7  -1  -2  412.66   16.90
   7  -1  -2  409.36   14.30
  -7   1   2  386.56   15.10
   7  -1  -3   25.30    5.20
   7  -1  -3   24.80    3.70
  -7   1   3   29.10    4.40
   7  -1  -4   87.29    5.70
   7  -1  -4   90.89    8.40
  -7   1   4   79.69    5.90
   7  -1  -5   21.40    3.60
   7  -1  -5   21.90    5.60
  -7   1   5   25.40    4.00
   7  -1  -6  115.09    7.00
   7  -1  -6  124.99   11.20
  -7   1   6  119.79    7.30
   7  -1  -7    7.10    4.00
  -7   1   7    5.20    2.40
   7  -1  -8  106.89   11.40
  -7   1   8  106.09    6.50
   7  -1  -9  333.87   20.80
  -7   1   9  300.27   11.40
   7  -1 -10   26.60    7.80
   6  -1  11   16.10    6.20
  -6   1 -11   11.00    5.60
  -6   1 -10   15.90    5.30
  -6   1  -9   23.40    6.00
   6  -1   8  114.29    6.60
  -6   1  -8  126.69    9.90
  -6   1  -7   55.49    7.50
   6  -1   6   10.20    2.00
  -6   1  -6   16.20    4.10
   6  -1   5  444.26   12.50
  -6   1  -5  487.55   17.90
   6  -1   4   63.69    6.30
   6  -1   4   58.49    3.00
   6  -1   4   58.09    2.80
  -6   1  -4   56.69    5.00
   6  -1   3  223.58    7.00
   6  -1   3  200.28   10.80
  -6   1  -3  214.58    9.60
   6  -1   2   49.30    4.70
   6  -1   2   66.29    3.70
  -6   1  -2   63.59    4.60
  -6   1  -2   53.59    5.50
   6  -1   1  196.18    8.00
   6  -1   1  198.08    9.50
  -6   1  -1  206.08    8.60
  -6   1  -1  185.18    9.90
   6  -1   0   14.20    2.60
   6  -1   0   23.40    3.60
  -6   1   0   12.70    2.60
  -6   1   0   15.90    2.50
  -6   1   0   14.60    3.00
   6  -1  -1  209.58   10.10
   6  -1  -1  206.88   10.00
  -6   1   1  203.28    9.60
   6  -1  -2   51.49    4.70
   6  -1  -2   58.59    5.50
  -6   1   2   66.69    4.90
  -6   1   2   54.09    4.20
   6  -1  -3  203.58   11.40
  -6   1   3  229.28    9.70
  -6   1   3  202.88    9.60
   6  -1  -4   50.59    6.90
   6  -1  -4   57.39    4.30
  -6   1   4   56.69    4.60
   6  -1  -5  498.95   16.40
   6  -1  -5  523.35   22.00
  -6   1   5  496.65   16.40
   6  -1  -6    5.00    2.80
   6  -1  -6   11.20    2.80
  -6   1   6    7.90    2.50
   6  -1  -7   64.39    9.20
  -6   1   7   53.29    4.60
   6  -1  -8  142.49   12.60
  -6   1   8  136.49    7.20
   6  -1  -9   28.80    7.80
  -6   1   9   25.70    4.90
   6  -1 -10   16.30    7.10
   6  -1 -11    9.50    4.70
  -5   1 -11   27.20    6.90
  -5   1 -10   13.30    5.50
  -5   1  -9   55.49    8.40
   5  -1   7  120.89    7.00
  -5   1  -7  108.89    9.00
   5  -1   6  256.37    9.80
  -5   1  -6  246.48   12.70
   5  -1   5   19.30    2.70
  -5   1  -5   15.90    3.30
   5  -1   4   67.59    3.50
  -5   1  -4   73.89    5.50
   5  -1   3  611.04   20.70
   5  -1   3  624.74   15.60
   5  -1   3  652.73   15.60
  -5   1  -3  613.84   18.80
   5  -1   2 1004.70   28.40
   5  -1   2  974.30   25.60
   5  -1   2 1036.70   24.20
  -5   1  -2 1044.30   26.40
  -5   1  -2  961.00   29.30
   5  -1   1 1075.39   28.90
   5  -1   1 1074.69   26.70
  -5   1  -1 1067.19   30.10
  -5   1  -1 1086.29   27.30
   5  -1   0 1033.40   26.90
   5  -1   0 1027.10   27.20
  -5   1   0  998.40   26.90
  -5   1   0 1054.19   28.30
   5  -1  -1 1046.70   27.80
   5  -1  -1 1077.99   27.30
   5  -1  -1 1028.00   28.50
  -5   1   1 1005.90   27.70
  -5   1   1 1072.99   28.00
  -5   1   1 1038.00   26.90
   5  -1  -2  999.90   28.80
   5  -1  -2  972.70   26.60
   5  -1  -2 1003.50   25.70
  -5   1   2  956.80   25.50
  -5   1   2 1005.60   26.40
   5  -1  -3  590.94   21.20
   5  -1  -3  608.94   18.60
   5  -1  -3  628.64   17.70
  -5   1   3  617.64   18.10
  -5   1   3  630.44   17.90
   5  -1  -4   63.19    6.40
   5  -1  -4   69.29    5.00
  -5   1   4   72.89    4.90
  -5   1   4   66.09    4.50
   5  -1  -5   16.50    2.90
   5  -1  -5   18.70    3.20
   5  -1  -5   14.80    4.20
  -5   1   5   17.60    2.80
   5  -1  -6  256.97   14.90
  -5   1   6  262.07   10.20
   5  -1  -7  100.99    9.60
   5  -1  -8  101.69   10.00
  -5   1   8   92.19    6.40
   5  -1  -9   53.79    9.30
   5  -1 -10   18.10    6.40
   5  -1 -11   27.10    7.70
  -4   1 -11   78.89   11.10
  -4   1 -10    5.40    4.30
  -4   1  -9   36.50    6.80
  -4   1  -8  270.57   15.00
  -4   1  -7  545.45   21.30
   4  -1   6  130.89    7.10
  -4   1  -6  122.69    8.60
   4  -1   5   20.20    3.30
  -4   1  -5   24.80    4.00
   4  -1   4  152.08    6.20
  -4   1  -4  159.08    8.00
   4  -1   3 2973.60   65.49
   4  -1   3 2940.31   67.69
  -4   1  -3 3037.80   68.59
   4  -1   2  740.23   21.40
   4  -1   2  732.53   17.50
   4  -1   2  720.33   19.00
  -4   1  -2  761.12   22.80
  -4   1  -2  687.03   19.20
   4  -1   1 2176.78   51.89
   4  -1   1 2205.48   49.60
   4  -1   1 2303.07   52.79
  -4   1  -1 2153.28   52.79
  -4   1  -1 2192.18   50.19
   4  -1   0  610.04   16.80
   4  -1   0  617.64   17.10
   4  -1   0  573.14   17.10
  -4   1   0  625.34   17.80
  -4   1   0  594.74   16.20
  -4   1   0  595.94   17.90
   4  -1  -1 2112.39   49.50
   4  -1  -1 2157.38   51.59
   4  -1  -1 2210.68   51.39
  -4   1   1 2178.18   50.19
  -4   1   1 2119.79   49.40
  -4   1   1 2136.89   50.69
   4  -1  -2  693.43   18.70
   4  -1  -2  675.83   19.20
   4  -1  -2  724.83   21.60
  -4   1   2  707.23   18.80
  -4   1   2  715.73   21.10
  -4   1   2  707.93   19.00
   4  -1  -3 3100.69   68.79
   4  -1  -3 3058.39   73.49
   4  -1  -3 2935.71   69.29
  -4   1   3 3085.99   68.79
  -4   1   3 3057.49   68.99
   4  -1  -4  137.49    9.00
   4  -1  -4  158.48    7.20
   4  -1  -4  155.68    7.00
  -4   1   4  161.48    6.80
  -4   1   4  145.29    6.90
   4  -1  -5   22.80    3.40
   4  -1  -5   19.30    4.40
  -4   1   5   18.30    2.80
   4  -1  -6  125.39   10.00
  -4   1   6  132.39    6.70
   4  -1  -7  551.24   23.90
  -4   1   7  564.44   17.50
   4  -1  -8  261.07   16.40
   4  -1  -9   48.10    8.70
  -4   1   9   35.10    4.40
   4  -1 -10    1.60    4.10
   4  -1 -11   76.89   13.40
  -3   1 -11   29.90    7.20
  -3   1 -10   11.00    4.60
  -3   1  -9   26.10    5.60
  -3   1  -8   22.80    5.10
  -3   1  -8   24.70    4.20
  -3   1  -7  800.02   27.30
  -3   1  -7  772.42   23.50
  -3   1  -6  356.26   15.30
   3  -1   5  393.16   13.40
  -3   1  -5  412.16   15.40
   3  -1   4  970.40   24.80
   3  -1   3  188.68    7.30
   3  -1   3  178.78    6.20
  -3   1  -3  174.08    7.50
   3  -1   2 2664.83   58.99
   3  -1   2 2600.04   61.29
  -3   1  -2 2652.73   59.29
   3  -1   1 1359.16   33.10
   3  -1   1 1386.26   31.50
   3  -1   1 1329.27   33.20
   3  -1   1 1405.36   30.90
  -3   1  -1 1358.26   31.60
  -3   1  -1 1361.86   33.80
   3  -1   0   82.49    3.90
   3  -1   0   75.39    4.00
   3  -1   0   80.49    4.10
  -3   1   0   76.89    3.70
  -3   1   0   82.59    4.30
  -3   1   0   81.19    4.00
   3  -1  -1 1342.97   33.50
   3  -1  -1 1392.76   32.20
   3  -1  -1 1390.26   32.30
  -3   1   1 1368.96   32.10
  -3   1   1 1369.16   32.30
  -3   1   1 1372.66   33.30
   3  -1  -2 2679.03   62.99
   3  -1  -2 2716.63   59.99
   3  -1  -2 2610.44   60.09
  -3   1   2 2649.93   59.99
  -3   1   2 2687.53   59.79
  -3   1   2 2761.52   62.69
   3  -1  -3  190.38    7.10
   3  -1  -3  173.78    6.80
  -3   1   3  174.58    6.50
  -3   1   3  169.38    6.80
   3  -1  -4  983.40   25.30
   3  -1  -4  976.80   29.10
  -3   1   4  961.40   25.10
  -3   1   4  928.21   24.30
   3  -1  -5  383.06   16.50
  -3   1   5  388.16   12.60
   3  -1  -6  363.06   16.80
  -3   1   6  326.27   11.90
   3  -1  -7  826.22   30.30
  -3   1   7  847.72   24.00
   3  -1  -8   19.50    5.40
  -3   1   8   33.70    5.00
   3  -1  -9   25.20    6.10
  -3   1   9   31.50    4.10
   3  -1 -10   10.20    4.40
  -3   1  10   12.80    3.30
   3  -1 -11   21.10    6.00
   2  -1  11  153.58   13.30
  -2   1 -11  138.59   10.70
  -2   1 -11  116.69   12.30
  -2   1 -10  102.79   10.00
  -2   1  -9   53.39    6.80
  -2   1  -9   49.80    7.60
  -2   1  -8  225.98   13.40
  -2   1  -8  241.68   12.10
  -2   1  -7  288.27   12.70
  -2   1  -7  292.87   14.50
  -2   1  -6  462.15   18.00
  -2   1  -6  473.35   16.20
   2  -1   5  198.78    9.10
  -2   1  -5  229.18   10.60
  -2   1  -5  218.48    9.00
   2  -1   4 1115.49   28.60
   2  -1   4 1150.98   30.80
  -2   1  -4 1116.69   28.10
  -2   1  -4 1092.89   29.80
   2  -1   3  584.24   15.80
   2  -1   3  623.14   17.90
   2  -1   3  583.14   17.70
  -2   1  -3  579.34   16.80
  -2   1  -3  581.04   15.40
   2  -1   2  592.84   17.00
   2  -1   2  601.04   15.50
   2  -1   2  600.44   14.80
  -2   1  -2  607.84   15.80
   2  -1   1 1041.90   25.40
   2  -1   1 1007.40   23.60
   2  -1   1 1067.49   25.20
  -2   1  -1 1026.40   25.60
  -2   1  -1 1035.20   23.70
   2  -1   0    7.10    1.30
   2  -1   0    7.00    1.20
   2  -1   0    5.80    1.20
  -2   1   0    5.70    1.10
  -2   1   0    5.80    1.20
  -2   1   0    4.40    0.90
   2  -1  -1 1045.20   25.40
   2  -1  -1 1017.90   24.00
   2  -1  -1 1023.40   23.80
  -2   1   1 1046.20   24.10
  -2   1   1 1010.80   23.70
  -2   1   1 1041.10   25.20
   2  -1  -2  606.74   15.10
   2  -1  -2  570.34   17.20
   2  -1  -2  592.54   15.30
  -2   1   2  600.84   17.20
  -2   1   2  604.74   15.40
  -2   1   2  607.74   14.80
  -2   1   2  596.24   16.70
   2  -1  -3  577.84   15.90
   2  -1  -3  565.44   18.20
   2  -1  -3  583.64   17.70
  -2   1   3  568.64   15.80
  -2   1   3  559.84   17.80
  -2   1   3  596.54   17.70
  -2   1   3  608.74   15.30
   2  -1  -4 1098.99   30.90
   2  -1  -4 1147.89   32.10
  -2   1   4 1155.98   28.10
  -2   1   4 1141.89   28.90
   2  -1  -5  230.18   11.40
   2  -1  -5  250.37   12.20
  -2   1   5  232.48    9.10
   2  -1  -6  441.56   18.00
   2  -1  -6  451.95   18.70
  -2   1   6  466.95   15.20
   2  -1  -7  306.67   15.40
   2  -1  -7  275.57   15.10
  -2   1   7  322.67   12.50
   2  -1  -8  220.78   14.00
  -2   1   8  225.58   10.60
   2  -1  -9   51.89    8.40
  -2   1   9   46.50    5.60
   2  -1 -10  115.19   11.00
  -2   1  10   99.49    7.50
   2  -1 -11  145.49   13.30
  -2   1  11  136.59    9.00
   1  -1  11  198.78   14.50
  -1   1 -11  239.38   16.30
  -1   1 -11  203.88   13.60
   1  -1  10  132.79   11.10
  -1   1 -10  129.89   11.20
  -1   1 -10  114.79    9.60
  -1   1  -9   71.49    7.30
  -1   1  -9   83.69    8.60
  -1   1  -8  168.08   11.20
  -1   1  -8  145.79    9.80
  -1   1  -7  144.79    9.00
  -1   1  -7  150.58   10.10
  -1   1  -6  221.98   11.50
  -1   1  -6  234.18   10.90
  -1   1  -5  460.05   16.40
  -1   1  -5  440.96   16.80
   1  -1   4 2045.40   50.49
   1  -1   4 2061.09   50.19
  -1   1  -4 2118.89   50.09
  -1   1  -4 2216.78   51.39
   1  -1   3 1117.39   29.40
   1  -1   3 1143.69   28.20
  -1   1  -3 1125.59   28.60
  -1   1  -3 1149.29   27.90
   1  -1   2  157.08    5.40
   1  -1   2  150.38    5.50
  -1   1  -2  146.99    5.60
  -1   1  -2  155.88    5.30
   1  -1   1 3430.46  156.18
  -1   1  -1 3698.03  158.28
   1  -1   0  815.92   18.90
   1  -1   0  806.72   18.60
   1  -1   0  814.72   18.40
  -1   1   0  810.62   18.90
  -1   1   0  818.32   18.60
  -1   1   1 3543.05  194.98
   1  -1  -2  157.58    5.60
   1  -1  -2  155.08    6.40
   1  -1  -2  156.88    6.20
  -1   1   2  159.68    5.60
  -1   1   2  156.08    4.90
  -1   1   2  148.59    6.20
  -1   1   2  158.28    6.20
   1  -1  -3 1132.79   29.10
   1  -1  -3 1129.19   29.40
  -1   1   3 1116.49   29.20
  -1   1   3 1118.09   29.10
  -1   1   3 1123.29   27.60
  -1   1   3 1141.29   26.80
   1  -1  -4 2185.08   51.59
   1  -1  -4 2127.79   51.19
  -1   1   4 1928.41   48.70
  -1   1   4 2068.49   48.20
   1  -1  -5  411.66   16.20
   1  -1  -5  472.65   17.10
  -1   1   5  444.06   14.30
   1  -1  -6  235.38   12.10
   1  -1  -6  215.48   11.70
  -1   1   6  237.58   10.20
   1  -1  -7  125.19    9.30
   1  -1  -7  124.19    9.30
  -1   1   7  135.69    8.00
   1  -1  -8  155.08   10.90
   1  -1  -8  139.69   12.20
  -1   1   8  157.28    9.10
   1  -1  -9   87.29    9.00
   1  -1  -9   81.19   10.20
  -1   1   9   92.09    7.30
   1  -1 -10  126.69   11.60
   1  -1 -10  147.59   11.90
  -1   1  10  110.49    8.90
   1  -1 -11  204.98   14.90
  -1   1  11  233.28   12.40
   0  -1  12  -16.20    5.00
   0   1 -12   -3.40    3.60
   0  -1  11    5.80    4.60
   0   1 -11    2.70    3.40
   0  -1  10    1.20    3.20
   0   1 -10   -2.40    2.90
   0   1 -10   -2.10    2.60
   0  -1   9   13.20    4.70
   0   1  -9   19.60    5.30
   0   1  -9   18.80    5.00
   0  -1   8    2.50    2.40
   0   1  -8   -1.30    1.90
   0   1  -8   -1.00    2.20
   0   1  -7   69.69    6.90
   0   1  -7   76.59    6.70
   0   1  -6   -1.20    1.40
   0   1  -6   -0.70    1.20
   0   1  -5 1933.11   48.70
   0   1  -5 1931.41   49.00
   0  -1   4    0.30    1.20
   0   1  -4    0.90    1.10
   0   1  -4   -0.50    1.00
   0  -1   3 3671.33   83.29
   0  -1   3 3677.43   84.79
   0   1  -3 3674.53   83.19
   0   1  -3 3827.22   83.29
   0  -1   2    0.20    0.70
   0  -1   2    0.10    0.60
   0   1  -2    0.80    0.70
   0   1  -2   -0.60    0.40
   0  -1  -1 4376.36  172.48
   0   1   1 4137.99  172.48
   0  -1  -2   -0.80    0.50
   0  -1  -2    2.20    0.80
   0   1   2   -0.20    0.50
   0   1   2    0.00    0.60
   0   1   2    0.80    0.60
   0  -1  -3 3797.02   84.89
   0  -1  -3 3841.52   84.39
   0   1   3 3706.63   84.09
   0   1   3 3721.03   84.49
   0  -1  -4    0.40    1.00
   0  -1  -4   -0.80    0.80
   0   1   4   -0.40    1.00
   0   1   4   -0.10    1.00
   0  -1  -5 1987.10   50.19
   0  -1  -5 2003.60   50.99
   0  -1  -6   -0.70    1.30
   0  -1  -6   -0.70    1.50
   0  -1  -7   76.39    7.10
   0  -1  -7   80.89    6.90
   0  -1  -8    1.10    1.90
   0  -1  -8    1.60    2.60
   0   1   8    0.80    1.90
   0  -1  -9   18.30    4.80
   0  -1  -9   16.80    4.80
   0   1   9   16.90    4.20
   0  -1 -10   -0.10    2.50
   0  -1 -10   -1.40    2.40
   0   1  10   -1.10    2.80
   0  -1 -11    1.10    3.70
   0  -1 -11   13.80    4.80
   0   1  11   14.90    4.80
   0  -1 -12   -4.70    3.70
  -1  -1  11  221.18   13.80
   1   1 -11  193.08   14.60
  -1  -1  10   99.39    9.30
   1   1 -10  133.99   11.00
  -1  -1   9   72.99    7.50
   1   1  -9   82.29    8.60
  -1  -1   8  152.48    9.90
   1   1  -8  146.49   10.70
   1   1  -8  139.99   10.60
  -1  -1   7  157.08    9.30
   1   1  -7  121.29    9.00
   1   1  -7  128.99    9.40
  -1  -1   6  242.18   11.30
   1   1  -6  235.38   11.90
   1   1  -6  253.47   12.60
  -1  -1   5  449.95   15.60
   1   1  -5  447.16   16.40
   1   1  -5  439.36   16.70
  -1  -1   4 2086.29   49.50
  -1  -1   4 2106.19   50.79
   1   1  -4 2115.29   54.09
   1   1  -4 2211.58   54.99
  -1  -1   3 1125.59   28.20
  -1  -1   3 1130.69   29.40
  -1  -1   3 1119.09   28.90
  -1  -1   3 1115.69   27.00
   1   1  -3 1148.49   29.60
   1   1  -3 1126.09   28.80
  -1  -1   2  150.18    6.40
  -1  -1   2  159.38    5.90
  -1  -1   2  145.89    4.90
  -1  -1   2  147.89    5.90
   1   1  -2  154.68    6.40
  -1  -1   1 3564.44  175.38
   1   1  -1 3487.35  174.68
  -1  -1   0  823.12   19.00
  -1  -1   0  821.32   19.00
  -1  -1   0  822.62   18.60
   1   1   0  843.42   19.40
   1   1   0  812.02   18.40
  -1  -1  -1 3244.28  166.18
   1   1   1 3520.85  173.78
  -1  -1  -2  153.38    6.10
  -1  -1  -2  159.48    5.20
   1   1   2  163.78    6.00
   1   1   2  156.98    5.70
   1   1   2  158.28    5.20
  -1  -1  -3 1133.69   28.80
  -1  -1  -3 1129.39   27.40
   1   1   3 1105.29   28.30
   1   1   3 1122.49   27.70
   1   1   3 1097.79   27.30
  -1  -1  -4 2118.19   49.90
   1   1   4 2094.79   51.49
  -1  -1  -5  452.65   16.70
  -1  -1  -5  451.25   15.40
   1   1   5  427.46   15.20
   1   1   5  457.15   15.10
  -1  -1  -6  233.58   11.90
  -1  -1  -6  223.58   10.60
  -1  -1  -7  123.59    8.20
  -1  -1  -7  133.39    9.60
  -1  -1  -8  135.79   10.50
  -1  -1  -8  148.49    9.70
  -1  -1  -9   77.89    7.40
  -1  -1  -9   72.69    9.80
  -1  -1 -10  151.78   12.70
  -1  -1 -10  111.09    9.70
   1   1  10  141.79   10.80
  -1  -1 -11  182.18   14.40
  -1  -1 -11  200.68   13.40
   1   1  11  211.48   14.00
  -2  -1  11  125.69   10.00
   2   1 -11  125.59   12.40
  -2  -1  10  110.59    9.20
   2   1 -10   89.99   11.70
  -2  -1   9   53.79    6.70
   2   1  -9   48.70    7.80
  -2  -1   8  240.78   12.10
   2   1  -8  226.18   13.90
  -2  -1   7  312.07   13.50
   2   1  -7  287.17   15.30
  -2  -1   6  454.85   18.00
   2   1  -6  465.25   19.00
  -2  -1   5  235.58   10.40
  -2  -1   5  243.78   10.30
   2   1  -5  243.28   12.00
  -2  -1   4 1158.68   29.80
   2   1  -4 1124.89   32.00
  -2  -1   3  602.14   18.50
  -2  -1   3  590.94   15.20
  -2  -1   3  573.84   16.60
  -2  -1   3  575.64   17.60
   2   1  -3  590.14   16.70
   2   1  -3  587.24   18.40
  -2  -1   2  593.54   14.50
  -2  -1   2  604.14   17.40
  -2  -1   2  615.74   16.30
   2   1  -2  595.84   17.40
   2   1  -2  595.14   16.30
   2   1  -2  610.54   14.60
  -2  -1   1  996.90   24.30
  -2  -1   1  999.00   24.70
  -2  -1   1 1010.40   22.60
   2   1  -1 1007.70   24.80
   2   1  -1 1019.90   24.40
   2   1  -1 1026.50   22.60
  -2  -1   0    7.40    1.20
  -2  -1   0    8.40    1.40
   2   1   0    7.80    1.40
   2   1   0    6.80    1.10
   2   1   0    6.70    1.00
  -2  -1  -1 1004.00   23.60
  -2  -1  -1  993.90   24.30
   2   1   1  995.10   24.20
   2   1   1 1000.40   23.50
  -2  -1  -2  599.94   16.90
  -2  -1  -2  601.64   16.30
  -2  -1  -2  613.24   13.90
   2   1   2  582.54   15.90
   2   1   2  620.84   14.10
   2   1   2  610.24   16.50
  -2  -1  -3  574.84   14.70
  -2  -1  -3  567.64   17.00
   2   1   3  581.04   17.80
   2   1   3  586.34   14.90
   2   1   3  549.95   16.30
  -2  -1  -4 1098.59   30.50
  -2  -1  -4 1142.69   28.10
   2   1   4 1171.38   28.50
   2   1   4 1113.99   29.80
  -2  -1  -5  222.18   10.90
  -2  -1  -5  230.08    9.20
   2   1   5  226.48    9.40
  -2  -1  -6  464.75   15.90
  -2  -1  -6  458.25   18.20
  -2  -1  -7  294.27   15.00
  -2  -1  -7  312.97   13.10
  -2  -1  -8  215.78   13.40
  -2  -1  -8  237.18   11.80
  -2  -1  -9   56.19    8.40
  -2  -1  -9   46.60    6.30
  -2  -1 -10   96.99   12.10
  -2  -1 -10  107.19    8.70
  -2  -1 -11  132.29   10.30
  -2  -1 -11  142.09   12.90
   2   1  11  140.69   12.10
  -3  -1  11   22.90    5.10
   3   1 -11   28.70    7.30
  -3  -1  10    8.70    3.80
   3   1 -10    7.20    4.10
  -3  -1   9   25.70    4.20
   3   1  -9   10.60    4.60
  -3  -1   8   37.30    5.40
   3   1  -8   18.50    5.20
  -3  -1   7  833.32   25.40
   3   1  -7  778.62   29.10
  -3  -1   6  322.47   13.10
   3   1  -6  352.96   16.50
  -3  -1   5  387.56   12.90
  -3  -1   5  410.76   14.30
   3   1  -5  403.06   17.20
  -3  -1   4  978.50   26.30
  -3  -1   4  954.30   24.60
   3   1  -4  985.90   26.60
   3   1  -4  994.60   29.50
  -3  -1   3  174.88    7.40
  -3  -1   3  174.38    6.20
   3   1  -3  164.18    7.40
   3   1  -3  176.28    6.20
  -3  -1   2 2556.94   61.49
  -3  -1   2 2657.63   57.79
  -3  -1   2 2596.74   59.99
   3   1  -2 2697.63   61.89
   3   1  -2 2579.34   57.69
   3   1  -2 2708.03   60.39
  -3  -1   1 1346.67   33.00
  -3  -1   1 1407.66   32.80
  -3  -1   1 1350.26   30.80
   3   1  -1 1326.77   33.00
   3   1  -1 1360.36   30.90
   3   1  -1 1347.77   32.80
  -3  -1   0   81.39    4.40
  -3  -1   0   78.19    3.60
   3   1   0   79.19    3.70
   3   1   0   83.69    4.40
   3   1   0   80.89    3.80
  -3  -1  -1 1355.46   32.20
  -3  -1  -1 1363.76   30.00
  -3  -1  -1 1407.66   33.70
   3   1   1 1380.86   32.10
   3   1   1 1357.76   33.30
   3   1   1 1374.26   30.30
  -3  -1  -2 2675.13   60.29
  -3  -1  -2 2749.92   61.89
   3   1   2 2591.94   60.89
   3   1   2 2594.44   59.79
  -3  -1  -3  180.88    7.90
   3   1   3  171.88    7.90
   3   1   3  183.68    5.50
   3   1   3  174.48    7.40
  -3  -1  -4  986.30   27.50
  -3  -1  -4  977.30   23.60
   3   1   4  956.90   23.90
  -3  -1  -5  395.76   12.40
  -3  -1  -5  398.46   15.60
   3   1   5  401.26   13.90
  -3  -1  -6  333.87   11.90
  -3  -1  -6  336.47   15.10
   3   1   6  321.07   12.20
  -3  -1  -7  800.42   28.00
  -3  -1  -7  809.52   23.80
  -3  -1  -8   22.90    4.00
  -3  -1  -9   20.50    4.00
  -3  -1  -9   26.30    5.60
  -3  -1 -10   12.00    4.70
  -3  -1 -10    7.90    3.40
  -3  -1 -11   29.60    7.80
  -4  -1  11   88.79   11.20
  -4  -1  10   -1.40    2.70
   4   1 -10    5.90    3.90
  -4  -1   9   40.70    5.60
   4   1  -9   41.80    8.10
  -4  -1   8  260.47   12.20
   4   1  -8  265.77   16.30
  -4  -1   7  552.84   18.90
   4   1  -7  520.45   23.10
  -4  -1   6  120.09    7.30
   4   1  -6  114.89    9.40
  -4  -1   5   23.80    3.20
   4   1  -5   23.80    4.90
  -4  -1   4  142.69    6.90
  -4  -1   4  153.78    7.60
   4   1  -4  157.58    9.50
   4   1  -4  151.18    7.70
   4   1  -4  150.48    6.30
  -4  -1   3 3051.39   67.19
  -4  -1   3 3137.69   69.69
   4   1  -3 2990.00   66.99
   4   1  -3 3031.50   72.69
   4   1  -3 2878.81   69.79
  -4  -1   2  729.33   18.20
  -4  -1   2  732.83   20.20
  -4  -1   2  728.23   21.50
   4   1  -2  709.13   20.60
   4   1  -2  714.23   21.70
   4   1  -2  717.63   18.10
  -4  -1   1 2143.79   48.50
  -4  -1   1 2169.18   52.49
  -4  -1   1 2066.09   50.49
   4   1  -1 2180.58   48.70
   4   1  -1 2133.79   50.79
   4   1  -1 2222.88   51.09
  -4  -1   0  593.44   17.50
  -4  -1   0  581.54   15.90
   4   1   0  615.44   16.40
   4   1   0  603.24   16.30
   4   1   0  573.74   17.30
  -4  -1  -1 2176.08   51.49
  -4  -1  -1 2145.99   49.60
  -4  -1  -1 2133.59   47.30
   4   1   1 2149.19   51.09
   4   1   1 2167.68   47.70
   4   1   1 2144.69   50.49
   4   1   1 2150.18   49.40
  -4  -1  -2  704.93   19.50
  -4  -1  -2  680.23   21.20
   4   1   2  736.53   19.40
  -4  -1  -3 3118.89   73.19
   4   1   3 3000.20   65.09
  -4  -1  -4  151.78    8.10
   4   1   4  149.59    5.20
  -4  -1  -5   25.60    4.20
   4   1   5   22.70    2.30
  -4  -1  -6  126.99    8.90
   4   1   6  118.29    6.30
  -4  -1  -7  528.25   21.40
  -4  -1  -8  256.47   15.00
  -4  -1  -9   44.10    7.30
  -4  -1 -10    5.40    4.50
  -4  -1 -11   61.39   10.10
   5   1 -11   19.80    6.80
  -5  -1  10   28.90    4.50
   5   1 -10   16.50    5.80
  -5  -1   9   50.69    6.10
   5   1  -9   55.99   10.00
  -5  -1   8  109.59    7.60
   5   1  -8  100.89   10.10
  -5  -1   7  116.09    7.70
   5   1  -7  129.09   10.90
  -5  -1   6  269.27   11.80
   5   1  -6  286.77   15.80
  -5  -1   5   14.30    3.10
  -5  -1   5   17.70    3.00
   5   1  -5   16.50    4.10
  -5  -1   4   75.29    4.50
  -5  -1   4   74.89    5.30
   5   1  -4   70.59    4.10
   5   1  -4   80.69    7.10
  -5  -1   3  609.04   16.70
  -5  -1   3  616.44   20.70
   5   1  -3  604.24   16.50
   5   1  -3  617.44   21.30
  -5  -1   2  979.40   29.30
  -5  -1   2 1006.80   25.10
   5   1  -2 1027.00   29.10
   5   1  -2 1018.20   29.90
   5   1  -2 1013.30   25.10
  -5  -1   1 1075.79   29.00
  -5  -1   1 1040.40   26.70
  -5  -1   1 1023.30   28.30
   5   1  -1 1141.89   29.30
   5   1  -1 1107.49   27.00
  -5  -1   0 1048.40   26.50
  -5  -1   0 1019.80   26.90
  -5  -1   0 1051.39   28.60
   5   1   0 1064.29   27.10
   5   1   0 1045.80   26.90
  -5  -1  -1 1046.70   25.10
  -5  -1  -1 1071.49   27.60
  -5  -1  -1 1070.99   29.60
   5   1   1 1087.69   25.80
   5   1   1 1036.10   29.80
  -5  -1  -2  997.00   29.10
  -5  -1  -2 1007.20   26.80
   5   1   2  998.90   22.70
  -5  -1  -3  657.13   19.80
  -5  -1  -3  620.14   21.70
  -5  -1  -4   64.59    5.30
  -5  -1  -5   14.40    3.50
   5   1   5   17.60    1.60
  -5  -1  -6  251.77   12.90
   5   1   6  244.78    8.40
  -5  -1  -7  101.09    8.70
   5   1   7  101.79    5.90
  -5  -1  -8   92.99    8.60
  -5  -1  -9   48.20    8.20
  -5  -1 -10   27.40    6.30
  -5  -1 -11   18.60    6.80
   6   1 -11   15.10    6.20
  -6  -1  10   26.20    4.50
   6   1 -10   37.00    8.30
  -6  -1   9   30.30    4.70
   6   1  -9   14.00    5.80
  -6  -1   8  135.89    8.20
   6   1  -8  122.49   11.70
  -6  -1   7   51.39    5.30
   6   1  -7   55.69    8.80
  -6  -1   6    9.00    2.50
   6   1  -6    5.50    3.10
  -6  -1   5  444.16   16.40
  -6  -1   5  432.56   14.70
   6   1  -5  512.65   16.30
   6   1  -5  489.05   21.00
  -6  -1   4   57.69    5.00
  -6  -1   4   53.19    3.90
   6   1  -4   54.99    3.90
   6   1  -4   57.79    7.70
  -6  -1   3  218.38   10.10
  -6  -1   3  207.48    8.10
   6   1  -3  209.98   11.50
   6   1  -3  209.58    8.00
  -6  -1   2   66.89    5.20
  -6  -1   2   54.29    3.90
   6   1  -2   63.09    5.60
   6   1  -2   67.09    4.20
  -6  -1   1  177.18    9.20
   6   1  -1  210.48    8.40
   6   1  -1  200.18    9.60
  -6  -1   0   22.90    3.70
  -6  -1   0   16.80    2.90
  -6  -1   0   14.50    2.40
   6   1   0   19.30    3.10
  -6  -1  -1  191.18    6.90
  -6  -1  -1  204.88    8.80
  -6  -1  -1  200.78   10.20
   6   1   1  192.98    9.10
   6   1   1  197.88    7.50
  -6  -1  -2   68.49    5.10
  -6  -1  -2   66.49    6.00
   6   1   2   64.69    3.10
   6   1   2   59.39    5.30
  -6  -1  -3  227.18   12.20
  -6  -1  -3  216.78   10.00
  -6  -1  -4   49.70    5.00
  -6  -1  -5  475.55   18.40
  -6  -1  -6   15.10    4.10
  -6  -1  -7   44.90    7.10
   6   1   7   57.29    2.80
  -6  -1  -8  133.89   10.70
   6   1   8  120.69    5.30
  -6  -1  -9   13.90    4.70
  -6  -1 -10   34.20    7.70
  -6  -1 -11   21.40    6.20
   7   1 -10   27.80    7.70
  -7  -1   9  288.87   13.00
   7   1  -9  313.67   20.30
  -7  -1   8  103.89    7.30
   7   1  -8  112.49   11.40
  -7  -1   7   13.90    3.10
   7   1  -7    3.20    3.50
  -7  -1   6  136.79    8.40
   7   1  -6  111.89   10.30
  -7  -1   5   24.40    4.40
   7   1  -5   17.00    2.90
   7   1  -5   19.10    5.00
  -7  -1   4   80.09    5.30
  -7  -1   4   90.39    6.60
   7   1  -4   78.59    4.90
   7   1  -4   99.79    8.70
  -7  -1   3   20.20    3.90
  -7  -1   3   22.10    3.20
   7   1  -3   26.60    3.40
   7   1  -3   15.40    4.10
  -7  -1   2  392.16   13.30
  -7  -1   2  432.56   16.00
   7   1  -2  396.16   13.40
   7   1  -2  375.16   16.00
  -7  -1   1  236.68   11.50
   7   1  -1  229.38   11.00
   7   1  -1  240.58    9.90
  -7  -1   0  450.15   17.30
  -7  -1   0  429.26   14.30
  -7  -1   0  459.85   15.60
   7   1   0  429.26   15.00
   7   1   0  430.46   15.40
  -7  -1  -1  234.88   10.40
  -7  -1  -1  238.98    9.20
  -7  -1  -1  244.18   12.30
   7   1   1  226.08   10.70
   7   1   1  249.78    9.30
  -7  -1  -2  408.56   15.00
  -7  -1  -2  386.46   17.20
   7   1   2  433.76   16.50
   7   1   2  401.76   11.60
  -7  -1  -3   22.60    3.90
  -7  -1  -3   23.80    5.00
   7   1   3   19.90    4.50
  -7  -1  -4   89.49    6.70
   7   1   4   75.39    7.40
  -7  -1  -5   27.50    5.00
  -7  -1  -6  104.49    8.50
  -7  -1  -7    4.20    2.50
  -7  -1  -8  112.69   10.00
  -7  -1  -9  285.17   17.40
  -7  -1 -10   30.50    7.50
   8   1 -10   36.10    8.30
  -8  -1   9   81.99    6.90
   8   1  -9   89.59   14.40
  -8  -1   8  114.09    8.20
   8   1  -8  119.99   12.60
  -8  -1   7   44.90    6.10
   8   1  -7   41.00    7.90
  -8  -1   6   65.09    6.20
   8   1  -6   69.29   10.20
  -8  -1   5   16.30    4.00
   8   1  -5    9.30    2.10
   8   1  -5   10.80    4.30
  -8  -1   4  276.77   13.20
   8   1  -4  298.17   10.90
   8   1  -4  278.57   15.60
  -8  -1   3   53.29    5.70
   8   1  -3   62.49    4.70
   8   1  -3   55.19    7.60
  -8  -1   2  258.77   12.90
   8   1  -2  279.77   13.80
   8   1  -2  280.77   11.20
  -8  -1   1  139.39    9.30
   8   1  -1  156.18    9.20
   8   1  -1  144.59    8.00
  -8  -1   0   27.60    4.40
  -8  -1   0   44.30    6.50
   8   1   0   34.10    4.80
   8   1   0   33.20    4.70
  -8  -1  -1  159.18    8.70
  -8  -1  -1  141.99    9.80
  -8  -1  -1  135.59    6.40
   8   1   1  138.39    8.60
   8   1   1  134.29    7.00
  -8  -1  -2  284.07   14.80
  -8  -1  -2  270.97   12.20
   8   1   2  282.57    9.40
   8   1   2  276.77   13.30
  -8  -1  -3   61.99    5.60
  -8  -1  -3   52.49    7.90
   8   1   3   66.49    8.30
  -8  -1  -4  298.97   13.90
   8   1   4  303.07   15.60
  -8  -1  -5    8.20    3.30
   8   1   5    5.10    3.00
  -8  -1  -6   66.39    8.30
   8   1   6   74.39   10.00
  -8  -1  -7   39.00    6.80
   8   1   7   46.40    8.50
  -8  -1  -8  100.19   10.20
   8   1   8  110.99   11.30
  -8  -1  -9  104.19   12.60
   8   1   9   70.79   13.20
  -8  -1 -10   34.10    7.80
   8   1  10   48.30   10.10
  -9  -1   9   59.69    6.90
   9   1  -9   51.39   10.20
  -9  -1   8    6.70    3.10
   9   1  -8    7.70    5.80
  -9  -1   7   11.60    3.60
   9   1  -7   15.40    5.70
  -9  -1   6   31.20    5.30
   9   1  -6   24.00    3.40
   9   1  -6   40.40    7.90
  -9  -1   5   12.60    3.50
   9   1  -5    9.60    2.40
   9   1  -5   12.70    4.40
  -9  -1   4   71.19    6.80
   9   1  -4   74.79    9.50
   9   1  -4   75.39    5.30
  -9  -1   3   62.79    7.70
   9   1  -3   48.00    7.30
   9   1  -3   52.09    4.60
  -9  -1   2  125.99    9.30
   9   1  -2  131.89    9.70
   9   1  -2  136.09    7.80
  -9  -1   1  178.68   11.20
  -9  -1   1  161.88    9.70
   9   1  -1  160.78   10.00
   9   1  -1  186.38    9.60
  -9  -1   0  445.26   17.30
  -9  -1   0  464.95   19.90
   9   1   0  462.25   17.50
   9   1   0  453.15   17.00
  -9  -1  -1  168.28   11.60
  -9  -1  -1  151.78    7.20
  -9  -1  -1  162.88    9.40
   9   1   1  153.18    8.00
   9   1   1  163.28    9.90
  -9  -1  -2  140.69    8.80
  -9  -1  -2  132.19   12.10
   9   1   2  133.19    6.30
   9   1   2  142.29    9.70
  -9  -1  -3   62.69    6.10
  -9  -1  -3   65.69    9.60
   9   1   3   55.89    8.00
  -9  -1  -4   81.89    7.30
   9   1   4   83.49    8.40
  -9  -1  -5   12.20    3.90
   9   1   5   12.50    4.10
  -9  -1  -6   30.30    5.60
   9   1   6   16.20    5.20
  -9  -1  -7   13.80    4.80
   9   1   7    8.80    4.80
  -9  -1  -8   22.90    5.80
   9   1   8    5.80    3.60
  -9  -1  -9   50.49    8.80
   9   1   9   45.70    9.90
 -10  -1   8   22.60    5.20
  10   1  -8    7.60    3.90
 -10  -1   7   36.60    6.30
  10   1  -7   34.90    8.10
 -10  -1   6   66.39    6.90
  10   1  -6   79.49    5.80
  10   1  -6   62.19   10.50
 -10  -1   5   36.30    6.10
  10   1  -5   49.40    9.10
  10   1  -5   46.10    4.40
 -10  -1   4   97.99    8.40
  10   1  -4   98.69   10.10
  10   1  -4   80.69    5.80
 -10  -1   3  203.88   12.50
  10   1  -3  216.18   10.20
  10   1  -3  217.38   13.80
 -10  -1   2  205.78   12.70
  10   1  -2  209.78   10.50
  10   1  -2  199.68   12.50
 -10  -1   1  240.98   12.50
  10   1  -1  217.98   12.30
  10   1  -1  227.78   11.60
 -10  -1   0  224.58   13.80
 -10  -1   0  188.58   10.80
  10   1   0  176.98   10.40
  10   1   0  184.28   10.30
 -10  -1  -1  215.28   11.70
 -10  -1  -1  233.98   14.70
  10   1   1  243.98   12.90
  10   1   1  228.58   10.60
 -10  -1  -2  200.58   14.20
 -10  -1  -2  212.78   11.60
  10   1   2  206.78   12.50
  10   1   2  193.98    8.30
 -10  -1  -3  203.38   14.70
 -10  -1  -3  210.88   12.10
  10   1   3  204.78   12.90
 -10  -1  -4   81.29   10.40
  10   1   4   86.09   10.50
 -10  -1  -5   31.00    6.00
  10   1   5   35.30    7.50
 -10  -1  -6   78.29   10.00
  10   1   6   73.09   10.60
 -10  -1  -7   36.30    6.60
  10   1   7   26.30    6.40
 -10  -1  -8   10.70    4.60
  10   1   8   20.50    6.60
 -11  -1   8    5.70    4.50
  11   1  -8    4.60    5.50
 -11  -1   7   83.09    8.40
  11   1  -7   68.79   13.60
 -11  -1   6   11.60    4.20
  11   1  -6   17.60    6.40
 -11  -1   5    4.30    3.10
  11   1  -5    7.50    2.90
  11   1  -5    3.40    3.80
 -11  -1   4    9.50    3.70
  11   1  -4   11.60    4.40
  11   1  -4   10.20    3.10
 -11  -1   3  151.28   11.30
  11   1  -3  154.58   12.10
  11   1  -3  147.59    8.80
 -11  -1   2    4.20    3.60
 -11  -1   2    3.90    2.80
  11   1  -2    5.30    3.60
  11   1  -2    4.50    2.30
 -11  -1   1   61.89    9.30
 -11  -1   1   64.59    8.30
  11   1  -1   87.59    7.90
  11   1  -1   82.89    7.10
 -11  -1   0   40.80    8.00
 -11  -1   0   41.80    6.20
  11   1   0   41.80    6.40
  11   1   0   45.60    6.30
 -11  -1  -1   86.29   11.30
 -11  -1  -1   79.39    7.30
  11   1   1   76.09    7.60
  11   1   1   72.49    6.20
 -11  -1  -2    5.20    3.50
 -11  -1  -2    7.80    3.40
  11   1   2    6.20    2.00
  11   1   2   -0.20    2.70
 -11  -1  -3  165.48   10.80
 -11  -1  -3  138.69   12.60
  11   1   3  143.79   11.50
 -11  -1  -4   10.90    3.70
  11   1   4    8.10    4.70
 -11  -1  -5    8.70    3.60
  11   1   5    8.40    4.30
 -11  -1  -6   16.70    5.00
  11   1   6   17.00    6.40
 -11  -1  -7   95.29    9.90
  11   1   7   79.69   12.30
 -11  -1  -8    3.00    4.40
  11   1   8   16.90    6.00
 -12  -1   7   16.70    5.50
  12   1  -7   22.30    7.50
 -12  -1   6    5.90    4.10
  12   1  -6   -1.70    3.60
  12   1  -6    9.00    5.60
 -12  -1   5    2.40    4.10
  12   1  -5    2.60    2.40
  12   1  -5    5.70    4.30
 -12  -1   4    8.10    4.30
  12   1  -4    8.70    3.20
  12   1  -4   -0.30    3.30
 -12  -1   3  129.19   11.10
  12   1  -3  124.29   11.40
  12   1  -3  131.09    8.40
 -12  -1   2   27.30    6.20
 -12  -1   2   26.20    6.30
  12   1  -2   23.90    5.00
  12   1  -2   30.10    5.70
 -12  -1   1   21.30    5.30
 -12  -1   1   34.60    7.40
  12   1  -1   34.80    5.80
  12   1  -1   33.20    5.60
 -12  -1   0   12.20    4.10
 -12  -1   0   10.10    4.00
  12   1   0   11.10    3.60
  12   1   0   14.60    4.90
 -12  -1  -1   30.90    7.10
 -12  -1  -1   34.90    6.20
  12   1   1   41.60    7.20
  12   1   1   32.30    4.70
 -12  -1  -2   27.20    5.20
 -12  -1  -2   27.50    6.70
  12   1   2   26.50    5.70
  12   1   2   22.70    3.30
 -12  -1  -3  132.59    9.90
 -12  -1  -3  112.99   12.10
  12   1   3  112.79   10.60
 -12  -1  -4    5.70    3.00
  12   1   4    8.70    4.40
 -12  -1  -5    2.40    2.90
  12   1   5   -1.20    3.70
 -12  -1  -6    5.70    4.00
  12   1   6    6.00    6.20
 -12  -1  -7   28.40    6.90
  12   1   7   30.90    7.60
 -13  -1   5   37.50    7.30
  13   1  -5   30.60    7.60
 -13  -1   4   24.30    6.30
  13   1  -4   21.70    6.00
 -13  -1   3   45.70    7.90
 -13  -1   3   43.80    8.60
  13   1  -3   45.00    7.80
  13   1  -3   26.70    5.10
 -13  -1   2   23.20    5.70
 -13  -1   2   19.10    5.70
  13   1  -2   12.10    4.50
  13   1  -2   15.80    4.60
 -13  -1   1   50.39    8.70
 -13  -1   1   57.59    8.10
  13   1  -1   60.39    8.10
  13   1  -1   64.39    7.90
 -13  -1   0   15.40    4.80
 -13  -1   0   40.00    8.50
  13   1   0   21.30    4.50
  13   1   0   21.70    5.40
 -13  -1  -1   60.39    8.50
 -13  -1  -1   65.79   10.60
  13   1   1   55.79    6.30
  13   1   1   58.59    8.60
 -13  -1  -2   13.40    5.30
 -13  -1  -2   20.90    5.00
  13   1   2   19.30    2.90
  13   1   2   24.60    5.80
 -13  -1  -3   35.30    6.90
  13   1   3   23.60    6.50
 -13  -1  -4   22.30    5.20
  13   1   4   13.30    5.80
 -13  -1  -5   28.70    6.70
  13   1   5   40.90    8.70
 -14  -1   4   58.89    9.50
 -14  -1   4   45.80    9.10
  14   1  -4   37.80    8.10
 -14  -1   3   64.19   10.30
 -14  -1   3   40.10    9.30
  14   1  -3   46.90    8.30
 -14  -1   2  122.09   11.20
 -14  -1   2  135.99   12.50
  14   1  -2  144.79   11.90
  14   1  -2  124.69    9.90
 -14  -1   1   21.70    6.40
 -14  -1   1   18.40    6.50
  14   1  -1   18.00    5.60
  14   1  -1   19.20    4.90
 -14  -1   0   64.29   12.70
 -14  -1   0   55.29    8.30
  14   1   0   52.49    7.00
  14   1   0   52.19    8.40
 -14  -1  -1   18.90    5.10
 -14  -1  -1   32.70    9.10
  14   1   1   10.70    5.40
  14   1   1   18.50    4.40
 -14  -1  -2  115.89   10.70
  14   1   2  132.69   12.00
 -14  -1  -3   41.30    7.90
  14   1   3   72.39   10.40
 -14  -1  -4   36.80    7.60
  14   1   4   36.80    8.60
 -15  -1   0   17.90    4.90
  14  -2   4   18.80    4.90
 -14   2  -4    5.30    4.00
 -14   2  -3  159.18   12.10
  14  -2   2   12.30    4.80
 -14   2  -2    6.40    4.20
  14  -2   1    6.70    3.50
  14  -2   1    4.70    4.10
 -14   2  -1   -1.60    3.20
  14  -2   0    0.60    3.70
 -14   2   0    0.50    3.20
  14  -2  -1   10.20    4.40
  14  -2  -1    0.70    3.90
 -14   2   1    3.60    3.50
 -14   2   1    0.10    4.70
  14  -2  -2   12.60    5.40
  14  -2  -2   20.20    4.70
 -14   2   2    4.90    4.40
 -14   2   2   18.80    5.60
  14  -2  -3  154.78   14.10
  14  -2  -3  157.38   11.10
 -14   2   3  169.28   14.60
 -14   2   3  151.18   12.60
  14  -2  -4   16.90    5.20
  14  -2  -4   12.30    5.80
 -14   2   4    7.70    4.90
 -14   2   4   15.50    6.30
  13  -2   5   16.80    5.80
 -13   2  -5   17.00    5.40
  13  -2   4  153.88   13.90
 -13   2  -4  124.19   10.30
  13  -2   3   77.09   10.70
 -13   2  -3   97.49    9.00
  13  -2   2  127.79   11.50
  13  -2   2  118.19    8.00
 -13   2  -2  119.29    9.90
  13  -2   1   22.10    6.00
  13  -2   1   20.40    4.70
 -13   2  -1   23.50    5.40
  13  -2   0   -4.90    3.20
  13  -2   0    1.00    2.80
 -13   2   0    1.90    3.50
 -13   2   0   -2.00    3.20
  13  -2  -1   17.80    5.40
  13  -2  -1   26.30    5.90
 -13   2   1   25.80    6.80
 -13   2   1   21.80    4.90
  13  -2  -2  106.09    9.30
  13  -2  -2  127.49   11.60
 -13   2   2  104.09   10.80
 -13   2   2  139.99   10.70
  13  -2  -3   88.69    8.30
  13  -2  -3  107.89   11.00
 -13   2   3   97.09    9.60
 -13   2   3   83.39   10.80
  13  -2  -4  120.39    9.40
  13  -2  -4  124.99   13.30
 -13   2   4  141.19   11.70
  13  -2  -5   20.50    4.40
  13  -2  -5    9.60    5.80
 -13   2   5   16.00    6.00
  12  -2   7   37.70    8.70
 -12   2  -7   24.60    6.30
  12  -2   6   30.20    7.60
 -12   2  -6   27.00    6.20
  12  -2   5  134.89   12.90
 -12   2  -5  116.89   10.00
  12  -2   4   37.20    7.70
 -12   2  -4   29.80    6.20
  12  -2   3   44.20    3.90
  12  -2   3   49.50    8.60
 -12   2  -3   51.29    7.00
  12  -2   2   21.00    6.00
  12  -2   2   27.00    4.40
 -12   2  -2   14.80    4.10
  12  -2   1   32.60    6.50
  12  -2   1   30.30    5.40
 -12   2  -1   24.70    5.20
 -12   2  -1   28.90    7.50
  12  -2   0    7.50    4.00
  12  -2   0    2.30    2.80
 -12   2   0    0.30    2.30
 -12   2   0    2.30    3.90
  12  -2  -1   19.70    5.20
  12  -2  -1   44.50    7.00
 -12   2   1   24.70    5.40
 -12   2   1   36.80    7.80
  12  -2  -2   13.50    5.10
 -12   2   2   23.00    5.20
 -12   2   2   30.30    6.20
  12  -2  -3   44.70    6.60
  12  -2  -3   63.19    9.70
 -12   2   3   30.80    7.00
  12  -2  -4   10.70    5.50
  12  -2  -4   32.20    5.10
 -12   2   4   23.20    5.70
  12  -2  -5  142.59   13.70
  12  -2  -5  137.99    9.20
 -12   2   5  128.39   11.10
  12  -2  -6    9.10    5.60
  12  -2  -6   24.10    5.20
 -12   2   6   23.20    5.30
  12  -2  -7   23.80    7.70
 -12   2   7   42.10    7.20
  11  -2   8   39.80    8.70
 -11   2  -8   39.90    7.90
  11  -2   7   20.60    6.60
 -11   2  -7   28.60    6.00
  11  -2   6  107.69   13.70
 -11   2  -6   89.69    9.00
  11  -2   5   23.30    6.00
 -11   2  -5   18.90    4.60
  11  -2   4  221.88   15.20
 -11   2  -4  221.58   12.60
  11  -2   3   85.09    5.40
  11  -2   3   73.89   10.00
 -11   2  -3   81.39    7.60
  11  -2   2  215.98   13.90
  11  -2   2  209.88   10.40
 -11   2  -2  225.58   12.00
  11  -2   1   39.00    5.70
  11  -2   1   42.60    7.00
 -11   2  -1   46.60    8.30
 -11   2  -1   49.20    6.30
  11  -2   0  612.54   23.20
  11  -2   0  660.73   25.00
 -11   2   0  641.34   23.30
 -11   2   0  641.04   27.30
  11  -2  -1   43.60    7.10
  11  -2  -1   51.79    7.80
 -11   2   1   39.50    6.30
 -11   2   1   45.40    8.00
  11  -2  -2  221.48   13.70
  11  -2  -2  199.18   11.50
 -11   2   2  211.68   13.90
  11  -2  -3   75.69   10.00
  11  -2  -3   77.09    6.80
 -11   2   3   72.49    9.40
  11  -2  -4  229.58   16.00
  11  -2  -4  220.08   11.50
 -11   2   4  208.88   15.60
  11  -2  -5   22.80    6.40
  11  -2  -5   31.60    4.90
 -11   2   5   17.60    5.10
  11  -2  -6  109.09    8.10
  11  -2  -6  108.29   13.90
 -11   2   6  103.69    8.80
  11  -2  -7   26.10    5.30
 -11   2   7   37.10    6.20
  11  -2  -8   42.10    9.90
  10  -2   8   89.99   12.80
 -10   2  -8   66.09    9.00
  10  -2   7   46.70    9.00
 -10   2  -7   42.80    7.30
  10  -2   6   45.90    8.40
 -10   2  -6   43.90    6.70
  10  -2   5   25.80    6.30
 -10   2  -5   21.80    5.00
  10  -2   4   79.19   10.30
 -10   2  -4   71.89    6.70
  10  -2   3  146.29   11.10
  10  -2   3  147.99    7.10
 -10   2  -3  166.48    9.90
  10  -2   2   50.79    8.70
  10  -2   2   50.59    8.10
 -10   2  -2   46.20    6.00
  10  -2   1  279.47   14.80
  10  -2   1  284.87   13.00
 -10   2  -1  296.97   13.40
 -10   2  -1  305.57   17.20
  10  -2   0   47.40    6.60
  10  -2   0   50.39    7.40
 -10   2   0   47.90    6.40
  10  -2  -1  266.07   13.60
  10  -2  -1  304.37   15.00
 -10   2   1  259.17   15.10
 -10   2   1  292.47   13.50
  10  -2  -2   44.80    6.00
  10  -2  -2   42.00    6.70
 -10   2   2   40.50    6.60
  10  -2  -3  141.19    9.00
  10  -2  -3  148.19   12.00
 -10   2   3  155.08   10.40
  10  -2  -4   68.69    6.20
  10  -2  -4   59.89    8.80
 -10   2   4   76.49    7.30
  10  -2  -5   27.10    7.20
  10  -2  -5   25.40    4.10
  10  -2  -6   44.60    5.60
  10  -2  -6   35.30    8.00
 -10   2   6   36.70    5.60
  10  -2  -7   49.70    6.20
  10  -2  -7   53.89   10.00
 -10   2   7   49.80    6.30
  10  -2  -8   74.59   12.20
 -10   2   8   62.19    6.60
   9  -2   9   -0.10    4.30
  -9   2  -9   -0.60    3.70
   9  -2   8   20.50    6.10
  -9   2  -8   10.10    4.50
   9  -2   7   72.99   10.80
  -9   2  -7   66.39    8.50
   9  -2   6    0.00    2.90
  -9   2  -6    5.00    3.00
   9  -2   5   46.20    7.70
  -9   2  -5   37.50    5.70
   9  -2   4   19.80    2.00
   9  -2   4   20.20    2.00
   9  -2   4   27.40    5.80
  -9   2  -4   25.20    4.60
   9  -2   3  187.38   14.00
   9  -2   3  140.69    6.80
  -9   2  -3  156.88    9.20
   9  -2   2    5.50    2.10
   9  -2   2    5.10    3.00
  -9   2  -2    4.60    3.30
  -9   2  -2    6.80    2.60
   9  -2   1  615.64   20.90
   9  -2   1  642.54   23.60
  -9   2  -1  662.43   21.40
  -9   2  -1  669.43   25.90
   9  -2   0   69.39    6.40
   9  -2   0   63.19    6.10
  -9   2   0   77.19    7.70
  -9   2   0   73.59    6.10
   9  -2  -1  653.83   23.60
   9  -2  -1  644.74   22.30
  -9   2   1  645.94   24.30
   9  -2  -2    7.60    3.10
   9  -2  -2    9.70    3.00
  -9   2   2    4.90    3.00
   9  -2  -3  155.68    9.10
   9  -2  -3  157.18   11.40
  -9   2   3  144.29    9.70
   9  -2  -4   21.30    4.00
  -9   2   4   25.70    4.60
   9  -2  -5   44.00    8.00
   9  -2  -5   43.00    5.40
  -9   2   5   56.59    7.00
   9  -2  -6    4.30    3.90
   9  -2  -6   10.20    2.70
  -9   2   6    3.00    2.80
   9  -2  -7   64.99   10.60
   9  -2  -7   69.69    6.30
  -9   2   7   70.79    6.30
   9  -2  -8   21.10    6.90
  -9   2   8   20.10    3.40
   9  -2  -9    7.30    5.60
   8  -2  10   62.59   11.40
  -8   2 -10   66.39    9.70
   8  -2   9  193.58   18.00
  -8   2  -9  184.38   13.60
   8  -2   8   38.60    8.10
  -8   2  -8   44.80    7.50
   8  -2   7   20.50    5.80
   8  -2   6  157.88   12.10
  -8   2  -6  155.68   10.30
   8  -2   5   15.30    4.40
   8  -2   5   14.10    1.50
  -8   2  -5   13.90    3.70
   8  -2   4  165.18   11.30
   8  -2   4  152.98    5.80
   8  -2   4  144.09    5.50
  -8   2  -4  142.39    8.80
   8  -2   3   51.29    7.30
   8  -2   3   44.10    3.50
  -8   2  -3   36.90    4.90
   8  -2   2   17.10    3.00
   8  -2   2   17.70    4.20
  -8   2  -2   16.60    3.20
  -8   2  -2   20.30    4.50
   8  -2   1   26.50    4.80
   8  -2   1   30.40    5.00
  -8   2  -1   28.30    4.30
  -8   2  -1   28.40    5.50
   8  -2   0    2.80    2.00
   8  -2   0    4.90    2.20
  -8   2   0    3.90    2.30
  -8   2   0    6.80    3.10
   8  -2  -1   21.60    4.20
   8  -2  -1   22.70    4.10
  -8   2   1   26.90    5.00
   8  -2  -2   15.90    3.80
   8  -2  -2   19.60    3.70
  -8   2   2   15.60    3.40
   8  -2  -3   37.60    6.40
   8  -2  -3   38.80    5.00
  -8   2   3   37.10    5.10
   8  -2  -4  155.98    8.50
   8  -2  -4  154.38   11.40
  -8   2   4  156.98    9.00
   8  -2  -5   12.00    4.20
   8  -2  -5   12.50    2.80
  -8   2   5   17.80    3.80
   8  -2  -6  144.19    8.30
   8  -2  -6  146.49   12.60
  -8   2   6  142.79    8.20
   8  -2  -7   21.40    6.00
  -8   2   7   22.40    3.50
   8  -2  -8   45.30    9.20
  -8   2   8   41.30    4.80
   8  -2 -10   57.59   11.10
   7  -2  10   46.20   10.20
  -7   2 -10   55.49    9.10
   7  -2   9   60.79   10.30
  -7   2  -9   75.69    9.70
   7  -2   8   98.19   12.50
  -7   2  -8  113.89    9.80
   7  -2   7   70.89   10.00
   7  -2   7   51.79    3.70
  -7   2  -7   46.80    7.40
   7  -2   6  198.88    7.10
   7  -2   6  187.48    6.50
   7  -2   6  186.08   12.90
  -7   2  -6  201.08   11.40
   7  -2   5  111.19    4.90
   7  -2   5  111.49    4.50
  -7   2  -5  109.09    7.80
   7  -2   4  183.28    6.70
   7  -2   4  193.78    6.80
   7  -2   4  230.68   12.70
  -7   2  -4  200.38   10.10
   7  -2   3  118.39    5.60
   7  -2   3  125.09    8.80
  -7   2  -3  135.29    7.50
   7  -2   2  112.69    7.90
   7  -2   2  116.39    5.90
  -7   2  -2  103.39    8.40
  -7   2  -2  113.79    6.50
   7  -2   1  336.07   14.10
   7  -2   1  353.56   12.60
  -7   2  -1  330.17   12.30
  -7   2  -1  338.97   15.30
   7  -2   0  787.12   24.50
   7  -2   0  822.52   25.00
  -7   2   0  821.32   23.30
  -7   2   0  850.61   26.60
   7  -2  -1  358.86   14.70
   7  -2  -1  345.87   13.50
  -7   2   1  336.07   14.20
   7  -2  -2  105.59    7.90
   7  -2  -2  119.89    6.90
  -7   2   2  101.49    7.00
   7  -2  -3  121.39    9.20
   7  -2  -3  124.09    7.10
  -7   2   3  129.29    7.60
   7  -2  -4  199.18    9.40
   7  -2  -4  214.48   12.90
  -7   2   4  193.38    9.30
   7  -2  -5  115.59    7.10
   7  -2  -5  112.39   10.10
  -7   2   5  112.79    6.80
   7  -2  -6  179.78    9.60
   7  -2  -6  207.08   14.30
  -7   2   6  204.78    9.20
   7  -2  -7   44.90    8.60
  -7   2   7   51.39    4.40
   7  -2  -8   77.29   11.80
   7  -2  -9  100.59   13.60
  -7   2   9   79.99    6.80
   7  -2 -10   43.90    9.70
  -6   2 -10   49.99    8.20
   6  -2   9   43.50    8.30
  -6   2  -9   44.50    7.30
  -6   2  -8    3.50    2.80
   6  -2   7   12.40    3.30
  -6   2  -7   17.40    4.20
   6  -2   6   34.00    6.20
  -6   2  -6   29.30    5.10
   6  -2   5  302.87   15.40
   6  -2   5  317.57   10.30
  -6   2  -5  299.27   13.40
   6  -2   4  657.53   23.10
   6  -2   4  609.94   16.20
   6  -2   4  624.34   16.60
  -6   2  -4  625.94   20.10
   6  -2   3  162.48    6.20
   6  -2   3  175.48    9.80
  -6   2  -3  171.88    8.20
   6  -2   2  105.79    5.20
   6  -2   2  119.19    7.60
  -6   2  -2   96.49    5.70
  -6   2  -2  110.09    8.00
   6  -2   1  432.86   13.90
   6  -2   1  424.96   15.60
  -6   2  -1  448.96   17.00
   6  -2   0  559.24   18.00
   6  -2   0  572.84   17.80
  -6   2   0  551.54   18.90
  -6   2   0  517.65   16.30
   6  -2  -1  434.26   15.80
   6  -2  -1  441.46   14.80
  -6   2   1  401.86   15.00
   6  -2  -2  101.39    7.30
   6  -2  -2  111.79    6.30
  -6   2   2   97.19    6.10
   6  -2  -3  168.98    8.10
   6  -2  -3  186.28   10.80
  -6   2   3  184.68    8.40
   6  -2  -4  643.74   19.10
   6  -2  -4  613.44   23.50
   6  -2  -4  582.64   20.80
   6  -2  -5  312.77   16.40
   6  -2  -5  292.47   12.10
   6  -2  -5  316.87   12.30
   6  -2  -6   37.70    4.80
   6  -2  -6   39.70    7.40
  -6   2   6   37.20    4.00
   6  -2  -7   12.50    4.40
  -6   2   7   19.40    3.30
   6  -2  -8    0.90    3.40
  -6   2   8    6.90    1.90
   6  -2  -9   46.50    8.60
  -6   2   9   41.50    3.40
   6  -2 -10   57.39   10.50
   5  -2  11   18.50    6.40
  -5   2 -11    9.80    5.70
  -5   2 -10   26.30    5.70
  -5   2  -9   40.00    7.40
  -5   2  -8   16.00    4.30
  -5   2  -7    3.60    2.20
   5  -2   6  138.59    7.00
  -5   2  -6  112.79    8.20
   5  -2   5   10.40    2.30
  -5   2  -5   12.20    2.80
   5  -2   4  259.37    8.80
   5  -2   4  249.38   12.40
  -5   2  -4  260.27   10.80
   5  -2   3  148.79    8.60
   5  -2   3  144.29    5.50
  -5   2  -3  155.18    7.20
   5  -2   2   43.10    3.30
   5  -2   2   41.50    4.20
   5  -2   2   43.00    2.90
  -5   2  -2   39.50    3.30
   5  -2   1  984.60   27.00
   5  -2   1  970.20   24.80
  -5   2  -1  983.20   24.70
  -5   2  -1  927.91   27.70
   5  -2   0  350.96   13.90
   5  -2   0  361.26   12.30
  -5   2   0  368.26   13.40
  -5   2   0  362.76   11.70
  -5   2   0  351.76   12.30
   5  -2  -1  970.00   25.70
   5  -2  -1  973.90   25.70
   5  -2  -1  935.61   26.70
  -5   2   1  959.50   25.50
  -5   2   1  962.10   26.00
  -5   2   1  942.01   25.90
   5  -2  -2   42.50    3.60
   5  -2  -2   43.10    5.50
   5  -2  -2   46.00    3.70
  -5   2   2   42.40    3.70
  -5   2   2   42.20    3.50
   5  -2  -3  137.69    7.60
   5  -2  -3  150.08    7.10
   5  -2  -3  132.69    8.70
  -5   2   3  146.49    7.10
  -5   2   3  154.68    6.80
   5  -2  -4  255.67   13.20
   5  -2  -4  244.18    9.90
   5  -2  -4  256.97   10.20
  -5   2   4  251.27    9.30
   5  -2  -5   14.70    4.10
   5  -2  -5   13.40    2.70
   5  -2  -5    8.40    2.40
  -5   2   5   13.80    2.40
   5  -2  -6  109.49    9.50
   5  -2  -6  128.09    7.60
  -5   2   6  136.29    6.30
   5  -2  -7    0.30    2.30
  -5   2   7   -0.30    1.30
   5  -2  -8   14.50    4.50
  -5   2   8   19.30    2.70
   5  -2  -9   62.69   10.10
  -5   2   9   50.19    3.70
   5  -2 -10   25.60    6.90
   5  -2 -11   19.50    7.30
  -4   2 -11   76.79   10.60
  -4   2 -10   45.00    8.00
  -4   2  -9   60.49    8.50
  -4   2  -8   96.19    8.50
  -4   2  -7  135.29    9.50
  -4   2  -6  170.08    9.90
   4  -2   5    6.40    1.90
  -4   2  -5    1.60    1.50
   4  -2   4  356.96   11.20
  -4   2  -4  340.07   12.80
   4  -2   3  118.09    4.80
   4  -2   3  107.89    5.40
   4  -2   3  115.29    7.10
  -4   2  -3  112.99    5.80
   4  -2   2  727.73   21.60
   4  -2   2  760.52   18.20
  -4   2  -2  709.83   19.10
   4  -2   1   56.89    4.20
   4  -2   1   63.69    4.50
   4  -2   1   54.89    3.30
  -4   2  -1   54.59    3.30
  -4   2  -1   66.99    4.80
   4  -2   0   40.60    3.20
   4  -2   0   46.90    3.50
   4  -2   0   37.90    3.30
  -4   2   0   41.30    3.00
  -4   2   0   41.50    3.20
  -4   2   0   44.50    3.60
   4  -2  -1   53.99    3.60
   4  -2  -1   55.09    4.30
   4  -2  -1   58.49    3.90
  -4   2   1   53.59    3.70
  -4   2   1   48.30    3.80
   4  -2  -2  738.63   22.00
   4  -2  -2  707.23   19.00
   4  -2  -2  724.43   19.40
  -4   2   2  658.33   18.70
  -4   2   2  730.33   19.50
   4  -2  -3  100.69    5.10
   4  -2  -3   99.69    5.40
   4  -2  -3  104.39    7.20
  -4   2   3  110.49    5.00
  -4   2   3  101.79    5.60
   4  -2  -4  345.77   15.30
   4  -2  -4  355.06   12.40
   4  -2  -4  353.16   11.60
  -4   2   4  357.16   11.00
   4  -2  -5    6.00    2.10
   4  -2  -5    2.80    1.70
  -4   2   5    2.80    1.30
   4  -2  -6  182.18   11.80
  -4   2   6  165.78    7.00
   4  -2  -7  119.09   10.30
  -4   2   7  122.69    6.00
   4  -2  -8   95.79   10.00
  -4   2   8   89.29    5.20
   4  -2  -9   44.50    8.40
  -4   2   9   35.20    3.40
   4  -2 -10   40.20    8.60
   4  -2 -11  102.99   15.40
  -3   2 -11   59.39    9.30
  -3   2 -10    5.20    3.70
  -3   2  -9   27.30    5.70
  -3   2  -8   49.30    7.30
  -3   2  -7  691.03   24.60
  -3   2  -6  643.74   22.10
   3  -2   5  376.86   13.40
  -3   2  -5  387.56   14.70
   3  -2   4  619.34   19.20
   3  -2   4  613.24   17.40
  -3   2  -4  601.74   18.60
   3  -2   3  118.19    5.40
   3  -2   3  118.79    5.10
  -3   2  -3  130.39    6.00
   3  -2   2 1653.53   41.30
   3  -2   2 1685.63   38.30
   3  -2   2 1684.73   40.90
  -3   2  -2 1669.73   38.60
   3  -2   1 4571.24  102.09
   3  -2   1 4559.34  104.39
  -3   2  -1 4765.42  103.59
   3  -2   0  144.59    5.70
   3  -2   0  150.68    6.10
   3  -2   0  150.18    6.00
  -3   2   0  137.79    5.80
  -3   2   0  144.89    6.20
  -3   2   0  141.99    5.50
  -3   2   1 4434.36   96.79
  -3   2   1 4302.67   97.49
  -3   2   1 4527.45   96.49
   3  -2  -2 1760.62   42.70
   3  -2  -2 1680.73   39.00
   3  -2  -2 1719.93   39.90
  -3   2   2 1628.84   40.90
  -3   2   2 1703.83   41.80
  -3   2   2 1715.93   38.80
  -3   2   2 1737.93   40.10
   3  -2  -3  132.39    5.30
   3  -2  -3  132.19    6.00
   3  -2  -3  145.39    9.10
  -3   2   3  111.39    5.60
  -3   2   3  118.99    4.70
   3  -2  -4  633.24   21.30
   3  -2  -4  600.94   19.20
  -3   2   4  623.34   16.00
  -3   2   4  585.44   17.70
   3  -2  -5  402.46   16.80
  -3   2   5  376.76   11.70
   3  -2  -6  647.54   24.50
  -3   2   6  654.33   18.20
   3  -2  -7  704.83   26.60
  -3   2   7  640.14   19.00
   3  -2  -8   46.10    7.70
  -3   2   8   47.30    4.20
   3  -2  -9   52.39    8.10
  -3   2   9   46.60    4.30
   3  -2 -10   -0.90    2.70
  -3   2  10    1.90    2.20
   3  -2 -11   76.39   11.60
   2  -2  11   25.90    6.60
  -2   2 -11   25.70    7.20
  -2   2 -10   22.30    5.90
  -2   2 -10   21.10    5.30
  -2   2  -9   46.40    6.40
  -2   2  -9   45.90    7.30
  -2   2  -8   46.20    7.10
  -2   2  -8   36.40    5.40
  -2   2  -7  132.59    8.00
  -2   2  -7  115.99    8.60
  -2   2  -6  161.38    8.40
  -2   2  -6  149.49    9.10
   2  -2   5   62.69    4.90
  -2   2  -5   62.69    4.50
  -2   2  -5   68.39    5.40
   2  -2   4  511.05   16.10
   2  -2   4  549.25   16.40
  -2   2  -4  550.24   15.80
  -2   2  -4  536.55   16.80
   2  -2   3 1404.56   33.50
   2  -2   3 1396.46   33.70
  -2   2  -3 1408.46   34.20
   2  -2   2 1330.77   31.20
   2  -2   2 1352.96   31.20
  -2   2  -2 1378.86   31.50
   2  -2   1   47.20    3.00
   2  -2   1   45.70    2.10
   2  -2   1   41.70    3.00
  -2   2  -1   36.90    2.70
  -2   2  -1   40.40    2.00
   2  -2   0 2938.61   65.09
  -2   2   0 2964.20   65.09
  -2   2   0 2964.90   65.29
   2  -2  -1   39.30    2.10
   2  -2  -1   38.60    2.80
   2  -2  -1   40.30    2.70
  -2   2   1   40.70    2.20
  -2   2   1   43.50    2.80
  -2   2   1   44.70    2.70
   2  -2  -2 1339.77   30.00
   2  -2  -2 1346.07   33.40
   2  -2  -2 1338.47   31.50
  -2   2   2 1308.07   31.50
  -2   2   2 1338.87   29.70
  -2   2   2 1337.67   32.60
   2  -2  -3 1358.26   35.80
   2  -2  -3 1382.66   33.50
   2  -2  -3 1387.96   35.00
  -2   2   3 1418.16   31.30
  -2   2   3 1357.86   35.00
  -2   2   3 1377.96   35.40
   2  -2  -4  539.85   16.40
   2  -2  -4  537.25   18.50
   2  -2  -4  531.85   17.70
  -2   2   4  534.75   16.00
  -2   2   4  510.65   14.00
   2  -2  -5   57.89    5.60
   2  -2  -5   52.79    5.10
  -2   2   5   61.19    3.80
   2  -2  -6  161.18   10.60
   2  -2  -6  168.58   10.20
  -2   2   6  179.48    7.70
   2  -2  -7  136.59   10.10
   2  -2  -7  135.19    9.70
  -2   2   7  121.59    6.70
   2  -2  -8   43.30    6.90
   2  -2  -8   27.40    5.80
  -2   2   8   38.40    4.60
  -2   2   8   39.80    4.10
   2  -2  -9   36.60    7.30
  -2   2   9   46.50    4.70
   2  -2 -10   18.60    5.30
  -2   2  10   26.30    3.90
   2  -2 -11   24.00    7.20
   1  -2  11   16.40    5.80
  -1   2 -11   12.80    4.40
   1  -2  10  169.68   15.40
  -1   2 -10  219.88   13.20
  -1   2 -10  207.08   14.20
  -1   2  -9   87.89    8.80
  -1   2  -9   81.89    7.70
  -1   2  -8   43.60    6.70
  -1   2  -8   34.30    5.40
  -1   2  -7   59.59    5.80
  -1   2  -7   61.69    6.10
  -1   2  -6  207.18   10.20
  -1   2  -6  192.98   10.50
  -1   2  -5  602.64   19.70
  -1   2  -5  594.64   18.90
   1  -2   4  697.63   20.10
   1  -2   4  691.33   20.30
  -1   2  -4  689.73   20.40
  -1   2  -4  696.43   19.90
   1  -2   3 2284.17   53.29
   1  -2   3 2318.17   53.69
  -1   2  -3 2403.56   53.79
  -1   2  -3 2310.77   53.29
   1  -2   2 1724.93   38.60
   1  -2   2 1702.63   38.90
  -1   2  -2 1697.93   38.70
  -1   2  -2 1685.43   38.70
   1  -2   1 1152.68   24.90
   1  -2   1 1128.89   26.20
  -1   2  -1 1104.59   24.90
   1  -2   0 4411.56  221.28
  -1   2   0 4725.83  225.78
   1  -2  -1 1120.59   25.80
   1  -2  -1 1111.59   25.90
   1  -2  -1 1105.09   24.20
   1  -2  -1 1101.99   26.40
  -1   2   1 1131.99   26.30
  -1   2   1 1158.28   26.10
  -1   2   1 1117.39   25.80
   1  -2  -2 1785.82   40.50
   1  -2  -2 1750.02   40.70
   1  -2  -2 1725.43   39.50
  -1   2   2 1682.73   40.20
  -1   2   2 1733.13   40.40
  -1   2   2 1633.14   39.30
  -1   2   2 1753.72   37.20
   1  -2  -3 2329.37   53.09
   1  -2  -3 2374.96   54.69
   1  -2  -3 2333.47   54.29
  -1   2   3 2275.77   54.09
  -1   2   3 2298.87   52.49
  -1   2   3 2205.68   53.89
   1  -2  -4  710.23   21.70
   1  -2  -4  690.73   21.60
  -1   2   4  732.73   20.50
  -1   2   4  720.83   18.60
   1  -2  -5  550.54   19.30
   1  -2  -5  550.64   19.30
  -1   2   5  556.24   16.20
   1  -2  -6  203.98   11.50
   1  -2  -6  221.38   11.80
  -1   2   6  218.28    9.20
   1  -2  -7   71.69    6.90
   1  -2  -7   54.29    7.30
  -1   2   7   70.59    5.50
  -1   2   7   59.39    4.70
   1  -2  -8   42.20    6.50
   1  -2  -8   36.70    6.70
  -1   2   8   43.30    4.50
   1  -2  -9   97.19    9.30
   1  -2  -9   92.99    8.80
  -1   2   9   97.29    7.20
   1  -2 -10  200.98   14.70
   1  -2 -10  189.58   13.50
  -1   2  10  204.38   10.90
   1  -2 -11   14.00    5.60
  -1   2  11   21.20    4.60
   0  -2  11   -2.30    4.10
   0   2 -11    5.40    3.90
   0  -2  10   45.10    7.20
   0   2 -10   54.89    8.40
   0  -2   9   -1.20    3.20
   0   2  -9   -1.40    2.20
   0  -2   8   79.79    7.80
   0   2  -8   89.89    8.30
   0   2  -8   86.69    8.00
   0   2  -7    0.40    1.80
   0   2  -7   -1.10    1.40
   0   2  -6  928.91   28.80
   0   2  -6  951.60   28.80
   0   2  -5    2.10    1.50
   0   2  -5    2.10    1.60
   0  -2   4  688.23   21.00
   0  -2   4  675.13   20.60
   0   2  -4  756.12   21.30
   0   2  -4  720.33   20.90
   0  -2   3   -0.10    0.90
   0   2  -3   -0.10    0.80
   0   2  -3    0.60    0.70
   0  -2   2  862.41   21.10
   0  -2   2  863.01   21.60
   0   2  -2  854.21   21.50
   0   2  -2  846.82   21.00
   0  -2   1    0.10    0.40
   0  -2   1    0.70    0.40
   0  -2   1    0.80    0.40
   0   2  -1    0.10    0.30
   0  -2   0  383.56    9.80
   0  -2   0  358.86    9.30
   0  -2  -1    0.10    0.40
   0  -2  -1    1.00    0.50
   0  -2  -1    0.50    0.50
   0  -2  -1   -0.10    0.20
   0   2   1    0.20    0.30
   0   2   1    0.20    0.20
   0   2   1    0.40    0.40
   0   2   1    0.20    0.40
   0  -2  -2  855.81   21.40
   0  -2  -2  844.62   21.90
   0   2   2  842.32   21.70
   0   2   2  880.41   19.80
   0   2   2  896.91   21.60
   0   2   2  867.31   21.30
   0  -2  -3   -0.70    0.80
   0  -2  -3   -0.40    0.60
   0   2   3    0.00    0.80
   0   2   3    0.00    0.90
   0   2   3    0.20    0.70
   0   2   3   -0.50    0.70
   0  -2  -4  748.83   22.30
   0  -2  -4  730.23   21.40
   0   2   4  712.03   21.00
   0   2   4  726.73   19.10
   0  -2  -5   -0.30    1.10
   0  -2  -5    1.10    1.30
   0   2   5    0.40    1.00
   0  -2  -6  976.20   29.30
   0  -2  -6  953.00   30.00
   0   2   6  945.51   25.90
   0  -2  -7    0.30    1.80
   0  -2  -7   -1.40    1.50
   0  -2  -8   81.39    7.70
   0  -2  -9    0.00    2.50
   0  -2  -9   -4.40    2.40
   0   2   9   -2.80    2.70
   0  -2 -10   37.20    6.20
   0  -2 -10   43.60    8.70
   0   2  10   39.40    6.40
   0  -2 -11    0.60    3.50
   0  -2 -11   -5.40    2.90
   0   2  11   -0.20    3.80
  -1  -2  11   12.00    5.50
   1   2 -11   15.20    5.40
  -1  -2  10  184.38   12.60
   1   2 -10  176.48   12.90
  -1  -2   9   71.79    7.60
   1   2  -9   83.79    8.40
  -1  -2   8   42.90    6.30
   1   2  -8   37.90    6.50
  -1  -2   7   67.89    6.20
   1   2  -7   68.09    6.80
   1   2  -7   62.79    6.40
  -1  -2   6  195.58   10.40
   1   2  -6  223.38   11.40
   1   2  -6  193.18   10.90
  -1  -2   5  571.14   19.30
   1   2  -5  579.34   19.50
   1   2  -5  593.44   20.10
  -1  -2   4  698.93   20.80
  -1  -2   4  685.13   18.90
   1   2  -4  703.93   23.60
  -1  -2   3 2273.17   54.39
  -1  -2   3 2339.67   53.89
  -1  -2   3 2244.18   53.49
   1   2  -3 2334.27   54.49
  -1  -2   2 1690.43   41.00
  -1  -2   2 1761.42   40.80
  -1  -2   2 1741.43   40.30
   1   2  -2 1767.12   41.10
  -1  -2   1 1120.69   26.50
  -1  -2   1 1146.79   26.50
   1   2  -1 1082.79   26.20
   1   2  -1 1121.09   26.60
  -1  -2   0 4631.74  216.18
   1   2   0 4245.38  208.98
  -1  -2  -1 1110.59   25.70
  -1  -2  -1 1110.69   24.50
  -1  -2  -1 1143.49   26.00
   1   2   1 1121.69   25.80
   1   2   1 1124.49   25.70
  -1  -2  -2 1742.13   40.30
  -1  -2  -2 1774.22   38.70
  -1  -2  -2 1705.13   39.30
   1   2   2 1707.53   39.00
   1   2   2 1727.83   40.00
   1   2   2 1699.03   38.50
  -1  -2  -3 2424.16   55.79
  -1  -2  -3 2434.96   53.89
   1   2   3 2305.17   54.99
   1   2   3 2336.27   53.49
   1   2   3 2340.37   53.59
  -1  -2  -4  690.23   21.30
  -1  -2  -4  702.33   19.80
   1   2   4  707.33   19.30
   1   2   4  695.83   21.00
  -1  -2  -5  623.14   18.70
  -1  -2  -5  601.84   20.20
   1   2   5  546.35   17.30
   1   2   5  554.34   18.00
  -1  -2  -6  218.08   10.50
  -1  -2  -6  212.28   11.60
  -1  -2  -7   55.39    7.30
  -1  -2  -7   61.69    5.80
  -1  -2  -8   40.40    5.90
  -1  -2  -9   94.39    8.20
  -1  -2  -9   85.59   10.90
  -1  -2 -10  207.48   12.80
  -1  -2 -10  199.18   14.50
   1   2  10  177.18   12.00
  -1  -2 -11   21.00    6.10
  -1  -2 -11   11.40    4.70
   1   2  11   28.30    6.30
  -2  -2  11   26.30    6.30
   2   2 -11   30.80    8.20
  -2  -2  10   26.50    5.40
   2   2 -10   14.00    4.60
  -2  -2   9   57.29    7.70
   2   2  -9   52.99    8.30
  -2  -2   8   43.80    6.20
   2   2  -8   45.80    7.50
  -2  -2   7  131.49    8.80
   2   2  -7  137.09   10.00
  -2  -2   6  165.48    9.30
   2   2  -6  170.88   10.40
  -2  -2   5   54.59    4.00
  -2  -2   5   58.89    5.00
   2   2  -5   67.39    5.90
  -2  -2   4  507.25   14.60
  -2  -2   4  528.15   16.90
   2   2  -4  538.35   18.40
  -2  -2   3 1348.27   34.90
  -2  -2   3 1446.06   35.00
  -2  -2   3 1362.16   32.00
  -2  -2   3 1460.95   36.60
   2   2  -3 1435.56   36.30
   2   2  -3 1326.97   34.50
  -2  -2   2 1369.66   33.20
  -2  -2   2 1363.76   30.10
  -2  -2   2 1350.46   35.40
   2   2  -2 1369.66   34.00
   2   2  -2 1361.76   33.30
  -2  -2   1   41.00    1.50
  -2  -2   1   44.20    2.90
  -2  -2   1   43.20    3.00
   2   2  -1   40.90    2.90
   2   2  -1   40.80    2.80
   2   2  -1   40.30    1.50
   2   2   0 2819.72  206.88
  -2  -2  -1   40.70    2.60
  -2  -2  -1   39.80    2.80
   2   2   1   47.00    2.90
   2   2   1   44.60    2.60
  -2  -2  -2 1351.36   29.60
  -2  -2  -2 1381.16   32.70
  -2  -2  -2 1344.57   32.70
   2   2   2 1328.47   32.20
   2   2   2 1365.46   29.50
   2   2   2 1344.97   32.40
  -2  -2  -3 1396.16   34.90
  -2  -2  -3 1349.56   34.40
  -2  -2  -3 1390.36   31.90
   2   2   3 1378.56   34.20
   2   2   3 1403.56   31.80
  -2  -2  -4  549.15   15.40
  -2  -2  -4  563.44   18.10
   2   2   4  525.65   16.40
   2   2   4  538.95   15.40
  -2  -2  -5   62.89    4.50
  -2  -2  -5   65.49    5.60
   2   2   5   64.59    4.60
  -2  -2  -6  168.38   10.10
  -2  -2  -6  154.78    9.30
  -2  -2  -7   91.99    8.20
  -2  -2  -7  114.49    7.40
  -2  -2  -8   42.20    6.00
  -2  -2  -9   47.50    7.70
  -2  -2  -9   42.10    6.00
  -2  -2 -10   16.40    5.10
  -2  -2 -10   26.30    4.90
  -2  -2 -11   24.20    5.10
  -2  -2 -11   16.90    6.40
  -3  -2  11   58.29    7.50
   3   2 -11   65.59   10.50
  -3  -2  10    4.80    3.40
   3   2 -10   -1.80    3.30
  -3  -2   9   46.90    6.70
   3   2  -9   48.50    8.50
  -3  -2   8   51.69    6.60
   3   2  -8   45.30    7.70
  -3  -2   7  661.03   22.80
   3   2  -7  695.53   26.20
  -3  -2   6  669.03   21.80
   3   2  -6  654.53   24.50
  -3  -2   5  371.96   12.10
   3   2  -5  387.16   16.50
  -3  -2   4  628.24   18.90
  -3  -2   4  566.24   15.90
   3   2  -4  626.84   21.00
   3   2  -4  590.34   18.70
  -3  -2   3  117.49    6.30
  -3  -2   3  114.99    4.50
   3   2  -3  129.09    6.60
   3   2  -3  150.38    9.30
  -3  -2   2 1680.43   40.80
  -3  -2   2 1741.83   37.50
  -3  -2   2 1698.13   41.80
   3   2  -2 1627.94   40.90
   3   2  -2 1687.63   37.30
   3   2  -2 1718.03   41.90
  -3  -2   1 4444.96   98.79
  -3  -2   1 4479.95   95.89
   3   2  -1 4487.15   99.09
  -3  -2   0  153.28    5.80
  -3  -2   0  155.28    6.50
  -3  -2   0  147.59    5.40
   3   2   0  143.49    5.30
   3   2   0  153.28    5.50
   3   2   0  140.69    6.20
   3   2   1 4542.35   97.49
   3   2   1 4627.94  103.19
  -3  -2  -2 1730.93   41.20
  -3  -2  -2 1675.33   40.20
   3   2   2 1674.43   39.80
   3   2   2 1672.43   40.60
  -3  -2  -3  134.49    7.10
  -3  -2  -3  134.99    6.70
  -3  -2  -3  134.99    3.90
   3   2   3  115.49    3.80
   3   2   3  120.29    6.40
   3   2   3  112.69    6.60
  -3  -2  -4  591.94   15.40
  -3  -2  -4  604.94   19.40
   3   2   4  602.84   15.60
  -3  -2  -5  384.76   15.40
  -3  -2  -5  381.96   11.80
   3   2   5  368.76   12.00
  -3  -2  -6  655.03   23.10
  -3  -2  -6  627.44   18.70
   3   2   6  631.64   19.00
  -3  -2  -7  708.33   21.40
  -3  -2  -7  690.33   25.60
  -3  -2  -8   47.00    7.40
  -3  -2  -8   55.49    5.10
  -3  -2  -9   45.70    7.80
  -3  -2  -9   45.20    5.70
  -3  -2 -10   11.70    5.10
  -3  -2 -10    5.90    3.20
  -3  -2 -11   29.90    9.70
  -3  -2 -11   59.49   10.30
  -4  -2  11   85.19    8.80
  -4  -2  10   53.69    6.60
   4   2 -10   34.60    7.80
  -4  -2   9   54.59    6.90
   4   2  -9   34.40    7.20
  -4  -2   8   87.69    7.20
   4   2  -8   70.29    9.60
  -4  -2   7  114.49    7.90
   4   2  -7  150.78   11.20
  -4  -2   6  169.78    9.30
   4   2  -6  179.68   11.80
  -4  -2   5    2.50    1.40
  -4  -2   5    4.20    2.10
   4   2  -5    3.40    2.20
  -4  -2   4  364.26   11.00
   4   2  -4  350.96   13.50
   4   2  -4  369.16   15.60
  -4  -2   3  109.09    4.50
  -4  -2   3  106.29    6.20
   4   2  -3  110.29    7.30
   4   2  -3  103.79    6.40
   4   2  -3  109.99    4.40
  -4  -2   2  709.73   21.40
  -4  -2   2  712.63   17.50
  -4  -2   2  754.32   20.80
   4   2  -2  690.63   21.40
   4   2  -2  704.73   20.90
   4   2  -2  715.03   17.40
  -4  -2   1   53.49    4.00
  -4  -2   1   49.60    4.30
   4   2  -1   51.29    4.00
   4   2  -1   56.39    4.20
   4   2  -1   59.09    3.10
  -4  -2   0   42.80    3.60
  -4  -2   0   38.90    2.80
  -4  -2   0   40.60    3.20
   4   2   0   38.80    3.40
   4   2   0   41.20    2.90
   4   2   0   39.80    2.90
  -4  -2  -1   65.79    4.10
  -4  -2  -1   53.39    4.20
  -4  -2  -1   58.19    2.60
   4   2   1   62.89    3.90
   4   2   1   58.99    4.30
   4   2   1   63.19    2.80
  -4  -2  -2  718.93   21.40
  -4  -2  -2  727.23   20.10
   4   2   2  701.53   19.60
  -4  -2  -3   99.39    6.60
  -4  -2  -3  107.29    6.20
  -4  -2  -4  340.87   13.60
   4   2   4  368.16    9.10
  -4  -2  -5    1.10    1.80
   4   2   5    1.30    1.10
  -4  -2  -6  187.28   11.00
  -4  -2  -7  108.19    8.90
   4   2   7  119.09    6.60
  -4  -2  -8   89.89    8.80
  -4  -2  -9   37.40    7.20
  -4  -2 -10   44.70    8.00
  -4  -2 -11   82.59   11.60
   5   2 -11   13.20    6.60
  -5  -2  10   14.80    4.30
   5   2 -10   20.40    5.80
  -5  -2   9   60.69    7.20
   5   2  -9   55.39    9.10
  -5  -2   8   17.50    3.80
   5   2  -8   18.90    5.40
  -5  -2   7    2.90    1.90
   5   2  -7    2.00    2.40
  -5  -2   6  144.09    8.60
   5   2  -6  130.99   10.40
  -5  -2   5   13.60    2.60
  -5  -2   5   15.90    3.40
   5   2  -5    9.20    3.10
  -5  -2   4  248.18   10.90
  -5  -2   4  258.27    8.80
   5   2  -4  266.77    8.70
   5   2  -4  243.38   12.90
  -5  -2   3  135.79    7.50
  -5  -2   3  147.29    5.80
   5   2  -3  156.68    5.80
   5   2  -3  161.58    9.30
  -5  -2   2   41.10    3.90
  -5  -2   2   39.60    2.70
   5   2  -2   39.10    5.00
   5   2  -2   41.60    2.80
  -5  -2   1  960.50   26.70
  -5  -2   1  960.50   26.10
   5   2  -1  964.60   24.00
   5   2  -1  936.81   26.30
  -5  -2   0  350.96   13.10
  -5  -2   0  363.16   11.60
  -5  -2   0  358.26   13.50
   5   2   0  359.56   11.70
   5   2   0  380.36   12.00
  -5  -2  -1  956.40   27.30
  -5  -2  -1 1014.70   27.70
  -5  -2  -1  943.81   23.00
   5   2   1  962.40   23.40
   5   2   1  972.10   26.20
  -5  -2  -2   39.10    5.10
  -5  -2  -2   35.70    3.40
  -5  -2  -3  153.18    7.90
  -5  -2  -3  145.69    8.80
  -5  -2  -4  254.77   11.50
  -5  -2  -4  249.28   12.60
  -5  -2  -5   12.60    3.50
  -5  -2  -6  122.09    8.90
   5   2   6  130.19    5.00
  -5  -2  -7    1.10    2.40
   5   2   7    0.60    1.50
  -5  -2  -8   17.60    4.30
   5   2   8   15.60    2.90
  -5  -2  -9   48.00    8.00
  -5  -2 -10   13.00    5.40
  -6  -2  10   34.00    5.40
   6   2 -10   49.99    9.60
  -6  -2   9   39.00    5.60
   6   2  -9   41.60    8.40
  -6  -2   8    4.40    3.10
   6   2  -8    5.30    3.30
  -6  -2   7   15.30    3.30
   6   2  -7   20.00    5.30
  -6  -2   6   41.10    5.70
   6   2  -6   30.00    6.50
  -6  -2   5  306.77   10.70
  -6  -2   5  318.17   13.30
   6   2  -5  295.47   15.90
  -6  -2   4  614.64   18.10
  -6  -2   4  612.04   20.30
   6   2  -4  616.64   16.80
   6   2  -4  604.54   23.10
  -6  -2   3  175.88    9.10
  -6  -2   3  168.28    6.80
   6   2  -3  172.08   10.20
   6   2  -3  171.98    6.60
  -6  -2   2   97.39    4.90
  -6  -2   2  100.19    6.60
   6   2  -2   88.29    6.70
   6   2  -2  108.09    5.20
  -6  -2   1  442.16   16.00
   6   2  -1  425.76   15.30
   6   2  -1  424.96   13.40
  -6  -2   0  537.85   18.80
  -6  -2   0  560.74   16.60
  -6  -2   0  569.74   17.60
   6   2   0  580.44   17.20
   6   2   0  539.65   16.90
  -6  -2  -1  432.26   12.20
  -6  -2  -1  410.86   16.10
  -6  -2  -1  447.26   14.80
   6   2   1  440.66   12.80
   6   2   1  429.06   14.90
  -6  -2  -2   90.19    6.00
  -6  -2  -2  119.79    7.80
   6   2   2  100.59    3.50
   6   2   2  100.89    6.80
  -6  -2  -3  157.98    8.60
  -6  -2  -3  187.18   10.70
  -6  -2  -4  633.04   21.40
  -6  -2  -4  638.84   23.70
  -6  -2  -5  307.77   14.20
  -6  -2  -6   38.00    6.10
  -6  -2  -8    5.50    3.30
   6   2   8    3.80    1.20
  -6  -2  -9   44.70    8.10
  -6  -2 -10   30.20    7.40
  -7  -2  10   37.90    6.00
   7   2 -10   51.89   10.10
  -7  -2   9   73.89    6.90
   7   2  -9   61.19   10.60
  -7  -2   8  112.79    7.90
   7   2  -8  119.39   11.50
  -7  -2   7   53.99    5.60
   7   2  -7   43.80    8.00
  -7  -2   6  202.08   10.90
   7   2  -6  192.58   13.60
  -7  -2   5  119.79    7.90
  -7  -2   5  107.99    5.80
   7   2  -5  105.09    9.50
   7   2  -5  110.89    5.60
  -7  -2   4  183.38    7.70
  -7  -2   4  194.68   10.40
   7   2  -4  199.68    7.70
   7   2  -4  204.48   12.60
  -7  -2   3  122.69    7.90
  -7  -2   3  127.19    6.00
   7   2  -3  116.79    8.70
   7   2  -3  120.49    5.80
  -7  -2   2  113.29    7.60
   7   2  -2  109.19    7.90
   7   2  -2  102.79    5.60
  -7  -2   1  320.27   14.00
   7   2  -1  336.17   13.60
  -7  -2   0  805.12   22.90
  -7  -2   0  847.92   26.50
  -7  -2   0  841.22   24.40
   7   2   0  816.82   23.70
   7   2   0  790.12   23.50
  -7  -2  -1  322.37   12.80
  -7  -2  -1  296.07   14.10
  -7  -2  -1  325.57   10.40
   7   2   1  342.37   11.20
   7   2   1  335.67   13.20
  -7  -2  -2  110.59    8.40
  -7  -2  -2  114.79    7.10
   7   2   2  101.99    7.30
   7   2   2  108.29    4.30
  -7  -2  -3  122.29    7.70
  -7  -2  -3  115.19    9.00
   7   2   3  120.99    8.50
  -7  -2  -4  203.38   10.60
  -7  -2  -4  174.48   11.90
  -7  -2  -5  105.49    8.10
  -7  -2  -6  201.48   12.40
  -7  -2  -7   58.89    8.40
  -7  -2  -8   90.39   10.80
  -7  -2  -9   84.99   10.90
  -7  -2 -10   49.90    9.60
   8   2 -10   97.89   14.20
  -8  -2   9  212.78   11.60
  -8  -2   8   43.50    6.00
   8   2  -8   34.00    7.40
  -8  -2   7   24.20    4.60
   8   2  -7   25.80    6.80
  -8  -2   6  148.49    9.60
   8   2  -6  139.09   11.90
  -8  -2   5   11.60    2.70
  -8  -2   5   17.10    4.20
   8   2  -5    7.40    3.60
   8   2  -5   10.80    2.50
  -8  -2   4  156.38    7.40
  -8  -2   4  156.28    9.70
   8   2  -4  175.88    7.40
   8   2  -4  149.69   11.10
  -8  -2   3   39.20    3.90
  -8  -2   3   42.50    6.00
   8   2  -3   49.70    4.40
   8   2  -3   43.80    6.80
  -8  -2   2   18.10    3.90
   8   2  -2   11.80    3.60
   8   2  -2   16.90    3.10
  -8  -2   1   24.50    4.80
   8   2  -1   24.90    3.70
   8   2  -1   22.10    4.10
  -8  -2   0    4.00    2.40
  -8  -2   0    3.40    2.30
   8   2   0    3.50    1.90
   8   2   0    4.50    2.40
  -8  -2  -1   32.70    4.90
  -8  -2  -1   26.20    5.10
  -8  -2  -1   25.20    3.10
   8   2   1   33.10    5.00
   8   2   1   26.80    3.50
  -8  -2  -2   16.00    4.30
  -8  -2  -2   19.00    3.70
   8   2   2   21.60    4.40
   8   2   2   15.20    1.90
  -8  -2  -3   40.10    6.70
  -8  -2  -3   43.80    5.90
   8   2   3   52.49    6.90
  -8  -2  -4  176.88   10.40
  -8  -2  -4  145.59   12.90
   8   2   4  132.09   10.20
  -8  -2  -5    8.80    3.30
  -8  -2  -6  148.59   10.80
  -8  -2  -7   13.80    4.30
  -8  -2  -8   38.40    7.60
  -8  -2  -9  202.68   15.10
  -9  -2   9    3.50    3.60
   9   2  -9    2.30    4.10
  -9  -2   8   21.90    4.90
   9   2  -8   10.90    5.40
  -9  -2   7   66.89    7.00
   9   2  -7   90.09   12.60
  -9  -2   6    8.80    3.20
   9   2  -6    7.90    4.40
  -9  -2   5   49.00    6.90
   9   2  -5   46.90    3.80
   9   2  -5   31.40    6.80
  -9  -2   4   27.70    5.50
   9   2  -4   18.90    2.90
   9   2  -4   17.70    4.90
  -9  -2   3  147.29   10.20
   9   2  -3  144.39   10.80
   9   2  -3  146.69    7.50
  -9  -2   2   15.50    4.00
   9   2  -2    6.70    3.10
   9   2  -2   11.90    2.70
  -9  -2   1  634.44   24.20
  -9  -2   1  677.23   22.70
   9   2  -1  629.74   20.80
   9   2  -1  648.84   22.60
  -9  -2   0   76.39    7.40
  -9  -2   0   86.89    7.10
   9   2   0   75.99    6.20
   9   2   0   70.09    5.90
  -9  -2  -1  608.44   17.90
  -9  -2  -1  593.24   21.20
  -9  -2  -1  629.44   24.60
   9   2   1  609.04   19.00
   9   2   1  679.83   22.60
  -9  -2  -2   12.80    3.20
   9   2   2    8.40    1.80
   9   2   2    7.10    3.00
  -9  -2  -3  176.88   10.50
  -9  -2  -3  151.48   11.70
   9   2   3  150.88   10.50
  -9  -2  -4   27.30    4.70
  -9  -2  -4   28.60    6.50
   9   2   4   24.10    5.50
  -9  -2  -5   32.20    6.90
   9   2   5   48.70    8.40
  -9  -2  -6    3.30    3.50
   9   2   6    5.80    3.30
  -9  -2  -7   68.49    9.70
   9   2   7   57.19    9.80
  -9  -2  -8    9.00    5.00
   9   2   8   21.60    6.50
  -9  -2  -9    2.80    3.80
   9   2   9    1.00    3.60
 -10  -2   8   65.99    8.30
  10   2  -8   81.19   12.70
 -10  -2   7   57.79    8.10
  10   2  -7   35.70    8.30
 -10  -2   6   40.20    7.80
  10   2  -6   38.60    7.90
  10   2  -5   13.90    2.90
  10   2  -5   18.30    5.70
 -10  -2   4   68.39    9.60
  10   2  -4   71.49    5.10
  10   2  -4   74.29    9.90
 -10  -2   3  162.18   12.70
  10   2  -3  145.59    8.00
  10   2  -3  155.88   11.60
  10   2  -2   38.80    6.20
  10   2  -2   50.79    5.00
 -10  -2   1  269.07   13.90
 -10  -2   1  288.77   15.80
  10   2  -1  269.07   13.70
  10   2  -1  283.47   12.90
 -10  -2   0   60.79    9.00
 -10  -2   0   42.00    6.20
  10   2   0   42.10    5.60
  10   2   0   54.09    6.80
 -10  -2  -1  259.97   15.80
 -10  -2  -1  292.07   14.00
  10   2   1  276.37   14.00
 -10  -2  -2   41.30    6.00
 -10  -2  -2   47.50    8.10
  10   2   2   51.69    7.50
  10   2   2   50.99    3.70
 -10  -2  -3  157.58   11.80
 -10  -2  -3  150.58   12.50
  10   2   3  165.78   11.20
 -10  -2  -4   63.99    8.20
 -10  -2  -4   60.69    9.90
  10   2   4   81.59   10.10
 -10  -2  -5   16.40    4.50
  10   2   5   12.20    4.60
 -10  -2  -6   28.90    6.50
  10   2   6   33.30    7.50
 -10  -2  -7   42.50    7.70
  10   2   7   70.59   10.90
 -10  -2  -8   61.99    9.50
  10   2   8   66.49   11.50
 -11  -2   8   42.30    7.10
  11   2  -8   50.99   11.00
 -11  -2   7   32.80    6.50
  11   2  -7   24.30    8.60
 -11  -2   6  103.99    9.60
  11   2  -6  113.29   14.30
 -11  -2   5   20.80    5.20
  11   2  -5   22.70    6.50
  11   2  -5   22.30    3.50
 -11  -2   4  225.38   14.00
  11   2  -4  238.08   15.70
  11   2  -4  223.18    9.90
 -11  -2   3   75.19    9.50
  11   2  -3   76.79    6.00
  11   2  -3   82.09    8.80
 -11  -2   2  217.68   14.20
 -11  -2   2  210.28   12.90
  11   2  -2  202.68   12.90
  11   2  -2  209.98   10.80
 -11  -2   1   52.69    7.30
 -11  -2   1   61.19    9.00
  11   2  -1   44.50    6.30
  11   2  -1   38.40    6.00
 -11  -2   0  622.64   26.70
 -11  -2   0  615.94   23.40
  11   2   0  625.04   22.10
  11   2   0  648.54   23.20
 -11  -2  -1   57.39    9.40
 -11  -2  -1   38.10    6.10
  11   2   1   55.29    7.40
  11   2   1   47.90    5.50
 -11  -2  -2  210.98   15.30
 -11  -2  -2  208.28   12.40
  11   2   2  215.28    8.20
  11   2   2  227.88   13.40
 -11  -2  -3   86.19    8.20
 -11  -2  -3   72.89   10.60
  11   2   3   82.09   10.30
 -11  -2  -4  205.98   13.10
  11   2   4  210.88   14.10
 -11  -2  -5   16.20    4.80
  11   2   5   21.30    6.00
 -11  -2  -6  120.39   10.90
  11   2   6  110.79   11.50
 -11  -2  -7   31.20    7.10
  11   2   7   37.00    8.00
 -11  -2  -8   42.90    8.90
  11   2   8   29.70    8.00
 -12  -2   7   47.10    8.10
  12   2  -7   25.90    8.10
 -12  -2   6   25.90    6.60
  12   2  -6   13.00    6.40
 -12  -2   5  140.09   11.70
  12   2  -5  143.69   13.50
 -12  -2   4   27.70    6.70
  12   2  -4   12.60    5.70
  12   2  -4   30.20    4.10
 -12  -2   3   47.00    7.90
  12   2  -3   57.99    8.90
  12   2  -3   45.70    5.80
 -12  -2   2   22.50    5.60
 -12  -2   2   21.30    5.60
  12   2  -2   14.50    3.90
 -12  -2   1   34.70    7.70
 -12  -2   1   32.00    5.90
  12   2  -1   40.90    6.10
  12   2  -1   21.80    4.90
 -12  -2   0    2.50    3.60
 -12  -2   0    4.80    3.50
  12   2   0    3.70    2.90
  12   2   0    4.30    3.10
 -12  -2  -1   29.50    5.70
 -12  -2  -1   30.70    7.30
  12   2   1   22.90    5.10
  12   2   1   37.70    4.90
 -12  -2  -2   12.50    4.20
 -12  -2  -2   20.40    6.40
  12   2   2   17.80    2.60
  12   2   2   15.90    5.60
 -12  -2  -3   48.30    7.20
 -12  -2  -3   50.09    9.70
  12   2   3   35.20    7.00
 -12  -2  -4   16.00    4.20
  12   2   4   36.60    8.00
 -12  -2  -5  144.19   11.80
  12   2   5  124.99   11.90
 -12  -2  -6   21.90    5.70
  12   2   6   30.20    8.20
 -12  -2  -7   30.90    6.90
  12   2   7   40.60    8.80
 -13  -2   5    9.90    4.30
  13   2  -5    5.30    4.80
 -13  -2   4  150.38   12.30
  13   2  -4  108.79   11.60
 -13  -2   3   76.49    9.90
 -13  -2   3   93.89   11.90
  13   2  -3   79.89    7.10
  13   2  -3   93.19   11.80
 -13  -2   2  121.49   10.50
 -13  -2   2  109.09   10.90
  13   2  -2  116.69   10.30
  13   2  -2  121.09    8.80
 -13  -2   1   29.80    6.40
 -13  -2   1   24.60    6.90
  13   2  -1   29.20    6.70
  13   2  -1   30.00    6.30
 -13  -2   0    7.80    4.40
 -13  -2   0   -0.60    2.70
  13   2   0    1.70    3.30
  13   2   0    4.20    2.90
 -13  -2  -1   20.70    5.60
 -13  -2  -1   19.20    5.90
  13   2   1   28.20    4.80
  13   2   1   23.40    5.90
 -13  -2  -2  108.89   14.10
 -13  -2  -2  113.59    9.70
  13   2   2  108.99   10.10
 -13  -2  -3   86.89   10.70
 -13  -2  -3   95.79   14.00
  13   2   3   82.19   11.20
 -13  -2  -4  109.79   10.20
  13   2   4  139.79   12.40
 -13  -2  -5   11.30    5.90
  13   2   5    7.20    6.10
 -14  -2   4   13.00    5.60
 -14  -2   4   14.40    6.00
  14   2  -4    5.60    5.40
 -14  -2   3  113.29   12.20
 -14  -2   3  151.78   13.10
  14   2  -3  158.18   13.20
 -14  -2   2   15.60    5.70
 -14  -2   2   -0.40    4.60
  14   2  -2   20.00    4.90
 -14  -2   1    8.70    5.20
 -14  -2   1    7.70    4.60
  14   2  -1   -1.90    3.90
  14   2  -1    4.50    3.90
 -14  -2   0    1.70    3.80
  14   2   0    2.10    3.60
  14   2   0   -4.20    3.50
 -14  -2  -1    2.30    3.90
 -14  -2  -1    8.00    4.20
  14   2   1    5.60    4.30
  14   2   1    7.70    3.30
 -14  -2  -2    9.90    5.90
 -14  -2  -2   15.30    5.50
  14   2   2    9.60    4.80
 -14  -2  -3  149.09   12.60
  14   2   3  173.08   14.20
 -14  -2  -4    6.10    4.40
  14   2   4    5.30    5.30
  14  -3   4   58.09   10.30
 -14   3  -4   83.39   10.10
  14  -3   3   96.49   14.80
 -14   3  -3   78.99    9.90
  14  -3   2   44.80    8.70
  14  -3   2   54.69    9.40
 -14   3  -2   49.90    7.90
  14  -3   1   16.00    6.00
  14  -3   1   14.40    4.60
 -14   3  -1   21.70    5.90
  14  -3   0    8.40    4.60
  14  -3   0    3.70    3.90
 -14   3   0    1.90    3.80
  14  -3  -1   16.70    5.30
  14  -3  -1   27.30    6.20
 -14   3   1   25.20    5.90
  14  -3  -2   44.20    8.70
  14  -3  -2   55.69    8.00
 -14   3   2   44.90    7.80
  14  -3  -3  104.89   13.80
  14  -3  -3   76.99    9.30
 -14   3   3   85.69   10.70
 -14   3   3   85.19   11.80
  14  -3  -4   96.79    9.10
  14  -3  -4   66.29   12.50
 -14   3   4   87.19   11.70
  13  -3   5   86.19   12.50
 -13   3  -5   75.99    9.60
  13  -3   4  370.66   21.50
 -13   3  -4  363.36   17.90
  13  -3   3   18.60    5.90
 -13   3  -3   20.50    5.50
  13  -3   2  104.89   10.20
  13  -3   2   98.49    7.90
 -13   3  -2  109.69    9.30
  13  -3   1  105.29    8.70
  13  -3   1  100.79   11.90
 -13   3  -1   75.59    7.80
  13  -3   0   45.90    7.30
  13  -3   0   47.10    8.20
 -13   3   0   36.70    6.70
  13  -3  -1  100.49    9.40
  13  -3  -1   91.19    9.10
 -13   3   1  101.19    9.20
 -13   3   1   87.99   12.00
  13  -3  -2  103.99    9.20
  13  -3  -2  100.39   10.40
 -13   3   2  108.49    9.80
 -13   3   2  109.59   11.20
  13  -3  -3   28.10    6.90
  13  -3  -3   32.90    6.00
 -13   3   3   19.40    5.20
 -13   3   3   19.70    5.90
  13  -3  -4  375.36   22.30
  13  -3  -4  362.56   17.10
 -13   3   4  373.36   20.40
  13  -3  -5   90.29    8.20
  13  -3  -5   53.19   10.50
 -13   3   5   85.09   10.70
  12  -3   7    7.70    5.30
 -12   3  -7   19.10    6.10
  12  -3   6    1.80    4.10
 -12   3  -6    3.50    3.70
  12  -3   5   13.40    5.20
 -12   3  -5    7.10    3.80
  12  -3   4   75.19   10.80
 -12   3  -4   74.69    7.60
  12  -3   3   84.59   10.80
  12  -3   3   85.89    8.70
 -12   3  -3   96.29    8.30
  12  -3   2   30.50    5.10
  12  -3   2   33.60    7.00
 -12   3  -2   25.40    5.10
  12  -3   1   38.70    5.70
  12  -3   1   31.80    6.50
 -12   3  -1   32.00    5.40
  12  -3   0   14.40    4.10
  12  -3   0   14.40    4.60
 -12   3   0   13.30    4.00
 -12   3   0   14.60    5.60
  12  -3  -1   31.90    6.50
  12  -3  -1   43.40    7.10
 -12   3   1   32.10    5.70
 -12   3   1   34.80    7.30
  12  -3  -2   35.20    6.20
  12  -3  -2   18.90    5.10
 -12   3   2   24.50    6.10
 -12   3   2   25.10    5.10
  12  -3  -3  111.19   11.20
  12  -3  -3   92.69    8.30
 -12   3   3   73.69   10.10
  12  -3  -4   68.49    9.30
  12  -3  -4   72.09   11.20
 -12   3   4   69.29    9.60
  12  -3  -5   12.70    4.40
  12  -3  -5   10.30    5.30
 -12   3   5   12.00    4.80
  12  -3  -6    4.80    3.70
  12  -3  -6   -0.90    4.90
 -12   3   6    9.80    4.60
  12  -3  -7   21.70    7.50
  12  -3  -7   -1.70    3.90
  11  -3   8   32.90    8.50
 -11   3  -8   26.60    6.20
  11  -3   7   56.39   10.50
 -11   3  -7   55.29    8.10
  11  -3   6   40.60    7.90
 -11   3  -6   57.19    8.00
  11  -3   5  260.97   17.20
 -11   3  -5  239.88   13.50
  11  -3   4  108.69   10.50
  11  -3   4   92.99    4.50
 -11   3  -4   99.09    9.40
  11  -3   3  797.12   22.80
  11  -3   3  728.43   29.80
 -11   3  -3  776.22   26.30
  11  -3   2   24.10    5.60
  11  -3   2   30.70    4.60
 -11   3  -2   34.60    5.90
  11  -3   1  373.36   18.30
  11  -3   1  368.56   16.10
 -11   3  -1  366.16   16.00
  11  -3   0    7.10    3.50
  11  -3   0    7.30    2.80
 -11   3   0    7.90    2.70
 -11   3   0    7.10    4.10
  11  -3  -1  366.06   17.50
  11  -3  -1  395.66   18.60
 -11   3   1  399.96   20.20
  11  -3  -2   32.50    6.40
  11  -3  -2   35.40    5.80
 -11   3   2   22.50    5.40
  11  -3  -3  725.53   25.20
  11  -3  -3  742.93   30.00
  11  -3  -4  103.89   11.10
  11  -3  -4   97.49    8.00
 -11   3   4   79.29    8.20
  11  -3  -5  234.88   12.30
  11  -3  -5  280.17   18.60
 -11   3   5  246.48   13.80
  11  -3  -6   53.99    6.70
  11  -3  -6   48.30    9.80
 -11   3   6   51.89    7.00
 -11   3   7   74.79    8.50
  11  -3  -8   31.50    8.30
  10  -3   8   50.49    9.20
 -10   3  -8   38.70    7.30
  10  -3   7    3.90    3.90
 -10   3  -7    6.30    3.70
  10  -3   6    7.30    3.90
 -10   3  -6    1.30    2.60
  10  -3   5   24.20    6.60
 -10   3  -5   22.30    4.40
  10  -3   4    1.00    1.60
  10  -3   4   -0.50    1.50
  10  -3   4   -1.90    2.70
 -10   3  -4    0.80    1.80
  10  -3   3   22.10    5.50
  10  -3   3   21.40    3.40
 -10   3  -3   26.40    4.70
  10  -3   2  118.79    9.60
  10  -3   2  121.99    7.80
 -10   3  -2  119.79    8.10
  10  -3   1  115.79    8.10
  10  -3   1  129.39    9.70
 -10   3  -1  134.89    8.50
 -10   3  -1  128.79   11.00
  10  -3   0   84.39    8.10
  10  -3   0   80.49    7.50
 -10   3   0   95.59    7.40
  10  -3  -1  127.79    9.30
  10  -3  -1  120.59    9.50
 -10   3   1  141.59    9.10
 -10   3   1  133.99   10.30
  10  -3  -2  135.69   10.70
  10  -3  -2  108.49    8.50
 -10   3   2  128.69    9.80
  10  -3  -3   25.10    4.80
 -10   3   3   25.70    5.40
  10  -3  -4    0.00    3.40
  10  -3  -4   -1.00    1.90
 -10   3   4   -0.40    2.20
  10  -3  -5   31.30    7.70
  10  -3  -5   23.30    4.20
 -10   3   5   23.10    4.60
  10  -3  -6    7.00    3.00
  10  -3  -6    4.50    3.90
 -10   3   6    6.10    2.90
  10  -3  -7    1.80    2.80
  10  -3  -7    2.00    4.20
 -10   3   7    1.70    3.20
  10  -3  -8   44.80    9.40
   9  -3   9   -1.30    3.90
  -9   3  -9    5.70    4.40
   9  -3   8   57.09    9.80
  -9   3  -8   29.60    6.20
   9  -3   7   23.40    5.90
  -9   3  -7   17.70    4.80
   9  -3   6  289.37   17.40
  -9   3  -6  283.17   14.60
   9  -3   5   48.80    2.80
   9  -3   5   43.50    7.90
   9  -3   5   50.39    2.90
  -9   3  -5   36.30    5.40
   9  -3   4  402.56   12.20
   9  -3   4  417.56   19.90
   9  -3   4  413.86   12.80
  -9   3  -4  434.26   16.80
   9  -3   3  424.96   22.00
   9  -3   3  401.06   13.80
  -9   3  -3  415.16   16.00
   9  -3   2  660.73   24.90
  -9   3  -2  663.33   21.60
   9  -3   1  168.28    9.40
   9  -3   1  148.39   10.20
  -9   3  -1  161.48    8.80
  -9   3  -1  181.38   12.20
   9  -3   0    3.50    2.60
   9  -3   0    3.70    2.40
  -9   3   0    2.10    1.90
  -9   3   0    4.70    2.40
   9  -3  -1  161.98   10.00
   9  -3  -1  185.18   11.20
  -9   3   1  166.18   11.00
   9  -3  -2  662.63   25.20
   9  -3  -2  654.83   22.60
  -9   3   2  685.13   24.40
   9  -3  -3  425.66   20.10
   9  -3  -3  423.96   16.70
  -9   3   3  435.06   17.70
   9  -3  -4  415.86   16.30
   9  -3  -4  438.26   21.20
  -9   3   4  410.16   17.00
   9  -3  -5   48.70    5.90
   9  -3  -5   46.60    8.50
  -9   3   5   59.29    5.70
   9  -3  -6  260.87   17.70
   9  -3  -6  264.47   12.70
  -9   3   6  300.77   12.80
   9  -3  -7   18.50    5.70
   9  -3  -7   22.70    4.30
  -9   3   7   14.90    3.20
   9  -3  -8   37.10    8.20
  -9   3   8   53.69    5.10
   9  -3  -9   18.70    6.60
   8  -3  10   45.70    9.40
  -8   3 -10   60.79    9.70
   8  -3   9   21.40    7.60
  -8   3  -9   30.90    6.80
   8  -3   8   63.59   10.40
  -8   3  -8   34.40    6.40
   8  -3   7   10.00    1.80
   8  -3   7    9.90    4.20
   8  -3   7   13.60    1.60
  -8   3  -7   13.00    4.10
   8  -3   6  119.39    5.10
   8  -3   6  114.99    4.80
   8  -3   6  105.39    9.90
  -8   3  -6  128.29    9.10
   8  -3   5  135.39    5.90
   8  -3   5  149.09   11.30
   8  -3   5  131.59    5.70
  -8   3  -5  139.39    8.80
   8  -3   4   41.50    3.20
   8  -3   4   46.10    3.60
  -8   3  -4   43.20    5.70
   8  -3   3  140.19    9.90
   8  -3   3  134.99    6.70
  -8   3  -3  146.29    8.20
   8  -3   2   60.09    4.80
   8  -3   2   63.59    6.50
  -8   3  -2   72.69    5.60
   8  -3   1   46.80    6.40
   8  -3   1   52.69    4.80
  -8   3  -1   65.09    6.90
  -8   3  -1   53.09    4.60
   8  -3   0  186.98   10.10
   8  -3   0  204.38   10.80
  -8   3   0  190.88    9.30
  -8   3   0  182.48   11.20
   8  -3  -1   48.80    6.40
   8  -3  -1   54.09    6.60
  -8   3   1   57.59    6.00
   8  -3  -2   70.59    7.20
   8  -3  -2   66.89    5.80
  -8   3   2   73.79    6.30
   8  -3  -3  147.19    8.40
   8  -3  -3  122.79   10.00
  -8   3   3  150.68    8.90
   8  -3  -4   46.10    7.70
   8  -3  -4   43.80    5.40
  -8   3   4   52.69    5.10
   8  -3  -5  123.39    7.90
   8  -3  -5  123.79   11.20
  -8   3   5  147.99    8.30
   8  -3  -6  127.29   11.80
   8  -3  -6  133.89    8.40
  -8   3   6  122.99    7.40
   8  -3  -7   15.00    5.30
   8  -3  -7    6.40    2.80
  -8   3   7   14.40    2.80
   8  -3  -8   45.40    9.20
  -8   3   8   45.20    4.40
   8  -3 -10   79.59   13.40
   7  -3  10   98.89   13.50
  -7   3 -10   70.79    9.60
   7  -3   9  230.48   16.70
  -7   3  -9  203.48   13.90
   7  -3   8   94.69   12.10
  -7   3  -8   90.39    8.20
   7  -3   7  163.08   12.80
   7  -3   7  169.88    7.90
  -7   3  -7  187.88   11.50
   7  -3   6  208.58   13.60
  -7   3  -6  193.38   11.20
   7  -3   5 1221.08   30.10
   7  -3   5 1248.98   30.80
  -7   3  -5 1272.47   35.60
   7  -3   4  180.18   11.30
   7  -3   4  179.88    7.20
   7  -3   4  179.18    7.10
  -7   3  -4  200.08    9.70
   7  -3   3  693.73   24.50
   7  -3   3  678.13   19.20
  -7   3  -3  730.03   21.50
   7  -3   2  321.27   11.70
   7  -3   2  336.87   14.90
  -7   3  -2  358.36   12.60
   7  -3   1   85.49    6.60
   7  -3   1   85.49    5.70
  -7   3  -1   90.49    5.60
  -7   3  -1   81.89    7.20
   7  -3   0  243.28   11.30
   7  -3   0  264.97   12.00
  -7   3   0  272.07   12.90
  -7   3   0  280.97   10.70
   7  -3  -1   77.19    6.30
   7  -3  -1   88.09    6.30
  -7   3   1   81.69    6.40
   7  -3  -2  346.37   15.40
   7  -3  -2  345.57   13.40
  -7   3   2  314.87   13.30
   7  -3  -3  680.63   25.30
   7  -3  -3  744.33   22.20
  -7   3   3  683.93   21.70
   7  -3  -4  194.48   12.70
   7  -3  -4  192.98    9.50
  -7   3   4  214.38    9.70
   7  -3  -5 1282.27   41.50
   7  -3  -5 1267.57   35.00
  -7   3   5 1278.97   33.50
   7  -3  -6  192.18   10.20
   7  -3  -6  201.88   14.40
  -7   3   6  198.38    8.80
   7  -3  -7  184.58   14.30
   7  -3  -7  175.58    9.90
  -7   3   7  160.28    7.40
   7  -3  -8   84.19   12.10
  -7   3   8   84.99    4.80
   7  -3  -9  227.98   17.40
   7  -3 -10   78.49   12.70
  -6   3 -10   -0.50    3.60
   6  -3   9  162.58   13.50
  -6   3  -9  137.79   11.40
   6  -3   8   12.10    5.50
  -6   3  -8    9.10    4.20
   6  -3   7   27.20    5.90
  -6   3  -7   21.10    4.60
   6  -3   6   17.40    4.60
   6  -3   6   20.70    3.30
  -6   3  -6   26.30    4.70
   6  -3   5  182.28   11.40
   6  -3   5  158.88    8.00
  -6   3  -5  153.98    8.90
   6  -3   4  159.48   10.00
   6  -3   4  146.99    6.10
   6  -3   4  149.19    6.40
  -6   3  -4  148.29    8.00
   6  -3   3  144.59    6.10
   6  -3   3  134.89    8.80
  -6   3  -3  145.89    7.30
   6  -3   2  144.09    6.60
   6  -3   2  159.18    8.90
  -6   3  -2  141.29    6.80
   6  -3   1  573.84   17.50
   6  -3   1  568.04   19.30
  -6   3  -1  586.84   16.90
  -6   3  -1  578.54   20.50
   6  -3   0  164.18    8.60
   6  -3   0  172.38    8.40
  -6   3   0  176.18    8.60
  -6   3   0  184.88    9.50
   6  -3  -1  599.94   19.80
   6  -3  -1  586.94   18.70
  -6   3   1  574.44   19.10
   6  -3  -2  139.09    7.50
   6  -3  -2  159.08    9.30
  -6   3   2  153.28    7.80
   6  -3  -3  155.48   10.00
   6  -3  -3  139.79    7.30
   6  -3  -3  140.79    7.50
   6  -3  -4  147.19    7.70
   6  -3  -4  151.98   10.40
   6  -3  -4  150.88    8.00
  -6   3   4  163.38    7.40
   6  -3  -5  162.58    8.60
   6  -3  -5  163.88   11.50
   6  -3  -5  169.08    8.20
  -6   3   5  158.78    7.30
   6  -3  -6   28.50    4.40
  -6   3   6   22.30    3.00
   6  -3  -7   31.80    6.90
  -6   3   7   28.40    2.90
   6  -3  -8    7.20    4.20
  -6   3   8    9.30    1.80
   6  -3  -9  131.89   12.80
   6  -3 -10   -2.50    3.80
   5  -3  11  118.09   14.50
  -5   3 -11   84.59   11.20
   5  -3  10   52.59    9.80
  -5   3 -10   41.30    7.40
  -5   3  -9  105.19    9.40
  -5   3  -8   50.09    7.20
  -5   3  -7  492.85   19.80
   5  -3   6   95.49    7.10
  -5   3  -6  113.99    7.90
   5  -3   5  374.76   16.50
   5  -3   5  350.66   12.30
  -5   3  -5  355.86   14.20
   5  -3   4  146.29    7.00
   5  -3   4  152.98    9.40
  -5   3  -4  136.09    7.30
   5  -3   3  380.16   12.50
   5  -3   3  421.66   16.20
  -5   3  -3  431.86   13.60
   5  -3   2  103.39    4.90
   5  -3   2   89.69    6.20
  -5   3  -2   92.29    4.90
   5  -3   1  690.13   19.00
   5  -3   1  719.43   21.20
  -5   3  -1  664.43   21.70
  -5   3  -1  664.43   18.20
   5  -3   0   32.40    4.00
   5  -3   0   27.60    3.80
  -5   3   0   30.30    4.10
  -5   3   0   29.60    2.90
   5  -3  -1  663.43   20.80
   5  -3  -1  685.73   19.60
  -5   3   1  677.23   19.80
  -5   3   1  693.03   20.20
   5  -3  -2   97.19    5.40
   5  -3  -2  102.99    7.00
  -5   3   2  125.69    7.20
  -5   3   2  102.59    5.60
   5  -3  -3  421.26   13.90
   5  -3  -3  422.76   16.90
  -5   3   3  372.46   12.40
   5  -3  -4  127.99    6.50
   5  -3  -4  156.88    7.70
   5  -3  -4  155.98   10.00
  -5   3   4  140.09    6.20
   5  -3  -5  340.97   11.90
   5  -3  -5  368.36   17.50
   5  -3  -5  356.66   13.60
  -5   3   5  372.46   11.40
   5  -3  -6  115.49    9.90
   5  -3  -6  109.79    7.10
  -5   3   6  102.39    5.00
   5  -3  -7  485.65   23.10
  -5   3   7  519.35   14.20
   5  -3  -8   39.20    7.70
  -5   3   8   46.60    2.90
   5  -3  -9  108.79   11.30
   5  -3 -10   47.30    9.30
   5  -3 -11  117.99   15.00
  -4   3 -11    2.10    4.80
  -4   3 -10   18.00    5.40
  -4   3  -9    9.60    4.10
  -4   3  -8    2.90    2.80
  -4   3  -7   52.59    6.70
  -4   3  -6  328.97   14.30
   4  -3   5   89.39    5.50
  -4   3  -5   82.99    6.00
  -4   3  -4    2.60    1.40
   4  -3   3  148.79    8.20
   4  -3   3  129.19    5.60
   4  -3   3  145.89    6.10
  -4   3  -3  137.59    6.40
   4  -3   2 1491.75   35.10
   4  -3   2 1515.25   38.60
  -4   3  -2 1531.05   35.60
   4  -3   1   10.20    2.20
   4  -3   1   11.80    2.50
   4  -3   1   11.40    1.90
  -4   3  -1   10.20    1.60
  -4   3  -1    6.00    1.70
   4  -3   0    5.20    1.50
   4  -3   0    3.00    1.30
   4  -3   0    7.20    1.80
  -4   3   0    4.40    1.60
  -4   3   0    3.40    1.40
  -4   3   0    5.20    1.60
   4  -3  -1   10.90    2.00
   4  -3  -1    7.90    1.90
   4  -3  -1   10.60    2.30
  -4   3   1    5.70    1.50
  -4   3   1   11.50    2.30
  -4   3   1    7.00    1.80
   4  -3  -2 1497.55   35.40
   4  -3  -2 1508.45   36.60
  -4   3   2 1465.25   35.30
  -4   3   2 1452.45   37.20
  -4   3   2 1523.45   36.80
   4  -3  -3  135.79    5.80
   4  -3  -3  143.89    8.60
   4  -3  -3  153.88    7.10
  -4   3   3  128.09    6.60
  -4   3   3  137.69    5.60
   4  -3  -4    1.60    1.00
   4  -3  -4    0.00    1.10
   4  -3  -4    4.00    1.60
  -4   3   4    3.20    1.00
   4  -3  -5   78.29    7.20
   4  -3  -5   80.89    5.70
  -4   3   5   85.09    4.10
   4  -3  -6  326.37   16.50
  -4   3   6  314.57    9.70
   4  -3  -7   39.50    7.10
  -4   3   7   41.30    2.90
   4  -3  -8   -0.60    2.40
  -4   3   8    1.20    1.20
   4  -3  -9    9.50    4.60
  -4   3   9   12.40    1.50
  -4   3   9   16.70    2.10
   4  -3 -10   10.50    4.70
   4  -3 -11    1.60    5.20
  -3   3 -11    9.30    4.50
  -3   3 -10   47.90    7.40
  -3   3  -9   20.00    4.80
  -3   3  -8  104.49    8.70
  -3   3  -7   69.29    6.70
  -3   3  -6  837.82   26.30
   3  -3   5   40.70    4.10
  -3   3  -5   50.19    4.60
   3  -3   4  785.52   21.50
   3  -3   4  800.42   21.60
  -3   3  -4  771.52   22.20
   3  -3   3  455.35   13.40
   3  -3   3  469.25   13.30
   3  -3   3  457.55   15.60
  -3   3  -3  476.55   14.00
   3  -3   2 1353.16   33.40
   3  -3   2 1273.17   33.90
   3  -3   2 1308.47   30.30
  -3   3  -2 1314.27   30.70
   3  -3   1  213.18    8.30
   3  -3   1  208.08    9.20
  -3   3  -1  214.48    8.20
  -3   3  -1  208.48    6.30
   3  -3   0 1438.36   34.10
   3  -3   0 1449.35   33.90
   3  -3   0 1386.66   34.20
  -3   3   0 1438.06   34.60
  -3   3   0 1396.06   34.10
  -3   3   0 1418.76   33.30
   3  -3  -1  221.68    8.50
   3  -3  -1  208.98    7.00
   3  -3  -1  202.38    7.70
  -3   3   1  215.58    7.40
  -3   3   1  207.58    7.70
   3  -3  -2 1320.97   33.80
   3  -3  -2 1296.27   31.70
   3  -3  -2 1292.27   29.90
  -3   3   2 1288.87   29.90
  -3   3   2 1271.77   32.30
  -3   3   2 1297.67   33.10
   3  -3  -3  452.65   14.30
   3  -3  -3  467.25   12.50
   3  -3  -3  496.45   17.00
  -3   3   3  466.65   12.10
  -3   3   3  485.25   14.70
   3  -3  -4  810.92   22.40
   3  -3  -4  788.82   25.30
  -3   3   4  772.42   18.90
   3  -3  -5   45.70    4.30
   3  -3  -5   52.59    5.60
  -3   3   5   51.39    2.90
   3  -3  -6  766.62   27.70
  -3   3   6  805.92   20.10
   3  -3  -7   88.59    8.60
  -3   3   7   83.79    4.30
   3  -3  -8  110.59   10.00
  -3   3   8  108.99    5.30
  -3   3   8  114.79    5.50
   3  -3  -9   20.80    6.00
  -3   3   9   27.00    2.80
  -3   3   9   21.80    2.80
   3  -3 -10   41.70    8.40
   3  -3 -11    8.90    5.30
   2  -3  11   87.19   12.10
  -2   3 -11   61.59    9.60
  -2   3 -10   54.39    8.40
  -2   3  -9    3.80    2.80
  -2   3  -9    5.40    3.10
  -2   3  -8   26.70    4.90
  -2   3  -8   32.00    5.60
  -2   3  -7  469.85   18.60
  -2   3  -7  429.56   16.80
  -2   3  -6   17.20    3.40
  -2   3  -6   16.70    3.40
  -2   3  -5  596.34   19.40
   2  -3   4  997.10   26.80
   2  -3   4  988.10   26.40
  -2   3  -4 1037.10   27.20
   2  -3   3    2.40    1.10
   2  -3   3    0.40    0.80
  -2   3  -3    0.90    1.00
   2  -3   2  197.48    6.30
   2  -3   2  203.08    7.90
  -2   3  -2  203.88    6.60
   2  -3   1  297.07    7.40
   2  -3   1  285.97    9.50
  -2   3  -1  292.47    9.40
  -2   3  -1  301.17    7.50
   2  -3   0 4029.00   88.09
   2  -3  -1  306.47    9.40
   2  -3  -1  296.07    9.80
   2  -3  -1  296.37    8.10
  -2   3   1  305.17    9.10
  -2   3   1  296.47    9.30
  -2   3   1  301.17    9.50
   2  -3  -2  200.38    8.30
   2  -3  -2  203.18    7.30
   2  -3  -2  199.18    5.40
   2  -3  -2  206.58    7.80
  -2   3   2  201.48    7.30
  -2   3   2  188.88    7.90
  -2   3   2  190.68    7.70
  -2   3   2  193.28    5.30
   2  -3  -3    2.40    1.40
   2  -3  -3    1.80    1.00
   2  -3  -3    1.80    1.20
  -2   3   3    2.10    0.50
  -2   3   3    0.00    1.10
  -2   3   3    1.30    1.20
  -2   3   3    0.90    1.30
   2  -3  -4 1002.90   28.60
   2  -3  -4 1024.40   27.10
   2  -3  -4  994.10   29.20
  -2   3   4 1006.20   23.30
   2  -3  -5  607.94   20.80
   2  -3  -5  603.14   21.20
  -2   3   5  583.14   15.50
   2  -3  -6   17.90    4.00
   2  -3  -6   14.20    3.90
  -2   3   6   21.30    2.70
   2  -3  -7  451.25   19.80
   2  -3  -7  458.65   19.50
  -2   3   7  426.26   13.20
  -2   3   7  429.16   13.70
   2  -3  -8   32.20    6.70
   2  -3  -8   36.20    6.80
  -2   3   8   26.70    3.50
   2  -3  -9    6.40    3.40
   2  -3  -9   -1.00    2.30
  -2   3   9    7.20    2.30
  -2   3   9    1.90    2.20
   2  -3 -10   57.09    8.90
  -2   3  10   55.49    4.60
   2  -3 -11   69.59   11.00
   1  -3  11    0.80    4.80
  -1   3 -11    1.90    3.40
   1  -3  10   75.59   10.20
  -1   3 -10   95.99   11.50
  -1   3 -10  100.99    8.80
  -1   3  -9   32.30    5.80
  -1   3  -9   17.70    5.00
  -1   3  -8  131.79    9.70
  -1   3  -8  132.79    9.20
  -1   3  -7  283.47   13.40
  -1   3  -7  285.47   13.90
  -1   3  -6  125.09    8.10
  -1   3  -6  127.09    7.80
  -1   3  -5  920.91   26.30
  -1   3  -5  876.01   25.60
   1  -3   4  756.72   21.80
   1  -3   4  754.32   22.40
  -1   3  -4  823.32   22.40
  -1   3  -4  821.02   22.50
   1  -3   3  569.44   15.70
   1  -3   3  573.44   16.50
  -1   3  -3  577.54   16.20
  -1   3  -3  540.35   15.70
   1  -3   2 1652.23   37.30
   1  -3   2 1617.24   38.10
  -1   3  -2 1679.53   37.40
   1  -3   1  762.02   18.70
   1  -3   1  767.62   16.70
  -1   3  -1  744.03   16.80
  -1   3  -1  746.43   18.50
   1  -3   0  273.17    6.50
   1  -3   0  256.67    7.80
  -1   3   0  287.27    8.10
  -1   3   0  265.57    6.50
   1  -3  -1  759.12   18.40
   1  -3  -1  759.72   18.90
   1  -3  -1  768.12   18.70
  -1   3   1  751.42   18.70
  -1   3   1  757.22   18.40
  -1   3   1  749.53   18.60
   1  -3  -2 1626.54   37.80
   1  -3  -2 1593.54   38.20
   1  -3  -2 1685.93   38.70
  -1   3   2 1567.54   37.50
  -1   3   2 1615.44   38.20
  -1   3   2 1615.84   38.20
   1  -3  -3  553.44   17.20
   1  -3  -3  544.75   16.20
   1  -3  -3  554.14   17.10
  -1   3   3  574.94   13.30
  -1   3   3  589.44   13.10
  -1   3   3  560.04   17.00
  -1   3   3  560.44   16.90
  -1   3   3  562.84   16.20
   1  -3  -4  810.42   23.70
   1  -3  -4  781.62   23.70
  -1   3   4  786.62   19.30
  -1   3   4  770.72   18.90
   1  -3  -5  861.51   27.10
   1  -3  -5  880.11   27.10
  -1   3   5  897.11   22.20
  -1   3   5  914.31   22.90
   1  -3  -6  119.59    8.50
   1  -3  -6  130.69    9.00
  -1   3   6  130.69    6.40
  -1   3   6  130.19    5.90
   1  -3  -7  311.17   15.30
   1  -3  -7  309.57   15.60
  -1   3   7  306.97   10.90
  -1   3   7  317.37   11.80
   1  -3  -8  129.29   10.20
   1  -3  -8  107.09    9.30
  -1   3   8  137.59    7.70
  -1   3   8  123.19    6.60
   1  -3  -9   29.70    6.50
   1  -3  -9   35.50    6.20
  -1   3   9   30.50    4.50
   1  -3 -10   94.89    9.40
   1  -3 -10   89.39   11.30
  -1   3  10   86.09    6.70
   1  -3 -11    0.80    3.90
   0  -3  11  325.37   18.50
   0   3 -11  270.17   16.50
   0  -3  10   -2.70    3.70
   0   3 -10    1.90    2.80
   0  -3   9   62.69    8.70
   0   3  -9   58.89    7.90
   0  -3   8   -2.00    2.40
   0   3  -8   -0.20    1.90
   0   3  -8    3.20    2.30
   0   3  -7  140.19    9.30
   0   3  -7  131.79    9.10
   0   3  -6   -0.30    1.50
   0   3  -6    1.60    1.70
   0   3  -5  390.66   14.70
   0   3  -5  371.86   14.30
   0  -3   4   -0.10    1.10
   0   3  -4    1.50    1.30
   0   3  -4   -2.20    0.80
   0  -3   3  453.55   13.90
   0  -3   3  458.85   14.60
   0   3  -3  473.45   14.50
   0   3  -3  474.65   13.90
   0  -3   2   -0.40    0.40
   0  -3   2    0.90    0.80
   0   3  -2   -0.50    0.50
   0   3  -2    0.70    0.60
   0  -3   1 7062.59  267.67
   0   3  -1 7120.69  267.67
   0  -3   0    0.30    0.50
   0  -3   0    0.20    0.20
   0  -3   0    0.40    0.40
   0   3   0    1.10    0.50
   0   3   0    0.40    0.40
   0   3   0    0.20    0.30
   0  -3  -1 7311.47  327.17
   0   3   1 7092.29  322.37
   0  -3  -2    1.50    0.80
   0  -3  -2   -0.20    0.30
   0  -3  -2    1.40    0.70
   0  -3  -2    0.00    0.60
   0   3   2    0.30    0.30
   0   3   2   -1.00    0.50
   0   3   2   -0.20    0.40
   0   3   2   -0.50    0.50
   0  -3  -3  462.15   14.70
   0  -3  -3  467.25   14.20
   0   3   3  465.25   11.80
   0   3   3  459.15   13.80
   0   3   3  440.86   14.30
   0   3   3  468.65   14.10
   0  -3  -4   -0.10    0.90
   0  -3  -4    0.50    1.00
   0   3   4    0.10    0.70
   0   3   4    0.40    1.20
   0  -3  -5  392.76   15.50
   0  -3  -5  362.36   14.30
   0   3   5  385.66   11.80
   0  -3  -6    1.00    1.60
   0  -3  -6    2.30    2.10
   0   3   6    2.10    1.50
   0  -3  -7  136.39    9.80
   0  -3  -7  132.39    9.10
   0   3   7  135.89    7.00
   0  -3  -8    3.70    2.60
   0  -3  -8    4.90    3.00
   0  -3  -9   54.49    7.60
   0  -3  -9   51.59    8.10
   0   3   9   51.29    6.30
   0  -3 -10    1.00    4.40
   0  -3 -10   -3.40    2.50
   0   3  10    3.70    3.00
   0  -3 -11  326.87   19.90
   0  -3 -11  291.77   17.30
   0   3  11  335.87   15.00
  -1  -3  11   -0.10    4.50
   1   3 -11   -2.00    3.70
  -1  -3  10   89.19    9.00
   1   3 -10  111.29   10.30
  -1  -3   9   23.80    5.60
   1   3  -9   19.30    5.00
  -1  -3   8  124.59    9.70
   1   3  -8  119.69    9.60
  -1  -3   7  327.67   15.20
   1   3  -7  320.77   15.50
  -1  -3   6  123.99    8.30
   1   3  -6  112.79    8.20
  -1  -3   5  915.81   27.20
   1   3  -5  882.91   27.20
  -1  -3   4  772.92   23.20
   1   3  -4  794.62   23.50
  -1  -3   3  592.74   17.70
  -1  -3   3  574.24   16.70
  -1  -3   3  575.44   17.60
   1   3  -3  544.15   17.20
  -1  -3   2 1666.43   39.40
  -1  -3   2 1636.54   39.40
   1   3  -2 1618.34   39.20
  -1  -3   1  785.92   16.60
  -1  -3   1  758.32   19.60
  -1  -3   1  761.32   19.10
   1   3  -1  744.43   18.90
   1   3  -1  747.73   16.60
   1   3  -1  759.92   19.60
  -1  -3   0  261.57    8.10
  -1  -3   0  272.17    6.90
  -1  -3   0  268.07    7.30
   1   3   0  261.67    8.10
   1   3   0  267.87    7.30
   1   3   0  273.17    6.90
  -1  -3  -1  752.32   18.20
  -1  -3  -1  744.63   18.50
   1   3   1  743.43   18.40
   1   3   1  788.72   18.40
   1   3   1  752.72   18.40
  -1  -3  -2 1630.04   36.70
  -1  -3  -2 1636.84   37.00
  -1  -3  -2 1625.44   38.40
   1   3   2 1607.04   36.40
   1   3   2 1619.54   36.90
   1   3   2 1616.14   38.10
   1   3   2 1644.94   38.20
  -1  -3  -3  570.04   17.40
  -1  -3  -3  520.85   15.50
   1   3   3  607.34   17.30
   1   3   3  574.14   15.50
   1   3   3  566.04   15.10
   1   3   3  594.64   17.10
  -1  -3  -4  831.22   22.30
  -1  -3  -4  811.52   24.00
   1   3   4  758.52   20.80
   1   3   4  819.82   23.30
  -1  -3  -5  899.01   25.60
  -1  -3  -5  888.81   27.50
   1   3   5  891.31   25.20
   1   3   5  927.21   24.10
  -1  -3  -6  142.99    8.20
  -1  -3  -6  116.59    8.50
   1   3   6  118.09    6.50
  -1  -3  -7  299.87   15.30
  -1  -3  -7  312.77   13.90
  -1  -3  -8  137.89    9.30
  -1  -3  -8  137.29   10.80
  -1  -3  -9   18.00    5.30
  -1  -3  -9   16.90    4.40
  -1  -3 -10   73.09   10.30
  -1  -3 -10   84.09    8.60
   1   3  10   95.79    8.60
  -1  -3 -11    5.30    4.20
  -1  -3 -11    0.10    3.60
   1   3  11    5.40    4.20
   2   3 -11   68.99   10.10
  -2  -3  10   68.39    8.50
   2   3 -10   59.09    9.20
  -2  -3   9    9.50    3.60
   2   3  -9    4.10    3.40
  -2  -3   8   30.50    5.50
   2   3  -8   33.80    7.50
  -2  -3   7  434.86   17.90
   2   3  -7  429.86   19.10
  -2  -3   6   19.30    3.90
   2   3  -6   13.50    3.70
  -2  -3   5  577.84   16.90
  -2  -3   5  587.24   19.80
   2   3  -5  597.04   20.90
  -2  -3   4  998.40   24.90
  -2  -3   4 1026.80   28.50
   2   3  -4 1009.30   29.20
  -2  -3   3    1.40    1.30
  -2  -3   3    2.80    0.80
  -2  -3   3    4.50    1.50
  -2  -3   3    2.40    1.40
   2   3  -3    0.70    1.10
   2   3  -3    2.80    1.80
  -2  -3   2  192.58    8.20
  -2  -3   2  190.28    5.00
  -2  -3   2  185.38    7.80
   2   3  -2  206.08    8.20
   2   3  -2  195.58    8.00
  -2  -3   1  284.27    9.40
  -2  -3   1  296.17    9.90
   2   3  -1  287.97    9.90
   2   3  -1  312.67    9.60
   2   3   0 3871.81  256.87
  -2  -3  -1  309.47    9.40
  -2  -3  -1  300.07    7.50
  -2  -3  -1  303.67    9.60
   2   3   1  323.17    9.40
   2   3   1  315.27    9.80
  -2  -3  -2  200.38    5.60
  -2  -3  -2  207.48    7.80
  -2  -3  -2  195.58    7.40
   2   3   2  198.08    7.40
   2   3   2  204.58    7.40
  -2  -3  -3    4.70    1.40
  -2  -3  -3    1.20    1.10
  -2  -3  -3    2.40    0.90
   2   3   3    2.80    1.10
   2   3   3    3.20    0.90
   2   3   3    3.60    1.40
  -2  -3  -4  975.30   25.00
  -2  -3  -4 1022.30   28.20
   2   3   4  947.71   25.70
   2   3   4 1007.20   24.80
  -2  -3  -5  583.54   20.40
  -2  -3  -5  606.04   17.80
   2   3   5  575.44   17.50
  -2  -3  -6   19.50    4.10
  -2  -3  -7  425.46   15.90
  -2  -3  -7  405.76   18.40
  -2  -3  -8   29.00    6.20
  -2  -3  -8   28.30    4.60
  -2  -3  -9   -1.80    2.20
  -2  -3  -9    8.50    4.30
  -2  -3 -10   61.09    9.80
  -2  -3 -10   65.39    7.00
  -2  -3 -11   65.99    8.50
  -2  -3 -11   83.79   11.60
  -3  -3  11    1.80    4.30
   3   3 -11   16.40    5.10
  -3  -3  10   48.20    7.30
   3   3 -10   51.59    9.10
  -3  -3   9   24.50    4.80
   3   3  -9   28.70    6.40
  -3  -3   8   97.99    8.20
   3   3  -8  109.29    9.80
  -3  -3   7   91.69    7.50
   3   3  -7   94.29    8.50
  -3  -3   6  810.62   25.90
   3   3  -6  827.72   28.40
  -3  -3   5   49.60    4.80
  -3  -3   5   45.00    3.30
   3   3  -5   49.99    6.60
  -3  -3   4  756.82   24.60
  -3  -3   4  769.12   19.10
   3   3  -4  739.63   24.20
   3   3  -4  743.43   22.80
  -3  -3   3  474.65   11.90
  -3  -3   3  478.55   15.60
   3   3  -3  485.45   16.60
   3   3  -3  440.76   15.40
  -3  -3   2 1363.66   33.60
  -3  -3   2 1277.87   33.70
  -3  -3   2 1316.17   28.90
   3   3  -2 1305.07   28.80
   3   3  -2 1317.97   33.90
   3   3  -2 1318.37   33.70
  -3  -3   1  208.58    8.00
  -3  -3   1  205.08    8.20
   3   3  -1  206.78    7.90
   3   3  -1  204.88    5.70
   3   3  -1  203.88    9.30
  -3  -3   0 1456.25   33.60
  -3  -3   0 1415.26   34.00
  -3  -3   0 1487.75   35.40
   3   3   0 1447.76   37.00
   3   3   0 1418.06   33.30
  -3  -3  -1  218.18    8.40
  -3  -3  -1  215.88    7.80
  -3  -3  -1  211.18    5.90
   3   3   1  221.48    9.20
   3   3   1  206.28    7.50
  -3  -3  -2 1322.27   32.90
  -3  -3  -2 1342.77   33.40
   3   3   2 1304.47   33.10
   3   3   2 1343.07   32.60
  -3  -3  -3  459.45   15.20
  -3  -3  -3  467.95   11.00
   3   3   3  439.66   14.60
   3   3   3  473.35   10.90
  -3  -3  -4  774.82   19.30
  -3  -3  -4  774.92   23.70
   3   3   4  797.62   19.30
  -3  -3  -5   48.50    4.90
  -3  -3  -5   40.30    3.20
   3   3   5   48.90    3.40
  -3  -3  -6  815.42   26.90
  -3  -3  -6  794.62   22.00
   3   3   6  735.03   21.70
  -3  -3  -7   91.59    8.20
  -3  -3  -7   90.09    5.90
  -3  -3  -8  107.29    7.10
  -3  -3  -8   95.19    9.40
  -3  -3  -9   28.40    4.70
  -3  -3  -9   32.20    6.30
  -3  -3 -10   55.39    6.90
  -3  -3 -10   58.79    9.70
  -3  -3 -11    0.50    3.80
  -4  -3  11    9.80    4.70
   4   3 -11   -1.70    7.30
  -4  -3  10    5.70    3.40
   4   3 -10    1.20    4.20
  -4  -3   9   15.30    4.30
   4   3  -9    5.90    3.70
  -4  -3   8    4.40    2.90
   4   3  -8   -0.80    2.40
  -4  -3   7   39.00    5.90
   4   3  -7   34.90    6.60
  -4  -3   6  293.47   13.30
  -4  -3   6  302.37   10.90
   4   3  -6  307.77   15.80
  -4  -3   5   80.69    6.30
   4   3  -5   84.89    7.50
  -4  -3   4    2.20    1.60
  -4  -3   4    3.50    1.10
   4   3  -4   -0.10    1.50
  -4  -3   3  137.19    4.70
   4   3  -3  129.89    8.00
   4   3  -3  138.79    4.70
   4   3  -3  144.29    7.90
  -4  -3   2 1470.45   38.10
  -4  -3   2 1519.05   32.90
  -4  -3   2 1501.45   37.60
   4   3  -2 1424.56   37.90
   4   3  -2 1406.86   37.60
   4   3  -2 1494.15   32.80
  -4  -3   1    9.90    2.30
  -4  -3   1    6.70    1.80
   4   3  -1    8.40    2.00
   4   3  -1   10.30    2.30
   4   3  -1    8.90    1.40
  -4  -3   0    4.00    1.70
  -4  -3   0    4.10    1.20
  -4  -3   0    3.90    1.60
   4   3   0    4.00    1.20
   4   3   0    4.80    1.70
   4   3   0    2.40    1.00
  -4  -3  -1   11.80    2.20
  -4  -3  -1    9.10    1.30
   4   3   1    5.60    1.60
   4   3   1    7.10    1.00
   4   3   1    9.40    2.00
  -4  -3  -2 1508.45   38.90
  -4  -3  -2 1500.75   38.40
  -4  -3  -3  139.09    7.90
  -4  -3  -3  150.28    7.50
  -4  -3  -4    1.60    1.40
  -4  -3  -4    1.10    1.50
  -4  -3  -5   77.19    6.60
   4   3   5   78.69    3.60
  -4  -3  -6  302.07    9.80
  -4  -3  -6  295.17   14.50
   4   3   6  295.07    9.90
  -4  -3  -7   47.50    7.30
  -4  -3  -7   48.90    3.80
   4   3   7   42.00    4.10
  -4  -3  -8    0.80    2.20
  -4  -3  -8   -2.10    1.50
  -4  -3  -9    5.50    3.40
  -4  -3 -10   13.50    5.30
  -5  -3  11  106.69    9.40
   5   3 -11  118.29   15.00
  -5  -3  10   56.19    7.40
   5   3 -10   49.40    9.70
  -5  -3   9  104.59    8.40
   5   3  -9  100.29   10.70
  -5  -3   8   45.40    6.50
   5   3  -8   39.70    7.80
  -5  -3   7  516.45   19.80
   5   3  -7  522.85   23.30
  -5  -3   6  102.89    5.70
  -5  -3   6  115.39    8.00
   5   3  -6  101.69    9.20
  -5  -3   5  358.06   11.50
  -5  -3   5  388.06   15.30
   5   3  -5  368.26   17.50
  -5  -3   4  137.99    5.50
  -5  -3   4  138.49    8.20
   5   3  -4  141.59    9.40
  -5  -3   3  407.06   11.10
  -5  -3   3  408.26   15.10
   5   3  -3  411.26   16.30
   5   3  -3  403.06   11.00
  -5  -3   2   96.29    4.10
  -5  -3   2   97.29    6.30
   5   3  -2   98.89    6.80
   5   3  -2  104.39    4.30
  -5  -3   1  703.13   21.10
  -5  -3   1  687.23   20.20
   5   3  -1  649.93   17.60
   5   3  -1  689.03   20.30
  -5  -3   0   30.60    2.80
  -5  -3   0   26.90    3.50
  -5  -3   0   33.40    4.40
   5   3   0   30.90    2.70
   5   3   0   25.60    2.60
  -5  -3  -1  639.74   16.90
  -5  -3  -1  684.83   21.20
  -5  -3  -1  674.53   19.60
   5   3   1  709.23   17.10
  -5  -3  -2  105.29    6.10
  -5  -3  -2  100.09    6.70
  -5  -3  -3  415.96   15.10
  -5  -3  -3  426.66   16.80
  -5  -3  -4  140.79    8.30
  -5  -3  -4  143.99    9.10
  -5  -3  -5  375.36   15.80
  -5  -3  -6  100.39    8.30
   5   3   6  102.09    3.70
  -5  -3  -7  513.65   21.60
   5   3   7  501.75   13.90
  -5  -3  -8   45.10    7.30
   5   3   8   38.70    3.80
  -5  -3  -9   97.09   10.00
  -5  -3 -10   51.89    9.50
  -5  -3 -11  104.39   13.40
  -6  -3  10    1.90    3.20
   6   3 -10    3.60    4.50
  -6  -3   9  176.58   10.60
   6   3  -9  139.99   13.00
  -6  -3   8   10.00    3.00
   6   3  -8   15.80    5.20
  -6  -3   7   30.30    5.00
   6   3  -7   17.40    5.20
  -6  -3   6   22.00    4.40
  -6  -3   6   16.00    3.00
   6   3  -6   23.90    6.30
  -6  -3   5  159.48    6.60
  -6  -3   5  157.88    9.20
   6   3  -5  159.88   11.10
  -6  -3   4  155.18    9.00
  -6  -3   4  142.19    5.90
   6   3  -4  161.38    6.00
   6   3  -4  145.09   10.00
  -6  -3   3  158.58    8.80
  -6  -3   3  145.19    5.70
   6   3  -3  145.89    5.60
   6   3  -3  144.99    9.30
  -6  -3   2  149.69    8.40
   6   3  -2  135.29    8.40
   6   3  -2  139.19    5.80
  -6  -3   1  588.14   19.70
   6   3  -1  577.74   19.00
   6   3  -1  591.14   16.70
  -6  -3   0  184.88    9.50
  -6  -3   0  170.78    7.60
  -6  -3   0  176.08    8.40
   6   3   0  187.58    8.00
   6   3   0  174.08    7.80
  -6  -3  -1  560.24   15.20
  -6  -3  -1  549.74   17.80
  -6  -3  -1  592.54   20.00
   6   3   1  565.14   18.10
   6   3   1  574.34   15.50
  -6  -3  -2  153.08    8.10
  -6  -3  -2  147.49    9.00
  -6  -3  -3  141.39    8.10
  -6  -3  -3  147.09    9.40
  -6  -3  -4  136.39    9.80
  -6  -3  -4  162.38    9.20
  -6  -3  -5  161.28   10.00
  -6  -3  -6   25.00    5.00
  -6  -3  -7   29.50    6.10
  -6  -3  -8    8.30    3.70
  -6  -3  -9  134.19   12.20
  -6  -3 -10    2.40    4.40
  -7  -3  10   72.89    7.40
   7   3 -10   85.09   13.20
  -7  -3   9  242.58   12.80
   7   3  -9  224.58   17.00
  -7  -3   8   88.79    7.90
   7   3  -8  103.79   13.30
  -7  -3   7  182.38   10.70
   7   3  -7  172.28   13.50
  -7  -3   6  237.68   12.00
  -7  -3   6  197.98    8.20
   7   3  -6  192.18   13.70
  -7  -3   5 1301.27   37.20
   7   3  -5 1272.47   41.20
  -7  -3   4  219.28   11.30
  -7  -3   4  200.38    7.50
   7   3  -4  182.68   12.00
   7   3  -4  208.88    7.40
  -7  -3   3  724.23   23.90
  -7  -3   3  675.33   19.00
   7   3  -3  764.12   25.80
   7   3  -3  724.73   19.00
  -7  -3   2  330.57   14.30
   7   3  -2  327.87   11.00
   7   3  -2  332.17   14.60
  -7  -3   1   86.29    6.80
   7   3  -1   82.39    6.20
   7   3  -1   90.59    5.40
  -7  -3   0  264.97   12.70
  -7  -3   0  271.87   10.50
  -7  -3   0  279.87   11.70
   7   3   0  257.87   10.60
   7   3   0  250.67   10.60
  -7  -3  -1   85.69    4.50
  -7  -3  -1   75.29    5.70
  -7  -3  -1   79.89    6.80
   7   3   1   87.49    6.20
   7   3   1   85.09    4.80
  -7  -3  -2  316.37   15.00
  -7  -3  -2  346.97   13.80
   7   3   2  331.97    8.80
   7   3   2  342.57   14.30
  -7  -3  -3  721.43   26.00
  -7  -3  -3  723.43   23.40
  -7  -3  -4  173.88   10.30
  -7  -3  -4  211.68   12.80
  -7  -3  -5 1265.17   37.80
  -7  -3  -6  187.28   11.90
  -7  -3  -7  143.39   10.80
  -7  -3  -8   94.39    9.70
  -7  -3  -9  215.18   15.60
  -7  -3 -10   84.49   11.90
  -8  -3  10   90.99    8.90
   8   3 -10   74.49   12.10
  -8  -3   9   42.10    6.40
  -8  -3   8   46.00    6.90
   8   3  -8   60.99   10.10
  -8  -3   7    5.90    3.40
   8   3  -7    7.20    4.00
  -8  -3   6  120.19    8.90
  -8  -3   6  111.09    5.70
   8   3  -6  115.99   10.80
  -8  -3   5  129.49    6.60
  -8  -3   5  134.49    9.20
   8   3  -5  131.19    5.90
   8   3  -5  142.89   11.40
  -8  -3   4   48.80    6.60
  -8  -3   4   46.60    3.70
   8   3  -4   43.70    7.20
   8   3  -4   44.90    3.40
  -8  -3   3  132.59    9.00
   8   3  -3  133.29    6.30
   8   3  -3  157.98   10.50
  -8  -3   2   73.49    6.70
   8   3  -2   64.29    4.70
   8   3  -2   75.29    6.80
  -8  -3   1   52.09    5.40
  -8  -3   1   51.89    6.90
   8   3  -1   48.60    4.40
   8   3  -1   52.59    5.30
  -8  -3   0  193.18   10.00
  -8  -3   0  200.68   11.40
   8   3   0  191.98    9.40
  -8  -3  -1   56.29    5.30
  -8  -3  -1   50.49    3.70
  -8  -3  -1   53.29    7.20
   8   3   1   47.20    3.80
   8   3   1   58.29    5.20
  -8  -3  -2   66.59    5.90
  -8  -3  -2   74.49    7.30
   8   3   2   67.69    6.20
   8   3   2   60.39    3.10
  -8  -3  -3  137.59    9.00
  -8  -3  -3  136.39   10.50
   8   3   3  155.08   10.30
  -8  -3  -4   36.60   10.50
  -8  -3  -4   61.19    7.50
  -8  -3  -5  132.89    9.80
  -8  -3  -6  115.49    9.70
  -8  -3  -7    9.20    4.10
  -8  -3  -8   52.29    8.50
  -8  -3  -9   39.20    8.20
  -8  -3 -10   54.59   11.00
  -9  -3   9    5.00    4.00
   9   3  -9   13.50    5.70
   9   3  -8   42.60    9.10
  -9  -3   7   18.70    4.50
   9   3  -7   16.70    5.70
  -9  -3   6  277.27   14.40
   9   3  -6  284.77   18.00
  -9  -3   5   53.19    7.30
   9   3  -5   58.49    9.20
   9   3  -5   39.00    3.40
  -9  -3   4  426.86   18.60
   9   3  -4  432.16   20.80
   9   3  -4  433.96   13.50
  -9  -3   3  432.36   18.40
   9   3  -3  428.26   19.40
   9   3  -3  410.26   15.00
  -9  -3   2  651.83   24.40
   9   3  -2  654.13   20.00
   9   3  -2  655.53   24.00
  -9  -3   1  151.98    9.70
  -9  -3   1  173.58   11.20
   9   3  -1  168.98   10.00
   9   3  -1  178.18    9.00
  -9  -3   0    1.40    2.40
  -9  -3   0   -0.10    1.90
   9   3   0    3.00    2.10
   9   3   0    1.30    1.90
  -9  -3  -1  146.29   10.80
  -9  -3  -1  149.19    9.30
  -9  -3  -1  160.98    7.10
   9   3   1  149.69    7.30
   9   3   1  155.98    9.60
  -9  -3  -2  679.43   23.30
   9   3   2  668.93   23.70
   9   3   2  655.33   17.00
  -9  -3  -3  438.16   20.90
  -9  -3  -3  422.26   17.80
   9   3   3  440.76   19.00
  -9  -3  -4  430.46   21.60
  -9  -3  -4  427.86   18.60
   9   3   4  429.16   19.80
  -9  -3  -5   40.60    6.60
   9   3   5   60.29    8.90
  -9  -3  -6  272.57   15.80
   9   3   6  299.67   17.70
  -9  -3  -7   10.00    3.80
   9   3   7   16.20    5.00
  -9  -3  -8   44.80    7.90
   9   3   8   58.49   10.10
  -9  -3  -9    4.20    4.60
   9   3   9   16.10    5.40
 -10  -3   8   39.60    6.20
  10   3  -8   44.20    9.80
 -10  -3   7    3.40    3.40
  10   3  -7   -3.70    3.20
 -10  -3   6    2.80    3.00
  10   3  -6    3.70    3.50
 -10  -3   5   16.60    4.50
  10   3  -5   12.40    5.30
  10   3  -5   20.40    2.80
 -10  -3   4   -5.00    2.00
  10   3  -4    3.10    1.80
  10   3  -4   -4.20    2.40
 -10  -3   3   28.20    6.00
  10   3  -3   23.50    5.40
  10   3  -3   23.40    3.50
 -10  -3   2  106.19    9.50
  10   3  -2  141.69   10.10
  10   3  -2  121.79    7.30
 -10  -3   1  122.09   10.20
 -10  -3   1  137.89   11.00
  10   3  -1  132.39    9.30
  10   3  -1  140.79    8.30
 -10  -3   0   70.49    7.30
 -10  -3   0   90.59    9.00
  10   3   0   79.19    6.90
  10   3   0   74.69    6.30
 -10  -3  -1  108.09    8.40
 -10  -3  -1  115.69   10.10
  10   3   1  112.09    7.00
  10   3   1  118.19    8.90
 -10  -3  -2  110.99    9.80
 -10  -3  -2  117.59   10.60
  10   3   2  139.19    5.60
  10   3   2  136.79    9.70
 -10  -3  -3   33.70    7.00
 -10  -3  -3   23.20    4.80
  10   3   3   18.90    4.80
 -10  -3  -4    0.10    2.80
 -10  -3  -4    4.10    2.90
  10   3   4    4.50    3.50
 -10  -3  -5   22.00    5.40
  10   3   5   17.70    5.10
 -10  -3  -6    4.60    3.70
  10   3   6    6.00    3.80
 -10  -3  -7    3.40    3.30
  10   3   7    5.00    4.10
 -10  -3  -8   49.20    9.00
  10   3   8   49.20   10.10
 -11  -3   8   41.90    7.20
  11   3  -8   24.20    8.10
 -11  -3   7   70.59    9.20
 -11  -3   6   39.50    6.70
  11   3  -6   49.50    9.40
 -11  -3   5  212.08   13.70
  11   3  -5  254.27   16.90
 -11  -3   4   82.69    8.40
  11   3  -4   90.99    5.70
  11   3  -4   97.09   10.00
 -11  -3   3  745.23   28.60
  11   3  -3  722.33   22.30
  11   3  -3  790.52   29.60
 -11  -3   2   23.80    5.80
 -11  -3   2   36.10    6.10
  11   3  -2   39.30    6.80
  11   3  -2   22.80    3.90
 -11  -3   1  378.06   17.60
 -11  -3   1  394.66   19.90
  11   3  -1  410.26   17.50
  11   3  -1  374.86   15.90
 -11  -3   0    7.60    3.80
 -11  -3   0    8.10    3.70
  11   3   0    6.30    2.50
  11   3   0    8.90    3.20
 -11  -3  -1  381.26   17.40
 -11  -3  -1  360.36   20.00
  11   3   1  386.26   14.10
  11   3   1  384.26   17.40
 -11  -3  -2   36.50    5.90
 -11  -3  -2   20.40    5.70
  11   3   2   25.60    5.50
  11   3   2   27.30    2.80
 -11  -3  -3  736.93   32.10
 -11  -3  -3  779.82   28.10
  11   3   3  802.12   29.70
 -11  -3  -4  100.19    9.30
 -11  -3  -4  108.59   13.80
  11   3   4   96.69    9.70
 -11  -3  -5  241.58   15.00
  11   3   5  230.68   15.80
 -11  -3  -6   53.69    8.10
  11   3   6   50.49    9.00
 -11  -3  -7   44.20    8.50
  11   3   7   58.39   10.40
  11   3   8   38.40    8.50
 -12  -3   7   25.70    5.90
  12   3  -7   24.20    7.70
 -12  -3   6   -1.80    3.30
  12   3  -6    7.80    5.50
 -12  -3   5   13.60    5.10
  12   3  -5   12.60    6.10
 -12  -3   4   67.39    9.50
  12   3  -4   69.49    9.40
 -12  -3   3   91.89    9.20
 -12  -3   3   79.59    9.80
  12   3  -3   94.79    6.50
  12   3  -3   89.69    9.50
 -12  -3   2   25.90    5.90
 -12  -3   2   19.80    6.30
  12   3  -2   26.80    4.80
 -12  -3   1   37.30    6.60
 -12  -3   1   34.60    7.50
  12   3  -1   27.90    4.80
  12   3  -1   31.00    5.50
 -12  -3   0   17.60    5.50
 -12  -3   0   12.80    4.40
  12   3   0   11.60    4.10
  12   3   0   22.10    4.40
 -12  -3  -1   21.70    5.20
 -12  -3  -1   39.70    8.10
  12   3   1   48.60    7.40
  12   3   1   32.80    4.50
 -12  -3  -2   28.10    5.90
 -12  -3  -2   28.20    6.80
  12   3   2   23.90    2.60
  12   3   2   27.80    6.00
 -12  -3  -3   98.89   13.60
 -12  -3  -3   93.19    8.80
  12   3   3   92.59    9.50
 -12  -3  -4   74.99    9.80
 -12  -3  -4   92.49   13.10
  12   3   4   78.49   10.70
 -12  -3  -5    8.10    4.80
  12   3   5   13.80    4.60
 -12  -3  -6    0.70    4.00
  12   3   6    5.80    4.30
 -12  -3  -7   18.70    7.00
  12   3   7   27.20    7.50
 -13  -3   5   91.69    9.80
  13   3  -5   83.09   11.90
 -13  -3   4  364.56   20.10
 -13  -3   4  318.97   21.20
  13   3  -4  348.57   20.10
 -13  -3   3   25.70    6.40
 -13  -3   3   26.30    6.20
  13   3  -3   28.90    6.60
  13   3  -3   26.80    4.60
 -13  -3   2  100.79    9.90
 -13  -3   2  107.99   10.90
  13   3  -2  114.69    9.90
  13   3  -2   93.49    8.10
 -13  -3   1   93.09   12.70
 -13  -3   1   99.69    9.50
  13   3  -1   96.79    8.40
  13   3  -1  110.49    9.20
 -13  -3   0   37.00    7.00
 -13  -3   0   35.80    8.40
  13   3   0   40.80    6.20
  13   3   0   43.80    6.60
 -13  -3  -1  130.09   12.70
 -13  -3  -1   92.09    9.40
  13   3   1  108.39   10.00
  13   3   1  100.29    7.00
 -13  -3  -2  104.09   14.10
 -13  -3  -2   76.39    9.90
  13   3   2   98.69    9.80
 -13  -3  -3   23.50    8.30
 -13  -3  -3   13.20    4.80
  13   3   3   30.30    6.80
 -13  -3  -4  331.57   18.40
  13   3   4  289.27   18.20
 -13  -3  -5   95.79   11.80
  13   3   5   72.19   13.10
 -14  -3   4   79.19   11.30
 -14  -3   4   85.19   13.00
  14   3  -4   74.59   11.20
 -14  -3   3   83.29   11.40
 -14  -3   3   81.89   11.60
  14   3  -3  100.79   10.50
 -14  -3   2   40.20    8.80
  14   3  -2   46.10    7.60
  14   3  -2   44.90    7.50
 -14  -3   1   19.20    7.40
 -14  -3   1   15.00    5.30
  14   3  -1   17.70    5.00
  14   3  -1   15.20    4.80
 -14  -3   0    1.50    3.40
 -14  -3   0   -1.30    3.90
  14   3   0   -1.90    2.70
  14   3   0  -11.90    3.30
 -14  -3  -1   10.10    5.40
 -14  -3  -1    6.70    4.20
  14   3   1   20.20    5.70
 -14  -3  -2   45.90    9.90
 -14  -3  -2   45.00    7.70
  14   3   2   39.10    7.70
 -14  -3  -3   88.09   11.10
 -14  -3  -3  105.79   15.30
  14   3   3   92.69   11.70
  14   3   4   81.79   12.30
  14  -4   4  109.89   14.80
 -14   4  -4  124.29   10.80
  14  -4   3   22.00    7.00
 -14   4  -3   18.30    5.20
  14  -4   2   30.00    5.60
  14  -4   2   16.90    5.90
 -14   4  -2   21.50    5.90
  14  -4   1   18.30    5.40
  14  -4   1   23.40    5.90
 -14   4  -1   21.50    5.10
  14  -4   0   30.50    6.50
  14  -4   0   28.40    6.70
 -14   4   0   26.80    5.80
  14  -4  -1   19.10    6.30
  14  -4  -1   22.40    6.30
 -14   4   1   25.80    6.10
  14  -4  -2   28.00    7.00
  14  -4  -2   36.50    6.70
 -14   4   2   21.90    5.50
  14  -4  -3   24.00    8.00
  14  -4  -3   23.90    5.60
 -14   4   3   26.90    6.20
  14  -4  -4  132.49   10.90
  13  -4   5   76.79   11.80
 -13   4  -5   74.79    9.10
  13  -4   4   55.39   11.20
 -13   4  -4   76.09    9.10
  13  -4   3  333.47   13.10
  13  -4   3  292.47   18.60
 -13   4  -3  335.97   16.50
  13  -4   2   23.50    5.50
  13  -4   2   34.60    5.80
 -13   4  -2   21.20    4.80
  13  -4   1   79.89    8.40
  13  -4   1   95.79    9.70
 -13   4  -1   89.69    8.40
  13  -4   0  193.38   13.60
  13  -4   0  187.58   12.80
 -13   4   0  167.28   11.30
  13  -4  -1   77.09    9.60
  13  -4  -1   82.89    8.90
 -13   4   1   89.39    8.60
  13  -4  -2   36.20    7.30
  13  -4  -2   28.20    6.20
 -13   4   2   31.90    6.40
  13  -4  -3  295.27   19.00
  13  -4  -3  320.37   16.20
  13  -4  -4   64.99    7.80
  13  -4  -4   71.69   11.20
  13  -4  -5   68.89    8.10
  12  -4   7   12.50    6.60
 -12   4  -7   10.70    4.90
  12  -4   6   63.89   10.70
 -12   4  -6   71.19    9.10
  12  -4   5   14.00    5.80
 -12   4  -5   17.80    4.70
  12  -4   4   46.50    8.10
  12  -4   4   60.49    4.80
 -12   4  -4   50.19    7.10
  12  -4   3  130.19    8.00
  12  -4   3  160.88   13.10
 -12   4  -3  129.99    9.70
  12  -4   2   24.00    4.60
  12  -4   2   22.40    6.40
 -12   4  -2   33.30    5.40
  12  -4   1   31.50    6.40
  12  -4   1   34.10    5.90
 -12   4  -1   33.70    5.40
  12  -4   0   82.69    8.00
  12  -4   0   97.89    9.10
 -12   4   0   64.09    7.80
  12  -4  -1   33.70    6.50
 -12   4   1   30.50    5.70
  12  -4  -2   40.40    7.10
  12  -4  -2   31.50    6.10
 -12   4   2   25.60    6.50
 -12   4   2   33.40    5.90
  12  -4  -3  123.39   11.70
  12  -4  -3  144.49   10.20
 -12   4   3  147.79   12.10
  12  -4  -4   51.79    8.60
  12  -4  -4   58.29    7.90
 -12   4   4   55.99    8.30
  12  -4  -5    9.80    3.90
  12  -4  -5   22.50    7.10
 -12   4   5   16.60    5.20
  12  -4  -6   62.89    8.10
  12  -4  -7   11.30    4.80
  12  -4  -7   14.70    7.00
  11  -4   8  196.78   16.80
 -11   4  -8  148.79   12.40
  11  -4   7   -4.70    3.20
 -11   4  -7   -2.30    3.50
  11  -4   6   43.80    8.90
 -11   4  -6   49.50    7.30
  11  -4   5   24.30    6.60
 -11   4  -5   26.50    5.80
  11  -4   4  521.95   24.80
  11  -4   4  526.35   16.10
 -11   4  -4  544.45   20.70
  11  -4   3   41.50    7.70
  11  -4   3   37.40    4.90
 -11   4  -3   32.30    5.10
  11  -4   2  750.42   24.60
  11  -4   2  765.72   29.50
 -11   4  -2  749.53   25.20
  11  -4   1   48.60    7.70
  11  -4   1   58.09    7.30
 -11   4  -1   59.49    6.00
  11  -4   0   24.40    5.20
  11  -4   0   32.60    6.30
 -11   4   0   25.80    4.80
  11  -4  -1   40.80    7.10
  11  -4  -1   57.79    8.90
 -11   4   1   54.89    8.00
 -11   4   1   61.59    9.20
  11  -4  -2  684.63   25.70
 -11   4   2  751.72   28.60
  11  -4  -3   38.30    5.90
  11  -4  -3   28.70    6.40
  11  -4  -4  551.74   20.80
  11  -4  -4  534.45   25.80
 -11   4   4  480.65   21.40
  11  -4  -5   22.90    6.70
 -11   4   5   23.90    5.10
  11  -4  -6   25.60    5.20
  11  -4  -6   41.50    9.50
 -11   4   6   38.00    6.10
  11  -4  -7   -4.80    4.70
  11  -4  -7    3.40    3.60
  11  -4  -8  181.18   18.00
  10  -4   8   94.99   13.30
 -10   4  -8   96.29   10.00
  10  -4   7   25.50    6.90
 -10   4  -7   15.10    4.70
  10  -4   6   12.80    5.10
 -10   4  -6   22.00    5.70
  10  -4   5    4.40    1.60
  10  -4   5    3.10    1.60
  10  -4   5    1.80    2.80
 -10   4  -5    4.10    2.50
  10  -4   4   65.09    9.50
  10  -4   4   59.09    4.50
  10  -4   4   60.59    4.70
 -10   4  -4   62.29    6.10
  10  -4   3   58.39    6.00
  10  -4   3   66.89    9.40
 -10   4  -3   51.99    5.40
  10  -4   2  141.09    8.50
  10  -4   2  135.49   10.80
 -10   4  -2  130.19    8.30
  10  -4   1   80.69   10.50
  10  -4   1   73.89    6.80
 -10   4  -1   81.19    6.50
  10  -4   0  121.99    9.50
  10  -4   0  143.09    9.90
 -10   4   0  150.98    9.00
  10  -4  -1   83.19    7.90
  10  -4  -1   89.79    8.10
 -10   4   1   79.99    6.90
 -10   4   1   81.79    8.30
  10  -4  -2  149.79   11.30
  10  -4  -2  136.09    9.40
 -10   4   2  144.09   10.60
  10  -4  -3   57.89    8.80
  10  -4  -3   63.39    7.60
 -10   4   3   51.69    7.70
  10  -4  -4   72.29    6.50
  10  -4  -4   51.89    8.40
 -10   4   4   61.09    7.70
  10  -4  -5    2.00    2.00
  10  -4  -5    1.90    3.70
 -10   4   5    7.10    3.40
  10  -4  -6   28.10    4.60
  10  -4  -6   20.10    6.80
 -10   4   6   35.70    5.60
  10  -4  -7   13.50    4.70
  10  -4  -7    6.60    5.30
 -10   4   7   21.30    4.20
  10  -4  -8   92.69   13.40
   9  -4   9  183.58   15.90
  -9   4  -9  166.48   12.80
   9  -4   8    9.60    4.70
  -9   4  -8    7.50    3.80
   9  -4   7   29.40    6.70
  -9   4  -7   30.30    6.40
   9  -4   6  123.19    5.30
   9  -4   6  127.89    5.10
   9  -4   6  114.69   10.80
  -9   4  -6  132.99    9.40
   9  -4   5  171.78   12.60
   9  -4   5  148.79    6.70
  -9   4  -5  154.18    9.70
   9  -4   4  331.57   11.30
   9  -4   4  345.07   12.00
   9  -4   4  343.07   17.90
  -9   4  -4  338.37   14.50
   9  -4   3  303.37   16.00
   9  -4   3  279.87   11.40
  -9   4  -3  305.47   12.90
   9  -4   2  456.35   19.60
   9  -4   2  432.56   16.10
  -9   4  -2  441.26   16.10
   9  -4   1  173.38    9.80
   9  -4   1  191.88   11.70
  -9   4  -1  178.28    9.30
   9  -4   0   59.69    6.10
   9  -4   0   58.79    7.60
  -9   4   0   68.79    5.70
  -9   4   0   66.49    8.60
   9  -4  -1  160.08   10.70
   9  -4  -1  163.08   10.20
  -9   4   1  189.78   11.60
   9  -4  -2  474.75   20.50
   9  -4  -2  437.56   17.70
  -9   4   2  461.35   19.00
   9  -4  -3  288.87   16.10
   9  -4  -3  281.77   13.20
  -9   4   3  311.67   14.50
   9  -4  -4  354.36   19.20
   9  -4  -4  359.76   15.30
  -9   4   4  361.26   15.50
   9  -4  -5  149.19    9.10
   9  -4  -5  140.49   12.30
  -9   4   5  167.48    9.40
   9  -4  -6  127.49    8.80
   9  -4  -6  152.88   13.20
  -9   4   6  121.29    7.70
   9  -4  -7   21.90    4.20
   9  -4  -7   25.00    7.40
  -9   4   7   17.70    3.70
   9  -4  -8   -0.80    3.80
   9  -4  -9  189.88   16.90
   8  -4  10   44.20    8.90
  -8   4 -10   39.60    7.70
   8  -4   9  160.68   14.50
  -8   4  -9  151.08   12.00
   8  -4   8   17.10    5.40
   8  -4   8   10.00    2.20
  -8   4  -8   14.50    3.90
   8  -4   7   21.20    2.60
   8  -4   7   26.80    6.70
  -8   4  -7   40.60    6.20
   8  -4   6   25.60    6.20
   8  -4   6   17.10    2.60
  -8   4  -6   20.30    4.50
   8  -4   5  125.79    6.30
   8  -4   5  123.19    6.10
   8  -4   5  122.39   10.20
  -8   4  -5  134.49    8.60
   8  -4   4   26.20    3.40
   8  -4   4   28.20    3.40
   8  -4   4   33.90    6.60
  -8   4  -4   31.50    4.60
   8  -4   3  296.67   11.50
   8  -4   3  313.47   15.60
  -8   4  -3  311.87   12.50
   8  -4   2  129.19    9.30
  -8   4  -2  120.79    7.10
   8  -4   1   12.90    3.10
   8  -4   1   12.20    3.60
  -8   4  -1   12.20    2.90
   8  -4   0  181.98   10.70
   8  -4   0  211.68   10.90
  -8   4   0  215.78    9.60
  -8   4   0  184.58   11.70
   8  -4  -1   19.70    4.30
   8  -4  -1   19.40    4.20
  -8   4   1   16.20    3.90
   8  -4  -2  128.29    9.40
   8  -4  -2  129.29    8.20
  -8   4   2  118.09    8.20
   8  -4  -3  304.17   16.20
   8  -4  -3  319.87   13.60
  -8   4   3  330.17   13.90
   8  -4  -4   31.50    6.20
   8  -4  -4   26.70    4.60
  -8   4   4   29.40    4.30
   8  -4  -5  121.99   10.90
   8  -4  -5  130.19    8.20
  -8   4   5  127.49    7.60
   8  -4  -6   14.60    4.50
   8  -4  -6   21.40    4.10
  -8   4   6   14.30    3.10
   8  -4  -7   30.80    7.00
   8  -4  -7   27.00    4.80
  -8   4   7   22.40    4.90
   8  -4  -8   11.00    5.60
   8  -4 -10   45.40    9.40
   7  -4  10  145.59   13.80
  -7   4 -10  146.39   12.20
   7  -4   9   32.20    7.30
  -7   4  -9   37.00    6.20
   7  -4   8   17.10    5.50
  -7   4  -8   19.90    6.90
   7  -4   7  217.18   14.90
  -7   4  -7  206.68   12.10
   7  -4   6  227.58   14.10
   7  -4   6  207.78    9.10
  -7   4  -6  195.28   11.10
   7  -4   5  442.86   20.10
   7  -4   5  416.16   13.10
   7  -4   5  429.96   13.80
  -7   4  -5  413.26   16.20
   7  -4   4  123.39    9.30
   7  -4   4  111.69    5.80
   7  -4   4  133.99    6.30
  -7   4  -4  122.59    7.40
   7  -4   3  175.88   10.70
   7  -4   3  167.38    7.50
  -7   4  -3  163.18    8.10
   7  -4   2 1227.38   35.50
   7  -4   2 1151.58   31.20
  -7   4  -2 1208.48   31.20
   7  -4   1  271.77   12.90
  -7   4  -1  268.07   10.30
   7  -4   0  903.31   27.50
   7  -4   0  904.31   27.00
  -7   4   0  913.41   24.80
  -7   4   0  892.51   28.60
   7  -4  -1  238.18   12.00
   7  -4  -1  230.98   11.00
  -7   4   1  268.87   12.20
   7  -4  -2 1242.08   34.00
   7  -4  -2 1245.88   36.80
  -7   4   2 1195.78   33.90
   7  -4  -3  188.38   11.80
   7  -4  -3  158.78    8.90
  -7   4   3  182.18    9.10
   7  -4  -4  130.49   10.10
   7  -4  -4  129.69    7.80
  -7   4   4  113.79    6.80
   7  -4  -5  434.66   20.90
   7  -4  -5  430.06   16.40
   7  -4  -6  240.68   15.70
   7  -4  -6  223.18   11.20
   7  -4  -6  194.48    9.50
  -7   4   6  210.18    8.80
   7  -4  -7  205.48   11.30
   7  -4  -7  214.78   15.60
  -7   4   7  221.98    8.30
   7  -4  -8   29.60    8.10
   7  -4  -9   39.90    9.20
   7  -4 -10  118.89   15.30
  -6   4 -10   26.20    5.70
   6  -4   9   43.90    8.70
  -6   4  -9   44.20    7.10
   6  -4   8   38.70    7.80
  -6   4  -8   55.79    7.40
   6  -4   7   41.30    7.50
  -6   4  -7   36.60    5.70
   6  -4   6  127.39   10.40
  -6   4  -6  158.98    9.50
   6  -4   5   27.80    3.60
   6  -4   5   34.80    6.00
  -6   4  -5   28.90    4.20
   6  -4   4  121.99    8.80
   6  -4   4  109.39    5.70
  -6   4  -4  119.49    6.90
   6  -4   3    1.80    1.20
   6  -4   3    2.00    2.10
   6  -4   2  186.28   10.10
   6  -4   2  201.68    8.20
  -6   4  -2  191.88    8.00
   6  -4   1   31.80    3.30
   6  -4   1   27.70    4.40
  -6   4  -1   35.60    3.10
   6  -4   0   11.90    2.80
  -6   4   0   13.60    3.10
   6  -4  -1   39.90    5.00
   6  -4  -1   44.50    5.50
  -6   4   1   31.10    4.40
   6  -4  -2  179.78    9.10
   6  -4  -2  198.08   10.80
  -6   4   2  207.08    9.20
   6  -4  -3    3.30    1.80
   6  -4  -3    3.10    1.90
   6  -4  -3    3.00    1.70
  -6   4   3    3.50    1.50
   6  -4  -4  102.59    6.10
   6  -4  -4  118.19    7.20
   6  -4  -4  109.49    8.90
  -6   4   4  115.29    6.00
   6  -4  -5   40.80    5.10
   6  -4  -5   30.50    4.10
   6  -4  -5   25.60    5.90
  -6   4   5   25.70    2.70
   6  -4  -6  137.19    8.60
  -6   4   6  144.29    6.20
   6  -4  -7   48.60    8.10
  -6   4   7   41.20    2.90
   6  -4  -8   56.39    9.40
   6  -4  -9   44.60    8.70
   6  -4 -10   31.60    8.40
   5  -4  11   29.80    7.40
  -5   4 -11   36.40    7.30
   5  -4  10   15.10    5.60
  -5   4 -10   27.30    6.40
   5  -4   9   50.89    9.20
  -5   4  -9   64.99    8.50
   5  -4   8   27.20    6.40
  -5   4  -8   25.00    5.20
   5  -4   7   67.79    9.20
  -5   4  -7   52.09    6.90
   5  -4   6  329.67   16.50
  -5   4  -6  337.57   14.40
   5  -4   5  180.68    8.30
   5  -4   5  192.28   11.30
  -5   4  -5  182.78    9.30
   5  -4   4  532.85   15.70
   5  -4   4  508.45   19.40
   5  -4   3  344.47   14.10
   5  -4   3  318.47   10.50
  -5   4  -3  317.47   11.10
   5  -4   2  265.87   11.70
   5  -4   2  272.97    9.40
  -5   4  -2  254.07    8.90
   5  -4   1   28.50    2.90
   5  -4   1   33.30    4.50
  -5   4  -1   33.00    2.70
   5  -4   0  450.85   15.60
   5  -4   0  472.95   15.40
  -5   4   0  483.15   16.40
  -5   4   0  462.95   14.40
   5  -4  -1   27.40    4.70
   5  -4  -1   26.40    3.90
  -5   4   1   25.50    3.40
   5  -4  -2  263.87   10.60
   5  -4  -2  302.47   12.80
   5  -4  -2  264.47    9.70
  -5   4   2  266.07   10.10
   5  -4  -3  321.77   14.60
   5  -4  -3  331.67   12.30
   5  -4  -3  317.37   11.00
  -5   4   3  337.57   11.00
   5  -4  -4  507.45   15.20
   5  -4  -4  512.15   17.10
   5  -4  -4  503.45   20.40
  -5   4   4  536.35   14.80
   5  -4  -5  186.18   12.10
   5  -4  -5  182.78    7.30
   5  -4  -5  177.68    9.30
  -5   4   5  187.38    6.80
   5  -4  -6  340.17   14.20
   5  -4  -6  314.27   16.90
  -5   4   6  334.47    9.70
   5  -4  -7   68.29    9.50
  -5   4   7   57.89    2.70
   5  -4  -8   23.40    6.00
   5  -4  -9   43.50    8.90
   5  -4 -10   21.80    6.40
   5  -4 -11   43.20    9.70
  -4   4 -11    6.60    4.40
   4  -4  10   47.90    8.10
  -4   4 -10   51.09    7.90
  -4   4  -9   25.20    5.50
  -4   4  -8   27.60    5.20
  -4   4  -7  284.17   13.90
  -4   4  -6  176.38    9.80
   4  -4   5  239.58   11.10
   4  -4   5  233.78   12.10
  -4   4  -5  233.28   10.60
   4  -4   4  162.38    7.10
   4  -4   4  172.38    7.50
   4  -4   4  168.08    9.50
  -4   4  -4  165.58    7.70
   4  -4   3  456.25   14.10
   4  -4   3  473.35   16.60
  -4   4  -3  455.95   13.80
   4  -4   2 1300.07   30.80
   4  -4   2 1334.27   35.00
  -4   4  -2 1347.27   31.30
   4  -4   1  268.47   11.80
   4  -4   1  252.97    8.90
   4  -4   1  255.27   10.40
  -4   4  -1  246.68    7.80
   4  -4   0  509.15   15.90
   4  -4   0  490.95   15.40
   4  -4   0  536.55   15.70
  -4   4   0  510.25   15.80
  -4   4   0  525.95   15.00
   4  -4  -1  237.48    8.60
   4  -4  -1  225.98    9.80
   4  -4  -1  245.08    9.60
  -4   4   1  264.37    9.40
  -4   4   1  239.78    9.40
  -4   4   1  245.98    9.50
   4  -4  -2 1347.67   35.80
   4  -4  -2 1337.97   33.50
   4  -4  -2 1287.97   31.40
  -4   4   2 1313.77   33.70
  -4   4   2 1307.67   31.80
  -4   4   2 1323.37   33.50
   4  -4  -3  454.15   12.80
   4  -4  -3  456.85   17.10
   4  -4  -3  444.56   14.70
  -4   4   3  446.46   12.50
   4  -4  -4  181.68   10.50
   4  -4  -4  158.88    8.10
   4  -4  -4  172.18    6.30
  -4   4   4  171.58    5.80
   4  -4  -5  251.07   13.40
   4  -4  -5  239.68   10.80
  -4   4   5  234.78    7.10
   4  -4  -6  184.88   11.80
   4  -4  -6  159.18    9.20
  -4   4   6  175.38    5.40
   4  -4  -7  249.97   15.20
  -4   4   7  275.67    7.00
   4  -4  -8   29.10    6.50
   4  -4  -9   33.60    7.10
   4  -4 -10   37.20    7.50
   3  -4  11    1.50    3.60
  -3   4 -11    9.30    4.50
  -3   4 -10   15.50    4.90
  -3   4  -9    3.60    2.80
  -3   4  -8    1.90    2.60
  -3   4  -7   54.49    6.90
  -3   4  -6  145.49    8.80
  -3   4  -5  769.32   23.10
   3  -4   4  355.76   12.30
   3  -4   4  348.97   11.70
   3  -4   4  349.77   13.90
  -3   4  -4  370.16   12.50
   3  -4   3  582.44   15.60
   3  -4   3  600.74   18.70
  -3   4  -3  567.94   16.10
   3  -4   2  459.85   12.00
   3  -4   2  463.75   15.10
  -3   4  -2  480.55   12.50
   3  -4   1 1590.84   39.10
   3  -4   1 1630.94   38.80
  -3   4  -1 1528.25   38.20
  -3   4  -1 1581.44   35.20
   3  -4   0 2318.87   53.19
   3  -4   0 2287.17   52.49
   3  -4   0 2307.17   52.79
  -3   4   0 2235.68   54.19
   3  -4  -1 1617.54   38.10
   3  -4  -1 1519.85   35.60
   3  -4  -1 1542.55   37.10
  -3   4   1 1510.55   37.10
  -3   4   1 1544.15   36.20
  -3   4   1 1490.15   38.20
   3  -4  -2  456.15   15.40
   3  -4  -2  459.55   11.90
   3  -4  -2  459.45   14.10
  -3   4   2  451.75   14.10
  -3   4   2  435.96   14.60
  -3   4   2  466.85   14.40
  -3   4   2  472.55   12.30
   3  -4  -3  562.34   13.90
   3  -4  -3  554.54   18.10
   3  -4  -3  584.64   19.30
  -3   4   3  559.44   13.60
  -3   4   3  552.84   17.00
   3  -4  -4  333.27   14.50
   3  -4  -4  351.36   12.60
   3  -4  -4  337.97   13.60
  -3   4   4  328.77    8.40
   3  -4  -5  769.22   25.90
   3  -4  -5  720.33   22.40
   3  -4  -5  718.03   24.30
  -3   4   5  742.13   17.00
   3  -4  -6  165.08   11.00
   3  -4  -6  139.49    9.60
  -3   4   6  148.59    4.70
   3  -4  -7   51.19    7.70
   3  -4  -7   47.40    7.30
  -3   4   7   55.49    2.60
  -3   4   7   55.19    2.70
   3  -4  -8    6.10    3.30
  -3   4   8    6.80    1.10
  -3   4   8    6.20    1.10
   3  -4  -9    1.80    2.90
   3  -4 -10   22.00    6.30
   3  -4 -11    6.80    5.20
   2  -4  11  116.89   14.50
  -2   4 -10   61.69    8.90
  -2   4  -9    3.80    2.90
  -2   4  -8   86.79    7.80
  -2   4  -8   89.99    7.40
  -2   4  -7  113.59    8.40
  -2   4  -7  109.69    7.80
  -2   4  -6   35.90    4.70
  -2   4  -6   32.30    4.70
  -2   4  -5  400.56   14.60
   2  -4   4  659.13   19.60
   2  -4   4  667.13   18.90
  -2   4  -4  672.33   19.40
   2  -4   3 1408.46   35.10
   2  -4   3 1369.36   32.60
   2  -4   3 1368.06   35.10
  -2   4  -3 1363.06   33.00
   2  -4   2  596.44   17.30
   2  -4   2  599.04   14.80
  -2   4  -2  628.34   15.20
   2  -4   1 1257.67   30.10
  -2   4  -1 1240.28   26.80
  -2   4  -1 1176.08   29.60
  -2   4   0 3199.58   71.19
   2  -4  -1 1256.97   28.90
   2  -4  -1 1200.48   30.00
   2  -4  -1 1202.78   28.00
   2  -4  -1 1195.38   29.60
  -2   4   1 1243.08   29.70
  -2   4   1 1215.58   29.60
  -2   4   1 1237.98   28.90
   2  -4  -2  584.94   17.00
   2  -4  -2  609.04   13.80
   2  -4  -2  615.94   17.00
   2  -4  -2  643.14   18.30
  -2   4   2  580.14   17.40
   2  -4  -3 1349.27   34.20
   2  -4  -3 1371.66   35.20
   2  -4  -3 1402.36   36.20
  -2   4   3 1353.66   34.10
  -2   4   3 1414.06   37.40
  -2   4   3 1363.26   35.30
   2  -4  -4  629.44   19.70
   2  -4  -4  665.73   21.80
   2  -4  -4  692.63   21.30
   2  -4  -5  422.66   16.90
   2  -4  -5  384.66   15.90
  -2   4   5  404.06   10.10
  -2   4   5  408.66   10.30
   2  -4  -6   29.70    5.20
   2  -4  -6   29.90    5.40
  -2   4   6   32.00    2.30
  -2   4   6   31.10    2.10
   2  -4  -7  116.79    9.20
   2  -4  -7  111.99    9.30
  -2   4   7  112.09    4.70
  -2   4   7  116.29    5.10
   2  -4  -8   82.39    8.50
   2  -4  -8   92.49    9.10
  -2   4   8   84.49    4.20
  -2   4   8   85.89    4.60
   2  -4  -9    0.00    2.80
   2  -4  -9    5.30    3.40
  -2   4   9    2.60    1.60
  -2   4   9    2.00    1.50
   2  -4 -10   67.99    9.60
  -2   4  10   56.99    4.30
   2  -4 -11  137.29   12.20
   1  -4  11   36.10    8.20
  -1   4 -11   34.10    6.70
   1  -4  10    8.30    4.80
  -1   4 -10    7.10    3.90
  -1   4  -9   16.10    4.50
  -1   4  -9   12.80    4.30
  -1   4  -8   40.70    6.10
  -1   4  -8   32.00    5.50
  -1   4  -7   37.40    5.30
  -1   4  -7   35.70    5.50
  -1   4  -6   37.50    5.30
  -1   4  -6   27.10    4.30
  -1   4  -5  268.27   11.30
  -1   4  -5  281.77   11.60
   1  -4   4  501.75   15.60
   1  -4   4  523.05   16.80
  -1   4  -4  497.65   15.70
  -1   4  -4  509.25   16.20
   1  -4   3  172.28    6.70
   1  -4   3  181.88    7.70
  -1   4  -3  174.68    6.80
   1  -4   2  973.10   24.80
   1  -4   2  996.00   24.90
   1  -4   2 1027.80   23.40
  -1   4  -2 1006.80   23.40
   1  -4   1 1560.44   33.60
   1  -4   1 1599.14   36.20
  -1   4  -1 1537.95   36.00
   1  -4   0 7022.50  345.07
  -1   4   0 6877.61  343.87
   1  -4  -1 1569.64   36.20
   1  -4  -1 1556.74   35.70
   1  -4  -1 1553.34   36.30
  -1   4   1 1549.54   35.60
  -1   4   1 1609.04   36.40
  -1   4   1 1554.14   36.10
   1  -4  -2 1011.80   25.20
   1  -4  -2 1004.60   25.60
   1  -4  -2 1003.00   25.70
  -1   4   2  999.20   25.30
  -1   4   2 1000.70   25.10
  -1   4   2 1019.30   25.50
   1  -4  -3  171.28    7.80
   1  -4  -3  158.78    7.10
   1  -4  -3  155.28    7.60
  -1   4   3  160.38    7.40
  -1   4   3  170.58    7.70
  -1   4   3  171.68    7.20
   1  -4  -4  490.45   17.20
  -1   4   4  520.75   12.60
  -1   4   4  501.15   12.10
   1  -4  -5  284.07   12.70
   1  -4  -5  262.87   12.30
  -1   4   5  265.77    8.50
  -1   4   5  270.07    7.90
   1  -4  -6   37.90    5.80
   1  -4  -6   33.20    5.40
  -1   4   6   36.00    3.00
  -1   4   6   33.70    2.60
   1  -4  -7   41.00    6.30
   1  -4  -7   34.30    5.80
  -1   4   7   37.40    3.50
  -1   4   7   32.90    3.10
   1  -4  -8   27.90    5.50
   1  -4  -8   33.70    6.50
  -1   4   8   37.50    4.40
  -1   4   8   34.80    3.50
   1  -4  -9   16.50    5.10
   1  -4  -9   18.20    4.50
  -1   4   9   21.20    3.50
  -1   4   9   19.90    3.10
   1  -4 -10    6.70    3.60
   1  -4 -10    8.80    4.60
  -1   4  10    4.60    2.40
   1  -4 -11   38.50    9.20
   1  -4 -11   30.90    6.50
   0  -4  11    7.00    5.10
   0   4 -11    0.60    3.80
   0  -4  10   28.90    6.20
   0   4 -10   39.80    7.10
   0  -4   9   -0.70    3.10
   0   4  -9   -3.60    2.30
   0  -4   8   10.20    4.30
   0   4  -8    8.20    3.50
   0  -4   7    1.30    2.30
   0   4  -7   -0.60    1.40
   0   4  -7   -1.80    1.30
   0   4  -6  205.98   11.00
   0   4  -6  214.08   10.80
   0   4  -5    0.80    1.20
   0   4  -5    0.50    1.40
   0  -4   4 3554.64   82.19
   0   4  -4 3657.83   82.19
   0  -4   3   -0.20    0.80
   0  -4   3   -0.40    1.00
   0   4  -3    0.60    1.00
   0  -4   2  475.85   12.70
   0  -4   2  454.95   12.50
   0  -4   2  494.95   14.10
   0   4  -2  464.75   13.70
   0  -4   1    0.10    0.60
   0   4  -1    0.40    0.50
   0  -4   0  385.26    9.30
   0  -4   0  370.96   10.70
   0  -4   0  388.06   10.10
   0   4   0  391.86   10.90
   0   4   0  373.76    9.20
   0   4   0  383.66   10.10
   0  -4  -1   -0.30    0.30
   0  -4  -1    1.30    0.70
   0  -4  -1    0.90    0.50
   0  -4  -1   -0.50    0.50
   0   4   1    0.30    0.60
   0   4   1    0.00    0.40
   0   4   1    0.70    0.60
   0  -4  -2  451.65   11.30
   0  -4  -2  457.15   13.80
   0  -4  -2  474.45   13.70
   0  -4  -2  479.55   13.40
   0   4   2  474.15   13.70
   0   4   2  470.55   13.50
   0   4   2  480.75   11.60
   0   4   2  482.15   13.10
   0  -4  -3    0.60    0.90
   0  -4  -3    0.70    0.80
   0   4   3    1.70    1.10
   0   4   3    0.80    0.90
   0   4   3   -0.10    0.90
   0   4   3    1.20    0.60
   0  -4  -4 3805.82   85.69
   0  -4  -4 3625.84   84.09
   0   4   4 3644.44   79.89
   0   4   4 3586.04   83.29
   0  -4  -5   -0.90    1.20
   0  -4  -5   -0.30    0.90
   0   4   5   -0.20    0.80
   0  -4  -6  207.58   11.60
   0  -4  -6  207.28   10.80
   0   4   6  203.78    8.70
   0  -4  -7   -0.60    1.60
   0  -4  -7    0.70    2.10
   0   4   7   -0.80    1.50
   0  -4  -8    7.60    3.90
   0  -4  -8    3.70    2.00
   0  -4  -9   -0.40    2.30
   0  -4  -9    1.40    2.30
   0   4   9   -0.80    2.20
   0  -4 -10   18.30    6.10
   0  -4 -10   21.10    4.90
   0   4  10   31.60    4.90
   0  -4 -11   -1.40    3.30
   0  -4 -11    2.10    3.60
   0   4  11    5.70    3.90
  -1  -4  11   16.10    6.80
   1   4 -11   18.10    6.30
  -1  -4  10    3.60    4.10
   1   4 -10    5.30    3.90
  -1  -4   9   17.20    5.30
   1   4  -9   16.90    5.10
  -1  -4   8   25.70    5.70
   1   4  -8   24.90    5.10
  -1  -4   7   45.00    6.70
   1   4  -7   41.00    6.40
  -1  -4   6   32.10    5.30
   1   4  -6   34.40    5.60
  -1  -4   5  267.17   12.60
   1   4  -5  297.37   13.00
   1   4  -4  497.35   17.10
  -1  -4   3  164.78    8.00
  -1  -4   3  169.88    7.30
  -1  -4   3  180.48    8.40
   1   4  -3  162.28    7.70
  -1  -4   2 1033.50   23.20
  -1  -4   2  974.30   27.20
  -1  -4   2 1071.29   27.30
   1   4  -2  970.80   25.80
  -1  -4   1 1523.45   34.10
  -1  -4   1 1649.23   38.00
  -1  -4   1 1567.44   36.60
   1   4  -1 1586.44   34.10
   1   4  -1 1519.25   37.40
   1   4  -1 1574.34   36.50
  -1  -4   0 6098.29  313.57
   1   4   0 6328.97  317.47
  -1  -4  -1 1562.44   35.70
  -1  -4  -1 1529.55   35.70
  -1  -4  -1 1544.15   35.50
   1   4   1 1551.24   35.80
   1   4   1 1567.74   35.50
   1   4   1 1562.44   35.60
  -1  -4  -2 1011.10   25.60
  -1  -4  -2  997.10   24.00
  -1  -4  -2 1007.60   24.10
   1   4   2  996.20   26.20
   1   4   2 1030.20   23.70
   1   4   2 1006.40   24.10
   1   4   2 1018.50   25.50
  -1  -4  -3  168.68    7.90
  -1  -4  -3  169.58    6.80
  -1  -4  -3  170.18    6.50
   1   4   3  171.08    7.50
   1   4   3  181.98    6.30
   1   4   3  163.68    7.40
   1   4   3  165.48    6.40
  -1  -4  -4  504.55   15.90
  -1  -4  -4  535.65   17.90
   1   4   4  536.15   14.70
   1   4   4  510.95   15.50
  -1  -4  -5  278.67   11.30
  -1  -4  -5  280.07   12.70
   1   4   5  275.37    9.80
   1   4   5  274.87   10.90
  -1  -4  -6   32.40    5.50
  -1  -4  -6   30.90    4.60
   1   4   6   38.20    3.50
  -1  -4  -7   46.30    7.00
  -1  -4  -7   40.00    5.50
  -1  -4  -8   32.00    5.40
  -1  -4  -8   29.40    5.70
  -1  -4  -9   15.40    4.90
  -1  -4  -9   23.70    4.80
  -1  -4 -10    7.30    4.20
  -1  -4 -10    0.70    3.00
   1   4  10    3.80    3.20
  -1  -4 -11   24.10    6.10
  -1  -4 -11   27.60    7.00
   1   4  11   26.20    5.30
  -2  -4  11  106.09   10.50
   2   4 -11  113.09   11.70
  -2  -4  10   77.69    8.30
   2   4 -10   64.89   10.00
  -2  -4   9   -0.30    2.90
   2   4  -9    1.70    3.20
  -2  -4   8   92.19    8.30
   2   4  -8   68.89   10.40
  -2  -4   7  117.29    8.90
   2   4  -7  116.59    9.40
  -2  -4   6   41.30    6.00
   2   4  -6   36.80    6.10
  -2  -4   5  420.36   16.40
  -2  -4   5  404.46   12.90
   2   4  -5  421.46   16.80
  -2  -4   4  694.83   17.60
  -2  -4   4  674.93   23.60
   2   4  -4  647.84   21.50
  -2  -4   3 1370.96   36.00
  -2  -4   3 1439.96   31.40
   2   4  -3 1337.47   35.80
   2   4  -3 1401.26   36.50
  -2  -4   2  636.54   18.20
  -2  -4   2  607.74   13.40
  -2  -4   2  614.24   18.20
  -2  -4   2  596.04   13.40
   2   4  -2  582.84   17.70
  -2  -4   1 1237.68   30.90
  -2  -4   1 1231.38   30.00
   2   4  -1 1251.67   30.00
   2   4  -1 1207.98   30.90
  -2  -4   0 3237.38   71.89
   2   4   0 3201.18   70.99
   2   4   0 3418.06   73.99
  -2  -4  -1 1228.48   29.70
  -2  -4  -1 1220.48   29.30
   2   4   1 1216.58   29.80
   2   4   1 1231.78   29.10
  -2  -4  -2  604.64   16.50
  -2  -4  -2  627.94   14.50
  -2  -4  -2  587.54   16.90
   2   4   2  579.34   16.40
   2   4   2  593.84   16.60
  -2  -4  -3 1362.46   31.80
  -2  -4  -3 1338.97   34.80
  -2  -4  -3 1378.26   33.70
   2   4   3 1353.26   31.20
   2   4   3 1373.56   34.70
  -2  -4  -4  663.83   18.10
  -2  -4  -4  681.43   21.20
   2   4   4  642.64   18.60
   2   4   4  654.43   17.60
  -2  -4  -5  408.86   16.20
  -2  -4  -5  397.66   13.60
   2   4   5  414.76   13.80
   2   4   5  407.86   13.30
  -2  -4  -6   30.30    4.90
  -2  -4  -7  108.29    9.00
  -2  -4  -7  113.29    7.50
  -2  -4  -8   88.39    8.90
  -2  -4  -8   89.69    6.90
  -2  -4  -9    3.90    2.30
  -2  -4  -9    8.80    4.00
  -2  -4 -10   74.29    7.30
  -2  -4 -10   66.99   10.40
  -2  -4 -11  100.19    9.00
  -2  -4 -11  109.79   13.70
  -3  -4  11    6.30    5.00
   3   4 -11    6.20    4.20
  -3  -4  10   -3.00    3.70
   3   4 -10   14.80    5.10
  -3  -4   9   10.00    3.50
   3   4  -9   -0.50    2.60
  -3  -4   8    5.90    2.90
   3   4  -8    8.50    4.10
  -3  -4   7   54.39    5.90
   3   4  -7   57.09    8.00
  -3  -4   6  151.38    9.50
  -3  -4   6  145.19    6.90
   3   4  -6  174.38   10.90
  -3  -4   5  760.42   24.20
   3   4  -5  721.03   25.00
  -3  -4   4  356.46   14.00
  -3  -4   4  354.56    9.90
   3   4  -4  324.87   14.20
  -3  -4   3  562.44   13.30
  -3  -4   3  559.74   18.20
   3   4  -3  550.34   18.50
   3   4  -3  568.94   18.40
  -3  -4   2  490.65   15.60
  -3  -4   2  440.16   15.10
   3   4  -2  468.35   15.20
   3   4  -2  440.56   15.20
  -3  -4   1 1595.94   37.80
  -3  -4   1 1522.85   38.50
   3   4  -1 1554.04   37.50
   3   4  -1 1567.94   38.80
   3   4  -1 1546.35   33.90
  -3  -4   0 2313.87   52.39
  -3  -4   0 2257.27   51.79
  -3  -4   0 2284.97   53.69
   3   4   0 2372.06   54.19
   3   4   0 2259.37   51.49
  -3  -4  -1 1612.44   37.90
  -3  -4  -1 1520.75   34.30
  -3  -4  -1 1568.84   36.90
   3   4   1 1500.65   36.40
   3   4   1 1500.75   37.60
  -3  -4  -2  473.05   14.40
  -3  -4  -2  454.35   10.50
  -3  -4  -2  461.55   14.40
  -3  -4  -2  457.25   10.40
   3   4   2  440.06   13.70
   3   4   2  442.36   14.20
  -3  -4  -3  581.44   18.00
  -3  -4  -3  581.24   13.70
  -3  -4  -3  587.64   17.80
   3   4   3  529.05   16.90
  -3  -4  -4  344.17   13.80
  -3  -4  -4  353.16   10.20
  -3  -4  -4  353.26   13.50
   3   4   4  358.26    9.90
  -3  -4  -5  738.03   19.40
  -3  -4  -5  699.03   23.60
   3   4   5  706.73   19.00
  -3  -4  -6  149.88    7.20
  -3  -4  -6  145.79    9.60
   3   4   6  145.79    6.90
  -3  -4  -7   49.90    7.20
  -3  -4  -7   44.60    4.40
  -3  -4  -8    8.80    3.80
  -3  -4  -8    5.90    2.30
  -3  -4  -9    0.90    2.20
  -3  -4  -9    7.50    4.00
  -3  -4 -10   13.30    5.10
  -3  -4 -10    3.40    3.20
  -3  -4 -11    9.00    5.00
  -3  -4 -11   -2.10    2.80
  -4  -4  11   15.00    5.80
   4   4 -11    4.80    4.00
  -4  -4  10   52.69    7.60
   4   4 -10   37.60    8.30
  -4  -4   9   31.90    5.60
   4   4  -9   30.80    7.20
  -4  -4   8   25.30    4.90
   4   4  -8   34.20    6.90
  -4  -4   7  295.57   14.50
  -4  -4   6  174.08   10.20
  -4  -4   6  151.08    7.00
   4   4  -6  166.98   11.30
  -4  -4   5  224.68    7.90
  -4  -4   5  235.78   11.50
   4   4  -5  239.88   13.00
  -4  -4   4  161.98    5.60
  -4  -4   4  172.98    9.30
   4   4  -4  170.88    9.90
  -4  -4   3  466.85   16.50
  -4  -4   3  473.85   11.30
   4   4  -3  461.25   17.00
  -4  -4   2 1332.27   35.30
   4   4  -2 1311.57   29.20
   4   4  -2 1368.66   35.30
  -4  -4   1  254.77    9.70
   4   4  -1  243.18    7.00
   4   4  -1  223.98   10.10
   4   4  -1  239.38    9.40
  -4  -4   0  553.44   15.70
  -4  -4   0  487.15   14.50
   4   4   0  503.55   16.60
   4   4   0  519.75   14.50
  -4  -4  -1  242.98    7.50
  -4  -4  -1  268.77   10.60
  -4  -4  -1  245.38    9.40
   4   4   1  261.97    7.30
  -4  -4  -2 1320.57   33.10
  -4  -4  -2 1257.87   33.70
  -4  -4  -3  475.65   15.90
  -4  -4  -3  451.45   16.10
  -4  -4  -4  169.08    9.10
  -4  -4  -4  164.78    9.20
  -4  -4  -5  247.08   12.20
  -4  -4  -5  234.28    7.30
   4   4   5  252.07    7.30
  -4  -4  -6  161.88    6.50
  -4  -4  -6  161.08   10.50
   4   4   6  164.68    6.50
  -4  -4  -7  303.57   15.50
  -4  -4  -7  254.87    9.80
   4   4   7  268.07   10.00
  -4  -4  -8   24.00    5.60
  -4  -4  -8   22.50    3.50
  -4  -4  -9   27.10    4.10
  -4  -4  -9   35.10    7.30
  -4  -4 -10   41.60    8.70
  -4  -4 -11    4.10    4.90
  -5  -4  11   57.19    9.30
   5   4 -11   49.90   10.20
  -5  -4  10   18.30    5.30
   5   4 -10   15.90    5.90
  -5  -4   9   51.79    7.30
   5   4  -9   55.19    9.60
  -5  -4   8   26.30    5.20
   5   4  -8   21.90    6.30
  -5  -4   7   59.69    6.40
   5   4  -7   68.49    9.30
  -5  -4   6  308.77   14.50
  -5  -4   6  313.37   10.60
   5   4  -6  332.47   16.90
  -5  -4   5  189.58    6.80
  -5  -4   5  208.48   11.00
   5   4  -5  170.98   11.30
  -5  -4   4  513.85   13.40
  -5  -4   4  558.74   19.30
   5   4  -4  521.15   20.30
  -5  -4   3  310.27    8.30
  -5  -4   3  320.07   13.10
   5   4  -3  283.17   13.30
   5   4  -3  325.77    8.30
  -5  -4   2  251.97   11.20
   5   4  -2  252.87   11.20
   5   4  -2  253.67    7.30
  -5  -4   1   35.40    3.80
  -5  -4   1   32.50    3.30
   5   4  -1   29.70    2.40
   5   4  -1   30.20    3.90
  -5  -4   0  439.06   16.00
  -5  -4   0  486.95   15.20
  -5  -4   0  468.65   14.30
   5   4   0  476.95   14.10
   5   4   0  465.65   13.90
  -5  -4  -1   34.30    4.60
  -5  -4  -1   30.30    3.80
  -5  -4  -1   29.80    2.30
   5   4   1   28.00    2.20
  -5  -4  -2  257.97   10.70
  -5  -4  -2  269.97   11.80
  -5  -4  -3  337.47   14.00
  -5  -4  -3  328.07   13.10
  -5  -4  -4  489.95   18.20
  -5  -4  -4  537.85   19.60
  -5  -4  -5  193.88   11.00
  -5  -4  -6  334.97   15.90
   5   4   7   55.79    3.30
  -5  -4  -8   14.90    4.60
  -5  -4  -9   55.69    9.00
  -5  -4 -10   15.60    5.60
  -5  -4 -11   43.20    8.80
  -6  -4  10   32.50    6.40
  -6  -4   9   56.59    7.40
   6   4  -9   55.99   10.10
  -6  -4   8   41.10    6.30
   6   4  -8   51.69    9.00
  -6  -4   7   43.40    6.50
  -6  -4   7   39.80    4.20
   6   4  -7   52.79    8.60
  -6  -4   6  136.79    9.10
  -6  -4   6  143.29    6.90
  -6  -4   5   28.70    4.60
  -6  -4   5   24.50    2.40
   6   4  -5   26.20    4.80
  -6  -4   4  113.59    4.40
  -6  -4   4  120.49    8.00
   6   4  -4   97.09    8.20
  -6  -4   3    6.10    2.50
   6   4  -3    7.00    2.80
   6   4  -3    4.20    1.10
  -6  -4   2  200.78   10.30
   6   4  -2  192.88    6.80
   6   4  -2  202.88   10.40
  -6  -4   1   27.60    4.30
   6   4  -1   36.80    5.20
   6   4  -1   37.60    3.00
  -6  -4   0   16.40    3.10
  -6  -4   0   15.30    2.50
  -6  -4   0   15.30    3.30
   6   4   0   15.90    2.70
   6   4   0   16.20    2.80
  -6  -4  -1   35.30    5.00
  -6  -4  -1   41.00    4.90
  -6  -4  -1   33.80    2.60
   6   4   1   33.40    2.60
  -6  -4  -2  198.78   10.60
  -6  -4  -2  203.78    9.80
  -6  -4  -3    2.90    2.00
  -6  -4  -3    5.00    1.90
  -6  -4  -4  109.49    7.70
  -6  -4  -4  114.79    8.70
  -6  -4  -5   35.40    5.70
  -6  -4  -5   32.80    6.30
  -6  -4  -6  160.18   11.00
  -6  -4  -7   37.00    6.80
  -6  -4  -8   48.10    8.20
  -6  -4  -9   50.19    8.70
  -6  -4 -10   30.40    7.50
  -7  -4  10  135.49   11.90
   7   4 -10  126.99   12.90
  -7  -4   9   32.30    5.70
   7   4  -9   35.30    8.50
  -7  -4   8   15.10    4.30
   7   4  -8    5.90    4.80
  -7  -4   7  211.18   11.30
  -7  -4   7  233.98   12.60
   7   4  -7  228.98   15.40
  -7  -4   6  188.18   11.30
  -7  -4   6  193.08    7.20
   7   4  -6  195.78   13.60
  -7  -4   5  459.55   18.20
  -7  -4   5  403.36   11.80
   7   4  -5  442.96   20.40
  -7  -4   4  119.29    4.90
  -7  -4   4  131.39    8.90
   7   4  -4  111.79    4.60
   7   4  -4  139.39   10.20
  -7  -4   3  147.29    9.40
   7   4  -3  162.08   10.30
   7   4  -3  161.18    6.00
  -7  -4   2 1172.28   34.40
   7   4  -2 1177.78   28.90
   7   4  -2 1166.58   34.20
  -7  -4   1  253.67   12.50
   7   4  -1  260.77   11.60
   7   4  -1  266.47    9.80
  -7  -4   0  905.61   26.60
  -7  -4   0  931.61   28.70
  -7  -4   0  901.11   25.00
   7   4   0  863.91   24.80
   7   4   0  923.81   25.40
  -7  -4  -1  270.17   11.60
  -7  -4  -1  248.78    8.80
  -7  -4  -1  261.37   12.80
   7   4   1  257.97   11.20
   7   4   1  249.58    9.00
  -7  -4  -2 1210.88   36.00
  -7  -4  -2 1171.58   33.40
  -7  -4  -3  155.18   10.30
  -7  -4  -3  163.38    9.40
  -7  -4  -4  108.59    9.20
  -7  -4  -4  126.99    8.60
  -7  -4  -5  416.16   17.90
  -7  -4  -5  400.56   19.40
  -7  -4  -7  204.28   13.50
  -7  -4  -8   23.20    5.60
  -7  -4  -9   34.30    6.80
  -7  -4 -10  125.09   11.90
  -8  -4  10   28.20    6.00
   8   4 -10   37.10    8.90
  -8  -4   9  150.68   10.50
  -8  -4   8   15.60    4.70
   8   4  -8    7.70    4.50
  -8  -4   7   23.20    5.00
   8   4  -7   30.80    7.30
  -8  -4   6   10.80    3.80
  -8  -4   6   16.60    2.30
   8   4  -6   18.60    5.80
  -8  -4   5  118.89    8.80
   8   4  -5  125.69   10.50
  -8  -4   4   31.80    5.90
   8   4  -4   22.30    5.30
   8   4  -4   23.70    2.20
  -8  -4   3  332.17   15.30
   8   4  -3  321.17   15.70
   8   4  -3  296.67   10.00
  -8  -4   2  123.29    8.80
   8   4  -2  111.79    5.90
   8   4  -2  115.19    8.30
  -8  -4   1   14.80    3.60
  -8  -4   1   11.80    3.70
   8   4  -1   10.50    3.10
   8   4  -1   11.90    2.70
  -8  -4   0  195.78   11.60
  -8  -4   0  202.78   10.60
   8   4   0  216.38    9.90
  -8  -4  -1   15.90    4.00
  -8  -4  -1   16.40    2.80
  -8  -4  -1   19.30    3.90
   8   4   1   10.10    2.20
   8   4   1   19.30    3.90
  -8  -4  -2  108.79    7.90
  -8  -4  -2  107.59    8.70
   8   4   2  120.19    8.20
  -8  -4  -3  303.97   16.20
  -8  -4  -3  310.57   14.40
   8   4   3  350.36   15.90
  -8  -4  -4   24.00    4.50
  -8  -4  -5  131.69    9.70
  -8  -4  -5  139.89   11.20
  -8  -4  -6   17.70    4.60
  -8  -4  -7   34.00    6.70
  -8  -4  -8    4.70    4.40
  -8  -4  -9  142.89   13.30
  -8  -4 -10   42.50    8.60
  -9  -4   9  205.48   12.70
   9   4  -9  194.88   16.70
  -9  -4   8    7.60    3.60
   9   4  -8    7.30    5.40
  -9  -4   7   22.80    4.90
   9   4  -7   26.80    7.00
  -9  -4   6  128.19   11.30
   9   4  -6  118.09   11.30
  -9  -4   5  155.38   10.80
   9   4  -5  154.38   12.30
  -9  -4   4  368.86   17.20
   9   4  -4  379.06   20.70
   9   4  -4  351.96   11.10
  -9  -4   3  288.67   15.00
   9   4  -3  300.07   15.70
   9   4  -3  295.77   10.30
  -9  -4   2  482.95   20.10
   9   4  -2  481.05   19.50
   9   4  -2  445.36   15.10
  -9  -4   1  190.58   11.90
  -9  -4   1  178.18   10.50
   9   4  -1  166.78    9.80
   9   4  -1  182.08    8.90
  -9  -4   0   64.89    6.90
  -9  -4   0   57.49    6.00
   9   4   0   60.09    5.50
   9   4   0   61.29    5.30
  -9  -4  -1  153.48    7.10
  -9  -4  -1  185.58   12.00
  -9  -4  -1  171.18   10.30
   9   4   1  188.58   10.40
   9   4   1  164.98    7.70
  -9  -4  -2  418.16   20.20
  -9  -4  -2  462.95   18.40
   9   4   2  450.45   11.90
   9   4   2  454.15   18.50
  -9  -4  -3  309.07   14.70
  -9  -4  -3  296.27   16.80
   9   4   3  310.67   15.50
  -9  -4  -4  367.76   19.60
   9   4   4  372.76   18.20
  -9  -4  -5  151.58   12.80
  -9  -4  -5  166.78   11.50
   9   4   5  146.79   11.70
  -9  -4  -6  130.99   10.90
  -9  -4  -7   19.80    4.90
  -9  -4  -8    3.10    3.60
  -9  -4  -9  194.98   15.30
 -10  -4   8   92.69    9.00
  10   4  -8  114.29   14.70
 -10  -4   7   13.80    4.90
  10   4  -7   17.40    5.70
 -10  -4   6   12.60    4.20
  10   4  -6   22.00    5.90
 -10  -4   5    4.40    2.70
  10   4  -5   10.70    4.50
 -10  -4   4   61.79    8.40
  10   4  -4   70.49    9.60
  10   4  -4   65.89    4.30
 -10  -4   3   42.80    7.00
  10   4  -3   47.80    7.60
  10   4  -3   47.10    4.00
 -10  -4   2  140.39   10.70
 -10  -4   2  143.09    9.90
  10   4  -2  126.19    7.30
  10   4  -2  130.49    9.50
 -10  -4   1   72.59    7.20
 -10  -4   1   80.39    8.10
  10   4  -1   79.69    6.20
  10   4  -1   81.29    7.20
 -10  -4   0  145.39   11.30
 -10  -4   0  142.79   11.00
  10   4   0  119.39    7.80
  10   4   0  137.29    8.80
 -10  -4  -1   95.49    9.10
 -10  -4  -1   91.19    8.00
  10   4   1   72.99    7.00
  10   4   1   78.99    5.50
 -10  -4  -2  141.09    9.90
 -10  -4  -2  137.89   11.60
  10   4   2  147.69   10.20
 -10  -4  -3   49.60    8.10
 -10  -4  -3   53.69    7.40
  10   4   3   46.10    7.50
 -10  -4  -4   63.09    8.20
 -10  -4  -4   80.19   11.60
  10   4   4   63.99    8.80
 -10  -4  -5    6.40    3.00
  10   4   5    0.60    4.10
 -10  -4  -6   20.40    5.70
  10   4   6   33.60    7.10
 -10  -4  -7   17.30    5.50
  10   4   7   13.30    5.40
 -10  -4  -8  114.89   12.00
  10   4   8   89.39   12.90
 -11  -4   8  176.38   12.70
  11   4  -8  187.58   17.20
 -11  -4   7    1.70    4.20
 -11  -4   6   29.90    6.40
  11   4  -6   38.80    7.50
 -11  -4   5   18.20    5.20
  11   4  -5   12.80    4.50
 -11  -4   4  465.15   21.80
  11   4  -4  519.55   23.90
 -11  -4   3   38.50    7.20
  11   4  -3   48.80    7.80
  11   4  -3   45.60    4.30
 -11  -4   2  775.62   29.50
 -11  -4   2  741.13   27.30
  11   4  -2  745.03   27.30
  11   4  -2  731.73   22.90
 -11  -4   1   45.90    7.70
 -11  -4   1   62.49    8.10
  11   4  -1   52.59    5.50
  11   4  -1   53.79    6.90
 -11  -4   0   26.50    5.50
 -11  -4   0   27.50    6.60
  11   4   0   18.70    4.00
  11   4   0   14.80    4.00
 -11  -4  -1   47.70    7.20
 -11  -4  -1   49.40    8.70
  11   4   1   57.59    5.00
  11   4   1   39.80    6.50
 -11  -4  -2  746.53   31.30
 -11  -4  -2  731.23   27.20
  11   4   2  774.52   28.00
 -11  -4  -3   31.70    7.20
 -11  -4  -3   37.50    6.60
  11   4   3   41.40    7.10
 -11  -4  -4  548.15   23.50
 -11  -4  -4  543.95   27.30
  11   4   4  570.74   25.10
 -11  -4  -5   27.60    6.70
  11   4   5   23.20    6.80
  11   4   6   30.40    7.10
 -11  -4  -7   -0.70    4.30
  11   4   7   -2.50    4.20
 -11  -4  -8  195.18   15.60
  11   4   8  177.88   15.80
 -12  -4   7   10.70    4.40
  12   4  -7    9.30    5.30
 -12  -4   6   71.49   10.00
  12   4  -6   57.19   10.50
 -12  -4   5    6.30    4.10
  12   4  -5   22.90    6.40
 -12  -4   4   62.39    9.20
  12   4  -4   57.29    9.30
 -12  -4   3  150.08   12.30
 -12  -4   3  133.59   11.20
  12   4  -3  142.49   11.50
  12   4  -3  128.89    7.50
 -12  -4   2   28.60    6.50
 -12  -4   2   28.50    6.60
  12   4  -2   28.10    4.50
 -12  -4   1   36.10    7.50
 -12  -4   1   30.50    6.80
  12   4  -1   38.20    6.00
  12   4  -1   34.60    5.30
 -12  -4   0   96.09    8.70
 -12  -4   0   81.69   11.10
  12   4   0   76.39    7.50
  12   4   0   86.19    7.30
 -12  -4  -1   35.00    6.40
 -12  -4  -1   37.50    8.10
  12   4   1   36.40    4.50
  12   4   1   35.70    6.50
 -12  -4  -2   37.00    6.50
 -12  -4  -2   30.30    7.30
  12   4   2   29.70    6.40
 -12  -4  -3  150.78   13.80
 -12  -4  -3  136.79   10.90
  12   4   3  146.79   12.20
 -12  -4  -4   50.69    9.80
 -12  -4  -4   50.49    8.40
  12   4   4   29.80    6.40
 -12  -4  -5   22.90    6.10
  12   4   5   18.40    5.90
 -12  -4  -6   63.79   10.00
  12   4   6   52.69   11.70
 -12  -4  -7    4.10    4.20
  12   4   7    8.80    4.50
 -13  -4   5   66.89    9.90
  13   4  -5   59.09    9.80
 -13  -4   4   68.49   10.10
  13   4  -4   71.29   10.80
 -13  -4   3  348.57   18.80
 -13  -4   3  300.07   18.50
  13   4  -3  320.17   18.40
 -13  -4   2   27.30    6.50
 -13  -4   2   27.00    7.00
  13   4  -2   38.90    5.70
  13   4  -2   36.60    6.40
 -13  -4   1   81.39   10.40
 -13  -4   1  104.89   11.10
  13   4  -1   80.59    7.20
  13   4  -1   85.29    7.80
 -13  -4   0  178.98   14.80
 -13  -4   0  189.08   13.00
  13   4   0  182.88   11.80
  13   4   0  172.38   10.40
 -13  -4  -1   96.09   12.90
 -13  -4  -1   71.79    9.50
  13   4   1   80.39    9.90
  13   4   1   90.79    6.10
 -13  -4  -2   19.40    5.90
 -13  -4  -2   34.80    8.00
  13   4   2   37.80    6.90
 -13  -4  -3  340.77   18.50
  13   4   3  310.57   18.20
 -13  -4  -4   66.39   11.70
 -13  -4  -4   63.09    9.30
  13   4   4   68.59   10.10
 -13  -4  -5   63.19    9.90
 -14  -4   4  133.19   12.60
 -14  -4   4  102.89   14.80
  14   4  -4  145.89   13.30
 -14  -4   3   29.40    7.40
  14   4  -3   24.30    7.00
 -14  -4   2   28.90    7.20
  14   4  -2   22.80    5.90
 -14  -4   1   14.70    5.10
  14   4  -1   24.50    5.80
  14   4  -1   25.20    5.30
 -14  -4   0   21.00    6.70
 -14  -4   0   23.90    5.90
  14   4   0   16.60    6.10
  14   4   0   26.50    4.60
 -14  -4  -1   26.70    6.40
 -14  -4  -1   23.80    8.20
  14   4   1   30.50    6.40
 -14  -4  -2   23.10    5.50
 -14  -4  -2   20.40    6.50
  14   4   2   25.40    5.50
 -14  -4  -3    5.30    6.10
  14   4   3   14.60    5.60
 -14  -4  -4  126.69   11.70
  14  -5   3  110.69   13.90
 -14   5  -3  132.39   10.70
  14  -5   2  130.89   10.00
  14  -5   2  112.09   11.70
 -14   5  -2  128.19   10.00
  14  -5   1   22.80    6.30
  14  -5   1   20.10    7.00
 -14   5  -1    8.70    3.80
  14  -5   0   21.30    5.60
  14  -5   0   14.40    5.60
 -14   5   0   10.30    4.20
  14  -5  -1   12.50    4.80
  14  -5  -1   24.40    5.90
 -14   5   1   11.40    4.60
  14  -5  -2  136.09   12.70
  14  -5  -2  125.19   11.20
 -14   5   2  122.19   10.70
  14  -5  -3  144.99   13.90
  14  -5  -3  125.59   10.80
 -14   5   3  138.99   11.70
  13  -5   5   21.50    6.80
 -13   5  -5   27.80    5.80
 -13   5  -4    5.30    3.50
  13  -5   3   79.89   11.40
  13  -5   3   81.49    7.00
 -13   5  -3   58.39    7.60
  13  -5   2   32.10    5.60
  13  -5   2   28.80    7.10
 -13   5  -2   28.10    5.20
  13  -5   1   93.99    8.60
  13  -5   1   97.29   10.20
 -13   5  -1   96.39    8.40
  13  -5   0    2.50    3.80
  13  -5   0    1.10    3.60
 -13   5   0    4.50    3.30
  13  -5  -1   92.79    9.70
  13  -5  -1   93.09    9.30
 -13   5   1   84.99    8.40
  13  -5  -2   35.70    7.40
  13  -5  -2   26.60    6.00
 -13   5   2   22.20    5.70
  13  -5  -3   97.89    9.10
  13  -5  -3   68.39   10.90
  13  -5  -4    2.60    3.30
  13  -5  -4    5.70    4.70
  13  -5  -5   27.40    5.90
  13  -5  -5   38.10   11.10
  12  -5   6   62.49   10.70
 -12   5  -6   65.69    8.90
  12  -5   5   32.10    8.40
 -12   5  -5   38.20    6.00
  12  -5   4  182.08   14.50
  12  -5   4  167.28    8.40
 -12   5  -4  186.78   11.60
  12  -5   3  111.29   11.20
  12  -5   3  120.09    8.10
  12  -5   2   57.89    6.90
  12  -5   2   55.39    8.50
  12  -5   1   45.50    7.00
  12  -5   1   47.70    8.20
 -12   5  -1   48.80    7.60
  12  -5   0    9.70    3.80
  12  -5   0    9.60    3.60
 -12   5   0   10.50    3.50
  12  -5  -1   54.99    8.20
  12  -5  -1   51.19    8.10
 -12   5   1   52.89    7.30
  12  -5  -2   65.89    9.90
  12  -5  -2   57.59    8.10
 -12   5   2   61.29    7.60
  12  -5  -3  113.89    9.40
  12  -5  -3  144.29   12.50
  12  -5  -4  168.78   14.40
  12  -5  -4  181.18   11.60
  12  -5  -5   43.30    9.60
  12  -5  -5   48.40    7.60
  12  -5  -6   73.09   12.60
  12  -5  -6   74.59    9.20
  11  -5   7   26.20    7.60
 -11   5  -7   52.69    7.70
  11  -5   6    5.70    4.20
 -11   5  -6   15.60    4.50
  11  -5   5   50.99    4.00
  11  -5   5   47.40    8.60
 -11   5  -5   59.59    7.40
  11  -5   4  114.29   11.00
 -11   5  -4  109.09    8.30
  11  -5   3  690.93   21.90
  11  -5   3  637.74   27.50
 -11   5  -3  638.24   22.90
  11  -5   2   75.09   10.20
  11  -5   2   56.09    6.90
 -11   5  -2   64.69    6.20
  11  -5   1   29.30    5.90
  11  -5   1   40.20    6.20
 -11   5  -1   32.10    5.20
  11  -5   0   13.40    4.20
  11  -5   0    9.30    4.10
 -11   5   0    7.80    2.90
  11  -5  -1   36.40    6.60
  11  -5  -1   35.10    6.70
 -11   5   1   35.10    5.40
  11  -5  -2   55.19    7.80
  11  -5  -2   57.79    8.30
  11  -5  -3  620.54   23.40
  11  -5  -3  614.64   27.00
 -11   5   3  545.25   26.50
  11  -5  -4  101.79   12.70
  11  -5  -4   94.59    8.10
 -11   5   4  104.49    9.30
  11  -5  -5   68.79    8.20
  11  -5  -5   58.39   10.30
  11  -5  -6    2.40    3.60
  11  -5  -6    5.90    4.50
  11  -5  -7   48.30    6.80
  11  -5  -7   37.00   10.00
  10  -5   8   89.09   12.80
 -10   5  -8   93.09    9.00
  10  -5   7   52.89    9.70
 -10   5  -7   75.59    7.80
  10  -5   6   70.69   11.00
  10  -5   6   70.49    3.80
 -10   5  -6   72.89    7.20
  10  -5   5  114.79   10.90
  10  -5   5  106.89    6.20
 -10   5  -5  108.89    8.20
  10  -5   4  122.09   10.60
 -10   5  -4  111.89    8.00
  10  -5   3  214.48   14.00
  10  -5   3  196.38   10.10
 -10   5  -3  203.28   10.60
  10  -5   2  150.78   11.30
  10  -5   2  134.19    8.60
 -10   5  -2  158.38    9.00
  10  -5   1    2.70    3.00
  10  -5   1    2.60    2.80
 -10   5  -1    5.70    2.30
  10  -5   0  196.08   12.20
  10  -5   0  182.08   11.50
 -10   5   0  196.78   10.20
  10  -5  -1    8.30    2.90
  10  -5  -1   11.70    3.50
 -10   5   1    4.80    2.30
  10  -5  -2  168.98   12.10
  10  -5  -2  159.28   10.40
 -10   5   2  153.18   10.80
  10  -5  -3  212.58   11.80
  10  -5  -3  193.38   13.60
 -10   5   3  178.08   11.60
  10  -5  -4  131.39   12.00
  10  -5  -4  106.59    8.30
 -10   5   4  105.39    8.70
  10  -5  -5  119.79    8.70
  10  -5  -5  108.19   11.00
 -10   5   5  115.39    8.80
  10  -5  -6   77.29   11.60
  10  -5  -6   84.89    7.70
  10  -5  -7   59.69   11.10
  10  -5  -7   65.29    8.10
  10  -5  -8   77.19   12.20
   9  -5   9   57.99   10.70
  -9   5  -9   66.39    9.50
  -9   5  -8  110.49    9.60
   9  -5   7    0.30    3.30
   9  -5   7    3.60    1.80
  -9   5  -7    2.80    2.40
   9  -5   6   17.90    2.70
   9  -5   6   11.50    4.80
  -9   5  -6   11.30    3.50
   9  -5   5   11.60    4.60
   9  -5   5   12.20    2.40
   9  -5   5   10.70    2.70
  -9   5  -5    9.60    3.10
   9  -5   4   26.70    4.30
   9  -5   4   19.80    5.30
  -9   5  -4   21.70    4.00
   9  -5   3  155.28   11.40
   9  -5   3  140.89    8.20
  -9   5  -3  155.58    8.70
   9  -5   2    8.70    2.70
   9  -5   2    3.50    2.30
  -9   5  -2    5.80    2.00
   9  -5   1    3.50    2.60
   9  -5   1    0.30    2.10
  -9   5  -1    1.90    1.80
   9  -5   0   -0.50    2.20
   9  -5   0    0.20    1.90
  -9   5   0   -1.20    1.80
   9  -5  -1   -1.10    1.70
   9  -5  -1   -0.50    2.00
  -9   5   1    0.00    2.00
   9  -5  -2   12.50    3.70
   9  -5  -2    8.20    3.60
  -9   5   2   11.30    3.90
   9  -5  -3  162.48   12.00
   9  -5  -3  153.38    9.80
  -9   5   3  161.98   10.20
   9  -5  -4   20.60    5.70
   9  -5  -4   21.10    4.30
  -9   5   4   22.30    4.80
   9  -5  -5    9.40    3.50
   9  -5  -5   14.20    5.40
  -9   5   5   15.40    3.60
   9  -5  -6   13.90    3.40
   9  -5  -6   10.70    4.30
  -9   5   6   20.60    4.00
   9  -5  -7    7.00    3.30
   9  -5  -7    3.60    3.60
   9  -5  -8  102.29   14.10
   9  -5  -9   74.49   12.30
   8  -5   9  106.19   13.60
  -8   5  -9  120.29   10.60
   8  -5   8   75.39   11.00
  -8   5  -8   93.19    8.50
   8  -5   7   28.30    6.40
   8  -5   7   32.30    3.70
  -8   5  -7   28.30    5.40
   8  -5   6   63.69    4.60
   8  -5   6   66.49    5.60
   8  -5   6   70.09    9.90
  -8   5  -6   66.29    6.40
   8  -5   5   23.30    3.40
   8  -5   5   33.00    6.50
   8  -5   5   28.90    3.50
  -8   5  -5   39.70    5.40
   8  -5   4   65.19    4.90
   8  -5   4   70.49    9.30
  -8   5  -4   75.99    6.00
   8  -5   3  480.65   20.50
  -8   5  -3  506.45   16.90
   8  -5   2    4.00    2.50
   8  -5   2    2.50    2.00
  -8   5  -2    6.50    2.10
   8  -5   1  630.94   23.40
   8  -5   1  673.03   22.00
  -8   5  -1  685.63   20.30
   8  -5   0  231.08   12.30
   8  -5   0  236.68   12.10
  -8   5   0  271.77   10.80
   8  -5  -1  652.43   22.70
   8  -5  -1  665.33   23.70
  -8   5   1  650.13   23.40
   8  -5  -2   11.10    3.10
   8  -5  -2    6.20    3.40
  -8   5   2    7.40    2.70
   8  -5  -3  500.65   18.50
   8  -5  -3  439.66   20.60
  -8   5   3  510.65   18.40
   8  -5  -4   86.69    8.60
   8  -5  -4   83.79    6.70
  -8   5   4   73.79    5.80
   8  -5  -5   31.80    6.60
   8  -5  -5   40.90    5.90
  -8   5   5   27.90    4.10
   8  -5  -6   68.29    6.60
   8  -5  -6   82.89   11.50
   8  -5  -7   27.30    6.20
   8  -5  -7   27.50    5.10
   8  -5  -8   77.29   12.60
   8  -5  -9   99.09   14.30
   7  -5  10   19.10    6.20
  -7   5 -10   16.40    5.70
   7  -5   9   11.10    5.60
  -7   5  -9   10.80    4.30
   7  -5   8   14.40    4.70
  -7   5  -8   14.90    4.20
   7  -5   7   26.70    6.60
  -7   5  -7   28.40    5.20
   7  -5   6   61.69    8.80
  -7   5  -6   70.29    6.40
   7  -5   5  152.68   11.00
   7  -5   5  141.49    7.00
  -7   5  -5  146.29    8.60
   7  -5   4  100.09    5.80
   7  -5   4  106.99    5.90
   7  -5   4  113.19    9.10
  -7   5  -4  117.89    7.00
   7  -5   3   14.50    2.60
   7  -5   3   27.20    5.20
  -7   5  -3   18.90    2.90
   7  -5   2   10.60    3.30
  -7   5  -2   16.60    2.80
   7  -5   1  457.65   16.40
   7  -5   1  470.45   18.20
  -7   5  -1  481.85   15.00
   7  -5   0  605.74   20.60
   7  -5   0  613.54   21.20
   7  -5  -1  448.46   17.80
   7  -5  -1  454.65   17.10
  -7   5   1  462.25   17.50
   7  -5  -2   20.60    4.40
   7  -5  -2   14.30    3.40
  -7   5   2   12.40    3.10
   7  -5  -3   15.60    4.20
   7  -5  -3   18.40    3.80
  -7   5   3   24.40    3.90
   7  -5  -4  113.09    9.40
   7  -5  -4  117.69    7.80
  -7   5   4  106.99    6.60
   7  -5  -5  145.09    8.80
   7  -5  -5  142.39    7.60
   7  -5  -5  120.39   10.70
  -7   5   5  152.38    7.30
   7  -5  -6   78.89   10.50
   7  -5  -6   70.19    6.50
  -7   5   6   69.59    4.50
   7  -5  -7   22.40    4.60
   7  -5  -7   39.50    8.00
   7  -5  -8   15.20    5.50
   7  -5  -9   17.20    5.80
   7  -5 -10   23.50    7.00
  -6   5 -10  194.78   13.40
   6  -5   9  128.39   12.20
  -6   5  -9  129.89   10.50
   6  -5   8  117.99   11.00
  -6   5  -8  106.09    8.70
   6  -5   7  196.68   13.50
  -6   5  -7  182.18   11.00
   6  -5   6  241.98   14.20
  -6   5  -6  226.08   11.50
   6  -5   5  383.36   17.60
  -6   5  -5  365.26   14.30
   6  -5   4  186.98    8.10
   6  -5   4  180.18   10.90
  -6   5  -4  184.38    8.60
   6  -5   3  686.93   23.80
   6  -5   3  654.53   18.90
  -6   5  -3  650.33   18.90
   6  -5   2  190.88    8.40
   6  -5   2  203.88   10.80
  -6   5  -2  194.08    7.70
   6  -5   1  112.09    6.60
   6  -5   1  112.59    7.50
  -6   5  -1  114.89    5.50
   6  -5   0    0.90    1.30
   6  -5   0    0.80    1.30
   6  -5  -1  106.19    7.20
   6  -5  -1   97.89    6.70
  -6   5   1  121.79    7.30
   6  -5  -2  193.98    9.50
   6  -5  -2  199.78   11.00
  -6   5   2  182.58    9.00
   6  -5  -3  666.03   20.90
   6  -5  -3  650.43   23.80
   6  -5  -3  645.04   19.10
  -6   5   3  647.74   19.40
   6  -5  -4  191.38    8.30
   6  -5  -4  215.28   10.20
   6  -5  -4  199.38   12.40
  -6   5   4  191.38    8.10
   6  -5  -5  359.86   18.10
   6  -5  -5  364.26   14.70
   6  -5  -5  328.17   11.60
  -6   5   5  360.66   11.40
   6  -5  -6  245.98   15.50
   6  -5  -6  219.18   11.40
  -6   5   6  241.08    7.90
   6  -5  -7  183.48   10.90
   6  -5  -7  169.88   13.40
   6  -5  -8  127.59   12.30
   6  -5  -9  132.09   16.00
   5  -5  11   40.50    8.70
  -5   5 -11   32.60    7.10
   5  -5  10   47.80    8.80
  -5   5 -10   35.40    7.20
   5  -5   9   11.20    4.90
  -5   5  -9   18.90    4.60
   5  -5   8   18.40    5.20
  -5   5  -8   15.10    3.90
   5  -5   7   33.40    6.70
  -5   5  -7   28.30    4.90
   5  -5   6  444.56   19.50
  -5   5  -6  436.26   16.70
   5  -5   5  425.46   18.20
  -5   5  -5  452.85   15.80
   5  -5   4  101.29    5.80
   5  -5   4  105.89    6.10
   5  -5   4  107.09    7.90
  -5   5  -4  104.39    6.00
   5  -5   3  101.69    7.20
   5  -5   3   90.69    4.70
  -5   5  -3   93.69    5.00
   5  -5   2  117.19    5.90
   5  -5   2  119.19    7.50
  -5   5  -2  113.69    5.10
   5  -5   1  322.07   13.10
   5  -5   1  345.87   11.90
  -5   5  -1  330.87   10.10
   5  -5   0  160.38    8.20
   5  -5   0  150.38    7.70
   5  -5  -1  329.17   12.60
   5  -5  -1  333.47   13.10
   5  -5  -1  322.87   11.50
   5  -5  -2  114.09    7.60
   5  -5  -2  113.29    5.70
   5  -5  -2  113.29    6.80
  -5   5   2  118.89    6.20
   5  -5  -3   98.89    5.10
   5  -5  -3   99.49    7.60
   5  -5  -3   95.99    6.10
  -5   5   3   93.19    5.10
   5  -5  -4  107.39    6.80
   5  -5  -4  106.69    8.50
   5  -5  -4  103.79    5.10
  -5   5   4  112.89    5.10
   5  -5  -5  497.45   20.90
   5  -5  -5  445.66   16.80
  -5   5   5  458.05   12.50
   5  -5  -6  436.06   17.10
   5  -5  -6  429.96   20.50
   5  -5  -7   41.30    7.50
   5  -5  -8    9.20    3.70
   5  -5  -9   11.40    5.30
   5  -5 -10   24.00    6.60
   5  -5 -11   37.00    8.90
  -4   5 -11   44.70    8.00
   4  -5  10   10.30    5.30
  -4   5 -10   21.20    5.90
   4  -5   9   12.00    4.30
  -4   5  -9   13.90    3.70
   4  -5   8   81.99    8.50
  -4   5  -8   78.29    7.50
  -4   5  -7   91.89    7.40
   4  -5   6  166.98   10.90
  -4   5  -6  173.88    9.50
   4  -5   5  751.42   25.30
  -4   5  -5  749.92   22.50
   4  -5   4 1430.36   34.40
   4  -5   4 1390.86   38.70
   4  -5   4 1377.56   35.40
  -4   5  -4 1439.46   35.50
   4  -5   3  347.07   10.30
   4  -5   3  337.17   13.60
  -4   5  -3  333.87   10.80
   4  -5   2   79.09    5.70
   4  -5   2   81.79    3.60
  -4   5  -2   73.49    3.60
   4  -5   1  463.45   15.60
   4  -5   1  436.66   13.70
  -4   5  -1  454.35   11.90
   4  -5   0  257.67   11.40
   4  -5   0  243.08    9.60
   4  -5   0  252.37    9.70
   4  -5  -1  419.66   13.20
   4  -5  -1  458.75   15.30
  -4   5   1  445.46   15.50
  -4   5   1  460.45   16.00
   4  -5  -2   75.39    3.90
   4  -5  -2   68.29    4.90
   4  -5  -2   73.59    5.70
  -4   5   2   82.29    5.20
   4  -5  -3  342.27   10.00
   4  -5  -3  331.07   14.30
   4  -5  -3  340.87   12.60
  -4   5   3  348.37   10.20
   4  -5  -4 1401.36   32.50
   4  -5  -4 1463.45   37.50
   4  -5  -4 1461.95   41.00
  -4   5   4 1382.76   32.20
   4  -5  -5  766.92   23.50
   4  -5  -5  733.33   26.60
   4  -5  -6  161.68   11.40
   4  -5  -6  184.68    9.90
   4  -5  -7   87.79    9.10
   4  -5  -8   76.39   10.60
   4  -5  -9   18.50    6.10
   4  -5 -10   21.10    6.40
   3  -5  11  100.39   13.30
  -3   5 -11   88.69   11.50
   3  -5  10    3.80    3.40
  -3   5 -10    2.60    3.40
  -3   5  -9    2.90    2.60
  -3   5  -8   82.89    7.40
  -3   5  -7   43.10    5.90
  -3   5  -6   93.29    6.80
   3  -5   5  314.07   13.90
  -3   5  -5  315.97   12.40
   3  -5   4   55.49    3.80
   3  -5   4   63.69    5.40
   3  -5   4   63.29    4.60
  -3   5  -4   63.89    4.40
   3  -5   3  181.38    7.60
   3  -5   3  193.78    9.10
   3  -5   3  192.38    6.60
  -3   5  -3  192.88    7.10
   3  -5   2  429.46   10.70
   3  -5   2  405.56   15.50
  -3   5  -2  405.26   10.90
   3  -5   1  581.44   17.20
  -3   5  -1  554.14   13.40
  -3   5  -1  570.84   16.80
   3  -5   0  173.28    7.10
   3  -5   0  182.78    7.70
   3  -5   0  177.58    7.40
  -3   5   0  170.58    7.40
   3  -5  -1  579.64   17.30
   3  -5  -1  566.84   15.40
   3  -5  -1  591.44   17.00
  -3   5   1  584.84   15.70
  -3   5   1  553.24   16.70
  -3   5   1  566.04   16.60
   3  -5  -2  447.36   14.90
   3  -5  -2  406.86   13.30
   3  -5  -2  404.56   10.80
  -3   5   2  396.56   13.40
  -3   5   2  402.16   13.20
   3  -5  -3  185.98    9.70
   3  -5  -3  211.88    9.30
   3  -5  -3  172.78    8.10
   3  -5  -3  187.58    5.40
   3  -5  -4   61.99    5.90
   3  -5  -4   64.89    5.30
   3  -5  -4   66.29    5.00
   3  -5  -5  334.67   15.40
   3  -5  -5  341.17   14.60
   3  -5  -5  314.67   13.20
   3  -5  -6  106.39    8.80
   3  -5  -6   82.69    7.40
   3  -5  -7   59.39    8.70
   3  -5  -7   57.59    8.30
   3  -5  -8   88.49   11.10
   3  -5  -8   88.79    9.30
   3  -5  -9    6.20    3.80
   3  -5 -10    4.60    4.30
   3  -5 -11   88.49   12.30
   2  -5  11   53.19    9.70
   2  -5  11   63.19    9.80
  -2   5 -10  122.69   10.70
  -2   5  -9   17.50    4.80
  -2   5  -8  160.18   10.70
  -2   5  -7   83.09    7.00
  -2   5  -6  728.93   23.20
  -2   5  -5   36.10    4.60
   2  -5   4  363.66   13.50
   2  -5   4  343.27   11.50
  -2   5  -4  342.67   11.80
   2  -5   3  325.97   10.00
   2  -5   3  341.27   11.50
  -2   5  -3  339.67   10.40
   2  -5   2   29.00    3.60
   2  -5   2   29.40    1.70
  -2   5  -2   34.60    3.00
  -2   5  -2   31.30    1.90
   2  -5   1 2411.96   54.09
  -2   5  -1 2228.58   53.49
  -2   5  -1 2367.66   49.70
   2  -5   0  364.56   11.50
  -2   5   0  370.96    9.40
  -2   5   0  378.96   11.60
   2  -5  -1 2332.87   53.59
   2  -5  -1 2293.17   53.29
   2  -5  -1 2269.37   51.89
  -2   5   1 2352.56   54.89
  -2   5   1 2342.47   52.09
   2  -5  -2   30.00    3.10
   2  -5  -2   32.00    1.50
   2  -5  -2   30.80    2.90
   2  -5  -2   31.90    2.90
  -2   5   2   24.10    3.20
  -2   5   2   26.90    3.40
   2  -5  -3  353.86   12.70
   2  -5  -3  338.37   13.40
   2  -5  -3  341.17   14.60
   2  -5  -4  326.77   12.50
   2  -5  -4  334.77   13.50
   2  -5  -4  366.56   14.50
   2  -5  -5   36.50    5.50
   2  -5  -5   35.50    4.70
   2  -5  -5   36.70    5.30
   2  -5  -6  721.53   25.40
   2  -5  -6  725.23   25.80
   2  -5  -7   85.59    8.10
   2  -5  -7   95.19    8.50
  -2   5   7   82.29    2.70
   2  -5  -8  193.58   12.90
   2  -5  -8  162.88   12.00
   2  -5  -9   19.60    5.20
   2  -5  -9   14.60    5.20
   2  -5 -10   99.19   12.20
   2  -5 -10  109.49   11.00
   2  -5 -11   47.40    8.30
   1  -5  11   83.69   11.90
   1  -5  10    2.00    3.70
  -1   5 -10    6.30    3.30
  -1   5  -9   71.69   10.40
  -1   5  -8    0.00    2.20
  -1   5  -8    3.10    2.30
  -1   5  -7   74.89    6.70
  -1   5  -7   78.49    7.00
  -1   5  -6   42.10    5.60
  -1   5  -6   34.60    5.10
  -1   5  -5   47.50    4.60
  -1   5  -5   43.00    4.20
   1  -5   4  242.08    9.30
  -1   5  -4  234.18    9.20
   1  -5   3  799.12   21.10
   1  -5   3  825.02   22.80
   1  -5   3  876.71   22.70
  -1   5  -3  833.32   21.20
   1  -5   2  724.23   18.90
   1  -5   2  706.33   16.90
   1  -5   2  675.83   18.90
   1  -5   1   41.70    1.40
   1  -5   1   41.40    2.90
  -1   5  -1   42.90    2.80
   1  -5   0 2010.60   43.60
   1  -5   0 1994.40   45.80
  -1   5   0 2001.50   43.50
  -1   5   0 2036.70   45.90
   1  -5  -1   38.70    3.00
   1  -5  -1   44.40    3.00
   1  -5  -1   44.40    2.70
   1  -5  -1   42.80    2.50
  -1   5   1   41.90    3.10
  -1   5   1   46.40    2.70
   1  -5  -2  689.63   15.40
   1  -5  -2  699.93   18.90
   1  -5  -2  716.53   19.10
   1  -5  -2  706.83   19.30
  -1   5   2  678.83   18.70
  -1   5   2  655.63   18.60
   1  -5  -3  860.11   23.60
   1  -5  -3  847.72   23.50
   1  -5  -3  751.72   23.70
  -1   5   3  831.02   23.20
  -1   5   3  845.02   22.90
  -1   5   3  830.02   22.60
   1  -5  -4  218.58   10.30
   1  -5  -4  237.68   10.70
   1  -5  -4  221.28    9.80
  -1   5   4  228.28    5.50
  -1   5   4  232.88    5.70
   1  -5  -5   36.90    5.20
   1  -5  -5   50.09    5.20
  -1   5   5   42.20    2.10
  -1   5   5   39.30    2.30
   1  -5  -6   40.20    5.70
   1  -5  -6   29.40    5.20
  -1   5   6   31.40    2.20
  -1   5   6   38.00    2.70
   1  -5  -7   77.29    7.30
   1  -5  -7   85.79    8.10
  -1   5   7   71.79    3.70
  -1   5   7   81.49    4.50
   1  -5  -8    4.00    2.80
   1  -5  -8   -0.70    2.40
  -1   5   8    3.80    1.60
  -1   5   8    0.20    1.40
   1  -5  -9   95.39   11.60
   1  -5  -9   94.59    8.90
  -1   5   9   84.69    4.60
  -1   5   9   85.69    5.10
   1  -5 -10   -4.20    3.10
   1  -5 -10    1.60    3.20
  -1   5  10    4.40    1.80
   1  -5 -11  107.99   10.70
   0  -5  11   53.39    9.10
   0   5 -11   45.50    8.10
   0  -5  10    6.90    4.60
   0   5 -10   -1.10    3.30
   0  -5   9   49.60    8.40
   0   5  -9   52.39    7.60
   0  -5   8    0.70    2.50
   0   5  -8    1.20    2.00
   0  -5   7  869.51   30.40
   0   5  -7  867.71   28.70
   0   5  -6    2.00    2.00
   0   5  -5 1319.87   36.20
   0  -5   4   -0.70    1.00
   0   5  -4   -0.50    1.10
   0  -5   3 1065.39   26.30
   0  -5   3 1049.00   28.10
   0  -5   3 1046.10   26.40
   0   5  -3 1045.70   27.80
   0  -5   2    0.80    0.80
   0  -5   2    0.60    0.50
   0  -5   1 6392.16  315.67
   0   5  -1 5824.62  357.66
   0  -5   0   -0.60    0.60
   0  -5   0    0.60    0.50
   0  -5   0    2.00    1.00
   0   5   0   -0.60    0.40
   0   5   0   -0.50    0.50
   0   5   0    2.30    0.90
   0  -5  -1 5725.63  336.07
   0   5   1 5974.20  351.16
   0  -5  -2    0.80    0.70
   0  -5  -2    0.20    0.80
   0  -5  -2    1.50    1.00
   0  -5  -2    1.00    0.40
   0   5   2    0.60    0.70
   0   5   2    0.20    0.50
   0   5   2    0.50    0.70
   0   5   2    0.70    0.70
   0  -5  -3 1065.49   28.50
   0  -5  -3 1017.90   24.50
   0  -5  -3 1052.99   27.50
   0   5   3 1073.69   27.80
   0   5   3 1063.59   28.10
   0   5   3 1075.79   24.50
   0   5   3 1087.39   27.20
   0  -5  -4   -0.70    0.70
   0  -5  -4   -1.40    0.70
   0   5   4   -0.70    0.60
   0   5   4   -0.90    0.90
   0  -5  -5 1390.56   37.30
   0  -5  -5 1381.66   38.50
   0   5   5 1352.16   32.10
   0  -5  -6    0.20    1.60
   0  -5  -6    0.30    1.80
   0   5   6    1.30    1.10
   0  -5  -7  849.91   28.30
   0  -5  -7  860.21   29.90
   0   5   7  843.82   23.10
   0  -5  -8    0.10    1.80
   0  -5  -8   -3.10    2.00
   0   5   8    1.60    1.90
   0  -5  -9   36.20    7.20
   0  -5  -9   53.99    8.10
   0  -5 -10   -1.20    2.70
   0  -5 -10   -2.30    2.60
   0   5  10    0.80    2.70
   0  -5 -11   49.10    8.00
   0  -5 -11   67.49   16.30
  -1  -5  11   97.59   10.30
   1   5 -11  123.69   11.50
  -1  -5  10    2.40    4.00
   1   5 -10    6.10    3.50
  -1  -5   9   75.19   10.00
   1   5  -9   87.39    8.70
  -1  -5   8   -1.00    2.30
   1   5  -8    2.70    2.10
  -1  -5   7   81.09    7.70
   1   5  -7   81.99    7.60
  -1  -5   6   36.50    6.10
   1   5  -6   32.60    5.40
  -1  -5   5   34.90    5.40
   1   5  -5   42.80    5.60
  -1  -5   4  236.18   11.10
   1   5  -4  216.38   10.20
  -1  -5   3  788.12   23.60
  -1  -5   3  836.42   24.40
  -1  -5   3  845.42   20.50
  -1  -5   3  819.42   22.10
   1   5  -3  831.82   23.50
  -1  -5   2  676.03   16.70
  -1  -5   2  710.33   20.70
  -1  -5   2  696.13   19.80
   1   5  -2  741.73   20.00
  -1  -5   1   44.70    2.10
  -1  -5   1   44.00    3.10
  -1  -5   1   41.70    3.40
   1   5  -1   37.80    3.30
   1   5  -1   43.10    2.00
  -1  -5   0 1942.31   43.70
  -1  -5   0 2006.30   44.00
  -1  -5   0 1961.80   45.80
   1   5   0 1933.11   43.70
   1   5   0 2066.69   46.10
   1   5   0 1934.51   43.90
  -1  -5  -1   41.10    2.80
  -1  -5  -1   44.50    2.80
  -1  -5  -1   40.40    2.80
   1   5   1   48.70    3.00
   1   5   1   45.90    2.80
   1   5   1   41.20    2.70
  -1  -5  -2  698.33   17.80
  -1  -5  -2  712.33   19.30
  -1  -5  -2  692.93   17.70
   1   5   2  686.63   18.00
   1   5   2  710.93   19.10
   1   5   2  707.53   19.00
  -1  -5  -3  843.12   23.50
  -1  -5  -3  836.22   21.70
  -1  -5  -3  828.12   20.90
   1   5   3  817.12   20.70
   1   5   3  819.72   24.20
   1   5   3  824.02   21.10
  -1  -5  -4  231.18   10.70
  -1  -5  -4  234.68    9.50
   1   5   4  228.78    8.80
   1   5   4  237.68    8.20
  -1  -5  -5   37.80    4.00
  -1  -5  -5   34.60    5.20
  -1  -5  -6   31.30    5.50
  -1  -5  -6   36.50    5.10
   1   5   6   34.30    3.40
  -1  -5  -7   85.39    7.90
  -1  -5  -7   65.29    6.00
  -1  -5  -8    4.80    3.00
  -1  -5  -8    2.10    2.40
  -1  -5  -9   81.19    7.70
  -1  -5  -9   87.49   11.10
  -1  -5 -10    3.20    3.00
  -1  -5 -10    5.70    4.40
   1   5  10    4.70    3.10
  -1  -5 -11  102.99    9.70
  -1  -5 -11   97.19   15.10
   1   5  11  122.99    9.30
  -2  -5  11   65.39    9.90
   2   5 -11   63.79   10.20
  -2  -5  10  100.79   10.00
   2   5 -10   93.99   10.00
  -2  -5   9    5.80    3.90
   2   5  -9   19.80    5.40
  -2  -5   8  151.78   11.00
   2   5  -8  162.88   11.60
  -2  -5   7   91.69    8.30
   2   5  -7   87.49    8.10
  -2  -5   6  732.23   25.40
   2   5  -6  730.53   25.70
  -2  -5   5   35.90    5.20
  -2  -5   5   35.30    3.00
   2   5  -5   34.70    5.20
  -2  -5   4  352.66   14.30
  -2  -5   4  350.36   10.30
   2   5  -4  341.67   14.00
  -2  -5   3  324.57   13.00
   2   5  -3  356.56   14.80
   2   5  -3  331.97   13.00
  -2  -5   2   23.30    3.30
  -2  -5   2   24.40    1.00
  -2  -5   2   24.40    3.60
   2   5  -2   28.90    3.10
   2   5  -2   35.50    3.50
  -2  -5   1 2341.77   54.09
  -2  -5   1 2367.16   55.39
   2   5  -1 2316.37   50.39
   2   5  -1 2333.17   57.29
   2   5  -1 2404.56   53.99
  -2  -5   0  377.76   12.30
  -2  -5   0  384.56   11.00
  -2  -5   0  391.56   11.20
   2   5   0  384.06   10.10
   2   5   0  381.56   12.50
  -2  -5  -1 2226.68   52.79
  -2  -5  -1 2287.37   52.39
   2   5   1 2381.96   53.39
   2   5   1 2317.37   52.09
  -2  -5  -2   32.80    3.00
  -2  -5  -2   35.90    2.10
  -2  -5  -2   37.30    2.90
   2   5   2   26.70    2.50
   2   5   2   25.90    2.60
   2   5   2   30.30    2.80
  -2  -5  -3  323.67   11.00
  -2  -5  -3  314.97   13.40
  -2  -5  -3  338.77   10.10
   2   5   3  338.57    9.50
  -2  -5  -4  350.66   13.80
  -2  -5  -4  351.26   11.30
  -2  -5  -4  329.77   12.00
   2   5   4  330.87   11.50
   2   5   4  357.36   10.80
  -2  -5  -5   40.00    3.60
  -2  -5  -5   40.80    5.60
   2   5   5   35.40    3.30
   2   5   5   30.60    3.20
  -2  -5  -6  693.63   24.80
  -2  -5  -7   76.29    6.20
  -2  -5  -7   95.39    8.40
  -2  -5  -8  164.08    9.60
  -2  -5  -8  141.89   11.30
  -2  -5  -9   16.60    4.00
  -2  -5  -9   20.40    5.60
  -2  -5 -10  112.79   11.30
  -2  -5 -10   84.79    8.20
  -2  -5 -11   46.10    7.10
  -3  -5  11   87.39   10.40
   3   5 -11   89.09   12.30
   3   5 -10    5.30    4.30
  -3  -5   9    6.10    3.70
   3   5  -9   -2.10    3.00
  -3  -5   8   85.49    8.40
   3   5  -8   76.89    9.90
  -3  -5   7   56.49    7.70
   3   5  -7   51.69    7.90
  -3  -5   6   93.99    5.20
  -3  -5   6   91.49    7.70
   3   5  -6  106.09    8.60
  -3  -5   5  343.37   14.70
  -3  -5   5  318.77   10.10
   3   5  -5  308.47   14.60
  -3  -5   4   63.69    3.00
  -3  -5   4   53.59    5.10
   3   5  -4   68.59    6.00
  -3  -5   3  190.68    4.80
  -3  -5   3  189.38    9.50
   3   5  -3  192.68    9.50
  -3  -5   2  402.86   14.40
  -3  -5   2  395.16   14.10
   3   5  -2  401.96   14.00
   3   5  -2  416.76   14.70
  -3  -5   1  585.84   18.00
   3   5  -1  568.84   13.20
   3   5  -1  572.44   16.60
   3   5  -1  575.34   18.00
  -3  -5   0  181.38    8.00
  -3  -5   0  179.58    6.70
  -3  -5   0  177.78    7.00
   3   5   0  173.88    8.10
   3   5   0  175.88    6.50
  -3  -5  -1  588.54   17.20
  -3  -5  -1  561.74   14.40
  -3  -5  -1  584.64   16.50
   3   5   1  558.74   16.10
   3   5   1  578.54   17.40
  -3  -5  -2  411.86   13.50
  -3  -5  -2  404.96   10.00
  -3  -5  -2  401.76   13.30
   3   5   2  400.86   13.40
  -3  -5  -3  196.78    8.90
  -3  -5  -3  177.18    5.70
  -3  -5  -3  182.58    8.40
   3   5   3  181.78    8.10
  -3  -5  -4   66.79    5.40
  -3  -5  -4   63.59    3.50
  -3  -5  -4   58.59    4.90
   3   5   4   66.49    3.20
  -3  -5  -5  326.77   10.80
  -3  -5  -5  310.87   14.20
   3   5   5  324.07   10.30
  -3  -5  -6   84.59    7.50
  -3  -5  -6   78.09    5.20
   3   5   6   87.39    5.10
  -3  -5  -7   45.10    4.20
  -3  -5  -7   38.90    6.60
  -3  -5  -8   89.09    8.80
  -3  -5  -8   84.19    6.30
  -3  -5  -9   -3.70    2.40
  -3  -5  -9    5.00    2.60
  -3  -5 -10    0.80    2.80
  -3  -5 -10    0.40    3.10
  -3  -5 -11    3.60    3.10
  -4  -5  11   50.69    8.00
   4   5 -11   58.39    9.70
   4   5 -10   22.00    6.30
  -4  -5   9   15.40    4.70
   4   5  -9   13.70    5.20
  -4  -5   8   79.29    7.80
   4   5  -8   83.49   10.70
  -4  -5   7   83.09    7.60
   4   5  -7  109.99   14.10
  -4  -5   6  163.78    6.80
  -4  -5   6  160.98   10.30
   4   5  -6  153.98   10.90
  -4  -5   5  713.83   18.50
  -4  -5   5  761.92   25.00
   4   5  -5  748.73   26.30
  -4  -5   4 1421.16   31.70
  -4  -5   4 1457.95   39.40
   4   5  -4 1387.66   39.80
  -4  -5   3  330.57   13.60
   4   5  -3  338.57   13.90
  -4  -5   2   78.39    5.80
  -4  -5   1  426.16   15.10
  -4  -5   1  417.66   14.20
   4   5  -1  446.36   11.10
   4   5  -1  448.06   14.20
  -4  -5   0  245.48   10.30
  -4  -5   0  248.48    8.90
  -4  -5   0  242.28    9.40
   4   5   0  256.37    8.70
  -4  -5  -1  441.56   12.20
  -4  -5  -1  467.75   15.50
  -4  -5  -2   68.39    4.90
  -4  -5  -2   69.69    5.00
  -4  -5  -2   70.69    2.50
  -4  -5  -3  337.27   12.90
  -4  -5  -3  324.07   12.90
  -4  -5  -4 1431.56   38.60
  -4  -5  -4 1411.46   30.90
  -4  -5  -4 1404.56   38.30
  -4  -5  -5  750.22   24.40
  -4  -5  -5  733.33   24.80
  -4  -5  -5  723.23   18.00
  -4  -5  -6  180.28   11.20
  -4  -5  -6  154.18    6.30
   4   5   6  155.68    6.20
  -4  -5  -7   91.49    8.60
  -4  -5  -7   84.49    5.10
   4   5   7   81.39    5.00
  -4  -5  -8   71.59    5.60
  -4  -5  -8   80.19   10.00
  -4  -5  -9   21.10    5.60
  -4  -5  -9   14.80    3.30
  -4  -5 -10   18.90    6.40
  -4  -5 -11   54.49   10.10
  -5  -5  11   36.00    7.00
   5   5 -11   39.90    9.00
  -5  -5  10   24.40    6.00
   5   5 -10   41.80    9.50
  -5  -5   9   17.70    4.70
   5   5  -9    9.40    4.80
  -5  -5   8    6.10    3.00
   5   5  -8    8.10    3.70
  -5  -5   7   27.70    5.40
  -5  -5   7   30.80    3.80
   5   5  -7   23.80    5.90
  -5  -5   6  421.46   18.00
  -5  -5   6  418.46   12.40
   5   5  -6  445.66   20.20
  -5  -5   5  453.05   18.10
  -5  -5   5  439.46   11.80
   5   5  -5  460.15   19.60
  -5  -5   4  114.99    7.90
  -5  -5   4  108.59    3.40
   5   5  -4  100.89    7.90
  -5  -5   3   94.19    6.80
   5   5  -3   92.49    7.00
  -5  -5   2  112.59    7.30
   5   5  -2  101.29    6.70
   5   5  -2  114.89    3.70
  -5  -5   1  330.87   13.10
  -5  -5   1  317.27   12.00
   5   5  -1  322.57   12.00
   5   5  -1  318.47    9.40
  -5  -5   0  161.08    8.60
  -5  -5   0  168.58    7.90
  -5  -5   0  159.58    7.10
   5   5   0  161.58    6.90
  -5  -5  -1  321.27   13.20
  -5  -5  -1  336.77   12.40
  -5  -5  -1  333.47   10.10
   5   5   1  344.97    9.80
  -5  -5  -2  109.69    6.60
  -5  -5  -2  111.39    7.00
  -5  -5  -3   92.59    6.50
  -5  -5  -3  103.89    7.20
  -5  -5  -4  107.89    7.80
  -5  -5  -4  107.29    7.60
  -5  -5  -5  445.26   18.10
  -5  -5  -5  442.16   18.30
  -5  -5  -6  436.96   19.00
  -5  -5  -7   26.40    5.60
  -5  -5  -8   13.60    4.50
  -5  -5  -9   13.70    4.90
  -5  -5 -10   28.80    7.60
  -5  -5 -11   36.30    8.30
  -6  -5  10  178.68   12.10
   6   5 -10  170.18   17.40
  -6  -5   9  123.19    9.90
   6   5  -9  114.49   11.50
  -6  -5   8  109.19    9.10
   6   5  -8  120.99   11.60
  -6  -5   7  189.08   11.60
   6   5  -7  187.78   13.60
  -6  -5   6  227.98    7.50
  -6  -5   6  235.48   12.90
   6   5  -6  234.48   14.80
  -6  -5   5  340.17   15.50
  -6  -5   5  328.77    8.90
   6   5  -5  343.37   17.00
  -6  -5   4  182.68   10.50
   6   5  -4  194.98   11.60
  -6  -5   3  661.13   22.70
   6   5  -3  680.03   15.60
   6   5  -3  661.53   23.20
  -6  -5   2  203.08   10.50
   6   5  -2  195.18    6.40
   6   5  -2  188.88    9.90
  -6  -5   1  133.89    8.20
   6   5  -1  120.79    5.50
  -6  -5   0    0.80    1.40
  -6  -5   0    1.80    1.30
  -6  -5   0    0.30    1.10
   6   5   0    1.80    1.10
   6   5   0    0.90    1.00
  -6  -5  -1  124.49    8.00
  -6  -5  -1  115.69    5.30
  -6  -5  -1  118.49    7.10
   6   5   1  128.69    5.30
  -6  -5  -2  205.68    9.80
  -6  -5  -2  196.38   10.50
  -6  -5  -2  188.38    5.00
  -6  -5  -3  678.93   23.50
  -6  -5  -3  670.33   22.20
  -6  -5  -4  198.88   11.50
  -6  -5  -4  184.78   10.50
  -6  -5  -5  357.76   17.10
  -6  -5  -5  356.36   16.20
  -6  -5  -6  228.68   13.30
  -6  -5  -7  169.78   12.00
  -6  -5  -8  117.89   10.30
  -6  -5  -9  106.49   10.80
  -6  -5 -10  194.48   15.50
  -7  -5  10   13.40    5.00
   7   5 -10   11.40    6.10
  -7  -5   9   20.00    5.00
   7   5  -9   16.00    6.30
  -7  -5   8   17.20    4.50
   7   5  -8   12.70    4.60
  -7  -5   7   26.40    2.70
  -7  -5   7   24.40    5.30
   7   5  -7   35.40    7.50
  -7  -5   6   62.19    6.70
  -7  -5   6   70.09    3.00
   7   5  -6   72.09    9.80
  -7  -5   5  131.69    9.50
   7   5  -5  139.39   10.70
  -7  -5   4  120.69    8.60
   7   5  -4  103.59    8.90
  -7  -5   3   20.30    4.30
   7   5  -3   16.40    1.50
   7   5  -3   15.70    4.00
  -7  -5   2    8.10    3.00
   7   5  -2   11.70    3.40
   7   5  -2   15.10    2.20
  -7  -5   1  453.45   18.00
  -7  -5   1  454.75   16.50
   7   5  -1  436.06   16.10
   7   5  -1  453.75   14.00
  -7  -5   0  578.54   18.20
  -7  -5   0  609.34   20.00
  -7  -5   0  629.04   21.90
   7   5   0  588.84   18.20
   7   5   0  574.84   18.10
  -7  -5  -1  487.95   19.10
  -7  -5  -1  436.66   16.40
  -7  -5  -1  451.15   13.60
   7   5   1  450.05   13.40
   7   5   1  447.76   16.00
  -7  -5  -2   15.40    1.20
  -7  -5  -2   16.90    3.60
  -7  -5  -2   16.70    4.20
  -7  -5  -3   18.70    4.40
  -7  -5  -3   17.70    3.60
  -7  -5  -4  118.69    9.40
  -7  -5  -4  116.69    8.40
  -7  -5  -5  164.88   11.80
  -7  -5  -5  151.88   10.50
  -7  -5  -6   82.69    7.90
  -7  -5  -7   22.20    5.20
  -7  -5  -8   25.70    6.30
  -7  -5  -9   27.00    7.60
  -8  -5   9  137.49   10.80
   8   5  -9  120.29   12.90
  -8  -5   8   89.49    8.80
   8   5  -8   86.19   12.10
  -8  -5   7   33.80    5.50
   8   5  -7   26.70    6.50
  -8  -5   6   60.19    8.20
   8   5  -6   71.59   10.00
  -8  -5   5   33.10    5.70
   8   5  -5   21.80    5.20
  -8  -5   4   80.59    7.60
   8   5  -4   80.59    8.10
   8   5  -4   71.89    3.10
  -8  -5   3  489.05   19.90
   8   5  -3  494.65   13.50
   8   5  -3  507.15   20.50
  -8  -5   2    7.20    2.90
   8   5  -2    8.30    2.90
   8   5  -2    8.60    2.10
  -8  -5   1  692.73   22.90
  -8  -5   1  646.94   24.00
   8   5  -1  642.94   21.60
  -8  -5   0  245.68   12.00
  -8  -5   0  257.77   13.50
   8   5   0  242.98   10.60
  -8  -5  -1  659.83   22.20
  -8  -5  -1  689.33   24.50
  -8  -5  -1  624.54   19.10
   8   5   1  662.73   21.50
   8   5   1  619.34   18.10
  -8  -5  -2    7.30    3.20
  -8  -5  -2   11.20    2.90
   8   5   2    4.30    2.30
  -8  -5  -3  525.25   19.70
  -8  -5  -3  456.45   20.80
  -8  -5  -4   57.89    9.80
  -8  -5  -4   83.79    7.50
  -8  -5  -5   24.60    6.10
  -8  -5  -5   22.00    4.70
  -8  -5  -6   75.79    9.80
  -8  -5  -7   38.30    7.20
  -8  -5  -8   75.79   10.50
  -8  -5  -9  110.59   13.50
  -9  -5   9   73.59    9.40
   9   5  -9   63.69   11.20
  -9  -5   8  106.49    9.60
   9   5  -8   93.19   12.90
  -9  -5   7   -4.40    2.60
   9   5  -7   15.60    5.80
  -9  -5   6   18.00    4.80
   9   5  -6   17.20    5.80
   9   5  -5   14.60    4.90
  -9  -5   4   15.10    4.30
   9   5  -4   22.10    2.00
  -9  -5   3  141.99   10.30
   9   5  -3  157.08    6.40
   9   5  -3  153.68   10.90
  -9  -5   2    4.40    3.40
   9   5  -2    6.00    2.60
   9   5  -2    9.10    2.50
  -9  -5   1    3.00    2.40
  -9  -5   1    1.90    2.10
   9   5  -1    0.30    1.90
   9   5  -1    0.20    1.60
  -9  -5   0    2.90    2.80
  -9  -5   0   -2.00    1.90
   9   5   0    2.50    2.10
   9   5   0   -0.90    1.50
  -9  -5  -1    2.00    2.20
  -9  -5  -1    1.40    1.50
   9   5   1   -0.20    1.50
   9   5   1    1.10    1.40
  -9  -5  -2    7.60    3.10
  -9  -5  -2    8.90    3.10
   9   5   2    6.20    2.90
  -9  -5  -3  163.98   12.20
  -9  -5  -3  163.28   10.60
   9   5   3  167.68   11.30
  -9  -5  -4   21.90    5.50
  -9  -5  -4   29.40    5.40
   9   5   4   34.70    6.60
  -9  -5  -5   14.00    4.50
  -9  -5  -5    9.30    4.90
  -9  -5  -6   24.30    6.00
  -9  -5  -7    5.60    3.50
  -9  -5  -8  100.59   12.80
 -10  -5   8  109.89   10.00
  10   5  -8  100.89   14.00
 -10  -5   7   63.69    8.60
  10   5  -7   60.99   10.90
 -10  -5   6   64.99    8.90
  10   5  -6   77.29   11.20
 -10  -5   5  106.79    9.50
  10   5  -5  105.39   10.60
 -10  -5   4  115.29    9.80
  10   5  -4  115.69   10.40
  10   5  -4  108.19    4.70
 -10  -5   3  183.68   12.80
  10   5  -3  200.58   12.80
  10   5  -3  207.98    8.10
 -10  -5   2  139.59   10.10
 -10  -5   2  116.99   10.10
  10   5  -2  163.78    8.00
  10   5  -2  157.28   10.40
 -10  -5   1    4.90    2.90
 -10  -5   1    7.00    3.40
  10   5  -1    8.30    2.90
  10   5  -1    6.00    2.30
 -10  -5   0  192.78   12.90
 -10  -5   0  178.48   11.20
  10   5   0  192.18   10.30
  10   5   0  186.78    9.80
 -10  -5  -1    3.60    3.30
 -10  -5  -1    4.30    2.20
 -10  -5  -1    8.60    3.30
  10   5   1    5.00    2.80
  10   5   1    4.40    1.90
 -10  -5  -2  150.18   11.90
 -10  -5  -2  160.18   10.60
  10   5   2  138.29    9.80
 -10  -5  -3  221.28   12.90
 -10  -5  -3  227.08   15.20
  10   5   3  189.28   12.50
 -10  -5  -4  108.19    9.20
 -10  -5  -4  106.49   10.80
  10   5   4  102.69    9.80
 -10  -5  -5   85.49   12.10
 -10  -5  -5  130.99   10.80
  10   5   5  123.49   11.10
 -10  -5  -6   88.59   11.00
  10   5   6   79.09   11.20
 -10  -5  -7   54.59    8.90
  10   5   7   56.09    9.90
 -10  -5  -8  107.29   13.30
  10   5   8   94.19   13.40
 -11  -5   7   35.50    6.70
 -11  -5   6   10.40    3.90
  11   5  -6    2.60    3.50
 -11  -5   5   50.79    8.40
  11   5  -5   55.69    9.50
 -11  -5   4  106.69   10.20
  11   5  -4  102.59   10.20
 -11  -5   3  617.04   26.30
  11   5  -3  672.83   26.50
  11   5  -3  628.54   19.30
 -11  -5   2   63.39    9.30
 -11  -5   2   53.39    7.70
  11   5  -2   57.59    7.70
  11   5  -2   65.29    5.50
 -11  -5   1   34.90    6.80
 -11  -5   1   43.40    7.10
  11   5  -1   24.20    4.80
  11   5  -1   36.60    5.10
 -11  -5   0   12.20    4.70
 -11  -5   0    5.40    3.30
  11   5   0    5.10    2.70
  11   5   0   10.80    3.30
 -11  -5  -1   32.60    7.10
 -11  -5  -1   32.80    6.00
  11   5   1   33.90    6.20
 -11  -5  -2   47.80    6.90
 -11  -5  -2   77.19   11.10
  11   5   2   58.29    9.60
 -11  -5  -3  598.54   27.80
 -11  -5  -3  612.74   24.50
  11   5   3  601.04   24.60
 -11  -5  -4  107.09    9.70
 -11  -5  -4  114.99   11.70
  11   5   4  120.89   10.60
 -11  -5  -5   53.69    8.50
 -11  -5  -5   58.49   10.10
  11   5   5   56.79    9.00
 -11  -5  -6   17.10    5.10
  11   5   6    5.10    4.50
 -11  -5  -7   31.50    8.10
  11   5   7   35.90    7.70
 -12  -5   6   65.29    9.10
  12   5  -6   80.79   11.50
 -12  -5   5   40.20    7.40
  12   5  -5   54.49    9.00
 -12  -5   4  181.18   13.30
  12   5  -4  166.68   13.00
 -12  -5   3  100.99   10.10
 -12  -5   3  122.89   10.70
  12   5  -3  130.99   10.90
  12   5  -3   65.89    5.30
 -12  -5   2   55.19    8.40
 -12  -5   2   59.99    9.40
  12   5  -2   45.70    5.60
 -12  -5   1   62.39    9.80
 -12  -5   1   44.20    7.20
  12   5  -1   61.79    7.70
  12   5  -1   55.49    5.80
 -12  -5   0    1.00    2.70
 -12  -5   0    9.60    4.00
  12   5   0    8.80    3.50
  12   5   0    7.10    2.90
 -12  -5  -1   45.60    8.40
 -12  -5  -1   50.89    7.50
  12   5   1   42.40    4.70
  12   5   1   47.40    7.90
 -12  -5  -2   76.29   11.50
 -12  -5  -2   50.39    7.80
  12   5   2   72.89    9.20
 -12  -5  -3  123.89   10.30
 -12  -5  -3  161.18   13.90
  12   5   3  111.09   10.80
 -12  -5  -4  165.78   14.70
 -12  -5  -4  186.88   13.50
  12   5   4  170.98   13.30
 -12  -5  -5   36.20    7.70
  12   5   5   40.70    8.40
 -12  -5  -6   53.39    8.70
  12   5   6   74.89   13.20
 -13  -5   5   20.40    5.90
  13   5  -5   30.40    8.10
 -13  -5   4    0.20    4.50
 -13  -5   4    5.10    4.70
  13   5  -4   -4.60    3.70
 -13  -5   3  106.79   10.60
 -13  -5   3   80.19   11.60
  13   5  -3   70.99    9.70
 -13  -5   2   34.00    7.20
 -13  -5   2   28.00    6.50
  13   5  -2   37.60    6.80
  13   5  -2   33.20    5.00
 -13  -5   1  106.59   11.00
 -13  -5   1   81.19   10.40
  13   5  -1  101.59    8.30
  13   5  -1   83.19    7.60
 -13  -5   0    1.70    2.90
 -13  -5   0   -5.60    2.70
  13   5   0    0.20    2.50
  13   5   0    0.90    4.00
 -13  -5  -1   88.89    8.90
 -13  -5  -1   84.09   12.50
  13   5   1   82.59    5.70
  13   5   1   94.69    9.30
 -13  -5  -2   18.80    5.50
 -13  -5  -2   22.10    7.40
  13   5   2   22.80    5.80
 -13  -5  -3   68.19   14.40
 -13  -5  -3   72.89   10.00
  13   5   3   88.69   10.90
 -13  -5  -4    2.40    3.70
 -13  -5  -4   -2.10    4.00
  13   5   4   -4.60    3.40
 -14  -5   3  174.48   14.20
  14   5  -3  117.59   11.90
 -14  -5   2  111.09   13.90
 -14  -5   2  124.59   11.90
  14   5  -2  127.29   11.20
 -14  -5   1   11.10    5.60
  14   5  -1   13.70    5.10
 -14  -5   0   15.50    6.00
 -14  -5   0   12.10    5.90
  14   5   0   24.80    6.00
  14   5   0   18.40    4.20
 -14  -5  -1   20.60    5.90
 -14  -5  -1   28.70    8.10
  14   5   1   17.90    4.80
 -14  -5  -2  134.99   14.10
  14   5   2  139.39   12.00
 -14  -5  -3  132.09   13.60
 -14  -5  -3  104.59   15.40
  14   5   3  123.99   11.70
  14  -6   3  221.38   17.20
 -14   6  -3  203.28   13.00
  14  -6   2   73.49    8.50
 -14   6  -2   70.79    8.60
  14  -6   1  195.88   14.10
  14  -6   1  200.48   15.00
 -14   6  -1  183.88   12.30
  14  -6   0   21.30    6.00
  14  -6   0   11.10    5.50
 -14   6   0   12.40    4.30
  14  -6  -1  202.98   14.90
  14  -6  -1  171.78   13.70
 -14   6   1  200.48   13.00
  14  -6  -2   84.69   12.10
  14  -6  -2   78.39   10.30
 -14   6   2   78.39   10.00
  14  -6  -3  224.88   17.30
  14  -6  -3  227.98   14.50
 -14   6   3  191.28   13.80
  13  -6   5   23.40    7.10
 -13   6  -5   17.50    5.10
  13  -6   4  145.79   14.20
 -13   6  -4  108.69    9.40
  13  -6   3  194.48   15.40
  13  -6   3  202.48   11.10
 -13   6  -3  208.08   12.30
  13  -6   2   -1.90    3.20
  13  -6   2    2.10    3.60
 -13   6  -2    3.40    3.10
  13  -6   1   20.70    5.00
  13  -6   1    9.50    4.10
 -13   6  -1   12.10    4.10
  13  -6   0   26.80    6.80
  13  -6   0   13.70    5.00
 -13   6   0   25.10    5.10
  13  -6  -1   18.30    5.70
  13  -6  -1   10.70    4.60
 -13   6   1   12.10    3.80
  13  -6  -2   -1.00    4.10
  13  -6  -2    6.70    3.90
 -13   6   2   -1.60    3.50
  13  -6  -3  208.68   16.00
  13  -6  -3  183.38   12.90
  13  -6  -4  123.09   10.30
  13  -6  -4  120.19   15.00
  13  -6  -5   36.60    9.10
  13  -6  -5   26.90    5.90
  12  -6   6   20.40    7.10
 -12   6  -6   11.00    4.70
 -12   6  -5   50.89    7.20
  12  -6   4   90.19   12.40
  12  -6   4   91.09    6.60
  12  -6   3   80.69   11.30
  12  -6   3   90.49    7.40
 -12   6  -3   77.99    7.50
  12  -6   2   34.40    5.80
  12  -6   2   23.40    5.80
 -12   6  -2   18.10    4.30
  12  -6   1   85.59    8.30
  12  -6   1   78.59   10.40
 -12   6  -1   93.99    7.60
  12  -6   0   43.00    7.50
  12  -6   0   48.40    7.80
 -12   6   0   38.50    5.60
  12  -6  -1  103.89   10.00
  12  -6  -1   89.59    9.30
 -12   6   1   88.19    7.90
  12  -6  -2   29.60    6.30
  12  -6  -2   13.10    5.40
 -12   6   2   19.20    5.10
  12  -6  -3   84.29    8.10
  12  -6  -3   99.49   12.30
  12  -6  -4   82.49   12.00
  12  -6  -4   73.79    9.10
  12  -6  -5   62.79    8.30
  12  -6  -5   60.89   10.80
  12  -6  -6   16.80    4.60
  12  -6  -6   12.40    6.00
  11  -6   7   47.90    9.40
 -11   6  -7   59.59    8.30
  11  -6   6   22.20    6.50
  11  -6   5    5.30    3.80
  11  -6   5   11.00    2.80
 -11   6  -5    6.10    3.10
  11  -6   4  335.17   19.50
  11  -6   4  317.57   13.10
 -11   6  -4  335.07   15.00
  11  -6   3  167.38    9.90
  11  -6   3  165.88   13.00
 -11   6  -3  165.98    9.80
  11  -6   2   69.59    7.00
  11  -6   2   48.40    8.10
 -11   6  -2   69.39    6.40
  11  -6   1    3.80    3.80
  11  -6   1    3.50    3.20
 -11   6  -1    2.20    2.20
  11  -6   0    9.60    4.10
  11  -6   0   15.40    4.50
 -11   6   0   18.50    4.30
  11  -6  -1    5.70    3.20
  11  -6  -1    0.80    3.30
 -11   6   1   -1.60    1.90
  11  -6  -2   75.69   10.40
  11  -6  -2   66.19    8.50
  11  -6  -3  179.88   11.60
  11  -6  -3  192.58   14.20
  11  -6  -4  331.67   20.00
  11  -6  -4  348.27   16.50
  11  -6  -5    1.20    3.90
  11  -6  -5    9.00    4.40
  11  -6  -6    4.30    4.40
  11  -6  -6    8.50    3.80
  11  -6  -7   37.60   10.50
  11  -6  -7   69.19    8.60
  10  -6   8   23.90    7.40
 -10   6  -8   20.70    5.50
  10  -6   7  149.79   19.00
 -10   6  -7  125.59   10.80
  10  -6   6   80.99   11.50
  10  -6   6   55.99    4.70
 -10   6  -6   65.29    7.70
  10  -6   5   84.09   11.40
 -10   6  -5   89.19    7.40
  10  -6   4   97.39    6.80
  10  -6   4  115.29   10.60
 -10   6  -4   92.69    7.20
  10  -6   3   -0.50    2.00
  10  -6   3   -0.90    2.90
 -10   6  -3    3.70    2.20
  10  -6   2  124.09   10.50
  10  -6   2  132.69    8.80
 -10   6  -2  123.29    7.80
  10  -6   1  497.75   21.80
  10  -6   1  511.05   20.00
 -10   6  -1  501.55   17.80
  10  -6   0  201.98   12.30
  10  -6   0  197.48   14.40
 -10   6   0  210.18   10.60
  10  -6  -1  544.05   22.60
  10  -6  -1  520.55   21.80
  10  -6  -2  126.09   10.90
  10  -6  -2  132.09    9.80
  10  -6  -3    3.60    2.90
  10  -6  -3    5.00    3.90
  10  -6  -4  106.39   10.80
  10  -6  -4   96.89    9.20
  10  -6  -5  101.59   13.00
  10  -6  -5   90.39    7.90
  10  -6  -6   59.49   10.70
  10  -6  -6   79.49    7.50
  10  -6  -7  147.89   14.30
  10  -6  -7  135.99    9.90
  10  -6  -8   33.80    6.80
  10  -6  -8   29.30    8.00
   9  -6   9   53.89   10.30
  -9   6  -9   59.49    7.90
  -9   6  -8   62.39    8.20
   9  -6   7   18.00    3.10
   9  -6   7   17.70    6.10
  -9   6  -7   22.00    4.60
   9  -6   6   49.50    8.30
  -9   6  -6   52.69    6.60
   9  -6   5  132.79   11.40
   9  -6   5  123.89    7.10
  -9   6  -5  132.89    8.50
   9  -6   4   33.80    6.80
   9  -6   4   33.50    4.50
  -9   6  -4   31.70    4.60
   9  -6   3  463.75   17.20
   9  -6   3  534.85   22.50
  -9   6  -3  514.25   17.50
   9  -6   2   14.10    3.50
  -9   6  -2   15.50    3.10
   9  -6   1  199.98   12.40
   9  -6   1  202.88   11.10
  -9   6  -1  228.88   10.10
   9  -6   0   55.09    7.20
   9  -6   0   50.49    7.20
  -9   6   0   45.90    4.80
   9  -6  -1  223.68   12.60
   9  -6  -1  222.78   13.00
   9  -6  -2   15.10    4.80
   9  -6  -2   17.00    4.20
   9  -6  -3  515.75   23.30
   9  -6  -3  512.45   19.90
   9  -6  -4   33.70    5.50
   9  -6  -4   46.20    8.40
   9  -6  -5  119.29   11.70
   9  -6  -5  132.29    9.10
   9  -6  -6   66.39   10.70
   9  -6  -7   21.70    6.50
   9  -6  -7   21.50    4.50
   9  -6  -8   80.49    8.00
   9  -6  -8   71.09   12.00
   9  -6  -9   60.89   11.90
   8  -6   9    7.70    4.90
  -8   6  -9   14.30    4.50
   8  -6   8   12.20    5.00
   8  -6   7   51.69    4.60
   8  -6   7   49.00    8.50
  -8   6  -7   44.10    6.40
   8  -6   6   31.40    4.00
   8  -6   6   33.50    7.00
  -8   6  -6   35.90    5.60
   8  -6   5   44.50    7.80
   8  -6   5   45.40    4.20
  -8   6  -5   47.60    5.80
   8  -6   4   42.90    4.20
   8  -6   4   42.40    7.30
  -8   6  -4   51.59    4.60
   8  -6   3  534.85   21.90
   8  -6   3  501.05   17.30
  -8   6  -3  525.95   17.10
   8  -6   2  134.39    7.90
   8  -6   2  131.99    9.70
  -8   6  -2  135.29    7.10
   8  -6   1  238.98   12.90
   8  -6   1  257.17   12.00
  -8   6  -1  251.77   10.20
   8  -6   0  101.19    8.20
   8  -6   0  109.19    8.00
  -8   6   0   98.49    6.30
   8  -6  -1  236.18   12.80
   8  -6  -1  234.98   12.20
   8  -6  -2  136.79    9.10
   8  -6  -2  146.59   10.40
   8  -6  -3  532.55   22.50
   8  -6  -3  511.85   19.40
   8  -6  -4   40.40    5.70
   8  -6  -4   44.00    7.60
   8  -6  -5   52.49    6.70
   8  -6  -5   56.79    9.30
   8  -6  -6   30.00    5.20
   8  -6  -6   20.70    4.10
   8  -6  -6   43.00    8.30
   8  -6  -7   53.69    7.30
   8  -6  -7   40.60    8.90
   8  -6  -8   21.40    6.60
   8  -6  -9   17.30    6.30
   7  -6  10  101.79   13.80
  -7   6 -10   78.79    9.80
   7  -6   9   71.09   10.90
  -7   6  -9   52.99    7.80
   7  -6   8    4.90    3.90
  -7   6  -8    9.70    3.20
   7  -6   7  177.08   13.10
  -7   6  -7  149.99    9.70
   7  -6   6   98.19    9.50
  -7   6  -6   83.09    6.80
   7  -6   5  205.78   12.90
  -7   6  -5  184.68    9.50
   7  -6   4   17.00    3.00
   7  -6   4   13.80    4.00
  -7   6  -4   15.00    2.90
   7  -6   3    7.60    2.10
   7  -6   3    9.80    3.10
  -7   6  -3    6.20    2.30
   7  -6   2  818.82   24.20
   7  -6   2  837.42   27.80
  -7   6  -2  815.52   22.50
   7  -6   1  725.63   24.60
   7  -6   1  679.23   22.40
  -7   6  -1  779.22   22.10
   7  -6   0  120.59    7.80
   7  -6   0   97.49    7.50
   7  -6  -1  682.23   23.80
   7  -6  -1  710.73   23.30
   7  -6  -2  800.22   27.60
   7  -6  -2  825.32   25.70
   7  -6  -3    7.40    3.10
   7  -6  -3    7.70    2.70
   7  -6  -4   16.20    3.70
   7  -6  -4   12.80    3.20
   7  -6  -4   19.60    4.90
   7  -6  -5  191.88   10.60
   7  -6  -5  185.48    8.50
   7  -6  -6   78.49    7.00
   7  -6  -6   74.89   10.40
   7  -6  -7  162.68   13.60
   7  -6  -7  155.18   10.50
   7  -6  -8   10.80    4.70
   7  -6  -9   51.09    9.80
   7  -6 -10   98.09   14.40
  -6   6 -10   54.49    8.00
   6  -6   9   65.79   10.30
  -6   6  -9   60.09    7.70
   6  -6   8  125.39   11.40
  -6   6  -8  121.99    9.30
   6  -6   7   71.49    9.80
  -6   6  -7   92.29    7.40
   6  -6   6   26.90    5.50
  -6   6  -6   24.00    4.40
   6  -6   5  230.98   13.20
  -6   6  -5  211.98   11.30
   6  -6   4  327.37   15.50
   6  -6   3   22.20    4.10
   6  -6   3   17.40    3.10
  -6   6  -3   18.10    2.70
   6  -6   2  217.68   11.40
  -6   6  -2  197.18    7.70
   6  -6   1   36.70    5.20
   6  -6   1   40.40    4.10
  -6   6  -1   37.70    3.10
   6  -6   0   30.90    5.10
   6  -6   0   26.20    4.00
   6  -6  -1   38.20    5.20
   6  -6  -1   41.00    5.40
   6  -6  -2  199.98   10.00
   6  -6  -2  200.68   11.10
   6  -6  -3   21.20    4.50
   6  -6  -3   14.30    2.60
   6  -6  -3   23.00    4.00
   6  -6  -4  375.26   18.00
   6  -6  -4  366.66   14.80
   6  -6  -5  184.08    7.40
   6  -6  -5  193.68   13.00
   6  -6  -5  197.88   10.60
   6  -6  -6   37.40    5.60
   6  -6  -6   30.40    6.80
   6  -6  -7   79.09    7.20
   6  -6  -7   72.59   10.50
   6  -6  -8  120.79   11.70
   6  -6  -9   57.69   10.60
   5  -6  11    0.50    4.60
  -5   6 -11    4.60    4.20
   5  -6  10   46.60    8.30
  -5   6 -10   53.49    8.30
   5  -6   9   15.30    5.60
  -5   6  -9    9.70    4.00
   5  -6   8   17.40    5.00
  -5   6  -8   25.20    5.10
   5  -6   7    3.10    2.50
  -5   6  -7   -1.90    1.80
   5  -6   6  322.87   16.10
  -5   6  -6  311.37   13.20
   5  -6   5  915.31   30.20
  -5   6  -5  924.51   26.30
   5  -6   4  438.66   17.80
   5  -6   4  454.55   13.60
  -5   6  -4  453.95   14.50
   5  -6   3   44.80    5.90
  -5   6  -3   43.30    3.30
   5  -6   2   78.99    4.90
   5  -6   2   71.09    6.00
  -5   6  -2   67.49    3.70
   5  -6   1   84.39    5.30
   5  -6   1   78.19    6.00
  -5   6  -1   90.19    4.10
   5  -6   0 1463.25   37.30
   5  -6   0 1405.76   37.80
   5  -6  -1   91.39    6.20
   5  -6  -1   85.89    5.20
   5  -6  -1   96.49    6.50
  -5   6   1   89.39    5.20
   5  -6  -2   71.29    6.10
   5  -6  -2   87.59    4.70
   5  -6  -2   73.89    5.60
   5  -6  -3   53.49    4.70
   5  -6  -3   43.80    3.20
   5  -6  -3   54.49    5.70
   5  -6  -4  423.76   12.50
   5  -6  -4  449.36   16.20
   5  -6  -4  448.46   19.00
   5  -6  -5  904.21   31.50
   5  -6  -5  893.91   27.50
   5  -6  -6  285.07   16.40
   5  -6  -6  300.17   13.80
   5  -6  -7    2.30    2.20
   5  -6  -7    1.10    2.10
   5  -6  -8   24.10    6.30
   5  -6  -9   13.00    4.90
   5  -6 -10   50.99    9.30
   5  -6 -11    9.70    6.20
  -4   6 -11   58.89    9.20
   4  -6  10   33.50    6.90
  -4   6 -10   37.30    6.60
   4  -6   9   63.79    9.50
  -4   6  -9   53.09    7.20
   4  -6   8  138.59   11.40
  -4   6  -8  162.38   10.30
  -4   6  -7   12.60    3.20
   4  -6   6  407.66   18.10
  -4   6  -6  420.06   15.80
   4  -6   5  260.27   12.90
  -4   6  -5  260.37   11.50
   4  -6   4  511.95   18.90
   4  -6   4  527.75   15.00
  -4   6  -4  525.45   15.90
   4  -6   3  327.07    9.60
   4  -6   3  318.77   13.40
  -4   6  -3  326.67   10.20
   4  -6   2 1118.69   30.70
  -4   6  -2 1080.69   25.70
   4  -6   1 1186.88   31.70
   4  -6   1 1139.09   29.70
  -4   6  -1 1186.58   26.90
   4  -6   0 2826.72   66.49
   4  -6   0 2905.61   65.89
   4  -6   0 2743.03   65.49
   4  -6  -1 1150.68   33.20
   4  -6  -1 1139.69   30.50
   4  -6  -2 1067.29   26.40
   4  -6  -2 1108.19   31.00
   4  -6  -2 1126.99   29.60
  -4   6   2 1050.29   28.60
   4  -6  -3  318.97   14.00
   4  -6  -3  315.87   12.30
   4  -6  -3  317.07    9.20
   4  -6  -4  501.85   19.70
   4  -6  -4  519.65   17.50
   4  -6  -4  493.55   12.10
   4  -6  -5  254.57   11.70
   4  -6  -5  270.57   14.30
   4  -6  -6  437.16   19.70
   4  -6  -6  364.36   15.70
   4  -6  -8  150.78   12.30
   4  -6  -9   55.79    8.90
   4  -6 -10   24.00    7.30
   3  -6  11  234.08   16.30
   3  -6  10   10.60    4.50
  -3   6 -10   17.00    5.20
   3  -6   9   -3.60    3.60
  -3   6  -9    3.10    3.20
   3  -6   8   21.50    5.40
  -3   6  -8   24.40    4.80
   3  -6   7  313.77   15.60
  -3   6  -7  329.17   14.40
   3  -6   6  416.46   17.50
  -3   6  -6  401.86   15.40
   3  -6   5  235.38   11.70
   3  -6   4  359.06   14.60
   3  -6   4  396.96   12.10
  -3   6  -4  406.56   12.80
   3  -6   3  527.85   17.90
   3  -6   3  552.24   14.30
  -3   6  -3  578.54   15.10
   3  -6   2  907.41   20.90
   3  -6   2  933.31   26.00
  -3   6  -2  925.61   21.40
   3  -6   1   43.40    3.80
  -3   6  -1   38.90    1.70
  -3   6  -1   39.40    3.50
   3  -6   0 1972.30   48.20
   3  -6   0 2053.19   47.80
  -3   6   0 2042.40   45.00
  -3   6   0 2011.10   48.20
   3  -6  -1   38.20    3.50
   3  -6  -1   38.40    3.60
   3  -6  -1   36.70    2.80
  -3   6   1   37.90    3.50
  -3   6   1   39.30    3.40
  -3   6   1   40.80    2.90
   3  -6  -2  904.81   21.50
   3  -6  -2  890.71   28.10
   3  -6  -2  919.11   24.90
  -3   6   2  910.21   24.40
   3  -6  -3  569.14   13.00
   3  -6  -3  563.04   17.90
   3  -6  -3  530.15   18.90
   3  -6  -3  560.04   17.60
   3  -6  -4  377.96   14.30
   3  -6  -4  384.26   16.00
   3  -6  -4  397.76   15.10
   3  -6  -5  254.77   11.60
   3  -6  -5  238.88   13.00
   3  -6  -5  250.47   12.50
   3  -6  -6  386.26   18.10
   3  -6  -6  368.36   15.60
   3  -6  -6  411.46   17.70
   3  -6  -7  312.17   17.80
   3  -6  -7  332.67   17.20
   3  -6  -8   17.70    5.00
   3  -6  -8   21.40    5.70
   3  -6  -9   10.70    4.70
   3  -6 -10   17.10    5.30
   3  -6 -11  189.88   15.80
   2  -6  11  161.68   13.40
   2  -6  11  175.28   14.90
   2  -6  10   41.90    8.40
   2  -6  10   49.00    8.20
   2  -6   9   40.00    7.30
  -2   6  -9   40.00    6.40
  -2   6  -8    4.60    2.60
  -2   6  -7   47.00    6.20
   2  -6   6   56.59    5.70
  -2   6  -6   55.19    5.20
   2  -6   5   29.20    4.50
   2  -6   4    3.20    1.70
   2  -6   4    4.00    1.30
  -2   6  -4    3.70    1.10
   2  -6   3  251.07    7.90
   2  -6   3  254.57   10.20
  -2   6  -3  243.58    8.00
   2  -6   2  509.15   12.00
   2  -6   2  493.85   15.50
  -2   6  -2  502.75   15.30
  -2   6  -2  505.95   12.20
   2  -6   1 2657.03   60.99
  -2   6  -1 2654.23   60.79
   2  -6   0 3676.63   82.59
  -2   6   0 3685.93   82.49
  -2   6   0 3694.43   79.19
   2  -6  -1 2754.02   61.89
   2  -6  -1 2764.82   63.79
   2  -6  -1 2784.42   63.69
  -2   6   1 2720.13   61.89
  -2   6   1 2895.31   64.29
   2  -6  -2  486.55   12.10
   2  -6  -2  504.95   15.40
   2  -6  -2  487.45   15.90
   2  -6  -2  503.55   15.10
  -2   6   2  507.15   15.10
  -2   6   2  500.15   15.40
  -2   6   2  515.05   15.60
   2  -6  -3  229.28   11.00
   2  -6  -3  244.48    9.90
   2  -6  -3  247.18   10.70
   2  -6  -4    7.20    2.30
   2  -6  -4    2.40    1.20
   2  -6  -4    4.40    2.30
   2  -6  -5   30.50    4.70
   2  -6  -5   22.40    4.40
   2  -6  -5   23.60    4.30
   2  -6  -6   57.79    7.70
   2  -6  -6   51.09    6.90
   2  -6  -7   57.09    7.90
   2  -6  -7   61.49    8.10
   2  -6  -8    8.10    3.70
   2  -6  -8    1.50    2.50
   2  -6  -9   34.50    7.20
   2  -6  -9   37.00    7.40
   2  -6 -10   50.89    9.10
   2  -6 -10   48.80    8.50
   2  -6 -11  150.28   13.30
   1  -6  11   49.00    8.90
   1  -6  11   52.19    8.70
   1  -6  10   21.30    6.60
   1  -6  10   22.40    5.50
   1  -6   9   66.29   10.00
  -1   6  -8  354.76   16.50
  -1   6  -7   63.29    6.30
  -1   6  -7   68.69    6.40
  -1   6  -6   25.80    4.20
  -1   6  -6   30.60    4.80
   1  -6   5  303.67   12.50
  -1   6  -5  329.17   12.30
   1  -6   4  140.49    7.20
   1  -6   4  147.19    6.80
  -1   6  -4  150.78    6.90
   1  -6   3  215.78    9.10
   1  -6   3  204.18    8.40
   1  -6   3  223.38    7.60
   1  -6   2 1478.05   34.50
   1  -6   2 1400.76   31.80
  -1   6  -2 1368.26   34.00
   1  -6   1 1112.49   24.10
   1  -6   1 1126.39   27.60
  -1   6  -1 1119.29   27.40
   1  -6   0 1674.83   40.00
   1  -6   0 1749.72   37.70
  -1   6   0 1706.63   37.40
  -1   6   0 1716.43   40.00
   1  -6  -1 1134.89   28.00
   1  -6  -1 1152.88   27.10
   1  -6  -1 1117.19   26.90
   1  -6  -1 1155.68   28.00
  -1   6   1 1114.89   28.00
  -1   6   1 1106.79   26.80
   1  -6  -2 1413.16   34.90
   1  -6  -2 1446.76   34.90
   1  -6  -2 1401.46   35.00
   1  -6  -2 1407.36   31.50
  -1   6   2 1422.86   34.80
  -1   6   2 1414.16   34.50
   1  -6  -3  205.88    9.20
   1  -6  -3  211.28    9.30
   1  -6  -3  217.08    9.00
  -1   6   3  207.78    8.70
   1  -6  -4  130.89    7.90
   1  -6  -4  155.48    7.90
   1  -6  -4  139.79    8.00
   1  -6  -5  300.77   13.70
   1  -6  -5  298.27   13.40
   1  -6  -6   26.70    5.00
   1  -6  -6   34.10    5.70
  -1   6   6   30.10    1.70
  -1   6   6   29.60    1.90
   1  -6  -7   79.79    7.90
   1  -6  -7   66.99    7.10
  -1   6   7   67.59    3.40
  -1   6   7   69.19    3.10
   1  -6  -8  351.86   18.10
   1  -6  -8  329.67   17.00
  -1   6   8  322.67    9.20
  -1   6   8  349.27    9.90
   1  -6  -9   52.39    7.90
   1  -6  -9   54.19    8.90
  -1   6   9   52.29    2.60
  -1   6   9   57.29    2.80
   1  -6 -10   26.80    6.50
   1  -6 -10   33.60    7.20
   1  -6 -11   71.89   10.50
   1  -6 -11   69.79   10.50
   0  -6  11   -6.20    3.80
   0  -6  11    0.40    5.30
   0   6 -11   -1.50    3.30
   0  -6  10   68.89   10.20
   0   6 -10   62.19    8.70
   0  -6   9    0.10    3.70
   0   6  -9    0.50    2.50
   0  -6   8  259.87   15.80
   0   6  -8  270.77   14.50
   0  -6   7   -0.50    2.00
   0   6  -7    0.30    2.00
   0  -6   6    8.50    2.90
   0   6  -6    8.20    2.90
   0   6  -5   -2.10    1.00
   0  -6   4  233.28    9.10
   0  -6   4  223.68    9.20
   0   6  -4  224.38   10.20
   0  -6   3    0.10    0.90
   0  -6   3    0.40    0.90
   0  -6   3   -0.70    0.70
   0   6  -3    2.80    1.30
   0  -6   2 3995.70   88.09
   0  -6   2 4173.68   92.49
   0  -6   2 3942.71   89.89
   0   6  -2 3983.30   88.09
   0  -6   1   -0.20    0.70
   0  -6   1    0.00    1.00
   0   6  -1    0.70    0.70
   0  -6   0 6990.40  392.36
   0   6   0 8473.65  426.86
   0  -6  -1    0.30    0.70
   0  -6  -1    0.10    0.60
   0  -6  -1   -0.30    0.60
   0   6   1    0.20    0.70
   0   6   1    0.40    0.50
   0   6   1    0.00    0.80
   0  -6  -2 4083.09   89.99
   0  -6  -2 4051.59   87.29
   0  -6  -2 3967.30   89.29
   0  -6  -2 4007.70   89.89
   0   6   2 3977.30   89.59
   0   6   2 4160.08   87.79
   0   6   2 3968.50   89.69
   0  -6  -3    0.10    1.10
   0  -6  -3    0.10    1.00
   0  -6  -3    0.40    0.50
   0  -6  -3   -0.60    0.80
   0   6   3    1.80    0.70
   0   6   3    0.40    0.80
   0  -6  -4  242.28   10.40
   0  -6  -4  259.67   11.40
   0   6   4  227.68    7.20
   0   6   4  228.58   10.40
   0  -6  -5   -2.20    1.20
   0  -6  -5    0.30    1.30
   0   6   5    0.20    0.70
   0  -6  -6   12.10    3.40
   0  -6  -6    8.10    2.30
   0   6   6    4.60    1.40
   0  -6  -7   -0.70    1.50
   0  -6  -7    2.40    2.20
   0   6   7    0.60    1.30
   0  -6  -8  273.37   15.60
   0  -6  -8  263.27   14.10
   0   6   8  220.38   11.80
   0  -6  -9   -2.70    2.50
   0  -6  -9   -2.30    2.60
   0   6   9   -0.10    1.90
   0   6   9    1.60    2.20
   0  -6 -10   60.89   10.00
   0  -6 -10   71.39    9.30
   0   6  10   66.99    5.20
   0  -6 -11   -0.60    4.80
   0  -6 -11   -2.70    3.00
  -1  -6  11   60.39    9.80
  -1  -6  11   51.39    8.10
   1   6 -11   49.99    9.10
  -1  -6  10   22.40    6.20
   1   6 -10   31.60    7.00
  -1  -6   9   42.30    7.80
   1   6  -9   56.89    8.30
  -1  -6   8  351.36   18.10
  -1  -6   7   72.19    7.60
   1   6  -7   60.39    7.70
  -1  -6   6   32.00    5.70
   1   6  -6   28.50    4.90
  -1  -6   5  272.67   13.50
   1   6  -5  299.97   13.20
  -1  -6   4  131.29    8.40
  -1  -6   4  142.09    6.20
   1   6  -4  146.49    8.20
  -1  -6   3  220.48   11.80
  -1  -6   3  216.48    7.20
  -1  -6   3  210.28    8.30
  -1  -6   2 1449.65   37.10
  -1  -6   2 1441.76   32.30
  -1  -6   2 1402.86   35.60
   1   6  -2 1409.66   35.40
  -1  -6   1 1128.79   26.10
  -1  -6   1 1151.78   29.90
  -1  -6   1 1135.49   28.40
   1   6  -1 1145.49   29.90
   1   6  -1 1157.18   26.20
  -1  -6   0 1705.13   38.90
  -1  -6   0 1752.22   41.30
  -1  -6   0 1768.02   39.10
   1   6   0 1687.23   38.80
   1   6   0 1728.63   41.40
   1   6   0 1688.43   38.90
  -1  -6  -1 1140.29   27.60
  -1  -6  -1 1152.78   27.70
  -1  -6  -1 1161.78   28.10
   1   6   1 1135.29   27.50
   1   6   1 1109.89   28.10
   1   6   1 1118.49   27.30
  -1  -6  -2 1429.56   35.10
  -1  -6  -2 1482.55   35.20
  -1  -6  -2 1442.96   33.50
  -1  -6  -2 1391.66   33.50
   1   6   2 1381.46   33.80
   1   6   2 1435.96   34.90
   1   6   2 1411.36   34.60
  -1  -6  -3  212.08    8.10
  -1  -6  -3  211.38    7.40
   1   6   3  211.98    7.70
   1   6   3  209.08    7.50
  -1  -6  -4  140.99    7.10
  -1  -6  -4  153.08    8.40
  -1  -6  -4  130.79    6.00
   1   6   4  144.29    6.00
   1   6   4  143.39    6.60
  -1  -6  -5  294.27   13.60
  -1  -6  -5  312.97   13.70
   1   6   5  288.07   10.00
  -1  -6  -6   26.40    5.00
  -1  -6  -6   38.20    5.10
   1   6   6   31.40    3.20
  -1  -6  -7   69.39    7.30
  -1  -6  -7   77.29    6.40
   1   6   7   71.09    4.80
  -1  -6  -8  377.46   18.80
  -1  -6  -8  347.67   16.10
  -1  -6  -9   49.30    7.20
  -1  -6  -9   59.99    9.30
  -1  -6 -10   44.80    8.40
  -1  -6 -10   36.80    5.90
   1   6  10   28.00    4.90
  -1  -6 -11   60.99    8.10
  -2  -6  11  154.78   13.30
   2   6 -11  184.78   14.40
  -2  -6  10   51.39    8.20
   2   6 -10   49.20    8.70
  -2  -6   9   26.20    6.30
   2   6  -9   35.40    7.00
  -2  -6   8    3.40    2.50
   2   6  -8   14.50    4.10
  -2  -6   7   52.89    7.90
   2   6  -7   49.60    7.20
  -2  -6   6   48.20    6.80
   2   6  -6   54.89    7.10
  -2  -6   5   25.30    3.30
  -2  -6   5   36.30    5.70
   2   6  -5   24.70    4.60
  -2  -6   4    3.20    2.00
   2   6  -4    2.20    1.80
  -2  -6   3  247.18    6.90
  -2  -6   3  233.98   11.00
   2   6  -3  235.18   10.40
  -2  -6   2  511.15   16.30
  -2  -6   2  516.75   17.20
  -2  -6   2  516.85   11.80
   2   6  -2  502.15   17.00
   2   6  -2  522.35   16.20
  -2  -6   1 2643.64   63.29
  -2  -6   1 2666.53   58.19
   2   6  -1 2707.23   63.59
   2   6  -1 2805.72   61.89
   2   6  -1 2688.13   58.29
  -2  -6   0 3628.14   80.29
  -2  -6   0 3615.74   82.29
   2   6   0 3587.24   79.99
   2   6   0 3705.63   79.09
  -2  -6  -1 2716.73   62.19
  -2  -6  -1 2797.02   61.69
   2   6   1 2742.53   62.79
   2   6   1 2740.13   61.09
   2   6   1 2590.04   60.99
  -2  -6  -2  505.45   15.30
  -2  -6  -2  493.95   13.10
  -2  -6  -2  486.35   14.60
   2   6   2  498.35   14.90
   2   6   2  503.15   15.10
   2   6   2  494.85   15.00
  -2  -6  -3  257.97   10.60
  -2  -6  -3  247.78    8.40
  -2  -6  -3  246.98    9.10
   2   6   3  247.68    9.30
  -2  -6  -4    3.90    1.40
  -2  -6  -4    4.00    1.40
  -2  -6  -4    3.20    1.80
   2   6   4    4.40    1.20
   2   6   4    5.00    1.60
  -2  -6  -5   22.20    3.30
  -2  -6  -5   21.90    4.20
   2   6   5   27.40    2.90
   2   6   5   30.50    3.80
  -2  -6  -6   56.79    5.00
  -2  -6  -6   54.29    7.10
  -2  -6  -7   37.70    6.50
  -2  -6  -7   44.20    5.70
  -2  -6  -8    8.10    3.90
  -2  -6  -8    7.30    2.50
  -2  -6  -9   39.10    7.30
  -2  -6  -9   42.60    6.20
  -2  -6 -10   35.60    7.90
  -2  -6 -10   47.90    6.70
  -2  -6 -11  144.79   10.90
  -2  -6 -11  218.38   16.40
   2   6  11  155.98   11.00
  -3  -6  11  231.68   15.30
  -3  -6  10   12.90    5.10
   3   6 -10   21.20    5.90
  -3  -6   9    6.20    3.20
   3   6  -9    6.80    4.50
  -3  -6   8   18.00    5.20
   3   6  -8   26.90    5.80
  -3  -6   7  306.77   15.70
   3   6  -7  320.57   16.70
  -3  -6   6  388.76   12.60
  -3  -6   6  423.46   18.10
   3   6  -6  396.16   18.00
  -3  -6   5  210.98   11.60
  -3  -6   5  225.38    7.60
   3   6  -5  236.88   12.40
  -3  -6   4  396.26   16.00
  -3  -6   4  380.86   10.20
  -3  -6   4  374.66    9.90
   3   6  -4  397.26   16.00
  -3  -6   3  545.65   19.20
   3   6  -3  574.34   19.10
  -3  -6   2  909.11   26.70
   3   6  -2  932.71   25.80
  -3  -6   1   39.60    3.40
  -3  -6   1   38.10    3.80
   3   6  -1   35.50    3.20
   3   6  -1   37.40    1.70
   3   6  -1   37.20    3.80
  -3  -6   0 2038.90   49.30
  -3  -6   0 2039.00   47.40
  -3  -6   0 2018.90   47.00
   3   6   0 2093.99   50.09
   3   6   0 1969.70   45.50
  -3  -6  -1   37.30    3.40
  -3  -6  -1   37.10    2.50
  -3  -6  -1   39.80    3.30
   3   6   1   30.40    4.00
   3   6   1   39.00    3.20
   3   6   1   34.40    2.80
  -3  -6  -2  934.61   27.00
  -3  -6  -2  900.41   24.90
  -3  -6  -2  909.01   21.40
   3   6   2  924.01   25.20
  -3  -6  -3  544.45   18.00
  -3  -6  -3  561.94   14.40
   3   6   3  563.34   17.40
  -3  -6  -4  391.56   11.60
  -3  -6  -4  380.46   14.10
  -3  -6  -4  408.86   15.50
  -3  -6  -5  242.28   12.20
  -3  -6  -5  238.18   11.00
  -3  -6  -5  231.68    8.90
   3   6   5  234.08    8.20
  -3  -6  -6  409.36   13.80
  -3  -6  -6  394.36   17.70
   3   6   6  404.76   13.10
  -3  -6  -7  307.87   12.20
  -3  -6  -7  319.67   16.60
  -3  -6  -8   29.50    4.50
  -3  -6  -8   26.40    6.10
  -3  -6  -9    2.80    2.40
  -3  -6  -9    0.60    3.10
  -3  -6 -10   31.50    5.30
  -3  -6 -10    9.30    4.60
  -4  -6  11   48.40    8.60
  -4  -6  11   42.50    6.30
   4   6 -11   46.30    9.30
  -4  -6  10   46.10    7.40
   4   6 -10   33.00    7.70
  -4  -6   9   45.40    7.40
   4   6  -9   54.39    9.10
  -4  -6   8  138.09   10.70
   4   6  -8  166.18   12.40
  -4  -6   7   24.10    3.30
  -4  -6   7   18.00    4.60
   4   6  -7   20.50    4.60
  -4  -6   6  435.96   18.40
  -4  -6   6  404.86   12.20
   4   6  -6  411.36   19.00
  -4  -6   5  234.18    7.30
  -4  -6   5  241.18   12.70
   4   6  -5  262.17   13.60
  -4  -6   4  481.85   18.90
   4   6  -4  572.34   20.40
  -4  -6   3  328.27   14.00
   4   6  -3  338.67   14.00
  -4  -6   2 1082.49   31.10
   4   6  -2 1091.59   30.00
  -4  -6   1 1165.48   32.10
  -4  -6   1 1170.48   30.70
   4   6  -1 1143.19   26.50
   4   6  -1 1195.98   26.40
   4   6  -1 1149.58   30.20
  -4  -6   0 2749.43   66.59
  -4  -6   0 2832.42   64.99
  -4  -6   0 2818.32   64.09
   4   6   0 2836.42   63.59
  -4  -6  -1 1188.78   30.50
  -4  -6  -1 1142.79   27.90
  -4  -6  -1 1188.48   31.70
  -4  -6  -2 1109.79   25.50
  -4  -6  -2 1144.79   30.30
  -4  -6  -2 1098.09   30.40
  -4  -6  -3  324.47    8.10
  -4  -6  -3  320.57    7.90
  -4  -6  -3  338.77   13.10
  -4  -6  -3  322.17   12.90
  -4  -6  -4  511.65   12.70
  -4  -6  -4  515.75   18.20
  -4  -6  -4  543.95   19.00
  -4  -6  -5  258.07   12.30
  -4  -6  -5  246.58    7.80
  -4  -6  -5  254.07   12.90
  -4  -6  -6  413.36   12.60
  -4  -6  -6  443.96   18.90
  -4  -6  -7   16.40    4.20
  -4  -6  -7   14.00    2.30
   4   6   7   16.60    2.70
  -4  -6  -8  143.99   10.90
  -4  -6  -8  161.78   12.20
  -4  -6  -9   67.09   10.20
  -4  -6  -9   54.29    5.20
  -4  -6 -10   40.40    8.40
  -4  -6 -11   51.19    9.50
  -5  -6  11   -4.30    4.90
   5   6 -11    2.00    4.10
  -5  -6  10   47.10    7.20
   5   6 -10   31.80    7.80
   5   6  -9    8.20    4.10
  -5  -6   8   23.00    5.30
   5   6  -8   27.80    6.30
  -5  -6   7   -3.90    2.20
   5   6  -7   -0.90    2.10
  -5  -6   6  307.77   15.40
  -5  -6   6  314.17    9.20
   5   6  -6  308.77   16.60
  -5  -6   5  878.51   19.80
  -5  -6   5  907.81   29.40
   5   6  -5  878.51   30.20
  -5  -6   4  443.06   17.90
   5   6  -4  429.66   18.00
  -5  -6   3   45.00    4.90
   5   6  -3   48.70    5.20
  -5  -6   2   83.59    6.40
   5   6  -2   67.99    5.70
  -5  -6   1   80.69    5.50
  -5  -6   1   77.09    6.10
   5   6  -1   78.49    3.60
   5   6  -1   82.29    5.40
  -5  -6   0 1459.25   37.20
  -5  -6   0 1449.46   36.10
  -5  -6   0 1469.25   39.00
   5   6   0 1451.15   35.60
  -5  -6  -1   78.19    4.10
  -5  -6  -1   80.99    5.50
  -5  -6  -1   83.79    6.10
  -5  -6  -2   70.89    5.30
  -5  -6  -2   77.29    6.00
  -5  -6  -2   72.29    2.90
  -5  -6  -3   53.49    5.10
  -5  -6  -3   55.99    5.30
  -5  -6  -4  439.96   17.30
  -5  -6  -4  456.05   17.70
  -5  -6  -5  927.51   29.80
  -5  -6  -5  902.11   29.60
  -5  -6  -6  317.57   15.90
  -5  -6  -7    1.40    2.70
  -5  -6  -8   26.90    6.50
  -5  -6  -9   16.10    5.60
  -5  -6 -10   37.50    7.80
  -5  -6 -11    7.40    4.80
  -6  -6  10   52.39    8.00
   6   6 -10   67.89   10.80
  -6  -6   9   60.79    8.30
   6   6  -9   58.79    9.80
  -6  -6   8  118.29    9.80
   6   6  -8  118.29   11.60
  -6  -6   7   66.09    3.60
  -6  -6   7   76.29    7.70
   6   6  -7   88.49   11.30
  -6  -6   6   32.60    5.50
   6   6  -6   30.20    6.20
  -6  -6   5  218.78   12.40
   6   6  -5  228.28   13.60
  -6  -6   4  384.26   16.70
   6   6  -4  369.56   16.90
  -6  -6   3   14.30    3.50
   6   6  -3   20.60    4.20
  -6  -6   2  214.08   11.10
   6   6  -2  197.58    6.00
   6   6  -2  198.08   10.30
  -6  -6   1   48.80    4.70
  -6  -6   1   42.00    5.70
   6   6  -1   39.30    4.00
   6   6  -1   37.30    2.80
  -6  -6   0   35.10    5.20
  -6  -6   0   25.20    3.40
  -6  -6   0   27.80    4.10
   6   6   0   40.10    3.40
   6   6   0   25.00    3.20
  -6  -6  -1   44.60    5.70
  -6  -6  -1   40.60    4.10
  -6  -6  -1   39.30    3.20
  -6  -6  -2  188.78    5.60
  -6  -6  -2  192.18   10.50
  -6  -6  -2  195.08    9.80
  -6  -6  -3   15.20    3.60
  -6  -6  -3   15.30    3.30
  -6  -6  -4  401.16   17.30
  -6  -6  -4  384.36   16.40
  -6  -6  -5  220.68   12.30
  -6  -6  -5  205.48   12.50
  -6  -6  -7   74.69    9.70
  -6  -6  -8  129.79   11.20
  -6  -6  -9   55.09    9.40
  -6  -6 -10   66.49   10.30
  -7  -6  10  105.09   10.10
   7   6 -10   92.89   13.30
  -7  -6   9   61.99    8.50
   7   6  -9   63.29   10.80
  -7  -6   8   10.60    4.00
   7   6  -8    0.80    3.20
  -7  -6   7  158.18   11.30
   7   6  -7  145.89   12.70
  -7  -6   6   86.29    8.20
   7   6  -6  101.39    9.80
  -7  -6   5  215.58   12.60
   7   6  -5  225.98   13.90
  -7  -6   4   17.30    4.30
   7   6  -4   13.00    3.70
  -7  -6   3   10.60    3.60
   7   6  -3    5.50    2.90
  -7  -6   2  830.12   27.20
   7   6  -2  794.82   20.10
   7   6  -2  811.02   26.00
  -7  -6   1  752.32   25.10
  -7  -6   1  727.83   23.10
   7   6  -1  713.23   19.60
   7   6  -1  706.13   22.50
  -7  -6   0  111.69    8.10
  -7  -6   0  106.69    6.40
  -7  -6   0  112.89    7.40
   7   6   0  106.89    6.30
  -7  -6  -1  710.33   19.50
  -7  -6  -1  718.13   23.00
  -7  -6  -1  745.33   25.10
   7   6   1  682.43   18.90
  -7  -6  -2  799.62   18.70
  -7  -6  -2  778.22   26.90
  -7  -6  -2  845.02   25.90
  -7  -6  -3    9.30    3.40
  -7  -6  -3    4.20    2.50
  -7  -6  -4   16.70    4.90
  -7  -6  -4   19.50    4.10
  -7  -6  -5  196.18   12.00
  -7  -6  -5  198.78   12.90
  -7  -6  -6   89.59    8.50
  -7  -6  -7  165.18   12.50
  -7  -6  -8    4.20    3.70
  -7  -6  -9   49.20    8.70
  -7  -6 -10   58.49   10.50
  -8  -6   9    7.00    4.80
   8   6  -9    2.50    3.60
  -8  -6   8   19.10    5.40
   8   6  -8   12.80    4.70
  -8  -6   7   40.40    7.00
   8   6  -7   40.20    8.50
  -8  -6   6   31.10    6.40
   8   6  -6   30.70    6.60
  -8  -6   5   49.00    7.50
   8   6  -5   57.29    8.50
  -8  -6   4   47.50    7.20
   8   6  -4   51.39    7.90
  -8  -6   3  537.15   21.40
   8   6  -3  526.05   21.20
   8   6  -3  524.15   13.20
  -8  -6   2  122.49    9.40
   8   6  -2  142.79    9.40
   8   6  -2  139.69    6.00
  -8  -6   1  239.78   12.00
  -8  -6   1  248.48   13.20
   8   6  -1  217.68   11.00
   8   6  -1  225.58    9.20
  -8  -6   0   89.49    7.80
  -8  -6   0  101.59    7.60
   8   6   0  101.09    6.30
   8   6   0   99.29    6.30
  -8  -6  -1  222.98    8.90
  -8  -6  -1  245.28   13.40
  -8  -6  -1  233.28   11.80
   8   6   1  252.07   11.50
   8   6   1  240.88    9.00
  -8  -6  -2  132.09    9.80
  -8  -6  -2  144.49    9.20
  -8  -6  -2  132.69    4.40
   8   6   2  133.59    8.70
  -8  -6  -3  581.84   21.40
  -8  -6  -3  541.85   22.80
  -8  -6  -4   49.99    6.90
  -8  -6  -4   34.20    6.50
  -8  -6  -5   45.80    7.30
  -8  -6  -5   59.39    9.00
  -8  -6  -6   45.00    7.80
  -8  -6  -7   49.30    8.40
  -8  -6  -8   13.60    5.40
  -8  -6  -9    3.80    3.90
  -9  -6   9   73.79    9.70
   9   6  -9   49.99   10.10
  -9  -6   8   72.99    9.90
   9   6  -8   69.89   11.00
  -9  -6   7   16.10    5.10
   9   6  -7   19.50    6.40
  -9  -6   6   68.29    7.40
   9   6  -6   63.99    9.80
  -9  -6   5  131.19   10.20
   9   6  -5  106.89   10.30
  -9  -6   4   28.80    6.80
  -9  -6   3  497.75   24.10
   9   6  -3  498.65   13.60
   9   6  -3  528.75   21.60
  -9  -6   2   14.40    4.30
   9   6  -2   12.90    2.50
   9   6  -2   16.60    3.60
  -9  -6   1  201.68   13.00
  -9  -6   1  229.58   12.10
   9   6  -1  220.88   11.30
   9   6  -1  209.58    9.40
  -9  -6   0   40.00    7.60
  -9  -6   0   58.59    6.00
   9   6   0   59.69    5.30
   9   6   0   45.80    4.70
  -9  -6  -1  227.98   12.00
  -9  -6  -1  218.18   13.30
  -9  -6  -1  201.28    8.40
   9   6   1  194.68    8.30
   9   6   1  205.48   10.60
  -9  -6  -2   13.10    3.30
  -9  -6  -2   18.00    4.90
   9   6   2   17.10    4.30
  -9  -6  -3  524.25   23.50
   9   6   3  555.44   22.10
  -9  -6  -4   43.70    7.90
  -9  -6  -4   33.50    6.00
  -9  -6  -5  136.59   11.80
  -9  -6  -5  126.59   10.60
  -9  -6  -6   50.79    8.00
  -9  -6  -7   16.60    5.40
  -9  -6  -8   82.49   11.40
  -9  -6  -9   59.09   10.60
 -10  -6   8   37.70    7.40
  10   6  -8   13.00    5.90
 -10  -6   7  131.19   11.00
  10   6  -7  143.69   13.80
 -10  -6   6   54.49    8.40
  10   6  -6   79.39   11.20
 -10  -6   5   92.99    8.90
  10   6  -5  103.29   10.10
 -10  -6   4  103.69    9.50
  10   6  -4  107.99   10.10
 -10  -6   3    5.20    3.10
  10   6  -3    0.80    1.30
  10   6  -3    4.80    3.10
 -10  -6   2  122.29    9.30
 -10  -6   2  134.59   10.60
  10   6  -2  122.79    9.30
  10   6  -2  127.29    7.20
 -10  -6   1  472.65   21.80
 -10  -6   1  503.75   20.40
  10   6  -1  489.95   16.90
  10   6  -1  517.95   19.40
 -10  -6   0  210.08   12.10
 -10  -6   0  174.78   12.40
  10   6   0  186.58   10.00
  10   6   0  195.78    9.90
 -10  -6  -1  519.35   23.00
 -10  -6  -1  484.65   15.40
 -10  -6  -1  492.15   20.20
  10   6   1  485.85   15.50
  10   6   1  487.55   19.10
 -10  -6  -2  114.49   10.40
 -10  -6  -2  110.09    8.90
  10   6   2  130.59    9.50
 -10  -6  -3    2.20    2.50
 -10  -6  -3    2.00    3.00
  10   6   3    0.90    2.20
 -10  -6  -4  108.89   10.80
 -10  -6  -4   95.59    8.90
  10   6   4  108.99   10.40
 -10  -6  -5   90.19    8.90
 -10  -6  -5   85.79   11.60
  10   6   5   95.29    9.80
 -10  -6  -6   64.19    9.20
  10   6   6   78.69   11.20
 -10  -6  -7  149.09   12.90
 -10  -6  -8   21.10    7.20
 -11  -6   7   73.69    9.80
  11   6  -7   69.99   11.80
 -11  -6   6   11.60    4.50
  11   6  -6    7.70    4.80
 -11  -6   5   15.60    4.70
  11   6  -5    4.20    4.40
 -11  -6   4  296.67   17.20
  11   6  -4  315.77   18.00
 -11  -6   3  144.99   12.00
 -11  -6   3  160.68   11.60
  11   6  -3  153.38   11.80
  11   6  -3  152.88    6.50
 -11  -6   2   75.39    9.80
 -11  -6   2   63.39    9.40
  11   6  -2   74.59    5.30
  11   6  -2   71.09    8.60
 -11  -6   1    5.00    3.00
 -11  -6   1    3.40    3.10
  11   6  -1    6.20    2.70
  11   6  -1    3.60    2.60
 -11  -6   0   20.90    5.30
 -11  -6   0   13.20    4.50
  11   6   0   12.10    3.30
  11   6   0   16.70    3.70
 -11  -6  -1    4.70    3.70
 -11  -6  -1    6.10    3.30
  11   6   1    4.90    2.90
 -11  -6  -2   65.79    8.60
 -11  -6  -2   69.59   10.20
 -11  -6  -3  163.28   13.60
 -11  -6  -3  178.58   12.30
  11   6   3  173.98   12.20
 -11  -6  -4  311.97   19.80
 -11  -6  -4  323.97   17.50
  11   6   4  321.87   17.90
 -11  -6  -5   10.70    4.90
  11   6   5   12.80    5.10
 -11  -6  -6   13.10    4.50
  11   6   6    0.90    4.30
 -11  -6  -7   63.99    9.60
  11   6   7   61.39   11.20
 -12  -6   6   12.70    4.80
  12   6  -6    2.80    4.40
 -12  -6   5   64.09    9.60
  12   6  -5   70.29   10.40
 -12  -6   4   87.89   11.40
  12   6  -4   65.69   10.00
 -12  -6   3   84.39   10.90
 -12  -6   3   73.89    9.70
  12   6  -3   91.99    9.50
 -12  -6   2   22.60    5.90
 -12  -6   2   29.90    6.50
  12   6  -2   17.10    3.60
 -12  -6   1   95.69   10.10
 -12  -6   1   92.49   10.80
  12   6  -1   76.49    6.50
  12   6  -1   93.59    8.00
 -12  -6   0   44.40    7.10
 -12  -6   0   42.50    8.30
  12   6   0   50.09    6.10
  12   6   0   51.59    6.80
 -12  -6  -1   92.99   10.00
 -12  -6  -1   75.99    9.70
 -12  -6  -2   23.10    5.80
 -12  -6  -2   28.80    7.30
  12   6   2   24.20    5.20
 -12  -6  -3   86.69    9.10
 -12  -6  -3   95.69   13.30
  12   6   3   88.89    9.10
 -12  -6  -4   74.59   10.40
 -12  -6  -4   93.69   13.60
  12   6   4   99.29   10.30
 -12  -6  -5   56.09    8.80
  12   6   5   58.19    9.50
 -12  -6  -6   10.60    4.70
  12   6   6    6.70    5.30
 -13  -6   5   29.70    6.20
  13   6  -5   16.00    6.50
 -13  -6   4  123.89   12.00
 -13  -6   4  150.38   13.00
  13   6  -4  126.79   12.40
 -13  -6   3  208.08   14.60
 -13  -6   3  212.28   15.30
  13   6  -3  199.18   13.90
 -13  -6   2    0.90    3.60
 -13  -6   2    0.30    3.50
  13   6  -2   -3.20    3.00
  13   6  -2   -1.00    2.40
 -13  -6   1    6.60    4.70
 -13  -6   1   12.60    5.00
  13   6  -1   13.50    4.00
  13   6  -1   20.40    4.00
 -13  -6   0   31.60    6.40
 -13  -6   0   28.00    7.60
  13   6   0   28.50    4.70
  13   6   0   24.70    5.70
 -13  -6  -1   21.80    6.90
 -13  -6  -1    4.80    4.20
  13   6   1   14.00    4.80
 -13  -6  -2    6.30    4.00
 -13  -6  -2    1.70    3.00
  13   6   2   -0.40    3.40
 -13  -6  -3  198.98   16.90
 -13  -6  -3  220.58   14.80
  13   6   3  196.18   14.20
 -13  -6  -4  152.28   14.90
 -13  -6  -4  143.49   12.40
  13   6   4  133.39   12.20
 -13  -6  -5   35.80    7.80
  13   6   5   28.50    9.00
 -14  -6   3  202.28   15.10
 -14  -6   3  206.08   16.30
  14   6  -3  208.18   14.60
 -14  -6   2   88.59   12.80
 -14  -6   2   63.49   10.20
  14   6  -2   91.19    9.40
 -14  -6   1  184.78   15.80
 -14  -6   1  169.38   13.20
 -14  -6   0   13.10    5.70
 -14  -6   0   20.60    9.80
  14   6   0   19.60    4.10
  14   6   0   12.80    5.20
 -14  -6  -1  171.58   15.60
  14   6   1  190.28   13.00
 -14  -6  -2   57.19    9.50
 -14  -6  -2   69.59   12.20
  14   6   2   82.09   10.20
 -14  -6  -3  223.28   18.50
 -14  -6  -3  211.28   15.10
  14   6   3  195.18   14.50
  14  -7   3   35.70    8.20
  14  -7   2   97.79    9.20
  14  -7   2   80.29   12.00
 -14   7  -2   87.49    8.50
  14  -7   1   99.39    9.60
  14  -7   1   83.59   13.70
 -14   7  -1   94.89    8.70
  14  -7   0   44.40    7.80
  14  -7   0   68.59   10.20
 -14   7   0   53.59    7.00
  14  -7  -1  110.09   11.70
  14  -7  -1  110.29   10.70
 -14   7   1   90.29    9.10
  14  -7  -2   93.39   12.40
  14  -7  -2  107.19   10.80
 -14   7   2  116.29   10.20
  14  -7  -3   26.10    8.00
  14  -7  -3   28.10    6.70
 -14   7   3   32.10    6.40
  13  -7   5   11.40    6.00
 -13   7  -5   -5.20    3.70
  13  -7   4  158.48   13.90
 -13   7  -4  118.89    9.90
  13  -7   3   23.60    4.50
  13  -7   3   15.80    6.40
 -13   7  -3   20.90    5.20
  13  -7   2   56.79    9.70
  13  -7   2   45.00    6.80
 -13   7  -2   58.19    7.20
  13  -7   1    8.40    4.60
 -13   7  -1    8.30    3.80
  13  -7   0   69.29    9.10
  13  -7   0   70.09   10.10
 -13   7   0   67.99    7.00
  13  -7  -1    1.40    4.00
  13  -7  -1   16.90    5.10
 -13   7   1    8.60    4.00
  13  -7  -2   57.39    8.40
  13  -7  -2   49.90    9.20
 -13   7   2   29.70    6.10
  13  -7  -3   18.60    5.50
  13  -7  -3   20.60    6.70
  13  -7  -4  159.48   12.10
  13  -7  -4  175.98   15.70
  13  -7  -5    8.40    6.60
  13  -7  -5   31.60    6.10
  12  -7   6    8.90    5.80
 -12   7  -6   -7.30    3.40
  12  -7   5   41.60    8.90
  12  -7   4  155.38    9.20
  12  -7   4  133.89   13.00
 -12   7  -4  137.89    9.40
  12  -7   3   96.29    8.00
  12  -7   3  106.69   13.20
 -12   7  -3   92.89    7.70
  12  -7   2   33.30    5.70
  12  -7   2   35.70    7.10
 -12   7  -2   44.60    5.90
  12  -7   1   47.90    7.00
  12  -7   1   40.80    7.90
  12  -7   0    3.90    3.60
  12  -7  -1   38.10    7.20
  12  -7  -1   54.09    8.20
 -12   7   1   39.40    6.00
  12  -7  -2   33.80    6.40
  12  -7  -2   32.80    7.20
 -12   7   2   39.10    6.40
  12  -7  -3  107.69    9.20
  12  -7  -3   89.09   12.00
  12  -7  -4  157.08   11.40
  12  -7  -4  133.89   13.40
  12  -7  -5   35.70    6.80
  12  -7  -5   33.00    8.70
  12  -7  -6   11.30    4.50
  12  -7  -6    5.90    5.60
  11  -7   7   73.09   11.80
 -11   7  -6    6.80    3.30
  11  -7   5   98.29   12.80
  11  -7   5  112.79    7.40
 -11   7  -5  126.99    8.80
  11  -7   4    4.40    2.80
  11  -7   4   -0.90    2.30
 -11   7  -4   -0.10    2.20
  11  -7   3  272.77   13.20
  11  -7   3  253.07   16.40
 -11   7  -3  227.98   11.70
  11  -7   2   91.49    7.40
  11  -7   2   60.49    9.50
 -11   7  -2   79.39    6.60
  11  -7   1  234.78   15.00
  11  -7   1  220.08   13.00
 -11   7  -1  235.28   11.60
  11  -7   0   -2.30    2.60
  11  -7   0    0.20    3.20
 -11   7   0    1.50    2.40
  11  -7  -1  209.78   13.60
 -11   7   1  227.58   11.70
  11  -7  -2   86.29   11.10
  11  -7  -2   84.19    8.20
  11  -7  -3  278.37   17.60
  11  -7  -3  259.97   14.50
  11  -7  -4    5.70    4.10
  11  -7  -4    4.80    3.00
  11  -7  -5  112.29    9.60
  11  -7  -5  105.49   13.90
  11  -7  -6    4.30    3.70
  11  -7  -6    0.60    4.60
  11  -7  -7   99.09   14.70
  11  -7  -7   70.09    8.80
  10  -7   8   71.19   12.20
 -10   7  -7   46.00    6.30
  10  -7   6  106.79    7.00
  10  -7   6   94.69   12.30
 -10   7  -6  115.89    8.40
  10  -7   5   33.40    4.70
  10  -7   5   29.90    7.10
 -10   7  -5   34.80    5.20
  10  -7   4  162.98   12.70
  10  -7   4  171.58    9.30
 -10   7  -4  159.88    9.10
  10  -7   3  109.79   10.40
  10  -7   3  125.89    8.60
 -10   7  -3  120.29    7.70
  10  -7   2  202.28   11.50
  10  -7   2  243.98   14.60
 -10   7  -2  226.08   10.60
  10  -7   1  126.99    9.20
  10  -7   1  106.89    9.70
 -10   7  -1  131.39    7.70
  10  -7   0  254.47   14.60
  10  -7   0  263.07   14.40
 -10   7   0  264.67   11.90
  10  -7  -1  122.09    9.80
  10  -7  -1  120.19   10.10
  10  -7  -2  199.28   14.30
  10  -7  -3  120.09   10.90
  10  -7  -3  113.29    9.30
  10  -7  -4  162.08   10.90
  10  -7  -4  163.28   13.50
  10  -7  -5   24.20    4.50
  10  -7  -5   34.30    7.70
  10  -7  -6  110.79   11.80
  10  -7  -6  105.79    9.00
  10  -7  -7   25.40    7.20
  10  -7  -7   46.20    7.10
  10  -7  -8   85.79    8.70
  10  -7  -8   87.49   13.60
   9  -7   9    8.60    5.60
  -9   7  -9    0.20    4.10
   9  -7   8   73.09   11.70
  -9   7  -8   75.99   10.20
   9  -7   7   20.60    5.90
   9  -7   7   23.50    3.80
  -9   7  -7   39.20    5.90
   9  -7   6   12.70    5.00
   9  -7   6   10.20    3.10
  -9   7  -6   12.10    3.60
   9  -7   5   10.30    4.70
   9  -7   5   12.60    3.10
  -9   7  -5   10.10    3.10
   9  -7   4   66.49    9.40
   9  -7   4   62.89    5.50
  -9   7  -4   69.99    5.60
   9  -7   3    7.30    3.20
   9  -7   3   14.30    3.20
  -9   7  -3    9.00    2.70
   9  -7   2  656.93   22.90
   9  -7   2  694.13   26.50
  -9   7  -2  694.73   20.90
   9  -7   1  210.68   11.80
   9  -7   1  245.58   14.00
  -9   7  -1  254.97   10.60
   9  -7   0  159.18   10.50
   9  -7   0  158.78   10.80
  -9   7   0  152.08    8.20
   9  -7  -1  229.78   13.10
   9  -7  -1  259.87   14.30
   9  -7  -2  648.44   24.10
   9  -7  -2  702.03   26.90
   9  -7  -3   11.30    3.30
   9  -7  -4   61.69    9.30
   9  -7  -4   64.59    6.20
   9  -7  -5   16.20    5.80
   9  -7  -6   10.60    4.80
   9  -7  -6   11.80    3.50
   9  -7  -7   32.80    5.70
   9  -7  -7   20.50    6.90
   9  -7  -8   74.89    7.70
   9  -7  -9   12.60    6.90
   8  -7   9   23.40    6.90
  -8   7  -9   14.70    4.10
   8  -7   8   20.80    6.60
  -8   7  -8    8.70    3.10
   8  -7   7   19.10    6.10
  -8   7  -7   15.00    4.00
   8  -7   6   55.59    8.80
   8  -7   6   66.79    5.40
  -8   7  -6   57.69    5.70
   8  -7   5    3.30    2.00
   8  -7   5   10.20    3.90
  -8   7  -5    6.00    2.10
   8  -7   4  136.19    7.70
   8  -7   4  123.19   10.10
  -8   7  -4  141.29    7.70
   8  -7   3   79.69    6.10
  -8   7  -3   84.99    5.50
   8  -7   2 1233.58   38.10
   8  -7   2 1216.38   34.20
  -8   7  -2 1207.08   31.50
   8  -7   1  912.91   30.10
   8  -7   1  875.11   27.80
  -8   7  -1  903.81   24.70
   8  -7   0  102.19    8.10
   8  -7   0   99.49    8.00
  -8   7   0  102.89    6.10
   8  -7  -1  933.11   30.60
   8  -7  -1  926.01   29.90
   8  -7  -2 1235.78   38.30
   8  -7  -2 1164.18   35.40
   8  -7  -3   98.79    8.80
   8  -7  -3  101.79    7.80
   8  -7  -4  144.79    9.40
   8  -7  -4  128.29   12.80
   8  -7  -5    0.00    2.10
   8  -7  -5    4.70    3.40
   8  -7  -6   46.40    8.80
   8  -7  -6   63.09    5.60
   8  -7  -7   22.30    4.80
   8  -7  -7    9.10    4.20
   8  -7  -8    9.10    3.70
   8  -7  -8    3.90    3.30
   8  -7  -9   21.60    6.70
   7  -7  10   78.69   11.90
  -7   7 -10   91.59    9.30
   7  -7   9   65.29   10.80
  -7   7  -9   69.49    8.70
   7  -7   8   50.89    8.80
  -7   7  -8   45.40    6.60
   7  -7   7   29.40    6.70
  -7   7  -7   49.20    6.20
   7  -7   6  109.69   10.10
  -7   7  -6  125.29    8.00
   7  -7   5  157.68   11.50
  -7   7  -5  151.58    8.30
   7  -7   4  348.67   16.90
   7  -7   4  338.57   12.90
  -7   7  -4  336.27   12.50
   7  -7   3  200.68    9.50
   7  -7   3  200.08   12.10
  -7   7  -3  209.78    8.60
   7  -7   2  271.87   13.80
   7  -7   2  243.68   11.10
  -7   7  -2  277.47    9.80
   7  -7   1  405.76   16.90
   7  -7   1  400.26   15.40
  -7   7  -1  389.36   12.70
   7  -7   0 1346.37   38.30
   7  -7   0 1314.27   37.40
   7  -7  -1  381.66   16.60
   7  -7  -1  398.46   16.40
   7  -7  -2  273.97   13.00
   7  -7  -2  289.07   14.50
   7  -7  -3  194.08   10.80
   7  -7  -3  216.88   13.00
   7  -7  -4  329.37   14.50
   7  -7  -4  313.87   11.90
   7  -7  -4  319.77   17.10
   7  -7  -5  172.08   10.20
   7  -7  -5  143.39   11.80
   7  -7  -5  160.78   10.40
   7  -7  -6  123.89   11.70
   7  -7  -6  122.29    8.70
   7  -7  -7   54.39    9.10
   7  -7  -7   52.79    7.40
   7  -7  -8   37.80    8.80
   7  -7  -9   57.99   10.30
   7  -7 -10   55.89   11.10
   6  -7  10   99.29   15.10
  -6   7 -10  110.79   10.00
   6  -7   9  328.07   19.60
  -6   7  -9  330.07   16.50
   6  -7   8  109.09   10.40
  -6   7  -8  122.29    8.80
   6  -7   7   88.49   11.00
  -6   7  -7   88.19    7.20
   6  -7   6  414.56   19.30
  -6   7  -6  386.36   15.20
   6  -7   5  360.56   17.40
  -6   7  -5  365.46   13.60
   6  -7   4  100.79    8.30
   6  -7   4   86.29    4.90
  -6   7  -4   98.89    5.80
   6  -7   3  307.97   11.80
   6  -7   3  353.86   15.70
  -6   7  -3  291.07   10.40
   6  -7   2  267.47   12.90
   6  -7   2  248.68   10.50
  -6   7  -2  252.77    8.60
   6  -7   1  128.09    7.30
   6  -7   1  135.49    8.50
  -6   7  -1  123.59    5.50
   6  -7   0   12.40    3.40
   6  -7   0    8.50    2.50
   6  -7  -1  103.49    7.50
   6  -7  -1  130.59    8.10
   6  -7  -2  240.08   12.50
   6  -7  -2  253.57   11.60
   6  -7  -3  279.07   14.50
   6  -7  -3  291.67   10.50
   6  -7  -3  303.47   13.00
   6  -7  -4   94.59    5.10
   6  -7  -4  101.39    9.00
   6  -7  -4   95.69    7.00
   6  -7  -5  327.47    9.90
   6  -7  -5  322.37   14.40
   6  -7  -5  343.87   18.00
   6  -7  -6  406.46   17.20
   6  -7  -6  394.66   20.50
   6  -7  -7   93.29   12.10
   6  -7  -8  112.79   11.40
   6  -7  -9  359.86   22.50
   6  -7 -10  166.28   15.50
   5  -7  10   40.40    8.70
  -5   7 -10   43.90    7.20
   5  -7   9   28.70    7.20
   5  -7   8    8.60    5.00
  -5   7  -8    6.90    3.30
   5  -7   7   13.60    4.70
  -5   7  -7   10.00    3.20
   5  -7   6  179.58   13.40
  -5   7  -6  187.48    9.60
   5  -7   5  501.25   19.90
  -5   7  -5  461.95   17.50
   5  -7   4  270.27    9.30
   5  -7   4  273.17   13.60
  -5   7  -4  279.77   10.20
   5  -7   3   81.19    6.80
  -5   7  -3   94.49    4.70
   5  -7   2  341.27   14.40
  -5   7  -2  325.67    9.70
   5  -7   1  967.00   27.30
   5  -7   1 1007.50   29.40
  -5   7  -1 1042.80   24.20
   5  -7   0  318.27   12.50
   5  -7   0  298.17   12.90
   5  -7  -1 1013.60   29.00
   5  -7  -1 1001.50   26.90
   5  -7  -1 1005.00   29.40
  -5   7   1 1021.40   26.60
   5  -7  -2  322.67   14.10
   5  -7  -2  311.57   10.70
   5  -7  -2  320.07   13.00
   5  -7  -3   87.29    7.30
   5  -7  -3   82.19    4.40
   5  -7  -3   86.59    6.20
   5  -7  -4  253.27    8.10
   5  -7  -4  261.77   13.90
   5  -7  -4  243.98   11.50
   5  -7  -5  468.35   21.00
   5  -7  -5  502.25   18.50
   5  -7  -6  189.88   12.90
   5  -7  -6  164.98   10.20
   5  -7  -7   14.80    4.20
   5  -7  -7    5.20    3.10
   5  -7  -8    7.80    3.50
   5  -7  -9   27.30    7.50
   5  -7 -10   52.49    9.50
   4  -7  11   -4.40    4.90
   4  -7  10   58.59    9.70
  -4   7 -10   64.19    8.40
   4  -7   9   16.70    5.20
   4  -7   8  118.09   10.20
  -4   7  -8  138.39    9.40
   4  -7   7   14.80    4.30
  -4   7  -7   16.50    3.70
   4  -7   6  189.18   11.70
  -4   7  -6  216.28   10.20
   4  -7   5  196.78   11.20
  -4   7  -5  200.48    9.00
   4  -7   4  348.07   14.80
   4  -7   4  352.96   11.00
  -4   7  -4  355.36   11.70
   4  -7   3  403.36   11.10
   4  -7   3  403.86   15.70
  -4   7  -3  425.86   11.90
   4  -7   2  162.58    8.70
  -4   7  -2  173.48    5.50
   4  -7   1 2139.59   50.99
   4  -7   1 2171.58   52.99
  -4   7  -1 2129.19   47.00
   4  -7   0  858.61   24.70
   4  -7   0  930.71   25.70
  -4   7   0  871.21   21.70
   4  -7  -1 2184.28   52.19
   4  -7  -1 2127.99   52.29
   4  -7  -1 1974.40   49.70
  -4   7   1 2212.68   50.99
   4  -7  -2  167.38    9.10
   4  -7  -2  167.18    8.40
   4  -7  -2  142.99    5.90
  -4   7   2  171.58    7.80
   4  -7  -3  389.26   16.30
   4  -7  -3  404.46   11.10
   4  -7  -3  431.96   15.20
   4  -7  -4  357.96   16.30
   4  -7  -4  372.86   14.40
   4  -7  -5  179.78   11.60
   4  -7  -5  202.68   10.40
   4  -7  -6  187.78   12.60
   4  -7  -6  200.68   11.30
   4  -7  -7   14.30    4.80
   4  -7  -8  121.39   11.30
   4  -7  -9    8.50    4.60
   4  -7 -10   55.39    9.80
   4  -7 -11    3.90    4.60
   3  -7  11   36.40    7.40
   3  -7  11   32.30    8.60
   3  -7  10   15.70    5.40
   3  -7   9    8.20    4.60
   3  -7   8   30.70    5.80
  -3   7  -8   34.20    5.70
   3  -7   7   68.09    8.60
  -3   7  -7   77.99    6.50
   3  -7   6   83.59    7.20
  -3   7  -6   76.49    5.90
   3  -7   5   99.39    7.40
  -3   7  -5  103.99    6.10
   3  -7   4  115.89    7.50
  -3   7  -4  123.49    5.80
   3  -7   3  155.98    5.30
   3  -7   3  150.58    8.20
  -3   7  -3  160.78    5.70
   3  -7   2 1006.40   27.70
  -3   7  -2  983.20   22.30
   3  -7   1  889.61   24.80
  -3   7  -1  879.81   19.50
  -3   7  -1  888.11   19.40
   3  -7   0  740.43   21.00
   3  -7   0  742.73   23.20
  -3   7   0  770.22   18.20
   3  -7  -1  906.61   25.00
   3  -7  -1  862.71   24.60
  -3   7   1  893.11   22.60
   3  -7  -2  971.90   26.90
   3  -7  -2  986.50   23.50
   3  -7  -2  991.50   26.00
   3  -7  -2 1016.10   28.20
  -3   7   2  955.70   26.00
   3  -7  -3  137.19    7.50
   3  -7  -3  148.29    4.10
   3  -7  -3  141.69    8.50
   3  -7  -3  152.58    7.90
   3  -7  -4  133.59    8.70
   3  -7  -4  117.89    7.20
   3  -7  -4  126.39    7.80
   3  -7  -5   98.59    7.50
   3  -7  -5   92.59    6.70
   3  -7  -5   85.79    7.70
   3  -7  -6   66.39    6.90
   3  -7  -6   69.89    8.80
   3  -7  -6   79.29    6.70
   3  -7  -7   73.39    9.20
   3  -7  -8   21.60    6.10
   3  -7  -8   20.70    5.80
   3  -7  -9   12.50    5.00
   3  -7  -9   12.30    4.90
   3  -7 -10    3.10    4.70
   3  -7 -11   36.70    8.10
   2  -7  11   68.19   11.40
   2  -7  11   59.89    9.20
   2  -7  10    7.10    4.50
   2  -7  10   11.40    5.70
   2  -7   9    7.60    3.80
   2  -7   8  150.78   10.80
  -2   7  -8  156.28   10.30
   2  -7   7  149.79   10.10
  -2   7  -7  161.88    9.50
   2  -7   6   66.39    6.30
  -2   7  -6   44.40    4.70
   2  -7   5  352.16   14.30
  -2   7  -5  352.96   12.80
   2  -7   4   99.89    6.40
  -2   7  -4   94.59    5.10
   2  -7   3   72.79    5.10
   2  -7   3   76.69    3.60
  -2   7  -3   74.39    3.60
   2  -7   2  162.88    4.40
   2  -7   2  161.48    7.60
  -2   7  -2  169.78    7.50
   2  -7   1 2638.54   61.69
  -2   7  -1 2689.13   61.49
   2  -7   0 4764.82  101.69
  -2   7   0 4757.02  101.69
  -2   7   0 4736.43  105.49
   2  -7  -1 2759.32   61.99
   2  -7  -1 2660.03   59.69
   2  -7  -1 2661.63   61.79
  -2   7   1 2613.94   61.79
  -2   7   1 2650.63   59.69
   2  -7  -2  159.28    7.60
   2  -7  -2  158.08    7.10
   2  -7  -2  165.48    5.60
   2  -7  -2  175.98    8.20
  -2   7   2  156.88    7.10
   2  -7  -3   80.99    5.50
   2  -7  -3   74.09    5.70
   2  -7  -4  107.39    7.10
   2  -7  -4   87.19    6.20
   2  -7  -4  106.09    7.30
   2  -7  -5  371.26   15.60
   2  -7  -5  345.57   14.50
   2  -7  -5  366.36   16.00
   2  -7  -6   55.49    7.50
   2  -7  -6   66.39    6.50
   2  -7  -7  170.58   11.50
   2  -7  -7  141.69   10.80
   2  -7  -8  164.88   12.30
   2  -7  -8  161.38   13.60
   2  -7  -9    0.60    2.90
   2  -7  -9    3.80    2.90
   2  -7 -10   10.50    4.70
   2  -7 -10   11.50    5.10
   2  -7 -11   53.79    8.70
   1  -7  11    6.30    4.50
   1  -7  11    8.70    5.00
   1  -7  10   38.60    8.50
   1  -7  10   45.50    7.30
   1  -7   9  179.58   14.20
   1  -7   9  174.58   11.90
   1  -7   8   81.79    7.60
   1  -7   7  180.48   10.50
   1  -7   6   77.09    6.30
   1  -7   5  351.26   13.60
   1  -7   4   11.20    2.10
   1  -7   4    7.70    2.10
   1  -7   3  130.99    5.40
   1  -7   3  126.09    6.40
   1  -7   2  174.88    5.40
   1  -7   2  173.78    7.40
  -1   7  -2  173.68    7.90
   1  -7   1  390.96   12.30
   1  -7   1  395.06    9.10
  -1   7  -1  400.86   12.20
   1  -7   0 1920.51   42.80
   1  -7   0 1947.61   45.50
  -1   7   0 1930.81   42.50
  -1   7   0 1978.70   45.50
   1  -7  -1  427.96   13.00
   1  -7  -1  424.96   12.90
   1  -7  -1  402.76   12.00
   1  -7  -1  416.36   11.90
  -1   7   1  392.56   11.50
  -1   7   1  393.56   12.80
   1  -7  -2  181.38    7.90
   1  -7  -2  184.38    7.60
   1  -7  -2  168.28    7.60
   1  -7  -2  177.88    5.80
  -1   7   2  176.48    7.40
  -1   7   2  166.78    7.50
  -1   7   2  178.88    7.40
   1  -7  -3  125.89    7.10
   1  -7  -3  129.19    8.00
   1  -7  -3  127.19    3.50
   1  -7  -3  136.09    7.10
   1  -7  -4   11.00    2.90
   1  -7  -4   15.90    3.30
   1  -7  -4   11.10    2.50
   1  -7  -5  367.16   15.30
   1  -7  -5  326.37   14.50
   1  -7  -6   91.19    7.90
   1  -7  -6   85.99    7.20
   1  -7  -7  173.08   11.30
   1  -7  -7  183.98   12.00
   1  -7  -8   67.29    8.80
   1  -7  -8   57.79    8.60
   1  -7  -9  183.98   12.90
   1  -7  -9  161.58   12.80
   1  -7 -10   50.19    9.00
   1  -7 -10   41.70    7.90
   1  -7 -11    2.90    4.50
   1  -7 -11    8.60    5.20
   0  -7  11   57.59    9.60
   0  -7  11   68.09    9.70
   0  -7  10   -0.10    3.20
   0  -7  10   -2.40    3.80
   0   7 -10   -0.90    3.30
   0  -7   9   52.39    8.90
   0  -7   9   64.09    8.10
   0   7  -9   66.89    9.00
   0  -7   8   -0.40    2.80
   0  -7   8    2.20    1.70
   0   7  -8    2.20    2.30
   0  -7   7 2520.45   67.89
   0  -7   7 2406.46   61.59
   0   7  -7 2480.95   64.39
   0  -7   6    3.50    2.40
   0  -7   6    0.00    1.00
   0   7  -6    0.30    1.80
   0  -7   5  694.03   20.90
   0  -7   5  716.23   25.10
   0   7  -5  681.33   22.60
   0  -7   4   -0.80    0.80
   0  -7   4   -0.30    1.20
   0   7  -4    1.70    1.10
   0  -7   3 2325.47   53.69
   0  -7   3 2338.27   58.49
   0  -7   3 2365.16   53.99
   0  -7   2    1.40    0.70
   0  -7   2    4.00    1.40
   0  -7   2    0.50    1.10
   0   7  -2    0.50    0.60
   0  -7   1 1191.68   28.20
   0  -7   1 1169.08   30.80
   0  -7   1 1144.19   26.40
   0   7  -1 1165.88   28.00
   0  -7   0    0.80    0.80
   0  -7   0    0.40    0.50
   0  -7   0    1.30    1.00
   0   7   0    0.60    0.70
   0   7   0    0.80    0.50
   0  -7  -1 1245.68   29.20
   0  -7  -1 1256.67   30.00
   0  -7  -1 1177.28   29.40
   0   7   1 1184.98   29.60
   0   7   1 1182.88   28.70
   0  -7  -2   -0.40    0.60
   0  -7  -2   -0.20    0.60
   0  -7  -2    1.60    1.00
   0  -7  -2   -0.90    0.80
   0   7   2    0.40    0.80
   0   7   2    0.60    0.90
   0   7   2    0.00    0.90
   0  -7  -3 2360.66   56.39
   0  -7  -3 2316.27   51.89
   0  -7  -3 2358.56   55.69
   0   7   3 2339.87   54.69
   0   7   3 2393.16   52.59
   0  -7  -4    0.40    1.10
   0   7   4    0.20    0.70
   0  -7  -5  700.33   23.80
   0  -7  -5  726.43   22.90
   0   7   5  678.83   17.60
   0  -7  -6    2.40    1.70
   0  -7  -6    1.80    1.80
   0   7   6    1.40    0.90
   0  -7  -7 2500.85   65.29
   0  -7  -7 2434.96   62.79
   0   7   7 2288.57   54.19
   0  -7  -8    3.40    3.00
   0  -7  -8   -0.80    1.90
   0   7   8   -0.10    1.50
   0   7   8   -0.60    1.60
   0  -7  -9   62.29    9.50
   0  -7  -9   56.69    8.00
   0   7   9   79.49    4.80
   0   7   9   68.19    4.20
   0  -7 -10   -1.20    3.00
   0  -7 -10   -1.40    2.60
   0  -7 -11   61.89   11.10
   0  -7 -11   60.69    8.60
  -1  -7  11    1.80    4.90
  -1  -7  11    0.20    4.00
   1   7 -11   -2.00    3.60
  -1  -7  10   43.80    8.40
  -1  -7  10   43.20    6.50
   1   7 -10   45.80    8.00
  -1  -7   9  157.88   12.90
   1   7  -9  190.58   13.10
  -1  -7   8   69.19   10.00
   1   7  -8   70.99    7.60
  -1  -7   7  191.08   12.70
   1   7  -7  204.58   12.20
  -1  -7   6   75.49    7.50
   1   7  -6   78.69    7.00
  -1  -7   5  337.67   12.00
  -1  -7   5  354.36   15.90
   1   7  -5  349.47   14.80
  -1  -7   4    8.90    2.60
  -1  -7   4   14.80    2.30
   1   7  -4   10.40    2.70
  -1  -7   3  119.59    5.00
  -1  -7   3  116.19    7.60
   1   7  -3  126.79    7.10
  -1  -7   2  180.38    6.00
  -1  -7   2  187.48    8.30
  -1  -7   2  160.98    8.70
   1   7  -2  180.68    6.00
  -1  -7   1  396.06   11.10
  -1  -7   1  408.66   11.00
  -1  -7   1  395.36   14.00
   1   7  -1  400.56   11.00
   1   7  -1  432.66   14.50
  -1  -7   0 1937.11   46.30
  -1  -7   0 1946.11   43.70
  -1  -7   0 1917.11   43.70
   1   7   0 1926.21   43.80
   1   7   0 1956.10   46.50
   1   7   0 1886.31   43.50
  -1  -7  -1  418.06   12.40
  -1  -7  -1  422.66   12.30
  -1  -7  -1  420.76   12.80
   1   7   1  419.76   13.00
   1   7   1  385.56   11.80
   1   7   1  386.06   12.00
  -1  -7  -2  181.58    6.90
  -1  -7  -2  178.68    6.80
  -1  -7  -2  180.98    7.70
  -1  -7  -2  188.58    7.90
   1   7   2  170.78    7.00
   1   7   2  176.98    7.60
   1   7   2  169.08    7.20
  -1  -7  -3  134.39    5.60
  -1  -7  -3  127.79    7.20
  -1  -7  -3  135.49    6.30
   1   7   3  125.19    5.70
  -1  -7  -4   15.60    3.10
  -1  -7  -4   14.50    2.30
  -1  -7  -4   10.90    2.50
   1   7   4   12.40    2.30
   1   7   4    9.90    1.90
  -1  -7  -5  337.17   13.40
  -1  -7  -5  342.67   15.00
   1   7   5  338.77   11.10
  -1  -7  -6   76.09    6.10
  -1  -7  -6   68.89    7.00
   1   7   6   75.09    4.60
  -1  -7  -7  195.28   10.90
  -1  -7  -7  183.08   12.20
   1   7   7  181.18    8.00
  -1  -7  -8   67.19    6.80
  -1  -7  -8   70.59    9.70
  -1  -7  -9  176.88   11.60
  -1  -7  -9  175.68   13.40
  -1  -7 -10   61.09    9.90
  -1  -7 -10   41.40    6.90
   1   7  10   50.59    6.00
  -1  -7 -11   -3.60    3.60
  -1  -7 -11    0.50    3.70
  -2  -7  11   47.80    7.30
  -2  -7  11   64.79    9.60
   2   7 -11   42.70    8.20
  -2  -7  10   12.60    4.30
  -2  -7  10    7.70    4.40
   2   7 -10    6.90    4.40
  -2  -7   9    6.10    4.50
   2   7  -9    2.50    2.70
  -2  -7   8  147.99   11.50
   2   7  -8  131.79   11.10
  -2  -7   7  130.49   10.60
   2   7  -7  155.28   10.90
  -2  -7   6   50.39    7.70
  -2  -7   6   71.39    5.40
   2   7  -6   65.59    6.80
  -2  -7   5  356.36   11.50
  -2  -7   5  355.96   16.10
   2   7  -5  357.96   15.50
  -2  -7   4  104.59    7.70
  -2  -7   4   95.49    4.30
   2   7  -4  103.69    7.10
  -2  -7   3   74.39    3.10
  -2  -7   3   69.19    5.90
   2   7  -3   79.69    5.80
  -2  -7   2  161.78    4.70
  -2  -7   2  156.88    8.70
  -2  -7   2  162.58    8.70
   2   7  -2  173.98    8.00
  -2  -7   1 2726.73   58.99
  -2  -7   1 2751.82   62.69
  -2  -7   1 2689.23   64.29
   2   7  -1 2622.84   64.29
   2   7  -1 2760.82   59.09
  -2  -7   0 4826.02  102.79
  -2  -7   0 4663.93  106.19
  -2  -7   0 4828.42  104.09
   2   7   0 4692.53  103.49
   2   7   0 4684.13  106.39
   2   7   0 4725.03  102.69
  -2  -7  -1 2744.13   61.09
  -2  -7  -1 2745.23   61.99
   2   7   1 2673.63   60.49
   2   7   1 2612.24   62.19
   2   7   1 2590.14   60.39
  -2  -7  -2  174.78    7.30
  -2  -7  -2  160.68    7.40
  -2  -7  -2  161.08    6.00
   2   7   2  164.68    7.30
   2   7   2  164.08    8.00
   2   7   2  157.38    7.30
  -2  -7  -3   74.39    4.20
  -2  -7  -3   71.39    4.40
  -2  -7  -3   74.09    5.40
   2   7   3   73.89    4.60
  -2  -7  -4  103.19    7.00
  -2  -7  -4   99.29    5.70
  -2  -7  -4  107.89    5.70
   2   7   4   95.39    5.50
  -2  -7  -5  355.66   15.50
  -2  -7  -5  357.76   13.00
   2   7   5  369.66   12.20
   2   7   5  348.27   12.40
  -2  -7  -6   42.60    4.50
  -2  -7  -6   44.80    6.40
  -2  -7  -7  144.59    8.70
  -2  -7  -7  144.79   10.70
  -2  -7  -8  163.58   10.00
  -2  -7  -8  161.88   12.20
  -2  -7  -9   11.20    4.20
  -2  -7  -9    2.80    2.60
  -2  -7 -10    8.90    4.10
  -2  -7 -10   19.30    5.90
  -2  -7 -11   44.60    7.40
  -2  -7 -11   42.50    8.50
  -3  -7  11   22.30    5.40
  -3  -7  11   39.00    7.70
   3   7 -11   27.20    8.00
  -3  -7  10    5.00    3.70
  -3  -7  10    3.70    4.70
   3   7 -10    7.20    4.60
  -3  -7   9    6.50    4.60
   3   7  -9    8.70    3.70
  -3  -7   8   18.30    5.10
   3   7  -8   28.50    6.70
  -3  -7   7   79.69    8.00
  -3  -7   6   75.89    7.40
  -3  -7   6   77.49    4.40
   3   7  -6   71.09    7.20
  -3  -7   5   98.39    4.40
  -3  -7   5  106.59    4.70
  -3  -7   5   97.79    7.90
   3   7  -5  105.69    8.00
  -3  -7   4  115.69    4.00
  -3  -7   4  121.59    4.00
  -3  -7   4  115.99    8.30
   3   7  -4  126.19    8.20
  -3  -7   3  148.29    8.80
   3   7  -3  155.08    8.60
  -3  -7   2 1032.50   30.10
   3   7  -2 1011.10   30.20
  -3  -7   1  864.01   24.10
  -3  -7   1  889.71   25.80
   3   7  -1  885.81   23.80
   3   7  -1  875.91   20.10
  -3  -7   0  747.73   20.10
  -3  -7   0  753.12   20.40
   3   7   0  757.22   18.70
   3   7   0  718.43   22.30
  -3  -7  -1  886.31   22.30
  -3  -7  -1  868.21   26.60
  -3  -7  -1  909.41   24.20
   3   7   1  886.61   25.50
   3   7   1  952.60   24.60
  -3  -7  -2  959.40   26.00
   3   7   2  916.11   26.00
  -3  -7  -3  153.28    7.50
  -3  -7  -3  138.09    5.50
  -3  -7  -3  145.09    7.90
  -3  -7  -4  124.29    5.50
  -3  -7  -4  113.99    7.60
  -3  -7  -4  111.89    6.70
  -3  -7  -5   93.99    5.30
  -3  -7  -5   99.29    7.60
  -3  -7  -5   98.19    6.60
  -3  -7  -6   74.69    7.20
  -3  -7  -6   80.69    5.30
   3   7   6   76.79    4.90
  -3  -7  -7   86.29    6.00
  -3  -7  -8   21.00    5.60
  -3  -7  -8   27.20    4.20
  -3  -7  -9    6.60    3.50
  -3  -7  -9   10.90    3.50
  -3  -7 -10    2.30    3.80
  -3  -7 -10    0.10    2.50
  -3  -7 -11   -1.70    3.40
  -3  -7 -11   13.10    6.40
  -4  -7  11   11.50    5.90
  -4  -7  11    9.40    4.20
   4   7 -11   11.50    5.30
  -4  -7  10   69.19    9.80
  -4  -7  10   68.89    6.60
   4   7 -10   57.69    9.70
  -4  -7   9    4.10    4.00
  -4  -7   9   10.40    3.10
   4   7  -9   10.70    4.90
  -4  -7   8  137.09   10.90
   4   7  -8  135.89   11.50
  -4  -7   7   13.50    4.00
  -4  -7   7   14.10    2.50
   4   7  -7   16.90    4.80
  -4  -7   6  196.48   12.10
  -4  -7   6  203.48    7.20
  -4  -7   6  186.78    6.70
   4   7  -6  195.08   12.40
  -4  -7   5  184.98   11.20
  -4  -7   5  190.48    5.60
  -4  -7   5  196.08    5.70
   4   7  -5  185.98   11.30
  -4  -7   4  362.86   15.80
   4   7  -4  353.06   15.50
  -4  -7   3  426.66   17.00
   4   7  -3  424.76   16.20
  -4  -7   2  162.28    9.10
   4   7  -2  156.48    8.30
  -4  -7   1 2126.49   53.39
  -4  -7   1 2157.38   50.69
  -4  -7   1 2110.89   51.49
   4   7  -1 2107.29   46.60
   4   7  -1 2118.59   50.89
  -4  -7   0  883.61   24.20
  -4  -7   0  901.11   26.10
  -4  -7   0  863.01   24.80
   4   7   0  884.91   22.00
  -4  -7  -1 2112.69   50.79
  -4  -7  -1 2100.59   52.09
  -4  -7  -1 2126.79   48.40
  -4  -7  -2  166.88    5.70
  -4  -7  -2  158.18    8.10
  -4  -7  -2  166.58    8.50
  -4  -7  -3  416.36   15.50
  -4  -7  -3  450.95   15.70
  -4  -7  -3  416.46   11.00
  -4  -7  -4  350.96    9.80
  -4  -7  -4  367.26   14.40
  -4  -7  -4  345.77   14.70
  -4  -7  -5  213.78   10.90
  -4  -7  -5  187.68    6.80
  -4  -7  -5  190.98   11.20
  -4  -7  -6  183.78   11.70
  -4  -7  -6  193.08    7.50
  -4  -7  -7   14.40    4.40
  -4  -7  -7   17.20    2.70
  -4  -7  -8  116.69   10.50
  -4  -7  -9   14.10    5.20
  -4  -7  -9   16.10    3.50
  -4  -7 -10   42.80    8.60
  -4  -7 -11    0.10    4.20
  -5  -7  10   42.00    5.10
  -5  -7  10   55.79    8.90
   5   7 -10   42.00    8.80
  -5  -7   9   20.40    3.60
  -5  -7   9   11.50    4.70
   5   7  -9   33.80    7.40
  -5  -7   8    8.10    2.20
  -5  -7   8    3.60    3.60
   5   7  -8   -2.00    2.60
  -5  -7   7    8.50    2.80
  -5  -7   7    5.60    1.40
  -5  -7   7    5.40    1.80
   5   7  -7    9.00    3.80
  -5  -7   6  189.98    5.40
  -5  -7   6  187.18    5.40
  -5  -7   6  188.08   12.20
   5   7  -6  191.68   12.90
  -5  -7   5  472.35   19.50
   5   7  -5  440.76   19.50
  -5  -7   4  278.37   13.80
   5   7  -4  259.67   13.40
  -5  -7   3   86.39    7.10
   5   7  -3   90.79    7.00
  -5  -7   2  318.67   14.20
   5   7  -2  343.57   13.60
  -5  -7   1 1047.80   30.70
  -5  -7   1 1022.50   28.00
   5   7  -1 1022.70   29.80
   5   7  -1 1024.90   24.20
   5   7  -1  994.70   23.90
  -5  -7   0  323.67   13.50
  -5  -7   0  314.27   11.30
  -5  -7   0  313.17   12.10
   5   7   0  308.27   10.90
  -5  -7  -1 1034.60   28.80
  -5  -7  -1 1046.20   30.20
  -5  -7  -1 1041.40   26.10
  -5  -7  -2  317.07   12.90
  -5  -7  -2  346.47   14.00
  -5  -7  -2  327.47    9.30
  -5  -7  -3   90.29    6.70
  -5  -7  -3   79.29    6.30
  -5  -7  -4  255.27   12.40
  -5  -7  -4  260.37   12.70
  -5  -7  -5  448.96   18.50
  -5  -7  -5  460.45   18.90
  -5  -7  -6  196.98   12.40
  -5  -7  -7    1.90    2.40
  -5  -7  -8    2.80    2.80
  -5  -7  -9   20.10    6.00
  -5  -7 -10   45.10    8.90
  -6  -7  10  121.39   10.90
   6   7 -10  120.79   12.40
  -6  -7   9  315.97   17.50
   6   7  -9  307.57   19.50
  -6  -7   8  110.69    4.00
  -6  -7   8   88.69    9.40
   6   7  -8   95.59   12.10
  -6  -7   7   93.19    8.70
   6   7  -7   93.89    9.60
  -6  -7   6  388.26   18.10
   6   7  -6  371.16   19.00
  -6  -7   5  352.36   16.80
   6   7  -5  338.97   17.20
  -6  -7   4  108.39    8.60
   6   7  -4   96.59    8.30
  -6  -7   3  284.37   13.90
   6   7  -3  286.47   13.80
  -6  -7   2  242.08   12.40
   6   7  -2  243.18   11.60
   6   7  -2  240.48    6.30
   6   7  -2  249.88    6.40
  -6  -7   1  115.79    7.30
  -6  -7   1  132.99    8.60
   6   7  -1  131.79    7.50
   6   7  -1  126.19    5.30
  -6  -7   0    8.00    2.70
  -6  -7   0   13.80    2.60
  -6  -7   0   10.20    2.80
   6   7   0   10.70    2.40
  -6  -7  -1  119.89    5.80
  -6  -7  -1  120.49    7.40
  -6  -7  -1  115.19    8.00
  -6  -7  -2  237.68   11.50
  -6  -7  -2  236.38    7.30
  -6  -7  -2  285.77   13.10
  -6  -7  -3  294.27   13.50
  -6  -7  -3  307.27   14.30
  -6  -7  -4   92.59    7.80
  -6  -7  -4   93.19    7.50
  -6  -7  -5  328.77   16.10
  -6  -7  -5  331.67   15.90
  -6  -7  -6  406.36   19.10
  -6  -7  -7   82.09    8.50
  -6  -7  -8   96.49    9.80
  -6  -7  -9  288.97   18.50
  -7  -7  10   76.69   10.10
   7   7 -10   74.29   11.60
  -7  -7   9   67.79    9.30
   7   7  -9   77.69   11.40
  -7  -7   8   41.40    7.40
   7   7  -8   53.59    9.70
  -7  -7   7   42.30    8.20
   7   7  -7   47.20    8.30
  -7  -7   6  123.19    9.90
   7   7  -6  117.29   10.60
  -7  -7   5  165.58   11.10
   7   7  -5  149.59   13.10
  -7  -7   4  364.56   17.00
   7   7  -4  369.36   17.50
  -7  -7   3  222.28   12.50
   7   7  -3  216.38   12.10
  -7  -7   2  266.87   13.70
   7   7  -2  261.77   12.70
   7   7  -2  286.97    8.20
  -7  -7   1  401.16   15.60
  -7  -7   1  395.36   17.00
   7   7  -1  375.76   14.60
   7   7  -1  379.56   12.00
  -7  -7   0 1336.97   37.00
  -7  -7   0 1374.66   39.50
   7   7   0 1316.47   34.50
  -7  -7  -1  396.66   17.10
  -7  -7  -1  372.76   15.20
  -7  -7  -2  279.77   14.00
  -7  -7  -2  274.87    7.90
  -7  -7  -2  278.37   12.90
  -7  -7  -3  241.88   13.10
  -7  -7  -3  221.88   11.80
  -7  -7  -4  353.96   17.00
  -7  -7  -4  326.17   15.40
  -7  -7  -5  158.88   11.50
  -7  -7  -6  114.19   10.10
  -7  -7  -6  144.99   11.00
  -7  -7  -7   33.80    6.90
  -7  -7  -8   49.20    8.70
  -7  -7  -9   68.19   10.50
  -7  -7 -10   65.89   11.10
  -8  -7   9   16.40    5.80
   8   7  -9   10.10    5.50
  -8  -7   8    6.30    3.80
   8   7  -8    3.20    3.60
  -8  -7   7   19.60    5.50
   8   7  -7   11.50    4.80
  -8  -7   6   60.89    8.10
   8   7  -6   81.39   10.70
  -8  -7   5    7.90    3.60
   8   7  -5    7.10    3.30
  -8  -7   4  146.49   10.60
   8   7  -4  148.39   11.00
  -8  -7   3   89.69    8.30
   8   7  -3   90.89    8.30
  -8  -7   2 1188.58   37.10
   8   7  -2 1172.78   28.40
   8   7  -2 1193.68   35.30
  -8  -7   1  906.91   28.20
  -8  -7   1  910.01   30.40
   8   7  -1  890.71   23.90
   8   7  -1  861.61   26.80
  -8  -7   0   91.59    8.00
  -8  -7   0   77.89    6.80
   8   7   0   87.49    6.00
   8   7   0  100.79    6.10
  -8  -7  -1  873.11   23.90
  -8  -7  -1  935.91   30.90
  -8  -7  -1  876.31   28.10
   8   7   1  903.61   26.90
  -8  -7  -2 1167.28   27.50
  -8  -7  -2 1239.58   38.10
  -8  -7  -2 1226.48   36.00
  -8  -7  -3   74.39    6.90
  -8  -7  -3   80.39    7.90
  -8  -7  -4  152.08   11.50
  -8  -7  -5    9.30    3.90
  -8  -7  -5    2.50    2.90
  -8  -7  -6   58.19    8.70
  -8  -7  -6   56.09    8.60
  -8  -7  -7   16.30    5.10
  -8  -7  -8    9.20    4.90
  -8  -7  -9   17.30    6.90
  -9  -7   9   18.70    5.30
   9   7  -9   22.40    7.30
  -9  -7   8   67.29   10.00
   9   7  -8   68.19   12.90
  -9  -7   7   23.30    5.70
   9   7  -7   27.50    7.20
  -9  -7   6    9.50    3.90
   9   7  -6   11.30    4.70
  -9  -7   5   10.70    3.90
   9   7  -5   11.10    4.60
  -9  -7   4   58.99    8.40
   9   7  -4   60.39    8.40
  -9  -7   3   14.70    4.30
   9   7  -3   12.60    3.90
   9   7  -3    8.80    1.10
  -9  -7   2  680.23   24.20
  -9  -7   2  631.74   28.40
   9   7  -2  679.23   24.20
   9   7  -2  670.03   18.30
  -9  -7   1  232.88   14.60
  -9  -7   1  223.98   15.90
   9   7  -1  235.58   11.80
   9   7  -1  231.48    9.60
  -9  -7   0  153.78    9.90
  -9  -7   0  155.78   11.30
   9   7   0  155.68    8.40
   9   7   0  154.78    8.40
  -9  -7  -1  268.67   13.40
  -9  -7  -1  256.77   14.60
  -9  -7  -1  217.58    9.30
   9   7   1  248.58   11.90
  -9  -7  -2  652.33   16.00
  -9  -7  -2  672.73   26.60
   9   7   2  695.43   24.00
  -9  -7  -3   11.20    3.70
  -9  -7  -3   13.60    4.80
  -9  -7  -4   70.99   10.30
  -9  -7  -4   77.49    9.30
  -9  -7  -5    1.90    3.60
  -9  -7  -5   11.70    4.50
  -9  -7  -6   10.30    5.00
  -9  -7  -6   18.60    5.10
  -9  -7  -7   29.50    6.60
  -9  -7  -8   79.79   11.50
  -9  -7  -9   21.00    6.20
 -10  -7   8   96.39    9.60
  10   7  -8  111.69   14.80
 -10  -7   7   35.80    6.90
  10   7  -7   30.20    7.80
 -10  -7   6   96.79    9.50
  10   7  -6  112.19   11.70
 -10  -7   5   31.60    6.20
  10   7  -5   23.10    6.10
 -10  -7   4  161.88   12.40
  10   7  -4  172.68   12.80
 -10  -7   3  110.89    9.90
  10   7  -3  120.69   10.10
  10   7  -3  120.19    4.50
 -10  -7   2  224.18   13.10
 -10  -7   2  234.08   14.40
  10   7  -2  229.38   13.00
  10   7  -2  217.48    8.80
 -10  -7   1  140.09    9.90
 -10  -7   1  116.29   10.20
  10   7  -1  114.09    8.40
  10   7  -1  129.59    7.20
 -10  -7   0  279.27   14.50
 -10  -7   0  273.47   15.80
  10   7   0  246.88   11.50
  10   7   0  263.87   12.20
 -10  -7  -1  135.09   11.10
 -10  -7  -1  111.19    6.50
 -10  -7  -1  133.79    9.70
  10   7   1  120.39    8.50
 -10  -7  -2  220.98   14.70
 -10  -7  -2  212.58   12.80
  10   7   2  223.48   12.60
 -10  -7  -3  115.69    9.50
 -10  -7  -3  129.19   11.40
  10   7   3  125.69    9.80
 -10  -7  -4  169.68   12.40
 -10  -7  -4  186.98   14.00
  10   7   4  160.48   12.20
 -10  -7  -5   41.00    7.40
 -10  -7  -5   22.50    6.20
  10   7   5   31.80    7.10
 -10  -7  -6   91.29    9.60
 -10  -7  -7   38.10    7.80
 -10  -7  -8  109.19   13.50
 -11  -7   7   64.99    9.20
  11   7  -7   65.69   11.10
 -11  -7   6    0.00    3.50
  11   7  -6    6.40    4.90
 -11  -7   5  132.89   11.30
  11   7  -5  124.09   11.60
 -11  -7   4    3.40    3.40
  11   7  -4    5.40    3.80
 -11  -7   3  233.48   15.30
 -11  -7   3  244.18   14.70
  11   7  -3  248.38   15.00
 -11  -7   2   88.99   11.50
 -11  -7   2   88.89    8.60
  11   7  -2   82.49    7.90
  11   7  -2   75.99    5.30
 -11  -7   1  235.48   15.40
 -11  -7   1  240.68   14.00
  11   7  -1  239.68   12.50
  11   7  -1  228.58   10.70
 -11  -7   0    2.20    2.30
 -11  -7   0    0.60    2.30
  11   7   0   -1.70    1.80
  11   7   0   -3.10    2.00
 -11  -7  -1  228.68   13.60
 -11  -7  -1  212.98   15.00
  11   7   1  234.88   12.60
 -11  -7  -2   68.89   10.00
 -11  -7  -2   83.29    8.40
 -11  -7  -3  286.37   18.30
 -11  -7  -3  240.68   14.70
  11   7   3  268.37   15.50
 -11  -7  -4   -2.90    2.60
 -11  -7  -4    2.50    3.30
  11   7   4    3.50    3.30
 -11  -7  -5  112.89   11.90
 -11  -7  -5  118.89   11.30
  11   7   5  115.89   11.60
 -11  -7  -6   10.00    4.30
  11   7   6    4.60    3.60
  11   7   7   57.59   10.60
 -12  -7   6    4.70    4.60
 -12  -7   5   44.90    8.10
  12   7  -5   34.50    6.90
 -12  -7   4  160.48   12.90
 -12  -7   4  129.09   11.60
  12   7  -4  161.78   13.10
 -12  -7   3  108.09   10.30
 -12  -7   3   74.39   10.70
  12   7  -3  110.99   10.00
 -12  -7   2   53.69    8.60
 -12  -7   2   37.40    7.40
  12   7  -2   48.70    8.90
  12   7  -2   39.30    4.60
 -12  -7   1   37.20    7.20
 -12  -7   1   37.10    6.60
  12   7  -1   42.60    5.50
  12   7  -1   38.60    6.30
 -12  -7   0    1.00    3.20
 -12  -7   0    1.00    3.20
  12   7   0    4.50    3.30
  12   7   0    2.40    2.70
 -12  -7  -1   41.20    7.20
 -12  -7  -1   42.40    8.00
  12   7   1   30.70    5.70
 -12  -7  -2   37.90    7.20
 -12  -7  -2   52.09    9.50
  12   7   2   32.10    6.10
 -12  -7  -3  105.89   11.50
 -12  -7  -3  100.79   10.00
  12   7   3  107.59    9.90
 -12  -7  -4  175.48   15.50
 -12  -7  -4  144.49   12.10
  12   7   4  169.48   12.90
 -12  -7  -5   21.60    7.70
 -12  -7  -5   39.20    7.30
  12   7   5   47.00    9.60
 -12  -7  -6    9.30    5.50
  12   7   6    8.00    5.20
 -13  -7   5   23.40    7.10
 -13  -7   5   11.80    6.30
  13   7  -5   12.10    5.00
 -13  -7   4  148.79   13.20
 -13  -7   4  152.78   12.90
  13   7  -4  150.38   13.20
 -13  -7   3   19.00    5.40
  13   7  -3   33.90    6.80
 -13  -7   2   60.99    8.80
 -13  -7   2   56.99    9.50
  13   7  -2   58.19    8.20
 -13  -7   1    0.00    3.50
 -13  -7   1    2.40    3.70
  13   7  -1    2.70    3.60
  13   7  -1    3.80    3.60
 -13  -7   0   65.19    9.50
 -13  -7   0   58.99    9.80
  13   7   0   61.89    7.80
  13   7   0   73.39    6.70
 -13  -7  -1    9.70    5.00
 -13  -7  -1    5.20    4.30
  13   7   1    8.50    4.50
 -13  -7  -2   46.50    8.00
  13   7   2   55.59    8.80
 -13  -7  -3   16.40    4.40
 -13  -7  -3   20.20    6.70
  13   7   3   20.70    5.90
 -13  -7  -4  175.88   16.10
  13   7   4  171.48   13.70
 -13  -7  -5   27.60    7.40
 -13  -7  -5   16.50    5.70
  13   7   5   27.00    7.90
 -14  -7   3   46.30    8.80
 -14  -7   3   37.70    8.00
  14   7  -3   42.20    8.10
 -14  -7   2  100.09   12.30
 -14  -7   2   91.69   12.80
  14   7  -2   89.99   10.30
 -14  -7   1   93.39   13.00
 -14  -7   1   95.39   12.00
  14   7  -1   79.19    9.70
 -14  -7   0   52.59    8.40
 -14  -7   0   46.20    9.50
  14   7   0   54.69    7.80
 -14  -7  -1   98.99   14.40
 -14  -7  -1   72.09   10.60
  14   7   1  101.79    9.80
 -14  -7  -2   96.59   12.30
 -14  -7  -2   91.49   14.30
  14   7   2  101.29   10.60
 -14  -7  -3   26.90    6.80
 -14  -7  -3   43.40   10.10
  14   7   3   23.10    7.00
  14  -8   2   -4.60    4.30
  14  -8   2    9.80    5.70
 -14   8  -2   -2.40    3.50
  14  -8   1   28.80    7.60
  14  -8   1   29.20    6.70
 -14   8  -1   26.30    5.40
  14  -8   0   -2.50    3.80
  14  -8   0    4.20    4.90
 -14   8   0   -2.10    3.30
  14  -8  -1   24.10    6.50
  14  -8  -1   28.90    7.20
 -14   8   1   24.60    5.90
  14  -8  -2    8.20    5.40
 -14   8   2    6.80    3.70
 -14   8   3   61.59    8.20
  13  -8   5    8.10    5.30
 -13   8  -5    1.10    4.10
  13  -8   4   32.00    8.40
 -13   8  -4    0.30    3.30
 -13   8  -3   86.99   10.50
  13  -8   2   65.99    8.50
  13  -8   2   70.79   11.50
 -13   8  -2   66.09    7.70
  13  -8   1   28.30    6.80
  13  -8   1   21.50    5.50
 -13   8  -1   27.00    5.20
  13  -8   0   40.70    8.20
  13  -8   0   36.50    7.30
 -13   8   0   35.90    6.00
  13  -8  -1   29.00    6.80
  13  -8  -1   39.00    8.10
 -13   8   1   21.40    5.10
  13  -8  -2   74.29   10.90
  13  -8  -2   58.09    9.20
 -13   8   2   62.29    7.80
  13  -8  -3   92.29   12.50
  13  -8  -3  111.49   10.40
  13  -8  -4   25.70    6.50
  13  -8  -4   35.50    8.90
  13  -8  -5   -0.10    4.80
  13  -8  -5    9.70    4.60
  12  -8   6   -5.40    3.20
  12  -8   5   38.90    7.80
  12  -8   5   46.00    8.10
  12  -8   4  134.99    9.30
  12  -8   4  132.99   12.70
 -12   8  -4  116.69    8.60
  12  -8   3   11.50    4.20
  12  -8   3   30.50    6.90
 -12   8  -3   27.60    4.80
  12  -8   2    5.50    4.40
  12  -8   2   11.50    3.60
 -12   8  -2    5.10    3.00
  12  -8   1    5.80    3.60
  12  -8   1    0.90    3.50
 -12   8  -1    2.10    2.40
  12  -8   0   23.10    6.30
  12  -8   0   24.80    6.00
 -12   8   0   24.80    4.60
  12  -8  -1    9.20    4.10
  12  -8  -1    8.20    3.90
 -12   8   1    4.40    3.50
  12  -8  -2   13.40    5.40
  12  -8  -2   12.90    5.20
 -12   8   2    5.60    3.70
  12  -8  -3   32.40    6.80
  12  -8  -3   20.60    5.60
  12  -8  -4  126.09   13.40
  12  -8  -4  136.69   10.70
  12  -8  -5   45.10    6.70
  12  -8  -5   29.40    7.50
  12  -8  -6   -8.20    4.50
  12  -8  -6   -2.80    3.70
  11  -8   7   21.50    7.20
 -11   8  -7   -1.80    3.50
  11  -8   6   22.00    4.60
  11  -8   6   25.60    7.30
  11  -8   5   19.50    6.70
  11  -8   5    9.20    3.20
 -11   8  -5   10.60    3.50
  11  -8   4  155.28    9.70
  11  -8   4  135.39   12.20
 -11   8  -4  173.78    9.70
  11  -8   3  105.69    8.40
  11  -8   3  104.89   10.60
 -11   8  -3  103.09    7.30
  11  -8   2  226.68   15.70
  11  -8   2  270.67   14.10
 -11   8  -2  263.67   12.00
  11  -8   1    8.20    3.40
  11  -8   1   15.90    5.30
 -11   8  -1    8.40    2.80
  11  -8   0  343.67   17.60
  11  -8   0  338.47   18.00
 -11   8   0  316.07   14.00
  11  -8  -1   11.50    4.30
  11  -8  -1   11.00    4.70
 -11   8   1   12.60    3.60
  11  -8  -2  235.78   15.90
  11  -8  -2  244.88   14.50
  11  -8  -3   92.89   12.10
  11  -8  -3  105.79    9.40
  11  -8  -4  163.48   14.10
  11  -8  -4  164.28   11.60
  11  -8  -5   11.10    4.10
  11  -8  -5   13.90    5.90
  11  -8  -6   29.70    7.90
  11  -8  -6   28.60    5.70
  11  -8  -7   13.30    5.30
  11  -8  -7   25.60    8.10
  10  -8   7   53.79    5.40
  10  -8   7   42.20    9.00
  10  -8   6  107.79   13.90
  10  -8   6   82.79    6.50
 -10   8  -6   75.49    7.00
  10  -8   5   28.00    4.60
  10  -8   5   19.50    5.60
 -10   8  -5   24.30    4.40
  10  -8   4  160.08    9.40
  10  -8   4  124.29   11.70
 -10   8  -4  133.99    8.20
  10  -8   3   86.99    9.00
  10  -8   3   82.89    7.30
 -10   8  -3   80.39    6.00
  10  -8   2   43.70    6.50
  10  -8   2   46.50    7.50
 -10   8  -2   46.70    4.80
  10  -8   1  207.28   12.10
  10  -8   1  192.08   13.20
 -10   8  -1  194.18    9.70
  10  -8   0    7.10    4.10
  10  -8   0   13.10    3.70
 -10   8   0   15.20    3.40
  10  -8  -1  219.28   14.00
  10  -8  -1  207.08   13.00
  10  -8  -2   63.09    8.30
  10  -8  -2   37.20    7.70
  10  -8  -3   73.89    7.50
  10  -8  -3   86.19   11.20
  10  -8  -4  137.09   12.80
  10  -8  -4  120.99    9.60
  10  -8  -5   25.40    5.70
  10  -8  -5   29.80    6.60
  10  -8  -6   89.99    8.60
  10  -8  -6   95.39   13.20
  10  -8  -7   52.09   12.00
  10  -8  -7   61.49    8.50
  10  -8  -8  120.79   10.50
   9  -8   8   84.69   12.40
   9  -8   8   79.79    6.40
   9  -8   7  140.79   12.90
   9  -8   7  132.29    7.80
  -9   8  -7  143.89    9.50
   9  -8   6   29.50    4.30
   9  -8   6   29.90    7.50
  -9   8  -6   22.50    4.30
   9  -8   5   81.39    6.50
   9  -8   5   79.39   11.00
  -9   8  -5   81.19    6.50
   9  -8   4   17.90    3.70
   9  -8   4   23.30    5.50
  -9   8  -4   18.20    3.10
   9  -8   3  163.18    9.50
   9  -8   3  150.18   11.60
  -9   8  -3  151.18    7.90
   9  -8   2   21.30    4.60
   9  -8   2   27.50    5.80
  -9   8  -2   20.70    3.40
   9  -8   1  158.58   11.50
   9  -8   1  171.98   10.50
  -9   8  -1  169.98    8.10
   9  -8   0    7.40    3.60
   9  -8   0    5.00    2.30
  -9   8   0    4.30    2.30
   9  -8  -1  169.38   11.20
   9  -8  -1  168.18   11.60
   9  -8  -2   34.00    7.00
   9  -8  -2   29.50    5.70
   9  -8  -3  162.78   12.50
   9  -8  -3  160.28   10.70
   9  -8  -4   24.40    6.10
   9  -8  -5   78.09    7.80
   9  -8  -5   77.29   11.10
   9  -8  -6   20.40    6.40
   9  -8  -6   27.00    5.40
   9  -8  -7  131.69   10.30
   9  -8  -7  144.79   14.10
   9  -8  -8  105.19   14.40
   9  -8  -8   72.49    8.90
   9  -8  -9  167.98   17.00
   8  -8   9   57.39   10.70
  -8   8  -9   26.40    5.90
   8  -8   8    5.90    4.30
  -8   8  -8    6.10    3.50
   8  -8   7    1.50    3.30
  -8   8  -7    9.60    3.50
   8  -8   6   96.19    9.80
   8  -8   6   94.49    6.70
  -8   8  -6   84.99    6.80
   8  -8   5   40.70    7.70
   8  -8   5   49.30    4.90
  -8   8  -5   57.79    5.00
   8  -8   4   41.60    7.30
   8  -8   4   41.80    5.20
  -8   8  -4   34.90    4.30
   8  -8   3  120.49    7.90
   8  -8   3  137.79   10.50
  -8   8  -3  123.79    6.50
   8  -8   2  252.57   14.20
   8  -8   2  255.67   12.20
  -8   8  -2  253.87   11.00
   8  -8   1  490.85   18.80
   8  -8   1  483.35   20.30
  -8   8  -1  500.25   15.50
   8  -8   0   43.40    6.20
   8  -8   0   30.30    5.60
  -8   8   0   40.90    4.10
   8  -8  -1  494.65   20.20
   8  -8  -1  465.15   19.30
   8  -8  -2  258.67   13.30
   8  -8  -2  260.17   14.70
   8  -8  -3  140.09   11.00
   8  -8  -3  127.69    9.00
   8  -8  -4   41.10    6.20
   8  -8  -4   43.00    7.70
   8  -8  -5   41.10    6.10
   8  -8  -5   47.10    8.50
   8  -8  -5   39.10    4.80
   8  -8  -6   80.09   11.60
   8  -8  -6   86.19    7.90
   8  -8  -7    9.00    4.50
   8  -8  -7    8.50    3.50
   8  -8  -8    5.10    3.50
   8  -8  -8   -2.30    3.70
   8  -8  -9   58.49   11.00
   7  -8  10   11.50    5.40
  -7   8 -10    6.00    4.60
   7  -8   9   56.99    9.80
  -7   8  -9   55.59    7.60
   7  -8   8   16.90    6.20
  -7   8  -8   17.30    4.00
   7  -8   7   12.10    4.80
  -7   8  -7   11.50    3.10
   7  -8   6  209.48   14.00
  -7   8  -6  192.78    9.90
   7  -8   5  219.58   14.00
  -7   8  -5  238.68   10.30
   7  -8   4  227.28   10.20
  -7   8  -4  210.18    9.00
   7  -8   3   18.70    3.50
   7  -8   3   21.60    4.70
  -7   8  -3   20.80    2.90
   7  -8   2  737.93   23.80
   7  -8   2  807.92   27.40
  -7   8  -2  794.02   20.80
   7  -8   1  427.86   18.00
   7  -8   1  428.46   16.50
  -7   8  -1  435.46   13.30
   7  -8   0  692.03   23.60
   7  -8   0  701.63   24.30
   7  -8  -1  430.56   17.60
   7  -8  -1  436.06   18.00
   7  -8  -2  793.22   26.20
   7  -8  -2  816.32   28.10
   7  -8  -3    9.50    3.30
   7  -8  -3   20.10    4.80
   7  -8  -4  189.28    8.60
   7  -8  -4  214.78   13.80
   7  -8  -4  209.98   11.50
   7  -8  -5  222.88    8.50
   7  -8  -5  239.48   15.50
   7  -8  -5  244.38   12.70
   7  -8  -6  193.18   14.20
   7  -8  -7   28.70    7.40
   7  -8  -7   15.00    4.50
   7  -8  -8   12.50    5.40
   7  -8  -8   14.50    4.40
   7  -8  -9   60.89   10.50
   7  -8 -10    3.30    5.30
   6  -8  10   26.80    7.40
  -6   8 -10   28.20    6.00
   6  -8   9   11.50    4.70
   6  -8   8  113.89   10.70
  -6   8  -8   89.49    7.60
   6  -8   7   13.40    5.00
  -6   8  -7   17.20    3.80
   6  -8   6   90.79    8.90
  -6   8  -6   80.99    6.10
   6  -8   4   92.89    8.20
  -6   8  -4   96.29    5.40
   6  -8   3  222.88   12.40
  -6   8  -3  233.78    8.40
   6  -8   2  303.07   12.50
   6  -8   2  327.27   14.90
  -6   8  -2  336.97   10.10
   6  -8   1   11.50    2.70
   6  -8   1    8.00    3.10
  -6   8  -1    8.20    1.50
   6  -8   0   82.49    6.70
   6  -8   0   88.29    6.60
   6  -8  -1   14.00    3.50
   6  -8  -1   12.00    3.00
   6  -8  -2  292.17   13.30
   6  -8  -2  317.87   14.90
   6  -8  -3  212.18    8.80
   6  -8  -3  246.88   13.50
   6  -8  -3  249.18   11.90
   6  -8  -4   86.89    8.30
   6  -8  -4   85.59    6.90
   6  -8  -4   91.29    4.90
   6  -8  -5  579.64   21.20
   6  -8  -5  542.95   13.80
   6  -8  -5  601.54   25.00
   6  -8  -6   88.29    9.40
   6  -8  -6   91.99    7.60
   6  -8  -7   18.50    4.20
   6  -8  -7   10.60    3.50
   6  -8  -8   91.49   12.50
   6  -8  -9   16.20    5.90
   6  -8 -10   24.40    8.40
   5  -8  10    1.90    4.00
  -5   8 -10    1.60    3.60
   5  -8   9   53.69    8.80
  -5   8  -9   39.20    6.30
   5  -8   8  128.29   11.20
  -5   8  -8  120.79    8.70
   5  -8   7  155.98   11.70
  -5   8  -7  151.28    9.10
  -5   8  -6    6.00    2.30
   5  -8   5  373.36   17.20
   5  -8   5  371.06   13.10
  -5   8  -5  384.16   13.30
   5  -8   4  173.88   10.70
   5  -8   4  178.08    7.40
  -5   8  -4  201.08    7.80
   5  -8   3  144.39    9.30
  -5   8  -3  153.88    6.00
   5  -8   2  540.95   19.50
  -5   8  -2  527.55   13.60
   5  -8   1  775.42   23.50
   5  -8   1  832.32   25.60
  -5   8  -1  818.62   19.60
   5  -8   0  142.39    8.00
   5  -8   0  150.58    8.50
  -5   8   0  145.29    6.10
   5  -8  -1  774.82   24.50
   5  -8  -1  812.32   24.50
   5  -8  -1  764.62   22.20
  -5   8   1  775.22   21.50
   5  -8  -2  529.45   19.70
   5  -8  -2  534.65   18.60
   5  -8  -2  530.05   15.70
   5  -8  -3  131.29    9.20
   5  -8  -3  147.49    8.50
   5  -8  -3  137.19    5.80
   5  -8  -4  184.38    6.30
   5  -8  -4  190.78   11.90
   5  -8  -4  206.48   10.60
   5  -8  -5  386.36   18.70
   5  -8  -5  376.56   15.90
   5  -8  -6    5.70    2.70
   5  -8  -7  143.59   11.80
   5  -8  -7  152.88   12.50
   5  -8  -8  131.39   12.30
   5  -8  -9   42.50    8.90
   5  -8 -10    6.40    4.80
   4  -8  11   10.40    5.10
   4  -8  10   -3.80    3.40
   4  -8   9   17.80    5.70
  -4   8  -9   19.10    4.40
   4  -8   8  111.39   10.00
  -4   8  -8  100.99    7.80
   4  -8   7   10.60    3.40
  -4   8  -7   14.30    3.30
   4  -8   6  145.29   10.30
  -4   8  -6  152.58    8.20
   4  -8   5  319.07   11.00
   4  -8   5  330.27   15.10
  -4   8  -5  327.27   11.70
   4  -8   4  291.07    9.30
   4  -8   4  317.47   14.00
  -4   8  -4  293.17    9.90
   4  -8   3   89.19    6.60
   4  -8   3   88.19    3.60
  -4   8  -3   88.89    3.90
   4  -8   2  634.74   20.90
  -4   8  -2  626.14   14.90
   4  -8   1 1717.63   44.40
  -4   8  -1 1735.23   37.80
   4  -8   0 1063.19   29.00
   4  -8   0 1047.70   29.00
   4  -8   0 1107.39   30.10
  -4   8   0 1035.50   25.40
   4  -8  -1 1720.93   43.60
   4  -8  -1 1746.03   44.00
   4  -8  -1 1667.63   41.40
  -4   8   1 1698.03   41.90
   4  -8  -2  600.74   16.60
   4  -8  -2  586.84   20.50
   4  -8  -2  643.64   20.00
  -4   8   2  616.44   18.60
   4  -8  -3   84.59    3.70
   4  -8  -3   92.29    7.30
   4  -8  -3   87.39    6.20
   4  -8  -4  304.77   13.10
   4  -8  -4  290.57   14.50
   4  -8  -5  326.87   14.40
   4  -8  -5  332.17   16.60
   4  -8  -6  164.28   11.80
   4  -8  -6  142.19    9.80
   4  -8  -7   12.00    3.50
   4  -8  -7   15.20    4.60
   4  -8  -8  116.89   11.10
   4  -8  -9    7.60    4.90
   4  -8 -10    2.00    3.00
   4  -8 -11    3.20    4.80
   3  -8  11   16.30    6.30
   3  -8  11   11.30    5.50
   3  -8  10    8.90    4.20
   3  -8   9  143.09   11.30
   3  -8   8   16.00    4.70
  -3   8  -8   18.40    4.10
   3  -8   7   11.80    3.80
  -3   8  -7    9.10    2.90
   3  -8   6   97.19    7.90
  -3   8  -6  110.79    6.80
   3  -8   5  109.19    7.80
   3  -8   5  101.39    5.60
  -3   8  -5  111.09    6.00
   3  -8   4   43.90    5.60
   3  -8   4   50.69    3.30
  -3   8  -4   60.79    3.70
   3  -8   3  892.91   20.60
   3  -8   3  831.62   25.70
  -3   8  -3  905.81   21.00
   3  -8   2  531.85   17.70
   3  -8   1 3576.04   82.59
   3  -8   0  538.65   17.30
   3  -8   0  529.95   18.10
  -3   8   0  543.65   13.50
   3  -8  -1 3595.74   81.89
   3  -8  -1 3509.95   81.89
  -3   8   1 3558.14   78.99
   3  -8  -2  525.45   17.10
   3  -8  -2  498.35   17.60
   3  -8  -2  522.25   15.90
   3  -8  -2  532.05   14.10
  -3   8   2  507.95   15.90
   3  -8  -3  861.71   20.00
   3  -8  -3  880.61   25.30
   3  -8  -3  865.51   26.80
   3  -8  -3  868.71   19.70
   3  -8  -3  885.51   25.60
   3  -8  -4   49.99    4.90
   3  -8  -4   58.29    5.70
   3  -8  -4   58.99    5.40
   3  -8  -5   95.19    7.50
   3  -8  -5  102.89    8.30
   3  -8  -5   93.79    7.00
   3  -8  -6   98.49    7.70
   3  -8  -6  104.69    8.40
   3  -8  -6  107.49    9.20
   3  -8  -7    4.70    2.40
   3  -8  -7    6.60    3.40
   3  -8  -8   12.70    4.60
   3  -8  -8    8.30    3.50
   3  -8  -9  143.79   12.30
   3  -8  -9  141.99   12.50
   3  -8 -10   14.30    6.00
   3  -8 -11   31.30    8.10
   2  -8  11   79.69   10.60
   2  -8  11   75.29   12.00
   2  -8  10    1.50    3.50
   2  -8  10    3.30    3.20
   2  -8   9   21.40    5.00
   2  -8   8   95.29    9.80
   2  -8   7    6.30    3.30
   2  -8   6  116.49    8.10
   2  -8   5    0.50    1.30
   2  -8   5   -0.70    1.50
  -2   8  -5    0.60    1.10
   2  -8   4   32.00    4.40
   2  -8   4   31.70    2.80
   2  -8   3  222.88    9.90
   2  -8   3  235.48    7.10
   2  -8   2  257.87   11.50
   2  -8   2  242.48    5.70
   2  -8   1    5.30    1.80
  -2   8  -1    2.60    1.30
   2  -8   0   69.69    2.80
   2  -8   0   66.19    4.60
  -2   8   0   69.49    4.70
  -2   8   0   65.39    2.70
   2  -8  -1    2.80    1.10
   2  -8  -1    4.70    1.30
   2  -8  -1    5.40    2.00
  -2   8   1    2.30    1.10
   2  -8  -2  244.48   10.30
   2  -8  -2  234.68    7.70
   2  -8  -2  231.58    9.80
   2  -8  -2  257.47    9.50
  -2   8   2  231.58    9.10
   2  -8  -3  232.28   10.10
   2  -8  -3  224.58   10.10
   2  -8  -3  238.68   10.90
   2  -8  -4   36.40    5.00
   2  -8  -4   35.50    5.00
   2  -8  -4   35.20    5.10
   2  -8  -5    1.30    1.70
   2  -8  -5    2.30    1.80
   2  -8  -5    1.10    1.60
   2  -8  -6  138.19    9.90
   2  -8  -6  127.79    9.40
   2  -8  -7    5.60    3.30
   2  -8  -8  115.39   10.70
   2  -8  -8  123.39   12.70
   2  -8  -9   28.60    6.80
   2  -8  -9   17.00    5.00
   2  -8 -10   11.30    4.10
   2  -8 -10   10.10    5.00
   2  -8 -11   66.99   11.40
   2  -8 -11   63.49   10.30
   1  -8  11  112.69   11.00
   1  -8  11  126.69   12.50
   1  -8  10   12.20    5.10
   1  -8  10   19.90    5.20
   1  -8   9    1.30    3.50
   1  -8   9    2.80    2.90
   1  -8   8  198.38   14.70
   1  -8   8  225.88   12.60
   1  -8   7   61.89    6.30
   1  -8   6    4.10    2.00
   1  -8   5   25.90    4.00
   1  -8   4  264.47    9.60
   1  -8   4  259.57   10.70
   1  -8   3  206.88    7.20
   1  -8   3  209.08    8.80
   1  -8   2 1183.58   25.90
   1  -8   2 1120.79   29.00
  -1   8  -2 1087.39   28.50
   1  -8   1  251.87    9.10
   1  -8   1  231.78    6.00
  -1   8  -1  231.28    8.80
   1  -8   0  142.69    4.90
   1  -8   0  142.89    6.60
   1  -8   0  158.38    7.30
  -1   8   0  149.19    4.70
  -1   8   0  152.88    6.70
   1  -8  -1  218.78    8.30
   1  -8  -1  222.58    8.80
   1  -8  -1  230.48    7.90
   1  -8  -1  218.38    8.70
  -1   8   1  224.08    7.60
  -1   8   1  235.38    9.00
   1  -8  -2 1165.98   30.10
   1  -8  -2 1143.99   27.20
   1  -8  -2 1151.68   30.00
   1  -8  -2 1137.99   29.40
  -1   8   2 1116.49   28.90
   1  -8  -3  214.48    9.70
   1  -8  -3  216.58    9.80
   1  -8  -3  206.28    5.80
   1  -8  -3  223.18    9.90
   1  -8  -4  282.37   12.10
   1  -8  -4  279.17   12.50
   1  -8  -4  296.67   12.70
   1  -8  -5   23.80    4.20
   1  -8  -5   34.10    5.10
   1  -8  -5   28.10    4.80
   1  -8  -6    3.50    2.20
   1  -8  -6    3.50    2.30
   1  -8  -7   86.69    8.00
   1  -8  -7   58.99    8.20
   1  -8  -8  192.48   13.40
   1  -8  -8  200.28   13.00
   1  -8  -9   -1.30    2.80
   1  -8  -9    1.90    3.70
   1  -8 -10   21.60    6.20
   1  -8 -10   22.20    5.60
   1  -8 -11  131.49   12.20
   1  -8 -11  154.48   14.10
   0  -8  11   -4.70    3.50
   0  -8  11    0.60    5.40
   0  -8  10   65.99    8.40
   0  -8  10   57.39    9.60
   0  -8   9   -0.40    2.80
   0  -8   9   -2.00    2.40
   0  -8   8   68.39    6.60
   0  -8   8   61.69   10.90
   0   8  -8   57.19    9.20
   0  -8   7   -2.00    2.90
   0  -8   7   -1.50    2.00
   0   8  -7    0.10    2.50
   0  -8   6  470.95   17.00
   0  -8   6  502.95   21.60
   0   8  -6  514.45   19.50
   0  -8   5    0.00    1.30
   0  -8   5   -0.90    1.60
   0  -8   4  195.88    8.30
   0  -8   4  192.98   11.10
   0  -8   4  193.18    8.30
   0  -8   3   -0.60    0.80
   0  -8   3   -0.50    0.80
   0  -8   3   -0.40    1.20
   0  -8   2   40.30    3.20
   0  -8   2   39.20    4.20
   0   8  -2   45.00    3.10
   0  -8   1   -0.10    1.00
   0  -8   1    0.60    0.70
   0  -8   1   -0.50    0.70
   0   8  -1    0.00    0.80
   0  -8   0   30.30    3.10
   0  -8   0   32.40    2.20
   0  -8   0   30.60    2.70
   0   8   0   32.10    2.10
   0   8   0   35.50    3.00
   0  -8  -1    1.10    1.00
   0  -8  -1   -0.10    0.60
   0  -8  -1   -0.50    0.70
   0   8   1    0.00    0.80
   0   8   1   -0.70    0.80
   0   8   1   -0.90    0.60
   0  -8  -2   45.60    4.40
   0  -8  -2   46.30    3.00
   0  -8  -2   48.40    3.80
   0  -8  -2   49.10    3.70
   0   8   2   46.90    3.40
   0   8   2   46.40    3.20
   0  -8  -3   -1.00    0.90
   0  -8  -3   -0.70    0.50
   0  -8  -3   -0.90    1.10
   0  -8  -3   -0.10    1.00
   0   8   3    0.30    0.80
   0  -8  -4  177.18    9.10
   0  -8  -4  192.98    6.40
   0  -8  -4  177.68    9.60
   0  -8  -4  187.78    9.50
   0   8   4  197.98    6.70
   0  -8  -5   -0.50    1.40
   0  -8  -5   -0.60    1.20
   0   8   5   -0.10    0.90
   0  -8  -6  494.65   20.20
   0  -8  -6  498.85   19.00
   0   8   6  473.85   13.20
   0  -8  -7    4.80    2.60
   0  -8  -7    3.70    2.40
   0   8   7    0.20    1.10
   0  -8  -8   78.39    7.60
   0  -8  -8   55.69    8.30
   0   8   8   61.69    3.80
   0   8   8   62.69    3.60
   0  -8  -9   -4.50    2.20
   0  -8  -9   -2.10    2.60
   0   8   9   -0.10    1.10
   0   8   9   -2.20    1.20
   0  -8 -10   69.29   10.30
   0  -8 -10   71.79    9.70
   0  -8 -11   -1.40    3.70
   0  -8 -11    8.40    4.50
  -1  -8  11  136.69   13.10
  -1  -8  11  127.89   10.80
  -1  -8  10   22.70    6.50
  -1  -8  10   19.40    4.90
   1   8 -10   26.00    6.80
  -1  -8   9   -1.50    2.80
  -1  -8   9    3.80    3.60
   1   8  -9   -3.30    2.20
  -1  -8   8  201.18   14.30
  -1  -8   8  215.48   11.30
   1   8  -8  195.58   13.00
  -1  -8   7   67.79    5.60
  -1  -8   7   70.69    9.70
   1   8  -7   48.50    7.10
  -1  -8   6    0.70    1.70
  -1  -8   6    9.70    3.60
   1   8  -6    7.20    3.00
  -1  -8   5   31.20    3.10
  -1  -8   5   24.00    4.90
   1   8  -5   30.10    4.90
  -1  -8   4  258.07   13.10
  -1  -8   4  273.97    9.60
   1   8  -4  290.37   12.50
  -1  -8   3  196.08   10.50
  -1  -8   3  202.48    7.20
  -1  -8   2 1115.49   32.00
  -1  -8   2 1100.69   27.00
   1   8  -2 1193.78   27.00
  -1  -8   1  231.38    7.60
  -1  -8   1  241.38    9.10
  -1  -8   1  229.18    7.50
  -1  -8   1  249.38   10.50
   1   8  -1  226.78    7.60
   1   8  -1  211.88    9.90
  -1  -8   0  151.58    5.90
  -1  -8   0  148.39    7.40
  -1  -8   0  144.09    5.70
   1   8   0  154.68    7.50
   1   8   0  148.29    6.00
   1   8   0  138.59    5.50
  -1  -8  -1  225.18    9.00
  -1  -8  -1  228.18    8.40
  -1  -8  -1  234.38    8.60
   1   8   1  228.58    8.50
   1   8   1  237.18    9.30
   1   8   1  232.58    8.10
  -1  -8  -2 1179.68   30.00
  -1  -8  -2 1164.98   28.70
  -1  -8  -2 1137.19   28.60
   1   8   2 1189.28   31.50
   1   8   2 1122.89   29.20
   1   8   2 1116.29   29.10
  -1  -8  -3  216.08    9.90
  -1  -8  -3  228.88    9.90
  -1  -8  -3  211.08    8.70
  -1  -8  -3  226.68    8.00
   1   8   3  206.68    8.10
  -1  -8  -4  275.47    9.30
  -1  -8  -4  280.97   11.00
  -1  -8  -4  289.27   12.60
   1   8   4  253.37    9.40
   1   8   4  257.87    9.90
  -1  -8  -5   27.10    5.10
  -1  -8  -5   39.90    4.20
   1   8   5   24.50    2.60
  -1  -8  -6    5.10    2.50
  -1  -8  -6    5.90    2.70
   1   8   6    2.00    1.80
  -1  -8  -7   62.59    6.30
  -1  -8  -7   80.59    9.80
   1   8   7   64.89    4.80
  -1  -8  -8  212.48   14.30
  -1  -8  -8  207.78   12.30
   1   8   8  197.98    8.70
  -1  -8  -9    2.00    2.70
  -1  -8  -9    3.20    3.50
  -1  -8 -10   21.40    5.00
  -1  -8 -10   27.20    7.60
   1   8  10   19.40    3.70
  -1  -8 -11  136.49   13.20
  -1  -8 -11  132.29   11.00
  -2  -8  11   52.39    8.90
  -2  -8  11   78.39    8.10
  -2  -8  10   10.40    5.00
  -2  -8  10    6.70    3.50
   2   8 -10    5.40    3.60
  -2  -8   9   13.70    5.50
  -2  -8   9   19.10    4.20
   2   8  -9   18.20    5.20
  -2  -8   8  114.59    7.60
  -2  -8   8  112.49   10.50
   2   8  -8  125.19   10.30
  -2  -8   7    3.70    3.10
  -2  -8   7    5.30    2.00
   2   8  -7    3.20    2.50
  -2  -8   6  114.99    9.50
  -2  -8   6  124.59    7.20
   2   8  -6  118.89    8.90
  -2  -8   5   -1.10    1.60
  -2  -8   5    0.30    1.00
   2   8  -5    0.80    1.40
  -2  -8   4   33.50    5.60
  -2  -8   4   36.90    2.60
   2   8  -4   29.10    4.50
  -2  -8   3  236.18    7.00
  -2  -8   3  235.78   11.70
   2   8  -3  240.68   10.80
  -2  -8   2  235.28    6.70
  -2  -8   2  250.67   11.50
   2   8  -2  240.38    6.80
  -2  -8   1    3.10    1.40
  -2  -8   1    4.00    2.20
  -2  -8   1    2.40    0.90
  -2  -8   1    3.10    1.40
   2   8  -1    3.70    1.00
  -2  -8   0   67.49    4.10
  -2  -8   0   60.79    4.70
  -2  -8   0   71.19    3.70
   2   8   0   64.09    3.50
   2   8   0   66.89    5.00
   2   8   0   68.79    4.00
  -2  -8  -1    1.40    1.00
  -2  -8  -1    5.10    1.70
  -2  -8  -1    3.50    1.30
   2   8   1    2.60    1.10
   2   8   1    3.90    1.40
   2   8   1    3.90    1.70
  -2  -8  -2  239.08    9.30
  -2  -8  -2  249.88    8.40
   2   8   2  237.98    9.70
  -2  -8  -3  214.88   10.00
  -2  -8  -3  222.58    8.30
  -2  -8  -3  222.38    8.80
   2   8   3  221.68    9.20
  -2  -8  -4   37.40    3.50
  -2  -8  -4   34.90    5.10
  -2  -8  -4   30.00    3.00
   2   8   4   36.50    3.50
  -2  -8  -5   -0.80    1.40
  -2  -8  -5   -0.50    1.20
  -2  -8  -5   -1.00    1.00
   2   8   5   -3.50    1.20
   2   8   5   -0.30    1.30
  -2  -8  -6  130.99    7.80
  -2  -8  -6  138.39    9.90
  -2  -8  -7    3.70    2.20
  -2  -8  -8   98.09    9.50
  -2  -8  -8  111.29    8.10
  -2  -8  -9   20.90    5.80
  -2  -8  -9   31.40    5.50
  -2  -8 -10    4.20    3.00
  -2  -8 -10    5.30    3.90
  -2  -8 -11   44.00    7.20
  -2  -8 -11   67.89   10.70
  -3  -8  11   28.40    6.30
   3   8 -11   15.40    6.30
  -3  -8  10   14.00    5.10
  -3  -8  10    8.80    3.40
   3   8 -10   11.50    5.20
  -3  -8   9  114.29   10.80
  -3  -8   9  147.29    8.60
   3   8  -9  150.78   12.40
  -3  -8   8   15.30    5.00
  -3  -8   8   13.50    3.20
   3   8  -8   15.90    4.60
  -3  -8   7    9.10    3.40
   3   8  -7   12.10    4.30
  -3  -8   6  105.69    5.30
  -3  -8   6   94.29    8.70
   3   8  -6  111.29    9.10
  -3  -8   5  114.89    8.90
  -3  -8   5  104.79    4.60
  -3  -8   5  106.59    4.40
   3   8  -5   99.99    8.10
  -3  -8   4   50.59    6.80
  -3  -8   4   54.69    2.30
  -3  -8   4   55.09    2.20
   3   8  -4   46.30    6.10
  -3  -8   3  901.31   28.40
   3   8  -3  908.31   27.10
  -3  -8   2  506.75   18.50
   3   8  -2  521.35   17.20
  -3  -8   1 3520.25   84.69
  -3  -8   1 3593.14   82.69
  -3  -8   1 3719.73   81.39
   3   8  -1 3606.44   78.09
  -3  -8   0  549.15   18.00
  -3  -8   0  526.45   15.80
  -3  -8   0  527.35   15.90
   3   8   0  536.65   14.40
  -3  -8  -1 3460.45   81.39
  -3  -8  -1 3586.24   82.59
  -3  -8  -1 3509.85   78.39
   3   8   1 3546.35   79.09
  -3  -8  -2  514.75   16.80
  -3  -8  -2  530.15   17.00
  -3  -8  -3  862.31   22.00
  -3  -8  -3  846.02   25.60
  -3  -8  -3  900.01   24.80
  -3  -8  -4   54.09    4.50
  -3  -8  -4   63.09    5.70
  -3  -8  -4   56.39    3.80
  -3  -8  -5   98.19    5.60
  -3  -8  -5   97.09    6.60
  -3  -8  -5   82.59    7.30
  -3  -8  -6  101.79    6.30
  -3  -8  -6  114.59    9.00
  -3  -8  -7    5.50    2.50
  -3  -8  -7    6.40    2.50
  -3  -8  -8   18.10    5.30
  -3  -8  -8   17.00    3.50
  -3  -8  -9  111.49   11.00
  -3  -8  -9  137.49    8.70
  -3  -8 -10    2.80    4.10
  -3  -8 -10    1.80    3.10
  -3  -8 -11   -1.00    3.70
  -3  -8 -11   15.10    6.20
  -4  -8  11   15.80    5.40
   4   8 -11   -8.20    3.80
  -4  -8  10    6.30    4.50
  -4  -8  10   -2.80    2.80
   4   8 -10    1.00    3.70
  -4  -8   9   17.00    3.10
  -4  -8   9    7.90    4.20
   4   8  -9   12.40    5.30
   4   8  -8  118.29   10.70
  -4  -8   7   15.00    2.40
  -4  -8   7   10.30    4.00
   4   8  -7    6.50    3.30
  -4  -8   6  148.19   10.80
  -4  -8   6  150.78    5.30
  -4  -8   6  144.39    5.50
   4   8  -6  165.48   11.30
  -4  -8   5  327.47   16.00
   4   8  -5  328.47   15.80
  -4  -8   4  313.77   15.00
   4   8  -4  300.27   14.20
  -4  -8   3   88.19    7.20
   4   8  -3   86.09    6.60
  -4  -8   2  650.83   21.90
   4   8  -2  602.84   19.90
  -4  -8   1 1683.23   41.50
  -4  -8   1 1720.63   44.70
   4   8  -1 1646.74   37.40
   4   8  -1 1670.23   41.80
  -4  -8   0 1117.19   31.60
  -4  -8   0 1102.69   29.10
  -4  -8   0 1088.99   28.50
   4   8   0 1077.99   26.60
  -4  -8  -1 1702.23   42.10
  -4  -8  -1 1674.63   43.40
  -4  -8  -1 1679.33   39.80
   4   8   1 1678.43   40.60
  -4  -8  -2  621.34   20.00
  -4  -8  -2  602.34   19.40
  -4  -8  -2  620.84   16.10
  -4  -8  -3   83.29    3.80
  -4  -8  -3   93.99    6.50
  -4  -8  -3   88.29    6.20
  -4  -8  -4  321.17   13.30
  -4  -8  -4  303.57   13.80
  -4  -8  -4  302.97    9.30
  -4  -8  -5  329.57   14.20
  -4  -8  -5  324.47   15.30
  -4  -8  -5  327.87   10.30
  -4  -8  -6  152.68   10.70
  -4  -8  -6  159.98    6.90
  -4  -8  -7   12.50    2.50
  -4  -8  -7    9.00    3.80
  -4  -8  -8  104.29    8.10
  -4  -8  -8  117.19   10.60
  -4  -8  -9   23.40    5.80
  -4  -8 -10    0.00    2.60
  -4  -8 -10    3.40    4.50
  -4  -8 -11   -0.10    4.20
  -5  -8  10    7.00    4.20
  -5  -8   9   45.70    8.30
  -5  -8   9   49.40    4.00
   5   8  -9   50.39    8.80
  -5  -8   8  106.49    5.00
  -5  -8   8  112.09   10.40
   5   8  -8  105.39   10.70
  -5  -8   7  137.19    4.70
  -5  -8   7  158.48   11.60
  -5  -8   7  147.49    4.80
   5   8  -7  148.19   11.70
  -5  -8   6    2.70    2.80
  -5  -8   5  369.16   17.40
   5   8  -5  358.46   17.10
  -5  -8   4  173.78   11.10
   5   8  -4  211.58   11.80
  -5  -8   3  149.88    9.80
   5   8  -3  140.59    8.90
  -5  -8   2  559.44   20.60
   5   8  -2  563.54   19.20
  -5  -8   1  798.52   23.40
  -5  -8   1  810.62   25.70
   5   8  -1  797.22   23.30
   5   8  -1  771.92   19.10
  -5  -8   0  148.89    7.40
  -5  -8   0  156.28    8.00
  -5  -8   0  155.48    9.00
   5   8   0  154.68    6.30
  -5  -8  -1  792.42   21.00
  -5  -8  -1  758.02   24.50
  -5  -8  -1  782.82   23.40
  -5  -8  -2  552.04   18.80
  -5  -8  -2  552.74   14.70
  -5  -8  -2  538.85   19.20
  -5  -8  -3  155.98    9.00
  -5  -8  -3  143.69    4.50
  -5  -8  -3  142.39    4.50
  -5  -8  -3  150.38    9.00
  -5  -8  -4  175.98   10.20
  -5  -8  -4  184.88   10.60
  -5  -8  -5  368.86   16.90
  -5  -8  -5  368.16   16.20
  -5  -8  -6    5.10    3.20
  -5  -8  -7  163.88   12.00
  -5  -8  -7  148.49    5.10
  -5  -8  -8  116.09   10.80
  -5  -8  -9   33.70    7.40
  -5  -8 -10   -3.40    3.40
  -6  -8  10   29.10    7.20
   6   8 -10   30.20    7.00
  -6  -8   9   -3.50    3.30
   6   8  -9   11.50    5.00
  -6  -8   8   92.99    9.60
   6   8  -8  110.99   10.70
   6   8  -7   10.00    4.30
  -6  -8   6   75.79    7.70
   6   8  -6   93.99    9.10
  -6  -8   5  544.95   22.50
   6   8  -5  560.04   23.00
  -6  -8   4   89.49    7.90
   6   8  -4   94.39    8.10
  -6  -8   3  245.88   13.10
   6   8  -3  227.88   12.00
  -6  -8   2  328.47   15.10
   6   8  -2  320.27   13.80
  -6  -8   1   10.40    2.90
  -6  -8   1    3.60    2.10
   6   8  -1   10.80    1.60
   6   8  -1   12.10    1.80
   6   8  -1    8.80    2.10
  -6  -8   0   91.39    6.40
  -6  -8   0   87.69    7.10
  -6  -8   0   80.09    5.60
   6   8   0   88.69    5.50
  -6  -8  -1    8.40    3.10
  -6  -8  -1    8.30    2.20
  -6  -8  -1    7.20    2.60
  -6  -8  -2  335.57   13.90
  -6  -8  -2  306.87   14.20
  -6  -8  -2  322.97    9.70
  -6  -8  -3  224.28   12.00
  -6  -8  -3  231.08   11.80
  -6  -8  -4   96.69    7.60
  -6  -8  -4   87.89    7.60
  -6  -8  -5  586.24   22.80
  -6  -8  -5  573.44   22.70
  -6  -8  -6   79.89    8.20
  -6  -8  -6   76.89    7.70
  -6  -8  -7   13.80    4.20
  -6  -8  -8  114.29   10.70
  -6  -8  -9   11.70    4.70
  -6  -8 -10   21.80    6.70
  -7  -8  10   10.90    5.10
   7   8 -10   12.10    5.90
  -7  -8   9   63.09    9.50
   7   8  -9   80.79   13.80
  -7  -8   8   12.80    4.30
   7   8  -8   24.80    6.30
  -7  -8   7   15.60    4.80
   7   8  -7   14.90    4.80
   7   8  -6  220.48   14.50
  -7  -8   5  219.28   13.40
   7   8  -5  229.28   16.30
  -7  -8   4  232.88   13.40
   7   8  -4  210.78   12.70
  -7  -8   3   23.90    4.80
   7   8  -3   18.50    4.40
  -7  -8   2  816.82   27.70
   7   8  -2  818.12   18.70
   7   8  -2  812.12   26.00
   7   8  -2  778.32   18.50
  -7  -8   1  409.76   16.20
  -7  -8   1  421.46   18.00
   7   8  -1  428.16   15.80
   7   8  -1  422.26   12.60
  -7  -8   0  694.83   22.80
  -7  -8   0  684.03   24.50
  -7  -8  -1  440.96   16.70
  -7  -8  -1  419.56   17.90
  -7  -8  -1  394.66   13.40
  -7  -8  -2  818.92   26.30
  -7  -8  -2  815.92   27.80
  -7  -8  -2  791.82   19.90
  -7  -8  -3   16.40    4.50
  -7  -8  -3   17.70    3.90
  -7  -8  -4  227.68   13.20
  -7  -8  -4  201.78   12.00
  -7  -8  -5  248.48   14.00
  -7  -8  -5  232.48   14.00
  -7  -8  -6  208.28   13.50
  -7  -8  -6  200.68   13.80
  -7  -8  -7    9.60    3.60
  -7  -8  -8   13.90    5.30
  -7  -8  -9   57.69   10.10
  -7  -8 -10    1.10    4.10
  -8  -8   9   74.69    9.70
   8   8  -9   83.89   12.70
  -8  -8   8    6.10    4.30
   8   8  -8    5.50    4.10
  -8  -8   7    5.40    3.80
   8   8  -7   -1.40    3.40
  -8  -8   6   82.29    8.70
   8   8  -6   95.39    9.80
  -8  -8   5   43.20    7.20
   8   8  -5   39.90    6.80
  -8  -8   4   37.70    7.50
   8   8  -4   39.50    6.60
  -8  -8   3  120.59    9.70
   8   8  -3  124.59    9.30
  -8  -8   2  261.07   14.40
  -8  -8   2  267.67   13.20
   8   8  -2  254.17    8.00
   8   8  -2  276.67   13.40
  -8  -8   1  496.75   20.70
  -8  -8   1  485.95   18.80
   8   8  -1  478.35   17.70
   8   8  -1  490.15   14.80
  -8  -8   0   35.30    5.60
  -8  -8   0   36.90    6.30
   8   8   0   36.00    4.60
   8   8   0   33.70    4.20
  -8  -8  -1  451.65   15.00
  -8  -8  -1  514.35   20.90
  -8  -8  -1  476.85   18.70
   8   8   1  481.65   17.30
  -8  -8  -2  239.68   12.70
  -8  -8  -2  262.17   14.40
  -8  -8  -2  251.57    7.70
  -8  -8  -3  139.09    9.60
  -8  -8  -4   44.00    7.10
  -8  -8  -4   49.90    7.20
  -8  -8  -5   53.19    8.30
  -8  -8  -5   55.09    8.20
  -8  -8  -6   91.09    9.20
  -8  -8  -6   82.09   10.80
  -8  -8  -7   10.60    4.40
  -8  -8  -8   -0.80    3.70
  -8  -8  -9   65.79   13.30
  -9  -8   9  183.88   13.50
   9   8  -9  195.08   17.00
  -9  -8   8   99.09    9.90
  -9  -8   7  153.88   12.30
   9   8  -7  166.28   14.20
  -9  -8   6   21.60    5.10
   9   8  -6   28.40    6.70
  -9  -8   5   87.69    8.80
   9   8  -5   84.69   10.60
  -9  -8   4   29.10    6.10
   9   8  -4   20.60    5.80
  -9  -8   3  152.78   11.40
   9   8  -3  165.48   11.00
  -9  -8   2   24.00    5.70
  -9  -8   2   23.20    5.40
   9   8  -2   14.10    3.90
   9   8  -2   21.20    2.60
  -9  -8   1  166.68   10.70
  -9  -8   1  158.58   11.50
   9   8  -1  175.88    9.90
  -9  -8   0    3.70    2.90
   9   8   0    6.30    2.10
   9   8   0    6.30    2.10
  -9  -8  -1  170.38   11.90
  -9  -8  -1  153.28    7.60
   9   8   1  164.38    9.40
  -9  -8  -2   18.00    1.70
  -9  -8  -2   26.90    6.00
  -9  -8  -2   29.70    5.40
   9   8   2   22.20    4.80
  -9  -8  -3  163.38   12.20
  -9  -8  -3  171.68   11.20
  -9  -8  -4   26.40    5.90
  -9  -8  -4   15.00    4.80
  -9  -8  -5   74.99   10.00
  -9  -8  -5   71.39   10.20
  -9  -8  -6   32.80    7.20
  -9  -8  -6   27.20    6.20
  -9  -8  -7  132.49   12.50
  -9  -8  -8   69.79   11.10
  -9  -8  -9  183.78   15.60
 -10  -8   8  149.69   12.50
  10   8  -8  131.39   13.60
 -10  -8   7   45.70    8.00
  10   8  -7   49.40    9.60
 -10  -8   6  103.19   10.30
  10   8  -6   90.89   11.90
 -10  -8   5   21.90    5.70
  10   8  -5   17.60    5.40
 -10  -8   4  125.99   10.90
  10   8  -4  115.89   10.50
 -10  -8   3   81.89    8.20
 -10  -8   3   82.39    8.70
  10   8  -3   67.29    9.70
 -10  -8   2   50.79    7.90
 -10  -8   2   33.20    6.20
  10   8  -2   49.00    3.80
  10   8  -2   50.59    7.20
 -10  -8   1  188.88   13.20
 -10  -8   1  196.98   12.20
  10   8  -1  199.28   11.10
  10   8  -1  209.48    9.30
 -10  -8   0   14.80    5.00
 -10  -8   0   10.00    3.10
  10   8   0   12.00    3.10
  10   8   0   15.20    3.50
 -10  -8  -1  204.88   13.90
 -10  -8  -1  208.28    9.80
 -10  -8  -1  195.28   12.20
  10   8   1  204.88   11.20
 -10  -8  -2   47.60    7.10
 -10  -8  -2   52.59    8.40
  10   8   2   61.79    8.50
 -10  -8  -3   81.09    9.80
 -10  -8  -3   76.29   10.60
  10   8   3   82.49    8.10
 -10  -8  -4  125.79   11.90
 -10  -8  -4  141.39   11.10
  10   8   4  144.79   11.50
 -10  -8  -5   17.80    5.40
 -10  -8  -5   16.70    5.50
 -10  -8  -6   78.19   10.60
 -10  -8  -6   75.89   11.60
 -10  -8  -7   52.69    9.10
 -10  -8  -8  110.29   14.20
 -11  -8   7    6.40    4.60
  11   8  -7   14.20    7.00
 -11  -8   6   26.80    5.90
  11   8  -6   40.90    8.20
 -11  -8   5   15.30    5.20
  11   8  -5    5.80    4.50
 -11  -8   4  145.99   12.40
  11   8  -4  168.88   12.50
 -11  -8   3  108.49    9.80
 -11  -8   3   98.59    9.90
  11   8  -3  103.09    9.50
 -11  -8   2  259.47   15.10
 -11  -8   2  249.88   16.10
  11   8  -2  301.67   15.30
  11   8  -2  252.97   10.20
 -11  -8   1    8.40    3.70
 -11  -8   1   13.50    4.60
  11   8  -1    8.40    2.90
  11   8  -1    6.60    3.00
 -11  -8   0  322.17   16.60
 -11  -8   0  306.57   17.90
  11   8   0  322.37   13.40
  11   8   0  315.07   13.80
 -11  -8  -1   11.80    3.90
 -11  -8  -1    9.50    4.60
  11   8   1    8.30    3.30
 -11  -8  -2  266.57   17.20
 -11  -8  -2  284.77   15.90
 -11  -8  -3  108.29    9.70
 -11  -8  -3   92.69   12.50
  11   8   3  109.69    9.80
 -11  -8  -4  166.48   14.00
 -11  -8  -4  174.38   12.90
  11   8   4  145.09   12.00
 -11  -8  -5   10.10    5.00
 -11  -8  -5   12.60    5.40
  11   8   5    7.10    4.80
 -11  -8  -6   14.00    4.80
  11   8   6   31.70    7.80
 -11  -8  -7   12.80    5.60
  11   8   7   24.80    6.60
 -12  -8   6   -4.30    3.40
  12   8  -6    3.90    4.20
 -12  -8   5   42.50    8.30
  12   8  -5   43.60    9.00
 -12  -8   4  112.99   10.90
 -12  -8   4  124.09   11.20
  12   8  -4  119.79   11.20
 -12  -8   3   19.60    5.90
 -12  -8   3   22.10    5.10
  12   8  -3   27.00    5.60
 -12  -8   2    8.70    3.80
 -12  -8   2    8.60    4.40
  12   8  -2   11.80    4.40
 -12  -8   1    1.10    3.50
 -12  -8   1    8.00    4.00
  12   8  -1    5.70    3.10
  12   8  -1   10.00    3.40
 -12  -8   0   28.50    6.40
 -12  -8   0   28.80    6.50
  12   8   0   28.10    4.70
  12   8   0   25.60    4.10
 -12  -8  -1    5.10    3.70
 -12  -8  -1    1.30    3.90
  12   8   1    5.70    3.20
 -12  -8  -2   13.70    4.70
 -12  -8  -2   13.80    4.10
  12   8   2   12.20    4.40
 -12  -8  -3   25.60    6.40
 -12  -8  -3    8.10    4.80
  12   8   3   24.30    5.70
 -12  -8  -4  129.09   11.30
 -12  -8  -4  131.29   13.30
  12   8   4  132.09   11.30
 -12  -8  -5   44.70    9.60
 -12  -8  -5   29.10    7.10
  12   8   5   46.00    8.80
 -12  -8  -6    1.20    4.10
  12   8   6   -4.60    4.50
 -13  -8   5    2.30    4.40
 -13  -8   5   12.40    5.80
  13   8  -5    7.50    8.00
 -13  -8   4   16.50    5.50
  13   8  -4   35.30    7.80
 -13  -8   3   86.39   11.00
 -13  -8   3  118.09   12.10
  13   8  -3   98.39   10.30
 -13  -8   2   69.19   11.20
 -13  -8   2   70.49    9.80
  13   8  -2   69.69    9.10
 -13  -8   1   20.40    5.20
 -13  -8   1   30.10    7.80
  13   8  -1   10.70    3.80
  13   8  -1   22.40    4.60
 -13  -8   0   37.20    7.10
 -13  -8   0   34.50    8.10
  13   8   0   48.20    6.70
 -13  -8  -1   30.60    6.80
 -13  -8  -1   31.30    8.50
  13   8   1   23.30    5.40
 -13  -8  -2   70.29    9.80
 -13  -8  -2   71.69   14.30
  13   8   2   66.19    9.00
 -13  -8  -3  118.29   11.10
 -13  -8  -3  119.19   15.70
  13   8   3  113.49   11.20
 -13  -8  -4   35.70    7.80
 -13  -8  -4   38.60    9.60
  13   8   4   30.00    7.30
 -13  -8  -5   -1.20    4.50
 -13  -8  -5    3.80    5.10
  13   8   5    4.30    5.30
 -14  -8   3   81.99   11.40
 -14  -8   2    1.40    4.70
 -14  -8   2   -0.70    4.10
  14   8  -2    6.00    4.40
 -14  -8   1   29.80    6.90
 -14  -8   1   35.10    7.60
  14   8  -1   27.00    6.20
 -14  -8   0    1.30    3.60
 -14  -8   0    0.10    4.30
  14   8   0   -1.60    4.00
 -14  -8  -1   24.40    8.10
 -14  -8  -1   31.30    7.40
  14   8   1   25.90    6.50
 -14  -8  -2    0.70    3.90
 -14  -8  -2    2.50    5.10
  14   8   2    4.40    4.90
 -14  -8  -3   80.69   11.50
  14  -9   2   15.60    5.80
  14  -9   2   10.50    5.00
  14  -9   1    0.30    4.40
  14  -9   1    5.80    4.90
 -14   9  -1   -0.50    3.70
  14  -9   0   -0.10    4.30
  14  -9   0   -0.50    4.50
 -14   9   0   -4.40    2.90
  14  -9  -1   -3.00    4.50
 -14   9   1    5.40    4.00
  14  -9  -2   31.80    8.10
  14  -9  -2   16.40    6.10
 -14   9   2   -0.10    3.60
  13  -9   4   19.10    6.70
  13  -9   4   23.60    5.50
  13  -9   3  295.07   15.90
  13  -9   3  360.26   21.70
  13  -9   2   70.99    9.00
  13  -9   2   92.09   12.60
 -13   9  -2   69.79    7.00
  13  -9   1   30.90    6.00
  13  -9   1   31.60    7.20
 -13   9  -1   17.70    4.50
  13  -9   0   80.69   11.00
  13  -9   0  111.59   11.40
 -13   9   0   98.59    8.30
  13  -9  -1   31.50    7.40
  13  -9  -1   21.80    5.70
 -13   9   1   27.30    5.30
  13  -9  -2   84.59   11.00
  13  -9  -2   84.39   11.70
 -13   9   2   82.79    8.10
  13  -9  -3  328.87   18.30
  13  -9  -3  345.67   21.50
  13  -9  -4   16.40    4.90
  12  -9   6    8.50    5.20
 -12   9  -6   -1.90    3.90
  12  -9   5    0.30    4.40
  12  -9   5   13.60    4.30
 -12   9  -5   -2.80    3.20
  12  -9   4    6.40    4.00
  12  -9   4    1.10    3.40
 -12   9  -4    0.60    2.60
  12  -9   3    1.90    3.10
  12  -9   3    4.00    4.60
 -12   9  -3    1.90    2.50
  12  -9   2   13.50    4.40
  12  -9   2   16.40    5.40
 -12   9  -2    8.10    3.20
  12  -9   1   62.99    9.70
  12  -9   1   46.80    7.60
 -12   9  -1   45.30    6.00
  12  -9   0   25.70    6.80
  12  -9   0   32.00    6.40
 -12   9   0   24.60    4.70
  12  -9  -1   51.59    8.50
  12  -9  -1   36.10    7.30
 -12   9   1   51.09    6.60
  12  -9  -2   15.90    5.20
  12  -9  -2   14.00    4.70
 -12   9   2   12.40    4.00
  12  -9  -3    0.50    4.20
  12  -9  -3    3.10    3.80
  12  -9  -4   11.30    3.80
  12  -9  -4    0.80    5.10
  12  -9  -5   21.50    5.10
  12  -9  -6    5.80    4.60
  12  -9  -6    2.70    5.60
  11  -9   6   -0.30    4.20
  11  -9   6    8.70    3.70
 -11   9  -6   -5.20    3.20
  11  -9   5   94.09    7.70
  11  -9   5   93.49   12.80
  11  -9   4   63.19    7.40
  11  -9   4   60.59   10.20
 -11   9  -4   59.29    5.60
  11  -9   3  357.16   16.50
  11  -9   3  321.87   19.20
 -11   9  -3  380.26   14.50
  11  -9   2   72.99    7.70
  11  -9   2   67.39    9.90
 -11   9  -2   78.29    6.10
  11  -9   1  207.68   14.50
  11  -9   1  184.98   12.50
 -11   9  -1  202.08   10.20
  11  -9   0  162.48   12.50
 -11   9   0  174.88    9.70
  11  -9  -1  198.98   13.60
  11  -9  -1  184.88   13.30
 -11   9   1  202.48   11.00
  11  -9  -2   89.79    9.10
  11  -9  -2   70.49   10.40
  11  -9  -3  367.86   21.40
  11  -9  -3  401.96   19.20
  11  -9  -4   55.59    8.10
  11  -9  -4   52.29    9.70
  11  -9  -5   95.69    8.90
  11  -9  -5  107.39   14.20
  11  -9  -6   -1.20    3.10
  11  -9  -7  140.99   15.10
  11  -9  -7  148.99   11.50
  10  -9   8    6.10    5.10
 -10   9  -8   -1.90    3.90
  10  -9   7    2.20    4.70
  10  -9   7    7.80    3.30
 -10   9  -7    0.10    3.30
  10  -9   6    2.90    4.10
  10  -9   6    3.20    3.00
 -10   9  -6   -0.20    2.40
  10  -9   5    5.20    3.20
  10  -9   5    6.40    3.80
 -10   9  -5   11.80    3.10
  10  -9   4   50.79    6.50
  10  -9   4   57.09    9.20
 -10   9  -4   57.89    5.00
  10  -9   3   52.09    6.80
  10  -9   3   37.70    7.80
 -10   9  -3   43.90    5.10
  10  -9   2   43.30    8.10
  10  -9   2   32.30    5.60
 -10   9  -2   35.90    4.30
  10  -9   1  154.68   11.80
  10  -9   1  153.78   10.80
 -10   9  -1  154.58    8.30
  10  -9   0   39.20    6.50
  10  -9   0   37.50    6.50
 -10   9   0   42.10    5.10
  10  -9  -1  172.08   12.00
  10  -9  -1  144.69   13.30
  10  -9  -2   22.20    5.80
  10  -9  -2   20.00    5.00
  10  -9  -3   45.00    7.30
  10  -9  -3   51.29    8.90
  10  -9  -4   52.49    7.60
  10  -9  -4   45.30    8.40
  10  -9  -5    6.50    4.10
  10  -9  -5   13.50    4.60
  10  -9  -6    8.60    5.50
  10  -9  -6   14.40    4.40
  10  -9  -7    5.70    4.30
  10  -9  -7    4.30    5.00
  10  -9  -8    6.20    4.20
  10  -9  -8    1.50    4.70
   9  -9   8  268.87   19.00
   9  -9   8  274.67   12.20
   9  -9   7   17.00    3.70
   9  -9   7    8.60    5.10
  -9   9  -7   -2.50    2.50
   9  -9   6  180.78    9.60
   9  -9   6  180.08   14.40
  -9   9  -6  154.68    9.10
   9  -9   5   47.00    5.80
   9  -9   5   45.00    8.50
  -9   9  -5   44.80    5.20
   9  -9   4   98.79    7.60
   9  -9   4   99.09   11.90
  -9   9  -4   88.09    6.00
   9  -9   3   93.39    7.50
   9  -9   3   89.69    9.10
  -9   9  -3   79.59    5.40
   9  -9   2  144.19   11.10
   9  -9   2  115.29    8.50
  -9   9  -2  135.59    7.00
   9  -9   1    8.70    3.40
   9  -9   1   10.70    4.20
  -9   9  -1    9.10    2.50
   9  -9   0   80.59    9.80
   9  -9   0   87.89    8.10
  -9   9   0   76.19    5.40
   9  -9  -1   10.60    4.10
   9  -9  -2  132.89   10.80
   9  -9  -3   75.59    7.30
   9  -9  -3   79.19   10.10
   9  -9  -4   88.09    8.30
   9  -9  -4  115.59   11.00
   9  -9  -5   47.90    9.40
   9  -9  -5   68.19    8.50
   9  -9  -6  186.08   15.10
   9  -9  -6  152.78   11.00
   9  -9  -7   17.50    6.60
   9  -9  -7    3.60    3.20
   9  -9  -8  276.77   21.10
   9  -9  -8  286.17   16.20
   8  -9   9   30.20    7.80
   8  -9   8   61.59   10.20
  -8   9  -8   40.90    6.30
   8  -9   7   19.20    5.70
  -8   9  -7   24.70    4.20
   8  -9   6    3.10    2.50
   8  -9   6   -1.20    3.30
  -8   9  -6   -0.10    2.10
   8  -9   5   37.60    7.50
   8  -9   5   44.10    5.50
  -8   9  -5   44.90    5.00
   8  -9   4   81.29    8.40
   8  -9   4   85.49    6.60
   8  -9   3   85.19    8.40
   8  -9   3   88.29    6.90
  -8   9  -3   89.29    5.30
   8  -9   2  145.69    9.10
  -8   9  -2  151.38    6.80
   8  -9   1   17.70    4.80
   8  -9   1   20.60    4.50
   8  -9   0   45.30    6.80
   8  -9   0   53.19    7.70
  -8   9   0   38.60    3.90
   8  -9  -1   18.10    4.60
   8  -9  -1   26.40    5.30
   8  -9  -2  148.79   10.20
   8  -9  -2  158.38   11.10
   8  -9  -3   88.69    8.90
   8  -9  -3   96.49    8.00
   8  -9  -4   90.89    7.90
   8  -9  -4   74.59   10.30
   8  -9  -5   32.90    7.70
   8  -9  -5   34.90    4.30
   8  -9  -5   41.40    6.80
   8  -9  -6    0.30    2.90
   8  -9  -6    2.70    2.30
   8  -9  -7   20.20    6.60
   8  -9  -7   23.90    5.30
   8  -9  -8   51.29   10.40
   8  -9  -8   65.99    8.90
   8  -9  -9   32.50    8.70
   7  -9  10   27.30    7.50
  -7   9 -10   -1.90    3.90
  -7   9  -9   34.80    6.10
   7  -9   8   47.80    9.10
  -7   9  -8   32.40    5.40
   7  -9   7  185.58   13.70
  -7   9  -7  211.88   10.70
   7  -9   6  129.09   11.20
  -7   9  -6  157.48    8.40
   7  -9   5  298.67   16.60
   7  -9   4  213.88   13.20
   7  -9   4  195.38    9.90
  -7   9  -4  206.58    8.50
   7  -9   3  221.78   10.60
   7  -9   3  218.38   12.90
  -7   9  -3  207.18    8.10
   7  -9   2  113.59    8.90
   7  -9   2  123.19    7.90
  -7   9  -2  117.29    5.50
   7  -9   1  728.83   25.50
   7  -9   1  710.43   23.60
  -7   9  -1  707.63   19.10
   7  -9   0  219.78   12.20
   7  -9   0  257.47   12.70
  -7   9   0  228.08    9.50
   7  -9  -1  668.23   24.00
   7  -9  -1  638.84   23.20
   7  -9  -2  128.69    8.90
   7  -9  -2  116.79    9.40
   7  -9  -3  223.58   11.90
   7  -9  -3  198.58   12.80
   7  -9  -4  214.28   13.90
   7  -9  -4  188.28    8.50
   7  -9  -4  235.18   12.30
   7  -9  -5  296.47   14.40
   7  -9  -5  260.07    8.90
   7  -9  -5  291.77   17.10
   7  -9  -6  156.28   10.50
   7  -9  -6  129.89   11.90
   7  -9  -7  214.68   16.20
   7  -9  -7  222.78   13.20
   7  -9  -8   35.40    6.30
   7  -9  -8   33.40    8.80
   7  -9 -10   27.50    8.60
   6  -9  10   13.30    5.90
  -6   9 -10   18.30    5.20
   6  -9   9   -2.90    3.20
  -6   9  -9   -3.10    2.60
   6  -9   8   11.90    4.30
  -6   9  -8   18.70    3.70
   6  -9   7   86.79   11.20
  -6   9  -7   55.79    5.40
   6  -9   6  246.88   15.00
  -6   9  -6  211.28   10.00
   6  -9   5   -0.20    1.60
   6  -9   5    1.40    2.40
  -6   9  -5    2.70    1.60
   6  -9   4    7.00    2.80
  -6   9  -4    6.00    1.50
   6  -9   3  235.28   12.90
  -6   9  -3  225.08    7.90
   6  -9   2  376.66   14.30
   6  -9   2  372.36   16.30
  -6   9  -2  357.26   10.50
   6  -9   1   34.40    4.70
   6  -9   1   41.60    6.10
  -6   9  -1   34.10    2.60
   6  -9   0   61.29    5.60
   6  -9   0   54.09    5.60
  -6   9   0   64.99    4.00
   6  -9  -1   29.60    5.10
   6  -9  -1   44.00    6.20
  -6   9   1   37.00    4.70
   6  -9  -2  360.36   15.40
   6  -9  -2  364.26   16.40
   6  -9  -3  202.48    8.30
   6  -9  -3  224.28   12.90
   6  -9  -3  232.68   11.80
   6  -9  -4    5.90    3.30
   6  -9  -4   11.60    2.00
   6  -9  -4    3.20    2.50
   6  -9  -5    2.30    2.30
   6  -9  -6  242.28   16.00
   6  -9  -7   52.89    7.70
   6  -9  -7   52.69    8.90
   6  -9  -8   16.70    6.00
   6  -9  -9   -3.50    3.60
   6  -9 -10   12.70    6.50
   5  -9  10    5.70    4.40
   5  -9   9    9.10    3.80
  -5   9  -9    3.30    3.20
   5  -9   8    9.70    4.30
  -5   9  -8   21.50    4.10
   5  -9   7   39.40    7.10
  -5   9  -7   48.50    4.80
   5  -9   6  964.30   32.60
  -5   9  -6  918.91   26.40
   5  -9   5  514.55   21.10
   5  -9   5  490.35   14.80
  -5   9  -5  550.44   16.20
   5  -9   4   68.09    3.60
   5  -9   4   62.59    6.40
  -5   9  -4   72.59    4.10
   5  -9   3   16.50    4.00
  -5   9  -3   12.60    1.60
   5  -9   2  131.89    8.70
  -5   9  -2  144.29    4.70
   5  -9   1  582.14   20.70
   5  -9   1  585.14   19.30
  -5   9  -1  605.44   14.80
  -5   9  -1  634.44   15.40
   5  -9   0   16.90    3.40
   5  -9   0   29.00    4.70
  -5   9   0   18.10    2.40
   5  -9  -1  593.64   20.50
   5  -9  -1  599.84   20.50
  -5   9   1  575.04   17.30
   5  -9  -2  134.99    6.50
   5  -9  -2  154.68    8.80
   5  -9  -2  141.29    9.00
   5  -9  -3   18.30    2.30
   5  -9  -3   15.50    4.00
   5  -9  -3   11.20    3.30
   5  -9  -4   63.69    6.00
   5  -9  -4   59.49    7.70
   5  -9  -4   61.89    3.00
   5  -9  -5  503.85   22.30
   5  -9  -5  520.85   19.80
   5  -9  -6  930.61   30.10
   5  -9  -6  876.21   33.30
   5  -9  -7   35.50    6.20
   5  -9  -7   44.00    7.90
   5  -9  -8   20.40    5.40
   5  -9  -9   -1.90    3.40
   5  -9 -10    2.30    4.20
   4  -9  11   37.50    8.30
   4  -9  10   18.40    5.30
   4  -9   9   73.29    9.80
   4  -9   8   20.10    5.50
  -4   9  -8   22.00    4.20
   4  -9   7   59.69    8.30
  -4   9  -7   56.19    5.30
   4  -9   6   71.39    7.10
  -4   9  -6   79.69    5.60
   4  -9   5  340.27   15.60
   4  -9   5  300.97   10.40
  -4   9  -5  312.27   11.10
   4  -9   4    2.50    2.10
   4  -9   4    2.30    1.10
  -4   9  -4   -0.30    0.80
   4  -9   3   55.59    5.40
  -4   9  -3   53.99    2.50
   4  -9   2  119.39    7.70
  -4   9  -1 1443.56   31.50
  -4   9  -1 1433.46   31.30
   4  -9   0  508.75   17.80
   4  -9   0  509.75   17.00
  -4   9   0  474.35   13.10
   4  -9  -1 1446.36   36.60
   4  -9  -1 1467.25   38.80
   4  -9  -1 1444.56   38.60
  -4   9   1 1458.65   36.50
   4  -9  -2  114.19    7.30
   4  -9  -2  109.89    5.40
   4  -9  -2  130.49    8.10
  -4   9   2  121.19    6.50
   4  -9  -3   54.59    5.60
   4  -9  -3   48.60    4.90
   4  -9  -3   51.19    2.80
   4  -9  -4    5.30    2.50
   4  -9  -4    1.40    2.00
   4  -9  -4    0.90    1.70
   4  -9  -5  298.17   14.50
   4  -9  -5  314.87   16.10
   4  -9  -5  328.17   14.60
   4  -9  -6   83.49    8.40
   4  -9  -6   64.79    8.00
   4  -9  -6   83.69    7.30
   4  -9  -7   56.19    8.80
   4  -9  -7   65.19    8.70
   4  -9  -7   63.09    8.10
   4  -9  -8   18.30    5.70
   4  -9  -9   92.99   11.90
   4  -9 -10    8.30    4.80
   4  -9 -11   21.40    7.90
   3  -9  11   52.49    9.80
   3  -9  11   48.90    8.30
   3  -9  10   25.70    6.20
   3  -9   9   15.20    4.90
   3  -9   8   25.80    5.70
   3  -9   7   77.39    7.50
   3  -9   6  383.56   17.20
  -3   9  -6  436.16   15.00
   3  -9   5  394.26   12.50
   3  -9   5  375.36   16.00
  -3   9  -5  372.56   12.60
   3  -9   4  155.98    5.90
   3  -9   4  151.58    8.90
   3  -9   3   35.00    1.80
   3  -9   3   34.50    4.90
   3  -9   2  270.17   11.50
   3  -9   1 1520.95   39.50
   3  -9   0 1510.75   38.30
   3  -9   0 1499.95   39.00
  -3   9   0 1510.25   34.00
   3  -9  -1 1549.24   40.20
   3  -9  -1 1589.34   40.40
   3  -9  -1 1549.94   36.90
  -3   9   1 1563.74   37.00
   3  -9  -2  257.57   11.20
   3  -9  -2  273.97   12.00
   3  -9  -2  271.37   10.20
  -3   9   2  251.17    9.90
   3  -9  -3   41.40    4.10
   3  -9  -3   27.50    4.20
   3  -9  -3   42.50    5.50
   3  -9  -3   35.70    2.10
   3  -9  -3   30.60    1.80
   3  -9  -4  170.98    9.50
   3  -9  -4  166.28   10.20
   3  -9  -4  166.28    9.40
   3  -9  -5  379.86   16.30
   3  -9  -5  354.26   16.90
   3  -9  -5  388.46   15.90
   3  -9  -6  419.26   19.40
   3  -9  -6  418.46   17.80
   3  -9  -6  426.16   18.70
   3  -9  -7   72.49    9.30
   3  -9  -7   91.69    8.90
   3  -9  -8   18.40    4.90
   3  -9  -8   25.90    6.40
   3  -9  -9    9.70    4.50
   3  -9  -9   18.20    5.60
   3  -9 -10   16.80    5.90
   3  -9 -11   59.39    9.90
   2  -9  11   15.70    5.30
   2  -9  11    8.70    5.60
   2  -9  10   41.30    7.20
   2  -9  10   62.49   10.70
   2  -9   9   31.30    6.10
   2  -9   7   18.60    4.60
   2  -9   6    3.30    2.30
   2  -9   5  412.96   16.00
   2  -9   5  400.86   13.40
   2  -9   4   55.49    3.60
   2  -9   4   56.79    5.00
   2  -9   3   40.30    2.30
   2  -9   3   47.50    4.10
   2  -9   2  426.46   14.70
   2  -9   1 2385.96   56.79
   2  -9   0 4901.61  106.29
   2  -9   0 4866.01  110.79
  -2   9   0 5089.99  106.09
   2  -9  -1 2418.26   57.59
   2  -9  -1 2412.16   57.39
   2  -9  -1 2390.16   54.79
  -2   9   1 2440.06   54.69
   2  -9  -2  442.06   15.20
   2  -9  -2  439.46   15.60
   2  -9  -2  436.56   12.70
   2  -9  -2  436.66   14.10
  -2   9   2  426.26   13.80
   2  -9  -3   37.90    5.10
   2  -9  -3   37.50    4.80
[truncated: 454,623 more chars]
