# Supplementary material for: 1,4,6,10-Tetraazaadamantanes (TAADs) with N-amino groups: synthesis and formation of boron chelates and host–guest complexes
Source: Beilstein J Org Chem. 2022 Oct 11;18:1424–34. doi: 10.3762/bjoc.18.148 (PMC9577388; doi:10.3762/bjoc.18.148)
Supplement: File 2 — Crystallographic information files (CIFs) for compounds 19e·3HCl·H2O, Bn-4c(bromide)·3CD3OD, 21·2D2O, 4a·H2O·0.5MeOH, 4a·HCl·H2O·MeOH, 4c·HCl·3.5MeOH, 8a, 21·HCl·2H2O, and hydrazinium dihydrochloride. CCDC deposition numbers 2190361, 2190362, 2190363, 2182991, 2182992, 2182993, 2182994, 2182995, 2183048. [file Beilstein_J_Org_Chem-18-1424-s002.zip › 21_HCl_2H2O.cif]

 
data_ART2695

_publ_section_acknowledgements
;
Crystal structure determination was performed in the Department of Structural
Studies of Zelinsky Institute of Organic Chemistry, Moscow.
;

# start Validation Reply Form
_vrf_RINTA01_ART2695
;
PROBLEM: The value of Rint is greater than 0.18
RESPONSE: All studied crystals were small and weak, 
providing poor quality X-ray data.
;
# end Validation Reply Form
 
_audit_creation_method            'SHELXL-2018/3'
_shelx_SHELXL_version_number      '2018/3'
_chemical_name_systematic         ?
_chemical_name_common             ?
_chemical_melting_point           ?
_chemical_formula_moiety          'C16 H27 N5 O2, 2(Cl), 2(H2 O)'
_chemical_formula_sum
 'C16 H31 Cl2 N5 O4' 
_chemical_formula_weight          428.36

loop_
 _atom_type_symbol
 _atom_type_description
 _atom_type_scat_dispersion_real
 _atom_type_scat_dispersion_imag
 _atom_type_scat_source
 'C'  'C'   0.0033   0.0016
 'International Tables Vol C Tables 4.2.6.8 and 6.1.1.4'
 'H'  'H'   0.0000   0.0000
 'International Tables Vol C Tables 4.2.6.8 and 6.1.1.4'
 'N'  'N'   0.0061   0.0033
 'International Tables Vol C Tables 4.2.6.8 and 6.1.1.4'
 'O'  'O'   0.0106   0.0060
 'International Tables Vol C Tables 4.2.6.8 and 6.1.1.4'
 'Cl'  'Cl'   0.1484   0.1585
 'International Tables Vol C Tables 4.2.6.8 and 6.1.1.4'
 
_space_group_crystal_system       orthorhombic
_space_group_IT_number            62
_space_group_name_H-M_alt         'P n m a'
_space_group_name_Hall            '-P 2ac 2n'
 
_shelx_space_group_comment
;
The symmetry employed for this shelxl refinement is uniquely defined
by the following loop, which should always be used as a source of
symmetry information in preference to the above space-group names.
They are only intended as comments.
;
 
loop_
 _space_group_symop_operation_xyz
 'x, y, z'
 'x+1/2, -y+1/2, -z+1/2'
 '-x, y+1/2, -z'
 '-x+1/2, -y, z+1/2'
 '-x, -y, -z'
 '-x-1/2, y-1/2, z-1/2'
 'x, -y-1/2, z'
 'x-1/2, y, -z-1/2'
 
_cell_length_a                    7.6601(6)
_cell_length_b                    13.9764(12)
_cell_length_c                    18.8415(15)
_cell_angle_alpha                 90
_cell_angle_beta                  90
_cell_angle_gamma                 90
_cell_volume                      2017.2(3)
_cell_formula_units_Z             4
_cell_measurement_temperature     100(2)
_cell_measurement_reflns_used      3615
_cell_measurement_theta_min        2.87
_cell_measurement_theta_max       29.45
_exptl_crystal_description       'block'
_exptl_crystal_colour            'colourless'
_exptl_crystal_density_meas       ?
_exptl_crystal_density_method     'not measured'
_exptl_crystal_density_diffrn     1.410          
_exptl_crystal_F_000              912
_exptl_transmission_factor_min    ?
_exptl_transmission_factor_max    ?
_exptl_crystal_size_max           0.285
_exptl_crystal_size_mid           0.247
_exptl_crystal_size_min           0.038
_exptl_absorpt_coefficient_mu     0.354
_shelx_estimated_absorpt_T_min    0.906
_shelx_estimated_absorpt_T_max    0.987
_exptl_absorpt_correction_type    multi-scan
_exptl_absorpt_correction_T_min   0.6087
_exptl_absorpt_correction_T_max   0.7461
_exptl_absorpt_process_details
'SADABS 2016/2 (Krause et al., J. Appl. Cryst. 2015, 48, 3-10)'
_diffrn_ambient_temperature       100(2)
_diffrn_radiation_wavelength      0.71073
_diffrn_radiation_type            MoK\a
_diffrn_source                    'sealed X-Ray tube'
_diffrn_radiation_monochromator   graphite
_diffrn_measurement_device_type   'Bruker AXS D8 QUEST, Photon III detector'
_diffrn_measurement_method        '\w shutterless scans'
_diffrn_detector_area_resol_mean  7.31
_diffrn_reflns_number             33879
_diffrn_reflns_av_unetI/netI      0.0718
_diffrn_reflns_av_R_equivalents   0.1989
_diffrn_reflns_limit_h_min        -9
_diffrn_reflns_limit_h_max        9
_diffrn_reflns_limit_k_min        -17
_diffrn_reflns_limit_k_max        17
_diffrn_reflns_limit_l_min        -23
_diffrn_reflns_limit_l_max        24
_diffrn_reflns_theta_min          1.814
_diffrn_reflns_theta_max          27.000
_diffrn_reflns_theta_full         25.242
_diffrn_measured_fraction_theta_max   1.000
_diffrn_measured_fraction_theta_full  0.999
_diffrn_reflns_Laue_measured_fraction_max    1.000
_diffrn_reflns_Laue_measured_fraction_full   0.999
_diffrn_reflns_point_group_measured_fraction_max   1.000
_diffrn_reflns_point_group_measured_fraction_full  0.999
_reflns_number_total              2283
_reflns_number_gt                 1335
_reflns_threshold_expression      'I > 2\s(I)'
_reflns_Friedel_coverage          0.000
_reflns_Friedel_fraction_max      .
_reflns_Friedel_fraction_full     .
 
_reflns_special_details
;
 Reflections were merged by SHELXL according to the crystal
 class for the calculation of statistics and refinement.
 
 _reflns_Friedel_fraction is defined as the number of unique
 Friedel pairs measured divided by the number that would be
 possible theoretically, ignoring centric projections and
 systematic absences.
;
 
_computing_data_collection        '<i>APEX3</i> (Bruker, 2019)'
_computing_cell_refinement        'SAINT (Bruker, 2019)'
_computing_data_reduction         'SAINT (Bruker, 2019)'
_computing_structure_solution
 'SHELXT, SHELXS-2013 (Sheldrick, Acta Cryst., 2015, A71, 3-8)'
_computing_structure_refinement
 'SHELXL-2018 (Sheldrick, Acta Cryst., 2015, C71, 3-8)'
_computing_molecular_graphics
 'SHELXTL (Sheldrick, Acta Cryst., 2008, A64, 112-122)'
_computing_publication_material
 'SHELXTL (Sheldrick, Acta Cryst., 2008, A64, 112-122)'
_refine_special_details
;
 Refinement of F^2^ against ALL reflections.  The weighted R-factor wR and 
 goodness of fit S are based on F^2^, conventional R-factors R are based 
 on F, with F set to zero for negative F^2^. The threshold expression of 
 F^2^ > 2sigma(F^2^) is used only for calculating R-factors(gt) etc. and is 
 not relevant to the choice of reflections for refinement.  R-factors based 
 on F^2^ are statistically about twice as large as those based on F, and R- 
 factors based on ALL data will be even larger.
;
_refine_ls_structure_factor_coef  Fsqd
_refine_ls_matrix_type            full
_refine_ls_weighting_scheme       calc
_refine_ls_weighting_details
'w=1/[\s^2^(Fo^2^)+(0.0424P)^2^+3.3770P] where P=(Fo^2^+2Fc^2^)/3'
_atom_sites_solution_primary      direct
_atom_sites_solution_secondary    difmap
_atom_sites_solution_hydrogens    mixed
_refine_ls_hydrogen_treatment     mixed
_refine_ls_extinction_method      none
_refine_ls_extinction_coef        .
_refine_ls_number_reflns          2283
_refine_ls_number_parameters      154
_refine_ls_number_restraints      2
_refine_ls_R_factor_all           0.1305
_refine_ls_R_factor_gt            0.0655
_refine_ls_wR_factor_ref          0.1453
_refine_ls_wR_factor_gt           0.1168
_refine_ls_goodness_of_fit_ref    1.079
_refine_ls_restrained_S_all       1.079
_refine_ls_shift/su_max           0.000
_refine_ls_shift/su_mean          0.000
 
loop_
 _atom_site_label
 _atom_site_type_symbol
 _atom_site_fract_x
 _atom_site_fract_y
 _atom_site_fract_z
 _atom_site_U_iso_or_equiv
 _atom_site_adp_type
 _atom_site_occupancy
 _atom_site_site_symmetry_order  
 _atom_site_calc_flag
 _atom_site_refinement_flags_posn
 _atom_site_refinement_flags_adp
 _atom_site_refinement_flags_occupancy
 _atom_site_disorder_assembly
 _atom_site_disorder_group
Cl1 Cl 1.17081(12) 0.50399(7) 0.66017(5) 0.0320(3) Uani 1 1 d . . . . .
O1 O 0.9605(4) 0.41733(18) 0.53883(15) 0.0350(7) Uani 1 1 d . . . . .
H1 H 1.017999 0.450096 0.567997 0.09(2) Uiso 1 1 calc R . . . .
N1 N 0.7270(6) 0.250000 0.4483(2) 0.0247(10) Uani 1 2 d S T P . .
N2 N 0.8912(4) 0.3338(2) 0.57399(17) 0.0286(8) Uani 1 1 d . . . . .
N3 N 0.6244(6) 0.250000 0.5942(2) 0.0253(10) Uani 1 2 d S T P . .
N4 N 0.6483(7) 0.250000 0.6708(3) 0.0279(11) Uani 1 2 d DS T P . .
H4A H 0.591(5) 0.202(2) 0.690(2) 0.069(17) Uiso 1 1 d D . . . .
H4B H 0.758(3) 0.250000 0.682(3) 0.032(17) Uiso 1 2 d DS . P . .
C1 C 0.6535(5) 0.3369(2) 0.48381(19) 0.0251(8) Uani 1 1 d . . . . .
H1A H 0.524892 0.337348 0.478536 0.030 Uiso 1 1 calc R U . . .
H1B H 0.700293 0.395142 0.460768 0.030 Uiso 1 1 calc R U . . .
C2 C 0.7009(5) 0.3374(3) 0.5621(2) 0.0265(9) Uani 1 1 d . . . . .
C3 C 0.9230(7) 0.250000 0.4575(3) 0.0266(12) Uani 1 2 d S T P . .
H3A H 0.973608 0.307397 0.434613 0.032 Uiso 0.5 1 calc R U P . .
H3B H 0.973608 0.192603 0.434612 0.032 Uiso 0.5 1 calc R U P . .
C4 C 0.9670(7) 0.250000 0.5366(3) 0.0294(13) Uani 1 2 d S T P . .
C5 C 0.6904(7) 0.250000 0.3687(3) 0.0248(12) Uani 1 2 d S T P . .
H5A H 0.745619 0.307178 0.347338 0.030 Uiso 0.5 1 calc R U P . .
H5B H 0.745618 0.192822 0.347338 0.030 Uiso 0.5 1 calc R U P . .
C6 C 0.4996(7) 0.250000 0.3503(3) 0.0267(12) Uani 1 2 d S T P . .
C7 C 0.4116(5) 0.1634(3) 0.33909(19) 0.0273(9) Uani 1 1 d . . . . .
H7 H 0.471043 0.104359 0.345187 0.033 Uiso 1 1 calc R U . . .
C8 C 0.2375(5) 0.1643(3) 0.3191(2) 0.0316(9) Uani 1 1 d . . . . .
H8A H 0.177407 0.105542 0.312178 0.038 Uiso 1 1 calc R U . . .
C9 C 0.1508(8) 0.250000 0.3092(3) 0.0332(14) Uani 1 2 d S T P . .
H9A H 0.031406 0.250001 0.295505 0.040 Uiso 1 2 calc R U P . .
C10 C 0.6255(5) 0.4277(3) 0.5949(2) 0.0311(10) Uani 1 1 d . . . . .
H10A H 0.660497 0.483297 0.566561 0.047 Uiso 1 1 calc R U . . .
H10B H 0.669600 0.434864 0.643436 0.047 Uiso 1 1 calc R U . . .
H10C H 0.497880 0.423216 0.595837 0.047 Uiso 1 1 calc R U . . .
C11 C 1.1649(7) 0.250000 0.5468(3) 0.0368(14) Uani 1 2 d S T P . .
H11A H 1.216166 0.196656 0.520257 0.055 Uiso 0.5 1 calc R U P A -1
H11B H 1.192108 0.242856 0.597355 0.055 Uiso 0.5 1 calc R U P A -1
H11C H 1.213325 0.310488 0.529363 0.055 Uiso 0.5 1 calc R U P A -1
O2 O 0.4258(4) 0.1297(2) 0.74592(18) 0.0340(7) Uani 1 1 d . . . . .
H2A H 0.352(9) 0.092(5) 0.718(4) 0.13(3) Uiso 1 1 d . . . . .
H2B H 0.481(7) 0.100(4) 0.773(3) 0.07(2) Uiso 1 1 d . . . . .
 
loop_
 _atom_site_aniso_label
 _atom_site_aniso_U_11
 _atom_site_aniso_U_22
 _atom_site_aniso_U_33
 _atom_site_aniso_U_23
 _atom_site_aniso_U_13
 _atom_site_aniso_U_12
Cl1 0.0317(5) 0.0269(4) 0.0375(5) -0.0002(5) -0.0030(5) -0.0030(5)
O1 0.0404(17) 0.0283(15) 0.0361(17) 0.0028(13) 0.0006(15) -0.0138(13)
N1 0.028(2) 0.017(2) 0.029(3) 0.000 0.001(2) 0.000
N2 0.0294(17) 0.0245(17) 0.0319(18) 0.0016(15) 0.0010(15) -0.0025(14)
N3 0.031(3) 0.023(2) 0.022(2) 0.000 0.002(2) 0.000
N4 0.028(3) 0.025(2) 0.030(3) 0.000 0.003(2) 0.000
C1 0.026(2) 0.0167(17) 0.033(2) -0.0004(16) 0.0016(17) 0.0019(16)
C2 0.031(2) 0.0178(18) 0.030(2) 0.0016(16) 0.0018(17) -0.0027(16)
C3 0.027(3) 0.028(3) 0.024(3) 0.000 0.001(2) 0.000
C4 0.025(3) 0.032(3) 0.032(3) 0.000 -0.001(3) 0.000
C5 0.030(3) 0.023(3) 0.021(3) 0.000 0.003(2) 0.000
C6 0.031(3) 0.025(3) 0.025(3) 0.000 0.000(3) 0.000
C7 0.030(2) 0.0242(19) 0.028(2) 0.0024(18) -0.0017(18) -0.0010(16)
C8 0.032(2) 0.032(2) 0.031(2) -0.0016(18) 0.0025(18) -0.0070(19)
C9 0.029(3) 0.043(3) 0.028(3) 0.000 0.002(3) 0.000
C10 0.043(2) 0.023(2) 0.027(2) -0.0008(16) 0.0027(19) 0.0004(18)
C11 0.029(3) 0.045(3) 0.036(3) 0.000 -0.004(3) 0.000
O2 0.0371(17) 0.0307(15) 0.0343(17) 0.0030(15) -0.0005(14) -0.0006(15)
 
_geom_special_details
;
 All esds (except the esd in the dihedral angle between two l.s. planes)
 are estimated using the full covariance matrix.  The cell esds are taken
 into account individually in the estimation of esds in distances, angles
 and torsion angles; correlations between esds in cell parameters are only
 used when they are defined by crystal symmetry.  An approximate (isotropic)
 treatment of cell esds is used for estimating esds involving l.s. planes.
;
 
loop_
 _geom_bond_atom_site_label_1
 _geom_bond_atom_site_label_2
 _geom_bond_distance
 _geom_bond_site_symmetry_2
 _geom_bond_publ_flag
O1 N2 1.443(4) . ?
O1 H1 0.8400 . ?
N1 C1 1.496(4) . ?
N1 C1 1.496(4) 7_565 ?
N1 C3 1.511(7) . ?
N1 C5 1.525(7) . ?
N2 C2 1.475(5) . ?
N2 C4 1.486(4) . ?
N3 N4 1.456(6) . ?
N3 C2 1.483(4) 7_565 ?
N3 C2 1.483(4) . ?
N4 H4A 0.880(19) . ?
N4 H4B 0.87(2) . ?
N4 H4A 0.880(19) 7_565 ?
C1 C2 1.520(5) . ?
C1 H1A 0.9900 . ?
C1 H1B 0.9900 . ?
C2 C10 1.519(5) . ?
C3 C4 1.528(7) . ?
C3 H3A 0.9900 . ?
C3 H3B 0.9900 . ?
C4 C11 1.528(8) . ?
C5 C6 1.502(7) . ?
C5 H5A 0.9900 . ?
C5 H5B 0.9900 . ?
C6 C7 1.401(4) 7_565 ?
C6 C7 1.401(5) . ?
C7 C8 1.385(5) . ?
C7 H7 0.9500 . ?
C8 C9 1.383(5) . ?
C8 H8A 0.9500 . ?
C9 H9A 0.9500 . ?
C10 H10A 0.9800 . ?
C10 H10B 0.9800 . ?
C10 H10C 0.9800 . ?
C11 H11A 0.9800 . ?
C11 H11B 0.9800 . ?
C11 H11C 0.9800 . ?
O2 H2A 0.94(7) . ?
O2 H2B 0.78(5) . ?
 
loop_
 _geom_angle_atom_site_label_1
 _geom_angle_atom_site_label_2
 _geom_angle_atom_site_label_3
 _geom_angle
 _geom_angle_site_symmetry_1
 _geom_angle_site_symmetry_3
 _geom_angle_publ_flag
N2 O1 H1 109.5 . . ?
C1 N1 C1 108.5(4) . 7_565 ?
C1 N1 C3 108.8(3) . . ?
C1 N1 C3 108.8(3) 7_565 . ?
C1 N1 C5 111.7(3) . . ?
C1 N1 C5 111.7(3) 7_565 . ?
C3 N1 C5 107.2(4) . . ?
O1 N2 C2 105.5(3) . . ?
O1 N2 C4 106.0(3) . . ?
C2 N2 C4 109.9(3) . . ?
N4 N3 C2 110.7(3) . 7_565 ?
N4 N3 C2 110.7(3) . . ?
C2 N3 C2 110.9(4) 7_565 . ?
N3 N4 H4A 110(3) . . ?
N3 N4 H4B 111(4) . . ?
H4A N4 H4B 113(4) . . ?
N3 N4 H4A 110(3) . 7_565 ?
H4A N4 H4A 99(6) . 7_565 ?
H4B N4 H4A 113(4) . 7_565 ?
N1 C1 C2 110.4(3) . . ?
N1 C1 H1A 109.6 . . ?
C2 C1 H1A 109.6 . . ?
N1 C1 H1B 109.6 . . ?
C2 C1 H1B 109.6 . . ?
H1A C1 H1B 108.1 . . ?
N2 C2 N3 107.5(3) . . ?
N2 C2 C10 110.0(3) . . ?
N3 C2 C10 111.6(3) . . ?
N2 C2 C1 112.5(3) . . ?
N3 C2 C1 107.3(3) . . ?
C10 C2 C1 107.9(3) . . ?
N1 C3 C4 109.3(4) . . ?
N1 C3 H3A 109.8 . . ?
C4 C3 H3A 109.8 . . ?
N1 C3 H3B 109.8 . . ?
C4 C3 H3B 109.8 . . ?
H3A C3 H3B 108.3 . . ?
N2 C4 N2 104.1(4) . 7_565 ?
N2 C4 C3 112.1(3) . . ?
N2 C4 C3 112.1(3) 7_565 . ?
N2 C4 C11 109.2(3) . . ?
N2 C4 C11 109.2(3) 7_565 . ?
C3 C4 C11 110.0(5) . . ?
C6 C5 N1 114.0(4) . . ?
C6 C5 H5A 108.8 . . ?
N1 C5 H5A 108.8 . . ?
C6 C5 H5B 108.8 . . ?
N1 C5 H5B 108.8 . . ?
H5A C5 H5B 107.7 . . ?
C7 C6 C7 119.4(5) 7_565 . ?
C7 C6 C5 120.2(2) 7_565 . ?
C7 C6 C5 120.2(2) . . ?
C8 C7 C6 119.8(4) . . ?
C8 C7 H7 120.1 . . ?
C6 C7 H7 120.1 . . ?
C9 C8 C7 120.4(4) . . ?
C9 C8 H8A 119.8 . . ?
C7 C8 H8A 119.8 . . ?
C8 C9 C8 120.1(6) 7_565 . ?
C8 C9 H9A 119.9 7_565 . ?
C8 C9 H9A 119.9 . . ?
C2 C10 H10A 109.5 . . ?
C2 C10 H10B 109.5 . . ?
H10A C10 H10B 109.5 . . ?
C2 C10 H10C 109.5 . . ?
H10A C10 H10C 109.5 . . ?
H10B C10 H10C 109.5 . . ?
C4 C11 H11A 109.5 . . ?
C4 C11 H11B 109.5 . . ?
H11A C11 H11B 109.5 . . ?
C4 C11 H11C 109.5 . . ?
H11A C11 H11C 109.5 . . ?
H11B C11 H11C 109.5 . . ?
H2A O2 H2B 114(6) . . ?
 
loop_
 _geom_torsion_atom_site_label_1
 _geom_torsion_atom_site_label_2
 _geom_torsion_atom_site_label_3
 _geom_torsion_atom_site_label_4
 _geom_torsion
 _geom_torsion_site_symmetry_1
 _geom_torsion_site_symmetry_2
 _geom_torsion_site_symmetry_3
 _geom_torsion_site_symmetry_4
 _geom_torsion_publ_flag
C1 N1 C1 C2 59.6(5) 7_565 . . . ?
C3 N1 C1 C2 -58.7(4) . . . . ?
C5 N1 C1 C2 -176.8(3) . . . . ?
O1 N2 C2 N3 177.1(3) . . . . ?
C4 N2 C2 N3 63.2(4) . . . . ?
O1 N2 C2 C10 -61.2(4) . . . . ?
C4 N2 C2 C10 -175.1(3) . . . . ?
O1 N2 C2 C1 59.2(4) . . . . ?
C4 N2 C2 C1 -54.7(4) . . . . ?
N4 N3 C2 N2 64.7(4) . . . . ?
C2 N3 C2 N2 -58.6(5) 7_565 . . . ?
N4 N3 C2 C10 -56.0(4) . . . . ?
C2 N3 C2 C10 -179.4(3) 7_565 . . . ?
N4 N3 C2 C1 -174.1(3) . . . . ?
C2 N3 C2 C1 62.6(5) 7_565 . . . ?
N1 C1 C2 N2 57.5(4) . . . . ?
N1 C1 C2 N3 -60.5(4) . . . . ?
N1 C1 C2 C10 179.1(3) . . . . ?
C1 N1 C3 C4 59.0(3) . . . . ?
C1 N1 C3 C4 -59.0(3) 7_565 . . . ?
C5 N1 C3 C4 180.000(1) . . . . ?
O1 N2 C4 N2 -179.5(3) . . . 7_565 ?
C2 N2 C4 N2 -66.0(5) . . . 7_565 ?
O1 N2 C4 C3 -58.1(4) . . . . ?
C2 N2 C4 C3 55.4(4) . . . . ?
O1 N2 C4 C11 64.0(4) . . . . ?
C2 N2 C4 C11 177.5(4) . . . . ?
N1 C3 C4 N2 -58.4(3) . . . . ?
N1 C3 C4 N2 58.4(3) . . . 7_565 ?
N1 C3 C4 C11 180.000(1) . . . . ?
C1 N1 C5 C6 -60.9(3) . . . . ?
C1 N1 C5 C6 60.9(3) 7_565 . . . ?
C3 N1 C5 C6 180.000(1) . . . . ?
N1 C5 C6 C7 92.3(4) . . . 7_565 ?
N1 C5 C6 C7 -92.3(4) . . . . ?
C7 C6 C7 C8 -1.8(8) 7_565 . . . ?
C5 C6 C7 C8 -177.2(4) . . . . ?
C6 C7 C8 C9 0.9(6) . . . . ?
C7 C8 C9 C8 0.1(8) . . . 7_565 ?
 
loop_
 _geom_hbond_atom_site_label_D 
 _geom_hbond_atom_site_label_H 
 _geom_hbond_atom_site_label_A 
 _geom_hbond_distance_DH 
 _geom_hbond_distance_HA 
 _geom_hbond_distance_DA 
 _geom_hbond_angle_DHA 
 _geom_hbond_site_symmetry_A 
 _geom_hbond_publ_flag
O1 H1 Cl1  0.84 2.23 3.048(3) 166.1 . yes
N4 H4A O2  0.880(19) 1.93(2) 2.782(5) 162(4) . yes
N4 H4B O2  0.87(2) 2.52(3) 3.132(5) 129(2) 2_556 yes
 
_refine_diff_density_max    0.399
_refine_diff_density_min   -0.379
_refine_diff_density_rms    0.081

_shelx_res_file
;
TITL ART2695.res in Pnma
    ART2695.res
    created by SHELXL-2018/3 at 18:19:38 on 21-Jan-2021
CELL 0.71073 7.6601 13.9764 18.8415 90.000 90.000 90.000
ZERR 4.00 0.0006 0.0012 0.0015 0.000 0.000 0.000
LATT 1
SYMM x+1/2, -y+1/2, -z+1/2
SYMM -x, y+1/2, -z
SYMM -x+1/2, -y, z+1/2
SFAC C H N O CL
UNIT 64 124 20 16 8
LIST 4
ACTA
TEMP -173.15
SIZE 0.038 0.247 0.285
OMIT -4 54
L.S. 8
FMAP 2
PLAN 20
HTAB O1 Cl1
HTAB N4 O2
EQIV $2 x+1/2, -y+1/2, -z+3/2
HTAB N4 O2_$2
BOND $H
CONF
DFIX 0.85 0.02 N4 H4A N4 H4B
WGHT    0.042400    3.377000
FVAR       0.57731
CL1   5    1.170806    0.503988    0.660166    11.00000    0.03169    0.02686 =
         0.03749   -0.00019   -0.00298   -0.00297
O1    4    0.960515    0.417334    0.538829    11.00000    0.04044    0.02832 =
         0.03611    0.00277    0.00058   -0.01376
AFIX  83
H1    2    1.017999    0.450096    0.567997    11.00000    0.08970
AFIX   0
N1    3    0.727025    0.250000    0.448312    10.50000    0.02754    0.01734 =
         0.02926    0.00000    0.00130    0.00000
N2    3    0.891163    0.333848    0.573995    11.00000    0.02942    0.02453 =
         0.03193    0.00162    0.00100   -0.00250
N3    3    0.624381    0.250000    0.594158    10.50000    0.03095    0.02317 =
         0.02177    0.00000    0.00162    0.00000
N4    3    0.648315    0.250000    0.670794    10.50000    0.02826    0.02520 =
         0.03029    0.00000    0.00325    0.00000
H4A   2    0.590559    0.202145    0.690041    11.00000    0.06919
H4B   2    0.758246    0.250000    0.681753    10.50000    0.03208
C1    1    0.653479    0.336880    0.483806    11.00000    0.02607    0.01673 =
         0.03260   -0.00044    0.00156    0.00192
AFIX  23
H1A   2    0.524892    0.337348    0.478536    11.00000   -1.20000
H1B   2    0.700293    0.395142    0.460768    11.00000   -1.20000
AFIX   0
C2    1    0.700884    0.337418    0.562120    11.00000    0.03116    0.01785 =
         0.03039    0.00159    0.00180   -0.00269
C3    1    0.923006    0.250000    0.457522    10.50000    0.02735    0.02820 =
         0.02413    0.00000    0.00131    0.00000
AFIX  23
H3A   2    0.973608    0.307397    0.434613    10.50000   -1.20000
H3B   2    0.973608    0.192603    0.434612    10.50000   -1.20000
AFIX   0
C4    1    0.967005    0.250000    0.536603    10.50000    0.02452    0.03158 =
         0.03208    0.00000   -0.00062    0.00000
C5    1    0.690383    0.250000    0.368730    10.50000    0.03023    0.02298 =
         0.02125    0.00000    0.00307    0.00000
AFIX  23
H5A   2    0.745619    0.307178    0.347338    10.50000   -1.20000
H5B   2    0.745618    0.192822    0.347338    10.50000   -1.20000
AFIX   0
C6    1    0.499622    0.250000    0.350276    10.50000    0.03053    0.02479 =
         0.02487    0.00000   -0.00008    0.00000
C7    1    0.411573    0.163437    0.339087    11.00000    0.02966    0.02418 =
         0.02800    0.00238   -0.00170   -0.00099
AFIX  43
H7    2    0.471043    0.104359    0.345187    11.00000   -1.20000
AFIX   0
C8    1    0.237542    0.164251    0.319104    11.00000    0.03168    0.03218 =
         0.03096   -0.00157    0.00255   -0.00701
AFIX  43
H8A   2    0.177407    0.105542    0.312178    11.00000   -1.20000
AFIX   0
C9    1    0.150782    0.250000    0.309173    10.50000    0.02854    0.04279 =
         0.02826    0.00000    0.00183    0.00000
AFIX  43
H9A   2    0.031406    0.250001    0.295505    10.50000   -1.20000
AFIX   0
C10   1    0.625532    0.427707    0.594896    11.00000    0.04343    0.02255 =
         0.02723   -0.00080    0.00272    0.00037
AFIX 137
H10A  2    0.660497    0.483297    0.566561    11.00000   -1.50000
H10B  2    0.669600    0.434864    0.643436    11.00000   -1.50000
H10C  2    0.497880    0.423216    0.595837    11.00000   -1.50000
AFIX   0
C11   1    1.164894    0.250000    0.546810    10.50000    0.02901    0.04526 =
         0.03619    0.00000   -0.00402    0.00000
PART -1
AFIX 137
H11A  2    1.216166    0.196656    0.520257    10.50000   -1.50000
H11B  2    1.192108    0.242856    0.597355    10.50000   -1.50000
H11C  2    1.213325    0.310488    0.529363    10.50000   -1.50000
AFIX   0
PART 0
O2    4    0.425796    0.129678    0.745921    11.00000    0.03713    0.03071 =
         0.03426    0.00298   -0.00047   -0.00059
H2A   2    0.351836    0.091866    0.717574    11.00000    0.12959
H2B   2    0.480704    0.100266    0.773267    11.00000    0.06880
HKLF 4


REM  ART2695.res in Pnma
REM wR2 = 0.145282, GooF = S = 1.07908, Restrained GooF = 1.07928 for all data
REM R1 = 0.065473 for 1335 Fo > 4sig(Fo) and 0.130493 for all 2283 data
REM 154 parameters refined using 2 restraints

END

WGHT      0.0424      3.3770

REM Highest difference peak  0.399,  deepest hole -0.379,  1-sigma level  0.081
Q1    1   0.9329  0.2500  0.4969  10.50000  0.05    0.40
Q2    1   0.5406  0.2500  0.4218  10.50000  0.05    0.38
Q3    1   0.8253  0.2500  0.4493  10.50000  0.05    0.37
Q4    1   0.8760  0.2500  0.6864  10.50000  0.05    0.34
Q5    1   1.2983  0.2500  0.5491  10.50000  0.05    0.31
Q6    1   1.3203  0.3343  0.5254  11.00000  0.05    0.30
Q7    1   1.1368  0.1680  0.6575  11.00000  0.05    0.30
Q8    1   0.9002  0.3377  0.6216  11.00000  0.05    0.29
Q9    1   0.5228  0.0197  0.3434  11.00000  0.05    0.29
Q10   1   0.8380  0.1752  0.3379  11.00000  0.05    0.29
Q11   1   1.0265  0.4329  0.5837  11.00000  0.05    0.29
Q12   1   1.2306  0.5836  0.7087  11.00000  0.05    0.28
Q13   1   1.3468  0.2500  0.6256  10.50000  0.05    0.28
Q14   1   0.8045  0.3356  0.5679  11.00000  0.05    0.28
Q15   1   0.9087  0.2500  0.3687  10.50000  0.05    0.27
Q16   1   0.6866  0.3315  0.5215  11.00000  0.05    0.27
Q17   1   0.5044  0.3335  0.4587  11.00000  0.05    0.27
Q18   1   0.1276  0.2500  0.3611  10.50000  0.05    0.27
Q19   1   0.5165  0.0955  0.3695  11.00000  0.05    0.26
Q20   1   0.3959  0.4081  0.5373  11.00000  0.05    0.26
;
_shelx_res_checksum    9395

_shelx_hkl_file
;
   1   0   0    3.90    8.80
  -1   0   0   -2.60   10.00
   2   0   0  456.95   40.20
  -2   0   0  503.85   45.10
   2   0   0  488.05   41.20
  -2   0   0  549.74   42.50
  -2   0   0  546.95   43.60
  -3   0   0  -19.50   18.70
  -3   0   0  -16.50   22.60
   3   0   0    6.70   20.60
   3   0   0  -27.20   17.90
  -3   0   0   -6.50   23.30
  -4   0   0 1358.86   75.69
   4   0   0 1248.48   68.39
   4   0   0 1085.49   88.39
   4   0   0 1256.27   68.59
  -4   0   0 1395.76   72.69
  -4   0   0 1324.37   73.79
  -5   0   0    5.80   31.80
   5   0   0    8.80   27.80
   5   0   0  -39.60   22.90
   5   0   0   -9.00   23.30
  -5   0   0  -17.30   26.40
   6   0   0  559.14   65.69
   6   0   0  463.45   62.99
  -6   0   0  509.75   68.99
  -6   0   0  482.15   71.39
  -6   0   0  570.94   70.99
   6   0   0  593.84   70.49
   7   0   0   43.40   36.00
   7   0   0  -32.70   33.70
  -7   0   0   42.60   42.80
  -7   0   0   -6.20   37.50
  -7   0   0   -5.80   35.70
   8   0   0   25.40   48.90
  -8   0   0   88.89   53.89
  -8   0   0   97.29   51.29
   8   0   0  118.29   46.70
  -8   0   0  114.59   54.39
   9   0   0  -95.19   48.40
   9   0   0   17.30   43.70
  -9   0   0   87.39   52.59
   1   1   0   -5.30    7.70
   1   1   0    6.80   11.60
   1  -1   0    8.50   10.50
  -1   1   0    7.80   12.80
   1   1   0    0.10    8.60
  -1  -1   0    2.50    9.20
  -1  -1   0    3.80   11.10
   1  -1   0   11.90   14.20
  -2   1   0  501.05   44.90
   2   1   0  561.54   38.30
  -2   1   0  504.95   47.30
   2  -1   0  546.95   41.60
  -2  -1   0  473.75   49.90
  -2   1   0  533.95   42.90
  -2  -1   0  468.75   43.80
   2  -1   0  393.26   46.20
  -2  -1   0  524.65   43.00
   2   1   0  486.65   39.00
   2   1   0  491.95   43.10
   2  -1   0  532.75   44.70
   3  -1   0    1.00   20.70
  -3  -1   0   16.00   20.60
  -3   1   0    6.50   24.70
  -3  -1   0  -19.90   22.30
  -3  -1   0  -50.69   34.00
   3   1   0   20.90   20.10
   3  -1   0   -8.80   19.50
  -3   1   0   11.70   23.40
   3   1   0   -0.50   20.60
  -3   1   0  -28.10   18.50
   3   1   0  -17.30   19.00
   4  -1   0 7570.04  212.98
  -4  -1   0 7438.16  216.48
  -4  -1   0 7607.54  219.68
  -4   1   0 7405.76  219.98
  -4   1   0 7669.23  215.38
  -4   1   0 7350.76  220.08
   4   1   0 7111.99  210.78
   4   1   0 7660.13  217.78
   4  -1   0 7238.18  216.38
   5  -1   0   18.90   27.30
  -5  -1   0  -22.90   26.30
  -5  -1   0    1.40   32.60
  -5   1   0   -1.70   31.30
  -5  -1   0    7.90   51.59
  -5   1   0   27.00   29.50
   5   1   0   -1.50   25.00
   5   1   0   -9.70   24.30
  -5   1   0   -3.50   26.80
   5  -1   0   21.60   26.90
   5   1   0   11.00   27.50
   5  -1   0   26.70   39.30
   6  -1   0   53.49   36.90
   6  -1   0   11.60   32.00
   6   1   0   29.50   29.80
   6   1   0    2.60   32.50
  -6   1   0   16.50   35.30
  -6  -1   0   38.40   39.40
   6   1   0  -23.40   32.40
  -6   1   0  -50.09   34.30
   6  -1   0   -0.30   33.20
  -6  -1   0   52.89   36.70
  -6  -1   0  -10.50   36.20
  -6   1   0  -26.30   36.00
   7   1   0   -7.50   36.60
  -7  -1   0   32.90   42.10
  -7  -1   0    0.80   35.50
   7   1   0    5.10   34.00
  -7   1   0   32.60   37.80
   7  -1   0  -38.70   35.20
  -7   1   0  -46.30   35.90
   7  -1   0   46.30   37.10
  -7  -1   0  -32.20   39.20
  -8   1   0   86.59   52.89
   8  -1   0   23.60   44.80
  -8  -1   0   64.09   48.70
  -8  -1   0   31.40   45.30
  -8   1   0  138.69   53.89
   8  -1   0   86.89   48.80
   8   1   0   31.80   43.20
  -8   1   0    5.10   47.90
  -9   1   0  -36.20   46.80
  -9  -1   0   43.60   50.29
   9   1   0  -25.50   43.60
  -9  -1   0   19.40   41.70
   9  -1   0  -19.60   55.49
  -9   1   0   67.49   54.39
   9  -1   0   21.20   44.00
 -10   1   0   39.10   85.19
  10  -1   0   63.19   57.29
   0  -2   0 5831.22  146.19
   0   2   0 5732.93  151.78
   0  -2   0 5846.61  149.29
   1   2   0   11.30   12.50
  -1  -2   0    0.60   15.20
   1  -2   0  -13.70   15.20
  -1   2   0   -4.40   14.30
   1  -2   0  -11.20   17.10
   1   2   0    1.50   14.50
   1   2   0    0.50   16.30
  -1  -2   0    0.50   16.20
  -1   2   0   -3.50   15.70
   1  -2   0    8.30   15.80
  -1  -2   0   -7.20   13.70
  -1   2   0   14.40   18.80
   2  -2   0   -7.40   22.30
   2  -2   0    9.20   21.00
   2   2   0  -20.50   18.50
  -2   2   0  -11.80   23.50
  -2  -2   0  -15.30   19.10
   2   2   0  -29.70   20.50
  -2  -2   0   -3.60   21.80
  -2  -2   0   -2.50   20.90
   2  -2   0   -9.90   21.50
  -2   2   0    4.10   24.30
  -2   2   0    5.50   20.60
   3   2   0  -19.50   20.20
   3  -2   0   -2.90   20.50
   3   2   0  -29.50   19.50
   3   2   0  -24.10   18.50
  -3  -2   0   -8.90   22.00
  -3   2   0    6.40   21.40
  -3   2   0  -12.60   25.50
   3  -2   0  -12.20   21.40
  -3   2   0  -20.30   23.40
  -3  -2   0    9.30   21.00
  -3  -2   0  -17.60   19.40
   3  -2   0  -14.00   22.80
   4  -2   0   70.79   43.40
   4  -2   0   41.80   28.00
  -4   2   0  102.29   34.30
   4  -2   0   65.69   28.10
   4   2   0   49.10   24.40
  -4  -2   0   63.19   28.00
   4   2   0   84.29   28.80
  -4   2   0   74.39   28.60
  -4   2   0   92.79   34.10
   4   2   0   43.40   26.10
  -4  -2   0   36.50   29.10
   5   2   0   23.70   27.70
   5   2   0   15.00   29.90
   5  -2   0  -26.90   25.60
  -5   2   0  -37.40   26.90
   5  -2   0   -2.10   27.00
   5   2   0  -11.80   23.30
  -5  -2   0    0.20   29.30
  -5  -2   0   14.80   27.50
  -5   2   0   -3.40   30.70
  -5   2   0   -3.00   31.60
  -5  -2   0   -8.00   27.80
   6   2   0  507.05   61.89
  -6   2   0  542.75   76.19
   6   2   0  538.65   65.29
  -6   2   0  578.44   72.29
  -6  -2   0  595.94   72.39
  -6   2   0  618.94   77.09
   6  -2   0  468.85   68.29
   6   2   0  520.55   66.59
  -6  -2   0  515.45   68.29
  -6  -2   0  606.44   75.69
   6  -2   0  600.34   66.79
   7   2   0   -7.80   39.40
  -7  -2   0   -1.20   38.90
  -7  -2   0  -52.79   35.40
  -7   2   0  -15.80   37.40
  -7   2   0   10.70   41.30
   7  -2   0  -34.70   31.60
   7   2   0  -15.20   32.30
  -7  -2   0   13.10   36.00
  -7   2   0   33.60   39.80
   7  -2   0   34.90   33.50
   8   2   0  188.28   54.79
  -8   2   0  250.57   62.79
  -8  -2   0  241.78   59.59
  -8   2   0  192.88   57.69
   8  -2   0  133.69   53.39
  -8  -2   0  238.28   58.99
  -8   2   0  226.28   62.99
   9  -2   0  -72.19   39.70
  -9  -2   0   74.19   46.00
   9  -2   0  -39.00   55.69
   9   2   0   40.20   53.49
   9   2   0    5.90   46.40
  -9  -2   0   -6.80   45.70
  -9   2   0   91.99   49.60
  -9   2   0   41.50   53.89
 -10  -2   0   61.79   63.49
 -10   2   0  -40.40   75.09
  10  -2   0   46.00   56.99
  10   2   0  -15.50   57.59
   0  -3   0   11.30   15.50
   0  -3   0    4.90   18.80
   0   3   0    5.90   21.80
   0  -3   0   -2.60   19.50
   0   3   0   18.50   18.80
   1   3   0   39.50   23.00
  -1  -3   0   45.10   21.30
   1   3   0   34.60   20.90
   1  -3   0   33.00   21.80
  -1   3   0   19.50   18.60
  -1   3   0   19.70   24.30
   1  -3   0   18.80   23.80
   1  -3   0   21.20   23.90
  -1  -3   0   37.90   22.90
  -1   3   0   30.70   22.60
  -1  -3   0   31.30   20.60
  -2   3   0 2060.19   85.69
   2  -3   0 2183.38   86.29
   2   3   0 2240.58   77.79
   2  -3   0 2211.38   78.29
  -2  -3   0 2259.87   80.59
  -2  -3   0 2172.98   83.09
   2   3   0 2126.49   76.79
  -2   3   0 2117.69   77.39
   2  -3   0 2041.30   86.39
   2   3   0 2203.08   84.39
  -2  -3   0 2199.18   79.99
  -2   3   0 2085.09   86.79
   3   3   0   14.70   20.20
   3  -3   0    1.10   21.80
  -3  -3   0   18.00   21.60
  -3  -3   0   -0.70   22.80
   3  -3   0   -6.90   23.20
   3   3   0   10.90   21.50
  -3   3   0  -18.90   21.10
   3  -3   0    9.30   26.20
  -3   3   0   -2.80   25.80
  -3  -3   0  -11.00   20.60
  -3   3   0   10.10   25.70
   3   3   0    5.50   23.40
  -4   3   0  -18.20   26.30
   4  -3   0   25.00   24.60
   4  -3   0   21.30   26.80
   4  -3   0  -16.10   28.00
   4   3   0   -7.60   24.70
  -4  -3   0    8.40   26.10
  -4  -3   0  -13.00   24.60
  -4   3   0    8.60   29.50
  -4   3   0   36.30   26.00
  -4  -3   0   -0.10   31.40
   4   3   0   17.90   21.90
   5   3   0  -23.20   26.30
  -5   3   0   27.70   31.00
   5  -3   0   18.90   30.90
  -5   3   0    1.60   32.90
  -5   3   0   -7.60   31.70
  -5  -3   0   11.10   29.80
  -5  -3   0   -1.10   28.10
   5  -3   0    3.10   28.80
  -5  -3   0  -25.10   30.50
   5  -3   0  -28.50   28.90
  -6  -3   0   60.09   42.60
  -6  -3   0  103.49   40.30
  -6   3   0   44.50   40.20
   6   3   0   59.59   39.50
   6  -3   0  110.59   41.00
   6   3   0   17.20   28.80
  -6   3   0   90.19   45.00
   6  -3   0   91.89   37.70
  -6  -3   0   49.99   41.90
   6  -3   0   46.20   49.50
  -6   3   0   88.09   48.60
   6   3   0   92.19   38.40
  -7   3   0   15.00   37.30
  -7   3   0  -13.30   40.60
   7   3   0   -6.90   36.70
  -7  -3   0    5.50   37.10
  -7  -3   0   39.20   40.90
  -7   3   0  -23.30   41.80
  -7  -3   0  -42.60   39.00
   7  -3   0    7.70   34.10
  -8  -3   0  -19.00   45.90
   8  -3   0   67.89   48.50
  -8   3   0   70.59   48.20
   8   3   0   42.50   42.80
   8  -3   0  -25.70   39.70
  -8  -3   0   34.10   43.90
  -8   3   0  158.78   57.49
  -8   3   0  -48.70   38.50
  -9  -3   0  -73.49   40.60
  -9   3   0  -42.00   53.89
   9   3   0   -1.70   44.40
   9  -3   0   27.30   46.40
   9  -3   0   98.89   60.09
  -9  -3   0   41.10   44.20
  10  -3   0   50.09   56.89
 -10  -3   0  -46.90   48.70
  10   3   0   99.49   60.69
 -10   3   0  -18.30   76.79
   0   4   0 2169.28   81.99
   0  -4   0 2165.98   83.29
   0   4   0 1964.60  118.49
   0  -4   0 2201.78   81.79
   0  -4   0 2156.28   76.19
   0  -4   0 2203.78   77.99
   1   4   0  -15.30   21.40
   1  -4   0  -15.30   20.10
  -1   4   0  -19.90   18.20
  -1  -4   0   30.30   22.60
   1  -4   0  -22.90   23.20
  -1  -4   0    3.70   23.70
  -1   4   0   14.70   24.80
  -1  -4   0   10.20   20.90
   1   4   0   28.70   23.60
  -1   4   0  -33.00   23.50
   1  -4   0  -18.80   22.70
   2  -4   0 2362.46   84.49
  -2   4   0 2270.37   82.19
  -2   4   0 2238.98   94.79
   2  -4   0 2319.17   95.29
  -2   4   0 2315.97   94.99
  -2  -4   0 2316.87   86.69
   2   4   0 2350.56   83.79
   2  -4   0 2349.96   94.39
   2   4   0 2348.27   84.19
  -2  -4   0 2360.26   85.89
   2   4   0 2395.86   91.69
  -2  -4   0 2392.16   90.49
   3   4   0    6.90   24.70
  -3  -4   0   -1.60   23.10
  -3   4   0    2.60   23.50
   3   4   0   24.20   23.20
  -3   4   0  -20.00   27.60
  -3  -4   0  -12.10   25.10
   3  -4   0   28.40   24.10
   3  -4   0   16.10   25.90
   3   4   0   -6.20   20.80
  -3   4   0   20.70   27.00
  -3  -4   0    5.50   21.40
   3  -4   0   -6.60   26.00
  -4  -4   0  185.28   38.30
   4  -4   0  181.38   34.20
   4   4   0  157.18   32.60
   4   4   0  191.58   38.40
   4   4   0  183.08   33.30
   4  -4   0  206.98   40.50
  -4  -4   0  167.78   34.40
  -4   4   0  122.29   32.20
  -4   4   0  220.78   43.50
   4  -4   0  148.69   39.30
  -4  -4   0  132.59   33.20
  -4   4   0  141.69   41.80
  -5   4   0  -16.90   30.60
   5   4   0   32.00   27.70
  -5   4   0    1.10   34.80
  -5  -4   0   23.00   33.50
   5  -4   0   -8.70   34.50
   5   4   0  -44.00   26.60
   5  -4   0   52.89   34.70
   5  -4   0  -35.00   27.40
  -5   4   0   -7.90   31.50
   5   4   0   -9.30   29.70
  -5  -4   0   15.20   30.90
  -5  -4   0   43.20   31.70
   6  -4   0 1618.84  106.19
  -6  -4   0 1953.20  111.99
  -6   4   0 1943.11  106.79
  -6  -4   0 1917.21  104.39
   6  -4   0 1839.82  100.69
   6   4   0 1793.02   99.89
   6  -4   0 1632.94  107.99
  -6  -4   0 1868.91  106.59
  -6   4   0 1758.72  116.99
   6   4   0 1911.71  110.89
  -6   4   0 1870.31  115.99
  -7  -4   0  -10.80   38.50
  -7  -4   0  -31.80   35.30
  -7   4   0   21.20   44.10
   7   4   0   66.39   40.50
  -7   4   0  -35.60   37.90
   7  -4   0    6.90   73.29
  -7  -4   0   23.40   40.60
  -7   4   0   28.60   43.00
   7  -4   0   -3.60   30.60
  -8  -4   0   84.09   45.50
  -8   4   0  124.09   48.80
   8   4   0   -1.60   42.20
  -8   4   0  -34.90   49.40
   8   4   0   25.00   45.50
  -8   4   0   90.39   54.79
   8  -4   0   23.80   41.40
  -8  -4   0  104.29   48.80
  -9  -4   0  -58.69   43.30
   9   4   0   25.40   61.09
   9  -4   0   72.39   61.19
   9   4   0   60.79   56.19
  -9   4   0   42.30   59.39
  -9   4   0  -14.40   55.99
  -9  -4   0   44.50   50.29
   9  -4   0   34.90   49.20
  10  -4   0   94.39   57.09
  10   4   0   16.80   64.49
 -10  -4   0   82.29   56.89
   0   5   0   16.00   24.10
   0  -5   0   23.30   21.80
   0  -5   0   -0.60   23.70
   0  -5   0   18.40   23.50
   0  -5   0    8.00   18.60
   0   5   0  -39.50   22.40
   1   5   0   15.10   22.50
  -1  -5   0   -6.80   19.20
   1   5   0  -25.10   19.60
   1  -5   0   10.80   24.80
  -1   5   0  -26.40   22.20
  -1  -5   0   -0.30   20.90
  -1   5   0  -11.50   22.90
  -1  -5   0    5.10   24.40
   1  -5   0    6.00   20.90
   1  -5   0  -16.80   21.60
  -1   5   0   30.70   20.40
   2   5   0 2461.15   92.39
  -2   5   0 2477.85   89.19
   2   5   0 2630.24  111.39
  -2   5   0 2437.56  104.49
   2  -5   0 2433.76   92.39
   2   5   0 2534.15   93.99
  -2  -5   0 2532.95   95.59
   2  -5   0 2545.85  102.89
   2  -5   0 2477.95  103.19
  -2   5   0 2573.54  105.09
  -2  -5   0 2555.54   98.69
  -2  -5   0 2529.55   97.39
  -3  -5   0    3.10   25.90
  -3   5   0   13.70   28.80
  -3  -5   0    2.60   24.80
  -3   5   0   -2.60   25.40
   3   5   0    9.60   26.80
   3   5   0   15.90   22.90
   3  -5   0   21.10   29.40
  -3  -5   0   45.50   27.20
   3  -5   0  -13.50   24.10
  -3   5   0   -3.40   30.10
   3   5   0   22.20   23.80
   4   5   0   65.89   34.20
   4  -5   0   48.90   33.40
  -4  -5   0   58.19   32.30
   4  -5   0   93.39   38.60
   4   5   0   33.50   27.40
  -4   5   0   20.50   35.50
  -4   5   0   63.19   30.60
  -4  -5   0   62.79   30.80
   4   5   0   27.50   26.30
  -4   5   0   38.40   33.40
   4  -5   0   38.80   34.50
  -4  -5   0   97.79   31.70
  -5   5   0  -29.10   31.60
   5  -5   0   12.90   31.50
  -5   5   0   57.69   37.20
  -5  -5   0    8.90   35.50
   5   5   0    1.90   33.00
   5   5   0   23.00   36.00
   5  -5   0   63.19   36.00
   5   5   0   35.00   29.10
  -5  -5   0  -13.60   29.90
   5  -5   0   51.49   39.00
  -5  -5   0   32.40   30.30
  -5   5   0   14.70   38.50
   6  -5   0  456.25   74.39
  -6  -5   0  529.55   68.09
  -6   5   0  433.26   70.39
  -6  -5   0  428.26   63.49
  -6   5   0  462.05   74.59
   6  -5   0  533.15   75.39
  -6   5   0  384.46   60.09
   6   5   0  513.95   62.79
   6  -5   0  516.05   66.59
   6   5   0  454.45   71.09
   7   5   0    1.20   40.80
  -7  -5   0   44.30   68.39
   7  -5   0   32.90   35.60
  -7   5   0   70.59   49.99
   7  -5   0   10.20   40.30
  -7   5   0   45.70   40.80
  -7  -5   0  -25.60   32.40
  -7   5   0  -37.30   41.30
  -8   5   0   12.70   46.70
   8  -5   0   82.89   81.29
   8   5   0   45.60   44.60
   8   5   0   52.29   48.30
  -8   5   0  -14.00   50.99
  -8  -5   0   22.50   45.60
  -8  -5   0    8.90   40.10
  -8   5   0  143.09   58.29
   8  -5   0  109.99   47.00
  -9  -5   0   60.89   48.70
   9  -5   0   16.40   50.59
   9   5   0  -10.50   56.29
  -9   5   0   80.19   59.69
  -9   5   0   30.30   59.39
  -9  -5   0  -41.10   45.40
   9   5   0  -16.20   51.39
  10  -5   0  -53.69   58.59
 -10  -5   0  -52.39   49.30
   0  -6   0  278.77   42.80
   0   6   0  288.97   40.60
   0  -6   0  264.57   40.10
   0  -6   0  274.87   44.50
   0   6   0  261.47   40.00
   0  -6   0  261.37   39.30
  -1   6   0   30.60   26.00
  -1  -6   0   29.20   26.50
   1   6   0   -1.40   23.50
  -1   6   0   -4.40   24.90
  -1  -6   0  -13.40   19.80
   1  -6   0   -9.30   25.30
   1  -6   0    0.40   23.50
   1   6   0   27.90   23.40
   1  -6   0   11.10   23.10
  -1  -6   0   16.20   24.10
   2  -6   0 2992.60  107.19
  -2  -6   0 2911.41  109.99
   2   6   0 2782.42  106.19
  -2   6   0 2865.41  102.79
   2   6   0 2969.80  115.69
  -2   6   0 2987.90  120.79
   2  -6   0 2909.81  118.49
   2   6   0 2834.42  105.49
   2  -6   0 2904.21  118.59
  -2  -6   0 3221.68  130.09
  -2  -6   0 3413.66  158.28
  -2   6   0 2846.72  119.79
  -3  -6   0   33.10   28.60
   3  -6   0   29.70   31.90
  -3  -6   0   44.20   27.00
   3  -6   0   13.20   28.00
   3   6   0   29.80   30.10
   3   6   0   10.70   24.80
  -3   6   0   36.50   33.10
  -3   6   0   11.00   24.00
   3   6   0  -10.40   22.60
   3  -6   0   -7.10   26.30
  -4   6   0  531.05   67.79
  -4  -6   0  493.25   61.59
  -4  -6   0  475.35   58.59
   4  -6   0  444.96   65.79
  -4   6   0  497.35   57.89
   4  -6   0  376.36   50.29
   4   6   0  481.15   53.39
  -4  -6   0  426.76   57.29
  -4   6   0  485.75   70.99
   4  -6   0  465.15   65.29
   4   6   0  523.45   52.79
   4   6   0  506.85   63.89
   5  -6   0   44.00   34.90
   5   6   0   14.60   30.90
   5  -6   0  -17.80   34.00
   5   6   0  -12.40   35.90
  -5  -6   0    0.00   35.10
  -5   6   0  -34.60   38.30
   5   6   0   20.30   32.80
  -5  -6   0  -21.80   26.40
   5  -6   0   26.80   36.70
  -5   6   0   -2.20   34.90
  -5   6   0  -48.90   34.90
  -5  -6   0  -20.00   32.10
   6  -6   0   -5.60   36.10
   6   6   0   55.89   37.40
  -6   6   0   12.70   38.00
  -6  -6   0  -58.49   32.70
  -6   6   0  -11.00   45.70
   6  -6   0   30.10   38.90
   6   6   0   89.59   49.40
   6  -6   0    1.90   43.00
  -6  -6   0   25.30   37.80
  -6   6   0   30.30   42.90
  -6  -6   0  -32.70   36.90
   7  -6   0  -50.19   41.10
   7  -6   0   29.10   37.70
  -7   6   0  -36.20   45.40
  -7   6   0  -13.50   39.20
   7   6   0   47.40   44.90
  -7  -6   0  -41.10   37.50
  -7  -6   0   32.10   42.90
  -7   6   0   64.29   48.50
   8  -6   0  168.48   53.49
   8   6   0  103.39   49.30
  -8  -6   0  126.99   52.39
  -8  -6   0  198.88   56.79
  -8   6   0  138.59   52.49
   8   6   0  163.68   54.79
  -8   6   0  104.79   63.79
   8  -6   0   15.50   51.29
  -8   6   0  271.57   69.99
   9  -6   0  -25.40   47.80
  -9  -6   0  -93.59   43.50
  -9   6   0  -32.00   58.79
  -9  -6   0   28.90   49.99
   9   6   0   38.10   59.19
  10  -6   0   58.39   64.69
 -10   6   0    6.50   76.89
 -10  -6   0   82.39   70.79
   0  -7   0    4.50   23.70
   0   7   0   -0.50   25.90
   0  -7   0   12.90   21.50
   0   7   0  -10.30   26.70
   0  -7   0    6.60   24.60
   0  -7   0   42.30   29.80
   1  -7   0    6.90   27.40
  -1  -7   0  -19.90   21.10
   1  -7   0  -15.00   24.50
   1   7   0  -16.10   24.80
  -1  -7   0    0.80   26.10
   1  -7   0    8.60   24.10
  -1   7   0   -2.50   26.00
  -1  -7   0   -7.40   23.70
   1   7   0    2.70   26.30
  -1   7   0  -14.40   28.50
   2  -7   0  476.05   59.99
  -2   7   0  506.85   63.09
  -2   7   0  494.35   47.40
   2   7   0  549.25   53.39
  -2  -7   0  499.45   53.19
  -2  -7   0  446.56   61.89
   2   7   0  510.15   52.99
   2  -7   0  564.04   59.09
   2   7   0  492.05   56.99
  -2   7   0  485.75   69.99
   2  -7   0  531.85   55.39
   3  -7   0  -48.30   27.00
  -3   7   0   35.60   35.50
   3  -7   0   21.80   33.40
  -3   7   0   32.50   25.70
  -3   7   0   -2.30   29.80
   3   7   0    3.50   29.90
  -3  -7   0   10.60   25.50
   3   7   0   23.30   28.00
   3  -7   0   25.20   35.60
  -3  -7   0    2.80   28.70
  -3  -7   0  -19.70   23.90
   4  -7   0  219.28   51.29
  -4  -7   0  305.07   49.60
  -4   7   0  246.68   69.49
  -4  -7   0  173.98   41.50
   4   7   0  202.38   41.50
   4  -7   0  189.08   46.30
  -4   7   0  330.37   60.19
  -4   7   0  177.58   48.30
  -4  -7   0  264.77   46.30
   4  -7   0  264.67   44.80
   4   7   0  241.88   49.20
   5  -7   0  -32.80   35.60
  -5   7   0   76.59   48.80
   5  -7   0   27.00   40.80
   5  -7   0   14.70   35.80
  -5  -7   0    5.70   33.00
  -5  -7   0    4.20   34.90
  -5   7   0   -3.50   36.90
   5   7   0   -1.20   29.90
   5   7   0   47.00   38.20
  -5   7   0   64.09   49.10
   5   7   0  -24.10   30.20
  -5  -7   0   57.79   40.50
  -6   7   0  256.47   70.69
  -6  -7   0  484.95   73.69
   6  -7   0  330.77   54.79
  -6  -7   0  483.25   67.59
   6  -7   0  370.16   65.49
   6  -7   0  443.66   69.59
  -6   7   0  388.86   56.79
   6   7   0  357.46   63.19
  -6  -7   0  318.77   56.69
  -6   7   0  367.56   70.49
  -7  -7   0   17.80   36.20
   7   7   0    7.40   35.80
   7   7   0   15.20   41.20
  -7  -7   0    3.00   40.10
  -7   7   0    6.30   77.19
   7  -7   0  -20.10   36.20
  -7   7   0   28.80   40.30
   7  -7   0  -31.50   43.40
   8  -7   0  -32.30   43.60
  -8  -7   0   85.29   38.40
  -8   7   0   19.60   66.89
   8   7   0   22.40   49.30
  -8  -7   0  -28.30   43.50
  -8   7   0   53.49   60.09
   8   7   0  -47.70   43.90
  -8   7   0  -51.09   45.50
   8  -7   0   25.50   53.69
  -9  -7   0   61.79   53.19
  -9   7   0   -3.80   63.49
   9  -7   0  -76.39   64.19
   9   7   0   67.39   83.79
   9   7   0   10.90   55.79
   9  -7   0    3.50   55.09
  -9  -7   0 -114.49   58.69
  10  -7   0   26.90   70.69
 -10   7   0  -13.90   77.99
   0  -8   0 3557.74  143.99
   0  -8   0 4071.09  144.89
   0   8   0 3683.33  140.59
   0   8   0 3690.73  139.39
   0  -8   0 3805.32  140.69
   0  -8   0 3892.91  134.39
  -1  -8   0   17.10   23.00
   1  -8   0   21.20   28.10
   1  -8   0   14.70   26.10
   1   8   0  -21.70   25.60
   1  -8   0    5.90   20.30
  -1   8   0  -22.00   26.90
  -1  -8   0   12.60   27.70
  -1   8   0   24.40   31.20
  -1  -8   0   14.90   53.89
   1  -8   0   34.30   31.80
  -2   8   0  224.28   35.60
   2  -8   0  256.47   44.30
   2   8   0  278.37   41.90
   2  -8   0  261.27   47.80
  -2  -8   0  294.37   45.30
  -2  -8   0  324.97   55.59
   2   8   0  276.77   47.20
  -2  -8   0  304.87   45.30
  -2   8   0  270.97   49.20
  -2   8   0  292.17   52.09
   2  -8   0  383.66   59.49
   2   8   0  336.67   52.29
  -3  -8   0   35.60   31.10
   3   8   0   33.30   33.70
   3  -8   0   43.60   38.80
  -3   8   0  -17.30   32.40
  -3  -8   0  -20.50   26.70
   3   8   0    0.50   28.00
  -3   8   0  -12.70   33.90
  -3  -8   0   21.60   33.30
   3   8   0   39.40   29.80
   3  -8   0   46.90   33.80
   3  -8   0   14.70   31.00
   4   8   0  126.19   37.00
   4   8   0  121.59   39.10
  -4   8   0  104.89   48.80
   4  -8   0  154.68   50.59
   4  -8   0  226.48   52.19
  -4   8   0   88.99   35.20
  -4  -8   0   78.69   36.70
  -4  -8   0   98.19   42.90
   4   8   0  167.48   48.20
   4  -8   0   58.49   40.50
  -4   8   0   84.59   44.90
  -4  -8   0  103.39   41.60
   5   8   0   12.70   33.80
   5  -8   0   -9.50   38.40
  -5  -8   0   57.69   34.70
   5   8   0   -1.30   38.80
  -5  -8   0  -58.59   36.70
   5  -8   0   -3.10   37.10
  -5   8   0  -25.50   33.90
   5  -8   0    2.30   41.30
  -5  -8   0   54.49   38.30
  -5   8   0  -43.50   41.30
  -5   8   0  -72.59   43.30
  -6  -8   0  696.13   83.09
  -6  -8   0  462.75   68.89
  -6   8   0  560.34   90.89
   6   8   0  562.94   71.89
   6  -8   0  563.34   85.69
  -6   8   0  628.04   71.99
   6  -8   0  651.43   74.19
  -6   8   0  720.43  100.99
   6   8   0  514.45   81.19
   7  -8   0   12.90   45.70
  -7  -8   0    8.10   44.00
  -7   8   0  -77.99   48.30
  -7   8   0   34.80   44.40
  -7  -8   0  -37.60   35.70
   7  -8   0   19.90   40.00
   7   8   0   -4.30   39.40
   7   8   0  -21.80   38.80
  -7   8   0   74.89   54.69
  -8   8   0  113.69   64.99
  -8  -8   0  251.17   59.89
  -8  -8   0   92.29   50.09
   8   8   0   92.69   55.69
   8   8   0  185.98   62.29
  -8   8   0  245.58   74.09
   8  -8   0  209.88   92.29
  -8   8   0  117.39   55.39
   8  -8   0  214.78   68.19
   9  -8   0   11.00   54.79
   9  -8   0  138.99   99.59
   9   8   0   63.59   67.19
  -9  -8   0   -8.80   52.69
  -9  -8   0   53.49   53.69
  -9   8   0   28.40   69.59
 -10   8   0  -55.39   76.19
  10  -8   0   80.09   80.19
   0  -9   0   22.50   29.10
   0   9   0  -33.80   28.50
   0   9   0    0.70   32.60
   0  -9   0   29.10   30.40
   0  -9   0   38.90   27.30
   0  -9   0   14.50   34.40
   1  -9   0  -11.30   26.20
  -1   9   0    1.90   31.80
  -1  -9   0   -6.40   28.20
  -1  -9   0   22.40   26.30
   1  -9   0   -5.60   24.50
   1   9   0  -14.00   29.20
   1  -9   0   15.50   28.90
   1  -9   0  -34.50   28.30
  -1   9   0   -3.40   33.70
  -2   9   0   18.10   37.30
   2   9   0    4.30   29.00
  -2  -9   0   21.10   30.70
   2  -9   0  -14.10   30.80
   2   9   0  -17.40   29.70
  -2  -9   0   29.40   30.30
   2  -9   0    8.90   30.50
   2   9   0   19.30   34.00
  -2  -9   0   12.80   32.50
   2  -9   0  -36.90   31.60
  -2   9   0  -30.30   33.80
   3  -9   0   -6.60   35.80
   3   9   0    2.10   31.60
   3   9   0    0.30   34.90
  -3   9   0  -50.19   33.60
  -3   9   0  -38.20   25.30
  -3  -9   0   38.50   32.60
  -3   9   0   55.49   39.60
  -3  -9   0    7.40   35.40
  -3  -9   0   14.90   32.00
   3   9   0  -51.69   30.50
   3  -9   0  -14.70   38.30
  -4  -9   0  189.08   70.29
  -4   9   0  106.99   52.29
   4  -9   0  131.79   44.80
   4   9   0  162.68   49.99
   4  -9   0   94.69   45.30
   4   9   0  165.38   42.90
  -4  -9   0  122.29   45.60
   4   9   0  150.78   41.00
   4  -9   0  125.99   52.39
  -4   9   0  189.78   41.20
  -4   9   0  150.88   68.89
   5  -9   0  -30.00   34.30
  -5   9   0  -52.09   40.60
  -5   9   0    2.80   32.40
  -5  -9   0   30.20   38.40
  -5  -9   0   74.79   39.10
   5   9   0  -12.50   31.00
   5   9   0  -48.90   34.60
  -5  -9   0  -48.60   35.80
  -5   9   0  -16.70   44.30
   5  -9   0  -32.30   41.30
   6   9   0   86.99   51.09
  -6  -9   0  -39.80   35.40
   6  -9   0  -36.80   40.40
  -6   9   0   83.89   52.89
   6   9   0  -72.19   33.00
  -6  -9   0  -30.80   36.20
  -6   9   0   15.80   50.99
   6  -9   0  129.49   52.69
  -6   9   0   64.99   38.60
  -7  -9   0  -64.19   38.30
  -7  -9   0  -58.59   38.80
  -7   9   0  -46.70   40.60
   7  -9   0   13.60   44.20
   7  -9   0  -97.69   48.90
   7   9   0   -9.90   42.90
   7   9   0  116.89   51.69
  -7   9   0   38.30   55.89
  -8   9   0   71.69   71.69
  -8  -9   0   62.39   43.80
   8  -9   0   28.50   64.49
  -8   9   0  263.77   72.79
   8   9   0  -78.29   47.50
   8  -9   0   60.39   48.00
  -8  -9   0   13.50   47.90
  -9   9   0  -76.39   67.99
  -9  -9   0    2.40   49.90
   9  -9   0   -5.50   60.59
   0 -10   0  799.12   72.49
   0 -10   0  902.31   69.09
   0  10   0  786.42   82.59
   0  10   0  761.52   77.19
   0 -10   0  864.21   75.99
   0 -10   0  800.32   79.59
  -1 -10   0    5.50   32.60
   1 -10   0   51.09   37.40
  -1 -10   0   42.00   36.80
  -1 -10   0   -4.40   29.90
   1 -10   0   -7.80   27.20
  -1 -10   0   -2.00   29.30
   1 -10   0  -17.50   30.70
   1 -10   0  -55.69   28.40
  -1  10   0   11.90   38.00
   1  10   0   50.09   37.20
  -1  10   0  -45.10   32.10
  -2  10   0   -8.80   35.00
  -2 -10   0   52.69   35.00
   2  10   0   71.69   38.20
   2  10   0  -15.60   35.00
   2  10   0   18.20   36.70
  -2  10   0  -27.50   36.80
  -2 -10   0    7.20   29.40
   2 -10   0    7.70   27.20
   2 -10   0  -10.80   35.30
  -2 -10   0   38.90   38.90
   2 -10   0   25.90   46.90
   2 -10   0  -45.80   34.40
  -3  10   0   50.59   33.30
  -3 -10   0   48.40   40.40
   3 -10   0   20.80   45.70
  -3  10   0    7.50   42.40
   3  10   0   -0.50   34.60
  -3 -10   0   40.00   35.70
   3  10   0   13.70   35.20
   3 -10   0    9.70   38.70
  -3 -10   0   53.89   35.50
   3 -10   0   53.79   42.70
   3  10   0  -21.80   37.40
  -3  10   0  -26.20   42.10
   4 -10   0  -27.70   38.30
   4  10   0   28.30   36.60
  -4  10   0    1.60   65.09
   4 -10   0    9.10   44.60
  -4 -10   0   -9.20   38.80
  -4 -10   0   57.19   35.60
  -4  10   0  -60.59   43.00
   4 -10   0   41.00   44.00
  -4  10   0  -37.10   30.20
   5 -10   0    1.00   39.80
  -5 -10   0    7.70   38.20
   5  10   0   14.80   51.79
  -5  10   0   37.20   34.90
   5  10   0  -68.59   36.00
  -5  10   0   -5.40   45.40
  -5 -10   0  -13.10   38.10
   5 -10   0    4.70   45.70
   5 -10   0   12.30   45.00
  -5  10   0  -80.59   44.30
  -6  10   0  288.37   53.69
  -6 -10   0  324.17   59.89
   6  10   0  226.68   52.49
   6 -10   0  337.17   73.69
  -6 -10   0  358.16   62.29
  -6  10   0  267.07   76.59
   6  10   0  218.78   63.09
   6 -10   0  240.38   55.99
  -6  10   0  345.77   79.49
   7 -10   0  -80.39   51.79
  -7 -10   0    0.80   46.40
  -7 -10   0    7.60   39.50
  -7  10   0   11.10   60.29
   7  10   0    2.60   46.80
   7 -10   0   28.90   46.60
   7  10   0  -44.50   46.30
  -7  10   0   67.89   64.89
  -8  10   0  162.18   60.29
  -8 -10   0   27.00   52.59
  -8 -10   0   51.89   51.39
   8  10   0  -88.09   73.59
   8 -10   0   98.49   53.49
   8  10   0   91.49   62.89
   8 -10   0  124.59   81.59
  -8  10   0  162.58   79.29
   9 -10   0   45.50   67.99
  -9 -10   0   -9.20   67.09
  -9  10   0  -34.60   77.19
   0 -11   0   47.80   38.20
   0 -11   0   12.90   35.00
   0 -11   0  -34.80   35.30
   0  11   0  -23.50   37.30
   0  11   0   32.80   42.80
   0 -11   0   30.60   34.60
   1  11   0   19.60   34.00
  -1  11   0    9.00   38.40
   1 -11   0    7.60   30.80
  -1 -11   0   49.99   39.10
   1 -11   0  -48.40   31.90
  -1 -11   0  -21.90   31.30
  -1 -11   0   19.10   37.70
  -1 -11   0   15.60   37.30
  -1  11   0   20.90   39.90
   1 -11   0   43.90   36.90
   1 -11   0   -6.40   41.20
  -2  11   0  612.54   87.79
  -2 -11   0  575.94   68.59
   2 -11   0  487.05   78.69
   2 -11   0  602.94   62.59
   2  11   0  466.85   73.39
  -2 -11   0  494.15   71.29
   2 -11   0  432.66   62.09
  -2  11   0  556.34   84.29
   2 -11   0  511.15   89.59
   2  11   0  494.75   75.19
  -2 -11   0  543.85   76.09
  -3 -11   0   -8.70   41.00
   3 -11   0   26.50   42.10
   3 -11   0   -3.50   43.40
  -3 -11   0    2.00   36.10
   3  11   0   17.70   41.10
  -3  11   0   28.30   43.70
  -3 -11   0   -6.20   32.70
  -3  11   0    6.30   45.70
   3 -11   0  -35.90   40.10
   3  11   0  -36.80   35.50
  -4 -11   0  983.00  117.09
   4  11   0 1178.98  102.39
   4 -11   0 1170.28  105.69
  -4  11   0 1024.50   82.79
   4 -11   0 1223.18   92.59
   4 -11   0 1066.09  106.59
   4  11   0 1214.78   88.39
  -4  11   0 1148.19  115.39
  -4  11   0 1121.99  109.09
  -4 -11   0 1036.60   92.49
   5 -11   0   47.00   65.89
  -5  11   0  -76.09   42.40
   5 -11   0   65.69   50.29
  -5  11   0   13.30   34.80
   5  11   0   13.10   49.80
   5 -11   0  -68.99   39.00
   5  11   0   14.50   43.80
  -5  11   0   89.09   59.89
  -5 -11   0  -35.80   38.80
  -5 -11   0   10.20   40.30
  -6  11   0   23.20   55.69
  -6  11   0  -10.60   43.60
   6 -11   0   33.90   42.40
   6  11   0  -26.20   45.90
   6  11   0  -75.29   39.70
  -6 -11   0    6.70   41.70
   6 -11   0    9.90   77.79
  -6 -11   0    0.90   41.50
  -6  11   0  -67.89   55.89
  -7  11   0   68.39   46.00
  -7 -11   0   46.70   45.00
   7 -11   0  -15.60   59.29
   7 -11   0   15.10   48.20
  -7 -11   0   31.10   43.60
  -7  11   0   15.40   80.29
  -7  11   0  -18.70   76.19
   7  11   0   18.50   56.39
   7  11   0  -20.00   56.79
  -8 -11   0   11.50   50.79
  -8  11   0  -29.30   68.69
  -8 -11   0   95.09   47.60
   8 -11   0  173.68   90.09
   8 -11   0    0.80   58.39
   9 -11   0  169.28   83.49
  -9  11   0   95.89   84.59
   0  12   0 8523.35  275.67
   0 -12   0 8638.74  285.27
   0 -12   0 7854.81  274.37
   0  12   0 7660.23  275.57
   0 -12   0 9048.09  272.67
   0 -12   0 7823.42  257.77
  -1 -12   0  -25.40   36.30
  -1 -12   0   27.50   37.00
  -1 -12   0    4.50   36.40
   1 -12   0   -7.80   37.60
  -1  12   0   -5.00   40.10
  -1 -12   0  -19.50   34.20
   1 -12   0  -33.90   31.80
   1 -12   0   31.80   42.80
  -1  12   0   56.09   46.00
   1 -12   0   15.00   39.90
   2 -12   0  476.65   80.79
  -2  12   0  360.56   74.79
  -2  12   0  308.97   64.99
  -2 -12   0  414.26   67.19
  -2 -12   0  340.67   58.99
  -2 -12   0  427.96   69.79
   2 -12   0  301.97   56.29
   2 -12   0  386.16   59.09
   2 -12   0  340.57   62.59
  -2 -12   0  339.77   56.19
   2  12   0  325.77   57.29
  -3  12   0  -35.00   40.90
  -3 -12   0  -44.70   63.79
   3  12   0   77.79   41.50
   3 -12   0  111.39   45.50
  -3 -12   0  -62.99   36.00
  -3 -12   0  -21.80   31.50
   3 -12   0   -9.40   31.90
  -3  12   0   38.90   86.09
   3  12   0  -40.20   39.80
   3 -12   0    9.40   43.90
   3 -12   0  -70.09   36.50
  -4  12   0  218.28   62.89
   4  12   0  101.49   45.10
   4 -12   0   10.50   51.69
   4 -12   0  215.38   53.39
   4  12   0  129.89   52.89
  -4  12   0   92.59   83.89
   4 -12   0  210.28   66.59
  -4 -12   0  159.38   80.99
   5  12   0  -44.10   38.70
  -5  12   0   95.59   42.20
   5 -12   0   37.10   45.40
  -5 -12   0   30.00   44.50
  -5  12   0   85.49   62.49
  -5 -12   0   51.99   41.60
   5 -12   0   55.19   55.89
   5 -12   0   69.69   51.19
   5  12   0   70.89   49.60
  -5  12   0  108.09   58.69
   6  12   0  289.37   63.09
   6  12   0  214.28   65.19
  -6 -12   0  310.67   62.39
   6 -12   0  381.86   81.89
  -6  12   0  302.27   87.79
   6 -12   0  247.78   63.19
  -6  12   0  329.07   82.09
  -6 -12   0  468.85   77.29
  -7 -12   0  -17.30   46.20
   7 -12   0  111.29   69.29
  -7  12   0   56.09   93.89
   7  12   0   32.70   60.29
  -7  12   0  230.28   82.89
   7 -12   0   42.10   69.59
  -7  12   0  177.88   49.10
   7  12   0  -49.50   89.59
  -7 -12   0  -47.40   48.80
  -8  12   0  140.59   86.39
  -8 -12   0   13.90   50.29
   8 -12   0    1.90   59.99
   8 -12   0  -40.70   89.39
   0  13   0   50.99   45.10
   0 -13   0   -8.40   35.50
   0 -13   0    1.40   38.20
   0 -13   0  -71.09   33.30
   0 -13   0  -31.20   35.60
  -1 -13   0   12.60   38.60
  -1 -13   0   -5.40   42.30
  -1 -13   0   18.40   39.60
  -1  13   0   23.20   44.20
   1 -13   0   82.09   44.00
   1 -13   0  -22.40   39.00
   1 -13   0  -26.90   33.20
  -1 -13   0  -27.10   35.30
   1 -13   0  -12.90   36.10
  -2 -13   0   43.40   43.90
   2 -13   0    1.00   35.30
  -2 -13   0   56.59   40.10
  -2  13   0   14.50   40.30
   2  13   0   47.10   42.30
  -2  13   0  -48.90   42.60
   2 -13   0   36.50   45.30
   2 -13   0  -25.90   39.10
  -2 -13   0  -22.30   36.60
  -2 -13   0  -40.30   35.50
   2 -13   0   42.00   39.00
   3 -13   0  -80.19   38.40
   3 -13   0  -47.80   34.80
   3 -13   0  -30.80   42.20
  -3  13   0  -39.00   49.80
  -3 -13   0   25.90   46.40
   3 -13   0  -43.70   41.40
   3  13   0   41.90   43.20
   4 -13   0  182.18   63.79
   4  13   0   95.29   47.50
  -4  13   0  188.78   64.89
  -4  13   0   92.59   59.59
   4 -13   0   96.59   49.70
  -4 -13   0  163.38   52.99
   4 -13   0   23.00   78.29
   4  13   0   60.99   54.29
   5  13   0   75.89   47.40
  -5 -13   0   20.10   40.10
  -5  13   0 -122.79   62.39
   5 -13   0   64.99   57.69
  -5 -13   0   -7.10   42.60
   5  13   0   23.60   53.79
  -5  13   0    5.30   54.79
   5 -13   0  -78.29   46.10
  -6  13   0  -82.09   60.49
   6  13   0   51.19   60.79
   6 -13   0   79.29   57.29
  -6  13   0   -8.30   43.50
   6 -13   0   -7.30   58.99
  -6 -13   0   35.20   47.90
   6  13   0  -40.00   49.99
  -6 -13   0   58.39   46.50
  -7 -13   0   -8.70   52.79
  -7  13   0  -51.79   75.09
   7 -13   0  -80.29   52.79
  -7 -13   0   79.79   54.79
   7 -13   0  -82.99   67.89
   8 -13   0 -113.89   64.99
  -8  13   0  -12.70   93.59
   0 -14   0   64.89   38.30
   0 -14   0   42.20   43.10
   0  14   0    5.40   40.70
   0 -14   0   71.59   45.00
   0 -14   0   36.20   61.89
  -1 -14   0  108.69   45.90
   1 -14   0   68.89   41.90
   1 -14   0    8.90   39.60
  -1  14   0   56.79   52.59
  -1 -14   0   22.60   45.00
  -1 -14   0   28.50   41.10
   1 -14   0   22.80   50.49
  -1 -14   0  -68.29   36.20
   2 -14   0  -44.30   40.20
   2 -14   0  137.99   53.79
  -2 -14   0  -56.89   36.00
   2 -14   0   52.39   50.29
   2  14   0   60.89   49.00
   2 -14   0  -82.99   48.80
  -2  14   0  -63.39   48.60
  -2 -14   0   70.79   46.30
   3 -14   0   74.49   56.89
   3 -14   0   27.40   47.40
   3 -14   0  -29.70   47.90
  -3 -14   0   67.49   46.00
   3 -14   0   14.80   69.69
  -3 -14   0   -0.80   41.90
  -3 -14   0  -12.70   42.90
   3  14   0   74.19   43.10
  -3  14   0   26.80   50.39
   4 -14   0   76.29   54.49
   4 -14   0  -28.90   55.09
  -4  14   0   57.09   59.39
  -4 -14   0   98.49   48.00
   4 -14   0   21.20   54.39
   4 -14   0   34.50   46.50
   5 -14   0   50.59   65.59
  -5 -14   0  -37.10   43.00
  -5  14   0  -15.30   58.89
  -5 -14   0    5.90   45.40
   5 -14   0  -11.80   61.99
   5  14   0    9.00   60.29
   6 -14   0   87.29   56.49
  -6 -14   0   98.39   55.99
   6 -14   0 -122.89   64.69
  -6  14   0  105.59   76.09
   6  14   0   26.00   54.89
  -6 -14   0   41.70   46.20
   7 -14   0 -111.59   61.59
  -7  14   0   71.49   82.19
   7 -14   0  -71.69   85.09
  -7 -14   0   18.00   45.10
   0 -15   0   62.09   43.20
   0  15   0   -4.90   45.20
   0 -15   0   42.50   48.50
  -1 -15   0   66.29   44.40
   1 -15   0  -64.99   46.50
   1 -15   0  -34.60   37.80
   1 -15   0  -68.79   36.10
  -1 -15   0   38.00   48.20
   1 -15   0  -78.09   41.20
  -1  15   0   94.89   52.19
  -1 -15   0  -79.79   36.80
  -2  15   0  160.78   65.39
  -2 -15   0  227.78   61.59
   2 -15   0   54.39   48.90
   2  15   0  -51.69   53.09
  -2 -15   0   80.39   44.50
   2 -15   0  216.98   61.09
   2 -15   0  113.79   58.89
  -2 -15   0   80.09   49.20
   2 -15   0   96.39   46.40
  -3 -15   0  -41.10   41.30
  -3 -15   0   23.70   45.70
   3 -15   0  -52.49   49.00
   3 -15   0  -45.40   50.09
  -3 -15   0   21.60   42.80
   3 -15   0  -18.60   46.10
  -3  15   0  101.59   59.89
   3  15   0   -9.20   51.79
   3 -15   0   29.10   49.50
  -4 -15   0  -18.20   44.40
  -4  15   0  -41.80   62.49
   4  15   0    8.40   71.49
   4 -15   0   68.19   67.89
   4 -15   0   58.19   52.89
   4 -15   0   25.50   57.59
   4 -15   0  125.79   56.29
  -4 -15   0   60.69   55.99
   5 -15   0 -109.09   52.59
   5 -15   0  -49.70   62.99
   5  15   0   22.80   74.49
  -5 -15   0   47.20   49.80
  -5 -15   0  114.19   48.80
  -5  15   0   62.79   75.69
  -6  15   0  -42.40   80.99
   6 -15   0  123.39   64.69
   6 -15   0  158.88   86.59
  -6 -15   0   27.20   52.49
   7 -15   0    9.10  111.39
  -7  15   0 -123.39   95.79
   7 -15   0   51.69   81.99
   0 -16   0  355.06   71.39
   0 -16   0  337.17   65.69
   0 -16   0  326.67   71.29
   0  16   0  318.97   70.89
   1 -16   0  -61.79   42.50
   1 -16   0  131.29   56.29
  -1  16   0  -14.70   55.99
  -1 -16   0  -33.20   42.90
  -1 -16   0   89.49   49.90
   1 -16   0  -19.10   45.80
   2 -16   0   85.19   52.79
  -2  16   0   20.60   57.19
  -2 -16   0   27.60   47.10
   2 -16   0   41.90   54.49
  -2 -16   0    2.40   50.09
   2  16   0   54.19   57.19
  -2 -16   0   49.80   51.49
   3 -16   0   10.70   69.49
  -3 -16   0    9.90   49.99
  -3 -16   0   -8.50   47.20
   3 -16   0  -45.10   49.50
   3 -16   0  -66.59   74.89
  -3  16   0  -40.80   67.29
   3  16   0  -32.70   64.99
   4  16   0  -50.69   80.59
  -4 -16   0   64.99   54.19
   4 -16   0   28.90   56.09
   4 -16   0  111.89   74.29
  -4 -16   0   82.79   50.29
  -4  16   0   -4.50   76.89
   5 -16   0   85.09   64.49
  -5  16   0 -107.89   85.39
   5 -16   0   61.99   74.89
  -5 -16   0   49.30   55.19
   6 -16   0   15.30  101.99
   6 -16   0  179.58   79.29
   0 -17   0 -104.59   50.79
   0 -17   0  -25.00   53.59
   0 -17   0   78.99   50.39
   0  17   0   42.60   62.39
  -1 -17   0   -1.00   52.29
  -1 -17   0  -43.50   49.10
   1 -17   0    9.70   49.60
  -1 -17   0  -71.39   48.70
   1 -17   0   21.90   55.59
   1  17   0 -111.09   85.29
   1 -17   0   76.59   60.69
  -1  17   0  -29.60   65.59
  -2 -17   0   23.40   51.09
   2 -17   0  -63.99   52.29
  -2 -17   0   84.79   56.89
  -2  17   0  -26.40   61.09
   2 -17   0  -39.70   58.59
   2  17   0 -108.09   69.39
  -2 -17   0  -34.20   52.59
   2 -17   0    7.50   71.49
   3 -17   0   56.49   68.09
   3 -17   0   82.19   62.49
  -3 -17   0   33.60   52.49
   4 -17   0   12.90   60.69
  -4 -17   0  -42.80   56.79
   4 -17   0   25.70   68.49
  -4  17   0  167.68   91.99
   5 -17   0  181.18   92.29
  -5 -17   0   72.39   53.19
  -5  17   0  126.09  117.79
   0  18   0   60.09   76.69
   0 -18   0   96.69   56.79
   0 -18   0   51.79   64.09
   1 -18   0   31.10   50.99
  -1 -18   0   17.90   74.99
  -1 -18   0   17.70   50.39
  -1  18   0  -82.39   82.59
   1 -18   0    0.20   63.39
  -2  18   0  -18.20   88.19
   2 -18   0  140.59   65.19
  -2 -18   0  175.78   68.79
  -2 -18   0   71.39   57.79
   2 -18   0   58.99   68.99
  -3  18   0   39.00  106.49
  -3 -18   0   18.00   61.99
   3 -18   0  104.79   81.59
  -4 -18   0  118.89   67.39
   4 -18   0   89.89   79.69
   4 -18   0   87.59   75.29
   0 -19   0  -81.89   60.19
   0 -19   0  -64.99   54.09
   1 -19   0    7.70   68.59
  -1 -19   0   31.90   58.89
   1 -19   0   54.59   62.39
  -1 -19   0  -77.39   62.39
  -2 -19   0   75.69   55.49
   2 -19   0  100.09   74.49
   3 -19   0  105.09  106.09
   1   0  -1  704.63   25.40
   1   0  -1  647.64   26.40
   1   0   1  690.73   31.60
  -1   0  -1  624.74   31.90
  -1   0   1  592.94   26.20
   1   0   1  600.34   40.10
  -2   0  -1 1626.64   65.19
   2   0   1 1622.94   65.49
  -2   0   1 1606.84   60.59
   2   0  -1 1543.65   59.39
  -2   0  -1 1505.75   69.09
  -2   0  -1 1568.44   66.19
   2   0   1 1492.55   67.19
   2   0  -1 1716.23   60.19
   2   0  -1 1517.95   59.49
  -2   0   1 1240.68   85.69
   2   0   1 1515.95   64.49
  -2   0   1 1519.65   60.99
   3   0  -1  793.22   48.40
   3   0  -1  816.22   49.20
   3   0  -1  810.12   49.00
  -3   0  -1  804.12   57.99
  -3   0   1  681.03   58.89
  -3   0   1  712.83   49.00
  -3   0  -1  834.72   52.39
   3   0   1  676.73   50.49
  -3   0   1  742.53   50.59
  -3   0  -1  811.92   55.89
   3   0   1  723.83   52.29
  -4   0  -1 1721.23   84.39
  -4   0   1 1832.32   80.59
  -4   0  -1 1692.53   85.79
   4   0   1 1616.94   80.49
   4   0  -1 1695.83   76.19
  -4   0  -1 1718.73   86.79
   4   0  -1 1665.23   77.99
   4   0  -1 1730.63   77.99
  -4   0   1 1598.74   90.29
  -4   0   1 1668.53   80.89
   4   0   1 1690.23   82.19
  -5   0  -1    2.90   30.60
   5   0  -1    3.90   25.20
  -5   0   1  -32.60   26.00
  -5   0  -1    1.70   31.50
  -5   0   1   35.10   27.10
   5   0  -1  -25.20   25.60
  -5   0  -1   -7.20   27.20
  -5   0   1   -3.50   30.90
   5   0   1   40.30   29.20
   5   0   1   14.10   28.10
   5   0  -1   24.40   25.70
  -6   0   1  128.69   45.80
   6   0  -1  107.29   39.70
  -6   0  -1  133.29   42.20
   6   0   1  103.39   39.40
   6   0   1   67.89   37.00
  -6   0  -1   79.49   46.40
   6   0  -1   68.99   36.60
   6   0   1  122.19   41.30
  -6   0   1   61.99   38.00
  -6   0  -1   33.00   36.30
  -6   0   1   45.30   37.20
   6   0  -1   84.09   32.90
  -7   0  -1  -17.40   41.40
   7   0   1  -20.50   35.40
   7   0   1   41.60   36.80
  -7   0  -1    4.40   38.40
  -7   0   1   42.00   42.80
   7   0  -1    6.00   35.70
  -7   0  -1   46.40   39.40
   7   0  -1  -33.30   30.60
  -7   0   1   34.20   36.30
  -7   0   1   45.80   37.10
  -8   0  -1  164.28   57.79
   8   0  -1   92.19   48.30
   8   0   1  136.69   53.69
  -8   0  -1  221.08   89.09
  -8   0   1  150.88   53.79
  -8   0   1  125.89   51.49
  -8   0  -1  142.99   52.29
   8   0  -1  180.58   57.99
  -8   0   1  205.48   55.79
   8   0   1   82.49   50.69
   9   0   1  144.39   55.59
  -9   0   1  173.48   59.19
   9   0   1  189.68   63.89
   9   0  -1  129.29   68.29
   9   0  -1  206.68   61.79
  -9   0  -1  152.18   62.39
  -9   0   1  140.29   57.29
  -9   0  -1  106.59   61.99
 -10   0  -1  100.49   89.69
  10   0  -1  103.59   55.19
   0   1   1    9.30   12.80
   1   1  -1 5240.38  133.39
   1  -1   1 5994.70  143.79
  -1   1   1 5277.47  142.39
   1   1  -1 5558.54  141.89
  -1  -1  -1 5919.21  143.99
  -1  -1  -1 5502.95  143.59
   1  -1   1 5519.75  145.49
  -1   1  -1 5400.56  145.09
  -1   1  -1 5626.24  142.39
   1  -1  -1 5730.93  134.99
  -1  -1   1 5599.84  141.59
   1   1   1 5910.31  144.69
   1  -1  -1 4627.84  140.29
  -1  -1   1 5417.16  134.59
  -2   1   1  510.65   45.30
  -2   1   1  511.05   39.90
   2   1  -1  536.55   36.60
   2   1  -1  533.55   41.30
   2  -1   1  543.65   46.00
  -2   1   1  500.25   44.70
   2  -1   1  448.36   46.50
  -2  -1  -1  546.05   44.00
   2   1  -1  526.55   34.90
   2  -1   1  486.95   45.90
  -2  -1  -1  502.55   45.00
  -2  -1  -1  540.15   47.80
  -2  -1   1  499.75   37.70
  -2  -1   1  523.95   40.20
  -2   1  -1  501.45   44.80
  -2   1  -1  516.15   46.80
  -2  -1   1  514.45   40.80
   2  -1  -1  489.15   41.20
   2   1   1  505.85   44.20
  -2   1  -1  530.65   49.30
   2   1   1  567.74   44.80
   2  -1  -1  503.75   36.40
  -3   1   1  787.12   49.70
  -3   1   1  679.13   51.59
   3  -1   1  761.62   54.69
  -3   1   1  766.52   54.49
   3   1  -1  762.32   50.99
   3   1  -1  711.23   46.90
  -3  -1  -1  748.23   54.99
   3  -1   1  657.23   57.49
   3  -1   1  757.22   52.99
  -3  -1  -1  784.82   54.39
  -3  -1  -1  709.83   53.69
   3   1   1  776.12   53.79
  -3   1  -1  662.93   56.99
  -3   1  -1  761.92   55.49
   3   1   1  746.93   51.39
   3  -1  -1  869.11   71.59
  -3  -1   1  660.43   49.00
   3  -1  -1  740.13   49.90
  -3  -1   1  753.82   50.39
  -3  -1   1  742.73   47.50
   3  -1  -1  742.93   46.80
  -3   1  -1  776.12   53.79
  -4  -1  -1  706.03   60.79
   4  -1   1  579.14   84.49
   4  -1   1  646.14   57.49
   4  -1   1  743.03   97.49
  -4  -1  -1  711.83   57.69
  -4  -1  -1  705.33   60.99
  -4   1  -1  793.42   63.19
   4   1   1  707.53   69.19
  -4   1  -1  629.64   58.49
  -4   1  -1  533.45   59.59
   4   1   1  642.24   57.79
   4   1   1  658.23   54.39
   5  -1   1  -26.40   26.20
   5  -1   1   23.70   28.20
   5   1  -1  -10.60   24.70
  -5  -1  -1  -20.70   30.30
   5   1  -1   -0.40   25.60
  -5   1   1    1.70   28.20
  -5   1   1   10.50   29.60
  -5  -1  -1  -18.40   26.60
  -5   1   1  -16.30   29.20
   5  -1   1   37.30   49.30
   5   1  -1  -10.40   22.70
  -5  -1  -1   35.30   32.00
   5   1   1   59.89   29.50
  -5   1  -1  -32.70   31.00
  -5   1  -1  -16.80   28.70
  -5  -1   1  -31.90   24.00
   5   1   1   15.20   26.70
   5  -1  -1  -42.80   22.90
   5  -1  -1   18.60   26.40
   5  -1  -1    3.70   26.80
  -5  -1   1  -31.10   28.30
  -5  -1   1  -12.90   25.80
   5   1   1   15.80   27.50
  -5   1  -1  -24.70   29.20
   6   1  -1    4.60   32.10
   6  -1   1   29.80   32.90
  -6   1   1   -1.00   37.20
  -6  -1  -1  -32.20   35.40
   6   1  -1  -21.00   27.60
  -6  -1  -1    6.80   35.20
  -6  -1  -1  -50.69   31.00
   6   1  -1    9.70   31.80
  -6   1   1   22.60   34.30
   6  -1   1  -22.50   33.70
   6  -1  -1   -9.10   31.10
  -6  -1   1  -48.50   33.10
   6  -1  -1   -0.30   34.60
  -6   1  -1    0.00   37.70
   6   1   1  -15.00   31.00
  -6   1  -1   -3.00   35.20
  -6   1  -1    5.00   37.50
   6   1   1  -20.10   30.30
   6   1   1   70.19   39.40
  -6  -1   1    2.00   33.30
   6  -1  -1   33.80   31.60
  -6  -1   1   15.10   33.60
  -7   1   1    4.00   38.40
   7   1  -1   39.70   33.90
  -7   1   1   16.20   38.60
   7  -1   1   78.39   39.00
  -7  -1  -1    8.00   40.10
   7  -1   1  -31.50   28.40
   7   1  -1   46.00   37.20
  -7  -1  -1   14.30   37.70
  -7  -1  -1  -34.70   61.39
  -7   1   1   -1.70   38.20
  -7   1  -1  -47.10   34.90
   7  -1  -1   18.20   32.50
  -7   1  -1   19.80   42.60
   7   1   1    1.70   35.90
  -7  -1   1   37.50   35.80
   7   1   1   17.20   39.70
  -7   1  -1  -20.70   36.30
  -7  -1   1  -26.60   37.40
  -7  -1   1   37.20   41.80
  -8  -1  -1   52.59   48.10
   8  -1   1  -33.50   36.60
   8   1  -1   10.30   39.00
  -8   1   1   19.00   58.19
   8  -1   1  -32.20   39.60
  -8  -1  -1  -77.59   40.10
  -8   1   1    3.10   43.80
  -8   1   1  -18.10   42.50
   8   1  -1  -12.40   40.10
  -8   1  -1   11.90   47.50
  -8  -1   1   60.69   45.80
  -8   1  -1    5.90   42.70
   8   1   1   82.09   42.90
  -8   1  -1   45.00   46.80
  -8  -1   1  -33.50   41.90
   8  -1  -1  -36.00   37.20
  -8  -1   1  -34.70   35.90
  -9  -1  -1  -11.10   50.89
   9  -1   1   46.60   49.00
  -9   1   1   -8.70   44.50
   9   1  -1  -94.09   53.29
   9  -1   1  -65.79   58.79
  -9  -1  -1  118.49   56.79
   9   1  -1   44.40   45.00
   9   1   1  -20.30   44.40
   9  -1  -1   -2.80   56.59
   9  -1  -1  -61.19   39.60
  -9   1  -1   46.40   52.89
  -9  -1   1   30.20   47.50
  -9   1  -1   27.50   53.49
   9   1   1   24.80   58.69
  -9  -1   1    0.80   44.30
 -10  -1   1  -18.50   64.99
  10   1   1  -23.80   76.99
 -10   1  -1   68.59   68.89
  10  -1  -1   41.70   57.59
   0  -2   1   12.30   11.70
   0   2   1   17.80   13.50
   0   2  -1    0.50    8.70
   0  -2  -1   -4.40   13.20
   0  -2  -1    3.60    9.30
   0   2  -1   -4.70    9.00
   0  -2   1   -4.20   11.30
   1   2  -1  393.46   25.90
   1   2  -1  377.96   26.20
  -1  -2  -1  380.26   32.30
  -1  -2  -1  399.86   33.40
  -1   2   1  376.96   35.30
   1  -2   1  372.96   34.40
   1  -2   1  410.06   38.30
   1  -2   1  411.56   36.50
   1   2  -1  380.06   35.70
  -1   2   1  365.66   24.30
  -1  -2  -1  439.36   36.00
  -1   2   1  354.96   37.40
   1  -2  -1  361.96   36.60
   1   2   1  361.86   33.80
   1  -2  -1  379.46   35.20
  -1  -2   1  431.96   27.70
  -1   2  -1  376.66   36.90
   1  -2  -1  409.56   27.60
  -1  -2   1  360.56   31.80
  -1  -2   1  388.16   27.20
  -1   2  -1  387.16   35.00
   1   2   1  417.96   35.30
  -1   2  -1  381.36   34.10
  -2  -2  -1 1600.04   68.39
   2  -2   1 1638.84   67.89
  -2  -2  -1 1621.04   69.39
   2   2  -1 1654.63   67.99
   2   2  -1 1585.24   57.49
  -2   2   1 1521.75   69.79
  -2  -2  -1 1671.53   68.39
   2  -2   1 1550.24   71.09
  -2   2   1 1599.44   69.99
   2  -2   1 1614.44   71.89
  -2   2   1 1566.84   59.89
   2  -2  -1 1670.23   59.69
  -2   2  -1 1740.43   74.79
   2  -2  -1 1603.14   67.69
   2  -2  -1 1417.16   79.79
   2   2   1 1546.05   66.09
   2   2   1 1608.64   69.29
  -2   2  -1 1643.64   68.19
  -2  -2   1 1689.13   68.29
  -2  -2   1 1627.44   61.09
  -2   2  -1 1586.04   74.19
  -2  -2   1 1633.74   60.49
   3   2  -1  719.23   44.80
  -3   2   1  717.23   55.79
  -3   2   1  738.13   57.49
  -3   2   1  751.22   48.30
   3   2  -1  730.93   47.10
   3  -2   1  733.53   57.59
  -3  -2  -1  805.52   57.39
   3  -2   1  779.02   53.19
  -3  -2  -1  743.93   52.99
   3   2  -1  751.92   53.49
  -3  -2  -1  713.93   53.29
   3  -2   1  709.63   55.89
  -3   2  -1  776.22   59.39
  -3   2  -1  708.43   57.89
  -3   2  -1  740.53   54.29
   3   2   1  671.53   84.49
   3   2   1  650.13   48.20
   3   2   1  803.52   55.59
   3  -2  -1  732.13   56.39
  -3  -2   1  784.12   50.29
  -3  -2   1  751.92   49.10
  -3  -2   1  763.82   52.69
   3  -2  -1  751.52   46.20
  -4  -2  -1 1419.76   79.19
  -4   2   1 1542.35   81.99
   4  -2   1 1198.88  110.49
  -4   2   1 1474.75   72.29
  -4   2   1 1351.46   79.59
   4  -2   1 1335.27   78.49
  -4  -2  -1 1451.85   79.79
  -4  -2  -1 1329.37   74.29
   4   2  -1 1345.77   65.39
   4  -2   1 1435.76   78.69
   4   2  -1 1473.45   75.29
   4   2  -1 1323.77   67.49
   4   2   1 1453.35   77.59
  -4  -2   1 1402.16   89.09
  -4  -2   1 1493.85   80.69
   4   2   1 1386.06   71.19
   4  -2  -1 1458.35   68.89
   4   2   1 1435.46   75.19
  -4   2  -1 1469.75   82.19
  -4   2  -1 1424.06   81.59
   4  -2  -1 1530.55   76.59
  -4   2  -1 1465.75   76.69
  -4  -2   1 1501.55   71.89
  -5   2   1  526.35   64.19
   5  -2   1  591.34   62.19
  -5  -2  -1  612.44   65.29
   5   2  -1  497.85   57.79
  -5   2   1  625.04   66.39
  -5  -2  -1  723.63   68.19
   5   2  -1  556.84   54.49
  -5  -2  -1  476.15   59.59
   5  -2   1  477.35   66.19
   5   2  -1  630.24   54.99
  -5   2   1  501.05   81.99
   5  -2   1  692.03   62.49
  -5   2  -1  645.64   69.99
   5   2   1  540.55   57.89
   5  -2  -1  663.13   57.49
   5   2   1  551.04   61.79
  -5   2  -1  555.04   62.29
  -5  -2   1  607.44   62.69
  -5   2  -1  518.25   64.99
  -5  -2   1  621.04   58.89
   5   2   1  667.83   63.49
   5  -2  -1  547.65   87.09
  -5  -2   1  586.34   62.29
   5  -2  -1  588.14   60.39
   6   2  -1   -4.40   30.70
   6  -2   1   41.80   34.80
  -6  -2  -1   22.80   41.10
   6   2  -1   85.59   34.10
   6  -2   1   82.39   38.60
  -6   2   1   78.29   43.00
  -6   2   1   91.09   39.00
   6   2  -1   49.00   34.30
  -6   2   1   79.69   41.90
   6  -2   1   25.90   47.10
  -6  -2  -1   37.00   41.10
  -6  -2  -1    5.40   37.80
   6   2   1    6.20   35.00
  -6   2  -1   43.50   38.90
   6  -2  -1   75.79   38.20
  -6   2  -1   -9.30   40.30
  -6  -2   1   79.09   38.20
   6   2   1   54.89   34.30
  -6  -2   1   58.39   38.00
  -6   2  -1   53.99   41.90
   6  -2  -1   41.90   37.10
  -6  -2   1  116.69   43.20
   6  -2  -1  147.79   38.10
   6   2   1   52.19   38.40
  -7  -2  -1   76.69   41.60
  -7   2   1  -29.80   35.90
  -7  -2  -1   47.10   59.59
   7   2  -1   30.90   38.60
   7   2  -1    4.90   35.50
  -7   2   1   25.20   42.10
  -7   2   1  -16.30   35.50
  -7  -2  -1   64.89   46.60
  -7   2  -1   11.60   39.00
  -7   2  -1  -29.80   41.90
  -7   2  -1  -22.20   42.30
  -7  -2   1   24.50   40.50
  -7  -2   1  136.69   68.49
   7  -2  -1  -50.69   32.70
   7   2   1   12.80   36.60
   7   2   1   21.50   38.10
   7  -2  -1   79.39   36.10
  -7  -2   1   22.40   35.10
   8  -2   1   79.79   45.00
  -8  -2  -1  102.59   59.79
  -8   2   1  148.79   54.59
  -8   2   1   97.69   49.80
  -8  -2  -1   99.69   50.89
  -8   2   1  124.39   53.09
   8   2  -1   67.69   46.10
   8   2  -1   47.70   51.69
   8  -2   1  -11.70   42.70
   8  -2  -1   48.00   44.00
   8   2   1   68.79   47.10
  -8   2  -1  159.88   63.09
  -8   2  -1   18.50   48.50
  -8  -2   1  106.69   49.00
   8   2   1  -39.40   45.40
  -8  -2   1   80.49   47.50
   8  -2  -1   58.09   47.40
  -8   2  -1  140.59   55.19
   9   2  -1  -39.90   44.10
  -9  -2  -1  167.68   51.29
  -9  -2  -1  134.79   55.79
   9  -2   1   70.39   47.20
   9  -2   1   14.70   59.19
  -9   2   1   38.60   49.00
  -9   2   1  -19.10   51.49
  -9   2  -1    1.80   48.80
   9  -2  -1  110.99   60.19
  -9  -2   1   43.70   47.50
   9  -2  -1   20.60   44.10
   9   2   1  -30.60   44.20
  -9   2  -1   37.20   57.29
  10  -2   1   82.79   59.99
 -10  -2  -1  -62.49   70.59
 -10   2  -1   25.40   65.09
  10   2   1  143.99   56.89
  10  -2  -1   85.49   56.79
 -10  -2   1   28.40   56.09
   0  -3   1 2613.64   81.69
   0  -3  -1 2500.95   84.29
   0  -3   1 2470.55   80.59
   0   3   1 2396.66   76.09
   0  -3  -1 2522.65   86.09
   0  -3  -1 2409.26   76.19
   0  -3   1 2504.25   81.49
   0   3  -1 2595.54   81.39
   0   3   1 2473.85   84.39
   0   3   1 2431.26   84.89
   1   3  -1   12.10   18.20
   1   3  -1   13.50   22.70
   1   3  -1    8.20   17.70
  -1   3   1   -1.00   15.00
   1  -3   1    3.50   22.30
  -1  -3  -1    6.10   23.00
   1  -3   1    5.20   23.40
   1  -3   1   17.20   24.40
  -1  -3  -1   -7.90   19.30
  -1   3   1    6.30   24.40
  -1   3   1   -7.40   20.30
  -1  -3  -1   31.40   21.70
   1   3   1   22.90   23.30
  -1  -3   1   55.79   20.40
   1   3   1   16.70   21.70
   1  -3  -1   23.40   19.00
  -1  -3   1   17.30   20.40
  -1  -3   1   20.60   20.00
   1  -3  -1   -2.60   22.50
  -1   3  -1   13.30   19.80
  -1   3  -1   22.90   23.50
  -1   3  -1    4.70   22.10
   1  -3  -1   25.30   22.90
  -2   3   1  471.25   49.80
  -2   3   1  484.45   49.30
   2   3  -1  483.05   36.60
   2   3  -1  495.45   46.50
  -2  -3  -1  339.27   45.00
  -2   3   1  422.06   38.50
   2   3  -1  486.25   35.40
   2  -3   1  446.36   45.40
  -2  -3  -1  484.25   43.90
   2  -3   1  443.16   47.30
   2  -3   1  449.36   49.60
  -2  -3  -1  481.55   48.00
  -2  -3   1  579.24   45.30
  -2   3  -1  446.16   51.39
   2  -3  -1  451.55   47.50
  -2   3  -1  524.75   50.29
   2  -3  -1  492.45   38.70
   2  -3  -1  483.85   49.40
   2   3   1  459.85   43.60
  -2  -3   1  500.95   40.70
   2   3   1  451.45   46.20
  -2   3  -1  482.95   45.70
  -3  -3  -1  132.19   30.20
   3   3  -1  122.79   24.70
  -3  -3  -1  106.29   28.30
  -3  -3  -1  140.09   30.90
   3   3  -1  108.09   23.00
   3  -3   1   84.99   29.40
   3  -3   1  103.99   31.50
  -3   3   1   68.09   30.80
   3   3  -1  114.19   31.10
  -3   3   1  119.69   32.30
  -3   3   1   92.49   25.60
   3  -3   1   81.89   29.10
  -3   3  -1  176.88   36.00
  -3  -3   1  109.39   26.60
   3   3   1  134.89   38.60
  -3   3  -1  126.59   29.10
  -3   3  -1  115.59   33.60
  -3  -3   1  123.49   28.40
  -3  -3   1  120.99   26.60
   3  -3  -1  102.69   30.50
   3   3   1  129.49   28.60
   3  -3  -1  145.39   25.90
  -4   3   1   82.59   33.30
  -4  -3  -1   35.80   26.60
   4   3  -1   43.70   22.10
   4  -3   1   35.90   29.50
   4  -3   1   34.20   29.00
  -4   3   1   44.90   27.50
  -4   3   1   28.80   30.40
   4   3  -1   37.10   27.80
  -4  -3  -1   42.30   47.10
  -4  -3   1   28.60   26.30
  -4   3  -1   36.70   30.80
  -4  -3   1   34.80   28.30
  -4  -3   1   10.90   23.50
   4   3   1   35.10   24.40
  -4   3  -1   50.79   28.80
   4   3   1   71.39   29.90
  -4   3  -1   40.70   32.80
   4  -3  -1   21.60   51.69
   4  -3  -1   -1.60   23.50
   4  -3  -1   30.00   28.00
  -5   3   1   -6.20   33.80
   5   3  -1    1.00   28.70
  -5   3   1   76.09   36.90
   5  -3   1   40.50   33.30
  -5  -3  -1   29.70   36.00
   5  -3   1   51.49   35.20
  -5   3   1   -7.40   32.10
  -5  -3  -1   23.10   31.00
  -5  -3  -1   65.09   41.20
   5   3  -1   71.79   28.80
   5  -3   1   50.89   33.30
   5   3   1   58.79   30.00
   5   3   1   34.80   30.10
  -5  -3   1   37.70   32.60
  -5   3  -1   16.60   32.30
   5   3   1   34.50   32.30
  -5  -3   1   53.69   32.60
   5  -3  -1   58.99   32.90
  -5  -3   1   24.90   30.60
  -5   3  -1   68.09   37.60
  -5   3  -1   39.70   36.80
   5  -3  -1    3.90   26.30
  -6  -3  -1   62.39   43.50
   6  -3   1   -4.60   35.00
  -6   3   1   28.10   37.70
  -6   3   1   -3.00   38.90
   6   3  -1   85.89   34.00
   6   3  -1   19.60   34.90
   6  -3   1  -48.00   35.20
  -6   3   1   27.10   40.40
  -6  -3  -1   32.00   39.20
  -6  -3  -1   13.20   35.50
   6  -3   1   35.10   41.00
  -6   3  -1   33.10   43.00
   6  -3  -1   41.00   32.30
  -6  -3   1   13.60   33.90
  -6  -3   1  -12.30   33.40
  -6   3  -1   57.79   45.70
   6   3   1   28.80   35.90
  -6   3  -1   11.10   37.60
   6  -3  -1  -44.60   32.60
   6   3   1   13.30   35.40
  -6  -3   1  -17.70   35.20
   6   3   1   41.40   33.10
  -7  -3  -1  -42.20   34.40
  -7   3   1   98.49   46.20
  -7  -3  -1   61.89   46.60
   7   3  -1   47.60   40.40
  -7   3   1   27.70   38.00
   7  -3   1   93.39   38.10
  -7  -3  -1   37.90   41.90
   7  -3   1  -42.30   69.09
  -7   3   1   82.49   42.50
   7  -3  -1  -15.80   34.70
  -7   3  -1   60.89   43.90
   7  -3  -1   25.20   33.80
   7   3   1    9.60   38.60
  -7  -3   1    7.10   38.10
  -7   3  -1   -5.40   35.30
  -7  -3   1  -17.60   38.10
  -7   3  -1   62.99   48.90
  -7  -3   1   55.89   38.20
  -8   3   1   10.70   45.60
  -8  -3  -1   82.79   48.50
  -8   3   1   -4.00   42.10
  -8  -3  -1   -8.60   40.20
   8   3  -1  -32.40   40.60
  -8   3   1   16.10   49.50
   8  -3   1  -46.80   37.80
  -8   3  -1   49.30   47.70
  -8   3  -1  -35.30   43.80
  -8   3  -1    8.70   56.89
  -8  -3   1   15.10   44.40
   8  -3  -1   66.69   40.90
  -8  -3   1   28.30   42.30
   8  -3  -1   -6.30   42.40
   8   3   1   33.80   41.10
  -9  -3  -1  -17.50   46.20
  -9  -3  -1  -13.00   47.70
   9   3  -1   43.10   51.19
  -9   3   1  162.18   63.69
   9  -3   1    6.60   46.40
   9  -3   1   58.79   58.99
  -9   3   1   60.19   53.09
  -9   3  -1  -17.40   55.99
   9   3   1  -37.70   43.90
  -9  -3   1   41.50   48.00
   9  -3  -1   99.89   64.19
   9  -3  -1  109.09   49.20
  -9   3  -1   74.79   56.09
 -10  -3  -1   16.00   51.79
  10  -3   1  -10.60   51.89
  10   3  -1   -0.10   62.89
  10   3   1   31.00   60.49
 -10  -3   1   -6.60   49.40
  10  -3  -1  -24.30   52.39
 -10   3  -1  -87.69   62.59
   0  -4  -1    3.00   25.50
   0   4   1   15.40   19.50
   0  -4  -1   18.10   24.40
   0   4  -1   -5.40   21.10
   0   4   1    6.50   24.80
   0   4   1   -0.40   25.20
   0  -4   1   -1.10   21.20
   0  -4   1   24.30   22.40
   0  -4  -1   -6.00   19.20
   0  -4   1  -10.70   17.80
   0  -4   1    3.60   21.70
   1   4  -1  346.17   43.80
   1   4  -1  379.46   37.70
  -1  -4  -1  328.27   46.20
  -1  -4  -1  283.77   43.20
  -1   4   1  381.96   49.30
  -1   4   1  313.37   45.00
   1  -4   1  341.47   45.30
  -1   4   1  291.57   33.30
  -1  -4  -1  302.47   39.50
   1  -4   1  324.97   45.00
   1  -4   1  332.37   43.10
   1   4  -1  331.37   37.80
   1   4   1  366.76   43.20
   1   4   1  301.47   55.09
   1   4   1  294.37   41.90
   1  -4  -1  292.77   35.80
  -1  -4   1  332.47   39.90
  -1  -4   1  260.37   40.80
  -1   4  -1  342.77   45.70
   1  -4  -1  340.87   46.70
   1  -4  -1  328.17   44.50
  -1   4  -1  327.77   40.50
  -1  -4   1  264.17   40.60
  -1   4  -1  361.26   46.50
   2  -4   1 3746.53  128.39
  -2   4   1 3744.73  129.49
  -2   4   1 3704.43  128.49
  -2   4   1 3734.83  110.99
  -2  -4  -1 3901.71  124.59
   2  -4   1 3824.22  130.49
   2   4  -1 4063.89  115.19
   2   4  -1 3897.61  113.89
   2   4  -1 3819.52  125.89
   2  -4   1 3752.12  120.19
  -2  -4  -1 3858.71  124.99
   2   4   1 3777.02  125.29
  -2   4  -1 3739.03  119.29
  -2   4  -1 3703.43  129.69
   2  -4  -1 3854.01  113.19
  -2  -4   1 3888.51  124.79
  -2   4  -1 3727.63  128.79
   2  -4  -1 3804.62  128.29
  -2  -4   1 3896.21  116.89
   2  -4  -1 3674.13  127.69
   2   4   1 3694.13  120.89
  -2  -4   1 3904.21  115.89
   2   4   1 3301.77  132.29
  -3   4   1  814.72   64.79
  -3   4   1  770.82   53.09
   3   4  -1  884.71   51.79
   3  -4   1  805.72   63.69
  -3  -4  -1  881.31   62.39
   3  -4   1  807.02   65.09
   3   4  -1  840.32   61.59
  -3  -4  -1  813.72   58.99
  -3   4   1  804.32   65.59
  -3  -4  -1  817.22   69.49
   3   4  -1  855.81   49.60
   3  -4   1  881.31   60.19
  -3   4  -1  800.22   65.79
  -3  -4   1  856.41   55.99
   3   4   1  816.72   55.39
   3  -4  -1  851.11   52.99
  -3   4  -1  870.31   69.19
  -3  -4   1  839.52   59.59
   3   4   1  855.01   63.19
   3  -4  -1  799.72   64.49
  -3  -4   1  857.01   52.29
   3  -4  -1  849.81   76.89
  -3   4  -1  879.61   59.69
   3   4   1  856.31   58.09
  -4   4   1  167.38   42.40
   4  -4   1  147.49   39.50
  -4  -4  -1  137.59   36.80
   4  -4   1  144.99   38.50
  -4   4   1   79.59   29.00
  -4  -4  -1  116.49   32.50
   4  -4   1  140.69   37.30
  -4  -4  -1  139.69   39.10
   4   4  -1  150.88   37.60
   4   4  -1  174.48   30.40
  -4   4   1  118.69   36.80
  -4  -4   1  150.48   33.10
  -4   4  -1  143.69   40.80
  -4   4  -1  155.38   39.30
   4   4   1   93.79   31.70
  -4  -4   1  153.18   33.20
  -4   4  -1   91.49   32.50
   4  -4  -1  122.19   37.10
  -4  -4   1  133.49   34.30
   4  -4  -1  157.58   36.90
   4   4   1   78.79   29.10
   4  -4  -1  168.68   31.10
   4   4   1  176.08   37.90
  -5   4   1  109.89   45.30
  -5  -4  -1   47.20   33.40
  -5   4   1   48.90   35.80
   5   4  -1  149.88   33.30
  -5   4   1   83.19   40.80
   5   4  -1   44.60   34.10
   5   4  -1   61.39   30.30
  -5  -4  -1   91.99   37.70
   5  -4   1   74.79   39.60
   5  -4   1   58.59   36.70
   5  -4   1  135.89   38.60
  -5  -4  -1  103.09   41.00
  -5   4  -1   95.69   43.50
   5   4   1  105.29   39.10
   5  -4  -1  122.09   39.50
  -5  -4   1  120.39   36.10
   5  -4  -1   42.10   38.10
  -5   4  -1   88.69   37.70
  -5  -4   1   74.09   36.50
  -5   4  -1   31.40   37.90
  -5  -4   1   75.49   33.30
   5   4   1   77.49   32.80
   5  -4  -1   62.69   33.40
   6  -4   1   53.09   39.20
   6  -4   1   80.79   41.10
   6  -4   1   25.90   34.70
   6   4  -1   89.69   39.70
   6   4  -1  105.69   36.30
  -6  -4  -1   23.30   36.70
  -6  -4  -1   79.29   39.20
  -6  -4  -1   77.99   41.70
  -6   4   1   -5.60   38.40
  -6   4  -1   71.79   41.50
   6  -4  -1   69.09   55.49
  -6   4  -1   83.59   46.40
   6  -4  -1   24.50   36.90
  -6  -4   1   78.79   35.60
  -6  -4   1   15.40   33.40
   6   4   1  -12.60   35.50
   6   4   1   48.70   41.20
  -6  -4   1   95.89   39.90
   7   4  -1   29.60   35.20
   7  -4   1  130.39   43.40
  -7   4   1  -44.70   37.70
   7   4  -1   27.80   41.80
  -7  -4  -1   44.10   41.70
  -7  -4  -1   53.59   41.40
  -7   4   1  -58.19   36.90
  -7   4   1  -35.70   37.80
   7  -4   1   32.90   40.20
  -7  -4   1   12.60   38.90
  -7  -4   1  -18.50   36.40
  -7   4  -1   16.40   42.20
  -7  -4   1   -8.40   32.20
   7   4   1  -38.40   35.40
  -7   4  -1   21.80   47.90
  -7   4  -1  -24.80   40.20
   8  -4   1   92.09   85.99
  -8   4   1   82.79   74.79
   8  -4   1   26.50   51.89
   8   4  -1  123.39   44.90
  -8  -4  -1  102.69   48.00
  -8  -4  -1  108.49   50.39
   8   4  -1  141.59   53.59
  -8   4   1   54.69   53.49
  -8   4   1   50.99   56.29
   8  -4  -1   93.69   45.60
  -8  -4   1   60.19   47.40
  -8   4  -1  102.69   51.69
   8  -4  -1   62.19   47.00
  -8  -4   1  127.19   48.30
  -8   4  -1  116.99   62.79
   8   4   1   60.59   48.80
  -8   4  -1  192.08   61.79
  -9   4   1  200.78   70.69
  -9  -4  -1  252.87   64.79
  -9   4   1  165.78   67.99
  -9  -4  -1  113.79   57.39
   9   4  -1  375.96   74.79
   9  -4   1  197.38   64.59
   9   4  -1  195.38   63.49
   9  -4  -1  222.28   73.59
  -9  -4   1  189.88   60.49
   9   4   1  320.57   73.19
  -9  -4   1  161.98   58.99
   9   4   1  231.78   65.19
   9  -4  -1  296.07   63.09
  -9   4  -1  132.49   70.89
  -9   4  -1  198.68   71.49
  10   4  -1   15.50   63.69
 -10  -4  -1  146.69   60.89
  10  -4   1   13.10   56.79
  10   4   1   24.50   61.19
 -10  -4   1  166.88   60.29
 -10   4  -1  112.89   93.19
  10  -4  -1  -26.70   55.49
   0   5   1  -17.70   23.30
   0  -5  -1   -5.70   18.80
   0  -5   1    8.50   22.60
   0  -5   1  -15.00   20.70
   0  -5   1  -13.20   21.10
   0  -5  -1   21.80   23.80
   0  -5   1    7.40   18.60
   0   5  -1    4.10   30.40
   0   5  -1   -1.60   21.70
   0  -5  -1   -6.30   22.60
   0   5   1   18.90   25.20
   1  -5   1  100.79   30.20
   1   5  -1  149.29   28.40
   1   5  -1  115.59   28.30
  -1  -5  -1  131.29   27.40
  -1  -5  -1  100.99   28.80
   1  -5   1  112.59   28.10
   1   5  -1  130.59   24.80
   1  -5   1  113.09   30.20
  -1   5   1  127.49   31.30
  -1  -5  -1  124.49   31.40
  -1   5   1   85.89   30.80
  -1  -5   1  142.69   29.00
   1   5   1   60.39   27.50
  -1   5  -1  107.69   25.40
  -1   5  -1  101.49   29.40
   1  -5  -1  112.59   24.40
  -1  -5   1  133.09   28.80
  -1   5  -1  109.59   31.00
   1   5   1  116.39   28.90
   1   5   1   99.69   28.00
   1  -5  -1  109.49   31.40
   1  -5  -1  138.79   31.80
  -2   5   1  104.49   32.70
  -2  -5  -1  150.28   31.50
  -2  -5  -1  148.99   31.20
   2   5  -1  100.79   25.20
   2  -5   1  131.29   31.00
  -2   5   1   99.39   24.00
   2   5  -1  133.49   26.90
  -2  -5  -1  147.39   33.60
  -2   5   1  137.39   35.10
   2  -5   1  194.58   35.70
   2  -5   1  160.68   36.10
   2   5  -1  142.89   46.80
   2  -5  -1  131.29   28.30
  -2  -5   1  114.19   27.60
  -2   5  -1  139.29   28.00
   2   5   1  172.28   35.60
  -2   5  -1  102.69   32.10
  -2   5  -1  110.79   33.30
   2  -5  -1  167.78   35.00
  -2  -5   1  133.39   30.30
   2  -5  -1  117.59   32.20
   2   5   1  149.69   31.90
  -2  -5   1  175.58   31.50
   2   5   1   92.99   29.70
  -3  -5  -1  108.99   31.20
   3  -5   1   86.09   35.10
   3  -5   1  119.59   34.40
   3   5  -1  142.49   36.40
  -3   5   1  138.59   37.50
   3   5  -1  117.39   25.70
   3   5  -1  105.59   26.60
  -3   5   1   81.09   26.40
  -3  -5  -1   95.69   52.89
   3  -5   1  130.19   36.20
  -3  -5  -1  112.89   34.70
  -3   5   1   98.99   35.00
   3  -5  -1  128.89   33.40
   3   5   1   81.19   33.30
  -3  -5   1   59.99   26.20
   3  -5  -1  149.39   30.20
  -3  -5   1  128.69   32.70
  -3   5  -1   88.09   31.50
  -3   5  -1  129.39   36.70
   3   5   1   96.59   31.10
   3  -5  -1  108.49   37.30
  -3   5  -1   72.79   34.80
   3   5   1   67.29   28.20
  -3  -5   1  142.59   31.70
  -4   5   1  -18.20   30.30
  -4  -5  -1   23.90   26.20
   4  -5   1   19.30   29.10
   4   5  -1  -28.00   25.20
  -4  -5  -1   41.70   30.60
   4   5  -1  -15.10   21.50
   4  -5   1    0.50   30.00
  -4   5   1  -12.40   28.40
   4  -5   1   22.30   31.80
  -4  -5  -1    8.00   30.30
   4   5  -1    3.90   22.70
  -4   5   1   -2.10   25.80
  -4   5  -1   60.09   38.10
   4   5   1   22.30   29.80
   4  -5  -1  -13.10   29.00
   4  -5  -1  -32.30   24.00
  -4   5  -1   27.90   30.90
  -4  -5   1   -3.70   23.50
  -4   5  -1   39.50   30.70
  -4  -5   1   29.80   26.10
  -4  -5   1   31.10   28.30
   4  -5  -1  -51.99   26.50
   4   5   1    7.20   27.60
   4   5   1   39.20   26.40
   5  -5   1  305.07   55.39
   5  -5   1  400.06   62.39
   5   5  -1  482.95   65.69
   5   5  -1  366.86   62.79
  -5  -5  -1  476.25   65.99
   5   5  -1  369.36   50.49
  -5   5   1  299.67   55.69
  -5  -5  -1  465.05   68.79
  -5   5   1  386.06   61.79
  -5   5   1  317.87   57.09
   5  -5   1  344.07   60.09
  -5  -5  -1  373.86   60.59
  -5   5  -1  507.65   72.59
   5   5   1  426.06   58.89
   5  -5  -1  325.77   55.69
   5  -5  -1  326.37   56.29
  -5  -5   1  257.77   47.30
   5   5   1  408.26   59.29
   5  -5  -1  296.97   45.40
  -5  -5   1  319.97   50.59
  -5   5  -1  472.15   66.09
  -5   5  -1  471.25   79.49
  -5  -5   1  304.27   47.40
   5   5   1  304.57   61.59
  -6  -5  -1   21.20   36.10
  -6   5   1  -30.50   40.80
  -6  -5  -1   22.20   43.10
   6  -5   1   34.90   37.60
  -6   5   1    3.30   43.10
   6   5  -1  137.59   52.39
   6   5  -1   11.50   35.70
   6  -5   1   63.39   44.00
  -6   5   1   28.10   38.00
   6  -5   1    9.70   37.90
  -6  -5  -1   25.70   42.50
  -6   5  -1   84.49   48.60
   6  -5  -1   53.69   39.10
   6   5   1   32.00   36.90
   6   5   1   12.80   38.50
  -6  -5   1   87.49   62.79
   6  -5  -1   46.90   33.90
   6  -5  -1   15.90   35.80
  -6   5  -1   27.60   39.90
  -6  -5   1   51.69   36.20
  -6  -5   1   20.10   40.40
  -7  -5  -1   64.69   41.60
  -7   5   1   11.30   44.30
   7  -5   1  -16.90   38.80
   7  -5   1   -9.30   40.50
  -7   5   1  -24.00   38.10
   7   5  -1    5.90   40.30
  -7   5   1  -47.10   43.80
  -7  -5  -1   62.39   50.09
   7   5  -1   -4.10   32.90
   7   5   1   -3.70   39.20
  -7   5  -1   26.00   46.80
   7  -5  -1  -44.90   30.20
   7   5   1   17.90   38.80
  -7   5  -1  -52.69   36.90
  -7   5  -1    8.40   45.70
  -7  -5   1   11.80   33.10
  -7  -5   1    8.30   43.40
   7  -5  -1   86.49   62.29
   8   5  -1   77.59   41.70
  -8   5   1   29.30   49.40
  -8   5   1   95.19   57.29
   8   5  -1   25.30   46.30
   8  -5   1   84.69   49.70
  -8  -5  -1   61.49   49.00
  -8  -5  -1   39.70   43.70
   8  -5   1   31.20   53.59
  -8   5  -1  -38.40   44.70
  -8   5  -1   13.10   50.49
   8   5   1   58.99   50.39
   8  -5  -1  152.98   48.80
  -8  -5   1   65.59   46.00
   8   5   1  -59.49   43.40
  -8  -5   1  -19.00   41.20
  -8   5  -1   70.59   50.19
   9   5  -1  -57.69   45.70
  -9   5   1   37.70   55.79
   9  -5   1   49.99   49.70
  -9  -5  -1   15.70   48.30
  -9  -5  -1   69.99   50.59
  -9   5   1   35.60   55.59
   9  -5  -1   17.40   65.49
  -9  -5   1   -3.30   46.30
   9  -5  -1   -9.10   50.59
  -9   5  -1  100.69   62.99
  -9   5  -1  -16.30   57.69
  -9  -5   1  163.58   53.09
   9   5   1  -54.09   62.49
   9   5   1 -110.59   53.39
 -10   5   1   49.50   67.99
  10  -5   1    3.60   55.39
 -10  -5  -1    8.00   58.79
  10   5  -1  144.09   76.89
 -10  -5   1   25.20   53.19
  10  -5  -1  -32.50   59.59
   0   6   1    5.10   26.30
   0  -6  -1   10.60   27.80
   0  -6  -1   13.20   24.70
   0  -6   1  -16.40   21.00
   0   6  -1   11.80   26.20
   0   6   1  -18.30   23.70
   0  -6  -1    1.70   19.80
   0  -6   1  -16.90   22.20
   0  -6   1  -19.40   23.30
   0  -6   1    6.00   19.50
   0  -6  -1  -19.50   19.60
  -1  -6  -1   67.99   25.30
  -1   6   1  112.49   31.90
   1  -6   1   87.19   32.10
   1   6  -1   85.39   30.30
  -1  -6  -1   82.59   29.00
  -1  -6  -1   82.49   31.20
   1   6  -1   97.89   24.90
   1   6  -1   61.99   26.10
  -1   6   1   71.09   33.20
   1  -6   1   77.69   29.70
   1  -6   1  101.59   28.90
   1  -6  -1  105.19   32.40
   1   6   1   92.79   29.00
  -1   6  -1   10.80   26.50
   1  -6  -1   70.89   21.60
  -1  -6   1   58.09   27.60
   1   6   1   37.90   28.30
  -1   6  -1   30.60   29.80
   1  -6  -1   58.19   30.20
   1   6   1   94.49   29.10
  -1   6  -1   59.39   24.70
  -1  -6   1   84.19   27.60
  -1  -6   1   99.09   30.10
   1  -6  -1   60.09   24.00
  -2  -6  -1  601.34   54.69
  -2   6   1  590.94   61.29
   2   6  -1  509.45   48.20
   2   6  -1  599.24   56.89
  -2  -6  -1  604.64   58.09
   2   6  -1  534.95   46.90
   2  -6   1  630.24   58.49
  -2  -6  -1  630.24   54.89
   2  -6   1  541.35   59.89
  -2   6   1  499.65   61.59
  -2   6   1  551.04   44.60
   2  -6   1  663.33   58.79
   2  -6  -1  563.74   58.89
  -2   6  -1  537.85   60.69
   2   6   1  507.55   63.39
   2  -6  -1  495.55   49.40
   2  -6  -1  595.54   59.79
  -2  -6   1  606.64   54.29
  -2   6  -1  567.84   51.29
  -2   6  -1  601.74   60.89
  -2  -6   1  549.05   49.90
   2   6   1  542.55   56.29
   2   6   1  578.44   53.89
  -3   6   1  981.40   58.89
   3   6  -1 1163.08   75.49
   3  -6   1 1051.49   73.09
   3   6  -1 1087.69   60.49
  -3   6   1  951.10   75.19
  -3  -6  -1 1017.80   69.79
   3   6  -1 1015.30   60.59
   3  -6   1 1015.40   77.89
  -3  -6  -1 1094.79   73.99
   3  -6   1 1055.39   78.49
  -3   6   1 1023.80   78.59
   3  -6  -1  944.21   75.39
  -3   6  -1 1039.00   65.49
   3   6   1 1055.69   72.99
  -3  -6   1  978.80   68.29
   3  -6  -1 1128.49   75.59
   3   6   1 1094.69   66.99
  -3  -6   1 1063.99   66.39
   3  -6  -1 1037.30   63.99
  -3   6  -1 1148.99   80.39
   3   6   1 1130.29   68.99
  -3   6  -1 1160.88   78.19
  -4  -6  -1  562.84   63.09
   4  -6   1  627.54   69.09
   4  -6   1  586.54   71.49
  -4   6   1  580.94   57.59
   4   6  -1  623.44   67.19
   4   6  -1  679.43   53.99
  -4   6   1  580.04   68.99
   4   6  -1  571.84   52.39
  -4  -6  -1  654.33   64.89
  -4   6   1  569.14   73.59
  -4  -6  -1  666.03   67.79
   4  -6   1  633.64   68.39
  -4  -6   1  601.44   62.49
  -4  -6   1  666.63   63.49
   4   6   1  667.73   62.09
   4  -6  -1  632.74   72.29
  -4   6  -1  729.33   99.09
   4  -6  -1  680.93   68.49
   4   6   1  569.94   67.19
  -4  -6   1  603.04   60.09
  -4   6  -1  707.73   72.99
  -4   6  -1  595.44   76.79
   4  -6  -1  667.03   61.59
   4   6   1  526.25   58.49
  -5   6   1   68.99   43.10
   5  -6   1   -6.80   35.40
  -5  -6  -1   -0.30   34.70
   5  -6   1    7.70   35.30
   5   6  -1   46.10   40.20
  -5   6   1   91.99   49.80
  -5   6   1   25.50   42.60
   5   6  -1    3.40   28.50
  -5  -6  -1  -44.10   26.20
   5   6  -1   -2.40   26.60
  -5  -6  -1    8.30   35.40
   5  -6   1   -1.60   39.30
  -5  -6   1   77.69   34.60
   5   6   1   18.50   34.00
  -5   6  -1   84.39   45.20
   5  -6  -1   -2.30   38.90
  -5   6  -1   29.00   39.70
   5   6   1    2.70   36.60
   5  -6  -1    9.50   36.40
  -5  -6   1   24.30   33.50
   5   6   1   11.60   29.80
  -5   6  -1   14.30   35.70
   5  -6  -1   47.10   32.70
  -5  -6   1  -18.20   34.30
  -6  -6  -1  128.99   47.30
  -6   6   1  187.58   57.79
  -6   6   1  232.68   55.89
  -6   6   1  123.79   42.90
   6   6  -1  208.18   51.39
  -6  -6  -1  150.38   50.19
   6  -6   1  154.48   54.79
   6   6  -1  161.78   40.10
   6  -6   1  120.69   48.50
  -6  -6  -1  191.98   46.50
   6  -6   1  126.09   44.60
  -6  -6   1  225.38   48.30
  -6  -6   1  123.59   46.40
   6  -6  -1  214.28   55.19
  -6   6  -1  165.58   56.79
  -6   6  -1   76.09   45.80
   6  -6  -1  144.49   41.30
  -6  -6   1  168.78   49.10
   6  -6  -1  146.69   50.79
  -6   6  -1  268.37   56.89
   6   6   1  117.89   43.50
  -7   6   1    1.20   45.60
  -7  -6  -1  138.99   46.60
   7  -6   1   17.70   40.50
  -7  -6  -1  107.39   49.70
   7   6  -1  122.99   40.90
  -7   6   1   61.99   41.30
   7   6  -1   13.10   41.40
   7  -6   1   85.79   46.50
  -7   6   1   78.39   49.50
  -7   6  -1   48.00   44.50
  -7  -6   1   14.50   36.30
   7  -6  -1  146.99   53.69
  -7   6  -1   59.79   49.10
   7  -6  -1    9.30   39.30
  -7  -6   1   90.79   45.10
   7   6   1   -9.70   44.40
  -7   6  -1   70.09   52.59
   8  -6   1  173.18   58.29
   8   6  -1  132.19   48.50
  -8  -6  -1  100.39   50.99
  -8   6   1   33.20   57.79
  -8   6   1   84.89   58.99
  -8  -6  -1  142.29   49.10
  -8   6   1   88.19   69.39
   8  -6   1   75.29   53.59
   8   6  -1  123.29   53.59
  -8   6  -1  149.09   64.19
  -8  -6   1  111.99   47.20
  -8   6  -1   50.19   79.79
   8   6   1  134.09   53.49
  -8  -6   1  114.69   51.49
  -8   6  -1  137.39   52.89
   8  -6  -1   68.19   46.10
   8  -6  -1   23.30   80.29
   8   6   1   89.99   53.39
   9  -6   1   95.99   61.79
   9   6  -1  -12.30   72.29
   9  -6   1   -9.30   64.49
  -9  -6  -1   87.69   51.29
  -9  -6  -1  -54.39   48.10
  -9   6   1   60.69   62.39
   9   6   1   97.49   65.89
  -9  -6   1   85.29   51.59
  -9   6  -1   97.09   70.89
   9  -6  -1   56.99   51.99
  -9  -6   1   96.09   53.49
  10  -6   1  119.59   68.69
 -10  -6  -1    9.60   57.99
 -10   6   1  183.58   84.99
 -10  -6   1   67.09   81.29
  10  -6  -1   40.00   67.59
   0   7   1  409.56   55.29
   0  -7   1  466.25   55.99
   0  -7   1  488.25   53.09
   0   7  -1  469.05   54.59
   0   7   1  446.46   58.09
   0  -7  -1  440.06   46.10
   0  -7   1  558.54   64.19
   0   7  -1  393.16   65.59
   0  -7  -1  501.85   55.89
   0  -7  -1  444.46   57.49
   0  -7   1  449.16   48.50
   0  -7  -1  494.75   49.00
   1   7  -1   90.59   26.90
  -1  -7  -1   -8.10   22.00
   1  -7   1  -16.80   26.90
  -1   7   1    7.50   31.50
  -1  -7  -1   -0.30   28.00
   1  -7   1   23.00   27.40
   1  -7   1    2.30   25.10
   1   7  -1   33.80   25.00
  -1  -7  -1   15.90   26.60
  -1   7   1   62.99   34.40
  -1   7  -1   20.60   29.90
  -1  -7   1   10.60   24.60
   1   7   1  -15.30   41.60
   1  -7  -1   -9.30   27.00
  -1  -7   1  -14.90   33.50
  -1   7  -1   18.50   23.30
   1   7   1   24.70   26.60
   1  -7  -1   33.20   24.10
   1  -7  -1   22.90   21.00
   1   7   1   20.80   25.90
  -1   7  -1  -19.60   26.20
  -1  -7   1   -1.20   25.80
   1  -7  -1   -8.60   24.80
  -2  -7  -1   13.30   24.30
   2   7  -1   21.20   23.70
  -2   7   1   -0.20   29.70
   2  -7   1  -41.50   46.50
   2  -7   1  -23.60   25.40
  -2   7   1   26.50   21.50
   2  -7   1   16.90   28.00
  -2   7   1   -8.90   28.60
   2   7  -1   11.60   27.00
  -2  -7  -1    4.80   29.60
   2   7  -1  -31.60   21.30
  -2  -7  -1   14.00   25.60
   2   7   1   -9.80   24.10
  -2   7  -1   34.80   27.80
  -2   7  -1   -2.00   22.40
   2  -7  -1  -11.40   28.40
   2   7   1    5.40   25.90
  -2  -7   1   21.70   24.00
  -2  -7   1   48.10   33.70
   2   7   1  -17.60   25.90
  -2   7  -1   33.40   31.50
   2  -7  -1  -24.40   23.90
  -2  -7   1   -3.20   25.20
   2  -7  -1  -22.60   24.70
  -3   7   1    2.10   33.00
   3  -7   1   12.80   30.00
  -3  -7  -1   32.00   27.30
   3   7  -1  -32.90   21.30
  -3   7   1   17.80   22.90
  -3   7   1  -32.30   27.80
   3  -7   1   13.50   33.70
   3   7  -1   12.40   30.40
  -3  -7  -1    1.80   31.10
  -3  -7   1   25.60   26.60
   3   7   1    6.20   29.30
  -3   7  -1   -0.70   33.20
  -3  -7   1  -19.30   23.40
   3  -7  -1    0.40   28.40
   3  -7  -1   53.79   31.50
   3   7   1   -2.20   25.40
   3   7   1   34.30   31.80
  -3   7  -1  -31.60   29.70
   3  -7  -1   -8.00   30.40
  -3   7  -1   12.70   26.30
  -3  -7   1    2.50   28.10
  -4   7   1   72.89   41.20
   4  -7   1   19.70   37.30
  -4  -7  -1   32.10   38.50
   4   7  -1   29.70   38.10
   4   7  -1    8.10   29.40
   4   7  -1   26.10   30.40
  -4   7   1   48.30   79.49
  -4  -7  -1   43.70   33.60
   4  -7   1   53.79   40.20
   4  -7   1   17.50   36.70
  -4  -7  -1   30.60   31.90
  -4   7   1   72.49   29.20
   4  -7  -1    8.80   34.30
  -4  -7   1   37.80   32.50
  -4  -7   1   21.90   34.40
   4   7   1  -14.10   26.60
   4  -7  -1   16.00   38.80
  -4   7  -1   21.90   39.20
  -4   7  -1   72.69   47.70
  -4  -7   1   24.60   31.10
   4   7   1   41.10   32.00
  -4   7  -1   35.10   32.30
   4   7   1   15.90   34.20
   4  -7  -1    4.70   39.20
  -5  -7  -1  546.75   76.79
   5   7  -1  475.65   57.39
   5  -7   1  514.25   82.39
  -5  -7  -1  638.94   79.79
  -5   7   1  418.96   71.99
   5  -7   1  562.94   79.09
   5   7  -1  431.56   61.69
  -5   7   1  393.06   62.59
  -5  -7  -1  564.04   71.09
   5  -7   1  366.16   55.99
  -5   7   1  463.75   72.59
   5   7  -1  426.36   66.19
  -5   7  -1  593.14   73.29
  -5   7  -1  636.74   91.99
   5  -7  -1  403.96   64.59
  -5  -7   1  465.75   67.89
   5   7   1  318.07   52.69
  -5   7  -1  385.76   72.19
   5   7   1  314.57   58.09
   5  -7  -1  367.86   53.09
   5  -7  -1  339.37   64.69
  -5  -7   1  527.95   69.69
  -5  -7   1  444.26   63.69
   5   7   1  432.46   64.69
   6   7  -1   29.10   30.90
  -6   7   1   89.79   53.79
  -6  -7  -1   32.40   40.50
   6  -7   1   62.69   39.10
  -6  -7  -1  -25.70   35.80
  -6  -7  -1  -36.00   35.80
   6  -7   1  -21.30   42.50
  -6   7   1  -36.20   33.90
   6  -7   1   10.40   43.70
  -6   7   1   -0.30   42.60
   6   7  -1    7.00   38.50
  -6   7  -1   -3.60   40.20
  -6  -7   1   68.39   41.10
  -6  -7   1   12.30   39.20
  -6   7  -1  -41.30   43.30
  -6  -7   1   73.79   37.60
   6   7   1  -11.60   37.70
   6   7   1   60.99   38.40
   6  -7  -1   75.69   37.80
   6  -7  -1   57.49   56.09
  -6   7  -1  -25.70   43.90
   6  -7  -1   14.20   39.20
   7  -7   1   -7.60   44.80
  -7  -7  -1   85.99   49.70
   7   7  -1  -16.50   33.70
  -7   7   1   90.49   50.59
  -7  -7  -1   52.09   41.00
   7  -7   1   69.29   43.20
  -7   7   1   22.20   49.50
   7   7  -1   -9.00   37.30
   7   7   1  102.89   57.09
   7  -7  -1   62.19   43.80
   7   7   1   -4.20   40.50
  -7   7  -1   28.20   40.70
  -7  -7   1  -46.00   32.80
  -7  -7   1   -7.50   41.40
   7  -7  -1   47.20   37.40
  -7   7  -1    9.30   49.00
  -8   7   1  -22.40   52.59
   8   7  -1   56.99   55.99
   8  -7   1  -14.30   45.10
   8   7  -1   69.99   48.20
  -8   7   1  -28.40   66.59
   8  -7   1  -27.50   54.49
  -8  -7  -1  102.99   47.10
  -8   7   1   86.69   53.69
  -8  -7  -1    0.20   44.40
  -8   7  -1   77.19   54.29
   8   7   1  -19.90   45.50
  -8   7  -1   -2.00   57.09
  -8  -7   1   -1.10   42.60
   8  -7  -1  -23.00   40.20
   8  -7  -1   53.19   54.29
  -8   7  -1   -2.60   53.39
  -8  -7   1  -57.49   38.50
   8   7   1  -13.80   47.30
  -9   7   1  -57.89   61.69
   9   7  -1    6.40   53.49
  -9  -7  -1   25.10   49.80
   9  -7   1   18.90   53.69
   9  -7   1 -113.79   68.29
  -9  -7   1  -72.29   46.90
   9   7   1  -81.09   52.29
  -9   7  -1  -80.89   58.19
  -9  -7   1   98.49   86.29
   9  -7  -1  -51.19   47.40
 -10   7   1  231.68   78.09
  10  -7   1   -8.40   66.39
  10  -7  -1   51.89   76.59
 -10   7  -1  135.19   80.59
   0   8  -1   27.20   28.20
   0   8   1   24.20   32.10
   0  -8   1   10.00   29.00
   0  -8   1  -37.50   23.60
   0  -8   1    7.20   26.40
   0  -8  -1   12.30   26.00
   0  -8   1    5.60   23.00
   0  -8  -1   32.60   24.10
   0  -8  -1   -0.60   28.70
   0  -8  -1    9.70   26.90
   0   8   1   40.40   33.00
  -1  -8  -1   41.20   31.70
  -1  -8  -1  111.79   29.50
   1  -8   1   61.29   29.50
   1   8  -1   33.20   25.90
   1  -8   1   82.09   35.40
  -1  -8  -1   24.00   29.30
   1  -8   1   47.30   30.70
   1   8  -1   43.70   29.40
  -1   8   1   49.80   35.50
  -1   8   1   11.90   30.80
   1   8   1   24.60   29.00
   1  -8  -1   55.19   30.90
   1  -8  -1   44.00   29.90
  -1   8  -1   55.59   30.60
  -1  -8   1   75.19   33.80
  -1   8  -1   98.59   35.40
   1  -8  -1   14.00   23.40
  -1  -8   1   78.69   31.90
   1   8   1   58.09   29.50
  -1  -8   1   75.29   30.40
   1  -8  -1   51.19   33.10
  -1  -8   1   43.30   29.20
   2  -8   1  163.08   40.20
   2   8  -1   80.39   31.30
  -2   8   1  131.39   41.60
   2   8  -1   61.99   30.20
  -2  -8  -1  128.29   36.10
   2  -8   1  126.69   41.80
  -2  -8  -1  152.18   40.90
  -2   8   1   68.89   37.20
   2  -8   1  212.88   42.00
   2   8  -1  139.79   39.40
  -2  -8  -1   75.89   31.10
   2   8   1  166.98   39.70
   2  -8  -1  155.48   36.90
  -2  -8   1  167.48   36.50
  -2  -8   1  199.88   39.60
   2  -8  -1  156.28   42.90
  -2   8  -1   68.49   37.20
  -2   8  -1   92.29   56.19
   2   8   1  139.89   36.40
  -2   8  -1  109.89   41.00
   2  -8  -1  146.09   39.70
   2   8   1   78.99   36.90
  -2  -8   1  148.59   36.70
  -3  -8  -1  468.85   65.29
  -3   8   1  456.15   71.59
   3  -8   1  447.56   65.69
   3   8  -1  340.57   53.69
  -3   8   1  421.06   49.70
  -3  -8  -1  431.56   61.89
   3   8  -1  431.76   55.19
   3  -8   1  384.36   60.19
   3   8  -1  337.97   52.09
   3  -8   1  378.16   64.79
  -3  -8  -1  377.06   56.69
  -3   8   1  367.16   58.99
   3   8   1  438.86   60.19
   3  -8  -1  409.46   66.29
   3   8   1  371.76   54.89
   3  -8  -1  436.66   65.89
   3   8   1  417.96   60.79
  -3  -8   1  512.45   62.59
  -3   8  -1  371.66   54.69
  -3   8  -1  438.56   72.29
  -3  -8   1  401.46   56.19
  -3  -8   1  462.75   58.89
  -3   8  -1  431.26   69.49
  -4   8   1  567.14   72.79
  -4  -8  -1  927.41   81.69
  -4   8   1  955.20  115.99
   4  -8   1  819.22   83.89
   4  -8   1  845.52   79.99
   4   8  -1  809.22   82.29
   4   8  -1  780.72   65.49
   4   8  -1  757.92   64.19
  -4  -8  -1  663.53   73.29
   4  -8   1  736.63   86.29
  -4   8   1  817.52  118.39
  -4  -8  -1  767.62   75.39
  -4  -8   1  789.02   75.19
   4  -8  -1  821.62   72.79
   4  -8  -1  800.92   86.59
   4   8   1  783.62   70.39
  -4  -8   1  840.92   70.89
   4  -8  -1  870.11   83.09
  -4   8  -1  970.70   92.09
   4   8   1  748.53   80.39
  -4   8  -1  841.62   87.79
   4   8   1  710.33   72.09
  -4  -8   1  662.63   70.69
  -4   8  -1  673.83   69.49
   5  -8   1  -11.40   40.90
   5   8  -1   62.89   43.20
  -5  -8  -1    3.10   42.30
   5  -8   1   42.60   45.60
  -5   8   1   31.60   33.10
   5  -8   1   50.99   42.00
  -5   8   1  107.99   67.19
  -5  -8  -1   20.60   37.30
  -5   8   1   -4.10   44.00
  -5  -8   1    8.10   35.30
   5  -8  -1    9.70   34.30
  -5  -8   1  -16.40   36.80
   5  -8  -1  -23.20   39.70
   5   8   1   56.79   42.70
  -5   8  -1  -13.60   33.80
   5   8   1   71.09   38.20
  -5   8  -1   58.99   49.30
  -5  -8   1   -3.70   30.70
  -5   8  -1  -24.80   42.60
  -6   8   1  -31.60   43.90
  -6  -8  -1  -11.40   36.90
   6   8  -1  -19.40   33.40
  -6  -8  -1  -19.50   41.00
  -6   8   1   26.80   50.89
   6  -8   1   -2.00   39.50
   6   8  -1  -31.60   38.70
  -6   8   1   -3.50   34.30
   6  -8   1  -18.50   41.90
   6  -8   1  -66.49   43.30
   6   8   1   38.90   36.50
  -6  -8   1   -1.00   33.40
  -6   8  -1  -48.20   35.80
  -6   8  -1   -5.80   44.00
  -6  -8   1   61.99   54.79
   6  -8  -1   10.60   35.00
   6  -8  -1   41.40   43.60
  -6   8  -1    8.70   48.00
   6   8   1   29.20   41.00
  -7   8   1    1.90   51.89
  -7  -8  -1   25.70   41.90
   7  -8   1   10.60   42.90
  -7  -8  -1  109.49   50.19
  -7   8   1  -21.50   56.69
   7  -8   1   19.90   50.89
   7   8  -1   18.80   39.00
  -7   8   1  -35.70   39.60
   7   8  -1   45.30   44.70
  -7   8  -1   -4.60   48.90
  -7   8  -1   16.90   50.89
   7   8   1   80.59   41.30
  -7   8  -1  -28.10   55.09
   7   8   1  -48.50   39.70
   7  -8  -1  -57.19   36.50
  -7  -8   1   69.79   39.30
   7  -8  -1  127.49   53.19
  -7  -8   1   36.40   42.00
  -8  -8  -1   72.19   52.09
  -8   8   1   73.59   60.09
   8   8  -1   28.20   54.19
  -8   8   1  209.28   74.59
  -8   8   1  150.38   73.69
   8  -8   1   83.59   61.89
   8   8  -1   82.49   64.79
   8  -8   1  114.59   55.49
  -8  -8  -1  -12.80   44.90
   8  -8  -1   98.79   65.99
  -8  -8   1   70.99   50.99
  -8   8  -1  165.88   70.59
  -8  -8   1  162.78   46.00
   8   8   1  121.09   57.99
  -8   8  -1   44.40   57.69
   8  -8  -1  216.48   55.39
  -8   8  -1  182.48   68.59
   8   8   1  110.29   59.19
   9  -8   1  271.37   66.59
  -9  -8  -1  111.39   64.49
   9  -8   1  135.79   90.69
  -9   8   1  217.38   82.59
  -9  -8  -1  162.98   81.39
   9   8  -1   64.59   66.79
  -9  -8   1   20.70   64.79
   9   8   1   77.69   82.49
   9  -8  -1  116.49   58.79
  -9  -8   1   27.10   50.29
  -9   8  -1  150.48   80.69
 -10   8   1   90.59   86.49
  10  -8   1   10.10   79.49
 -10   8  -1   53.79   80.19
  10  -8  -1   69.09   79.99
   0   9  -1   86.29   36.50
   0   9  -1   22.50   39.00
   0  -9   1   -5.60   28.20
   0  -9  -1   28.10   28.60
   0  -9  -1   59.99   41.20
   0  -9   1   47.10   32.70
   0  -9   1   78.79   36.10
   0  -9  -1   59.99   34.40
   0  -9  -1   55.39   30.20
   0   9   1   11.50   33.20
   0  -9   1   34.90   29.10
   0   9   1   30.90   34.40
   1   9  -1  130.79   33.60
   1  -9   1  123.89   37.30
  -1  -9  -1  146.79   40.10
  -1  -9  -1  149.09   37.20
   1  -9   1  134.39   38.30
  -1   9   1   77.99   40.30
  -1  -9  -1  119.29   39.80
   1   9  -1  149.59   38.60
  -1   9   1  137.09   42.10
   1  -9   1  130.09   32.10
   1  -9   1   78.19   64.89
   1  -9  -1  125.49   39.10
  -1   9  -1  126.99   41.70
   1   9   1  128.59   49.50
  -1  -9   1  129.19   39.20
  -1   9  -1  129.19   42.10
  -1  -9   1  188.68   36.70
   1   9   1   76.89   34.80
  -1  -9   1  200.78   41.30
   1  -9  -1  178.68   44.20
  -1  -9   1  160.48   39.60
   1  -9  -1  125.89   35.60
   2   9  -1   14.90   35.00
   2   9  -1   20.20   32.20
  -2  -9  -1  -25.10   25.80
   2   9  -1   30.00   30.20
  -2  -9  -1    3.00   32.80
  -2   9   1   52.09   38.00
  -2   9   1   27.30   35.10
  -2  -9  -1  -15.80   27.70
   2  -9   1  -12.40   33.00
   2  -9   1   23.90   35.00
   2  -9   1   33.30   37.50
   2   9   1    6.20   43.00
  -2  -9   1   -0.10   31.80
  -2   9  -1   18.10   37.30
  -2   9  -1   28.40   37.50
   2   9   1   -5.60   31.10
   2   9   1   43.90   34.30
  -2  -9   1   -9.00   28.40
   2  -9  -1   17.70   35.40
   2  -9  -1   19.80   42.00
  -2  -9   1   19.40   30.30
   2  -9  -1   40.40   33.80
  -2   9  -1   16.00   28.60
   3  -9   1   17.60   39.60
   3  -9   1  112.89   45.40
  -3   9   1    7.90   38.50
  -3   9   1   58.89   45.20
  -3   9   1   82.79   54.49
  -3  -9  -1   27.80   32.30
   3   9  -1   17.30   31.50
   3   9  -1   83.19   40.20
   3  -9   1   83.49   42.90
  -3  -9  -1   54.89   35.80
  -3  -9  -1  110.69   42.80
   3   9  -1   25.80   33.10
   3   9   1   47.90   36.70
   3  -9  -1  113.79   41.10
   3   9   1   30.40   38.70
  -3   9  -1   50.09   41.60
   3  -9  -1   59.59   37.80
  -3  -9   1   57.89   33.70
  -3  -9   1   71.09   38.20
   3  -9  -1  101.79   44.30
  -3   9  -1   42.20   30.80
  -3   9  -1   44.80   42.20
  -3  -9   1  122.39   39.10
  -4   9   1   42.70   30.20
   4  -9   1  -18.10   39.70
  -4  -9  -1  -79.09   36.00
  -4  -9  -1   70.09   42.00
   4   9  -1   76.39   44.30
  -4  -9  -1   -3.50   37.40
   4  -9   1  -11.60   40.40
   4   9  -1  -23.20   30.20
  -4   9   1   12.20   44.80
  -4   9   1  -26.50   42.40
   4  -9   1  -29.30   38.60
   4   9  -1   -0.60   31.90
  -4   9  -1   46.80   33.80
  -4   9  -1    8.60   45.30
   4   9   1   24.00   38.10
  -4  -9   1   75.39   38.90
   4  -9  -1  -12.20   35.20
  -4   9  -1   30.50   46.80
   4  -9  -1    5.60   39.20
   4   9   1   36.20   36.70
   4  -9  -1  -74.99   35.90
   4   9   1    8.00   36.30
   5   9  -1   -4.90   39.60
  -5   9   1   28.10   49.40
  -5  -9  -1  116.19   41.20
   5   9  -1  -14.40   31.40
  -5   9   1   98.99   49.50
  -5  -9  -1   64.89   39.70
   5  -9   1   18.50   44.10
   5  -9   1   31.90   39.40
  -5   9   1    3.50   31.40
   5  -9   1   91.19   51.49
  -5  -9  -1  -28.10   38.70
  -5  -9   1  -66.49   33.10
   5  -9  -1  -59.19   33.60
   5  -9  -1  -31.80   39.60
   5  -9  -1  -43.10   38.70
  -5   9  -1  -63.89   44.70
  -5  -9   1   27.60   39.80
   5   9   1   17.80   37.20
   5   9   1  -16.60   39.60
  -5   9  -1  -64.49   43.20
  -5   9  -1  -10.60   33.90
  -5  -9   1  -44.70   35.40
  -6   9   1   43.70   52.69
   6  -9   1   83.29   52.09
   6   9  -1   72.09   50.09
   6   9  -1   87.19   37.80
  -6   9   1  -29.20   50.99
   6  -9   1   31.00   41.30
  -6   9   1   18.80   37.00
  -6  -9  -1   62.49   45.20
  -6  -9  -1   94.69   48.00
   6   9   1   50.19   47.80
  -6  -9   1   78.19   42.30
   6  -9  -1   18.80   37.30
  -6  -9   1   45.90   41.50
  -6   9  -1  100.79   54.89
  -6   9  -1   68.79   54.69
  -6   9  -1   65.49   39.70
   7   9  -1   10.40   36.70
  -7  -9  -1  -27.20   41.60
  -7   9   1   38.90   60.89
   7   9  -1   -8.80   45.40
  -7   9   1   28.60   55.59
   7  -9   1   -1.80   47.10
  -7   9   1  -75.49   35.40
  -7  -9  -1  -55.99   42.30
   7  -9   1   49.00   52.09
  -7   9  -1   69.29   57.19
   7   9   1   29.00   50.59
   7  -9  -1  -20.80   37.70
   7   9   1   36.80   45.80
   7  -9  -1  -80.09   48.90
  -7  -9   1  -66.49   37.60
  -7  -9   1  -27.00   35.70
  -7   9  -1   -8.30   43.50
  -8   9   1    4.50   45.60
  -8   9   1  159.78   69.19
   8  -9   1   16.50   52.09
  -8  -9  -1  -42.00   44.50
  -8   9   1   83.19   62.99
   8  -9   1  -19.30   61.99
  -8  -9  -1   90.89   48.90
   8   9  -1   -2.30   55.89
   8  -9  -1 -102.09   61.89
   8  -9  -1   10.80   49.20
  -8   9  -1  -57.59   54.39
   8   9   1  -44.00   49.20
  -8  -9   1   -9.00   38.10
   8   9   1   24.40   59.29
  -8  -9   1   19.40   44.80
  -8   9  -1  122.89   64.89
  -9   9   1   72.99   67.29
  -9  -9  -1  -31.60   49.10
   9  -9   1  -49.00   54.39
  -9   9  -1 -128.79   69.69
  -9  -9   1  -71.89   47.80
   9  -9  -1  122.09   65.49
   0 -10  -1   17.40   28.60
   0  10   1   19.60   37.40
   0 -10  -1   18.30   31.10
   0 -10   1   30.40   29.90
   0  10  -1   42.10   35.70
   0 -10  -1  -50.39   30.20
   0 -10   1   35.60   34.60
   0 -10   1   -8.90   31.80
   0  10  -1   31.10   37.10
   0 -10   1   -2.80   29.00
   0 -10  -1   -8.40   34.00
   0  10   1   -5.00   34.10
  -1  10   1  203.38   52.59
   1 -10   1  239.58   46.40
   1 -10   1  370.96   63.09
  -1 -10  -1  184.68   46.80
  -1  10   1  239.98   51.29
   1 -10   1  253.77   53.49
   1 -10   1  256.87   42.30
  -1 -10  -1  281.57   45.30
  -1 -10  -1  263.47   53.99
   1  10  -1  279.67   49.80
   1  10  -1  231.18   46.40
  -1 -10   1  290.77   51.89
   1 -10  -1  251.27   39.30
   1 -10  -1  286.87   45.90
  -1 -10   1  300.47   50.39
   1 -10  -1  288.87   55.49
  -1  10  -1  191.08   49.00
   1  10   1  278.87   50.79
  -1 -10   1  328.57   51.79
  -1 -10   1  220.48   43.40
   1  10   1  329.67   60.79
  -1  10  -1  248.08   52.19
   1 -10  -1  318.87   53.79
  -2  10   1  299.17   57.79
   2  10  -1  249.78   48.80
  -2 -10  -1  255.87   50.99
  -2  10   1  250.17   56.29
   2 -10   1  274.47   52.59
   2  10  -1  360.86   62.19
  -2 -10  -1  279.67   48.20
   2 -10   1  323.67   59.99
   2 -10   1  394.96   67.09
  -2 -10  -1  331.27   56.49
   2 -10  -1  300.87   55.79
  -2 -10   1  314.67   54.49
   2 -10  -1  231.08   56.89
  -2 -10   1  317.47   77.39
   2  10   1  312.37   56.19
  -2  10  -1  317.67   60.79
   2 -10  -1  266.07   48.80
  -2  10  -1  216.58   55.19
  -2 -10   1  229.98   47.20
   2  10   1  157.48   53.99
   2 -10  -1  211.68   38.70
  -3 -10  -1  372.76   57.99
  -3 -10  -1  541.55   75.59
   3  10  -1  585.24   78.19
   3  10  -1  669.03   70.29
   3  10  -1  428.76   65.59
  -3  10   1  477.25   72.99
  -3 -10  -1  508.95   69.09
   3 -10   1  447.66   78.89
   3 -10   1  598.34   79.69
   3 -10   1  482.65   79.89
  -3  10   1  503.75   85.09
  -3 -10   1  543.25   67.69
  -3  10  -1  492.05   72.89
   3 -10  -1  354.46   55.59
  -3  10  -1  516.75   85.69
  -3 -10   1  531.95   66.89
   3 -10  -1  541.35   77.89
   3  10   1  545.85   72.89
  -3 -10   1  544.35   71.09
   3 -10  -1  567.04   83.49
   3  10   1  483.95   76.89
   3  10   1  539.45   72.79
  -3  10  -1  395.96   62.39
  -4 -10  -1  331.67   59.29
  -4  10   1  273.97   45.40
   4 -10   1  284.97   99.49
  -4  10   1  484.35   76.29
   4  10  -1  371.56   59.39
   4 -10   1  305.07   57.09
   4 -10   1  367.56   65.59
  -4  10   1  233.68   64.89
  -4 -10  -1  370.76   59.19
  -4 -10   1  397.66   60.09
  -4  10  -1  367.06   54.29
  -4  10  -1  275.37   66.39
   4  10   1  284.87   92.69
   4 -10  -1  211.18   49.30
  -4 -10   1  344.17   56.59
   4  10   1  311.47   54.39
   4 -10  -1  472.15   76.99
  -4  10  -1  346.97   66.09
  -5  10   1  253.97   68.49
  -5  10   1  293.17   67.29
  -5  10   1  227.88   47.70
   5  10  -1  189.28   55.79
   5  10  -1  250.57   46.30
   5 -10   1  254.17   69.69
   5 -10   1  247.38   54.89
  -5 -10  -1  281.07   54.89
  -5  10  -1  279.37   65.79
  -5 -10   1  238.98   54.69
   5 -10  -1  245.48   64.39
   5 -10  -1  254.67   49.70
  -5  10  -1  236.48   67.69
   5  10   1  259.47   50.69
   5 -10  -1  359.66   68.79
  -5  10  -1  180.18   47.90
   5  10   1  204.78   57.19
  -5 -10   1  241.38   52.49
   6  10  -1  103.89   40.50
  -6 -10  -1   26.00   43.90
  -6  10   1   40.20   37.40
  -6  10   1   38.00   57.69
  -6 -10  -1   14.60   45.50
   6 -10   1  206.78   61.59
   6  10  -1  -23.00   41.60
   6 -10   1    1.70   43.30
  -6  10   1  118.89   62.29
  -6 -10   1  102.19   40.10
   6  10   1   14.30   47.50
   6  10   1    3.20   43.20
  -6  10  -1  114.99   62.99
   6 -10  -1  -32.00   48.90
  -6 -10   1   39.40   40.90
  -6  10  -1   36.90   52.59
   6 -10  -1   40.70   40.90
  -7  10   1   -3.10   63.89
   7  10  -1  -38.70   42.60
  -7  10   1   42.80   71.39
  -7  10   1  -87.79   41.80
  -7 -10  -1   88.09   46.70
   7 -10   1  -73.09   42.00
   7 -10   1  -70.89   48.50
  -7 -10  -1  -18.00   44.40
  -7  10  -1  137.19   67.19
  -7  10  -1   75.89   62.19
  -7 -10   1   18.10   42.60
   7 -10  -1   -8.80   53.79
   7  10   1   53.79   49.90
   7  10   1   80.89   53.09
  -7  10  -1   14.50   47.30
   8 -10   1   43.10   56.99
   8 -10   1   62.39   75.59
  -8 -10  -1   63.19   49.50
  -8  10   1  157.28   74.99
   8  10  -1   65.69   60.59
  -8 -10  -1  -19.30   48.60
   8 -10  -1   64.99   54.69
  -8 -10   1   82.39   54.09
   8 -10  -1   96.49   71.89
  -8 -10   1  102.39   47.40
  -8  10  -1   92.19   76.79
  -9 -10  -1   -2.40   63.99
   9 -10   1  -66.09   64.39
  -9  10   1   -5.60   75.59
  -9  10  -1   42.20   82.99
  -9 -10   1   48.50   77.79
   9 -10  -1  -31.20   65.09
   0  11   1   27.50   39.90
   0  11   1  -19.50   40.50
   0 -11  -1    9.00   41.00
   0  11  -1   43.80   40.90
   0 -11   1   30.00   38.30
   0  11  -1  -28.80   63.39
   0 -11  -1   15.70   31.00
   0 -11   1   29.30   33.20
   0 -11  -1   69.99   39.00
   0 -11   1   41.50   38.80
   0 -11   1   34.70   38.30
   0 -11  -1   10.20   35.60
   1 -11   1  565.44   80.39
   1  11  -1  571.94   72.99
   1 -11   1  529.75   73.29
   1 -11   1  602.94   76.29
  -1 -11  -1  517.55   71.09
  -1 -11  -1  644.44   80.89
  -1 -11  -1  574.24   72.99
   1  11  -1  681.53   77.59
   1 -11   1  520.25   63.59
  -1  11   1  485.95   77.19
  -1  11   1  501.65   80.69
  -1 -11  -1  583.64   67.69
   1  11   1  530.35   72.99
  -1  11  -1  556.74   78.29
   1 -11  -1  485.05   59.29
  -1 -11   1  514.95   67.49
  -1 -11   1  486.45   73.59
  -1  11  -1  718.33   81.89
  -1 -11   1  631.14   73.09
   1 -11  -1  607.14   77.29
   1  11   1  462.95   78.19
  -1 -11   1  602.94   67.59
   1 -11  -1  476.25   72.69
   1 -11  -1  532.85   70.89
  -2  11   1   75.09   45.60
  -2 -11  -1   49.00   38.50
   2  11  -1   47.50   37.90
  -2  11   1   82.09   48.70
  -2 -11  -1   38.90   34.80
  -2 -11  -1  -29.00   37.50
   2 -11   1  -30.80   37.30
   2  11  -1  -56.99   34.90
   2 -11   1   13.60   40.80
   2 -11   1   32.80   32.30
   2 -11   1   27.20   41.50
  -2  11  -1    8.30   39.20
   2  11   1   -9.20   37.50
  -2 -11   1   64.69   42.90
   2  11   1   25.90   41.10
  -2 -11   1   54.49   33.30
   2  11   1  -24.10   35.70
  -2 -11   1   29.60   40.60
   2 -11  -1    2.20   38.00
  -2 -11   1   62.49   42.50
   2 -11  -1   31.80   43.30
   2 -11  -1    6.90   38.10
  -2  11  -1    4.40   43.00
   3 -11   1  169.18   55.99
  -3 -11  -1   64.19   41.10
   3  11  -1  126.39   52.79
  -3 -11  -1  172.08   47.60
   3 -11   1   54.89   46.10
   3 -11   1  147.29   51.49
  -3  11   1   70.59   54.69
  -3 -11  -1  171.08   50.09
   3  11  -1   89.59   43.70
  -3  11   1  115.69   52.09
   3 -11  -1  126.89   52.19
  -3  11  -1   91.69   53.59
   3  11   1   73.69   42.20
   3  11   1   39.20   42.40
   3 -11  -1  193.78   57.49
  -3  11  -1   25.40   39.30
  -3 -11   1  126.09   47.50
  -3 -11   1  156.38   44.10
   3 -11  -1  120.49   44.90
  -3 -11   1   90.19   42.60
  -3  11  -1   58.99   47.60
  -4  11   1  169.68   59.39
  -4  11   1  110.79   40.60
  -4 -11  -1  135.09   50.39
   4  11  -1  159.68   44.90
  -4 -11  -1   61.99   50.19
   4 -11   1  171.18   59.49
   4  11  -1  226.68   54.69
   4 -11   1  117.29   50.59
  -4  11   1   66.49   52.99
   4 -11   1  134.89   55.19
  -4  11  -1  214.48   46.40
   4  11   1  143.39   47.50
  -4  11  -1   78.29   55.99
  -4 -11   1  194.68   48.80
  -4  11  -1   74.49   70.39
   4  11   1  119.39   50.69
   4 -11  -1  164.78   47.40
   4 -11  -1   96.79   53.19
  -5 -11  -1    5.60   41.80
   5 -11   1  -59.99   39.00
  -5  11   1  -89.99   50.09
  -5 -11  -1   -0.20   42.50
  -5  11   1   32.50   53.39
   5  11  -1    5.90   37.60
   5  11  -1  -30.60   36.40
   5 -11   1   28.40   44.50
   5 -11   1  -49.60   42.90
  -5 -11   1   36.80   41.10
   5  11   1  -17.70   36.80
   5 -11  -1  -15.90   47.30
  -5  11  -1  -83.39   45.20
   5 -11  -1   52.39   40.60
  -5 -11   1  -14.10   36.30
   5 -11  -1   96.49   47.70
  -5  11  -1  -24.00   52.39
   5  11   1   27.60   48.10
  -5  11  -1   95.19   39.40
  -6  11   1   89.49   42.50
   6  11  -1  163.78   56.09
   6  11  -1   14.40   41.80
  -6  11   1    7.40   65.29
  -6 -11  -1  108.59   50.39
  -6  11   1  126.49   69.59
   6 -11   1  139.09   55.89
  -6 -11  -1  116.59   56.19
   6  11   1   87.39   48.30
  -6  11  -1  143.29   63.19
  -6 -11   1  131.79   48.70
  -6 -11   1  153.68   45.00
   6 -11  -1  -12.50   51.09
   6  11   1   47.90   48.50
  -6  11  -1  242.88   96.99
  -6  11  -1   95.59   73.49
   6 -11  -1    9.60   42.60
  -7  11   1  -31.60   65.59
  -7 -11  -1   -2.50   47.40
   7 -11   1   39.90   48.60
   7  11  -1    2.50   53.39
  -7  11   1  -40.50   78.69
  -7 -11  -1  -16.60   43.90
   7  11  -1  -16.50   51.09
   7 -11   1  -78.09   54.59
   7 -11  -1    3.80   62.89
  -7 -11   1  -40.30   36.00
   7  11   1  -22.90   53.29
  -7 -11   1   12.00   41.30
   7 -11  -1   69.59   47.00
  -7  11  -1   34.30   65.19
   7  11   1  -64.39   54.79
  -7  11  -1  -96.49   69.09
   8 -11   1   49.30   55.59
  -8 -11  -1  -15.80   47.10
  -8  11   1   72.19   71.49
  -8 -11  -1   45.50   50.49
   8 -11   1   92.39  126.19
  -8 -11   1  -31.50   46.10
  -8  11  -1   71.99   80.39
   9 -11   1   99.09   83.19
  -9  11   1   -5.40   97.29
  -9  11  -1   16.90   79.79
   9 -11  -1  -90.29   75.99
   0 -12   1   89.79   43.40
   0  12   1  128.49   53.89
   0 -12  -1  144.89   50.89
   0 -12  -1   84.89   37.90
   0 -12   1   86.59   39.80
   0  12  -1  142.19   46.80
   0  12  -1  160.18   50.69
   0  12   1  132.59   45.60
   0 -12   1  193.68   51.99
   0 -12   1  231.08   49.10
   0 -12  -1  127.89   45.40
  -1 -12  -1   97.19   46.70
  -1 -12  -1   89.59   41.70
   1  12  -1   78.49   41.80
   1 -12   1   59.09   40.30
  -1  12   1   21.60   46.50
   1 -12   1  156.58   48.60
   1 -12   1    0.70   41.30
  -1 -12  -1  125.29   44.50
  -1 -12  -1   66.99   39.60
   1 -12   1   77.29   36.10
  -1  12   1    0.80   47.00
   1  12   1   60.49   46.90
   1 -12  -1   41.00   38.40
  -1 -12   1    2.10   36.90
  -1 -12   1   27.70   40.90
   1 -12  -1   36.00   42.10
   1 -12  -1   78.19   37.80
  -1  12  -1   -7.90   40.70
  -1 -12   1   85.69   47.90
  -1 -12   1   94.69   39.60
  -1  12  -1   86.99   48.20
   1  12   1  125.09   46.70
   1 -12  -1   34.20   43.20
  -2 -12  -1  777.22   81.59
  -2  12   1  530.35  128.39
  -2 -12  -1  803.22   78.79
  -2  12   1  688.33   94.99
   2  12  -1  708.53   80.39
   2 -12   1  705.33   83.69
   2 -12   1  755.02   89.99
  -2 -12  -1  845.92   88.69
   2 -12   1  726.33   71.39
   2  12   1  526.35   88.09
  -2 -12   1  777.22   76.39
  -2 -12   1  686.23   74.89
   2 -12  -1  754.42   69.99
  -2 -12   1  667.03   81.99
   2 -12  -1  701.83   80.19
  -2  12  -1  861.01   94.79
  -2  12  -1  630.64   91.59
   2 -12  -1  701.13   84.59
   2 -12  -1  841.12   95.09
  -2 -12   1  707.53   83.49
  -3  12   1   57.99   50.59
   3 -12   1   52.29   49.30
  -3 -12  -1   61.39   41.40
   3 -12   1    0.70   40.50
   3  12  -1   -4.10   37.00
  -3 -12  -1   11.10   40.20
   3 -12   1  -37.70   42.10
  -3  12   1   39.60   50.09
  -3 -12  -1   74.49   41.20
  -3  12  -1  -49.70   45.00
  -3 -12   1   11.80   36.00
  -3  12  -1   23.60   46.10
   3 -12  -1   27.50   44.80
  -3 -12   1  -35.30   34.00
   3 -12  -1   94.29   38.10
   3 -12  -1  -31.50   35.40
   3  12   1   23.20   38.60
   3  12   1   72.69   45.50
  -3 -12   1   17.00   38.50
   3 -12  -1   55.69   42.50
   4 -12   1   15.30   46.20
  -4  12   1   84.09   60.49
   4 -12   1   45.50   49.30
   4  12  -1   83.89   45.20
  -4  12   1   74.59   54.99
   4 -12   1   70.19   48.20
   4  12   1   95.79   47.10
  -4  12  -1  100.89   41.90
   4  12   1   33.40   43.70
  -4 -12   1   57.99   41.50
   4 -12  -1   27.30   49.40
  -4  12  -1  163.28   56.49
   4 -12  -1   46.40   43.20
   4 -12  -1   69.99   51.99
  -4  12  -1   31.80   81.19
  -5  12   1  -51.79   49.40
   5 -12   1  -51.29   48.20
   5 -12   1  -37.80   43.10
   5 -12   1   29.30   53.09
  -5 -12  -1  -14.30   38.50
  -5 -12  -1   -0.80   41.50
   5  12  -1  -65.99   40.00
  -5  12   1    9.40   38.20
   5  12  -1    6.00   38.60
  -5 -12   1   14.70   40.00
  -5  12  -1   -9.40   38.90
   5 -12  -1  -36.00   42.20
   5 -12  -1   11.50   51.19
   5  12   1   30.20   53.29
   5  12   1   19.80   48.30
  -5 -12   1   70.89   46.40
  -5  12  -1   65.99   66.29
  -5  12  -1  -18.00   51.39
  -6 -12  -1   27.10   43.50
   6  12  -1   12.40   47.30
   6 -12   1   -4.20   56.29
   6  12  -1   51.59   48.70
  -6 -12  -1  -59.99   44.80
   6 -12   1  -54.49   48.70
  -6  12   1  148.29   76.29
   6  12   1  -71.49   41.40
  -6  12  -1   46.70   65.59
   6  12   1   10.80   53.99
  -6 -12   1   32.90   40.10
   6 -12  -1  -93.99   47.60
  -6  12  -1   10.60   65.39
   6 -12  -1  -40.50   42.00
  -6  12  -1   19.20   46.70
  -6 -12   1   53.89   42.00
   7 -12   1   93.29   71.29
  -7 -12  -1   55.59   50.59
  -7  12   1   38.10   98.19
  -7  12   1  -75.99   55.79
  -7  12   1  -15.40   68.49
   7  12  -1   72.09   61.39
  -7 -12  -1  -59.19   48.40
   7 -12   1  -44.00   50.49
   7  12   1 -119.89   67.19
   7 -12  -1  -56.09   47.60
  -7 -12   1   24.80   45.90
   7  12   1   20.60   55.39
  -7 -12   1    5.70   44.30
  -7  12  -1  -17.70   85.99
  -8  12   1  -27.00   72.19
   8 -12   1   90.99   64.79
  -8 -12  -1  -87.59   43.80
   8 -12   1 -173.38   81.99
   8 -12  -1   72.19   62.59
   8 -12  -1  -68.29  115.99
  -8  12  -1  193.38   87.79
  -8 -12   1    2.60   46.20
   0 -13  -1  340.37   56.79
   0 -13  -1  280.67   57.19
   0  13   1  195.58   57.69
   0 -13  -1  204.88   54.39
   0 -13   1  394.96   67.59
   0  13  -1  269.07   60.49
   0 -13   1  298.67   61.29
   0 -13  -1  360.66   66.79
   0 -13   1  345.07   58.39
   0 -13   1  243.08   68.39
   1  13  -1  320.67   55.99
  -1 -13  -1  234.78   54.69
   1 -13   1  421.56   71.19
   1 -13   1  347.47   63.59
  -1 -13  -1  212.78   53.29
  -1  13   1  206.78   61.19
   1 -13   1  266.77   54.99
   1 -13   1  346.77   54.59
  -1 -13  -1  340.77   65.99
  -1 -13  -1  306.17   58.29
  -1  13   1  246.98   63.19
  -1 -13   1  275.77   54.79
  -1  13  -1  305.67   64.09
   1 -13  -1  329.37   64.69
  -1 -13   1  328.97   56.59
   1 -13  -1  346.87   52.09
   1  13   1  250.67   73.59
  -1 -13   1  349.07   64.79
   2 -13   1    1.00   37.70
   2 -13   1  -71.69   38.10
   2 -13   1  -46.40   37.60
  -2 -13  -1    6.30   38.90
   2 -13   1   -2.20   33.00
  -2 -13  -1  -29.40   38.80
   2  13  -1   -6.40   39.40
  -2  13   1    5.00   44.50
  -2  13   1  -43.80   44.40
  -2 -13  -1   43.20   36.90
  -2 -13  -1  -28.50   37.10
  -2 -13   1  -11.70   37.40
   2 -13  -1   58.29   47.70
   2 -13  -1   12.60   44.50
   2 -13  -1  -10.80   38.50
  -2 -13   1  -31.10   33.30
  -2  13  -1   -9.90   40.10
   2 -13  -1   46.50   38.30
  -2 -13   1   27.50   40.30
   2  13   1   42.40   39.10
  -2 -13   1  -13.30   36.10
  -3  13   1    9.30   49.90
  -3 -13  -1   33.30   42.80
   3 -13   1  108.29   40.90
   3 -13   1   35.50   48.40
   3 -13   1   25.70   47.20
  -3 -13  -1   53.39   54.19
   3 -13   1    2.10   41.60
   3  13  -1  -38.80   40.60
  -3  13   1   -6.80   57.29
  -3 -13   1  -70.79   35.90
  -3 -13   1   30.60   39.20
  -3  13  -1    2.40   47.10
   3 -13  -1   -3.40   35.90
   3 -13  -1   47.20   46.50
  -3 -13   1    9.40   52.19
   3 -13  -1   35.20   43.10
   3  13   1   44.50   44.80
   3 -13  -1  -21.60   45.90
   4  13  -1  -28.70   43.90
  -4  13   1  -78.69   49.80
  -4  13   1  -71.29   48.90
   4 -13   1  -12.90   45.30
   4 -13   1  -28.90   48.60
  -4 -13  -1  -20.70   41.90
   4 -13   1   92.99   57.59
   4  13   1  -24.70   41.70
  -4  13  -1  -33.60   69.19
   4  13   1   57.49   48.50
  -4 -13   1   24.60   39.80
   4 -13  -1   59.59   52.79
  -4 -13   1    4.70   38.70
   4 -13  -1  -63.69   43.60
   4 -13  -1  -18.20   42.70
   4 -13  -1   22.40   38.80
  -5 -13  -1   44.50   46.70
  -5  13   1  -64.89   56.79
   5 -13   1  -26.80   49.50
  -5  13   1   -5.30   57.59
   5 -13   1   -3.50   64.89
  -5 -13  -1  -29.60   40.10
   5 -13   1    0.10   47.50
   5  13  -1  -26.70   45.00
   5  13  -1   57.09   51.79
   5  13   1   44.50   64.89
  -5 -13   1   25.00   41.50
  -5  13  -1   17.90   59.09
   5 -13  -1   -6.80   47.30
  -5 -13   1   25.20   42.90
   5  13   1   64.59   56.19
   5 -13  -1   23.80   52.99
  -5  13  -1    0.10   41.30
  -6  13   1    1.00   70.79
  -6 -13  -1  -11.90   41.50
   6  13  -1   61.99   55.59
   6 -13   1  -40.00   51.89
   6 -13   1 -109.89   54.69
  -6  13   1   66.69   75.19
  -6 -13  -1   14.60   48.00
  -6 -13   1    4.30   41.60
  -6 -13   1   71.69   48.20
   6  13   1    8.80   60.09
   6  13   1  -24.60   52.49
   6 -13  -1  -65.69   55.69
   6 -13  -1  -23.20   48.50
  -6  13  -1  -11.20   47.50
  -6  13  -1   44.90   74.69
  -7  13   1  137.89   88.89
  -7 -13  -1   57.59   62.29
  -7 -13  -1   68.59   66.99
   7 -13   1  -10.10   61.99
   7 -13   1 -120.49   69.79
   7 -13  -1  -48.50   73.29
  -7  13  -1  -74.09   69.59
   7 -13  -1  -42.90   70.99
  -7 -13   1  -40.60   53.59
  -7 -13   1   44.20   47.70
   8 -13   1  -26.30   74.09
  -8  13  -1  -32.80   77.99
   8 -13  -1 -119.39   69.19
   0  14   1   -5.80   45.00
   0 -14   1    7.40   44.10
   0 -14  -1  -17.70   40.00
   0 -14  -1  -57.79   34.60
   0 -14  -1  -25.10   41.90
   0 -14   1   -9.80   36.10
   0 -14   1   42.00   40.60
   0 -14   1   27.30   40.60
   0 -14  -1   13.70   43.60
   0  14  -1  -20.70   45.00
  -1 -14  -1    4.10   43.30
   1 -14   1   49.30   42.90
   1 -14   1   70.69   45.40
  -1  14   1   76.59   52.29
  -1 -14  -1   74.09   40.70
   1  14  -1   42.20   40.90
   1 -14   1   16.10   43.00
  -1 -14  -1   47.50   47.30
  -1 -14  -1   71.49   45.30
   1 -14  -1  -12.30   42.00
   1 -14  -1   67.79   45.40
  -1 -14   1   39.40   44.90
  -1  14  -1  -22.70   44.00
   1 -14  -1   20.40   45.60
   1  14   1    1.90   58.49
  -1 -14   1  -39.50   37.40
   2 -14   1  114.69   54.79
   2 -14   1   17.30   50.09
  -2 -14  -1  137.29   50.59
   2 -14   1  140.59   54.49
  -2 -14  -1  205.88   86.59
  -2  14   1  200.18   62.59
  -2 -14  -1  137.79   49.60
   2 -14   1  250.37   55.79
   2  14  -1  157.48   51.79
   2 -14  -1  126.49   49.80
  -2  14  -1  118.09   53.79
   2 -14  -1  246.78   61.59
   2 -14  -1  134.09   46.30
   2  14   1  178.08   54.49
  -2 -14   1  132.29   50.09
   2 -14  -1  202.78   65.39
  -2 -14   1  204.78   53.89
  -2 -14   1  238.38   57.69
   3 -14   1   93.19   59.29
   3 -14   1    1.70   49.60
   3 -14   1    3.40   48.70
  -3 -14  -1   82.79   51.89
  -3 -14  -1   25.50   41.60
  -3  14   1   46.30   72.19
   3 -14   1   26.10   39.80
   3  14  -1  101.79   49.50
   3 -14  -1    4.90   52.19
   3 -14  -1   66.49   54.99
   3 -14  -1   49.50   49.30
   3 -14  -1  190.88   50.19
  -3 -14   1   95.19   49.00
  -3  14  -1  164.98   64.99
  -3 -14   1   80.99   48.00
  -3 -14   1   81.29   42.90
   3  14   1  108.99   52.89
  -4  14   1  283.67   77.19
   4 -14   1  308.77   80.09
   4  14  -1  365.26   65.39
   4 -14   1  189.08   97.59
   4 -14   1  248.38   55.89
  -4 -14  -1  272.47   63.99
  -4  14  -1  261.97   77.39
  -4 -14   1  207.48   50.99
   4 -14  -1  323.57   58.89
   4 -14  -1  241.48   67.39
  -4 -14   1  181.18   54.69
   4  14   1  214.18   60.49
   4 -14  -1   74.39   65.09
   4 -14  -1  126.19   55.39
   4  14   1  210.78   62.89
   5  14  -1  181.08   61.89
  -5 -14  -1  111.69   55.09
  -5  14   1  111.49   75.79
  -5 -14  -1   61.69   49.10
   5 -14   1  144.59   71.09
   5 -14   1  101.59   61.89
  -5 -14   1  221.58   56.69
   5 -14  -1  235.18   75.09
   5 -14  -1  182.88   57.09
  -5 -14   1   -8.80   47.60
   5  14   1  101.19   60.69
  -5  14  -1   42.30   67.59
   6 -14   1  -31.10   54.29
   6  14  -1  -19.20   52.49
  -6  14   1  -95.29   71.09
   6  14  -1   95.59   80.39
   6 -14   1   53.69   66.59
  -6 -14  -1   -5.10   52.39
  -6 -14  -1   34.10   47.80
  -6  14  -1 -116.89   70.69
  -6 -14   1  -13.00   51.39
   6 -14  -1   48.60   75.09
  -6 -14   1   30.10   51.79
   6 -14  -1  -52.89   53.59
   6  14   1    5.80   61.59
  -7 -14  -1    2.10   48.40
   7 -14   1  154.08   70.09
  -7  14   1  -56.99   86.39
   7 -14   1  106.99   91.09
   7 -14  -1  117.99   63.19
  -7 -14   1  108.99   49.20
   7 -14  -1  -60.49   82.49
  -7  14  -1    7.30   80.19
   0 -15  -1  -23.90   43.20
   0 -15  -1   -7.40   44.00
   0 -15  -1   50.59   58.19
   0  15  -1   11.60   57.79
   0 -15  -1   28.30   40.70
   0  15   1   24.10   50.19
   0 -15   1   15.30   44.70
   0 -15   1   14.80   44.00
   1 -15   1    7.10   43.90
   1 -15   1  -37.40   44.70
  -1 -15  -1  -11.40   39.20
  -1 -15  -1   35.80   56.19
   1  15  -1   -7.50   41.20
  -1 -15  -1   90.99   46.10
  -1  15   1   50.59   49.00
   1 -15  -1  -61.39   45.80
  -1 -15   1  -59.99   36.50
  -1  15  -1   44.20   53.79
   1 -15  -1  -12.60   40.50
  -1 -15   1   25.40   43.70
   1 -15  -1   67.79   45.60
  -1 -15   1    8.30   39.30
   1 -15  -1   73.69   53.09
   2  15  -1    6.00   47.10
   2 -15   1   41.20   50.89
   2 -15   1   62.79   56.69
  -2 -15  -1   67.99   48.20
  -2 -15  -1   23.60   43.60
  -2  15   1   46.40   55.39
   2 -15   1   70.09   56.29
  -2 -15  -1   53.99   50.99
   2 -15   1  -45.00   44.00
   2 -15  -1  -12.10   73.69
   2  15   1  -49.40   44.70
  -2 -15   1  -20.40   44.10
  -2  15  -1   24.50   49.99
  -2 -15   1   49.10   47.00
   2 -15  -1   52.29   44.20
   2 -15  -1  104.59   59.39
  -2 -15   1   34.40   41.70
   3 -15   1   89.49   54.99
  -3 -15  -1  -45.50   39.90
   3 -15   1  -20.90   53.39
   3 -15   1  -52.29   44.40
   3  15  -1  -27.30   49.20
   3 -15   1   28.00   54.39
  -3 -15  -1  -20.20   42.90
  -3  15   1    3.30   74.89
   3 -15  -1   86.89   59.79
  -3 -15   1   29.20   39.70
  -3  15  -1  -65.89   51.29
   3  15   1   33.80   54.19
   3 -15  -1   42.50   49.40
   3 -15  -1  -81.59   48.10
  -3 -15   1  -71.69   42.60
   3 -15  -1  -66.69   45.50
   4 -15   1  -53.69   55.49
   4 -15   1  -26.40   49.30
  -4  15   1   50.49   61.49
   4  15  -1   61.39   62.19
   4 -15   1   48.90   52.49
   4 -15  -1   63.19   53.09
   4 -15  -1   -8.60   58.49
  -4 -15   1   49.40   48.00
   4 -15  -1   -3.10   54.49
   4  15   1   40.50   62.39
  -4 -15   1  145.19   48.20
  -4  15  -1  105.59   66.69
  -4 -15   1  -36.00   55.19
   5  15  -1  -44.10   71.89
   5 -15   1   -7.80   57.19
  -5 -15  -1   79.39   53.19
  -5  15   1  -65.19   70.49
   5 -15   1   98.79   70.39
  -5 -15   1  -18.20   43.60
  -5 -15   1   17.40   51.49
   5 -15  -1   61.79   60.89
   5  15   1   10.60   57.19
  -5  15  -1  -32.20   75.39
   5 -15  -1  117.09   98.49
   5  15   1    3.00   78.79
   5 -15  -1  -55.09   62.79
   6 -15   1   48.20   61.99
  -6 -15  -1   15.40   49.20
   6 -15   1   93.19   81.49
  -6  15   1  -59.09  128.29
   6 -15  -1 -157.48   76.79
  -6  15  -1  126.59   94.59
   6 -15  -1   67.09   61.49
  -6 -15   1  -13.70   43.90
   7 -15   1  -32.20   77.49
   7 -15   1   64.29  102.69
  -7  15   1  -11.20   91.69
   7 -15  -1 -170.58   72.99
   7 -15  -1  193.88  135.89
  -7  15  -1   46.20   95.19
   0  16   1   -3.30   54.39
   0 -16  -1   60.79   49.60
   0 -16   1   51.09   52.09
   0 -16  -1   55.99   51.29
   0 -16   1   75.29   50.19
   0 -16   1   -3.90   47.90
   1 -16   1   63.89   59.19
  -1  16   1  -52.49   52.09
   1 -16   1  -22.80   42.40
  -1 -16  -1   21.60   49.20
  -1 -16  -1   27.30   51.39
   1  16  -1   52.89   56.59
  -1 -16  -1   37.30   47.50
   1 -16   1   81.79   57.39
  -1 -16   1   27.60   47.00
  -1 -16   1  105.99   48.30
  -1 -16   1  -22.00   44.70
  -1  16  -1    1.70   57.09
   1 -16  -1   50.69   46.90
   1 -16  -1  -59.59   63.89
  -2 -16  -1  105.19   56.59
   2 -16   1  205.68   65.69
   2 -16   1   34.80   54.39
  -2 -16  -1   86.29   55.89
  -2 -16  -1   54.59   48.90
   2  16  -1  117.09   62.49
  -2  16   1   18.20   63.99
   2 -16   1  105.79   59.19
  -2 -16   1   39.30   45.10
   2 -16  -1   29.30   59.69
   2 -16  -1   46.60   51.09
  -2  16  -1   52.59   62.69
   2  16   1   -5.70   64.19
  -2 -16   1   75.69   50.39
  -2 -16   1   29.70   50.59
   2 -16  -1   38.80   62.49
  -3  16   1   93.59   67.09
   3 -16   1   37.30   82.69
  -3 -16  -1  133.89   52.29
  -3 -16  -1  147.19   59.59
   3 -16   1  -32.10   58.59
   3 -16   1   71.89   56.59
  -3 -16  -1  189.78   59.19
   3 -16  -1   59.89   56.99
   3 -16  -1   22.40   64.39
  -3 -16   1  130.49   50.69
   3  16   1   75.09   70.59
   3 -16  -1   38.00   60.09
  -3  16  -1  143.99   76.59
  -3 -16   1  148.79   58.39
  -3 -16   1   19.70   56.29
  -4 -16  -1  236.58   67.69
   4 -16   1  102.39   62.99
  -4  16   1  138.39   83.89
  -4 -16  -1  248.68   66.19
   4 -16   1  199.78   79.09
   4  16  -1  165.18   83.89
  -4 -16   1  109.69   58.39
  -4 -16   1  133.89   53.69
   4 -16  -1  -13.00   69.79
   4 -16  -1   42.90   56.29
  -4  16  -1  220.08   89.49
  -4 -16   1  104.69   57.79
  -5  16   1   41.20   85.69
   5 -16   1  133.09   64.29
  -5 -16  -1  -67.39   55.09
   5 -16  -1    8.80   73.39
   5 -16  -1   -5.70   60.79
  -5  16  -1  -10.90   87.09
  -5 -16   1  -16.50   42.20
  -6 -16  -1   56.49   76.19
   6 -16   1  147.29  115.19
  -6  16   1  118.69  110.69
   6 -16   1  -57.09   69.89
   6 -16  -1  -15.70   67.99
   6 -16  -1  -54.19   85.39
  -6  16  -1  -69.49   97.39
   0 -17  -1   11.70   50.79
   0 -17   1   15.80   50.69
   0 -17   1   61.59   55.39
   0 -17   1   22.30   54.69
   0  17   1  160.88   68.99
   1 -17   1   19.50   51.79
  -1 -17  -1   34.30   57.69
   1  17  -1   72.89   63.89
   1 -17   1  130.19   63.49
  -1 -17  -1   75.79   57.49
  -1 -17  -1   34.30   52.89
   1 -17   1   22.80   56.39
  -1  17   1  -35.50   66.79
  -1 -17   1   85.29   54.59
   1 -17  -1   29.80   53.29
  -1 -17   1   39.00   47.40
  -1 -17   1  -26.30   50.79
   1 -17  -1   82.59   51.89
   1 -17  -1  -11.50   52.69
  -1  17  -1  138.39   73.79
   2  17  -1  -56.99   64.79
  -2 -17  -1   82.59   54.39
   2 -17   1   22.10   55.79
  -2 -17  -1   62.99   57.59
  -2  17   1  -38.00   69.09
   2 -17   1   58.59   54.49
   2 -17   1  137.29   71.49
  -2 -17  -1  -29.30   53.99
   2 -17  -1   14.60   64.59
  -2  17  -1   19.10   66.89
   2  17   1   13.30   70.39
  -2 -17   1    8.80   53.19
  -2 -17   1  -50.39   47.20
   2 -17  -1   -7.20   55.09
   2 -17  -1   77.79   58.39
  -3  17   1   65.49   81.39
  -3 -17  -1   12.40   53.29
   3 -17   1   -4.80   60.49
  -3 -17  -1    9.90   54.79
  -3  17  -1  -99.39   75.49
   3 -17  -1  -84.69   55.99
  -3 -17   1   21.20   55.09
  -3 -17   1   16.30   54.19
   3 -17  -1   -6.10   67.19
  -4  17   1 -139.59   86.49
   4 -17   1   -8.30   64.09
   4 -17   1  -67.69   63.59
  -4 -17   1   43.50   52.49
   4 -17  -1   22.90   57.49
   4 -17  -1  -62.59   63.09
  -4  17  -1 -128.89   78.69
  -5  17   1  -96.29  109.19
  -5 -17  -1  -15.00   55.19
   5 -17   1  -19.10   64.79
   5 -17   1   47.80   84.09
  -5 -17   1    5.50   62.89
   5 -17  -1  -45.60   80.99
   5 -17  -1  137.29   73.89
   0 -18   1   67.89   70.19
   0 -18   1  -30.70   52.89
   0 -18  -1  -65.89   55.29
   0  18   1   18.30   75.39
   0 -18  -1   28.90   52.19
   1 -18   1  -20.70   51.79
  -1 -18  -1   12.40   56.49
   1 -18   1  -49.90   57.59
  -1  18  -1   75.49   87.29
  -1 -18   1    0.60   53.49
   1 -18  -1   12.20   61.09
   1 -18  -1  -49.70   51.79
  -1 -18   1  -48.70   51.19
  -2 -18  -1  132.99   67.29
   2 -18   1  118.79   63.69
  -2  18   1   73.09   91.99
   2 -18   1  113.69   70.09
  -2 -18  -1   32.70   62.99
  -2 -18   1  118.19   63.59
  -2 -18   1  137.49   75.09
  -2  18  -1    2.70   94.79
   2 -18  -1   65.19   72.59
   2 -18  -1   57.69   59.89
   3 -18   1   28.30   79.19
  -3  18   1  -10.80   89.19
   3 -18   1   47.60   64.09
  -3 -18  -1   56.59   64.99
  -3 -18   1  103.19   58.89
   3 -18  -1  -46.40   59.99
   3 -18  -1   -5.70   72.99
   4 -18   1  -32.20   76.49
   4 -18   1  -31.70   69.49
  -4 -18  -1   27.70   64.69
  -4  18   1  138.19  122.29
   4 -18  -1   83.29   83.79
   4 -18  -1  -18.30   72.19
  -4 -18   1   41.10   65.79
   0 -19  -1   78.59   70.29
   0 -19   1   88.99   60.29
   0 -19  -1   20.30   55.79
   1 -19   1   30.00   57.59
   1 -19   1   86.89   67.29
  -1 -19  -1   56.29   56.39
   1 -19  -1   64.29   61.29
  -1 -19   1  -50.29   89.69
  -1 -19   1  -54.39   62.99
   2 -19   1   34.40   68.69
  -2 -19  -1  -65.39   55.29
   2 -19   1    4.40   68.59
  -2 -19   1   32.50   55.39
   2 -19  -1  -59.19   60.19
   2 -19  -1    9.40   74.49
  -3 -19  -1  -24.30   65.09
   3 -19   1   24.90   75.19
   3 -19  -1  148.09   92.79
   3 -19  -1  -90.49   70.69
   1   0   2  290.17   28.40
   1   0   2  268.57   34.70
  -1   0  -2  270.17   36.90
  -1   0   2  252.77   19.20
   1   0  -2  261.87   18.50
  -1   0   2  276.67   20.20
  -1   0  -2  234.78   29.10
   1   0  -2  257.27   20.70
   1   0  -2  297.67   17.80
   1   0   2  265.07   29.30
  -1   0   2  269.77   19.60
  -1   0  -2  306.57   26.50
  -2   0  -2  203.88   33.40
   2   0  -2  208.68   24.10
   2   0   2  202.58   31.50
   2   0  -2  227.28   25.30
  -2   0  -2  217.38   34.00
  -2   0   2  189.38   32.90
   2   0   2  164.78   30.20
  -2   0   2  221.68   31.30
  -2   0  -2  229.08   31.10
   2   0  -2  203.88   30.10
  -2   0   2  192.78   25.60
   2   0   2  177.68   32.40
  -3   0  -2 2462.45   95.49
  -3   0  -2 2361.26   93.69
   3   0   2 2306.07   90.59
  -3   0   2 2255.77   83.29
  -3   0   2 2340.77   83.49
  -3   0   2 2265.57   84.59
   3   0  -2 2216.48   80.89
   3   0  -2 2341.17   82.19
   3   0   2 2403.56   91.69
  -3   0  -2 2416.96   91.89
   3   0   2 2130.59   91.69
  -4   0   2   72.39   26.80
   4   0   2   55.39   39.20
  -4   0  -2   61.89   33.10
   4   0  -2   79.49   24.50
  -4   0  -2   52.39   32.80
   4   0  -2   86.69   26.00
  -4   0   2  105.99   30.10
   4   0  -2   15.70   23.70
  -4   0   2   78.59   26.20
   4   0   2   36.00   26.00
  -4   0  -2   67.89   31.60
   4   0   2   43.30   28.50
   5   0   2  420.26   57.29
  -5   0   2  351.56   54.49
  -5   0  -2  325.17   51.29
   5   0   2  328.97   55.99
  -5   0  -2  431.86   60.59
  -5   0   2  368.36   53.19
   5   0  -2  359.46   48.50
   5   0   2  348.27   54.59
  -5   0   2  324.77   52.39
   5   0  -2  415.56   48.30
   5   0  -2  444.26   51.39
  -5   0  -2  376.66   64.39
   6   0   2   -6.90   34.10
   6   0  -2   -7.90   26.90
  -6   0   2   60.19   34.70
   6   0  -2   10.40   30.70
  -6   0   2   31.70   35.80
  -6   0  -2  -27.60   35.90
   6   0   2   17.50   36.60
  -6   0  -2  -20.20   35.50
   6   0  -2   44.00   32.40
  -6   0  -2   32.40   37.30
   7   0  -2  858.61   76.49
  -7   0  -2  922.51   93.19
   7   0   2  649.43   87.39
  -7   0   2  848.02   82.49
   7   0  -2  797.32   75.69
  -7   0   2  730.53   81.19
  -7   0  -2  780.12   85.29
  -7   0   2  922.01   82.39
   7   0   2  866.51   82.69
  -7   0  -2  872.61  129.69
   8   0  -2   -1.10   43.50
   8   0  -2   40.20   52.19
  -8   0  -2    8.70   45.40
   8   0   2  -72.19   39.10
  -8   0   2   13.30   40.10
   8   0   2   85.59   43.30
  -8   0  -2   45.80   52.19
  -8   0   2    4.60   39.70
  -8   0   2   10.90   42.50
  -9   0  -2  113.39   53.19
  -9   0   2  -19.00   44.60
   9   0   2  -18.50   58.49
   9   0  -2  -80.29   54.59
   9   0   2   35.10   49.20
  -9   0   2   46.00   46.60
  -9   0  -2  -11.70   52.79
   9   0  -2  101.39   49.70
 -10   0  -2   95.79   73.89
  10   0   2  -82.89   56.49
 -10   0   2  -40.40   60.19
  10   0  -2   36.60   56.99
   0  -1   2    1.40    8.70
   0   1   2  -16.80   10.40
   0  -1  -2    7.70   10.90
   0   1  -2  -11.60    6.50
   0   1  -2    4.10    6.20
   0  -1  -2   19.80    6.70
  -1  -1  -2  471.25   35.10
   1  -1   2  501.35   36.20
   1   1  -2  516.55   31.20
   1  -1   2  449.76   33.30
  -1   1   2  450.55   29.60
  -1  -1  -2  545.75   32.50
  -1  -1  -2  491.45   35.10
  -1   1   2  441.46   31.30
   1  -1   2  496.85   35.80
  -1   1  -2  523.15   34.50
   1  -1  -2  510.95   29.80
  -1  -1   2  509.15   29.40
  -1   1  -2  480.25   35.40
   1   1   2  484.25   35.60
  -1   1  -2  476.55   34.20
   1   1   2  458.25   33.20
   1   1   2  514.35   34.50
  -2   1   2  414.66   33.20
  -2  -1  -2  500.85   44.80
  -2   1   2  402.76   41.90
   2   1  -2  436.56   39.30
  -2  -1  -2  422.36   47.20
   2  -1   2  442.96   45.90
   2   1  -2  434.06   29.80
   2   1  -2  383.66   28.30
   2  -1   2  426.76   45.90
  -2  -1  -2  437.36   45.60
  -2   1   2  348.97   47.00
   2  -1   2  423.96   47.00
   2   1   2  463.55   45.90
   2   1   2  347.77   53.59
  -2  -1   2  469.45   39.20
  -2   1  -2  465.45   48.40
   2  -1  -2  465.25   39.10
  -2   1  -2  439.16   47.60
   2  -1  -2  461.15   37.40
   2  -1  -2  454.15   31.50
  -2  -1   2  430.76   32.80
   2   1   2  416.96   44.10
  -2   1  -2  450.75   44.10
  -2  -1   2  396.16   32.80
  -3   1   2  538.45   42.00
  -3  -1  -2  559.14   53.79
  -3  -1  -2  516.75   48.20
  -3   1   2  471.05   76.69
  -3   1   2  567.94   49.10
   3  -1   2  536.95   53.19
  -3  -1  -2  535.25   51.09
   3  -1   2  629.54   51.09
   3   1  -2  525.15   44.70
   3   1  -2  574.54   40.40
   3  -1   2  522.05   49.70
  -3   1  -2  564.74   54.09
  -3   1  -2  575.94   53.79
   3  -1  -2  521.85   39.60
   3   1   2  588.04   50.79
  -3   1  -2  570.94   49.80
  -3  -1   2  531.05   41.60
   3   1   2  428.46   62.59
  -3  -1   2  556.54   42.60
   3  -1  -2  516.45   45.10
  -3  -1   2  546.45   44.20
   3   1   2  419.96   46.60
  -4   1   2  306.87   44.20
  -4  -1  -2  274.87   42.80
  -4  -1  -2  371.56   55.89
   4   1  -2  336.37   46.00
   4  -1   2  312.67   50.19
  -4   1   2  288.07   47.80
   4   1  -2  379.26   41.90
   4  -1   2  300.67   50.59
   4   1  -2  399.56   39.60
   4  -1   2  294.37   50.89
  -4   1   2  306.57   50.19
  -4  -1  -2  324.07   49.99
  -4   1  -2  327.47   51.09
   4  -1  -2  289.27   40.20
   4   1   2  366.26   50.19
   4  -1  -2  325.17   44.60
  -4   1  -2  251.27   40.30
  -4  -1   2  346.07   49.10
  -4  -1   2  402.36   47.00
   4  -1  -2  298.57   42.30
  -4   1  -2  338.67   55.99
   4   1   2  304.27   47.10
  -4  -1   2  391.16   44.70
  -5  -1  -2  -49.30   29.70
   5   1  -2   25.20   23.20
  -5  -1  -2  -15.90   27.40
   5  -1   2   18.30   33.90
   5   1  -2    8.30   25.60
   5  -1   2   27.00   29.90
  -5  -1  -2   12.80   30.50
   5   1  -2    0.40   24.40
  -5   1   2   -2.40   31.70
   5  -1   2  -24.80   28.40
  -5   1   2    3.80   30.40
  -5   1   2  -26.20   27.30
  -5  -1   2  -24.20   27.00
   5   1   2   20.40   30.90
  -5   1  -2  -36.70   28.20
   5  -1  -2   16.40   25.60
  -5   1  -2   -4.50   32.40
   5  -1  -2   -7.30   24.10
  -5   1  -2  -19.10   28.60
   5  -1  -2   -7.00   26.50
   5   1   2  -36.20   25.10
  -5  -1   2  -13.20   24.60
  -5  -1   2   13.10   26.20
  -6   1   2  -23.50   33.20
   6  -1   2   -4.10   35.40
  -6  -1  -2  -13.10   35.90
  -6  -1  -2    5.80   40.10
  -6   1   2    1.60   31.70
   6  -1   2   49.99   37.10
   6   1  -2   35.70   31.50
  -6   1   2  -16.90   34.30
   6  -1   2   20.70   66.29
   6   1  -2  -16.50   30.40
   6   1  -2    7.60   28.90
  -6  -1  -2  -43.00   34.10
  -6   1  -2  -13.90   36.40
   6   1   2   35.20   38.70
  -6  -1   2  -28.20   32.80
   6  -1  -2   12.40   30.80
   6   1   2   18.60   34.70
  -6   1  -2    9.50   38.40
  -6   1  -2   48.00   39.50
  -6  -1   2  -56.19   29.50
   6   1   2   15.30   33.50
   6  -1  -2   25.70   34.00
   6  -1  -2   36.30   32.50
  -6  -1   2  -26.30   35.40
  -7  -1  -2   52.09   38.90
  -7   1   2  -28.80   36.10
   7   1  -2  -19.40   32.90
  -7  -1  -2  -13.60   41.90
  -7   1   2   16.80   38.80
  -7   1   2    6.00   37.90
   7  -1   2  -11.30   36.60
   7   1  -2   35.70   34.60
  -7  -1  -2   -5.70   38.50
   7   1   2   -3.20   36.40
  -7   1  -2   55.69   51.59
  -7  -1   2   29.60   37.20
   7  -1  -2  -18.50   36.00
   7  -1  -2   38.90   34.20
  -7   1  -2  -40.70   43.00
   7   1   2    7.80   37.30
  -7   1  -2  -35.90   39.20
  -7  -1   2   83.19   38.50
  -7  -1   2   -2.40   37.00
  -8   1   2   16.80   42.00
   8   1  -2   11.60   37.00
  -8   1   2   24.30   40.30
   8  -1   2  -24.10   46.80
  -8  -1  -2  -22.40   42.80
  -8  -1  -2  -29.40   43.50
   8  -1   2  -82.59   36.30
  -8   1   2   -2.00   41.20
  -8  -1   2   79.09   46.40
  -8   1  -2   29.30   68.69
  -8  -1   2  -12.00   41.90
   8  -1  -2  -43.10   40.20
  -8   1  -2   58.29   47.90
   8  -1  -2   13.70   36.70
  -8  -1   2  -72.69   41.80
   8   1   2  -23.50   38.70
   8   1   2  -80.89   41.20
   9  -1   2  -33.70   45.10
   9   1  -2   25.40   54.39
  -9  -1  -2  -56.69   44.70
   9   1  -2    1.80   44.00
  -9   1   2   39.80   46.40
  -9  -1  -2  -64.59   44.50
  -9   1   2   50.79   52.09
  -9   1  -2  -44.80   50.39
  -9  -1   2  -23.70   45.40
   9  -1  -2   68.39   59.89
   9   1   2   41.20   59.49
  -9   1  -2   14.30   53.69
   9   1   2  -59.99   42.90
  -9  -1   2   -2.90   44.20
   9  -1  -2   12.70   41.40
  10   1  -2   -5.50   54.99
  10  -1  -2  -31.30   53.69
  10   1   2   97.19   54.79
 -10  -1   2   33.40   56.79
 -10   1  -2  -21.60   59.99
   0   2   2 2295.77   65.69
   0  -2   2 2409.06   69.49
   0  -2  -2 2207.18   75.49
   0   2   2 2383.96   77.19
   0  -2  -2 2339.77   65.69
   0  -2   2 2449.05   73.99
   0   2  -2 2433.26   73.49
   0   2  -2 2072.99   67.89
   0   2   2 2254.17   76.09
   0   2  -2 2359.26   68.29
   0  -2   2 2600.14   78.89
   0  -2  -2 2328.37   74.89
  -1  -2  -2 3620.44  103.29
  -1   2   2 3439.76  106.19
   1  -2   2 3625.54  106.79
  -1  -2  -2 3407.26  106.99
   1  -2   2 3387.86  105.79
   1  -2   2 3537.65  107.59
   1   2  -2 3584.74  104.29
  -1   2   2 3417.16  105.29
  -1  -2   2 3590.34   90.29
   1   2   2 3690.63  104.69
   1   2   2 3581.44  108.59
   1  -2  -2 3088.19  110.39
  -1   2  -2 3698.23  106.19
  -1  -2   2 3537.85   90.19
   1  -2  -2 3410.46  104.99
  -1   2  -2 3526.25  107.19
  -1   2  -2 3403.86  106.59
   1   2   2 3511.15  107.49
  -1  -2   2 3717.73  104.29
  -2   2   2  637.04   50.29
  -2  -2  -2  660.63   50.69
   2  -2   2  653.13   51.49
   2  -2   2  654.43   53.99
  -2  -2  -2  627.34   47.90
  -2   2   2  669.43   49.40
   2   2  -2  668.23   32.00
  -2   2   2  664.03   38.00
   2   2  -2  625.94   46.30
  -2  -2  -2  692.53   51.69
   2   2  -2  600.54   30.50
   2  -2   2  642.04   51.79
  -2  -2   2  675.53   36.40
   2   2   2  674.53   49.00
  -2  -2   2  690.23   46.90
  -2   2  -2  721.43   52.59
  -2  -2   2  658.33   35.80
  -2   2  -2  675.73   52.49
  -2   2  -2  630.14   54.09
   2  -2  -2  586.44   45.90
   2  -2  -2  658.13   34.90
   2   2   2  571.94   60.19
   2   2   2  677.43   49.00
  -3  -2  -2  158.48   31.90
   3  -2   2   71.09   30.60
   3   2  -2  107.69   21.10
   3   2  -2   81.39   27.60
  -3   2   2   94.09   29.90
  -3   2   2   83.79   28.30
   3  -2   2  114.29   31.50
  -3   2   2   99.79   23.70
   3  -2   2   95.59   29.90
  -3  -2  -2  128.59   30.20
  -3  -2  -2   83.19   30.90
  -3  -2   2   84.69   23.90
  -3  -2   2   95.19   26.40
  -3   2  -2   77.89   30.20
  -3   2  -2   82.49   28.80
  -3  -2   2  101.49   23.60
  -3   2  -2   86.09   31.70
   3   2   2  122.39   30.80
   3  -2  -2  101.09   21.90
   3  -2  -2  124.09   31.10
   4   2  -2   76.19   23.30
  -4   2   2   79.79   27.90
  -4  -2  -2   45.60   28.70
  -4   2   2   63.79   30.60
   4  -2   2   90.69   31.50
   4   2  -2   81.29   28.40
  -4  -2  -2   77.39   34.30
   4   2  -2   80.99   23.00
   4  -2   2   65.49   31.30
  -4   2   2   66.19   33.10
  -4  -2  -2   84.89   31.10
   4  -2   2   91.09   35.30
   4  -2  -2   62.59   25.80
  -4  -2   2   79.49   27.90
  -4  -2   2   81.59   25.10
  -4   2  -2   39.20   29.60
  -4   2  -2   30.50   30.70
   4   2   2   90.89   30.80
  -4   2  -2   71.79   34.40
   4  -2  -2  104.59   30.50
   4  -2  -2  102.49   25.00
   4   2   2   95.59   29.80
  -5   2   2  784.72   71.69
  -5  -2  -2  738.03   68.39
  -5   2   2  640.64   68.79
  -5   2   2  770.72   66.19
   5   2  -2  806.02   63.79
   5   2  -2  852.31   57.09
   5  -2   2  739.43   68.19
   5  -2   2  719.13   69.99
  -5  -2  -2  715.73   68.89
  -5  -2  -2  823.92   75.29
   5   2  -2  744.53   55.39
   5  -2   2  732.93   73.09
   5  -2  -2  780.62   65.69
  -5  -2   2  832.22   62.39
  -5   2  -2  762.32   75.99
  -5  -2   2  782.92   64.69
  -5  -2   2  829.12   66.29
   5   2   2  726.93   67.39
   5   2   2  800.12   64.79
  -5   2  -2  815.02   74.39
   5  -2  -2  822.12   59.99
  -5   2  -2  654.93   69.89
   5  -2  -2  772.72   62.59
   5   2   2  665.03   69.69
  -6   2   2   83.39   40.50
   6   2  -2  104.39   38.90
  -6   2   2   89.89   41.70
   6  -2   2  138.59   50.99
   6  -2   2  149.79   44.10
   6  -2   2   60.29   42.80
  -6  -2  -2  111.29   47.20
  -6  -2  -2  106.29   43.20
   6   2  -2   81.79   31.90
  -6  -2  -2   98.39   43.30
   6   2  -2  157.58   38.20
  -6   2   2   43.40   40.60
   6  -2  -2   90.99   34.50
   6   2   2  101.59   39.40
  -6  -2   2  114.99   42.40
  -6   2  -2   98.39   48.20
   6   2   2  115.89   42.10
  -6   2  -2  120.99   44.60
  -6  -2   2  146.59   40.70
   6  -2  -2   89.09   40.10
   6  -2  -2  123.29   38.30
   6   2   2  126.29   44.10
  -6  -2   2  165.78   43.50
  -6   2  -2  107.59   45.70
  -7   2   2  124.29   43.50
   7   2  -2  152.58   44.20
  -7  -2  -2  147.19   51.59
  -7  -2  -2  139.69   54.69
   7  -2   2   78.69   69.19
  -7  -2  -2  114.49   47.30
  -7   2   2  170.48   52.49
  -7   2   2  169.38   50.19
   7  -2   2  104.89   42.50
   7   2   2   95.79   47.50
  -7   2  -2   89.99   47.50
  -7  -2   2  173.18   44.80
  -7  -2   2  146.59   49.90
   7  -2  -2  141.29   41.20
  -7  -2   2  157.08   49.60
   7  -2  -2  124.79   43.60
  -7   2  -2   98.29   51.39
  -7   2  -2   42.40   46.90
   7   2   2  192.48   67.59
  -8  -2  -2   38.70   46.80
  -8  -2  -2  110.69   53.69
   8   2  -2   15.70   42.50
  -8   2   2   81.59   64.29
   8  -2   2   -7.50   44.90
  -8   2   2  105.49   52.49
   8   2  -2    4.60   42.00
  -8   2   2   69.69   75.99
  -8   2  -2   42.50   62.89
   8   2   2   43.90   42.00
  -8  -2   2   17.30   59.29
   8   2   2   31.20   49.20
  -8   2  -2   -5.10   48.50
   8  -2  -2   -8.10   43.20
  -8  -2   2   31.30   39.30
   8  -2  -2   59.39   38.70
  -8  -2   2   85.99   45.80
  -9   2   2  142.89   65.99
  -9  -2  -2  -69.09   45.20
  -9   2   2  -21.30   49.70
   9   2  -2   34.00   45.90
   9  -2   2   33.40   46.20
   9  -2   2   64.19   61.29
  -9  -2  -2   52.39   52.29
   9  -2  -2    8.90   41.60
  -9   2  -2  -40.80   53.19
   9  -2  -2   -4.20   66.79
   9   2   2   56.49   55.09
   9   2   2   21.90   58.59
  -9  -2   2  -22.80   41.80
  -9  -2   2  -63.69   40.00
  -9   2  -2    6.00   54.19
 -10   2   2  -74.99   84.19
 -10   2  -2 -101.39   57.69
 -10  -2   2  -90.69   46.20
  10   2   2  -94.29   54.29
  10  -2  -2   -0.70   55.69
   0  -3  -2   32.50   16.00
   0   3   2   44.00   24.20
   0  -3   2   23.30   21.00
   0   3   2   12.10   17.80
   0  -3  -2   24.90   24.00
   0  -3   2    3.50   18.40
   0  -3  -2   26.10   22.60
   0   3  -2  -11.10   13.20
   0   3   2   28.70   24.70
   0   3  -2   16.60   19.30
   0   3  -2   31.00   17.60
   1  -3   2  -16.40   21.50
  -1  -3  -2   -6.70   19.20
   1   3  -2   -8.80   14.50
  -1   3   2   29.40   24.70
   1  -3   2   17.10   25.60
  -1  -3  -2   -2.60   25.40
   1   3  -2   -7.00   15.90
  -1  -3  -2    7.50   22.80
  -1   3   2   -0.50   24.70
   1   3  -2  -16.20   19.60
   1  -3   2   13.70   26.70
  -1   3  -2   -0.10   23.50
  -1   3  -2   -3.80   22.00
   1   3   2   -7.40   23.50
   1  -3  -2    9.50   23.20
  -1  -3   2    2.80   16.10
   1   3   2   -2.80   25.40
   1   3   2   -3.10   20.40
  -1  -3   2   -0.50   19.70
  -1   3  -2   -0.60   22.10
   1  -3  -2   -7.10   21.50
   1  -3  -2  -29.50   14.30
  -1  -3   2  -17.40   17.60
   2  -3   2  560.84   49.50
  -2   3   2  576.34   36.00
   2   3  -2  572.54   48.90
  -2   3   2  541.15   51.89
  -2  -3  -2  537.05   45.80
   2  -3   2  487.25   52.39
   2   3  -2  566.64   31.60
   2  -3   2  539.35   50.29
  -2   3   2  562.14   50.29
  -2  -3  -2  529.65   47.90
   2   3  -2  556.14   32.90
  -2  -3  -2  589.94   52.19
  -2  -3   2  582.64   37.60
  -2  -3   2  634.94   46.30
   2  -3  -2  538.95   49.00
  -2   3  -2  607.44   52.59
   2   3   2  555.54   46.90
   2   3   2  389.16   51.59
   2  -3  -2  532.45   34.60
  -2   3  -2  461.85   52.49
   2  -3  -2  524.75   47.70
   2   3   2  530.75   47.70
  -2   3  -2  584.44   49.60
   3  -3   2  126.49   32.80
   3   3  -2  162.78   32.80
  -3  -3  -2  133.69   32.70
  -3   3   2  134.49   25.90
  -3  -3  -2  155.08   36.00
  -3  -3  -2   91.19   30.00
  -3   3   2  134.69   33.00
   3  -3   2  118.69   33.20
   3  -3   2  145.69   36.10
  -3   3   2  146.69   32.80
   3   3  -2  152.38   23.10
   3   3  -2  116.59   20.90
  -3   3  -2   92.99   29.90
   3   3   2  164.18   39.60
  -3  -3   2  113.39   28.60
   3  -3  -2  158.38   31.50
   3  -3  -2   73.59   31.10
  -3   3  -2  134.29   36.00
   3   3   2  122.79   30.30
   3  -3  -2  138.59   23.40
  -3   3  -2  138.79   34.90
  -3  -3   2  127.79   26.00
  -3  -3   2  144.09   26.70
   4   3  -2   67.99   21.70
   4  -3   2   98.99   33.80
  -4  -3  -2   73.89   28.90
  -4  -3  -2   14.30   47.60
   4  -3   2   74.19   31.60
  -4   3   2   83.49   32.50
   4  -3   2   42.40   32.90
   4   3  -2   50.99   28.40
  -4  -3  -2   56.69   30.00
  -4   3   2   79.39   28.00
  -4   3   2   58.89   31.80
   4  -3  -2   39.50   27.10
  -4  -3   2   70.99   29.20
   4   3   2   22.10   27.80
  -4   3  -2   27.70   32.40
  -4   3  -2   62.29   30.70
  -4  -3   2   47.90   25.20
   4   3   2   76.19   32.60
   4   3   2   60.49   32.90
  -4  -3   2   57.99   25.90
  -4   3  -2   56.99   32.70
   4  -3  -2   55.79   24.30
   5   3  -2  111.79   28.50
  -5  -3  -2  113.89   42.90
  -5   3   2  138.49   36.80
  -5  -3  -2  136.59   40.60
   5   3  -2  157.78   36.30
   5  -3   2  161.18   40.90
  -5   3   2   57.99   36.10
  -5  -3  -2  135.19   37.20
   5  -3   2  121.19   39.80
  -5   3   2   81.09   39.30
   5  -3   2  176.38   47.00
  -5   3  -2  160.68   46.60
  -5   3  -2  106.59   43.00
  -5  -3   2  121.19   36.60
   5   3   2   87.79   37.80
   5   3   2  183.28   40.60
   5  -3  -2  102.99   35.90
  -5  -3   2   89.49   35.70
   5  -3  -2  168.08   39.30
   5   3   2   84.89   36.10
  -5  -3   2  168.88   34.90
  -5   3  -2  124.69   38.90
   6   3  -2   -2.60   29.60
   6   3  -2    6.50   35.90
  -6   3   2   44.10   42.50
  -6  -3  -2   23.20   44.30
   6  -3   2  -19.30   39.50
  -6   3   2   61.59   41.50
   6  -3   2    9.10   37.60
  -6  -3  -2   52.39   37.10
  -6  -3  -2   68.59   42.00
   6  -3   2   -1.40   36.50
  -6   3   2   34.10   39.90
  -6   3  -2   12.20   43.70
  -6   3  -2   39.90   47.10
   6  -3  -2   32.30   34.60
   6   3   2   53.09   38.80
   6   3   2   85.29   44.00
   6   3   2   63.09   35.60
   6  -3  -2   35.40   31.70
   6  -3  -2   14.70   35.30
  -6  -3   2   82.59   40.20
  -6  -3   2   72.09   39.10
  -6   3  -2  -39.10   34.10
  -6  -3   2   47.30   34.00
  -7   3   2    9.70   40.20
   7  -3   2  -22.10   33.80
  -7   3   2   -5.40   41.50
   7  -3   2   38.20   43.30
  -7  -3  -2  -49.10   34.50
  -7  -3  -2  -75.19   36.40
  -7  -3  -2    1.90   39.20
   7   3  -2  -25.60   34.70
  -7   3   2  -21.40   34.80
  -7   3  -2   10.20   38.60
   7   3   2    0.40   35.40
   7  -3  -2   35.10   37.40
  -7  -3   2  -20.20   34.70
  -7   3  -2   21.70   46.50
  -7  -3   2   44.00   34.40
  -7  -3   2   34.20   40.10
   7  -3  -2    3.90   31.70
   7   3   2   26.10   39.20
  -8  -3  -2    4.00   43.90
  -8   3   2   36.20   44.60
  -8  -3  -2   14.80   43.00
   8   3  -2   46.40   42.50
   8  -3   2  -62.79   60.19
  -8   3   2    2.40   48.30
   8  -3   2   -7.30   38.90
  -8   3   2   66.69   51.29
  -8   3  -2   58.49   52.29
   8  -3  -2   32.80   41.10
   8   3   2   31.20   41.60
  -8  -3   2    9.40   39.50
  -8  -3   2   16.80   40.00
  -8   3  -2   71.29   49.80
   8  -3  -2   10.50   44.70
   9  -3   2  -52.09   45.50
   9   3  -2  -66.79   46.20
  -9  -3  -2  -32.90   50.39
  -9  -3  -2  162.48   80.19
  -9   3   2   19.60   52.09
  -9   3   2  137.59   58.39
   9   3   2  -10.20   49.70
  -9   3  -2  -37.00   51.99
  -9  -3   2   61.19   47.50
  -9   3  -2   26.80   60.29
  -9  -3   2   -4.70   41.90
   9  -3  -2   11.10   58.39
   9  -3  -2   57.49   45.60
 -10   3   2  -78.89   58.89
 -10  -3  -2  -42.00   57.89
  10   3  -2  192.18   66.09
  10  -3   2  -40.70   53.99
 -10  -3   2   44.00   52.09
  10   3   2  134.19   57.79
 -10   3  -2   54.19   61.29
   0  -4  -2   13.00   25.10
   0   4  -2   12.10   21.60
   0  -4   2   26.90   23.60
   0   4   2  -22.90   24.00
   0  -4  -2   10.40   27.00
   0  -4   2    1.70   21.20
   0  -4   2   -7.90   19.80
   0  -4  -2    8.80   18.10
   0   4  -2  -26.10   19.70
   0   4   2    6.20   25.10
   0   4   2   -3.90   18.20
  -1  -4  -2 5387.76  152.58
   1  -4   2 5315.57  158.48
   1   4  -2 5346.57  144.39
  -1  -4  -2 5399.16  158.38
  -1   4   2 5071.49  158.88
  -1   4   2 5173.48  161.48
   1  -4   2 5706.23  157.98
  -1  -4  -2 5345.07  159.38
   1   4  -2 5479.55  157.38
   1   4  -2 5517.75  145.69
   1  -4   2 5335.07  158.08
  -1  -4   2 5293.67  155.18
   1  -4  -2 5171.48  141.09
   1   4   2 5289.47  158.78
  -1  -4   2 5689.13  148.59
   1   4   2 5491.55  154.58
  -1   4  -2 5486.95  155.08
  -1   4  -2 5263.37  158.58
  -1   4  -2 5189.08  156.58
   1  -4  -2 5001.50  159.58
  -1  -4   2 5520.65  146.59
   1  -4  -2 4986.20  157.28
   1   4   2 5320.67  158.48
  -2  -4  -2  437.66   44.10
   2   4  -2  439.96   48.30
   2  -4   2  438.76   49.90
  -2  -4  -2  411.06   50.59
  -2   4   2  425.26   50.89
  -2   4   2  438.16   51.39
   2  -4   2  458.25   49.50
   2  -4   2  443.86   51.99
  -2   4   2  442.66   34.10
   2   4  -2  455.35   33.40
   2   4  -2  421.36   38.30
   2  -4  -2  437.46   49.50
  -2   4  -2  420.56   47.30
   2  -4  -2  415.46   48.50
   2   4   2  382.86   46.50
   2  -4  -2  465.75   37.00
  -2  -4   2  472.75   45.60
  -2  -4   2  467.25   38.00
  -2  -4   2  454.55   39.00
   2   4   2  392.76   47.00
  -2   4  -2  434.56   50.79
   2   4   2  450.35   67.99
  -2   4  -2  449.86   53.89
  -3   4   2   93.69   25.00
  -3  -4  -2  127.29   35.40
   3   4  -2  112.99   22.70
   3  -4   2   87.49   33.10
   3   4  -2  124.39   33.20
   3   4  -2  103.49   21.10
  -3  -4  -2  159.68   38.30
  -3   4   2  111.79   34.40
  -3  -4  -2  106.99   32.50
   3  -4   2  131.29   33.70
  -3   4   2  100.29   33.70
   3  -4   2  120.99   36.70
   3   4   2   94.59   32.30
  -3  -4   2  125.99   25.60
   3  -4  -2  107.99   34.50
  -3  -4   2  112.69   27.00
  -3   4  -2   93.69   33.70
  -3   4  -2  117.19   32.00
  -3   4  -2  123.19   35.40
   3  -4  -2   89.79   33.00
   3   4   2   52.49   27.10
  -3  -4   2   98.09   29.00
   3  -4  -2   75.79   23.80
  -4  -4  -2  134.19   40.50
   4   4  -2  126.99   26.10
   4  -4   2  115.89   38.60
   4   4  -2  122.39   24.70
   4  -4   2   86.59   34.00
  -4   4   2  103.09   29.20
  -4   4   2   40.90   32.50
  -4  -4  -2  108.49   31.70
  -4  -4  -2   54.19   32.20
   4   4  -2  168.78   38.10
  -4   4   2   96.39   40.40
   4  -4   2   83.49   34.20
   4  -4  -2   93.19   27.10
   4   4   2  135.09   32.00
   4   4   2  116.69   35.60
  -4   4  -2   58.69   52.29
  -4  -4   2   97.69   28.20
   4   4   2  111.59   33.20
  -4  -4   2  129.19   32.50
   4  -4  -2  185.38   37.60
  -4  -4   2  140.39   32.50
  -4   4  -2  140.99   40.80
  -4   4  -2  110.79   38.40
   4  -4  -2   61.79   32.80
  -5   4   2   27.00   31.20
  -5   4   2   54.59   36.20
  -5  -4  -2   92.39   38.20
   5   4  -2  104.49   37.40
  -5   4   2   80.89   42.00
   5   4  -2   68.49   27.10
  -5  -4  -2   44.40   37.20
   5   4  -2   76.29   26.20
  -5  -4  -2   96.99   41.40
   5  -4   2   87.99   40.80
   5  -4   2   81.49   41.00
   5  -4   2   50.79   37.20
   5   4   2   46.60   31.90
  -5  -4   2   29.70   30.60
   5  -4  -2   25.80   35.80
  -5  -4   2  104.59   36.70
  -5   4  -2    9.80   34.50
  -5   4  -2   23.80   38.50
  -5  -4   2   46.20   29.90
  -5   4  -2  119.49   45.20
   5   4   2   66.09   37.00
   5  -4  -2   81.39   42.30
   6  -4   2  938.81   82.79
  -6   4   2  783.72   84.59
  -6  -4  -2  866.51   86.09
   6   4  -2  841.32   72.19
   6  -4   2  863.81   93.09
   6   4  -2  981.40   86.89
  -6  -4  -2  954.00   93.29
   6  -4   2  869.41   89.49
  -6  -4  -2  844.72   87.99
  -6   4   2  669.53   75.69
   6   4  -2  879.51   67.09
  -6   4   2  946.11   93.59
   6  -4  -2 1008.90   71.99
  -6   4  -2  999.00   97.59
   6   4   2  898.81   84.19
   6   4   2  942.01   80.99
  -6   4  -2  911.11   87.39
  -6  -4   2 1053.19   82.39
   6  -4  -2  844.62   85.39
  -6  -4   2  828.52   71.59
  -6  -4   2  993.30   79.49
  -6   4  -2  900.01   90.99
  -7   4   2  286.17   50.59
  -7   4   2  198.68   57.69
  -7  -4  -2  243.78   59.79
   7  -4   2  171.68   49.30
  -7   4   2  200.38   60.49
   7   4  -2  192.88   42.70
  -7  -4  -2  240.88   55.59
   7  -4   2  191.48   56.89
   7  -4  -2  267.47   53.79
  -7  -4   2  193.18   45.60
  -7   4  -2  240.58   61.79
   7  -4  -2  233.38   45.50
  -7   4  -2  186.88   60.09
  -7  -4   2  235.08   52.49
   7   4   2  238.88   56.99
  -7   4  -2  190.98   51.59
  -7  -4   2  120.59   46.60
  -8   4   2    7.70   44.30
   8  -4   2  -80.39   37.10
   8   4  -2   35.40   44.20
  -8  -4  -2  112.39   51.69
   8  -4   2   22.10   48.00
  -8   4   2  -19.80   45.30
   8   4  -2   46.60   37.90
  -8  -4  -2  -10.30   42.70
  -8  -4   2   32.00   39.60
  -8   4  -2  -37.60   45.90
  -8   4  -2  -20.50   50.79
  -8  -4   2    7.00   41.90
   8  -4  -2  -32.10   36.60
   8   4   2   86.99   45.90
   9  -4   2  102.59   57.19
   9   4  -2  254.17   74.39
  -9   4   2   96.99   58.89
  -9  -4  -2   28.00   49.60
  -9  -4  -2  180.58   63.39
  -9   4   2   86.79   61.49
  -9   4   2  193.48   67.09
   9   4  -2   41.60   49.90
   9  -4  -2  129.69   55.49
   9   4   2   46.60   66.99
   9  -4  -2  142.69   66.59
   9   4   2  185.38   61.79
  -9   4  -2   38.30   60.09
  -9   4  -2   85.39   69.89
  -9  -4   2   30.60   50.19
  -9  -4   2  158.08   57.69
  10  -4   2   57.29   57.89
 -10  -4  -2   23.60   54.69
 -10   4   2   41.70   66.79
  10  -4  -2  -52.49   54.19
 -10  -4   2   49.00   50.49
 -10   4  -2   76.19   70.99
   0   5  -2  -25.90   19.00
   0  -5  -2    3.60   18.40
   0  -5  -2  -24.60   24.00
   0  -5  -2  -12.00   22.20
   0  -5   2  -18.10   20.50
   0  -5   2   16.50   22.80
   0   5   2  -24.50   24.90
   0   5   2    8.30   19.00
   0   5   2  -45.70   22.20
   0  -5   2    2.70   21.20
   1   5  -2  857.81   55.89
  -1  -5  -2  794.92   56.69
  -1  -5  -2  816.22   51.59
   1  -5   2  805.82   57.79
   1  -5   2  755.62   56.19
  -1   5   2  710.13   57.99
  -1   5   2  754.02   62.39
   1   5  -2  810.02   46.80
  -1  -5  -2  811.12   60.09
   1  -5   2  783.72   56.69
   1   5   2  740.33   52.99
  -1  -5   2  820.92   50.59
  -1  -5   2  784.32   48.10
   1  -5  -2  694.73   55.79
  -1   5  -2  799.62   57.29
  -1   5  -2  751.62   52.29
   1  -5  -2  728.23   59.79
  -1  -5   2  812.62   54.39
  -1   5  -2  767.92   56.39
   1   5   2  721.43   58.39
   1  -5  -2  730.03   41.20
   1  -5  -2  728.83   44.00
   1   5   2  819.52   59.89
  -2   5   2  961.40   67.59
   2  -5   2 1035.70   66.59
   2   5  -2  957.10   49.70
   2   5  -2  965.60   50.49
  -2   5   2  908.21   47.20
   2  -5   2  989.10   69.09
  -2   5   2  999.50   68.99
  -2  -5  -2  934.91   60.49
  -2  -5  -2  968.10   63.19
   2   5  -2  692.03   94.79
  -2  -5  -2 1028.10   67.09
   2  -5   2 1037.40   65.09
  -2  -5   2  999.60   53.09
   2  -5  -2  941.11   51.29
   2  -5  -2  936.21   66.09
  -2  -5   2 1031.50   55.09
  -2   5  -2  923.51   59.19
  -2   5  -2  942.61   67.99
   2   5   2  901.01   68.89
   2   5   2  991.10   64.89
   2  -5  -2 1046.80   65.29
  -2  -5   2  991.60   61.99
  -2   5  -2 1002.20   67.69
  -3   5   2  645.54   46.60
  -3  -5  -2  595.34   60.19
   3  -5   2  644.14   73.09
  -3  -5  -2  587.94   55.99
   3   5  -2  737.63   61.69
   3   5  -2  589.44   42.40
   3   5  -2  673.63   42.40
  -3   5   2  593.84   62.39
   3  -5   2  657.93   63.79
  -3   5   2  692.03   65.59
  -3  -5  -2  614.84   58.29
   3  -5   2  673.33   61.99
   3   5   2  624.44   59.09
  -3  -5   2  584.44   54.69
   3   5   2  594.54   80.59
  -3  -5   2  715.33   61.49
   3  -5  -2  601.84   62.09
   3   5   2  571.24   55.69
   3  -5  -2  600.24   58.89
  -3   5  -2  639.04   66.29
  -3   5  -2  631.44   61.79
  -3   5  -2  654.73   60.29
   3  -5  -2  638.64   47.60
   4   5  -2  319.17   39.20
  -4  -5  -2  259.97   45.00
   4   5  -2  280.17   37.30
  -4   5   2  307.87   46.10
   4  -5   2  295.37   51.69
  -4  -5  -2  252.07   47.20
  -4   5   2  178.68   42.90
  -4  -5  -2  271.37   43.90
   4   5  -2  354.46   49.99
   4  -5   2  252.77   45.80
   4  -5   2  332.47   52.29
   4   5   2  275.57   46.60
  -4  -5   2  282.57   44.20
   4  -5  -2  273.37   47.50
  -4   5  -2  300.87   46.30
   4  -5  -2  224.78   44.90
  -4   5  -2  300.87   51.99
  -4  -5   2  285.07   41.00
   4   5   2  268.17   44.10
   4   5   2  294.67   49.99
   4  -5  -2  273.47   35.50
  -4   5  -2  324.67   54.09
  -4  -5   2  325.47   45.80
   5   5  -2  953.10   84.49
  -5  -5  -2 1067.99   83.59
   5  -5   2 1238.88   90.99
   5  -5   2 1230.58   87.19
  -5   5   2 1178.58   74.39
  -5   5   2 1255.47   97.09
   5   5  -2 1151.48   83.99
  -5   5   2 1126.69   91.29
   5  -5   2 1125.39   90.69
  -5  -5  -2  972.20   86.59
  -5  -5  -2 1155.08   88.49
   5   5  -2 1202.08   91.99
  -5   5  -2 1115.09   97.69
  -5  -5   2 1200.08   78.39
  -5  -5   2 1118.99   82.29
   5   5   2 1094.69   81.49
   5  -5  -2 1042.30   82.59
  -5   5  -2 1209.28   85.99
   5  -5  -2 1011.10   85.79
  -5   5  -2 1092.09   92.49
   5   5   2 1203.08   87.99
  -5  -5   2 1238.08   74.39
   5  -5  -2 1329.17  104.09
   5   5   2 1021.10  103.59
   6   5  -2   34.90   39.30
  -6   5   2   81.19   46.30
   6   5  -2   18.50   29.60
  -6   5   2   78.89   49.50
   6  -5   2   57.39   42.70
  -6  -5  -2   59.99   43.60
  -6  -5  -2   42.90   60.79
  -6   5   2   69.29   39.20
  -6  -5  -2   89.79   49.60
   6  -5   2   79.19   46.60
   6  -5   2   65.39   43.30
   6  -5  -2  133.19   42.80
   6   5   2   56.59   42.60
  -6   5  -2   77.09   50.59
  -6   5  -2   81.69   52.49
  -6  -5   2   79.99   42.00
   6  -5  -2   82.39   36.30
  -6   5  -2   86.49   44.50
  -6  -5   2   60.79   46.20
   6   5   2  148.39   45.60
  -6  -5   2  121.99   38.00
   7  -5   2  166.28   55.09
  -7  -5  -2  136.99   53.29
   7  -5   2  162.38   47.70
   7   5  -2   88.59   45.90
  -7   5   2   82.89   51.19
   7   5  -2   88.69   36.50
  -7   5   2  104.39   53.09
  -7   5   2   94.49   42.40
  -7  -5  -2   67.19   44.80
   7  -5  -2   76.49   38.90
   7   5   2   49.30   43.10
  -7  -5   2  184.88   75.39
  -7   5  -2  142.49   56.59
   7   5   2   74.99   45.70
  -7  -5   2   95.19   38.80
  -7   5  -2  118.29   58.19
  -7  -5   2   73.99   48.70
  -7   5  -2   68.89   48.70
   8  -5   2   74.49   48.00
   8  -5   2   51.79   44.40
  -8   5   2   49.60   55.79
   8   5  -2  -32.60   35.50
   8   5  -2   31.70   47.60
  -8   5   2   56.29   49.60
  -8   5   2   40.20   43.90
  -8  -5  -2   40.30   46.20
   8   5   2  106.49   50.99
   8  -5  -2   81.89   42.90
  -8  -5   2   52.09   43.50
  -8  -5   2  -37.80   35.60
   8  -5  -2  -33.20   45.30
  -8   5  -2  -16.00   52.49
   8   5   2   29.20   44.00
  -8   5  -2   72.79   52.09
   9  -5   2  -63.49   59.89
   9   5  -2   48.50   52.69
   9  -5   2   63.89   53.69
  -9  -5  -2  -73.29   43.90
  -9   5   2 -107.59   46.10
  -9   5   2   14.10   55.39
  -9  -5  -2   62.89   54.19
  -9  -5   2  -43.90   43.90
  -9  -5   2    3.10   46.00
   9  -5  -2 -137.29   64.09
  -9   5  -2    9.20   60.39
   9  -5  -2   46.20   50.19
 -10  -5  -2   30.50   63.49
 -10   5   2  -66.89   60.09
  10   5  -2  -15.20   64.19
  10  -5   2  209.28   69.19
  10  -5  -2  131.79   65.59
 -10   5  -2   66.19   87.39
 -10  -5   2   73.59   53.19
   0   6   2 1261.17   75.49
   0  -6   2 1367.46   72.29
   0  -6   2 1348.27   66.99
   0   6   2 1290.97   75.09
   0  -6   2 1381.36   71.79
   0  -6  -2 1365.96   76.79
   0   6  -2 1425.16   70.39
   0  -6  -2 1394.06   75.89
   0  -6   2 1347.67   70.39
   0  -6  -2 1362.56   62.09
   1  -6   2  253.87   41.10
  -1   6   2  274.77   42.30
   1   6  -2  267.07   42.90
  -1   6   2  252.07   41.80
  -1  -6  -2  261.17   39.00
   1  -6   2  281.47   39.60
  -1  -6  -2  307.17   43.00
  -1  -6  -2  306.67   51.39
   1   6  -2  271.17   39.10
   1  -6   2  263.57   40.70
  -1   6  -2  280.77   42.30
   1  -6  -2  204.58   37.30
   1   6   2  246.78   36.90
  -1  -6   2  286.47   44.00
   1   6   2  233.18   39.30
  -1   6  -2  254.77   40.20
   1  -6  -2  265.67   42.80
   1  -6  -2  221.58   29.80
  -1  -6   2  255.07   36.90
   1   6   2  267.87   67.39
   1  -6  -2  262.77   35.50
  -1  -6   2  294.27   41.70
  -2  -6  -2   87.69   32.00
   2   6  -2   71.29   24.20
  -2   6   2   95.79   35.00
   2  -6   2   51.89   31.30
   2   6  -2  105.79   26.30
   2  -6   2   99.49   36.40
  -2   6   2   73.29   21.70
  -2  -6  -2   67.29   28.50
   2  -6   2   52.29   33.00
   2   6  -2  107.79   34.00
  -2  -6  -2   64.29   33.90
  -2   6   2  103.59   34.50
   2  -6  -2   87.19   25.70
   2  -6  -2   84.99   32.10
  -2  -6   2  137.39   31.10
   2  -6  -2   86.99   35.00
  -2   6  -2   93.69   33.40
   2   6   2   86.39   31.30
  -2  -6   2  113.39   27.70
   2   6   2   46.80   29.70
  -2   6  -2   80.09   28.00
  -2  -6   2   99.09   37.70
  -2   6  -2  100.59   35.60
  -3   6   2  172.28   42.10
   3   6  -2  145.99   26.80
   3  -6   2  144.59   38.10
   3   6  -2  154.18   26.90
  -3  -6  -2  205.68   40.00
   3   6  -2  190.38   39.40
  -3   6   2  154.28   26.90
  -3  -6  -2  214.18   50.39
  -3   6   2  162.78   40.80
  -3  -6  -2  167.88   35.00
   3  -6   2  235.18   45.90
   3  -6   2  134.59   40.30
   3  -6  -2  150.48   40.40
   3  -6  -2  171.98   31.10
  -3   6  -2  190.78   44.20
   3   6   2  156.88   35.60
  -3  -6   2  213.78   35.70
  -3  -6   2  162.98   36.60
  -3   6  -2  127.79   33.50
   3  -6  -2  131.89   37.20
   3   6   2  159.38   38.10
   3   6   2   68.89   30.20
  -3   6  -2  149.39   41.70
   4   6  -2  165.68   29.40
  -4   6   2  197.08   54.59
  -4   6   2  148.09   32.20
   4   6  -2  247.48   46.90
  -4  -6  -2  140.69   37.20
  -4  -6  -2  174.78   42.50
  -4   6   2  124.89   41.20
   4  -6   2  200.08   49.00
   4  -6   2  123.49   41.50
   4   6  -2  215.28   32.60
   4  -6   2  179.48   45.10
  -4  -6  -2  178.18   44.60
  -4   6  -2  172.88   46.70
   4   6   2  138.39   39.10
  -4  -6   2  125.19   35.60
   4  -6  -2  197.08   35.70
   4  -6  -2  106.79   39.70
  -4   6  -2  105.69   39.20
   4   6   2  127.39   40.30
  -4   6  -2  143.69   47.50
   4   6   2  178.48   40.80
  -4  -6   2  153.98   36.70
  -4  -6   2  141.49   35.70
   4  -6  -2  208.38   48.10
   5   6  -2  977.50   60.29
   5  -6   2 1114.59   85.99
  -5   6   2  852.71   71.59
   5   6  -2  980.00   85.79
   5  -6   2  988.40   93.09
  -5  -6  -2  983.60   84.19
   5   6  -2  910.41   71.29
  -5   6   2  999.10   95.99
   5  -6   2 1052.89   90.39
  -5  -6  -2 1028.80   88.39
  -5   6   2 1034.00   90.69
   5   6   2  936.21   76.09
  -5   6  -2 1247.78  122.29
  -5  -6   2 1024.60   80.69
   5   6   2  930.11   85.89
  -5  -6   2 1020.90   77.29
  -5   6  -2 1045.60   83.69
   5  -6  -2  878.51   72.09
  -5   6  -2 1057.89   99.69
   5  -6  -2  852.51   87.19
   5  -6  -2 1026.50   86.49
  -5  -6   2  970.60   70.59
   5   6   2  905.21   79.29
  -6  -6  -2   34.10   36.10
   6  -6   2  184.68   50.39
   6   6  -2   26.20   38.40
  -6   6   2  107.49   44.50
  -6  -6  -2   46.30   44.30
   6   6  -2   38.50   27.70
   6  -6   2   55.69   38.80
  -6   6   2   91.99   37.60
  -6  -6  -2  115.69   44.30
   6  -6   2   59.29   46.40
  -6   6   2  -39.90   42.70
   6  -6  -2   22.80   42.90
   6   6   2   55.39   41.40
   6  -6  -2   61.79   33.50
  -6  -6   2  121.19   43.50
  -6  -6   2   46.40   38.80
  -6   6  -2  -30.10   40.10
   6   6   2   -3.70   47.50
  -6  -6   2   18.40   31.60
  -6   6  -2  195.28   85.89
   6  -6  -2   86.09   50.19
  -6   6  -2    8.60   45.80
   7  -6   2  537.45   87.49
   7   6  -2  515.45   59.09
  -7  -6  -2  666.53   79.19
  -7   6   2  423.86   74.69
  -7  -6  -2  516.75   85.79
   7  -6   2  615.94   80.59
   7   6  -2  570.24   81.89
  -7   6   2  631.44   91.59
   7  -6  -2  484.45   66.79
  -7  -6   2  474.65   64.69
   7  -6  -2  442.36   79.89
   7   6   2  470.65   74.39
  -7   6  -2  649.04   97.69
   7   6   2  450.85   72.69
  -7   6  -2  460.75  112.39
  -7  -6   2  477.35   72.19
  -7   6  -2  702.63   98.29
  -8  -6  -2   66.29   50.19
  -8   6   2    3.70   48.30
   8   6  -2  -24.80   45.60
   8  -6   2   91.29   53.79
  -8  -6  -2   79.69   40.90
   8  -6   2  -27.90   41.60
  -8   6   2   16.70   44.10
  -8   6   2  -34.30   50.59
  -8   6  -2  -13.30   62.59
  -8   6  -2    9.10   57.49
   8  -6  -2   53.09   42.60
  -8  -6   2  -22.60   40.30
  -8  -6   2   31.10   41.90
   8   6   2  -61.59   44.10
  -9  -6  -2   53.09   52.59
   9  -6   2   69.49   69.89
   9  -6   2  -23.00   52.49
  -9   6   2  -39.50   67.49
  -9  -6  -2   25.40   56.39
  -9   6   2  214.58   59.09
   9   6   2   74.69   56.39
   9   6   2    8.10   79.89
  -9  -6   2   43.90   52.79
  -9   6  -2  198.98   84.09
   9  -6  -2  -32.50   70.69
   9  -6  -2   46.80   49.60
  -9  -6   2   93.79   53.69
 -10  -6  -2   71.69   61.29
 -10   6   2   29.40   66.99
  10  -6   2  -76.69   66.89
  10  -6  -2  168.68   73.99
   0   7  -2   14.10   24.70
   0  -7   2  -22.10   24.20
   0  -7   2   -1.70   20.60
   0  -7  -2  -27.90   24.20
   0  -7  -2  -10.70   19.70
   0   7   2   29.80   31.70
   0  -7  -2    9.10   29.90
   0  -7   2   -2.70   25.30
   0  -7   2   25.60   25.80
   0   7   2  -31.50   26.00
   1  -7   2   55.39   31.90
  -1   7   2   45.90   32.80
   1   7  -2   30.20   26.70
   1   7  -2   54.69   25.70
  -1  -7  -2   63.89   30.50
   1  -7   2   29.30   29.30
  -1  -7  -2   12.50   29.90
   1  -7   2    8.50   27.20
  -1   7   2   54.49   32.40
  -1  -7  -2   22.30   22.30
  -1   7  -2   69.19   30.90
  -1  -7   2   53.79   28.60
  -1  -7   2   36.60   29.30
   1  -7  -2   57.09   30.20
  -1   7  -2   14.00   24.20
   1   7   2   35.20   29.60
  -1  -7   2   32.40   26.10
   1   7   2   48.40   29.40
   1  -7  -2   46.90   32.10
   1  -7  -2   13.00   20.90
  -1   7  -2   31.20   31.00
   1  -7  -2   55.29   24.60
   1   7   2   38.60   26.40
  -1  -7   2   55.59   28.10
  -2  -7  -2   91.29   29.70
   2   7  -2  112.09   28.90
  -2  -7  -2   68.89   30.60
   2  -7   2   39.10   33.30
  -2   7   2  103.69   36.80
  -2   7   2  102.19   39.00
   2  -7   2   75.49   34.60
   2   7  -2   91.59   27.60
   2   7  -2  102.59   33.70
   2  -7   2   89.29   34.70
  -2  -7  -2   24.70   32.80
  -2   7  -2   63.79   34.20
   2  -7  -2   86.49   34.10
  -2   7  -2   87.59   35.50
  -2  -7   2   88.49   31.30
   2   7   2   75.69   30.30
   2   7   2   86.39   33.60
  -2  -7   2  103.49   31.70
  -2   7  -2   61.39   26.40
   2  -7  -2   91.09   35.10
   2  -7  -2   86.39   29.70
  -2  -7   2  110.19   29.50
   3   7  -2   -1.40   22.70
  -3   7   2   47.10   22.00
   3  -7   2   36.10   33.60
   3  -7   2   45.50   35.70
   3  -7   2   12.80   33.30
  -3  -7  -2   18.30   27.90
   3   7  -2   51.59   24.60
  -3   7   2   19.50   30.30
   3   7  -2   76.49   36.00
  -3   7   2   42.80   36.70
  -3  -7  -2   14.30   31.70
   3   7   2   58.19   31.20
  -3   7  -2   42.10   35.00
  -3  -7   2   45.30   29.80
  -3   7  -2   44.30   27.90
   3  -7  -2   29.70   31.50
  -3  -7   2   63.89   30.90
  -3  -7   2   78.09   29.30
   3  -7  -2   12.50   26.60
   3   7   2   37.00   30.80
   3   7   2   77.99   31.60
   3  -7  -2   55.79   36.10
  -4   7   2   78.49   43.40
  -4  -7  -2  -14.50   34.90
   4  -7   2  -15.90   36.60
   4  -7   2   54.99   39.30
   4  -7   2   33.00   40.90
   4   7  -2   58.99   25.30
   4   7  -2   76.19   38.50
  -4   7   2    1.40   35.80
  -4  -7  -2   16.00   33.90
   4   7  -2   35.90   26.50
  -4   7   2   52.79   27.50
  -4  -7  -2  -12.90   28.00
  -4  -7   2   28.80   28.90
  -4   7  -2  -26.00   38.10
  -4   7  -2   16.60   30.90
   4  -7  -2   62.39   31.20
   4   7   2   55.49   34.50
   4  -7  -2   82.19   39.10
   4   7   2   42.10   33.20
  -4  -7   2    1.70   30.70
   4   7   2  -14.80   32.20
  -4   7  -2   96.19   43.90
  -4  -7   2   41.90   31.10
   4  -7  -2   40.10   41.20
  -5   7   2  739.13   70.89
  -5   7   2 1047.70  101.69
   5  -7   2  975.70   88.99
  -5  -7  -2  988.90   89.99
  -5  -7  -2  792.62  125.59
  -5  -7  -2  777.12   98.79
   5   7  -2 1000.70   63.99
   5  -7   2  838.52   92.19
   5   7  -2  930.11   61.79
   5  -7   2  967.40   91.59
   5   7  -2  901.81   87.79
  -5   7   2  920.21   93.29
   5   7   2  883.21   76.99
   5  -7  -2  875.71   69.69
   5   7   2  975.30   89.59
  -5  -7   2  930.41   84.29
  -5  -7   2  989.80   78.29
  -5   7  -2 1001.20   87.39
   5  -7  -2  951.90   92.49
  -5   7  -2  911.91   98.99
   5   7   2  943.41   80.69
  -5   7  -2  874.41   92.39
  -5  -7   2  873.81   71.69
   6   7  -2  -37.40   28.80
  -6  -7  -2  -61.89   35.80
  -6   7   2   16.70   44.90
   6  -7   2  -25.60   40.30
   6  -7   2   33.50   44.10
  -6   7   2   -4.70   44.20
   6   7  -2  -29.30   37.20
  -6   7   2  -36.70   35.00
  -6  -7  -2   29.90   42.00
  -6  -7  -2   19.50   34.70
   6  -7   2    4.90   35.10
  -6   7  -2   38.20   43.00
   6   7   2   -5.40   42.10
  -6  -7   2   18.40   36.10
  -6   7  -2  -37.00   40.60
  -6  -7   2  -36.30   30.60
   6  -7  -2  -12.30   37.70
   6   7   2   -0.40   39.70
  -6   7  -2   75.89   50.59
  -6  -7   2    7.60   36.80
   6  -7  -2   -1.40   32.40
   7   7  -2   20.00   43.60
  -7   7   2  -23.00   49.70
   7  -7   2   77.59   49.10
  -7  -7  -2   31.40   45.70
   7  -7   2  -71.19   37.90
  -7  -7  -2   84.29   48.20
   7   7  -2   30.50   33.00
  -7   7   2   61.19   50.29
  -7   7  -2    3.20   53.79
   7  -7  -2    1.20   43.80
   7   7   2  -21.30   38.90
   7   7   2   66.39   42.60
  -7   7  -2  -97.49   41.50
  -7  -7   2   12.70   38.70
   7  -7  -2  -43.50   32.10
  -7  -7   2   -5.00   32.30
  -7   7  -2    1.00   52.79
  -8   7   2  -58.09   55.39
  -8  -7  -2  112.49   54.49
   8  -7   2   82.79   51.09
  -8   7   2   40.10   55.29
   8   7  -2  113.79   45.60
  -8   7   2    3.80   46.40
   8   7  -2  188.68   64.19
   8  -7   2    4.70   59.19
  -8  -7  -2   -1.80   47.80
  -8   7  -2  129.29   65.29
  -8  -7   2   91.19   41.80
   8  -7  -2   67.69   64.89
   8   7   2   78.99   56.39
  -8  -7   2   66.19   45.70
  -8   7  -2   78.39   67.39
   8  -7  -2   41.70   47.50
   8   7   2  186.28   59.09
   9   7  -2   -5.50   56.79
  -9  -7  -2  -30.70   49.60
   9  -7   2  -19.70   68.19
  -9   7   2  -41.20   52.29
  -9   7   2  -67.99   58.39
  -9  -7  -2  -93.59   50.19
   9  -7   2   11.80   59.29
   9  -7  -2   -6.30   46.20
  -9   7  -2  -83.69   61.19
   9   7   2   95.29   57.69
 -10   7   2  -52.99   65.79
  10  -7  -2   48.30   71.69
   0  -8   2 1454.25   77.29
   0  -8  -2 1447.06   73.39
   0   8   2 1558.14   89.49
   0   8  -2 1497.35   82.89
   0   8   2 1423.06   90.09
   0  -8  -2 1622.64   91.69
   0  -8   2 1513.85   82.59
   0  -8   2 1597.34   94.89
   0  -8   2 1666.03   86.89
   0  -8  -2 1557.54   80.49
   0  -8  -2 1469.25   86.19
   1   8  -2 2171.68   93.79
   1   8  -2 2133.39   95.39
   1  -8   2 2132.49  103.59
  -1  -8  -2 2112.09  106.59
  -1   8   2 2088.19  105.69
   1  -8   2 2108.69   97.69
  -1  -8  -2 2097.39   92.99
   1  -8   2 2133.69  103.49
  -1  -8  -2 2129.99  100.89
  -1   8   2 2116.09  106.89
   1   8   2 2033.40  103.59
  -1  -8   2 2145.69   97.19
  -1   8  -2 2071.59  103.19
   1  -8  -2 2138.99   89.79
  -1  -8   2 2206.78   97.69
  -1  -8   2 2320.17  142.69
   1  -8  -2 2122.09  103.09
   1   8   2 2143.79  101.99
  -1  -8   2 2224.58  100.99
   1  -8  -2 2055.09   85.09
  -1   8  -2 2076.29  103.39
   1   8   2 2144.69   97.59
   1  -8  -2 2182.88  108.29
   2  -8   2   27.70   34.20
   2  -8   2   20.50   33.40
  -2   8   2   60.69   39.80
   2   8  -2   34.90   28.30
  -2  -8  -2   35.00   28.80
   2   8  -2   39.10   28.00
  -2  -8  -2   39.50   27.70
  -2  -8  -2   41.30   34.60
  -2   8   2   13.80   33.90
   2   8  -2   90.39   36.30
   2  -8   2   34.80   32.30
  -2  -8   2   35.50   28.70
  -2   8  -2   59.49   37.80
  -2  -8   2  112.19   34.50
  -2   8  -2    2.20   25.40
   2  -8  -2   -4.70   49.10
   2   8   2   12.80   29.40
  -2   8  -2   40.80   32.70
   2  -8  -2   30.10   28.40
  -2  -8   2   40.80   28.50
   2  -8  -2   42.70   36.70
   2   8   2   38.90   32.20
   3   8  -2   12.90   26.30
   3   8  -2  -24.30   23.70
  -3   8   2   47.40   42.90
   3  -8   2   36.10   55.59
   3  -8   2   -3.40   34.60
  -3   8   2  -37.60   20.40
  -3  -8  -2  -23.10   32.00
  -3   8   2  -50.09   31.60
  -3  -8  -2  -41.10   24.50
   3   8  -2   -1.10   32.30
   3  -8   2   16.20   33.40
  -3  -8   2  -20.20   26.00
  -3  -8   2   18.60   29.60
   3  -8  -2   38.80   36.90
  -3   8  -2   27.70   38.60
  -3   8  -2  -21.30   26.60
   3  -8  -2   -0.10   29.70
  -3  -8   2   27.80   29.00
   3   8   2   -4.90   30.20
   3   8   2   12.70   29.60
   3   8   2  -10.20   33.60
   3  -8  -2   -6.40   29.10
  -3   8  -2   20.40   35.50
  -4   8   2  132.09   50.49
  -4  -8  -2  112.79   45.80
   4   8  -2  205.38   50.79
   4   8  -2  183.28   37.50
   4  -8   2  164.78   49.70
  -4   8   2  103.09   47.60
  -4  -8  -2  129.19   46.30
   4   8  -2  176.08   43.10
   4  -8   2  243.38   56.69
  -4   8   2  120.39   35.10
  -4  -8  -2  152.18   45.00
   4  -8   2  172.98   52.59
   4   8   2  138.49   43.40
   4   8   2  131.59   44.40
  -4   8  -2  173.48   56.59
  -4   8  -2  140.19   51.39
   4   8   2  144.79   45.50
   4  -8  -2  226.18   51.09
  -4  -8   2  145.59   41.80
  -4  -8   2  183.48   42.30
   4  -8  -2  233.58   72.89
  -4   8  -2  202.68   42.70
   4  -8  -2  115.39   47.80
   5  -8   2   74.79   48.40
  -5   8   2  162.48   47.80
  -5  -8  -2   49.00   46.10
  -5  -8  -2   55.29   42.20
  -5  -8  -2   41.30   46.70
   5   8  -2   59.09   31.20
  -5   8   2   57.79   52.49
  -5   8   2  145.19   54.69
   5   8  -2   98.39   46.90
   5  -8   2  119.89   47.90
   5  -8   2  113.39   50.89
  -5   8  -2  138.29   56.49
   5  -8  -2  114.89   50.29
   5  -8  -2  119.99   39.30
  -5   8  -2   24.50   45.70
   5   8   2  127.19   44.20
  -5  -8   2   62.99   40.40
  -5  -8   2  128.79   43.60
  -5   8  -2   40.20   37.40
   5   8   2   67.89   51.79
   5  -8  -2  117.39   48.40
  -5  -8   2   67.49   38.00
   6  -8   2   46.90   45.20
  -6   8   2  100.79   38.30
   6   8  -2   12.70   41.50
   6  -8   2  106.59   52.89
   6   8  -2   99.99   34.20
   6  -8   2   76.59   52.19
  -6  -8  -2  111.89   49.40
  -6  -8  -2   37.30   43.60
  -6   8   2   10.60   50.09
  -6   8   2   29.30   49.90
  -6   8  -2   -0.70   46.40
  -6   8  -2   54.29   53.09
   6   8   2  164.58   44.00
   6   8   2   80.59   45.50
  -6   8  -2   88.09   43.80
   6  -8  -2   91.69   50.59
  -6  -8   2  124.59   38.00
   6  -8  -2   80.49   38.10
  -7   8   2   60.59   63.19
   7   8  -2   97.49   50.69
  -7   8   2   93.79   43.10
  -7   8   2  242.38   68.49
   7  -8   2  127.99   54.09
   7   8  -2  119.39   47.60
   7  -8   2  149.79   61.99
  -7  -8  -2  175.28   51.69
  -7  -8  -2   84.99   50.59
  -7  -8   2  123.09   45.30
  -7   8  -2  180.58   52.99
   7  -8  -2  130.79   44.60
  -7  -8   2  121.39   40.00
  -7   8  -2  195.58   69.49
  -7   8  -2  120.99   67.89
   7   8   2  123.09   53.69
   7  -8  -2  133.59   58.29
   8  -8   2   -1.50   50.29
   8  -8   2  132.19   62.39
  -8   8   2   -7.20   53.39
  -8  -8  -2   48.20   51.49
  -8  -8  -2  108.59   50.49
   8   8  -2    0.80   54.49
  -8   8   2  -53.09   88.89
   8  -8  -2   58.39   48.60
  -8   8  -2  -48.50   65.29
   8   8   2   95.29   59.79
  -8  -8   2   -9.60   38.00
  -8   8  -2   43.00   62.79
   8  -8  -2    4.80   58.19
  -8  -8   2   51.09   47.30
   8   8   2  -63.59   50.09
  -9  -8  -2   -0.20   64.19
   9  -8   2   41.20   81.19
  -9   8   2   78.39   72.59
   9   8  -2  -37.50   60.59
   9  -8   2  -22.30   57.39
  -9  -8   2  113.79   54.19
   9  -8  -2  165.78   62.99
  -9  -8   2  143.29   57.09
  -9   8  -2   19.10   72.99
   0  -9  -2  -22.80   24.80
   0  -9   2  -19.70   27.70
   0  -9  -2   11.70   24.70
   0  -9   2    6.50   24.50
   0   9   2  -17.40   29.30
   0  -9   2    6.10   28.50
   0  -9  -2    0.40   31.30
   0   9   2   16.20   35.90
   0  -9   2   -6.30   27.40
   0  -9  -2    2.90   28.50
   0   9  -2  -10.40   27.80
  -1  -9  -2   37.20   31.80
  -1  -9  -2    8.00   25.80
  -1   9   2   49.90   39.70
  -1  -9  -2   49.10   37.20
  -1   9   2   13.50   33.50
   1  -9   2   43.30   31.90
   1  -9   2   -0.40   29.70
   1   9  -2   -1.90   29.20
   1  -9   2   24.20   33.60
   1   9  -2   14.70   29.50
   1  -9  -2   60.09   26.60
  -1  -9   2  -10.80   28.20
  -1  -9   2   58.19   30.50
  -1  -9   2   37.60   30.60
   1  -9  -2   14.80   28.50
  -1  -9   2  -52.79   27.80
   1  -9  -2   46.00   36.60
   1   9   2   23.50   32.90
   1   9   2   15.00   34.10
   1   9   2   51.59   32.60
  -1   9  -2   23.20   33.70
  -1   9  -2  -11.20   29.50
   1  -9  -2  -35.70   27.30
   2  -9   2  197.88   47.10
   2  -9   2  199.58   45.80
  -2   9   2  102.39   43.20
  -2  -9  -2  228.28   44.80
   2   9  -2  130.89   36.60
   2   9  -2  138.59   36.70
  -2  -9  -2  177.98   48.00
  -2  -9  -2  167.28   37.70
  -2   9   2  240.68   53.19
   2  -9  -2  175.58   45.60
   2  -9  -2  174.28   47.80
   2   9   2  119.89   61.49
  -2   9  -2  159.88   46.80
  -2   9  -2  169.18   38.10
   2   9   2  135.49   39.60
  -2   9  -2  142.79   47.00
  -2  -9   2  168.58   41.60
   2  -9  -2  128.79   29.40
  -2  -9   2  200.18   39.30
   2   9   2  119.29   40.60
  -2  -9   2  192.98   42.30
   2  -9  -2  171.78   47.40
   3   9  -2   80.49   41.40
   3   9  -2   -7.70   31.00
   3  -9   2   24.70   42.10
  -3   9   2   27.00   41.60
  -3   9   2   34.50   41.30
   3   9  -2   14.30   30.50
  -3  -9  -2  -19.40   32.50
   3  -9   2   39.10   39.90
   3  -9   2   35.70   39.70
  -3  -9  -2    6.80   38.00
  -3  -9  -2  -16.40   31.40
  -3  -9   2   12.20   31.40
  -3   9  -2  -39.00   40.40
   3   9   2   74.29   35.30
   3   9   2    8.40   36.90
  -3  -9   2   62.79   36.20
   3  -9  -2   12.00   36.60
   3  -9  -2   80.29   44.70
   3  -9  -2   51.59   38.70
  -3  -9   2    6.30   29.70
   3   9   2  -10.00   58.69
  -3   9  -2   53.49   44.70
  -3   9  -2  -24.10   28.10
  -4  -9  -2   24.60   42.10
  -4   9   2   31.20   45.90
   4  -9   2   68.59   45.80
   4  -9   2   -8.40   40.30
   4  -9   2   10.80   42.50
  -4   9   2    4.40   29.30
   4   9  -2   11.60   30.40
   4   9  -2   27.80   41.10
  -4   9   2   -2.30   41.50
  -4  -9  -2   81.29   43.10
  -4  -9  -2   33.80   52.79
   4  -9  -2   48.50   38.80
  -4  -9   2   67.79   36.80
  -4   9  -2  -72.59   41.40
   4   9   2   39.30   40.60
   4   9   2   37.80   37.60
   4  -9  -2   62.89   44.70
  -4   9  -2   88.89   38.00
   4  -9  -2    7.20   37.50
  -4   9  -2    6.80   43.10
   4   9   2  -15.60   37.90
  -5  -9  -2   45.80   42.20
   5  -9   2   40.90   40.40
  -5   9   2   -8.40   43.70
  -5   9   2   75.79   51.99
   5  -9   2   37.60   42.90
  -5   9   2  -10.20   31.20
   5  -9   2   12.40   44.20
   5   9  -2   24.90   30.40
  -5  -9  -2    6.70   40.90
  -5  -9  -2   -3.00   35.30
   5   9  -2  -25.40   35.60
  -5  -9   2  -12.90   34.60
   5   9   2   17.90   38.40
   5   9   2  -16.60   38.10
   5  -9  -2   32.30   34.40
  -5   9  -2  -35.30   47.00
   5  -9  -2  -73.39   36.50
   5  -9  -2   43.70   44.90
  -5   9  -2   35.30   48.70
  -5  -9   2   38.00   37.30
  -5  -9   2  -19.40   34.10
  -5   9  -2  -10.90   33.90
  -6   9   2  131.99   64.39
  -6  -9  -2   79.69   45.50
  -6   9   2   70.09   56.09
   6  -9   2   33.20   53.49
   6  -9   2   34.30   44.60
   6   9  -2   80.39   34.50
   6   9  -2   22.90   45.90
  -6  -9  -2   27.50   45.60
   6  -9   2   21.30   48.70
  -6   9   2   88.49   38.80
  -6   9  -2   36.30   40.90
  -6  -9   2   53.49   36.60
   6   9   2   50.69   44.30
  -6   9  -2  163.78   57.09
   6  -9  -2   78.29   36.90
  -6  -9   2   38.50   40.90
   6  -9  -2   67.99   49.00
   6   9   2   40.90   41.90
  -6   9  -2   -2.00   53.09
  -7  -9  -2    2.10   45.10
  -7  -9  -2  -21.30   40.50
   7  -9   2   16.10   52.79
  -7   9   2  -12.90   82.79
   7   9  -2   -4.90   44.60
   7   9  -2   49.10   45.90
  -7   9   2  -54.19   38.30
  -7   9   2   95.39   62.89
   7   9   2   72.59   50.99
   7  -9  -2   70.19   37.50
   7  -9  -2   26.70   48.00
  -7   9  -2  -50.19   56.59
   7   9   2   90.19   50.39
  -7  -9   2    4.20   38.50
  -7   9  -2    1.70   52.89
  -7  -9   2  -17.10   36.70
  -7   9  -2    6.90   42.80
  -8   9   2  136.69   68.99
  -8   9   2  -32.50   42.90
  -8  -9  -2  -27.30   46.80
   8  -9   2   55.29   54.39
   8  -9   2   80.59   67.99
  -8  -9  -2   49.30   51.69
  -8   9   2  -29.00   57.99
   8   9   2  -62.19   45.10
  -8   9  -2  -45.20   59.99
   8  -9  -2   -5.60   43.90
  -8   9  -2   51.99   66.49
   8   9   2 -113.19   62.79
   8  -9  -2  -58.99   59.49
  -8  -9   2   95.59   48.60
   9  -9   2 -129.59   58.29
  -9   9   2  -25.70   75.29
  -9  -9  -2   94.29   53.69
  -9   9  -2   39.20   75.09
   9  -9  -2   61.39   64.09
  -9  -9   2   32.50   47.30
  -9  -9   2   84.69   54.59
   0 -10   2  474.85   67.99
   0 -10   2  490.95   65.09
   0 -10  -2  574.84   75.39
   0 -10   2  442.16   57.99
   0  10   2  552.54   76.09
   0  10   2  475.15   69.19
   0 -10  -2  487.95   61.59
   0 -10  -2  480.25   56.59
   0 -10   2  535.15   68.59
   0  10  -2  436.76   66.59
   0 -10  -2  427.36   66.59
   1 -10   2 1425.86   95.59
   1 -10   2 1299.07   90.39
  -1 -10  -2 1231.18   87.19
   1  10  -2 1323.97   86.19
  -1 -10  -2 1289.87   93.59
   1 -10   2 1190.98   79.99
  -1  10   2 1277.97   96.99
   1 -10   2 1267.97   88.69
   1  10  -2 1365.46   94.59
  -1  10   2 1254.27  100.69
  -1 -10  -2 1257.67   81.29
  -1 -10   2 1302.07   88.19
   1  10   2 1251.27   89.89
   1 -10  -2 1178.48   78.49
   1 -10  -2 1339.07  150.48
   1  10   2 1298.57   94.99
  -1 -10   2 1278.67   83.59
   1 -10  -2 1308.17   75.19
  -1  10  -2 1164.78   90.99
  -1 -10   2 1343.57   86.89
  -1 -10   2 1364.16   90.59
   1 -10  -2 1195.68   89.69
  -1  10  -2 1332.97   94.79
   2 -10   2   98.99   47.20
  -2  10   2  142.19   53.39
   2  10  -2  218.38   42.90
   2  10  -2   96.59   39.80
  -2  10   2  264.37   57.39
   2 -10   2  164.88   49.80
   2 -10   2  178.28   52.99
  -2 -10  -2  171.38   47.00
  -2 -10  -2  146.99   49.40
  -2 -10  -2  166.88   42.00
  -2  10  -2  132.19   47.40
   2 -10  -2  153.58   48.30
   2 -10  -2  207.58   51.09
   2 -10  -2  118.09   40.20
  -2 -10   2  217.38   49.50
   2  10   2  178.38   48.40
  -2 -10   2  168.58   44.10
  -2 -10   2  161.18   42.20
  -2  10  -2  122.49   48.70
  -2  10  -2  155.88   42.00
  -2 -10   2  265.17   49.30
   2 -10  -2  142.49   35.10
  -3 -10  -2    0.80   30.60
  -3  10   2   35.80   42.30
   3 -10   2    7.00   42.20
  -3 -10  -2   52.69   42.30
  -3  10   2   34.70   44.00
   3  10  -2   31.00   36.20
   3 -10   2   34.60   43.40
   3 -10   2   54.59   45.90
   3  10  -2   24.40   41.00
   3  10  -2    0.20   33.20
  -3 -10  -2   35.80   39.40
  -3 -10   2   79.99   39.30
   3  10   2   -1.00   38.10
  -3  10  -2  106.19   48.40
  -3  10  -2   56.89   47.70
   3 -10  -2   69.09   37.80
  -3 -10   2   64.69   39.20
  -3  10  -2    0.60   30.60
  -3 -10   2   23.10   33.50
   3 -10  -2   48.80   44.90
   3 -10  -2   52.59   42.50
   3  10   2   72.29   38.70
   3  10   2   36.70   42.20
  -4 -10  -2   57.29   43.70
   4 -10   2   -5.50   42.20
   4 -10   2  103.89   51.99
  -4  10   2   82.09   49.30
   4  10  -2   83.69   54.49
  -4  10   2  102.59   54.69
  -4  10   2   23.80   29.50
   4  10  -2   78.99   44.90
   4 -10   2   83.29   47.60
  -4 -10  -2   58.29   40.40
  -4 -10   2  122.09   40.80
   4  10   2   46.60   39.60
  -4  10  -2   39.30   35.80
   4 -10  -2   72.29   38.80
  -4  10  -2   48.20   51.69
   4 -10  -2   66.09   49.30
   4 -10  -2  118.29   48.50
  -4 -10   2   42.10   39.20
  -4  10  -2   81.69   52.49
   5 -10   2  362.96   76.79
  -5 -10  -2  367.96   65.29
  -5  10   2  285.67   68.19
   5 -10   2  358.26   63.89
   5  10  -2  267.77   59.19
  -5  10   2  434.56   80.09
   5 -10   2  262.07   69.49
  -5  10   2  390.06   57.19
  -5 -10  -2  261.47   59.89
   5  10  -2  234.88   43.70
   5 -10  -2  360.96   71.79
  -5  10  -2  313.47   64.89
  -5  10  -2  428.06   82.89
   5 -10  -2  261.67   49.99
  -5 -10   2  277.87   82.39
   5  10   2  268.97   56.89
   5 -10  -2  220.18   62.69
  -5  10  -2  330.07   55.79
   5  10   2  228.88   53.69
  -5 -10   2  433.76   63.39
  -6  10   2  104.09   61.39
   6  10  -2   92.19   39.10
  -6 -10  -2  131.69   53.49
  -6  10   2  101.89   42.20
   6 -10   2  140.29   54.09
  -6  10   2   12.60   54.69
   6  10  -2   75.29   48.40
  -6 -10  -2  116.79   49.60
  -6 -10   2   75.19   41.70
   6 -10  -2   29.00   50.49
   6 -10  -2   22.10   34.50
  -6 -10   2   90.09   42.40
   6  10   2   63.89   52.29
  -6  10  -2  -22.10   74.39
   6  10   2   42.80   43.10
  -6  10  -2   91.89   65.29
  -6  10  -2  124.99   61.19
  -7 -10  -2   77.69   49.50
  -7  10   2  -81.49   61.29
  -7  10   2   89.99   77.59
   7 -10   2   42.90   49.40
   7 -10   2 -105.99   82.99
   7  10  -2   -5.80   42.60
  -7 -10  -2  -78.79   44.60
  -7  10   2  -77.99   36.80
   7  10  -2   -1.90   49.99
  -7 -10   2  129.49   47.80
  -7 -10   2   99.09   42.60
  -7  10  -2  150.78   67.39
   7 -10  -2  -43.80   39.20
  -7  10  -2  129.19   51.79
   7  10   2  -15.60   50.19
   7 -10  -2   10.90   53.39
  -7  10  -2   37.60   64.19
   7  10   2    1.10   58.09
  -8  10   2  -19.50   62.29
  -8  10   2  231.38   69.89
  -8 -10  -2  -18.40   48.40
  -8 -10  -2   25.70   53.39
   8 -10   2  102.89   77.99
   8  10  -2   81.29   55.79
   8 -10   2  -21.00   54.99
   8  10   2  -43.60   55.99
   8 -10  -2  135.29   74.09
  -8 -10   2   35.70   49.80
   8 -10  -2   21.90   50.99
  -8  10  -2   66.49   73.39
  -8 -10   2    7.10   48.90
   9 -10   2  161.48   73.69
  -9  10   2 -141.69   67.79
  -9 -10  -2   -6.20   66.09
   9 -10  -2   64.29   64.29
  -9  10  -2  -30.30   80.49
   0 -11  -2   18.50   31.80
   0 -11   2   21.50   35.30
   0 -11   2    8.40   36.30
   0 -11   2    6.70   36.40
   0  11   2   10.90   38.40
   0 -11  -2   29.80   37.10
   0  11   2   53.19   43.10
   0 -11   2  -16.50   30.10
   0  11  -2   71.89   40.90
   0 -11  -2   20.40   41.00
   1 -11   2  117.49   39.40
  -1  11   2  129.29   51.29
  -1  11   2   90.59   48.90
  -1 -11  -2  148.89   44.50
   1  11  -2   62.79   39.40
   1 -11   2   93.49   44.10
   1 -11   2   73.09   41.50
  -1 -11  -2  112.29   38.00
   1 -11   2  107.59   49.20
   1  11  -2  138.59   43.20
  -1 -11  -2    7.60   44.00
  -1 -11   2   96.99   38.10
  -1 -11   2   85.09   41.20
   1 -11  -2  124.39   37.70
  -1 -11   2  109.99   43.30
   1  11   2   82.79   69.49
   1 -11  -2  115.99   41.00
  -1 -11   2  119.89   46.70
   1 -11  -2   85.39   45.20
   1  11   2   59.99   43.10
   1 -11  -2  123.99   49.60
  -1  11  -2  102.39   46.00
   2  11  -2   23.60   37.10
   2  11  -2  -21.70   35.20
   2 -11   2   21.30   43.70
  -2  11   2  -64.99   41.40
  -2 -11  -2   14.20   33.80
   2 -11   2   48.00   40.50
   2 -11   2   -5.90   40.90
  -2  11   2   52.29   45.00
  -2 -11  -2  -34.00   34.60
  -2 -11  -2  -55.79   38.20
   2 -11  -2   19.50   37.00
   2  11   2   -6.40   38.60
  -2 -11   2    6.40   34.50
   2 -11  -2  -13.40   39.70
   2 -11  -2   -6.60   29.20
  -2 -11   2   -4.50   32.40
  -2 -11   2  -10.20   38.10
  -2  11  -2   42.50   43.70
   2  11   2   32.60   40.40
  -2  11  -2  -26.90   41.30
   2 -11  -2    2.20   41.50
  -2 -11   2   14.80   36.00
   3 -11   2   35.40   44.70
  -3 -11  -2   -1.60   39.70
   3 -11   2   39.60   44.40
   3  11  -2  -22.30   31.40
  -3  11   2   35.80   48.30
  -3  11   2   -0.10   45.10
  -3 -11  -2   -5.60   35.80
   3 -11   2  -39.50   39.60
  -3 -11  -2   28.00   36.90
   3  11   2    9.70   38.80
  -3  11  -2   94.89   40.70
  -3  11  -2   14.70   42.80
   3 -11  -2   42.20   30.60
  -3 -11   2  -17.20   33.10
  -3 -11   2  -55.59   31.80
  -3 -11   2  -32.00   31.70
   3  11   2   -5.30   37.50
   3 -11  -2  -30.40   36.70
  -3  11  -2   33.70   44.70
   3 -11  -2   19.80   41.60
   3 -11  -2   40.20   72.59
   4  11  -2  285.17   62.59
  -4 -11  -2  154.38   51.69
   4 -11   2  245.48   64.89
  -4  11   2  212.48   64.59
  -4 -11  -2  215.08   59.29
   4  11  -2  161.18   44.10
  -4  11   2  320.17   66.39
   4 -11   2  185.88   53.79
   4 -11   2  178.28   51.99
   4 -11  -2  144.69   45.10
  -4  11  -2  164.78   60.69
   4 -11  -2  159.68   58.29
   4  11   2  161.58   52.29
  -4  11  -2  260.47   70.99
  -4 -11   2  137.69   46.50
   4 -11  -2  177.58   56.49
   4  11   2  138.19   47.20
  -4  11  -2  237.98   47.10
   5 -11   2   20.60   49.10
  -5 -11  -2   -5.60   41.90
  -5 -11  -2  -22.80   46.40
   5  11  -2    7.70   35.00
   5 -11   2  -60.49   40.50
  -5  11   2   73.49   54.19
   5  11  -2  -25.80   42.10
  -5  11   2   12.30   50.99
  -5  11   2  -20.70   32.10
   5  11   2  -27.20   42.60
  -5  11  -2   28.40   48.40
   5 -11  -2   85.09   39.00
   5 -11  -2    8.50   46.50
  -5  11  -2    0.00   40.90
  -5 -11   2  -20.20   35.50
  -5 -11   2  -13.70   36.60
   5  11   2   94.09   40.90
   5 -11  -2  -27.80   59.19
   6 -11   2   89.29   57.19
   6 -11   2   -7.80   47.10
  -6  11   2  -17.30   57.49
  -6 -11  -2  -17.10   46.70
  -6  11   2  -60.69   34.60
   6  11  -2  -55.89   44.50
  -6 -11  -2  -21.90   42.10
   6  11  -2  -34.30   46.30
  -6  11   2  -43.10   59.39
   6  11   2  -47.80   41.90
   6 -11  -2   -7.00   48.60
  -6  11  -2  118.09   49.60
  -6 -11   2   25.00   39.70
  -6  11  -2   27.30   60.39
   6 -11  -2    1.30   38.70
  -6 -11   2  -48.60   37.60
  -6  11  -2   53.89   60.89
  -7  11   2   38.40   72.59
  -7  11   2  105.89   66.49
  -7 -11  -2  -49.40   50.09
   7 -11   2   69.89   52.29
  -7 -11  -2   30.80   47.70
   7  11  -2   -1.00   55.59
  -7  11   2    9.80   39.30
   7 -11   2   60.09   63.29
   7  11   2   87.69   56.89
  -7  11  -2   94.09   68.89
  -7 -11   2    2.00   42.80
  -7  11  -2   -3.90   61.89
   7  11   2  194.78   65.29
   7 -11  -2  -83.09   54.99
   7 -11  -2  -58.09   40.80
  -7 -11   2   37.60   44.40
  -8 -11  -2  -31.70   51.39
   8 -11   2  167.28   62.09
   8 -11   2  140.99   82.39
  -8  11   2  -36.70   64.89
   8 -11  -2  -10.70   79.49
   8 -11  -2   87.89   58.29
  -8  11  -2   44.60   67.19
  -8 -11   2   65.79   48.90
  -8 -11   2    2.60   40.90
   9 -11   2  -31.90   77.39
  -9  11  -2 -125.59   84.99
   0  12   2  496.65   79.69
   0 -12   2  429.16   60.29
   0 -12  -2  489.35   66.99
   0 -12   2  496.85   74.79
   0 -12   2  549.54   78.69
   0 -12  -2  433.76   72.99
   0 -12  -2  507.15   72.79
   0 -12   2  617.34   78.79
   0  12  -2  626.74   79.39
   0  12   2  602.44   85.79
   0 -12  -2  576.34   86.59
  -1 -12  -2  -44.50   33.60
  -1  12   2   15.00   47.40
   1 -12   2  -32.50   34.40
  -1 -12  -2  -59.19   34.00
   1 -12   2  -32.50   36.90
  -1 -12  -2   23.80   41.50
   1 -12   2   59.09   44.50
   1 -12   2   -7.10   32.30
   1  12  -2   22.50   38.80
   1 -12  -2   19.30   31.30
  -1 -12   2   65.49   44.10
   1 -12  -2    0.40   36.60
  -1  12  -2   61.79   44.40
  -1 -12   2   17.40   37.20
   1  12   2   36.60   37.70
   1 -12  -2  -54.99   37.90
   1 -12  -2   41.30   44.90
  -1 -12   2    8.40   39.00
  -1  12  -2   13.50   41.10
   1  12   2   14.90   42.70
  -2 -12  -2  162.38   49.50
  -2 -12  -2  103.09   67.89
   2  12  -2  190.78   50.49
  -2  12   2  156.08   57.69
   2 -12   2  267.97   57.39
  -2 -12  -2  275.87   61.19
   2 -12   2  257.27   57.09
   2 -12   2  174.18   41.70
  -2  12   2  221.38   57.89
   2 -12   2  136.69   53.79
   2 -12  -2  155.38   46.20
  -2 -12   2  212.08   44.80
  -2 -12   2  191.18   49.99
  -2 -12   2  203.68   47.70
   2 -12  -2  174.18   56.59
  -2  12  -2  160.18   57.29
   2 -12  -2  191.98   55.49
   2 -12  -2  194.78   42.60
  -2  12  -2  177.38   57.39
  -3  12   2  197.08   64.99
  -3  12   2   77.39   69.79
   3 -12   2  182.18   54.79
   3 -12   2  218.28   55.59
  -3 -12  -2  259.57   51.79
  -3 -12  -2  102.59   50.59
  -3 -12  -2  170.48   47.20
   3  12  -2  176.88   49.10
   3 -12   2  227.38   62.89
  -3 -12   2  228.08   50.09
   3  12   2  129.09   52.49
  -3  12  -2  203.78   56.29
   3 -12  -2  273.37   65.89
   3 -12  -2  234.28   58.89
  -3  12  -2  196.78   65.59
   3  12   2  192.68   51.89
   3 -12  -2  210.48   43.30
  -3 -12   2  124.79   46.20
   3 -12  -2  157.58   47.60
  -3 -12   2  118.39   72.09
  -4  12   2  -10.50   51.29
  -4 -12  -2  -41.20   63.59
  -4  12   2  -58.39   49.20
   4 -12   2   53.79   49.30
   4 -12   2  -85.89   40.60
   4  12  -2  -50.69   35.10
   4 -12   2   14.10   45.00
   4 -12  -2  -41.10   41.90
   4 -12  -2  -43.90   38.10
  -4 -12   2   17.00   39.70
   4  12   2   68.39   43.00
  -4  12  -2   -5.90   50.89
   4 -12  -2   68.99   35.10
   4  12   2   79.69   47.90
  -4 -12   2   13.00   33.60
   4 -12  -2   93.49   54.79
  -4  12  -2   -3.00   37.10
  -4  12  -2   56.19   53.09
   5 -12   2  225.38   70.69
  -5  12   2  265.97   71.29
   5  12  -2  177.58   56.79
  -5  12   2   80.99   57.79
  -5 -12  -2  132.39   50.39
   5 -12   2  150.18   61.59
   5 -12   2  145.49   58.49
  -5 -12  -2  148.29   57.69
   5  12  -2  153.58   45.90
   5 -12  -2  123.79   68.79
  -5 -12   2   93.59   44.80
   5  12   2   89.49   53.29
  -5 -12   2  211.98   51.99
   5  12   2  130.29   50.79
   5 -12  -2   95.79   47.20
  -5  12  -2    3.80   55.69
  -5  12  -2  104.29   45.90
  -5  12  -2  185.88   72.09
  -6  12   2   45.30   68.59
   6 -12   2  -54.49   52.99
  -6 -12  -2   80.09   48.90
  -6 -12  -2  -47.20   48.90
  -6  12   2   70.69   73.19
   6  12  -2  112.89   56.69
  -6  12   2  -39.40   37.90
   6  12  -2    5.60   51.49
   6 -12   2  101.49   56.89
  -6 -12   2  -45.80   40.20
  -6  12  -2  101.39   50.79
  -6  12  -2   62.29   63.79
   6 -12  -2  -30.40   64.79
   6  12   2   67.39   51.69
   6 -12  -2   31.00   45.80
  -6 -12   2   20.60   40.70
   6  12   2  -67.59   56.09
   7 -12   2  193.78   69.39
  -7 -12  -2  293.27   66.69
   7 -12   2  168.68   84.69
  -7  12   2  109.49   58.09
  -7  12   2  277.67   93.49
  -7 -12  -2  278.47   67.99
   7  12  -2  254.77   75.99
   7  12   2  168.68   69.19
   7 -12  -2  146.69   57.49
  -7 -12   2  248.28  100.39
  -7  12  -2  281.67   90.39
   7  12   2  180.78   84.79
  -7 -12   2  278.27   61.19
   7 -12  -2  299.77   84.49
  -8  12   2   23.40   71.89
   8 -12   2   17.20   89.49
   8 -12   2   -7.40   63.09
  -8 -12  -2   51.69   48.30
  -8 -12   2    4.80   43.90
  -8 -12   2   37.70   49.50
  -8  12  -2 -119.39   69.29
   8 -12  -2  -92.19   57.79
   0 -13   2   22.00   39.50
   0  13   2   66.19   50.59
   0 -13   2   21.90   36.50
   0 -13  -2   76.49   41.20
   0 -13   2   -9.00   37.40
   0 -13  -2   38.60   49.80
   0 -13  -2  -12.30   36.50
   0 -13  -2  -38.10   33.90
   0 -13   2   42.40   38.40
   1  13  -2   -5.10   37.70
   1 -13   2   63.09   43.10
   1 -13   2   40.70   45.40
  -1 -13  -2  -18.60   41.10
  -1 -13  -2    5.40   39.00
  -1  13   2   14.80   45.00
  -1 -13  -2   42.60   39.20
   1 -13   2   28.60   39.10
  -1 -13  -2  -44.70   60.79
  -1  13   2   80.09   50.09
   1 -13   2   -8.50   49.30
   1 -13  -2   51.09   44.40
   1 -13  -2   -8.40   34.40
   1  13   2   38.30   44.30
  -1 -13   2   36.40   39.10
  -1  13  -2  -55.19   38.50
  -1 -13   2   14.40   38.00
   1 -13  -2   41.70   37.90
  -1 -13   2   -1.30   36.10
  -1 -13   2   34.50   39.20
   2 -13   2   47.30   67.29
   2 -13   2  -51.69   39.70
   2  13  -2   -4.00   36.50
  -2  13   2  -36.00   41.70
  -2 -13  -2   11.20   42.60
   2 -13   2   16.30   45.40
  -2  13   2   72.89   49.90
  -2 -13  -2  -28.20   34.10
  -2 -13   2  -36.00   35.90
   2 -13  -2   85.99   46.30
  -2  13  -2  -35.10   43.30
   2 -13  -2   25.70   40.80
   2 -13  -2  -25.20   33.50
  -2 -13   2   19.70   42.80
  -2 -13   2   21.50   38.00
   2 -13  -2   64.89   48.60
   3 -13   2   87.69   51.29
  -3  13   2   53.99   57.29
   3 -13   2  104.59   52.69
  -3  13   2  254.97   66.49
   3  13  -2   77.49   45.90
   3 -13   2   83.29   52.99
  -3 -13  -2  129.49   55.99
  -3 -13  -2  118.69   48.30
   3 -13  -2  110.49   57.09
   3 -13  -2   38.40   43.70
   3  13   2  150.38   49.30
   3 -13  -2   55.49   38.50
   3  13   2   84.49   49.40
  -3  13  -2  138.89   57.99
  -3 -13   2   49.90   41.70
   3 -13  -2  130.99   52.09
  -3 -13   2   91.49   45.10
  -3 -13   2   84.79   44.40
  -4  13   2  233.68   70.69
  -4  13   2  139.89   64.89
   4 -13   2  135.99   58.29
   4  13  -2  152.68   49.70
   4 -13   2  176.58   63.59
  -4 -13  -2  263.57   61.49
   4 -13   2   52.19   52.79
  -4 -13   2  245.68   55.89
   4 -13  -2  186.18   45.00
   4  13   2  198.38   56.59
   4 -13  -2   51.89   55.59
   4  13   2  156.28   57.19
   4 -13  -2  194.58   65.89
  -4  13  -2  243.98   78.69
  -4 -13   2  173.28   47.80
   4 -13  -2  125.89   47.50
   5  13  -2  118.79   46.10
   5 -13   2  -25.00   52.59
  -5  13   2   49.70   55.49
  -5 -13  -2   56.29   54.09
   5 -13   2   51.89   54.09
   5  13  -2  -67.79   43.30
  -5  13   2  -86.59   57.29
   5 -13   2   14.10   60.99
   5  13   2  -54.39   47.10
   5  13   2   -5.10   49.50
   5 -13  -2  -54.69   51.69
  -5 -13   2   18.90   41.20
  -5  13  -2    6.50   58.29
  -5 -13   2  -77.69   44.40
   5 -13  -2   -1.50   46.60
   6  13  -2  -27.50   50.69
  -6 -13  -2  -59.59   44.90
  -6  13   2    9.50   60.39
  -6 -13  -2  -42.10   45.60
  -6  13   2   69.59   72.89
   6  13  -2   12.20   66.29
   6 -13   2  -25.10   54.19
   6 -13   2   43.70   53.29
  -6 -13   2   48.90   43.60
   6 -13  -2   51.09   62.09
   6  13   2   43.40   65.29
  -6  13  -2  -34.90   67.59
  -6 -13   2   14.70   44.60
   6 -13  -2  -85.29   43.60
   6  13   2   50.69   60.59
  -7 -13  -2  -88.19   61.29
   7 -13   2  -29.70   73.19
   7 -13   2   76.39   60.89
  -7  13   2   62.09   76.99
   7 -13  -2   23.20   57.99
   7 -13  -2  123.19   76.79
  -7 -13   2   29.50   47.00
  -7 -13   2   82.09   66.59
   8 -13   2   71.99   74.99
  -8  13   2  110.59   83.99
  -8  13  -2   52.29   94.29
   0 -14   2  193.98   53.39
   0 -14  -2   99.49   43.10
   0 -14   2  200.38   57.99
   0 -14  -2  142.49   53.99
   0  14   2  174.78   63.19
   0 -14  -2  147.19   49.50
   0 -14   2  115.09   48.30
   0 -14  -2  168.38   54.59
   0 -14   2  125.89   49.10
  -1 -14  -2  138.49   49.00
   1 -14   2   68.59   45.80
   1 -14   2  190.98   53.69
   1  14  -2  152.88   49.30
  -1 -14  -2  168.38   53.29
   1 -14   2  196.08   61.99
  -1 -14  -2  162.48   55.69
  -1  14   2   75.99   57.99
  -1 -14  -2  142.69   48.80
   1 -14   2  207.38   59.59
  -1 -14   2  200.78   59.99
   1 -14  -2  192.88   59.69
  -1 -14   2  236.58   54.89
   1 -14  -2  139.29   45.40
  -1  14  -2  145.09   56.79
   1 -14  -2  157.48   49.10
  -1 -14   2  136.09   51.79
   1  14   2   60.39   48.90
   1 -14  -2   97.89   49.30
  -2 -14  -2   42.20   46.60
   2 -14   2    4.00   41.50
  -2 -14  -2   60.29   47.70
  -2  14   2   68.39   58.29
   2 -14   2   45.60   47.40
   2  14  -2   91.79   44.20
   2 -14   2  119.19   54.99
  -2 -14  -2  -17.90   40.90
   2 -14   2  -38.80   37.60
  -2  14  -2   61.89   49.30
   2 -14  -2  -13.50   41.40
   2 -14  -2   40.20   50.79
  -2 -14   2   46.00   42.80
  -2 -14   2   22.30   42.90
   2 -14  -2   18.40   46.10
   2 -14  -2   -4.30   38.90
   3 -14   2   -4.40   41.50
   3 -14   2   16.80   57.59
   3 -14   2   23.60   53.39
  -3 -14  -2  -66.39   41.30
  -3 -14  -2   40.10   45.50
   3 -14   2  -39.50   42.00
  -3  14   2   54.19   62.69
   3  14   2   -5.80   45.60
  -3 -14   2   -2.60   40.20
  -3  14  -2   -2.50   51.09
   3 -14  -2   49.70   53.59
  -3 -14   2   30.00   43.20
  -3 -14   2   48.70   43.20
   3 -14  -2   11.40   43.90
   3 -14  -2   66.59   43.50
   3 -14  -2   55.49   49.50
   4  14  -2  -50.89   45.20
  -4 -14  -2   38.60   48.50
   4 -14   2   -8.90   46.30
   4 -14   2  -76.09   49.40
   4 -14   2  -46.70   48.80
  -4  14   2   40.10   57.89
  -4 -14   2   -7.30   37.10
   4 -14  -2   32.40   46.00
   4  14   2  151.18   60.79
   4 -14  -2   52.49   65.99
  -4 -14   2   73.49   48.40
   4  14   2  -59.99   51.19
   4 -14  -2   21.70   42.50
   4 -14  -2   38.40   55.79
  -4 -14   2   55.79   40.80
   5  14  -2  283.17   76.19
  -5  14   2  134.09   80.59
  -5 -14  -2  261.17   73.39
   5 -14   2   66.69   67.29
  -5 -14  -2   86.29   54.59
   5 -14   2   49.40   59.69
  -5 -14   2   53.99   52.19
   5  14   2  102.79   80.79
   5 -14  -2  144.89   66.49
  -5  14  -2   50.29   71.79
   5 -14  -2  205.48   53.99
  -5 -14   2  169.08   52.59
   5 -14  -2   38.70   54.89
  -6 -14  -2   77.29   55.59
  -6 -14  -2   44.20   54.99
   6 -14   2  -26.00   60.29
   6 -14   2   -7.40   69.39
  -6  14   2   59.09   89.59
   6 -14  -2  100.39   64.69
  -6 -14   2   97.59   59.79
   6  14   2  105.49   65.69
   6 -14  -2   18.00   70.79
  -6 -14   2  -73.69   51.39
  -6  14  -2  146.99   83.39
   6 -14  -2   53.89   53.29
  -7  14   2  -40.60   82.59
   7 -14   2   48.40   93.89
   7 -14   2   -2.10   64.89
  -7 -14  -2   82.49   52.79
  -7 -14   2   51.99   49.10
  -7  14  -2  222.08  104.59
   7 -14  -2  -80.49   86.99
   7 -14  -2  -54.59   60.19
   0 -15  -2   74.79   43.90
   0 -15  -2   48.80   50.29
   0  15   2   64.09   52.69
   0 -15   2   13.90   45.60
   0 -15  -2  -21.80   52.29
   0 -15   2   39.20   45.30
   0 -15  -2   -9.90   42.50
   1 -15   2  -39.50   40.30
   1 -15   2   17.90   42.10
   1  15  -2  -48.00   43.70
  -1  15   2   38.60   53.79
  -1 -15  -2  -23.60   39.70
  -1 -15  -2  -19.80   49.99
  -1 -15   2  -13.20   40.30
  -1  15  -2  -45.30   45.90
   1 -15  -2  -22.20   41.50
  -1 -15   2    2.50   45.10
   1 -15  -2   -5.20   68.59
  -1 -15   2   39.60   41.90
   1 -15  -2  -29.90   43.60
   1  15   2   76.29   53.19
   1 -15  -2  -84.59   45.70
  -2 -15  -2    6.90   47.70
  -2 -15  -2   16.20   45.60
   2 -15   2   35.20   48.00
   2 -15   2   66.49   55.09
   2 -15   2   60.29   49.99
  -2 -15  -2   -2.10   46.20
  -2  15   2   22.00   54.99
   2  15  -2   21.50   46.40
  -2  15  -2  -57.39   50.49
  -2 -15   2   10.10   42.80
   2 -15  -2  -29.30   47.20
  -2 -15   2   93.89   48.40
   2 -15  -2   31.50   46.30
   2 -15  -2  -42.30   53.69
  -2 -15   2  -42.40   45.10
   2 -15  -2  -34.10   44.40
  -3 -15  -2   -9.10   43.40
  -3 -15  -2   16.80   44.30
   3 -15   2  -17.60   50.09
   3 -15   2   66.79   50.29
  -3  15   2   76.39   60.59
  -3 -15  -2   -1.20   50.29
   3 -15   2  -14.10   59.69
   3  15  -2   46.80   53.39
  -3 -15   2   23.20   47.40
   3 -15  -2   45.60   54.69
   3 -15  -2   88.69   55.99
  -3 -15   2  -10.50   38.60
  -3 -15   2   42.00   44.30
  -3  15  -2  -22.50   52.99
   3 -15  -2  -30.50   64.09
   3  15   2  122.99   57.99
   3 -15  -2  -25.80   46.10
   4  15  -2  -45.80   53.69
   4 -15   2   58.89   62.49
   4 -15   2  177.38   79.69
   4 -15   2   69.89   54.99
  -4 -15  -2   34.10   49.70
  -4  15   2  -60.09   55.09
  -4  15  -2  -97.39   54.19
   4 -15  -2    8.60   62.49
  -4 -15   2    1.00   41.50
   4  15   2   89.59   61.49
  -4 -15   2  -56.29   40.70
   4 -15  -2   96.39   51.09
  -5 -15  -2  112.59   76.59
   5  15  -2  -73.19   91.69
   5 -15   2   77.59   58.89
   5 -15   2   20.20   69.69
  -5  15   2   -7.20   75.39
  -5 -15  -2   92.39   60.79
   5 -15  -2  108.29   71.19
  -5 -15   2   22.90   50.29
   5 -15  -2  -18.10   53.19
  -5 -15   2   28.20   47.60
   5  15   2   36.10   56.29
  -5  15  -2   81.69   87.69
  -5 -15   2  138.29   59.39
   5  15   2   44.80   96.69
  -6 -15  -2  115.39   60.99
   6 -15   2  -74.29   71.99
  -6  15   2  -14.10   81.29
   6 -15   2  -70.89   58.39
  -6 -15   2  -18.30   45.90
   6 -15  -2  -36.80   76.79
  -6 -15   2   39.70   71.79
  -6  15  -2  158.88   95.89
   6 -15  -2  -95.89   59.79
   7 -15   2   19.40  105.59
  -7  15   2   63.49   99.19
   7 -15   2    5.10   71.99
  -7  15  -2  -82.69   94.79
   0 -16   2  191.18   59.59
   0 -16   2   60.69   52.19
   0 -16  -2   70.69   56.29
   0 -16  -2  100.69   57.49
   0 -16  -2  199.08   58.99
   0  16   2  -26.90   58.79
   0 -16   2   84.09   53.59
  -1 -16  -2  371.46   74.69
  -1  16   2  161.38   63.79
  -1 -16  -2  217.98   65.39
  -1 -16  -2  256.27   65.79
   1  16  -2  263.87   71.79
   1 -16   2  240.28   60.49
   1 -16   2  406.26   75.99
   1 -16   2  119.59   58.89
   1 -16  -2  329.87   75.89
   1 -16  -2  183.88  104.29
  -1 -16   2  393.76   73.79
   1  16   2  456.35   82.89
  -1 -16   2  276.47   63.69
   1 -16  -2  278.37   60.49
  -1  16  -2  325.97   81.29
  -1 -16   2  267.37   61.69
  -2 -16  -2  -12.80   48.00
  -2  16   2   49.50   60.49
  -2 -16  -2  -11.60   46.00
   2  16  -2   21.60   53.59
   2 -16   2   65.49   55.79
  -2 -16  -2  113.49   55.19
   2 -16   2   43.30   52.29
   2 -16   2   -2.80   51.69
  -2  16  -2   43.50   60.89
   2 -16  -2  -69.89   51.39
  -2 -16   2   55.39   46.50
   2 -16  -2   45.60   50.69
   2 -16  -2    1.10   47.90
   2 -16  -2  -12.70   56.89
  -2 -16   2   36.10   44.10
   3 -16   2   55.69   59.89
  -3 -16  -2   15.10   50.29
  -3 -16  -2    9.90   52.69
   3  16  -2   17.00   59.09
  -3 -16  -2   68.29   56.69
  -3  16   2   46.90   64.99
   3 -16   2   64.59   60.89
   3 -16   2  124.99   58.59
   3 -16  -2   52.79   53.99
   3  16   2   12.50   65.99
  -3 -16   2   56.39   44.50
   3 -16  -2  113.79   65.49
   3 -16  -2  118.49   69.79
  -3  16  -2  -18.50   64.09
   3 -16  -2   68.99   54.99
  -3 -16   2    0.20   49.90
  -4  16   2  -43.80   69.29
   4 -16   2   42.90   70.89
  -4 -16  -2   17.50   56.09
   4 -16   2  -17.80   55.69
   4  16  -2  138.29   78.99
   4  16   2  121.49   87.99
   4 -16  -2   80.79   66.99
  -4 -16   2  -35.90   52.69
  -4 -16   2    9.30   45.20
   4 -16  -2   57.39   66.29
  -4 -16   2  101.79   47.80
   4 -16  -2  -26.70   64.19
  -4  16  -2  -69.99   77.89
   5 -16   2  -60.69   65.69
   5 -16   2  -36.80   61.19
  -5  16   2    8.50   81.79
  -5 -16  -2  -42.10   63.09
  -5 -16   2   27.00   43.70
   5 -16  -2   44.00   66.69
   5 -16  -2   58.39   83.29
   5 -16  -2    4.40  103.19
  -5  16  -2 -132.99   81.99
   6 -16   2  222.08   76.69
  -6  16   2   98.79  112.49
   6 -16   2   29.20   88.19
  -6 -16  -2  -11.10   71.99
  -6  16  -2  208.58  108.89
   6 -16  -2  172.68   99.69
   6 -16  -2   50.99   74.39
   0 -17   2  -60.79   41.60
   0 -17   2  -69.79   45.20
   0 -17  -2  -19.80   47.90
   0  17   2   78.49   70.29
   0 -17   2  -17.00   47.90
   0 -17  -2  -30.10   49.40
   0 -17  -2  -14.30   54.09
  -1 -17  -2   81.99   53.89
   1  17  -2 -128.19   69.19
   1 -17   2  107.99   84.99
  -1 -17  -2   37.70   61.99
   1 -17   2   31.30   54.09
  -1  17   2   56.29   72.59
   1 -17   2   44.00   56.59
  -1 -17  -2    0.60   54.99
  -1 -17   2  188.88   68.09
   1 -17  -2  164.88   58.09
   1  17   2  162.98   72.29
   1 -17  -2  126.69   57.29
   1 -17  -2  128.69   68.19
  -1 -17   2   47.60   53.19
  -1 -17   2   87.29   57.09
  -1  17  -2    3.00   69.69
  -2 -17  -2  -62.79   47.90
   2 -17   2 -100.99   51.09
   2 -17   2    5.40   53.99
  -2 -17  -2  -25.70   52.89
  -2  17   2  -17.80   70.69
  -2 -17  -2  154.08   71.89
  -2 -17   2   19.10   61.59
   2  17   2  -69.09   79.99
  -2 -17   2   18.60   45.70
   2 -17  -2   25.60   64.49
   2 -17  -2   42.80   60.19
  -3 -17  -2  140.59   62.79
  -3  17   2   15.20   76.09
  -3 -17  -2  105.39   64.79
   3 -17   2    4.30   58.79
   3 -17   2  177.38   81.29
  -3 -17   2  328.97   81.69
  -3  17  -2   70.79   78.79
   3 -17  -2  107.79   76.89
  -3 -17   2  110.59   63.39
  -3 -17   2   99.49   57.59
  -4  17   2   35.40   82.39
   4 -17   2  140.89   64.39
   4 -17   2  -52.19   65.89
  -4  17  -2   69.89   89.69
   4 -17  -2   58.29   86.69
   4 -17  -2  130.69   62.09
  -4 -17   2  -19.10   50.19
  -5  17   2   55.89  101.89
   5 -17   2  120.79   71.59
  -5 -17  -2   55.09   58.99
   5 -17   2  223.18   95.29
  -5  17  -2  201.38  127.29
   5 -17  -2  122.99   74.39
   5 -17  -2  154.48  120.79
   0  18   2   18.70   77.19
   0 -18   2  -39.10   54.79
   0 -18  -2   70.69   60.39
   0 -18   2   -3.20   71.89
   0 -18  -2   93.59   55.09
   1 -18   2   95.99   62.19
   1 -18   2   -6.80   59.59
  -1 -18  -2  123.29   63.69
  -1  18   2  -56.79   80.69
  -1 -18  -2   19.20   60.79
  -1 -18   2   35.30   60.19
   1 -18  -2   35.70   55.39
  -1  18  -2  -93.79   83.09
   1  18   2   29.30  103.39
  -1 -18   2  -50.49   51.09
   1 -18  -2  -29.90   56.29
  -2 -18  -2   -3.10   61.49
  -2  18   2  -88.79   94.49
   2 -18   2    7.00   60.39
   2 -18   2   12.40   67.19
  -2  18  -2  -60.69  103.19
  -2 -18   2  -48.50   51.59
   2 -18  -2  142.89   70.79
   3 -18   2   70.79   75.19
   3 -18   2   44.20   59.89
  -3  18   2  -96.99   86.99
   3 -18  -2  103.59   66.29
   3 -18  -2   38.90   70.79
  -3 -18   2   26.80   58.19
  -4 -18  -2   66.49   66.99
   4 -18   2   71.99  106.49
   4 -18  -2  170.88   75.99
   4 -18  -2   14.30   88.19
   0 -19   2   55.29   56.59
   0 -19  -2  -21.20   67.39
  -1 -19  -2  -48.60   55.79
   1 -19   2  -57.49   75.69
  -1 -19   2    6.70   54.69
   1 -19  -2   -2.90   56.79
   1 -19  -2  -77.19   62.49
   2 -19   2   11.50   73.99
  -2 -19  -2  102.39   65.89
   2 -19   2 -119.49   63.69
   2 -19  -2  -34.40   66.79
  -2 -19   2  -12.60   57.59
   2 -19  -2   99.39   73.19
   3 -19   2   76.29   74.79
   3 -19   2   94.39   72.29
  -3 -19  -2   34.30   72.89
   3 -19  -2   10.00   77.19
   0   0  -3  -11.20   10.60
   0   0   3    0.20   10.90
   0   0  -3   12.80   10.40
   0   0   3    5.10   13.10
   1   0   3 1742.63   63.09
  -1   0  -3 1725.13   61.19
  -1   0  -3 1604.14   63.09
   1   0  -3 1550.24   47.60
   1   0   3 1589.34   64.19
  -1   0   3 1529.85   48.80
   1   0   3 1536.45   61.89
  -1   0   3 1566.24   49.70
   1   0  -3 1623.84   47.70
  -1   0  -3 1630.24   62.89
  -1   0   3 1541.05   49.20
  -2   0   3 2128.89   70.09
   2   0  -3 2123.19   67.09
  -2   0   3 2202.38   70.49
  -2   0  -3 2197.28   83.59
  -2   0  -3 2142.99   86.49
   2   0  -3 2206.78   68.39
   2   0   3 2121.49   86.09
  -2   0  -3 2211.38   86.39
  -2   0   3 2226.58   71.09
   2   0   3 2189.08   86.49
   2   0  -3 2144.39   70.39
   2   0   3 2224.88   84.29
  -3   0  -3 5970.20  179.98
  -3   0   3 5983.20  164.98
   3   0  -3 5892.11  163.28
  -3   0   3 5867.11  164.68
  -3   0   3 5940.41  164.18
  -3   0  -3 5810.72  176.08
   3   0   3 5782.82  177.48
   3   0  -3 5926.41  162.28
   3   0  -3 5925.61  160.98
   3   0   3 6018.60  177.98
  -3   0  -3 5869.81  180.08
   3   0   3 5819.42  179.28
  -4   0  -3  119.89   37.10
   4   0  -3   97.69   26.20
  -4   0   3   70.99   25.80
   4   0   3   78.99   34.30
  -4   0  -3   58.09   30.80
  -4   0   3  102.99   29.10
   4   0  -3   83.39   26.30
  -4   0  -3   93.49   32.60
   4   0  -3   77.59   23.00
   4   0   3   57.69   29.90
  -4   0   3   63.29   52.49
   4   0   3   95.89   31.70
  -5   0   3  995.30   68.19
   5   0   3  911.41   78.19
  -5   0  -3 1070.39   82.69
  -5   0  -3  888.41   78.19
   5   0   3  942.51   75.79
   5   0  -3 1008.70   64.99
  -5   0  -3  976.50   78.39
   5   0   3  921.41   74.39
   5   0  -3 1010.70   62.49
   5   0  -3 1005.80   61.69
  -5   0   3  959.50   71.79
   6   0   3   -9.00   32.90
   6   0  -3   32.50   29.70
  -6   0   3   19.70   36.80
  -6   0   3    0.30   34.70
  -6   0  -3   43.20   42.90
   6   0  -3   22.20   31.20
   6   0   3    2.70   50.59
  -6   0  -3    2.10   39.50
  -6   0   3   14.70   30.90
  -6   0  -3   -6.40   38.30
   6   0  -3    7.50   31.90
   6   0   3    4.00   34.70
  -7   0   3   38.70   41.60
   7   0  -3   92.79   37.60
   7   0  -3  182.38   41.50
   7   0   3   31.20   38.80
  -7   0   3  111.99   40.80
  -7   0  -3  162.18   49.50
  -7   0   3   67.49   42.90
  -7   0  -3   -5.40   44.60
  -7   0  -3   21.60   41.20
   8   0  -3  -61.29   37.20
   8   0   3  -26.70   40.50
  -8   0  -3   34.30   46.40
  -8   0   3  -61.19   38.00
  -8   0  -3  -14.40   66.49
   8   0   3  -89.79   54.19
   8   0  -3  -37.70   33.70
  -8   0   3   27.40   41.10
  -8   0   3  -52.59   38.30
   9   0   3  153.88   60.09
  -9   0   3   55.89   46.00
  -9   0  -3  128.99   66.39
   9   0   3  -56.29   58.79
  -9   0  -3  123.09   61.49
  -9   0   3   81.99   49.99
   9   0  -3  133.49   53.49
   9   0  -3   72.19   56.89
 -10   0   3   21.40   55.89
 -10   0  -3  120.99   68.99
  10   0   3   95.19   58.09
  10   0  -3   46.20   62.49
   0   1  -3 1309.87   42.70
   0  -1  -3 1125.69   54.99
   0   1   3 1274.17   41.80
   0  -1   3 1270.07   47.80
   0  -1   3 1222.28   43.20
   0  -1  -3 1277.97   41.20
   0   1   3 1182.78   49.40
   0   1   3 1209.18   56.59
   0   1  -3 1290.47   47.60
   0   1  -3 1263.77   41.80
  -1   1   3 1532.95   79.89
  -1  -1  -3 1704.23   69.59
  -1  -1  -3 1866.11   69.39
  -1   1   3 1742.23   61.69
   1  -1   3 1759.62   66.89
   1  -1   3 1816.02   69.09
   1  -1   3 1897.21   69.29
  -1  -1  -3 1896.41   65.69
   1  -1  -3 1748.13   60.59
  -1  -1   3 1727.83   59.79
   1   1   3 1680.13   67.69
  -1   1  -3 1851.51   67.69
  -1   1  -3 1745.43   68.09
   1   1   3 1795.92   65.89
  -1   1  -3 1961.20   68.89
   1  -1  -3 1769.52   59.59
   1   1   3 1809.92   69.89
   2   1  -3   92.59   23.80
  -2  -1  -3  104.89   26.30
  -2   1   3   78.99   23.00
   2  -1   3  118.89   30.70
   2  -1   3   79.19   27.30
  -2  -1  -3  114.39   31.10
  -2   1   3   88.09   17.40
  -2   1   3   95.39   23.70
  -2  -1  -3   82.59   28.10
   2  -1   3   99.89   29.70
   2  -1  -3   96.69   21.60
   2   1   3  115.09   29.90
   2   1   3  121.59   28.70
  -2  -1   3   93.89   22.20
   2  -1  -3   95.59   16.90
   2  -1  -3   84.49   22.70
  -2   1  -3   73.99   27.60
  -2  -1   3  112.99   18.00
  -2   1  -3  100.79   30.80
   2   1   3  132.19   30.90
  -2   1  -3   80.29   27.50
  -2  -1   3  100.69   17.40
   3  -1   3  258.37   38.30
  -3   1   3  241.58   38.80
  -3  -1  -3  283.27   48.70
   3   1  -3  251.87   38.60
  -3  -1  -3  268.07   36.10
   3  -1   3  257.27   40.00
   3   1  -3  214.78   29.60
   3  -1   3  224.58   36.50
  -3   1   3  275.37   35.70
  -3   1   3  223.28   27.70
  -3  -1  -3  279.57   39.00
   3   1  -3  223.78   28.90
  -3   1  -3  239.08   39.90
  -3   1  -3  279.37   36.50
   3   1   3  230.68   36.60
  -3   1  -3  271.87   41.80
   3  -1  -3  225.98   31.40
  -3  -1   3  241.78   33.80
   3   1   3  240.38   37.70
   3   1   3  242.08   37.90
   3  -1  -3  301.77   38.60
  -3  -1   3  265.57   36.50
  -3  -1   3  222.18   34.00
   3  -1  -3  184.68   27.50
   4  -1   3  216.08   42.00
  -4  -1  -3  201.98   39.40
  -4  -1  -3  192.98   40.80
   4   1  -3  178.98   27.30
   4   1  -3  215.98   34.10
  -4  -1  -3  270.27   46.80
   4  -1   3  255.87   42.20
  -4   1   3  140.89   65.29
  -4   1   3  225.48   36.90
   4   1  -3  271.37   36.10
  -4   1   3  226.88   32.80
   4  -1   3  234.08   41.00
   4  -1  -3  254.87   37.60
  -4   1  -3  204.78   41.50
   4  -1  -3  244.98   41.60
   4  -1  -3  245.28   40.00
   4   1   3  211.18   41.80
   4   1   3  196.88   38.70
   4   1   3  193.58   38.00
  -4  -1   3  176.68   33.20
  -4   1  -3  232.08   43.20
  -4  -1   3  205.88   31.60
  -4   1  -3  207.08   41.90
  -5  -1  -3  381.26   57.39
   5   1  -3  416.46   46.80
  -5   1   3  276.87   44.90
  -5  -1  -3  405.96   60.59
   5   1  -3  394.26   49.80
  -5   1   3  285.67   41.90
   5  -1   3  389.16   55.29
   5  -1   3  419.56   59.49
  -5   1   3  335.07   55.99
  -5  -1  -3  444.26   62.19
   5  -1   3  404.86   63.69
   5   1  -3  332.47   44.50
  -5   1  -3  468.95   64.19
  -5   1  -3  409.46   65.79
   5  -1  -3  349.27   48.20
  -5   1  -3  411.16   60.89
  -5  -1   3  325.17   46.30
   5  -1  -3  364.26   50.69
   5   1   3  297.47   48.70
  -5  -1   3  314.87   44.40
   5   1   3  417.66   58.89
   5   1   3  427.06   95.89
  -5  -1   3  302.97   49.60
   5  -1  -3  400.56   47.70
  -6  -1  -3   73.89   46.20
   6   1  -3   86.99   38.50
   6   1  -3   34.60   31.30
  -6  -1  -3   52.59   43.10
  -6   1   3   60.69   40.50
   6  -1   3  105.99   62.29
  -6  -1  -3   80.99   39.00
   6   1  -3   77.99   33.20
   6  -1   3   33.80   38.20
  -6   1   3   87.69   38.90
   6  -1   3   62.29   44.60
  -6   1   3   20.50   35.90
  -6  -1   3   55.49   36.50
  -6   1  -3   51.79   46.30
   6  -1  -3   55.39   34.00
  -6   1  -3   66.69   41.30
  -6   1  -3   44.10   39.70
   6   1   3  110.49   43.80
   6  -1  -3   61.89   33.30
  -6  -1   3   12.50   35.70
   6   1   3  120.79   43.10
   6  -1  -3   14.20   31.20
  -6  -1   3   75.59   36.50
  -7  -1  -3   10.90   36.10
  -7   1   3    4.40   35.40
  -7  -1  -3   39.00   43.10
  -7  -1  -3  -45.20   37.20
   7   1  -3   39.60   35.20
   7   1  -3   -3.10   37.30
  -7   1   3   40.80   36.80
   7  -1   3   10.10   35.70
   7  -1   3  -64.79   41.40
  -7   1  -3   -7.20   42.00
  -7  -1   3   52.99   35.20
   7  -1  -3   -2.50   34.30
  -7  -1   3  -15.70   34.90
  -7   1  -3   17.40   44.40
   7  -1  -3   21.00   31.30
   7   1   3   14.80   48.50
  -7   1  -3   27.40   43.00
  -7  -1   3   62.79   41.50
  -8  -1  -3   60.09   51.59
   8  -1   3    1.40   40.30
  -8   1   3   47.90   44.30
  -8   1   3   80.09   45.20
   8   1  -3  -57.09   38.60
  -8  -1  -3   87.49   53.79
   8   1   3  -23.50   46.10
   8  -1  -3   13.10   37.40
  -8  -1   3   39.50   43.60
  -8  -1   3   95.29   46.70
  -8  -1   3   52.79   42.20
   8   1   3   30.50   42.80
  -8   1  -3   62.09   55.29
   9   1  -3  -41.50   49.00
  -9  -1  -3  -18.90   50.39
   9  -1   3  -14.10   55.49
  -9   1   3  -42.90   43.40
   9  -1   3   63.69   49.40
   9   1  -3    3.60   48.80
  -9   1   3   73.69   47.30
  -9  -1  -3   52.59   56.49
   9  -1  -3  -86.59   54.69
   9  -1  -3    4.00   43.20
  -9  -1   3  -69.49   40.30
   9   1   3   42.60   50.09
  -9   1  -3  -75.59   53.39
   9   1   3   63.29   64.39
  -9   1  -3   18.90   55.29
  -9  -1   3   86.59   48.60
  10  -1   3  -22.60   55.19
 -10  -1  -3  -37.90   82.19
  10   1  -3  -21.00   50.29
 -10   1   3  -26.80   52.39
 -10  -1   3  -21.00   53.59
  10  -1  -3   -3.40   54.29
  10   1   3   24.30   56.39
 -10   1  -3  -66.29   61.09
   0  -2   3   -3.80   16.30
   0  -2   3   23.60   16.20
   0  -2  -3    2.70   12.90
   0   2   3    6.70   21.80
   0   2  -3   20.50   15.00
   0  -2  -3    1.90   18.50
   0   2   3    8.60   12.90
   0   2   3   -3.00   19.20
   0  -2   3  -10.60   18.20
   0  -2  -3    7.60   22.00
   0   2  -3    1.30   17.70
  -1  -2  -3 2753.62   95.19
   1  -2   3 2725.03   92.49
  -1   2   3 2717.03   91.39
   1  -2   3 2862.81   94.59
  -1  -2  -3 2785.62   96.19
  -1  -2  -3 2900.71   89.29
  -1   2   3 2747.12   92.99
   1  -2   3 2827.82   95.39
  -1  -2   3 2870.11   89.19
   1   2   3 2823.82   89.79
  -1   2  -3 2780.22   92.69
   1  -2  -3 2625.04   89.79
   1   2   3 2768.52   96.09
   1   2   3 2854.91   96.89
  -1   2  -3 2613.14   94.09
  -1   2  -3 2871.01   94.09
   2  -2   3   21.60   23.60
   2  -2   3   50.69   26.50
  -2  -2  -3   -3.40   23.40
  -2   2   3   -0.60   13.30
  -2   2   3   15.40   23.60
   2  -2   3   13.80   25.00
   2   2  -3   25.60   21.90
  -2  -2  -3   38.60   23.20
  -2  -2  -3   -8.60   24.90
  -2   2   3    3.90   21.50
  -2  -2   3    4.50   20.00
   2   2   3   26.10   22.40
   2  -2  -3   15.10   20.10
   2   2   3   14.00   26.10
  -2   2  -3   11.70   25.60
  -2   2  -3    9.30   24.20
  -2   2  -3   -6.10   23.10
   2  -2  -3   10.80   11.50
  -2  -2   3   12.20   13.30
   2   2   3   -0.30   22.10
  -2  -2   3   24.40   13.50
   3  -2   3 1805.12   84.99
  -3  -2  -3 1778.22   83.59
   3   2  -3 1731.33   57.09
  -3  -2  -3 1792.72   82.59
   3   2  -3 1792.62   75.89
  -3   2   3 1758.32   79.69
  -3   2   3 1616.24   64.69
  -3   2   3 1898.11   80.19
   3  -2   3 1775.82   85.89
  -3  -2  -3 1693.43   83.99
   3  -2   3 1805.62   82.69
  -3   2  -3 1765.42   85.69
  -3  -2   3 1800.02   64.79
  -3  -2   3 1846.62   76.99
   3  -2  -3 1740.33   62.69
   3  -2  -3 1782.62   74.99
   3   2   3 1535.55   99.89
  -3  -2   3 1851.41   64.69
  -3   2  -3 1759.12   85.99
  -3   2  -3 1845.52   81.89
   3  -2  -3 1774.62   75.69
   3   2   3 1692.83   83.19
  -4  -2  -3   39.70   33.60
  -4   2   3   22.40   23.10
   4  -2   3   77.19   33.20
   4   2  -3   43.60   19.60
   4   2  -3    3.70   19.80
  -4  -2  -3   48.90   29.80
   4  -2   3   63.99   30.80
   4  -2   3   18.70   30.60
   4   2  -3   47.80   26.80
  -4   2   3  -31.10   46.20
  -4  -2  -3   42.40   27.00
   4  -2  -3   97.79   30.00
  -4   2  -3   74.19   36.00
  -4  -2   3   61.59   27.50
  -4   2  -3   39.40   33.10
   4  -2  -3   42.70   25.30
  -4  -2   3   74.39   25.00
  -4  -2   3   22.90   25.30
   4   2   3   25.60   28.10
  -4   2  -3   49.60   35.80
   4   2   3   67.69   29.00
   4  -2  -3   43.80   22.20
  -5  -2  -3  180.88   40.90
   5   2  -3  270.97   40.30
   5  -2   3  148.49   41.70
   5  -2   3  192.48   46.20
   5   2  -3  287.77   40.30
  -5   2   3  197.28   45.30
  -5   2   3  167.98   35.20
  -5  -2  -3  136.89   40.80
  -5  -2  -3  254.57   51.69
   5  -2   3  228.68   46.20
  -5   2   3  206.98   49.80
  -5   2  -3  192.78   46.10
  -5  -2   3  224.88   38.80
  -5   2  -3  207.48   51.19
  -5  -2   3  153.08   36.60
  -5   2  -3  174.28   45.20
   5  -2  -3  165.08   37.10
  -5  -2   3  150.38   34.40
   5   2   3  233.28   42.80
   5  -2  -3  166.88   41.30
   5   2   3  163.58   39.70
  -6  -2  -3   43.20   39.30
  -6   2   3   34.80   38.50
   6  -2   3   31.70   38.40
  -6  -2  -3  -40.50   35.60
  -6  -2  -3   27.90   41.40
  -6   2   3   49.00   38.50
   6   2  -3   16.50   30.90
   6  -2   3    1.20   37.50
   6   2  -3   17.50   28.00
   6   2  -3    3.90   52.79
  -6   2   3  -29.30   34.70
   6   2   3  -38.90   31.90
  -6  -2   3   -1.40   30.60
   6   2   3  -33.90   33.80
  -6   2  -3   -0.60   43.90
  -6  -2   3  -11.80   32.30
   6  -2  -3   34.90   33.70
   6  -2  -3  -41.80   27.10
  -6  -2   3  -11.40   34.00
  -6   2  -3  -23.40   37.90
  -6   2  -3  -12.60   39.70
   6  -2  -3   10.80   34.10
  -7  -2  -3   47.00   42.30
   7  -2   3   62.69   45.80
  -7   2   3   37.80   40.50
  -7   2   3   19.00   39.60
  -7  -2  -3  137.29   52.79
   7  -2   3   27.40   38.80
  -7  -2  -3   43.20   41.70
   7   2  -3   10.20   36.50
  -7   2   3   54.89   44.70
   7   2  -3  131.89   40.00
  -7  -2   3  102.69   42.20
   7  -2  -3   52.79   39.80
   7  -2  -3   14.80   33.60
   7   2   3   80.89   42.50
  -7  -2   3   84.29   38.20
   7   2   3    8.60   41.00
  -7   2  -3   34.90   47.00
  -7  -2   3   48.50   42.70
  -7   2  -3   59.69   46.90
  -7   2  -3  -13.10   41.40
  -8   2   3   23.20   45.60
  -8  -2  -3   66.19   49.00
  -8  -2  -3   -7.40   46.70
  -8   2   3  -19.10   42.10
   8  -2   3   33.10   41.10
  -8   2   3   11.50   38.90
   8   2  -3   46.00   45.50
  -8  -2   3  -16.00   37.80
  -8  -2   3   27.40   46.10
  -8  -2   3   20.30   37.30
   8   2   3   41.50   46.80
   8   2   3  -27.10   38.30
   8  -2  -3    1.70   38.20
  -8   2  -3  -31.40   79.99
   8  -2  -3  -42.80   37.90
  -8   2  -3   42.10   50.29
  -9  -2  -3  206.18   66.49
   9  -2   3  208.78   64.99
  -9   2   3  145.39   60.09
  -9  -2  -3  284.57   67.09
  -9   2   3  182.08   60.09
  -9   2   3  151.58   90.99
   9   2  -3  199.88   65.69
  -9   2  -3  184.68   67.89
  -9   2  -3  161.98   64.69
  -9  -2   3  279.47   62.69
   9  -2  -3  145.89   51.79
   9   2   3   86.99   55.99
   9  -2  -3  169.18   64.79
  -9  -2   3  153.78   57.69
   9   2   3  251.67   71.39
  10  -2   3   43.90   59.59
 -10   2   3   49.10   57.69
  10   2  -3    3.50   52.59
  10   2   3  109.79   57.69
 -10   2  -3    9.30   63.69
 -10  -2   3  -45.60   46.20
   0   3  -3  394.56   36.00
   0  -3   3  377.56   38.80
   0   3   3  332.57   46.20
   0   3   3  372.56   49.80
   0  -3   3  408.76   45.80
   0   3   3  375.76   32.90
   0  -3   3  356.06   42.70
   0  -3  -3  325.67   47.70
   0   3  -3  341.57   41.90
   0  -3  -3  333.87   44.60
   0  -3  -3  384.16   32.10
   1   3  -3  234.68   24.10
  -1  -3  -3  242.98   33.80
   1   3  -3  209.48   22.10
  -1   3   3  180.08   32.90
  -1  -3  -3  228.18   37.10
  -1   3   3  218.98   32.90
   1  -3   3  245.38   34.10
   1  -3   3  213.38   32.20
   1  -3   3  265.87   37.30
  -1  -3  -3  215.48   27.30
   1   3   3  233.78   36.40
  -1  -3   3  229.08   26.90
  -1   3  -3  220.98   33.60
  -1   3  -3  224.38   33.30
  -1   3  -3  245.78   33.20
   1  -3  -3  207.28   32.00
  -1  -3   3  223.58   29.80
   1   3   3  231.78   29.90
  -1  -3   3  212.88   31.00
   1  -3  -3  177.08   31.40
  -1  -3   3  228.68   27.20
   1   3   3  209.98   33.20
  -2  -3  -3  -19.70   20.60
  -2   3   3  -11.20   21.70
  -2   3   3  -37.70   22.80
   2  -3   3    0.10   23.10
   2   3  -3   -8.50   21.20
   2  -3   3   -3.40   22.50
   2  -3   3   -8.60   24.90
  -2  -3  -3   -3.50   21.10
  -2  -3  -3   17.50   27.20
   2  -3  -3   -0.60   20.90
  -2   3  -3   -4.30   22.70
   2   3   3  -11.30   22.90
  -2  -3   3   13.10   20.60
   2   3   3    9.30   23.40
  -2   3  -3  -13.30   23.80
  -2  -3   3    5.20   14.90
   2   3   3    8.70   21.90
  -2   3  -3   26.20   25.30
   2  -3  -3   -9.60   21.30
   3   3  -3   21.80   26.00
  -3   3   3   34.50   29.00
  -3  -3  -3   27.00   26.90
  -3  -3  -3   47.40   30.20
   3  -3   3   20.60   29.40
  -3   3   3    4.90   24.50
   3  -3   3  -10.90   25.10
   3   3  -3   23.50   13.90
   3  -3   3  -43.60   25.60
  -3   3   3   36.20   19.20
  -3  -3  -3   -3.10   22.20
  -3  -3   3   -8.30   21.30
   3   3   3   13.70   26.10
  -3  -3   3   17.60   19.40
  -3   3  -3   -6.40   25.70
   3  -3  -3   -3.10   21.80
  -3   3  -3  -16.20   25.20
  -3  -3   3  -16.60   17.70
  -3   3  -3   -6.50   28.50
   3   3   3  -20.40   23.30
   3  -3  -3    4.90   15.90
  -4  -3  -3  145.89   42.20
   4  -3   3  206.88   42.00
   4   3  -3  166.68   24.10
   4  -3   3  125.89   37.20
  -4  -3  -3  169.68   36.80
  -4  -3  -3  170.58   37.60
  -4   3   3  174.68   37.80
   4   3  -3  177.48   30.00
  -4   3   3  237.88   63.69
  -4   3   3  151.78   29.30
   4  -3   3  154.18   38.90
   4   3  -3  174.68   35.80
   4   3   3  107.29   57.59
   4   3   3  163.68   37.90
  -4   3  -3  189.98   42.60
  -4  -3   3  155.98   28.20
  -4  -3   3   85.89   28.80
  -4   3  -3  193.88   43.50
   4   3   3  146.19   35.10
   4  -3  -3  152.28   41.20
   4  -3  -3  121.49   32.80
  -4  -3   3  145.99   30.30
   4  -3  -3  151.98   26.30
   5  -3   3   14.00   35.60
  -5   3   3   -3.60   33.20
   5   3  -3  -22.60   19.80
   5  -3   3  -28.70   29.80
   5   3  -3   15.10   29.20
  -5  -3  -3   64.59   39.20
  -5  -3  -3   -5.10   29.80
  -5   3   3    3.00   30.40
  -5   3   3   -0.50   28.70
  -5  -3  -3  -32.80   28.70
   5  -3   3    5.10   32.30
  -5  -3   3   11.20   28.70
   5  -3  -3    4.90   30.60
   5   3   3  -29.20   27.80
  -5  -3   3   28.70   26.90
  -5   3  -3  -13.80   32.40
  -5   3  -3   13.60   36.90
  -5   3  -3  -31.90   30.90
   5  -3  -3  -20.00   26.40
   5   3   3   27.40   34.50
  -5  -3   3  -10.10   27.10
  -6   3   3   -6.60   33.80
   6  -3   3   33.40   39.00
   6  -3   3  -23.10   37.00
  -6   3   3    9.70   37.40
   6   3  -3   43.10   38.20
  -6  -3  -3   37.50   38.90
   6   3  -3   14.60   27.20
  -6   3   3   34.80   38.00
  -6  -3  -3    9.70   37.10
  -6  -3  -3    5.10   41.10
  -6   3  -3   24.60   46.20
   6  -3  -3   10.90   28.10
   6  -3  -3   20.40   34.70
   6   3   3   37.00   38.60
   6   3   3   -9.60   36.20
  -6  -3   3   10.00   30.10
  -6  -3   3  -24.40   29.80
  -6   3  -3  -20.50   39.00
  -6   3  -3  -27.40   37.00
   6  -3  -3   32.20   33.70
   6   3   3   -5.70   34.30
  -6  -3   3   -7.40   34.70
   7   3  -3    6.50   36.40
   7  -3   3  -21.30   34.30
  -7  -3  -3  -20.30   40.70
  -7   3   3  -15.10   40.30
  -7  -3  -3    8.00   39.40
  -7   3   3    7.20   39.60
  -7  -3  -3   58.79   41.00
   7  -3   3   58.59   45.40
  -7   3   3   42.30   37.80
  -7   3  -3   41.60   43.50
   7  -3  -3   29.90   34.40
  -7  -3   3   -6.90   43.10
  -7   3  -3   38.10   49.10
   7  -3  -3   11.90   36.20
  -7   3  -3   22.50   47.60
   7   3   3  -23.50   35.60
  -7  -3   3  -49.50   32.10
   7   3   3    9.80   38.40
  -7  -3   3   18.00   33.80
  -8   3   3  -23.70   44.20
   8  -3   3  -63.29   41.50
  -8   3   3   35.30   54.39
   8   3  -3   63.09   42.30
  -8  -3  -3    6.20   47.30
  -8  -3  -3   -4.50   43.40
   8  -3   3  111.89   45.10
  -8  -3   3  -20.70   36.40
  -8   3  -3  -52.99   63.09
   8  -3  -3  119.39   45.10
  -8   3  -3 -103.09   48.00
  -8  -3   3   10.40   39.10
   8   3   3  123.69   48.90
   8  -3  -3   67.49   41.00
  -9   3   3   33.00   55.89
  -9  -3  -3   47.60   52.79
   9   3  -3   -4.40   49.40
  -9  -3  -3   74.19   48.90
   9  -3   3   20.20   50.29
   9   3  -3   59.59   55.79
  -9   3   3    5.10   45.60
   9  -3   3   58.99   90.49
  -9   3   3  145.39   72.39
   9  -3  -3   47.40   90.99
   9   3   3   17.90   44.40
  -9   3  -3  -55.09   51.99
  -9  -3   3   79.49   47.60
   9  -3  -3    9.90   44.80
  -9   3  -3   66.59   55.19
  -9  -3   3    7.70   45.50
 -10  -3  -3  -75.69   63.99
 -10   3   3    7.40   60.59
  10  -3   3   -7.90   80.09
 -10  -3   3  -63.49   45.40
 -10   3  -3   73.29   73.29
  10   3   3   -2.70   63.09
  10  -3  -3  -12.20   57.09
   0   4  -3  -18.00   18.50
   0  -4  -3  -12.40   26.60
   0   4   3  -30.80   22.40
   0   4  -3    6.10   19.10
   0  -4   3   -1.70   23.10
   0  -4   3    6.60   39.70
   0  -4  -3    3.20   16.40
   0   4   3  -26.70   25.70
   0   4   3  -15.30   18.00
   0  -4  -3    1.40   22.70
   0  -4   3  -24.80   19.40
  -1   4   3  224.58   34.90
   1  -4   3  232.88   35.70
  -1   4   3  130.79   32.60
   1  -4   3  240.88   37.10
   1  -4   3  200.78   33.10
  -1  -4  -3  194.38   27.80
  -1  -4  -3  187.48   35.80
  -1  -4  -3  174.28   32.90
   1   4  -3  175.78   28.30
   1   4  -3  176.28   22.30
  -1   4  -3  222.08   34.30
   1   4   3  142.09   32.10
  -1   4  -3  184.18   33.80
  -1   4  -3  189.48   31.00
   1  -4  -3  147.19   19.20
  -1  -4   3  198.18   24.90
   1   4   3  170.98   29.50
   1  -4  -3  158.28   24.90
   1  -4  -3  184.78   33.00
  -1  -4   3  186.28   30.20
  -1  -4   3  207.58   33.70
   1  -4  -3  163.48   31.40
  -1  -4   3  200.38   25.50
   1   4   3  193.78   34.10
   2   4  -3   54.29   14.50
   2  -4   3   26.60   27.40
  -2   4   3   41.40   15.40
   2  -4   3   50.69   29.50
  -2   4   3   49.50   29.10
  -2   4   3   43.90   27.90
   2  -4   3   33.60   24.80
   2   4  -3   46.60   15.40
  -2  -4  -3   42.90   29.90
  -2  -4  -3   60.99   23.60
   2   4  -3   68.19   27.70
  -2  -4  -3   57.49   30.10
  -2   4  -3   45.00   28.70
  -2  -4   3   86.79   21.10
  -2   4  -3   67.19   27.30
   2  -4  -3   58.69   16.60
   2  -4  -3   37.80   26.30
  -2  -4   3   56.89   19.10
   2   4   3   58.79   28.60
   2   4   3    6.50   23.90
  -2  -4   3   60.49   24.40
   2   4   3   44.40   28.60
   2  -4  -3   36.40   25.70
  -2   4  -3   42.60   27.70
   3   4  -3  613.14   57.69
  -3  -4  -3  680.13   62.59
   3  -4   3  685.03   63.89
  -3  -4  -3  570.44   81.49
   3   4  -3  593.94   32.90
  -3   4   3  691.13   61.49
  -3  -4  -3  783.92   61.69
  -3   4   3  631.74   60.89
  -3   4   3  617.14   42.30
   3  -4   3  728.03   61.39
   3   4  -3  618.84   34.20
   3  -4  -3  615.94   39.30
  -3   4  -3  676.93   64.99
  -3  -4   3  610.64   43.60
   3   4   3  643.14   58.39
  -3   4  -3  696.83   63.59
   3   4   3  642.04   57.79
  -3  -4   3  664.33   54.69
   3  -4  -3  626.64   57.49
   3   4   3  479.65   61.79
  -3   4  -3  750.22   61.39
  -3  -4   3  732.73   43.40
   3  -4  -3  479.75   61.89
  -4  -4  -3   29.30   34.60
   4   4  -3   22.30   18.00
  -4  -4  -3   38.80   31.60
  -4   4   3   33.80   30.90
   4  -4   3   34.70   32.00
  -4   4   3   81.69   37.00
   4  -4   3   45.90   34.50
   4   4  -3   43.80   18.20
  -4  -4  -3   11.90   27.60
   4   4  -3   40.10   30.80
   4  -4   3   72.19   34.40
  -4   4   3  -11.70   22.50
  -4   4  -3   13.20   30.90
   4   4   3   17.50   28.10
   4  -4  -3   19.40   20.40
  -4   4  -3   16.30   33.90
   4   4   3   20.30   29.20
  -4  -4   3    6.30   24.40
   4  -4  -3   41.90   40.90
   4  -4  -3   16.80   29.50
  -4  -4   3    0.40   23.50
  -4   4  -3   35.60   34.80
  -4  -4   3   22.80   23.00
   5  -4   3   51.99   40.10
  -5   4   3   56.29   36.50
  -5  -4  -3   31.40   35.60
   5  -4   3   63.69   36.40
   5   4  -3   66.49   23.10
  -5  -4  -3   -6.50   36.30
  -5  -4  -3   65.29   35.90
  -5   4   3   12.70   30.00
  -5   4   3   16.50   36.70
   5   4  -3   22.60   32.00
   5   4  -3   66.59   25.20
   5  -4   3   49.40   35.80
  -5  -4   3   60.69   32.00
  -5  -4   3   39.90   28.70
  -5   4  -3   77.49   47.50
   5   4   3   58.29   36.10
   5   4   3   20.30   33.90
   5  -4  -3   48.50   27.10
  -5   4  -3   41.50   39.80
  -5  -4   3   88.49   34.70
  -5   4  -3   16.50   36.50
   5  -4  -3   11.80   30.90
   6   4  -3  195.48   35.40
   6  -4   3  113.19   46.40
  -6  -4  -3  152.08   50.79
  -6   4   3  168.48   50.99
  -6  -4  -3  178.58   47.80
  -6   4   3  172.88   53.59
  -6   4   3  131.19   41.60
   6  -4   3  178.58   54.99
   6   4  -3  198.88   45.60
   6   4  -3  180.18   33.90
  -6  -4   3  272.87   47.80
   6  -4  -3  199.68   47.10
   6  -4  -3  123.09   36.20
  -6  -4   3  188.18   46.00
  -6   4  -3  130.99   53.99
   6  -4  -3  207.38   47.60
  -6   4  -3   87.49   46.20
  -6   4  -3  180.28   57.69
   6   4   3  150.68   48.00
   6   4   3   77.69   44.80
  -6  -4   3  175.78   40.30
   7  -4   3   26.20   35.50
  -7   4   3  -52.29   34.10
   7  -4   3  -13.20   41.20
  -7  -4  -3   21.50   43.60
  -7   4   3   36.30   43.90
  -7   4   3  -51.19   37.50
   7   4  -3   44.40   28.70
  -7  -4   3   74.79   54.39
  -7  -4   3   22.10   36.90
   7   4   3  110.29   44.40
   7  -4  -3   23.10   32.50
  -7   4  -3   24.80   45.60
  -7  -4   3   54.69   32.00
   7  -4  -3   21.60   39.00
  -7   4  -3    4.40   44.70
  -7   4  -3   18.00   47.60
   8  -4   3   32.20   43.70
   8   4  -3    5.30   43.40
  -8  -4  -3   65.99   53.39
  -8   4   3   11.80   47.50
  -8   4   3   78.69   46.70
   8   4  -3  -40.80   34.00
   8  -4   3   82.19   54.29
  -8  -4  -3  -25.30   43.60
  -8   4   3   57.19   51.09
  -8   4  -3  -20.70   64.29
   8  -4  -3  101.69   42.10
   8  -4  -3   48.00   48.10
  -8  -4   3   19.30   42.30
  -8   4  -3    5.00   51.49
  -8  -4   3   42.10   36.00
   8   4   3   22.10   42.60
   9  -4   3   82.29   55.79
  -9  -4  -3  125.89   57.49
   9  -4   3  146.49   71.29
  -9   4   3   53.19   55.09
  -9   4   3   74.49   58.89
  -9  -4  -3  121.79   63.79
  -9   4   3   23.30   54.09
   9   4  -3  151.88   58.89
   9  -4  -3  123.89   67.09
   9   4   3   74.29   58.89
  -9   4  -3   63.29   66.99
  -9  -4   3   81.09   47.40
  -9  -4   3   55.49   44.60
   9   4   3   39.10   66.69
 -10   4   3  -20.30   57.99
 -10  -4  -3   88.39   64.19
  10   4  -3  -30.20   56.09
  10  -4  -3   66.19   58.39
 -10   4  -3   65.19   71.29
 -10  -4   3  -15.90   48.00
   0   5  -3  447.26   38.20
   0   5   3  406.56   52.29
   0   5   3  429.86   51.09
   0  -5  -3  376.66   51.89
   0  -5   3  451.45   44.50
   0   5   3  393.96   38.00
   0  -5  -3  387.66   48.10
   0  -5   3  430.26   48.10
   0  -5   3  413.16   44.60
   0  -5  -3  405.66   36.70
   0   5  -3  361.36   44.20
   0   5  -3  358.46   41.40
  -1  -5  -3 2399.16   99.79
  -1   5   3 2366.96  101.69
   1  -5   3 2415.06   95.49
  -1  -5  -3 2438.96   98.09
   1   5  -3 2490.35   82.39
   1   5  -3 2647.54   93.39
   1  -5   3 2482.35   96.99
   1  -5   3 2584.34   97.99
  -1  -5  -3 2479.25   89.59
  -1   5   3 2358.56   99.39
   1  -5  -3 2318.87   98.99
   1   5   3 2446.36   98.79
   1   5   3 2399.06  100.29
   1  -5  -3 2322.47   76.39
  -1  -5   3 2506.65   95.79
   1   5   3 2474.45   91.29
  -1  -5   3 2542.65   85.39
   1  -5  -3 2319.97   77.99
  -1   5  -3 2341.37   94.39
  -1  -5   3 2510.35   93.79
  -1  -5   3 2518.95   85.29
   1  -5  -3 2330.47   98.09
  -1   5  -3 2509.05   95.19
  -1   5  -3 2325.37   96.79
  -2   5   3 1218.08   77.49
  -2   5   3 1157.48   73.69
  -2  -5  -3 1172.78   65.59
   2   5  -3 1157.18   50.29
   2  -5   3 1183.58   72.49
  -2   5   3 1088.29   47.50
   2  -5   3 1225.18   74.39
  -2  -5  -3 1150.68   73.79
   2  -5   3 1213.18   73.59
   2   5  -3 1213.88   72.09
   2   5  -3 1125.59   48.70
  -2   5  -3 1126.39   74.69
  -2  -5   3 1170.08   65.29
   2  -5  -3 1105.89   71.89
   2   5   3 1205.08   73.69
   2  -5  -3 1114.19   70.59
   2   5   3 1205.28   72.39
  -2   5  -3 1138.49   67.79
  -2  -5   3 1248.98   55.29
  -2  -5   3 1186.98   55.89
   2  -5  -3 1096.99   51.49
  -2   5  -3 1161.78   71.89
   3   5  -3   -8.80   25.80
  -3   5   3   14.90   30.90
   3   5  -3   25.20   17.30
   3  -5   3    8.20   28.70
  -3   5   3    5.90   18.20
  -3  -5  -3  -27.00   23.50
  -3  -5  -3   15.00   29.60
   3  -5   3   15.70   28.50
  -3  -5  -3   48.50   27.10
  -3   5   3  -27.50   27.00
   3  -5   3   -1.90   29.00
   3   5  -3   22.30   16.40
   3   5   3  -11.70   29.40
  -3   5  -3    2.30   28.20
  -3   5  -3   -9.60   26.20
   3   5   3   -8.90   26.10
  -3  -5   3    2.20   22.10
  -3   5  -3   24.20   31.60
   3  -5  -3   -8.30   18.70
   3  -5  -3    2.10   29.20
   3   5   3    7.30   26.60
   3  -5  -3   -4.80   24.40
  -4  -5  -3  199.88   41.00
  -4   5   3  134.89   41.70
  -4  -5  -3  145.59   44.30
   4  -5   3  161.78   43.10
   4  -5   3  169.08   44.40
   4   5  -3  156.38   24.50
  -4   5   3  146.79   30.90
  -4   5   3   96.49   39.20
   4   5  -3  244.08   44.40
  -4  -5  -3  175.38   41.80
   4  -5   3  219.58   48.40
   4  -5  -3  138.39   28.20
  -4   5  -3  128.39   43.80
  -4  -5   3  241.08   41.50
  -4  -5   3  176.48   33.00
   4  -5  -3  122.59   39.60
   4   5   3  185.38   39.20
   4   5   3  146.59   38.80
  -4   5  -3  102.29   39.10
  -4   5  -3  229.38   48.80
  -4  -5   3  121.59   29.90
   4  -5  -3  213.38   41.50
   5   5  -3  358.46   41.70
   5  -5   3  273.77   57.19
  -5  -5  -3  230.88   53.59
   5  -5   3  370.66   57.69
  -5  -5  -3  364.96   61.89
  -5   5   3  280.87   41.70
  -5   5   3  273.07   53.09
  -5  -5  -3  205.58   48.30
  -5   5   3  314.47   57.69
   5  -5   3  368.56   61.69
  -5  -5   3  258.17   41.70
   5   5   3  302.47   54.19
  -5   5  -3  339.27   59.79
   5   5   3  195.58   61.19
   5  -5  -3  360.46   48.40
   5  -5  -3  466.25   66.49
  -5  -5   3  295.07   45.80
   5   5   3  275.27   49.30
  -5  -5   3  284.87   47.60
  -5   5  -3  313.77   64.39
  -5   5  -3  213.18   50.69
  -6   5   3   24.10   34.80
  -6   5   3   19.00   42.30
   6   5  -3  -15.60   25.10
   6  -5   3   25.80   43.60
  -6  -5  -3  -20.50   37.40
   6  -5   3   36.90   39.60
  -6  -5  -3    9.10   38.20
  -6   5   3   30.20   43.80
   6  -5   3   42.10   46.80
   6   5  -3  -30.70   35.90
  -6  -5  -3   74.99   47.50
  -6  -5   3   31.90   29.90
   6  -5  -3   31.10   29.30
  -6   5  -3   19.10   40.30
  -6  -5   3   17.20   35.30
  -6   5  -3  -87.39   48.20
   6   5   3   21.20   39.70
   6  -5  -3  -10.00   52.69
  -6  -5   3  -11.10   33.90
  -6   5  -3  -36.90   41.50
   6   5   3   56.99   40.10
  -7  -5  -3   38.90   39.90
  -7   5   3  -37.10   33.40
   7   5  -3  -22.20   35.10
   7   5  -3   -5.20   29.10
  -7  -5  -3  -75.49   37.30
  -7   5   3   40.10   44.30
   7  -5   3   87.79   47.60
   7  -5   3  -54.39   37.10
  -7   5   3  -20.90   42.10
  -7  -5   3   12.80   36.90
  -7   5  -3  -51.79   39.20
   7   5   3  -59.99   39.80
   7  -5  -3   31.80   33.60
  -7  -5   3   -5.90   33.20
   7   5   3    8.30   40.60
  -7  -5   3   10.80   32.60
  -7   5  -3   47.60   70.49
  -7   5  -3   38.00   50.79
   7  -5  -3  -56.59   35.60
  -8   5   3  -10.80   43.40
  -8   5   3   41.50   52.79
  -8  -5  -3   10.10   46.30
   8  -5   3   38.70   43.30
   8   5  -3  -56.39   42.20
   8   5  -3  -36.60   39.90
  -8  -5  -3   22.90   42.60
  -8   5   3   86.39   43.60
   8  -5   3   30.30   50.69
  -8   5  -3   27.30   54.49
  -8  -5   3  -26.40   36.70
   8  -5  -3  -68.79   34.00
   8  -5  -3  -41.10   45.20
  -8  -5   3   27.30   38.50
   8   5   3   63.09   50.39
   8   5   3   20.70   47.80
  -8   5  -3   94.69   84.29
   9  -5   3  -39.50   63.79
  -9  -5  -3   39.80   59.99
   9   5  -3  -48.90   49.80
  -9   5   3  -41.00   55.49
  -9   5   3  -27.10   49.50
  -9   5   3   36.70   57.39
   9  -5   3   48.80   53.99
  -9  -5  -3  101.59   80.59
  -9   5  -3  163.78   73.29
  -9   5  -3   36.80   68.99
   9   5   3  -29.20   55.79
   9  -5  -3   28.60   55.29
  -9  -5   3   16.20   45.80
 -10  -5  -3  -11.10   64.69
  10   5  -3  112.79   71.89
 -10   5   3   38.80   64.49
 -10   5  -3  -22.10   74.49
  10  -5  -3  -47.70   62.49
 -10  -5   3  118.09   56.69
   0  -6   3   31.60   24.50
   0  -6   3   33.40   48.80
   0   6   3    4.60   27.40
   0  -6  -3    8.50   19.20
   0   6  -3   22.10   20.00
   0   6   3  -29.00   26.30
   0   6   3   18.60   20.80
   0  -6  -3   -8.40   23.20
   0  -6  -3   25.30   28.90
   0   6  -3   15.50   21.40
   0  -6   3   -5.40   22.90
  -1   6   3 3340.37  127.89
   1  -6   3 3474.85  124.99
   1   6  -3 3445.16  110.29
   1   6  -3 3409.46  110.89
  -1  -6  -3 3508.65  126.89
  -1   6   3 3413.36  131.39
   1  -6   3 3490.45  124.89
   1  -6   3 3291.67  141.39
  -1  -6  -3 3366.76  114.59
  -1  -6  -3 3425.26  128.19
   1  -6  -3 3280.47  105.39
  -1  -6   3 3539.55  123.89
   1  -6  -3 3228.78  126.79
  -1   6  -3 3332.97  119.99
  -1  -6   3 3312.17  119.59
   1   6   3 2695.73  170.98
  -1  -6   3 3502.85  112.89
   1   6   3 3563.74  119.29
  -1   6  -3 3436.26  124.59
   1   6   3 3330.77  126.89
   1  -6  -3 3297.27  103.39
  -1  -6   3 3618.44  115.09
   1  -6  -3 3434.36  127.49
  -1   6  -3 3327.27  124.19
   2  -6   3  376.26   54.49
  -2   6   3  375.16   59.69
   2   6  -3  398.36   38.60
  -2  -6  -3  302.17   52.19
   2  -6   3  418.56   58.39
  -2   6   3  376.26   56.99
  -2  -6  -3  455.05   52.09
   2   6  -3  432.96   55.09
   2  -6   3  439.76   56.89
   2   6  -3  372.46   38.60
  -2  -6  -3  387.76   59.49
   2   6   3  458.65   55.49
  -2  -6   3  391.96   42.60
  -2   6  -3  343.47   50.69
   2   6   3  391.96   56.09
   2  -6  -3  452.55   57.19
  -2   6  -3  433.66   55.49
   2   6   3  386.36   52.69
   2  -6  -3  397.66   40.40
  -2   6  -3  405.86   59.19
   2  -6  -3  382.56   70.89
  -2  -6   3  366.06   47.80
  -2  -6   3  424.66   44.70
   3   6  -3 1459.55   59.89
  -3   6   3 1366.16   61.39
  -3   6   3 1530.05   89.89
  -3   6   3 1446.66   89.79
  -3  -6  -3 1531.05   85.79
  -3  -6  -3 1395.16   81.09
   3   6  -3 1490.45   86.29
   3  -6   3 1457.35   87.39
   3  -6   3 1472.55   90.29
   3  -6   3 1473.65   86.59
  -3  -6   3 1530.55   81.39
  -3   6  -3 1386.16   90.09
  -3   6  -3 1375.66   83.29
   3  -6  -3 1500.55   88.49
  -3   6  -3 1509.15   90.89
  -3  -6   3 1457.85   67.39
   3   6   3 1394.06   81.19
  -3  -6   3 1478.55   69.09
   3   6   3 1474.95   84.19
   3  -6  -3 1359.76   64.19
   3  -6  -3 1442.06   84.19
   4  -6   3   27.80   36.20
   4   6  -3   62.69   26.20
  -4  -6  -3   23.10   30.10
  -4   6   3   47.40   24.60
   4   6  -3   34.10   33.70
   4   6  -3   54.69   21.10
  -4   6   3   71.29   39.80
  -4   6   3   29.00   38.30
  -4  -6  -3    7.10   35.70
   4  -6   3   48.90   39.00
   4  -6   3   62.09   38.60
  -4  -6  -3   20.00   34.30
   4  -6  -3   30.90   26.70
  -4  -6   3   44.40   29.50
  -4   6  -3   70.49   39.50
  -4  -6   3   65.69   31.20
   4   6   3   60.49   34.50
   4   6   3   41.00   39.20
   4  -6  -3   69.79   39.90
   4   6   3   29.70   34.90
  -4   6  -3   70.09   38.30
  -4  -6   3   42.90   31.20
  -4   6  -3   32.00   36.20
   4  -6  -3   41.20   34.10
  -5  -6  -3 1199.88   90.39
  -5   6   3 1214.48  100.49
  -5   6   3 1272.37   99.39
   5  -6   3 1138.79   93.29
   5  -6   3 1102.89   99.19
   5   6  -3 1282.47   61.69
   5  -6   3 1161.28   98.09
  -5  -6  -3 1197.08   95.19
  -5   6   3 1097.59   74.79
  -5  -6  -3 1169.28   90.39
   5   6  -3 1217.98   59.89
   5   6  -3 1125.39   91.29
  -5  -6   3 1258.37   77.99
   5  -6  -3 1192.28   94.79
  -5   6  -3 1107.49  100.09
   5   6   3 1153.98   92.29
  -5   6  -3 1025.30   88.79
  -5  -6   3 1210.68   88.39
  -5   6  -3 1190.78  105.09
   5   6   3 1202.08   87.79
   5   6   3 1316.17   91.19
  -5  -6   3 1225.78   74.09
   5  -6  -3 1159.88   69.89
   6  -6   3  778.52   92.89
  -6   6   3 1011.10  101.49
  -6   6   3  766.02   73.89
   6   6  -3  906.61   86.19
  -6  -6  -3 1061.59   94.49
   6   6  -3  812.92   56.29
  -6  -6  -3 1017.40   88.29
   6  -6   3  842.12   93.79
  -6   6   3  835.42   91.89
   6  -6   3  871.31   86.29
  -6  -6  -3  812.82   84.19
   6  -6  -3  915.71   68.09
  -6  -6   3  822.82   82.69
  -6   6  -3  995.20  102.09
  -6   6  -3  848.72   94.59
   6  -6  -3  847.92   94.69
  -6  -6   3  782.12   66.39
   6   6   3  871.91   86.99
  -6   6  -3  903.21   88.89
   6   6   3  792.22   80.09
  -6  -6   3  940.01   75.09
  -7   6   3  216.08   61.39
  -7   6   3  145.79   59.39
  -7   6   3   89.99   41.50
   7  -6   3  173.58   56.69
  -7  -6  -3  236.48   68.89
   7  -6   3  173.48   57.39
   7   6  -3  262.27   61.29
  -7  -6  -3  121.79   55.39
   7   6  -3  161.68   37.20
   7  -6  -3  280.77   46.00
   7   6   3   97.19   49.70
  -7   6  -3   98.19   52.59
  -7   6  -3  101.39   59.89
  -7   6  -3  229.08   64.59
   7   6   3  271.57   51.89
  -7  -6   3  211.48   44.20
  -7  -6   3  140.59   45.60
  -8   6   3  -58.79   46.10
  -8  -6  -3  -62.19   44.90
  -8   6   3   37.20   41.30
   8   6  -3   86.59   49.60
   8  -6   3  -20.50   48.50
   8  -6   3   44.50   45.70
  -8  -6  -3   53.39   56.29
  -8   6   3   40.80   52.39
  -8  -6   3   30.70   41.60
   8  -6  -3   41.30   38.30
   8  -6  -3   35.50   49.70
   8   6   3   66.29   47.30
   8   6   3  -23.00   47.40
  -9  -6  -3  163.98   62.59
  -9   6   3  280.17   78.39
  -9  -6  -3  184.28   69.29
   9  -6   3  252.97   82.69
  -9   6   3  133.19   61.59
   9  -6   3  220.78   71.69
   9  -6  -3  283.77   88.99
   9   6   3   97.89   87.79
  -9   6  -3   79.69   77.49
  -9  -6   3  148.49   58.59
   9   6   3  181.58   67.49
   9  -6  -3  315.07   61.19
  -9  -6   3  138.39   53.89
  10  -6   3  -40.70   70.29
 -10  -6  -3  -51.59   57.79
 -10   6   3   34.80   67.69
 -10   6  -3 -127.69   86.19
   0  -7  -3  492.85   60.79
   0   7  -3  509.15   49.70
   0   7  -3  613.44   54.79
   0  -7   3  548.05   58.79
   0  -7   3  634.34   55.99
   0   7   3  405.26   91.79
   0  -7  -3  609.64   47.10
   0  -7  -3  531.15   57.99
   0  -7   3  544.15   54.39
   0   7   3  597.84   64.19
   1   7  -3  250.37   42.80
   1   7  -3  319.07   43.60
  -1   7   3  207.98   41.50
  -1  -7  -3  244.28   45.80
  -1   7   3  278.07   46.90
  -1  -7  -3  243.08   35.80
   1  -7   3  296.17   49.80
   1  -7   3  315.87   46.10
   1  -7   3  253.97   41.60
  -1  -7  -3  250.07   42.40
   1  -7  -3  254.07   33.00
   1  -7  -3  259.87   43.60
  -1  -7   3  258.37   42.50
  -1  -7   3  326.37   51.69
   1   7   3  251.67   43.60
  -1   7  -3  278.27   43.50
  -1   7  -3  339.57   50.19
   1   7   3  253.87   42.70
  -1   7  -3  283.97   48.80
   1  -7  -3  308.47   38.30
   1   7   3  224.98   42.20
   1  -7  -3  215.68   40.40
  -1  -7   3  309.77   42.70
  -1  -7   3  284.97   40.30
  -2   7   3  169.48   44.80
  -2  -7  -3  106.49   35.10
   2  -7   3  107.59   37.40
  -2  -7  -3   97.69   30.10
   2  -7   3  148.19   40.90
  -2  -7  -3  118.69   38.90
   2  -7   3  139.79   39.10
   2   7  -3  134.69   27.90
   2   7  -3  142.39   29.00
   2  -7  -3  112.89   35.30
   2  -7  -3   85.59   36.70
  -2  -7   3  144.19   32.30
   2  -7  -3  145.59   29.70
  -2   7  -3  117.29   37.00
   2   7   3  137.19   40.50
  -2   7  -3  116.39   37.60
  -2  -7   3  178.88   32.80
  -2   7  -3   71.99   31.80
   2  -7  -3  100.69   22.00
   2   7   3  107.49   35.10
   2   7   3  154.08   35.80
  -2  -7   3  158.88   35.00
   3  -7   3   13.90   29.30
   3   7  -3    2.00   28.40
  -3  -7  -3  -25.80   31.50
   3  -7   3    4.20   32.90
   3   7  -3   20.50   20.40
  -3   7   3  -10.70   31.40
  -3   7   3  -15.20   18.10
  -3   7   3   38.80   35.30
  -3  -7  -3   32.30   27.90
   3  -7   3   17.80   35.50
   3   7  -3   14.40   21.20
  -3   7  -3   -8.10   30.00
   3  -7  -3    6.60   33.40
  -3  -7   3  -19.20   24.70
  -3  -7   3  -11.90   22.20
   3   7   3    0.30   30.30
   3  -7  -3   -9.00   24.70
  -3  -7   3   -9.40   23.00
   3  -7  -3   11.60   29.70
   3   7   3  -47.30   26.90
  -3   7  -3   -7.00   34.30
  -4  -7  -3   -3.60   31.80
  -4   7   3   -2.10   22.00
  -4   7   3  -12.80   34.80
   4   7  -3   13.00   33.80
   4   7  -3   14.30   22.80
   4  -7   3   31.60   39.50
  -4  -7  -3   25.60   30.50
   4   7  -3   48.20   23.40
   4  -7   3   20.50   39.40
   4  -7   3   -7.20   39.10
  -4  -7  -3   56.69   40.40
  -4   7   3   60.29   42.50
  -4   7  -3    8.00   36.50
   4  -7  -3    3.60   26.00
  -4  -7   3   48.70   32.20
  -4   7  -3   16.00   31.90
  -4   7  -3    5.70   37.70
   4   7   3   77.89   33.00
   4  -7  -3  -49.80   30.00
   4   7   3   45.20   35.00
  -4  -7   3   14.80   28.00
  -4  -7   3  -31.40   27.40
   4   7   3  -19.30   29.00
  -5  -7  -3   32.90   65.99
  -5   7   3   66.39   44.30
   5   7  -3   88.99   27.10
  -5   7   3  137.99   51.89
   5   7  -3   54.29   26.30
  -5  -7  -3  113.79   48.10
   5   7  -3   80.39   44.40
  -5   7   3   24.10   30.60
   5  -7   3   90.39   46.60
   5  -7   3   25.50   42.80
  -5  -7  -3   24.60   42.60
   5  -7   3   78.79   48.70
   5  -7  -3  109.19   44.40
  -5   7  -3   59.79   49.80
  -5   7  -3   73.39   50.09
  -5   7  -3   49.80   41.40
  -5  -7   3   82.99   32.60
  -5  -7   3   83.79   40.10
   5   7   3   69.09   43.70
   5   7   3   -2.10   35.30
   5  -7  -3   52.59   33.40
  -5  -7   3   -0.20   33.30
   5  -7  -3   85.59   44.90
   5   7   3   59.89   43.20
   6  -7   3  172.78   52.79
  -6  -7  -3  122.19   53.69
   6   7  -3  135.99   49.99
  -6   7   3   53.19   46.70
  -6   7   3  177.28   40.30
   6   7  -3  148.09   30.80
   6  -7   3  141.69   51.19
  -6  -7  -3  118.49   49.60
  -6   7   3  149.59   59.09
   6  -7   3  306.97   64.19
  -6  -7   3  186.98   48.80
   6   7   3  168.38   48.90
  -6  -7   3  177.38   40.20
  -6   7  -3   99.19   52.99
   6   7   3  123.29   49.60
  -6  -7   3  186.38   43.20
   6  -7  -3   95.29   47.60
  -6   7  -3  131.89   54.99
  -6   7  -3  150.08   52.39
   6  -7  -3  100.19   35.20
  -7   7   3   23.30   52.39
   7   7  -3   62.39   45.70
   7  -7   3   55.39   49.10
  -7   7   3   74.39   39.80
  -7  -7  -3   66.89   68.59
  -7   7   3   93.99   53.59
   7  -7   3   57.99   67.89
  -7  -7  -3    2.00   42.50
  -7   7  -3   86.09   50.19
  -7  -7   3  172.68   39.10
  -7  -7   3   59.79   37.70
   7  -7  -3    8.10   46.50
   7   7   3   27.50   43.60
   7  -7  -3   23.30   32.70
  -7   7  -3    7.20   52.29
  -7   7  -3   70.29   53.99
  -8   7   3  118.59   62.39
  -8   7   3   25.90   42.60
   8  -7   3  -37.60   43.00
   8  -7   3   74.69   57.99
  -8  -7  -3   62.49   47.30
  -8  -7  -3   79.79   53.49
   8   7  -3   41.30   49.80
  -8   7   3  179.08   62.79
  -8   7  -3  -58.99   80.29
   8  -7  -3    3.60   40.50
  -8  -7   3  -13.70   37.20
   8   7   3  -47.10   43.00
  -8   7  -3  -20.50   57.39
  -9   7   3  133.09   54.49
   9   7  -3  -14.40   56.59
  -9   7   3  135.89   64.59
  -9  -7  -3   11.90   58.89
   9  -7   3   15.70   53.29
   9  -7   3   35.00   78.49
  -9   7  -3   16.20   66.69
   9  -7  -3   43.80   51.49
  -9  -7   3  -48.20   44.30
   9   7   3   73.19   56.09
  10  -7   3  -58.29   66.09
 -10   7   3   40.70   71.19
   0  -8   3   25.40   29.50
   0  -8   3   45.50   30.20
   0   8  -3   35.80   26.90
   0  -8   3   11.00   21.90
   0   8   3  -12.00   28.10
   0   8   3   17.60   31.80
   0  -8  -3  -22.30   28.50
   0  -8  -3   -3.90   20.80
   0  -8   3  -19.00   22.80
   0  -8  -3    4.20   27.60
   0   8  -3  -12.20   21.50
  -1  -8  -3   69.09   37.30
  -1  -8  -3   81.69   35.70
  -1   8   3   90.39   39.80
   1  -8   3  136.59   38.70
  -1   8   3  118.49   39.60
  -1  -8  -3  106.99   32.10
   1   8  -3  118.49   30.70
   1  -8   3   97.59   37.30
   1   8  -3  151.58   33.40
   1  -8   3   23.70   31.20
  -1  -8   3   49.30   27.40
  -1   8  -3  135.39   36.50
  -1  -8   3   78.39   32.10
  -1  -8   3  116.19   32.70
   1  -8  -3  103.19   35.40
   1   8   3   99.39   34.00
   1  -8  -3  115.69   39.30
  -1   8  -3  108.59   32.70
  -1  -8   3  159.98   38.50
  -1   8  -3   97.99   37.10
   1  -8  -3   87.39   28.80
   1   8   3   65.69   38.00
   1   8   3   81.69   36.00
   1  -8  -3   89.79   27.50
  -2   8   3  417.46   68.89
   2  -8   3  432.66   64.99
  -2  -8  -3  422.46   59.59
   2  -8   3  431.66   65.29
   2   8  -3  483.45   50.79
  -2   8   3  359.06   61.39
   2   8  -3  390.86   47.20
  -2  -8  -3  408.06   53.59
  -2  -8  -3  416.66   66.49
   2  -8   3  463.25   60.79
  -2   8  -3  464.55   66.29
   2  -8  -3  394.16   41.70
   2   8   3  423.56   65.09
   2   8   3  508.45   60.49
  -2  -8   3  444.66   51.99
  -2  -8   3  512.35   55.59
   2   8   3  462.45   62.49
   2  -8  -3  344.17   57.39
  -2   8  -3  513.95   57.99
   2  -8  -3  450.65   51.89
  -2   8  -3  566.84   67.49
   2  -8  -3  425.96   63.49
  -2  -8   3  486.45   56.59
   3  -8   3  831.72   78.49
  -3   8   3  776.52   80.49
   3  -8   3  754.02   77.49
  -3  -8  -3  852.41   71.59
   3  -8   3  837.82   83.09
   3   8  -3  847.42   79.69
  -3  -8  -3  849.41   78.89
   3   8  -3  846.82   55.69
   3   8  -3  780.72   55.29
  -3   8   3  816.22   83.99
  -3   8  -3  661.23   80.29
   3  -8  -3  722.73   75.99
   3  -8  -3  643.94   59.29
  -3   8  -3  754.92   69.69
   3   8   3  731.63   73.49
  -3  -8   3  825.42   64.49
  -3  -8   3  794.12   60.69
  -3   8  -3  656.23   75.59
   3   8   3  814.12   73.39
   3  -8  -3  763.42   78.59
  -3  -8   3  734.03   67.29
  -4   8   3  216.68   57.49
   4   8  -3  315.97   59.29
   4  -8   3  164.88   51.59
  -4   8   3  182.18   33.50
  -4  -8  -3  206.18   49.60
   4   8  -3  234.68   35.60
   4  -8   3  229.78   57.79
  -4  -8  -3  223.78   51.29
  -4   8   3  280.97   59.09
   4   8  -3  203.98   32.80
   4  -8   3  230.68   54.79
  -4  -8  -3  153.98   43.70
  -4   8  -3  168.38   53.89
   4  -8  -3  196.48   54.09
  -4   8  -3  259.67   62.29
   4   8   3  206.48   45.50
   4   8   3  117.79   45.70
   4  -8  -3  220.18   52.19
   4  -8  -3  134.79   36.40
  -4  -8   3  213.98   43.40
  -4  -8   3  268.57   49.40
   4   8   3  217.68   47.60
  -5   8   3   73.29   31.20
   5  -8   3   -5.00   46.00
  -5   8   3   58.59   48.10
  -5  -8  -3   53.39   40.50
   5  -8   3   32.50   45.30
   5   8  -3   37.40   27.70
  -5  -8  -3   15.80   36.50
  -5  -8  -3   51.59   46.40
   5   8  -3   10.30   42.20
  -5   8   3   94.39   51.89
   5  -8   3    6.90   43.80
  -5   8  -3   49.30   46.70
   5  -8  -3   -2.40   41.00
   5  -8  -3   14.40   50.09
  -5  -8   3    0.40   33.50
  -5  -8   3  102.29   36.90
   5  -8  -3   37.40   36.80
   5   8   3    5.10   37.20
  -5   8  -3   56.49   52.79
  -5   8  -3   30.40   39.40
  -5  -8   3    6.00   35.30
  -6  -8  -3   11.70   44.40
  -6  -8  -3  -44.60   39.00
   6   8  -3   63.79   43.60
   6  -8   3  -39.60   40.50
  -6   8   3  103.79   53.79
  -6   8   3   28.60   53.69
   6   8  -3   18.80   27.50
   6  -8   3   85.69   52.99
   6  -8   3   20.50   44.40
  -6   8  -3  -12.60   40.10
   6  -8  -3    5.40   43.80
  -6   8  -3   58.49   50.59
   6   8   3  114.49   51.59
  -6   8  -3   28.60   48.30
  -6  -8   3   78.79   35.40
   6  -8  -3   48.80   31.70
   6   8   3   42.10   43.70
  -7  -8  -3  101.19   51.99
   7  -8   3  -15.20   51.19
   7  -8   3   -6.30   48.20
  -7   8   3  108.99   56.69
  -7  -8  -3   25.30   47.00
  -7   8   3  -65.69   37.50
   7   8  -3   54.69   44.60
  -7   8  -3  -33.50   50.79
  -7   8  -3   46.00   46.10
   7   8   3  -25.00   45.10
  -7  -8   3   -1.40   35.40
   7  -8  -3  -59.49   44.00
   7   8   3  -23.10   42.30
   7  -8  -3   33.70   32.40
  -7   8  -3  101.59   62.49
  -7  -8   3   35.90   38.90
   8  -8   3    3.80   48.20
   8   8  -3   -0.30   48.00
  -8   8   3   50.29   54.69
  -8   8   3 -122.29   56.59
  -8  -8  -3   44.70   52.89
   8  -8   3   53.29   62.19
  -8   8   3   42.30   43.60
  -8  -8  -3   -8.80   49.00
   8  -8  -3   45.10   60.19
  -8   8  -3  -69.29   58.59
  -8  -8   3   15.80   40.20
   8  -8  -3  -49.70   39.50
  -8   8  -3    3.90   65.39
   8   8   3  -36.90   58.29
  -8  -8   3   22.40   43.10
   9  -8   3  -68.99   80.79
  -9  -8  -3  113.49   74.69
   9  -8   3  108.39   66.49
   9   8  -3   21.40   60.89
  -9   8   3   51.69   66.49
  -9  -8   3   15.20   52.59
  -9   8  -3  -12.80   71.29
   9  -8  -3   65.39   56.09
  -9  -8   3   25.10   47.60
   0  -9   3  702.63   68.19
   0   9  -3  463.55   71.49
   0  -9  -3  525.95   56.89
   0  -9   3  666.93   64.39
   0  -9  -3  660.73   74.49
   0  -9  -3  588.44   92.29
   0  -9   3  547.65   56.79
   0  -9  -3  623.34   66.99
   0   9  -3  563.14   63.09
   0   9   3  639.84   75.19
   0  -9   3  587.14   61.79
   0   9   3  542.75   67.99
   1  -9   3   35.90   34.00
   1  -9   3   40.70   33.00
   1  -9   3  -40.80   27.80
  -1   9   3   13.80   37.10
   1   9  -3   16.30   28.60
  -1  -9  -3   20.70   35.80
   1   9  -3   47.50   30.20
  -1   9   3   49.20   36.70
  -1  -9  -3   19.20   31.70
  -1   9  -3   34.50   33.80
  -1   9  -3   25.10   33.40
   1   9   3   37.40   31.70
  -1  -9   3   -9.70   28.40
   1  -9  -3    5.20   23.40
   1   9   3   26.70   37.20
   1  -9  -3    9.90   35.00
  -1  -9   3    3.40   28.60
  -1  -9   3   33.20   30.20
  -1  -9   3    5.40   30.50
   1  -9  -3   12.00   32.20
   1  -9  -3   44.60   33.40
   1   9   3    1.60   34.00
   2   9  -3   79.79   32.60
   2  -9   3  100.89   42.60
  -2  -9  -3   97.19   37.40
   2  -9   3   39.00   40.00
  -2   9   3   78.09   43.90
   2  -9   3   91.49   44.00
  -2  -9  -3   52.79   42.00
  -2  -9  -3   99.89   35.80
   2   9  -3  130.69   35.50
  -2   9   3   65.99   42.60
   2   9   3   -6.00   34.70
  -2   9  -3   83.19   34.70
  -2  -9   3  107.59   36.10
   2   9   3   90.49   39.50
   2  -9  -3   96.59   38.60
  -2   9  -3   99.59   43.30
   2  -9  -3   61.79   40.60
   2   9   3  153.38   43.60
  -2  -9   3  168.88   40.50
  -2   9  -3  132.19   43.10
   2  -9  -3   14.40   25.30
   2  -9  -3   61.99   33.90
  -2  -9   3  102.39   39.30
  -2  -9   3   44.70   32.70
   3  -9   3   35.60   44.90
  -3  -9  -3  -15.30   38.70
   3   9  -3   -4.50   38.40
  -3  -9  -3    8.10   33.80
   3   9  -3    2.50   27.10
  -3  -9  -3    3.00   31.50
   3   9  -3    5.50   27.40
  -3   9   3   47.60   40.40
  -3   9   3  -48.60   35.50
   3  -9   3   14.30   40.30
   3  -9   3  -13.10   39.30
   3  -9  -3   41.20   40.80
  -3   9  -3    3.00   40.00
  -3  -9   3  -21.60   28.70
  -3  -9   3   30.10   30.30
  -3   9  -3   12.80   37.50
   3  -9  -3   34.70   32.20
  -3  -9   3   28.50   34.00
  -3   9  -3    7.60   30.70
   3  -9  -3   24.60   35.70
   3   9   3   63.89   41.30
   4  -9   3   28.40   45.70
  -4  -9  -3   97.89   44.50
  -4   9   3   54.19   28.60
   4   9  -3   36.40   28.90
   4   9  -3   -7.40   40.60
  -4   9   3    0.90   45.10
   4  -9   3   43.50   42.80
  -4  -9  -3   18.00   42.70
  -4   9   3   29.10   47.10
   4  -9   3    0.50   73.49
   4   9  -3   22.20   29.40
   4  -9  -3  -36.40   41.70
  -4   9  -3   97.69   45.80
  -4  -9   3  -37.40   32.70
   4  -9  -3   29.30   39.70
   4   9   3    4.10   39.20
  -4   9  -3   44.90   47.50
   4   9   3    5.50   37.40
  -4   9  -3  -13.70   32.00
   4  -9  -3    6.00   39.60
   4   9   3   44.90   39.90
  -4  -9   3   24.30   34.20
   5  -9   3   40.10   42.90
  -5  -9  -3   28.60   38.90
   5   9  -3   54.09   28.50
   5  -9   3   39.80   45.90
  -5   9   3   42.00   37.60
  -5  -9  -3   32.80   43.70
   5  -9   3   38.80   74.89
  -5   9   3   25.20   49.70
  -5   9   3  120.49   55.59
  -5  -9  -3   73.79   41.40
   5   9  -3  -16.50   36.90
   5   9   3   86.49   41.50
   5  -9  -3   -9.70   30.20
  -5  -9   3   66.89   42.00
  -5   9  -3   -3.60   42.00
   5   9   3   50.39   41.40
   5  -9  -3   -3.20   46.10
  -5   9  -3  -22.40   48.40
  -5  -9   3   27.10   32.90
  -5  -9   3   71.29   36.80
   5  -9  -3   57.29   47.20
  -5   9  -3  -31.80   35.70
   6  -9   3   35.40   55.09
  -6  -9  -3  -52.79   54.89
   6  -9   3   57.69   46.80
  -6   9   3  116.09   63.99
   6   9  -3   76.29   46.70
  -6  -9  -3   87.69   51.89
  -6   9   3   14.80   34.80
   6  -9   3  200.48   56.09
  -6   9   3   78.89   59.99
   6   9   3  169.88   45.30
  -6   9  -3  -12.90   51.49
   6   9   3   80.19   46.70
  -6  -9   3   89.59   41.30
  -6   9  -3   52.89   51.79
   6  -9  -3   23.50   47.90
  -6   9  -3   54.79   55.69
  -7   9   3 -121.39   59.69
   7  -9   3  109.49   62.79
   7  -9   3   37.70   45.90
  -7  -9  -3   56.59   51.59
   7   9  -3   27.60   48.20
  -7   9   3  -13.90   40.00
  -7   9   3  137.99   70.69
   7   9   3    4.70   47.70
  -7   9  -3   -7.10   50.09
  -7  -9   3   75.99   39.70
  -7   9  -3   99.79   61.99
   7   9   3  122.29   52.89
   7  -9  -3    3.70   47.20
  -7   9  -3   80.29   60.29
   7  -9  -3   33.40   38.60
  -7  -9   3   25.90   44.20
   8  -9   3  -26.20   63.09
  -8   9   3  155.18   70.59
   8  -9   3   69.79   52.59
  -8  -9  -3   -8.10   51.99
  -8   9   3   35.20   43.80
  -8  -9  -3  -29.00   46.40
  -8   9   3  105.99   62.79
   8   9  -3  -20.00   55.69
   8   9   3   66.89   51.69
  -8  -9   3   28.60   43.10
   8  -9  -3   17.60   61.29
  -8   9  -3  -17.90   65.69
   8  -9  -3  -30.80   42.50
  -8  -9   3   35.30   40.80
   9  -9   3  -99.59  107.39
  -9   9   3   36.40   70.19
   9  -9   3   51.19   59.99
  -9  -9  -3  -27.20   52.89
  -9  -9   3   -8.90   47.40
   9  -9  -3  -85.29   54.19
  -9   9  -3   -3.60   80.69
  -9  -9   3   33.20   49.30
   0  10   3   38.10   35.00
   0 -10   3    0.70   32.70
   0 -10   3   12.10   31.10
   0 -10   3  -32.70   30.30
   0 -10   3  -38.10   25.20
   0 -10  -3    5.60   29.20
   0 -10  -3  -19.10   31.50
   0  10  -3    0.80   32.30
   0  10   3   -8.10   37.60
   0 -10  -3  -37.90   35.20
   0 -10  -3    8.40   26.20
   1 -10   3  437.56   60.19
  -1 -10  -3  599.84   61.99
   1 -10   3  465.65   59.89
   1 -10   3  469.45   69.39
  -1 -10  -3  571.34   70.79
  -1  10   3  488.25   77.09
   1  10  -3  528.45   63.29
   1 -10   3  416.06   65.29
  -1  10   3  431.26   73.29
  -1 -10  -3  498.45   76.09
  -1 -10   3  538.55   71.19
   1  10   3  570.24   76.59
  -1 -10   3  402.86   68.09
   1  10   3  555.54   66.79
  -1  10  -3  441.66   68.69
  -1 -10   3  524.15   66.09
   1 -10  -3  434.46   52.59
   1 -10  -3  413.66   96.89
  -1 -10   3  469.95   62.79
   1  10   3  374.66   59.79
  -1  10  -3  450.85   69.39
   1 -10  -3  472.55   60.79
   1 -10  -3  485.15   77.19
  -2 -10  -3   36.80   43.90
   2  10  -3   57.69   33.20
   2 -10   3   16.90   39.40
  -2 -10  -3  -35.60   29.60
  -2 -10  -3   34.30   38.00
   2 -10   3    1.20   35.60
   2  10  -3   11.00   30.50
  -2  10   3   84.19   47.50
   2 -10   3   18.50   40.90
  -2  10   3   -0.40   39.00
  -2  10  -3   13.30   32.20
   2  10   3   34.20   48.90
  -2 -10   3   14.50   30.40
   2 -10  -3   15.40   26.60
  -2 -10   3   18.00   33.30
   2  10   3   63.09   41.80
  -2 -10   3   33.00   34.30
   2  10   3   34.90   39.10
  -2  10  -3   26.40   39.80
  -2 -10   3  -10.50   34.20
   2 -10  -3  -22.10   32.10
   2 -10  -3    7.80   39.60
  -2  10  -3   49.90   39.10
   2 -10  -3   30.00   38.20
   3  10  -3  563.44   64.89
  -3 -10  -3  677.63   83.99
  -3  10   3  782.02  126.29
   3 -10   3  840.82  104.39
  -3 -10  -3  585.34   75.39
  -3 -10  -3  582.94   72.09
   3 -10   3  480.45   82.09
  -3  10   3  573.14   87.69
   3 -10   3  525.45   70.69
   3  10  -3  534.35   64.99
   3 -10  -3  481.35   80.79
  -3 -10   3  546.15  107.39
   3 -10  -3  562.64   54.79
   3 -10  -3  605.64   67.69
  -3  10  -3  461.35   67.69
   3  10   3  640.24   79.79
  -3  10  -3  602.74   83.59
  -3 -10   3  580.64   70.09
  -3  10  -3  551.14   87.99
   3  10   3  600.34   80.09
  -3 -10   3  596.44   65.59
   3 -10  -3  497.55   78.59
   4  10  -3   59.89   45.10
  -4  10   3   52.19   49.80
   4  10  -3   17.70   29.50
   4 -10   3   23.20   44.70
   4 -10   3    9.50   43.90
  -4  10   3   13.50   47.40
  -4 -10  -3   18.10   42.90
   4 -10   3   26.80   44.60
  -4 -10  -3  109.89   45.10
  -4 -10  -3   63.69   40.10
   4 -10  -3  -10.80   39.10
  -4 -10   3   64.79   38.30
  -4  10  -3   79.29   48.10
  -4  10  -3   91.79   37.70
   4 -10  -3   34.20   46.60
  -4 -10   3   29.40   34.20
   4  10   3   20.40   39.70
  -4  10  -3    3.90   47.80
   4 -10  -3   -1.20   34.90
   5  10  -3  152.18   52.89
   5 -10   3   70.09   51.89
  -5 -10  -3   11.00   45.50
   5 -10   3   66.29   51.19
  -5  10   3   49.99   53.99
   5 -10   3   99.69   50.99
   5  10  -3   83.49   33.00
  -5  10   3   42.40   50.39
  -5  10   3   45.20   32.30
  -5 -10  -3   63.89   46.90
   5 -10  -3   82.99   35.50
  -5  10  -3   85.89   49.60
   5  10   3   17.80   43.40
   5 -10  -3   30.30   46.90
   5 -10  -3   67.19   50.89
   5  10   3    9.10   43.80
  -5 -10   3  105.29   39.00
  -5  10  -3   37.60   54.49
  -5  10  -3   36.20   42.60
  -6  10   3   90.39   37.30
   6  10  -3  -41.50   42.30
  -6 -10  -3   35.50   47.40
   6 -10   3   39.70   52.29
  -6  10   3   61.29   56.19
   6 -10   3   54.29   52.99
   6 -10   3  -41.40   57.69
  -6  10   3   -6.90   55.09
   6  10   3   41.10   43.70
  -6 -10   3  -40.70   35.00
   6  10   3  -41.00   39.40
  -6  10  -3   20.60   58.49
  -6  10  -3  -41.10   52.69
   6 -10  -3   -1.40   32.20
  -6  10  -3  -59.89   39.00
   6 -10  -3  -26.80   49.90
  -7  10   3  157.68   74.69
   7  10  -3  117.19   55.59
   7 -10   3    8.10   51.09
   7 -10   3   52.09   55.69
  -7 -10  -3  107.09   53.29
  -7  10   3  -41.30   51.89
  -7 -10  -3  154.98   54.89
  -7  10   3   86.39   40.10
  -7 -10   3  -67.69   34.50
   7 -10  -3  -29.40   51.09
  -7  10  -3  -10.50   59.89
   7  10   3    1.80   45.70
  -7  10  -3  -42.00   60.49
   7 -10  -3  -37.10   35.50
  -8  10   3   -9.00   64.19
  -8  10   3  112.39   50.39
   8 -10   3   -6.20   72.59
  -8 -10  -3  -18.50   52.99
   8  10  -3   58.19   63.09
   8 -10   3  -26.70   52.69
  -8 -10  -3   13.30   55.89
  -8 -10   3  -59.99   38.60
  -8  10  -3   13.40   74.89
  -8 -10   3  -75.29   48.10
   8 -10  -3  -23.90   45.30
   8  10   3  129.79   61.69
   8 -10  -3  -92.29   69.69
   9 -10   3    8.30   67.19
  -9 -10  -3   79.49   68.99
   9 -10  -3  -32.80   67.29
  -9  10  -3  -28.30   83.59
  -9 -10   3  146.79   71.09
   0  11   3  833.92   94.49
   0 -11   3  888.51   82.29
   0 -11  -3  829.42   91.39
   0  11   3  887.61   88.59
   0 -11  -3  818.32   69.79
   0 -11   3  841.42   75.89
   0 -11  -3  818.32   83.89
   0 -11  -3  949.71   77.59
   0  11  -3  884.91   81.89
   0 -11   3  874.41   82.09
   0 -11   3  933.11   87.49
  -1  11   3  376.66   67.99
   1  11  -3  488.65   68.69
  -1 -11  -3  445.46   62.39
   1  11  -3  470.35   68.19
   1 -11   3  488.95   65.49
   1 -11   3  407.66   62.09
  -1 -11  -3  322.87   57.19
  -1  11   3  418.06   69.89
  -1 -11  -3  470.75   80.69
   1 -11   3  489.45   72.29
   1 -11   3  477.85   72.89
   1 -11  -3  390.46   67.69
   1 -11  -3  354.66   61.99
  -1  11  -3  525.55   75.19
  -1 -11   3  443.06   64.99
   1 -11  -3  545.95   66.09
  -1 -11   3  408.86   71.79
   1  11   3  519.65   81.79
  -1 -11   3  494.15   71.29
   1 -11  -3  457.15   57.79
  -1  11  -3  456.35   68.89
  -1 -11   3  421.06   63.29
   2 -11   3   20.80   42.70
   2  11  -3  -10.20   31.30
  -2 -11  -3   16.50   34.90
   2 -11   3   79.59   44.60
  -2  11   3   50.29   47.00
  -2  11   3   22.60   45.00
  -2 -11  -3  -36.60   40.30
  -2 -11  -3  -36.30   33.80
   2 -11   3    3.70   39.60
  -2 -11   3   15.30   33.90
   2  11   3  -37.90   37.40
   2 -11  -3   13.50   36.00
   2  11   3   23.10   40.20
   2 -11  -3    8.00   39.70
  -2 -11   3   29.80   39.20
   2 -11  -3    8.50   29.70
  -2  11  -3  -55.29   40.30
  -2  11  -3   48.40   44.60
   2 -11  -3   36.50   86.59
   2  11   3  -14.80   38.70
  -2 -11   3  -14.40   32.80
  -3 -11  -3  -28.10   34.00
  -3  11   3   43.50   48.10
  -3 -11  -3   27.70   37.90
   3 -11   3  -23.50   41.80
   3 -11   3   25.60   41.50
  -3 -11  -3   -9.70   41.40
  -3  11   3   79.59   54.89
   3 -11   3   71.99   47.50
   3  11  -3    9.10   50.29
  -3  11  -3   32.10   34.80
   3 -11  -3   10.30   41.80
   3 -11  -3   54.19   39.50
  -3  11  -3   -7.60   54.29
   3 -11  -3   54.69   44.60
   3 -11  -3  -21.30   27.80
   3  11   3    3.70   37.30
  -3 -11   3   46.50   38.30
  -3 -11   3   36.30   35.80
  -3 -11   3   30.10   35.70
  -3  11  -3   -1.10   44.90
  -4  11   3  195.08   64.29
  -4  11   3  114.39   53.49
   4  11  -3   52.89   49.90
  -4 -11  -3   30.40   45.20
   4 -11   3  115.99   51.19
   4 -11   3   93.89   51.59
   4 -11   3   65.59   46.90
   4  11  -3  129.39   38.00
  -4 -11  -3   -2.70   42.00
   4 -11  -3   52.69   33.20
   4 -11  -3   78.99   50.99
  -4 -11   3   57.39   40.40
   4 -11  -3  116.89   39.30
  -4  11  -3   80.09   56.19
   4  11   3   80.19   45.70
  -4  11  -3   73.39   41.60
   4  11   3  123.49   52.39
  -4  11  -3   56.19   53.39
  -4 -11   3  151.38   40.50
   4 -11  -3   96.99   62.29
   5 -11   3  -32.40   53.79
  -5 -11  -3   55.69   49.10
  -5 -11  -3    8.50   45.70
   5  11  -3   46.50   48.00
   5 -11   3   49.20   51.99
   5 -11   3   -9.90   46.60
  -5  11   3   20.10   54.39
   5  11  -3   24.50   33.90
  -5  11   3  -12.50   53.69
   5 -11  -3  -17.70   34.30
   5  11   3   -2.60   39.20
  -5  11  -3   80.29   57.99
  -5 -11   3   -4.80   35.40
   5 -11  -3  -66.69   44.40
  -5 -11   3   22.20   35.50
   5  11   3  -16.40   42.60
  -5  11  -3   25.50   41.60
   6 -11   3   22.90   54.49
  -6  11   3   59.49   59.79
  -6  11   3  -22.40   35.70
  -6 -11  -3  153.28   72.49
   6  11  -3  -69.99   42.70
  -6  11   3   25.60   59.99
  -6 -11  -3   93.49   49.30
   6 -11  -3   28.60   49.20
  -6  11  -3  -46.30   54.49
   6  11   3   75.99   51.89
   6 -11  -3  -29.20   34.00
  -6 -11   3   -1.10   37.00
  -6 -11   3   12.30   33.70
   6  11   3   10.60   48.60
  -7  11   3   -1.00   59.99
  -7  11   3   29.60   66.69
  -7 -11  -3   43.40   51.19
   7 -11   3   46.30   66.19
   7 -11   3  -29.30   58.89
   7  11  -3  -34.20   52.69
  -7  11   3   24.90   39.20
   7 -11  -3   32.50   63.69
  -7 -11   3   39.70   40.90
  -7  11  -3   64.39   78.79
   7 -11  -3  -33.40   40.00
   7  11   3  -41.80   59.59
  -7  11  -3   68.19   68.29
   7  11   3   66.19   54.29
  -7 -11   3  -32.00   36.40
   8 -11   3  -57.59   55.89
  -8 -11  -3   70.19   65.59
  -8  11   3   38.70   71.79
   8 -11   3  -33.50   79.79
  -8 -11   3  -27.30   40.90
  -8 -11   3  -63.69   42.10
  -8  11  -3  -31.80   75.39
   8 -11  -3  -70.09   82.19
   8 -11  -3  110.89   55.69
  -9  11   3   19.60   77.39
   9 -11   3  110.59  104.79
  -9  11  -3  125.09   89.19
   0 -12  -3   25.80   43.00
   0 -12  -3   -4.10   33.00
   0 -12   3  -56.49   32.60
   0 -12  -3   -5.60   39.30
   0  12   3  -12.90   41.90
   0  12   3  -62.09   40.90
   0 -12   3   -8.20   33.70
   0 -12   3    0.70   37.00
   0 -12  -3   17.10   33.40
   0 -12   3   59.39   43.70
   1 -12   3   51.59   35.40
  -1 -12  -3   72.69   43.20
  -1 -12  -3   38.10   35.70
  -1  12   3   59.09   50.99
   1 -12   3   18.50   42.10
   1 -12   3   38.10   42.00
  -1  12   3   12.10   44.80
  -1 -12  -3  -25.30   41.80
   1 -12   3   35.90   37.70
  -1 -12  -3  -18.50   34.30
   1  12  -3  -28.30   33.00
  -1  12  -3   47.50   46.40
  -1 -12   3   32.20   43.00
  -1  12  -3   24.80   42.90
  -1 -12   3   53.09   38.60
   1 -12  -3   42.10   36.50
   1 -12  -3   11.90   38.90
  -1 -12   3   28.00   37.70
   1 -12  -3   22.80   31.50
  -1 -12   3  -22.40   34.70
   1  12   3   22.60   43.90
  -2 -12  -3  -47.40   36.10
  -2 -12  -3   71.39   47.90
  -2  12   3   22.20   48.40
   2  12  -3   26.40   33.60
   2 -12   3  -36.00   39.30
   2 -12   3   29.00   38.60
   2 -12   3   33.80   43.30
  -2 -12   3   53.49   43.80
  -2  12  -3  -17.10   41.40
   2 -12  -3  -40.30   42.20
   2 -12  -3   70.89   39.50
  -2 -12   3   11.20   35.40
  -2 -12   3   12.60   36.40
   2  12   3  -22.60   37.40
   2 -12  -3  -25.70   40.10
   2  12   3    7.80   40.50
   2 -12  -3  -20.10   30.60
  -2 -12   3   85.09   34.40
  -2  12  -3   31.50   40.80
  -3  12   3  818.52  109.29
   3 -12   3  886.11   95.39
   3 -12   3  988.50  101.39
   3 -12   3 1022.50  101.79
  -3 -12  -3  825.52   88.59
  -3  12   3  791.62  101.99
  -3 -12  -3 1058.39  100.29
  -3 -12  -3  981.70   88.99
   3 -12  -3  897.51   80.49
  -3 -12   3  899.11   92.49
  -3  12  -3  882.71   89.79
   3  12   3 1008.10   95.89
  -3  12  -3  707.33   95.79
   3 -12  -3  806.72   68.09
   3 -12  -3  895.71   97.79
  -3 -12   3  974.60   85.39
   3 -12  -3  878.01  100.89
  -3  12  -3 1004.50  102.59
  -3 -12   3  904.71   79.49
   4 -12   3  160.28   54.49
   4 -12   3  218.58   60.99
  -4  12   3  141.89   63.89
  -4  12   3  200.68   64.19
  -4 -12  -3  163.08   60.89
   4 -12   3  204.68   66.29
   4  12  -3  203.28   45.40
   4 -12  -3  216.48   85.59
  -4 -12   3  166.08   49.00
   4 -12  -3  166.68   41.30
  -4  12  -3  128.39   48.10
  -4  12  -3  170.28   64.59
  -4 -12   3  161.38   44.60
   4  12   3  181.58   54.59
  -4  12  -3  166.68   72.39
   4  12   3  216.08   61.09
   4 -12  -3  259.37   59.59
   4 -12  -3   75.99   43.90
   5 -12   3  169.48   68.89
  -5  12   3  152.28   67.59
   5  12  -3  272.37   67.29
  -5  12   3  118.49   68.39
  -5 -12  -3  231.48   60.59
   5 -12   3  318.47   75.59
  -5 -12  -3   96.99   58.09
   5  12  -3  228.08   48.40
   5 -12   3  226.08   84.49
  -5 -12   3  196.18   50.49
   5  12   3  160.08   59.09
  -5 -12   3  303.77   53.69
  -5  12  -3  237.28   72.69
  -5  12  -3  313.57   59.49
   5 -12  -3   59.59   57.89
   5 -12  -3  230.58   46.90
   5  12   3  202.58   64.49
  -6 -12  -3  101.09   67.39
   6 -12   3   19.60   57.89
  -6 -12  -3   92.19   50.29
  -6  12   3   76.49   61.79
   6 -12   3  -72.89   47.00
  -6  12   3   12.00   61.89
   6  12  -3   51.89   51.69
   6 -12  -3  -27.00   36.90
   6  12   3   28.10   53.09
  -6 -12   3  -76.79   38.90
  -6  12  -3   -4.00   65.19
   6  12   3   22.20   47.70
   6 -12  -3  -18.20   57.09
  -6 -12   3   37.00   37.60
  -7  12   3   41.30   72.99
  -7 -12  -3   67.79   52.29
   7 -12   3    9.30   72.49
   7 -12   3  -40.60   55.29
  -7 -12  -3  -11.80   56.29
  -7 -12   3   40.10   47.10
  -7 -12   3  -10.00   39.50
   7  12   3  -32.10   50.19
   7 -12  -3  103.39   50.09
  -7  12  -3  -13.40   75.19
   7  12   3   -0.20   86.99
   7 -12  -3   56.69   77.19
   8 -12   3 -116.79   85.59
  -8  12   3   29.90   80.59
  -8 -12  -3   33.00   54.89
   8 -12   3  145.29   64.39
  -8  12  -3   12.90   87.19
   8 -12  -3  -96.99   61.39
  -8 -12   3  -17.40   41.90
  -8 -12   3  126.59   47.00
   0 -13  -3   54.79   72.99
   0 -13   3  116.99   45.90
   0  13   3  100.39   55.49
   0  13  -3  113.09   59.79
   0  13   3   56.19   53.19
   0 -13   3  138.19   50.99
   0 -13  -3  156.78   41.70
   0 -13   3  139.69   49.60
   0 -13  -3  167.58   55.79
   1  13  -3  -39.00   33.40
   1 -13   3   37.50   37.10
  -1 -13  -3  -12.60   36.20
  -1 -13  -3   47.30   43.50
  -1  13   3  -28.70   44.60
  -1  13   3  -18.30   45.40
  -1 -13  -3  -13.80   41.30
   1 -13   3    6.70   40.70
   1 -13   3   39.30   40.00
  -1 -13  -3   13.90   42.30
   1 -13   3   11.30   38.90
  -1 -13   3  -17.30   33.40
  -1 -13   3   11.70   38.60
   1 -13  -3  -10.90   34.90
   1 -13  -3   31.60   39.60
   1  13   3   33.40   44.80
   1 -13  -3    8.80   46.00
   1 -13  -3  -41.70   42.50
  -1 -13   3  -73.49   33.30
  -1  13  -3    3.40   40.60
  -1 -13   3  -13.40   35.10
  -2 -13  -3   -0.90   45.60
  -2 -13  -3   -6.00   37.20
   2 -13   3   35.70   45.60
   2 -13   3   63.49   38.40
  -2  13   3  -24.20   48.60
   2 -13   3   70.39   46.00
   2  13  -3   80.79   38.90
  -2  13   3  -74.49   45.30
  -2 -13  -3  -12.50   42.20
   2 -13   3  -18.20   38.90
   2 -13  -3   59.19   47.80
   2 -13  -3  -82.69   38.80
  -2 -13   3   53.09   41.80
  -2 -13   3   22.90   38.50
   2  13   3  -32.60   40.80
   2 -13  -3   13.10   32.00
  -2  13  -3   10.10   44.60
  -2 -13   3  -28.30   34.20
   2 -13  -3   45.50   40.50
  -3 -13  -3  -39.20   42.90
   3  13  -3   -6.30   36.90
   3 -13   3   89.59   48.20
  -3  13   3   40.70   51.39
   3 -13   3  117.89   63.69
  -3  13   3  -81.09   46.70
  -3 -13  -3  -14.00   44.80
   3 -13   3  -22.30   45.40
   3  13   3   -2.60   45.70
   3 -13  -3   10.10   38.90
   3 -13  -3  -66.39   42.30
   3 -13  -3   34.00   34.60
   3 -13  -3  -86.79   43.90
  -3 -13   3    4.30   36.10
  -3 -13   3  -31.00   37.40
  -3 -13   3    4.90   39.20
  -3  13  -3  -33.50   46.90
   4 -13   3    0.00   48.40
  -4  13   3  101.19   70.59
  -4 -13  -3  -61.89   41.80
   4  13  -3    0.10   38.90
   4 -13   3  -66.99   47.20
   4 -13   3   27.40   51.59
  -4  13   3  158.78   64.29
  -4  13  -3  126.69   60.99
  -4 -13   3   66.39   49.30
   4 -13  -3  -78.59   36.40
   4 -13  -3    3.40   38.00
   4  13   3   60.79   46.90
  -4 -13   3   26.70   39.30
   4 -13  -3   67.09   54.39
  -4  13  -3    5.00   44.40
   4 -13  -3   51.09   54.69
   4  13   3    7.80   47.80
  -5  13   3   52.39   63.09
   5 -13   3   68.79   56.89
  -5 -13  -3  131.19   54.69
   5 -13   3  122.79   63.59
  -5  13   3  211.18   75.69
   5 -13   3  223.08   71.39
  -5 -13  -3   83.29   53.19
   5 -13  -3  123.09   46.30
  -5  13  -3   95.89   69.19
  -5 -13   3  202.18   50.99
  -5 -13   3  116.99   47.90
   5 -13  -3  114.79   44.70
   5 -13  -3   30.00   51.29
   5  13   3  136.99   54.19
   5  13   3  -33.10   53.49
   6  13  -3   55.19   55.59
  -6  13   3  -29.80   77.09
  -6 -13  -3   59.89   68.19
   6 -13   3   29.40   53.59
   6 -13   3   83.79   69.49
  -6 -13  -3   32.70   50.29
  -6  13  -3  -25.00   60.59
   6 -13  -3  -47.40   45.50
   6  13   3  -35.30   47.50
   6 -13  -3 -107.29   54.99
  -6 -13   3   25.10   42.70
  -6 -13   3    2.70   53.29
  -7 -13  -3  -10.30   66.69
   7 -13   3  -78.89   57.69
   7 -13   3   84.49   85.29
  -7  13   3   63.09   77.79
  -7 -13   3  -13.20   48.30
  -7 -13   3   25.30   42.60
   7 -13  -3    2.80   53.09
  -7  13  -3   59.19   84.49
  -8  13   3 -115.79   81.59
   8 -13   3   84.19   73.59
   8 -13   3   58.39  126.29
  -8  13  -3  -65.39   90.29
   0  14   3  -20.80   49.60
   0 -14   3   -8.90   39.70
   0  14  -3   14.20   43.60
   0 -14  -3   12.30   41.90
   0 -14  -3   57.79   44.60
   0 -14   3  -29.10   39.90
   0 -14   3  -62.69   39.80
   0 -14  -3   35.70   44.60
  -1 -14  -3  201.78   49.70
   1 -14   3  240.68   57.89
  -1 -14  -3  211.88   64.29
  -1  14   3  174.28   61.79
   1  14  -3  272.47   55.89
   1 -14   3  161.98   54.39
   1 -14   3  144.99   56.19
   1 -14   3  177.58   53.59
  -1 -14  -3   97.49   59.69
  -1 -14  -3  189.08   56.19
  -1  14  -3  151.48   56.49
   1 -14  -3  111.79   46.30
   1 -14  -3  124.69   49.30
  -1 -14   3  146.79   52.29
   1  14   3  111.29   57.29
   1 -14  -3  231.48   60.79
   1 -14  -3  186.08   63.09
  -1 -14   3  151.78   53.39
   2 -14   3  -28.80   56.59
  -2 -14  -3  128.89   49.60
  -2 -14  -3  -70.19   44.80
   2 -14   3  -20.50   39.10
   2 -14   3  -28.80   44.00
   2 -14   3  -61.29   41.40
   2  14  -3    0.30   39.80
  -2  14   3    4.40   47.80
  -2 -14  -3   90.29   45.70
   2 -14  -3    5.10   48.90
   2 -14  -3   67.89   56.49
   2  14   3  128.79   58.69
  -2 -14   3   47.50   41.40
  -2  14  -3   32.80   53.99
  -2 -14   3   69.69   42.00
   2 -14  -3   30.60   38.00
  -2 -14   3  138.79   52.09
   2 -14  -3   -4.30   41.20
   3 -14   3  271.67   67.09
  -3  14   3  207.38   65.79
  -3 -14  -3  188.78   55.19
   3 -14   3  184.38   67.19
   3 -14   3  117.39   63.19
   3  14  -3  218.68   51.99
   3 -14   3  185.08   59.69
  -3 -14  -3   56.29   52.29
  -3 -14   3  349.96   61.19
   3 -14  -3  202.58   67.69
  -3 -14   3  300.07   57.89
   3 -14  -3  166.68   51.49
   3 -14  -3  109.39   46.10
  -3 -14   3  165.88   53.89
  -3  14  -3  161.58   62.99
   3 -14  -3  214.88   95.59
   3  14   3  295.67   72.89
   4  14  -3   49.00   44.90
  -4  14   3   -0.60   56.89
   4 -14   3   15.80   53.49
   4 -14   3   24.80   53.49
   4 -14   3   14.50   50.29
  -4 -14  -3  -20.90   43.50
   4 -14  -3  107.79   43.20
   4 -14  -3  -37.00   42.00
   4 -14  -3   -7.00   48.40
   4  14   3   99.89   56.29
   4  14   3  -24.80   46.40
  -4  14  -3   50.79   59.19
  -4 -14   3   39.10   45.90
  -4 -14   3   24.70   42.10
   5 -14   3  252.67   72.89
   5 -14   3  147.39   72.99
  -5  14   3    7.10   68.59
   5 -14   3  101.29   58.49
  -5 -14  -3  110.89   58.19
  -5 -14  -3  210.38   58.49
   5  14  -3  105.59   55.19
  -5 -14   3   23.40   54.39
  -5 -14   3   94.99   45.60
   5 -14  -3   30.40   49.90
   5  14   3   47.40   62.39
   5 -14  -3  -40.50   62.09
  -5  14  -3   77.19   74.39
  -5 -14   3  109.09   48.40
   6 -14   3   34.20   60.49
  -6  14   3   59.99   78.79
   6 -14   3   43.00   73.99
  -6 -14   3   53.19   78.19
   6 -14  -3  -79.29   49.70
   6 -14  -3  -92.69   56.79
  -6  14  -3  -16.10   77.89
   6 -14  -3   59.19   68.69
   6  14   3   16.40   62.39
   7 -14   3  160.08   99.79
  -7  14   3  143.89   87.29
   7 -14   3  190.48   68.89
  -7 -14  -3   60.99   59.09
   7 -14  -3  -60.39   65.49
   7 -14  -3  105.09   99.19
  -7 -14   3  106.19   51.89
  -7 -14   3  170.58   66.09
   0  15  -3   98.29   49.60
   0 -15   3   23.00   40.90
   0 -15  -3   87.99   47.50
   0 -15  -3   55.59   47.30
   0 -15   3  119.99   51.39
   0  15   3   58.79   54.39
   0 -15  -3  101.09   54.39
   0 -15   3  -23.20   42.30
   1  15  -3   12.80   48.80
   1 -15   3   65.49   45.50
   1 -15   3  -22.80   46.80
  -1 -15  -3   44.20   44.20
  -1 -15  -3  -60.69   42.80
   1 -15   3    6.00   46.60
  -1 -15  -3    3.90   49.40
  -1  15   3   24.20   53.69
   1 -15  -3    7.60   49.80
  -1  15  -3   68.99   48.10
   1 -15  -3  -28.00   43.20
   1 -15  -3   30.80   52.49
   1  15   3    8.20   49.00
  -1 -15   3  -62.59   37.60
  -1 -15   3  -59.69   35.80
   1 -15  -3   23.40   42.80
  -1 -15   3   47.20   43.50
  -2 -15  -3  -20.70   41.70
  -2  15   3  -72.29   46.90
  -2 -15  -3   38.80   49.50
  -2 -15  -3   -2.00   46.40
   2 -15   3    1.30   46.30
   2  15  -3   43.20   45.30
   2 -15   3    0.20   46.60
  -2 -15   3  -17.20   42.20
   2 -15  -3   32.80   50.89
  -2  15  -3   39.20   56.69
   2 -15  -3   29.80   44.70
  -2 -15   3   -8.00   40.30
   2 -15  -3  -10.60   49.00
   2 -15  -3   15.80   49.90
  -2 -15   3   37.60   39.30
   2  15   3  -17.70   63.59
  -3 -15  -3   76.29   50.79
   3 -15   3    9.90   52.69
   3 -15   3   67.09   55.89
   3 -15   3  -54.39   63.09
  -3 -15  -3  -22.10   46.10
   3  15  -3   48.40   51.99
  -3 -15   3   49.90   46.70
  -3 -15   3  114.29   42.70
   3 -15  -3   66.79   48.40
   3 -15  -3   71.89   57.99
  -3 -15   3   10.60   40.10
   3 -15  -3  111.69   64.69
   3  15   3   52.29   58.09
  -3  15  -3  -48.40   56.09
   4 -15   3   52.49   55.39
  -4  15   3   44.50   62.49
   4  15  -3   13.00   51.49
  -4 -15  -3  -71.49   47.00
   4 -15   3   24.80   60.79
   4 -15   3  -34.90   67.39
   4 -15  -3   73.19   49.20
   4  15   3  160.78   68.39
   4 -15  -3  -34.70   57.19
  -4 -15   3   15.20   42.60
  -4 -15   3   28.70   43.20
   4  15   3    6.10   54.59
   4 -15  -3  -18.50   49.00
  -4  15  -3  -20.60   63.19
   5 -15   3  -16.20   75.29
  -5  15   3   66.49   68.99
  -5 -15  -3    3.10   54.99
  -5 -15  -3   58.09   77.99
   5 -15  -3   36.70   55.19
   5  15   3  143.79  102.59
  -5 -15   3  118.89   54.99
   5 -15  -3  -35.80   57.89
  -5  15  -3   30.60   80.19
  -5 -15   3   50.19   42.50
  -6 -15  -3    2.00   53.89
   6 -15   3    2.30   62.69
  -6  15   3 -110.79   76.49
   6 -15  -3  -18.00   63.69
   6 -15  -3 -119.09   70.69
  -6  15  -3  -16.50   93.99
  -6 -15   3    5.50   43.40
  -6 -15   3  159.18   56.69
   7 -15   3  140.39  133.79
   7 -15   3  -86.49   64.69
  -7  15   3   39.00   92.59
  -7  15  -3  220.68  115.99
   0  16   3 -106.79   56.29
   0 -16  -3   51.59   46.80
   0 -16  -3   -2.30   53.29
   0 -16   3   74.39   44.30
   0  16  -3   73.29   55.59
   0 -16   3    0.30   47.20
   0 -16   3   55.59   50.69
   0 -16  -3  -61.69   53.99
   1 -16   3  -28.30   48.50
  -1 -16  -3    4.00   47.50
   1  16  -3   60.89   57.89
   1 -16   3   18.00   44.50
  -1 -16  -3   21.70   57.29
   1 -16   3   -4.80   48.30
  -1  16   3   15.00   59.59
   1 -16  -3   13.40   46.50
  -1 -16   3   72.59   53.99
  -1 -16   3  -28.30   43.00
  -1  16  -3    9.40   54.69
   1  16   3   18.00   57.29
   1 -16  -3  -43.10   52.99
  -1 -16   3   30.00   43.90
   1 -16  -3  -53.29   49.40
   1 -16  -3   36.20   56.69
   2 -16   3   86.89   57.49
  -2 -16  -3   59.29   57.89
  -2 -16  -3  143.09   57.09
  -2 -16  -3  104.99   54.59
   2 -16   3  116.29   65.19
   2 -16   3  170.28   61.29
   2 -16  -3   51.79   55.49
   2 -16  -3  184.28   70.99
  -2 -16   3  210.38   52.79
   2 -16  -3   94.49   65.79
  -2 -16   3  114.69   50.79
  -2 -16   3  182.98   61.69
  -2  16  -3  123.19   67.39
  -3 -16  -3   74.39   57.49
   3 -16   3   32.00   54.89
   3  16  -3   57.29   62.59
  -3  16   3   21.20   70.69
  -3 -16  -3   28.30   52.79
  -3 -16  -3  125.79   60.99
   3 -16   3   26.00   57.89
   3 -16   3   36.10   55.19
  -3 -16   3    6.90   45.90
   3 -16  -3   84.19   56.59
   3  16   3   53.49   67.19
  -3 -16   3   28.80   61.99
  -3  16  -3   40.20   69.69
  -3 -16   3   84.89   46.10
   3 -16  -3   68.89   64.99
   3 -16  -3  144.89   56.19
   4 -16   3  112.49   68.89
   4 -16   3   70.99   56.29
  -4  16   3  121.49   76.99
  -4 -16  -3  -10.10   54.69
  -4 -16   3   17.70   47.20
  -4  16  -3   58.09  103.99
   4 -16  -3  -27.80   51.19
   4 -16  -3   25.80   68.99
   4 -16  -3   -3.40   62.09
   4  16   3  -63.99   92.29
  -4 -16   3  -14.40   50.29
  -4 -16   3  136.99   52.49
   5 -16   3   18.10   73.59
  -5  16   3  -47.90   76.29
   5 -16   3  176.98   64.39
  -5  16  -3  171.48   91.09
   5 -16  -3   93.29   63.69
  -5 -16   3  -13.00   46.40
   5 -16  -3  101.59   79.99
  -6  16   3  118.49  101.59
  -6 -16  -3  130.49   85.09
   6 -16   3  -99.09   68.69
   6 -16   3  102.19   90.99
   6 -16  -3  -62.69  100.59
  -6  16  -3   40.00  112.69
   0 -17  -3   36.60   56.59
   0 -17  -3  160.48   55.59
   0  17  -3    3.80   65.99
   0 -17  -3   57.99   62.19
   0  17   3   -5.30   69.69
   0 -17   3   20.00   52.49
   0 -17   3   48.50   51.79
   0 -17   3  123.49   55.09
   1 -17   3  234.28   68.19
   1 -17   3  275.07   76.79
   1 -17   3  292.47   68.59
  -1  17   3  177.18   76.89
  -1 -17  -3  296.47   71.79
   1  17  -3   88.09   71.79
  -1 -17  -3  121.59   63.79
  -1 -17  -3  223.28   67.69
  -1 -17   3  113.89   60.99
   1  17   3  225.98   81.59
   1 -17  -3  249.78   75.99
  -1 -17   3  228.58   69.89
   1 -17  -3  228.38   76.99
   1 -17  -3  203.18   59.79
   2  17  -3  -48.30   83.29
  -2 -17  -3   40.00   57.39
   2 -17   3   99.79   63.49
   2 -17   3    4.40   57.69
  -2 -17  -3  -34.70   51.59
  -2  17   3  -47.70   71.49
   2 -17  -3   79.49   71.39
  -2  17  -3  -75.59   67.99
  -2 -17   3  -81.99   47.30
   2 -17  -3   62.19   57.69
   2 -17  -3  -29.50   61.99
  -2 -17   3  107.89   53.59
  -2 -17   3   -6.30   47.70
  -3 -17  -3   51.99   56.89
  -3  17   3   21.60   78.49
  -3 -17  -3  -72.79   53.19
   3 -17   3    0.20   56.29
   3 -17   3    9.00   59.89
  -3 -17   3   37.80   49.30
  -3  17  -3  -22.90   83.69
  -3 -17   3  -15.30   52.69
  -3 -17   3   -3.50   53.79
   3 -17  -3   66.19  106.79
   3 -17  -3  -47.50   54.79
  -4  17   3 -149.39   83.59
   4 -17   3   92.09   73.19
   4 -17   3   70.49   64.89
  -4 -17  -3   27.70   95.39
  -4 -17   3   11.00   50.59
  -4  17  -3  -89.19  133.49
   4 -17  -3  -44.20   57.89
   5 -17   3  120.49   87.49
  -5 -17  -3   31.10   67.19
   5 -17   3  144.49   92.49
   5 -17  -3   10.50   80.29
  -5  17  -3 -141.39  146.39
   5 -17  -3 -196.78   90.59
   0 -18  -3   74.19   62.59
   0 -18   3   57.19   55.69
   0  18   3 -157.38   79.19
   0 -18  -3  -20.80   53.59
   0 -18   3  -38.80   50.99
  -1 -18  -3   41.50   61.59
   1 -18   3  188.28   77.39
  -1  18   3  177.48   87.19
   1 -18   3   76.19   88.09
  -1 -18  -3   82.69   71.69
   1  18   3  170.18  102.49
  -1 -18   3  234.48   69.89
  -1 -18   3  187.98   63.59
   1 -18  -3  234.28   76.99
   2 -18   3   43.00   67.19
  -2 -18  -3  -26.40   61.79
  -2 -18  -3   27.10   58.89
  -2  18   3   86.99   89.19
  -2 -18   3  -10.00   60.59
   2 -18  -3  104.09   61.09
  -2 -18   3   -7.60   65.59
   2 -18  -3  -59.29   67.09
  -3  18   3   44.30   94.89
  -3 -18  -3  199.78   89.39
   3 -18   3  123.09   77.69
   3 -18   3  236.18  110.39
   3 -18  -3  -48.90   64.79
   3 -18  -3   86.89   82.09
  -3 -18   3  121.79   59.29
   4 -18   3  -34.80   65.49
   4 -18   3   86.79   82.59
  -4 -18  -3  -49.20   54.39
  -4  18   3  -12.90  112.79
   4 -18  -3 -137.09   66.49
   4 -18  -3  -41.10   83.79
   0 -19  -3  175.88   71.39
   0 -19   3   39.10   67.49
  -1 -19  -3  100.39   79.09
  -1 -19  -3   47.30   56.99
   1 -19   3   -8.90   62.29
   1 -19  -3  -52.19   59.89
   1 -19  -3   34.70   63.99
  -1 -19   3   79.39   62.29
   2 -19   3   55.49   69.59
  -2 -19  -3  201.18   72.99
   2 -19  -3 -148.79   70.09
  -2 -19   3   28.10   65.69
   2 -19  -3   58.29   68.69
   3 -19   3 -122.79   67.19
  -3 -19  -3   91.09   74.79
   3 -19  -3 -149.88   75.49
   3 -19  -3  -11.10   77.29
   0   0   4  831.62   42.70
   0   0   4  807.82   42.90
   0   0   4  849.32   44.00
   0   0  -4  906.71   42.10
   0   0  -4  850.71   43.40
   1   0  -4  369.36   28.50
  -1   0   4  440.56   32.40
   1   0   4  370.66   43.80
  -1   0  -4  389.46   44.30
  -1   0  -4  370.86   43.70
   1   0   4  397.86   45.90
   1   0   4  369.36   45.60
  -1   0   4  375.46   31.00
  -1   0  -4  394.16   45.70
  -1   0   4  407.06   31.50
   2   0   4 1752.92   77.89
  -2   0   4 1813.92   61.49
  -2   0  -4 1770.52   78.39
   2   0  -4 1750.72   56.59
   2   0  -4 1755.12   61.09
   2   0  -4 1683.83   56.59
  -2   0   4 1731.13   60.79
   2   0   4 1747.43   80.09
  -2   0  -4 1747.33   80.89
   2   0   4 1834.12   77.99
  -2   0   4 1791.42   61.39
  -2   0  -4 1790.42   75.99
   3   0   4  693.03   60.69
  -3   0  -4  715.53   57.29
   3   0   4  759.72   58.49
   3   0  -4  785.82   45.50
  -3   0   4  716.93   45.00
   3   0  -4  673.33   40.20
   3   0   4  671.93   63.59
  -3   0   4  731.03   45.30
  -3   0  -4  707.03   61.99
  -3   0   4  661.73   44.10
   3   0  -4  717.03   40.90
  -3   0  -4  701.23   59.79
  -4   0   4  390.96   43.30
   4   0   4  296.47   48.10
   4   0  -4  332.47   40.70
  -4   0  -4  267.07   43.00
   4   0  -4  320.97   36.60
   4   0  -4  373.56   37.80
  -4   0  -4  273.47   46.80
   4   0   4  396.26   53.59
  -4   0  -4  322.97   54.39
  -4   0   4  418.66   46.60
  -4   0   4  328.97   44.50
   4   0   4  335.37   47.70
   5   0  -4  428.36   47.20
  -5   0   4  342.17   52.89
  -5   0   4  256.57   42.30
  -5   0  -4  342.57   53.89
   5   0  -4  439.16   49.80
   5   0   4  371.56   60.79
   5   0  -4  479.25   47.00
  -5   0  -4  462.65   70.29
   5   0   4  292.97   49.90
   5   0   4  407.76   66.09
  -5   0   4  429.36   54.19
  -5   0  -4  294.27   50.39
  -6   0  -4  334.77   58.89
   6   0  -4  357.66   49.60
  -6   0   4  330.07   52.19
   6   0   4  329.27   57.39
   6   0   4  360.36   66.29
  -6   0   4  451.45   62.39
   6   0  -4  294.07   45.20
   6   0  -4  343.67   54.19
   6   0   4  332.97   62.29
  -6   0   4  408.06   62.99
  -6   0  -4  331.67   63.99
  -6   0  -4  278.07   58.19
   7   0  -4  388.46   56.79
  -7   0  -4  419.76   72.59
  -7   0  -4  178.58   57.69
  -7   0   4  281.77   54.09
   7   0  -4  338.77   53.39
   7   0   4  273.27   61.69
  -7   0   4  392.26   62.59
  -7   0   4  465.45   70.19
  -7   0  -4  273.47   60.49
   8   0  -4   58.59   41.20
  -8   0   4  -52.49   34.30
   8   0   4   91.79   46.90
  -8   0  -4  -51.69   46.90
  -8   0   4    2.60   41.20
  -8   0   4  -31.30   41.90
   9   0   4    8.30   51.49
   9   0  -4   48.70   52.29
   9   0   4   57.19   67.89
   9   0  -4   47.60   50.89
  -9   0  -4  -14.90   55.59
  -9   0   4    9.00   44.00
  -9   0   4   63.59   50.69
  -9   0  -4   43.00   59.69
 -10   0  -4   94.59   64.29
 -10   0   4   46.70   54.19
  10   0  -4   35.80   56.09
  10   0   4   31.20   60.89
   0  -1  -4    4.30   15.40
   0  -1  -4   28.30   20.30
   0   1   4   13.80   20.70
   0   1  -4   23.00   15.70
   0  -1   4    9.60   16.80
   0  -1   4    3.80   17.10
   0  -1   4    4.70   21.30
   0   1  -4    8.60   19.40
   0   1   4   -2.00   16.00
   0   1   4   18.10   20.00
  -1   1   4  574.94   42.80
   1  -1   4  529.35   47.50
   1  -1   4  642.74   51.39
  -1   1   4  592.44   43.20
  -1  -1  -4  649.74   46.30
  -1  -1  -4  536.55   51.39
   1  -1   4  510.45   48.10
  -1  -1  -4  588.44   48.30
  -1   1  -4  596.24   46.80
   1   1   4  537.65   45.80
  -1  -1   4  591.74   39.90
   1  -1  -4  615.94   39.30
  -1   1  -4  523.15   48.40
   1  -1  -4  534.35   38.20
   1   1   4  576.14   50.19
   1   1   4  574.74   48.50
  -1   1  -4  555.64   49.40
   2  -1   4  231.68   35.50
  -2  -1  -4  263.37   39.20
  -2   1   4  225.08   34.50
   2  -1   4  259.67   36.20
  -2   1   4  211.68   24.60
   2   1  -4  242.28   34.90
  -2  -1  -4  270.87   44.90
  -2  -1  -4  236.08   33.60
  -2   1   4  228.78   36.00
   2  -1   4  292.97   39.00
  -2  -1   4  265.47   34.70
   2   1   4  281.47   43.60
   2  -1  -4  271.57   25.70
  -2  -1   4  230.78   23.20
   2   1   4  234.98   35.20
  -2   1  -4  275.77   37.70
  -2  -1   4  227.78   24.30
  -2   1  -4  268.97   35.10
  -2   1  -4  274.17   38.60
   2   1   4  248.88   39.20
   2  -1  -4  248.58   33.50
   2  -1  -4  197.68   30.50
  -3   1   4  326.47   40.50
  -3  -1  -4  363.56   52.69
   3   1  -4  351.96   39.90
  -3   1   4  372.76   43.20
   3  -1   4  410.36   54.39
   3  -1   4  376.66   52.79
  -3   1   4  352.36   34.60
   3  -1   4  343.67   49.00
  -3  -1  -4  341.07   50.79
  -3  -1  -4  336.87   43.20
   3   1  -4  329.77   26.10
   3   1  -4  358.96   27.90
  -3   1  -4  324.17   50.59
  -3  -1   4  380.36   33.70
  -3   1  -4  408.86   55.19
  -3   1  -4  361.46   49.20
   3   1   4  309.97   51.49
  -3  -1   4  398.06   40.50
   3   1   4  293.87   47.80
   3  -1  -4  360.06   36.80
   3  -1  -4  309.37   32.20
   3  -1  -4  351.66   38.10
  -3  -1   4  346.87   34.30
  -4  -1  -4  215.38   44.50
   4   1  -4  154.18   24.50
  -4   1   4  175.28   36.50
  -4   1   4  162.08   30.30
  -4   1   4  195.38   35.10
   4  -1   4  216.38   42.20
  -4  -1  -4  228.68   42.60
   4  -1   4  214.28   43.70
   4   1  -4  226.68   34.80
  -4  -1  -4  175.18   36.10
   4  -1   4  207.18   40.40
   4   1  -4  229.28   32.30
   4  -1  -4  203.98   29.20
  -4  -1   4  145.99   28.10
  -4   1  -4  142.59   39.30
  -4   1  -4  167.28   36.00
   4   1   4  181.98   37.90
   4   1   4  188.88   41.10
  -4  -1   4  210.08   32.40
   4  -1  -4  226.68   32.90
   4   1   4  176.08   38.80
  -4   1  -4  180.58   43.50
  -4  -1   4  247.08   38.70
   4  -1  -4  200.38   31.30
  -5  -1  -4   30.60   34.90
  -5   1   4   28.60   31.30
  -5   1   4   52.79   27.30
   5   1  -4   75.99   24.70
   5   1  -4    3.20   21.40
   5   1  -4    7.50   26.30
   5  -1   4    9.70   31.90
  -5  -1  -4   64.39   35.40
   5  -1   4   17.00   33.10
  -5  -1  -4   13.10   35.40
   5  -1   4   48.40   38.30
  -5   1   4  -16.10   27.40
  -5  -1   4   15.90   26.90
   5  -1  -4   36.30   26.60
   5   1   4   29.10   34.40
  -5  -1   4   32.60   28.40
   5   1   4  -30.20   27.90
   5   1   4   64.39   38.20
  -5   1  -4  -29.90   35.30
  -5   1  -4  -15.00   32.50
   5  -1  -4   10.30   26.30
  -5  -1   4   31.90   26.40
  -5   1  -4   55.69   35.00
  -6   1   4   92.29   39.10
  -6  -1  -4  123.29   49.70
   6   1  -4   40.20   33.80
  -6   1   4   63.69   39.30
  -6  -1  -4   11.20   39.50
   6   1  -4   55.99   45.80
   6  -1   4   32.40   42.80
   6  -1   4   37.60   41.20
  -6   1   4   35.50   36.00
  -6  -1  -4   63.19   41.70
   6   1  -4   50.89   30.60
   6   1   4   44.90   43.20
  -6  -1   4   28.50   33.70
  -6   1  -4   81.89   43.60
   6   1   4    0.00   38.00
   6  -1  -4  -17.60   28.10
   6  -1  -4   44.80   31.30
   6  -1  -4   34.50   34.00
   6   1   4   65.39   43.80
  -6  -1   4   28.60   36.00
  -6  -1   4  -50.29   30.80
  -6   1  -4   69.29   43.40
  -6   1  -4   30.10   44.10
  -7   1   4   43.50   40.60
  -7   1   4   13.10   37.70
  -7   1   4   12.90   37.40
   7   1  -4   13.00   35.20
   7  -1   4   56.09   49.20
   7  -1   4   24.30   43.40
  -7  -1  -4   76.19   40.30
  -7  -1  -4   19.30   49.20
  -7  -1  -4  -17.60   39.10
   7   1  -4   48.70   34.90
  -7  -1   4   67.19   38.20
  -7   1  -4  -13.40   44.10
   7  -1  -4   -2.70   30.60
  -7   1  -4    0.70   42.60
   7   1   4  104.29   44.90
   7  -1  -4   55.19   36.90
  -7  -1   4   74.29   39.10
  -7  -1   4   26.40   39.50
  -7   1  -4    4.10   42.00
  -8   1   4   14.10   45.10
   8   1  -4  -21.80   36.30
   8  -1   4  -20.50   38.70
  -8  -1  -4  -26.00   44.20
  -8  -1  -4   14.00   52.09
  -8   1   4   -4.80   41.40
  -8   1   4  -19.40   38.10
   8   1  -4  -14.20   42.80
   8  -1  -4    4.80   36.70
   8  -1  -4    6.70   39.00
  -8   1  -4  -81.89   49.20
  -8   1  -4   25.90   72.39
  -8  -1   4    0.10   38.30
  -8  -1   4  -10.40   45.80
  -8  -1   4   14.10   36.10
   8   1   4   -4.40   43.20
  -9  -1  -4   31.20   54.59
   9   1  -4   71.19   47.40
  -9   1   4    1.30   45.80
  -9   1   4  -50.79   43.20
  -9  -1  -4   27.10   55.69
   9  -1   4   22.40   43.40
   9   1   4   46.40   62.79
   9  -1  -4   -1.90   55.29
  -9  -1   4  -58.39   45.70
  -9  -1   4  -42.40   41.10
   9   1   4    1.30   47.20
  -9   1  -4 -112.39   52.39
   9  -1  -4   78.59   48.60
  -9   1  -4   25.00   60.19
  10   1  -4   57.99   55.49
 -10  -1  -4  -30.70   68.79
 -10   1   4   38.90   49.70
  10  -1   4  132.19   61.49
 -10   1  -4  -55.99   69.99
  10   1   4   30.10   59.29
  10  -1  -4 -108.29   53.29
 -10  -1   4  -33.70   48.20
 -10  -1   4   68.39   68.89
   0   2  -4  938.21   45.80
   0   2  -4  984.90   45.30
   0   2  -4  933.41   53.49
   0  -2  -4  885.21   55.59
   0  -2   4 1002.90   56.09
   0  -2  -4  906.31   53.59
   0  -2   4  933.41   45.70
   0   2   4  976.40   42.10
   0   2   4  953.20   56.49
   0  -2   4  942.01   46.70
   0  -2  -4  946.31   41.30
   0   2   4  969.20   57.59
  -1  -2  -4 7225.88  198.88
   1  -2   4 7449.95  197.78
  -1  -2  -4 7250.57  190.48
  -1  -2  -4 6968.70  198.68
  -1   2   4 7051.69  193.98
   1  -2   4 6969.20  193.58
   1  -2   4 7199.68  195.48
  -1   2   4 6907.41  192.78
  -1   2  -4 7404.26  196.98
   1   2   4 7129.19  199.48
  -1  -2   4 7135.39  190.68
   1   2   4 7175.28  191.68
   1   2   4 7272.67  199.88
  -1   2  -4 7471.15  196.08
   1  -2  -4 6749.32  190.38
  -1  -2   4 7217.58  190.08
   2  -2   4  429.76   49.50
  -2   2   4  427.86   51.59
   2  -2   4  475.05   49.80
  -2   2   4  484.55   46.00
   2   2  -4  497.65   43.20
  -2  -2  -4  483.05   50.39
   2  -2   4  469.95   52.69
  -2  -2  -4  555.74   54.29
  -2  -2  -4  507.35   45.50
   2  -2  -4  497.85   40.50
  -2   2  -4  507.05   49.80
   2   2   4  406.66   52.09
   2   2   4  496.55   51.49
  -2   2  -4  466.05   52.49
   2   2   4  539.85   47.80
  -2   2  -4  470.75   49.10
  -2  -2   4  478.25   40.70
   2  -2  -4  454.05   40.30
  -3  -2  -4   -9.60   27.40
  -3   2   4    2.00   22.30
   3   2  -4   33.90   23.70
  -3  -2  -4   42.30   26.00
   3  -2   4    7.90   26.10
  -3   2   4  -19.50   15.60
  -3  -2  -4   13.50   27.10
  -3   2   4  -10.00   23.80
   3  -2   4    2.90   27.90
  -3   2  -4  -18.00   24.00
  -3  -2   4  -16.80   16.40
   3   2   4   17.50   28.80
   3  -2  -4   18.70   20.30
   3   2   4    5.30   25.40
   3  -2  -4   13.40   22.80
   3   2   4   40.50   28.80
  -3  -2   4   -9.50   14.50
  -3   2  -4  -25.80   27.80
  -3   2  -4   33.30   26.50
   3  -2  -4   -0.70   13.90
  -3  -2   4  -23.00   18.10
  -4  -2  -4   78.29   35.60
   4  -2   4  117.99   36.90
   4   2  -4   91.89   29.70
  -4   2   4  145.69   36.30
  -4   2   4  110.89   31.50
   4  -2   4  127.69   38.90
   4  -2   4  109.19   37.10
  -4  -2  -4  106.69   33.10
  -4   2   4  150.88   27.30
   4   2  -4  124.59   19.60
  -4  -2  -4  119.19   39.40
  -4   2  -4  132.19   40.00
   4   2   4  159.88   38.70
   4   2   4  138.39   38.80
  -4  -2   4   98.19   28.80
  -4   2  -4   62.79   32.40
  -4   2  -4   95.19   36.90
  -4  -2   4  121.79   26.50
  -4  -2   4  110.89   27.00
   4  -2  -4  104.99   27.00
   4  -2  -4  117.99   31.00
   4   2   4  132.69   36.70
   4  -2  -4  118.39   24.10
   5  -2   4  271.17   50.69
   5   2  -4  389.06   52.69
  -5  -2  -4  311.47   56.99
  -5   2   4  328.57   55.89
  -5   2   4  246.48   39.60
  -5  -2  -4  309.77   52.69
  -5   2   4  318.67   49.30
   5  -2   4  350.96   53.79
   5   2  -4  293.47   38.10
   5  -2   4  344.17   55.89
  -5  -2  -4  340.67   53.39
   5   2   4  285.87   53.09
   5   2   4  319.87   50.59
   5   2   4  314.97   51.49
   5  -2  -4  247.88   41.30
  -5  -2   4  305.97   46.10
   5  -2  -4  299.47   42.70
  -5  -2   4  330.07   43.70
   5  -2  -4  266.67   42.00
  -5  -2   4  278.57   44.60
  -5   2  -4  244.68   52.19
  -5   2  -4  273.27   51.79
  -5   2  -4  331.07   68.59
  -6   2   4  235.68   49.20
  -6  -2  -4  181.28   55.19
   6   2  -4  311.87   48.00
  -6   2   4  233.58   53.29
   6  -2   4  245.28   51.99
  -6   2   4  201.78   43.90
   6   2  -4  180.88   44.30
   6  -2   4  191.08   53.79
  -6  -2  -4  180.78   50.59
   6   2  -4  228.68   35.50
  -6  -2  -4  280.57   54.99
  -6   2  -4  202.58   52.79
  -6   2  -4  228.88   61.09
   6   2   4  216.08   48.70
   6  -2  -4  214.28   46.10
   6  -2  -4  326.77   50.29
  -6  -2   4  277.27   46.30
   6   2   4  257.97   51.79
  -6   2  -4  150.18   52.49
   6   2   4  224.98   84.19
   6  -2  -4  146.59   42.10
  -6  -2   4  215.38   44.80
  -6  -2   4  243.18   42.90
  -7  -2  -4  250.77   60.49
   7  -2   4  282.97   59.49
   7  -2   4  157.48   56.29
  -7   2   4  206.58   54.39
   7   2  -4  304.07   54.89
  -7   2   4  287.77   50.39
  -7   2   4  173.78   53.09
  -7  -2  -4  281.57   56.39
  -7  -2  -4  204.88   56.49
  -7   2  -4  241.68   55.29
  -7  -2   4  201.68   48.70
  -7   2  -4  287.97   67.69
  -7  -2   4  236.88   47.10
   7   2   4  263.27   56.99
  -7   2  -4  321.57   62.79
   7  -2  -4  301.17   50.59
  -7  -2   4  261.77   51.49
   7  -2  -4  214.28   43.20
   8  -2   4   16.00   44.60
   8   2  -4  -11.00   37.80
  -8   2   4   92.29   50.29
  -8   2   4  -36.50   39.60
   8  -2   4   47.90   52.89
  -8   2   4   91.29   50.19
  -8  -2  -4   18.20   51.29
  -8  -2  -4   94.29   51.59
   8   2   4   42.10   48.40
   8   2   4  114.99   51.59
  -8  -2   4   -0.80   44.00
   8  -2  -4   41.80   38.20
  -8   2  -4   58.59   57.89
  -8  -2   4   32.60   43.00
  -8  -2   4   59.09   43.70
   9  -2   4  -55.49   46.10
   9   2  -4   41.20   46.80
  -9  -2  -4  -63.89   47.20
  -9   2   4  -16.00   48.70
   9  -2   4  -16.30   67.39
  -9   2   4   48.10   49.90
  -9   2   4  -58.49   42.10
  -9   2  -4  -54.69   54.59
   9   2   4   42.20   49.99
  -9  -2   4   21.10   45.20
  -9  -2   4   87.89   47.10
   9  -2  -4  132.29   59.59
   9  -2  -4   94.79   48.10
  -9   2  -4   34.30   57.09
   9   2   4   65.79   63.89
  10   2  -4   38.40   55.39
 -10   2   4   19.50   55.39
  10  -2   4  -27.80   56.99
 -10   2  -4   77.49   74.59
  10  -2  -4   24.80   59.99
 -10  -2   4   37.00   53.89
  10   2   4   48.10   66.29
   0  -3   4    6.50   20.90
   0   3   4   -2.70   15.90
   0   3   4   16.10   27.20
   0   3  -4   16.00   20.60
   0  -3  -4   -2.00   26.00
   0  -3   4  -25.90   22.70
   0   3  -4   12.00   18.90
   0   3  -4    4.20   18.10
   0  -3  -4    6.90   15.60
   0   3   4   -7.70   23.30
   0  -3  -4    5.50   24.20
   0  -3   4   -7.70   18.60
  -1  -3  -4   76.69   22.50
  -1  -3  -4   56.69   31.70
   1  -3   4  114.79   29.00
   1  -3   4   78.09   27.40
  -1   3   4   64.89   27.80
  -1   3   4   79.89   29.50
   1  -3   4   71.59   30.60
  -1   3  -4   50.19   27.70
   1  -3  -4   64.39   31.80
  -1  -3   4   65.79   15.60
  -1  -3   4   82.19   22.90
   1   3   4   66.19   30.10
   1   3   4   41.40   22.10
  -1   3  -4   65.19   26.60
   1  -3  -4   72.09   26.40
   1   3   4   57.79   27.70
  -1   3  -4   87.89   27.00
  -1  -3   4   63.89   25.00
  -1  -3   4   73.19   16.60
  -2   3   4   78.69   29.20
   2  -3   4   86.09   32.00
   2  -3   4   79.89   29.30
  -2   3   4  121.59   29.80
  -2  -3  -4  103.09   32.90
  -2  -3  -4  108.99   27.20
  -2  -3  -4  102.89   29.90
   2  -3   4  100.09   30.90
   2   3  -4  127.09   28.30
   2   3   4  115.99   31.90
  -2   3  -4  140.89   33.00
  -2  -3   4  135.49   25.90
  -2   3  -4   91.29   29.00
   2   3   4  118.79   27.90
   2   3   4  101.19   29.80
  -2   3  -4   92.79   31.30
   2  -3  -4   75.99   25.20
   3  -3   4  775.62   64.79
  -3   3   4  790.52   61.39
   3  -3   4  814.32   65.89
   3  -3   4  767.82   65.89
  -3  -3  -4  761.32   61.69
  -3   3   4  752.42   59.69
  -3  -3  -4  780.02   66.39
  -3  -3  -4  785.42   63.79
  -3   3   4  751.22   40.80
   3   3  -4  820.82   57.69
   3  -3  -4  696.43   53.69
  -3   3  -4  824.82   66.39
  -3  -3   4  763.92   40.60
  -3   3  -4  852.01   65.89
  -3  -3   4  733.53   38.20
   3  -3  -4  705.93   58.69
   3  -3  -4  763.62   36.80
  -3  -3   4  781.62   55.29
   3   3   4  728.03   59.99
  -3   3  -4  757.92   62.49
   3   3   4  726.63   60.99
   4  -3   4  244.08   44.30
  -4  -3  -4  179.88   42.50
  -4   3   4  231.78   31.90
   4   3  -4  235.78   39.80
   4  -3   4  257.47   45.00
  -4  -3  -4  211.78   40.70
   4  -3   4  208.28   44.10
  -4  -3  -4  259.37   45.40
  -4   3   4  204.58   40.10
  -4   3   4  209.38   39.00
   4  -3  -4  230.48   38.00
   4   3   4  262.77   42.40
   4  -3  -4  190.28   26.40
  -4  -3   4  243.08   37.80
  -4   3  -4  261.17   49.30
   4   3   4  305.47   45.20
  -4   3  -4  205.58   41.30
  -4  -3   4  283.47   38.40
   4   3   4  266.37   48.00
   4  -3  -4  357.16   49.80
  -4   3  -4  271.87   46.90
  -4  -3   4  275.37   36.00
  -5   3   4   46.40   29.20
  -5   3   4   -5.20   35.30
  -5  -3  -4   21.10   33.30
   5  -3   4   51.49   35.70
   5  -3   4   38.20   34.40
   5   3  -4  -15.10   27.20
   5  -3   4   -5.50   37.30
  -5   3   4  -30.20   32.00
  -5  -3  -4  -15.10   32.70
  -5  -3  -4   25.70   38.50
   5   3  -4   43.20   20.70
   5   3  -4  -19.80   18.20
  -5   3  -4   49.10   37.50
  -5   3  -4   56.99   38.90
  -5  -3   4   27.60   28.00
   5  -3  -4   -1.20   21.40
   5   3   4   14.00   32.10
  -5  -3   4  -34.90   24.30
   5  -3  -4   -5.00   28.90
   5   3   4  -24.60   30.30
   5  -3  -4    2.60   28.90
  -6   3   4  -11.40   37.90
  -6  -3  -4  -41.90   55.39
  -6   3   4  -10.30   38.00
  -6  -3  -4  -51.69   37.30
   6   3  -4   14.60   23.90
   6   3  -4  -55.39   29.40
  -6  -3  -4  -10.70   41.00
   6  -3   4   12.30   51.99
  -6   3   4   13.80   60.69
   6  -3   4   32.30   44.80
   6  -3   4   -6.20   38.00
   6  -3  -4   30.00   35.20
  -6  -3   4  -30.50   32.70
  -6   3  -4   60.89   42.90
  -6  -3   4   60.39   30.00
   6   3   4   18.70   35.70
   6   3   4    3.10   37.40
  -6   3  -4   12.40   47.10
   6  -3  -4   -0.70   26.30
  -6   3  -4   26.00   45.40
   6  -3  -4   85.09   39.40
  -7   3   4   26.10   39.30
   7  -3   4    8.50   40.60
  -7   3   4   -2.90   35.50
  -7  -3  -4  -59.29   40.60
  -7  -3  -4   -0.10   41.20
   7  -3   4    7.70   38.70
   7   3  -4   32.20   36.90
  -7   3   4  -31.10   38.90
  -7   3  -4   10.40   48.00
   7   3   4   39.60   40.00
   7  -3  -4   24.20   36.90
   7  -3  -4   77.29   33.10
  -7   3  -4   29.60   41.20
  -7  -3   4    2.00   34.80
  -7  -3   4  -25.50   69.29
  -7  -3   4   -2.20   32.30
   7   3   4   -4.10   41.00
  -7   3  -4   62.39   47.10
  -8   3   4  -30.00   36.90
   8  -3   4   29.80   51.09
  -8  -3  -4   66.69   53.49
  -8   3   4   19.60   45.00
   8  -3   4  -80.49   39.30
  -8   3   4  -23.90   45.10
   8   3  -4  -12.80   39.80
  -8  -3  -4  -33.60   45.20
   8  -3  -4    9.80   35.60
  -8   3  -4  -10.30   50.39
  -8  -3   4   28.70   35.80
  -8   3  -4  -12.00   52.79
  -8  -3   4   41.60   38.10
   8  -3  -4  -52.29   37.60
   8   3   4  -15.70   43.70
   8   3   4   13.80   40.00
   9   3  -4   30.00   51.99
  -9   3   4  -13.80   43.00
   9  -3   4  -10.90   60.09
  -9  -3  -4  -13.80   52.49
  -9   3   4   14.30   46.70
   9  -3   4   -4.50   51.29
  -9   3   4  -13.10   46.20
  -9  -3  -4  -10.30   51.79
  -9   3  -4 -169.88  108.39
  -9  -3   4   -8.00   41.70
   9   3   4   12.10   48.10
   9  -3  -4  -40.40   60.29
  -9   3  -4   17.10   56.09
  10  -3   4   42.60   53.39
 -10  -3  -4  -60.99   65.19
 -10   3   4   86.19   58.89
  10  -3  -4  -74.69   60.79
 -10  -3   4   89.49   57.59
 -10   3  -4   27.20   73.49
 -10  -3   4  -14.90   47.80
   0   4   4 5702.43  177.08
   0   4   4 5822.22  159.68
   0  -4   4 6206.68  167.08
   0  -4  -4 6069.59  180.08
   0  -4   4 6039.20  166.78
   0  -4   4 6408.36  176.88
   0   4   4 6103.39  180.88
   0   4  -4 6087.09  165.28
   0  -4  -4 5697.43  176.08
   0   4  -4 6155.88  174.08
   0  -4  -4 5853.21  158.98
   0   4  -4 5994.80  164.98
   1  -4   4   60.89   27.90
   1  -4   4   95.59   31.70
  -1  -4  -4   51.89   29.20
   1   4  -4   99.79   18.70
   1  -4   4  119.29   29.90
  -1  -4  -4   44.60   20.50
  -1  -4  -4   91.29   29.10
  -1   4   4   53.59   29.30
  -1   4   4   88.89   31.40
   1   4  -4   98.89   17.50
  -1  -4   4   79.29   20.20
   1   4   4   98.39   29.90
  -1   4  -4   75.39   28.80
   1  -4  -4   51.19   14.20
  -1   4  -4   87.09   26.50
   1   4   4   43.20   23.60
  -1  -4   4   52.29   26.20
   1  -4  -4   71.29   14.40
  -1   4  -4   65.09   25.70
   1   4   4   49.10   30.10
   1  -4  -4   95.89   30.10
  -1  -4   4   39.80   22.60
  -1  -4   4   82.19   19.60
   1  -4  -4   75.09   27.90
   2  -4   4   38.70   30.00
  -2  -4  -4   45.20   30.70
   2  -4   4   57.19   28.50
  -2  -4  -4   45.00   24.60
  -2   4   4   19.40   25.70
  -2  -4  -4   54.79   29.70
   2   4  -4   45.20   27.40
   2  -4   4   46.00   28.40
  -2   4   4   33.20   28.80
   2   4   4    4.30   25.30
  -2  -4   4   51.49   17.20
   2  -4  -4    6.80   25.50
  -2   4  -4   31.60   28.40
  -2  -4   4   25.70   23.80
   2   4   4   37.30   29.70
  -2   4  -4   10.20   26.30
   2   4   4   32.20   27.20
  -2  -4   4   39.80   16.10
  -2   4  -4   71.59   29.60
   2  -4  -4   34.90   27.60
  -3  -4  -4   42.10   32.80
   3   4  -4   92.69   31.30
   3  -4   4   58.79   35.40
  -3   4   4   60.79   19.40
  -3  -4  -4  119.89   34.70
  -3  -4  -4   68.49   28.40
  -3   4   4   56.99   31.20
   3  -4   4  102.59   35.00
  -3   4   4   47.90   32.20
   3  -4   4   69.69   35.30
  -3   4  -4   22.30   29.40
   3  -4  -4   27.10   26.90
  -3  -4   4   75.99   27.20
   3   4   4   77.79   34.10
   3   4   4   46.70   28.80
   3   4   4   45.50   28.40
  -3  -4   4   98.49   22.10
  -3  -4   4   87.39   20.90
  -3   4  -4   86.89   35.40
   3  -4  -4   86.69   17.60
  -3   4  -4  103.39   36.10
   3  -4  -4  101.99   41.00
  -4  -4  -4  144.29   43.10
   4  -4   4  147.59   42.80
   4  -4   4   88.19   38.40
   4  -4   4  192.08   41.30
  -4  -4  -4  188.78   39.80
  -4   4   4  127.79   39.40
  -4   4   4  196.58   28.30
  -4   4   4   92.89   35.60
  -4  -4  -4  150.38   39.40
   4   4  -4  190.18   39.20
   4   4   4  156.98   40.60
  -4   4  -4  169.78   44.80
  -4   4  -4  219.68   46.50
   4  -4  -4   83.09   31.90
   4   4   4  191.78   39.70
  -4  -4   4  144.59   27.50
  -4  -4   4  181.68   30.20
  -4   4  -4  142.89   39.30
  -4  -4   4  101.29   31.80
  -5  -4  -4  167.88   50.79
  -5  -4  -4   74.89   39.00
   5  -4   4   97.59   41.60
   5  -4   4  151.28   46.20
  -5   4   4  116.89   44.90
  -5  -4  -4  170.88   47.50
  -5   4   4  169.68   44.90
   5   4  -4  119.19   41.60
  -5   4   4   70.79   31.70
   5  -4   4  126.49   47.80
  -5  -4   4  151.48   34.40
  -5  -4   4  207.28   44.00
  -5   4  -4  116.89   46.90
   5  -4  -4  216.18   43.00
   5  -4  -4  102.19   28.10
   5   4   4  163.28   47.00
  -5   4  -4  113.49   84.19
  -5  -4   4  172.98   32.70
   5  -4  -4  118.39   41.10
   5   4   4  122.99   41.50
  -5   4  -4  115.29   42.80
   6  -4   4  433.46   69.39
  -6  -4  -4  345.07   59.99
  -6   4   4  351.96   61.09
  -6   4   4  269.07   56.49
   6   4  -4  473.95   68.19
   6  -4   4  387.06   62.99
   6   4  -4  454.95   42.50
  -6  -4  -4  272.97   57.39
   6   4  -4  447.86   41.60
  -6  -4  -4  529.05   82.89
  -6   4   4  453.85   69.69
   6  -4   4  330.47   92.59
   6   4   4  368.06   61.19
  -6   4  -4  385.26   72.69
  -6   4  -4  340.77   60.39
  -6  -4   4  298.07   45.00
   6  -4  -4  321.57   56.59
   6   4   4  347.57   59.09
  -6  -4   4  422.66   59.69
  -6   4  -4  459.25   75.29
  -6  -4   4  454.25   66.09
   6  -4  -4  389.76   50.79
  -7   4   4   80.69   42.80
   7  -4   4   64.09   48.30
   7  -4   4  110.29   50.59
   7   4  -4   68.99   28.60
  -7  -4  -4  114.69   48.70
   7   4  -4  171.38   60.19
  -7  -4  -4  125.79   54.29
  -7   4   4  143.09   52.69
  -7   4   4  120.29   40.00
  -7   4  -4  171.98   49.90
  -7  -4   4  168.18   37.70
  -7   4  -4   62.49   90.59
  -7   4  -4   46.70   50.99
   7  -4  -4   -5.00   42.60
  -7  -4   4  102.49   42.80
   7  -4  -4   95.69   35.30
   7   4   4  145.99   49.99
   8  -4   4  -24.00   52.29
  -8   4   4  101.29   47.10
   8   4  -4   83.49   50.79
   8  -4   4   40.30   48.70
  -8   4   4   54.09   51.69
   8   4  -4  108.49   36.20
  -8  -4  -4   88.69   46.70
  -8   4   4  161.78   55.29
  -8  -4  -4   62.29   55.39
   8  -4  -4   64.39   49.40
   8   4   4   27.10   49.40
  -8   4  -4   13.10   55.99
  -8   4  -4  119.69   65.39
   8  -4  -4   83.29   39.60
  -8  -4   4   46.80   42.40
  -8  -4   4  146.29   44.40
  -9  -4  -4  -27.40   51.39
  -9   4   4  109.09   56.89
   9  -4   4   37.50   51.59
   9   4  -4   71.09   56.09
  -9   4   4  -60.59   45.70
   9  -4   4  -12.20   63.99
  -9  -4   4   29.70   39.70
  -9   4  -4   -9.20   62.29
   9  -4  -4   10.60   44.20
  -9   4  -4   58.99   62.89
  10   4  -4   31.20   58.89
 -10  -4  -4   59.59   64.99
  10  -4   4   36.70   59.69
 -10   4   4   13.60   58.99
  10  -4  -4 -113.89   55.79
 -10  -4   4  -20.70   46.30
 -10   4  -4  -15.90   67.39
 -10  -4   4   62.59   46.90
   0  -5  -4   11.80   23.90
   0  -5   4   -3.90   20.10
   0   5   4    7.00   24.60
   0   5   4   -6.30   27.00
   0  -5  -4   -3.70   16.00
   0   5  -4  -34.90   18.10
   0   5  -4   -7.90   20.70
   0  -5   4   -3.50   20.50
   0  -5  -4    6.80   27.10
   0   5  -4   20.40   22.00
   0  -5   4  -38.80   22.30
   0   5   4  -12.80   18.10
   1  -5   4   51.99   29.20
  -1  -5  -4   37.10   30.20
   1   5  -4   11.50   17.90
   1   5  -4   50.09   20.20
  -1  -5  -4   42.20   27.80
  -1  -5  -4   49.80   22.40
  -1   5   4   22.70   28.70
  -1   5   4   22.90   29.10
   1  -5   4   55.99   27.50
   1  -5   4   33.80   26.40
   1   5   4   94.89   31.80
   1  -5  -4   34.20   16.10
   1   5   4   23.10   22.70
  -1   5  -4   46.10   26.70
  -1  -5   4   60.19   22.30
  -1  -5   4   31.80   22.70
   1  -5  -4   20.80   15.80
  -1   5  -4   61.09   28.60
  -1  -5   4   25.90   20.40
  -1  -5   4   26.30   25.60
   1  -5  -4   30.70   27.10
   1  -5  -4    8.40   27.40
   1   5   4   22.00   29.40
  -2  -5  -4 1095.79   63.09
   2  -5   4  993.20   70.39
   2  -5   4 1001.70   68.69
  -2   5   4 1022.30   69.89
  -2   5   4 1004.00   71.69
  -2  -5  -4 1111.29   74.59
   2  -5   4 1030.90   75.69
   2   5   4 1009.90   74.09
   2   5   4 1048.40   72.49
  -2  -5   4 1044.60   49.60
  -2   5  -4 1072.79   72.69
   2  -5  -4  999.30   69.09
   2   5   4  939.41   82.49
   2  -5  -4 1064.59   74.19
  -2  -5   4 1027.20   49.50
  -2   5  -4 1020.30   67.19
  -2  -5   4  975.40   63.39
  -3   5   4   28.50   29.80
   3  -5   4    8.30   29.40
   3   5  -4   33.90   28.70
  -3   5   4   40.10   17.10
   3  -5   4    4.10   30.90
  -3  -5  -4   18.20   28.20
  -3   5   4   43.90   34.70
   3  -5   4   34.20   29.90
  -3  -5  -4   59.69   35.50
  -3  -5  -4   52.19   28.90
   3  -5  -4   49.70   30.40
  -3   5  -4   60.49   34.10
   3   5   4   26.40   28.40
   3   5   4    5.40   28.40
  -3  -5   4   26.50   24.20
   3   5   4   30.50   31.10
  -3   5  -4   25.30   33.10
   3  -5  -4   38.80   31.10
  -3  -5   4   59.19   25.00
   3  -5  -4   49.80   17.90
   4   5  -4   25.30   31.90
   4  -5   4  -29.90   31.80
   4  -5   4   24.00   38.30
  -4   5   4   25.00   33.90
  -4  -5  -4   21.00   29.90
  -4   5   4  -20.40   28.60
  -4   5   4  -10.80   23.00
   4  -5   4   44.20   32.10
  -4  -5  -4  -27.90   28.00
  -4  -5  -4   32.10   36.60
   4   5   4   64.09   34.30
  -4  -5   4   40.70   29.80
   4   5   4   55.69   55.39
  -4   5  -4   75.89   36.00
  -4   5  -4  -16.00   33.90
   4   5   4   32.10   30.60
  -4   5  -4   41.50   45.30
  -4  -5   4   -4.50   23.30
   4  -5  -4   28.70   20.20
   4  -5  -4   19.60   29.50
  -5   5   4  224.28   38.50
  -5  -5  -4  366.76   59.49
  -5  -5  -4  292.47   52.89
   5  -5   4  287.07   57.99
   5  -5   4  329.07   59.99
   5   5  -4  410.56   57.89
  -5  -5  -4  383.66   62.99
  -5   5   4  261.47   55.59
  -5   5   4  345.37   58.79
   5  -5   4  307.97   56.69
   5   5   4  308.67   55.69
   5   5   4  380.46   80.59
  -5   5  -4  271.17  101.39
  -5  -5   4  306.87   45.00
   5  -5  -4  325.17   42.70
  -5   5  -4  282.97   56.09
  -5   5  -4  406.86   66.09
  -5  -5   4  260.07   38.70
  -5  -5   4  280.77   47.50
  -6  -5  -4   62.69   45.20
   6  -5   4   71.99   48.10
   6   5  -4  -30.40   38.10
  -6  -5  -4   10.40   40.90
  -6   5   4  -18.60   41.30
   6  -5   4  -73.79   36.90
  -6  -5  -4   82.29   44.00
  -6   5   4   20.80   42.80
  -6   5   4  106.99   38.00
  -6   5  -4   79.99   47.10
  -6   5  -4   45.30   42.00
  -6  -5   4   39.90   31.10
  -6  -5   4   11.70   33.60
   6  -5  -4   49.00   29.40
  -6   5  -4   33.10   44.00
   6   5   4   53.09   40.10
   6  -5  -4   37.60   41.20
  -6  -5   4   23.90   33.80
  -7  -5  -4   29.80   48.10
  -7   5   4   -1.70   45.60
  -7   5   4   48.60   43.80
   7  -5   4  -64.69   40.90
  -7   5   4  -29.30   35.00
   7   5  -4   -7.90   38.80
  -7  -5  -4    3.70   41.20
   7  -5  -4  -49.80   37.40
   7  -5  -4   12.30   32.00
  -7   5  -4   74.09   52.89
  -7  -5   4   14.90   29.10
  -7   5  -4  -26.10   42.40
   7   5   4   33.80   39.90
  -7  -5   4    9.30   38.90
  -7  -5   4   25.10   35.10
  -7   5  -4   35.90   51.89
  -8  -5  -4  -42.70   41.80
  -8   5   4  -27.60   36.40
  -8   5   4  -16.70   43.40
   8  -5   4   23.50   45.40
  -8  -5  -4  -30.90   43.60
   8   5  -4  -50.69   43.80
  -8   5   4  -50.49   45.40
   8  -5   4  -90.89   45.50
  -8  -5   4  -11.20   35.10
   8  -5  -4   87.59   51.69
  -8  -5   4    0.70   41.00
   8  -5  -4   67.59   37.40
  -8   5  -4  -11.60   54.99
   8   5   4  151.38   58.79
   8   5   4   59.69   45.20
  -8   5  -4  137.49   63.29
  -9  -5  -4  190.88   68.19
  -9   5   4  154.38   65.49
   9  -5   4  -47.30   55.79
   9  -5   4  143.39   74.99
  -9   5   4  116.59   63.89
   9   5  -4   85.59   62.69
  -9   5  -4   17.30   65.99
   9   5   4  -60.69   71.59
   9   5   4  162.98   64.49
  -9  -5   4  103.29   45.80
  -9  -5   4   15.40   42.00
   9  -5  -4    3.20   69.59
   9  -5  -4  -18.00   44.90
  10   5  -4   37.50   65.89
 -10   5   4    7.60   58.99
  10  -5   4   41.40   65.39
 -10  -5  -4  -70.59   60.99
 -10  -5   4   39.00   60.79
 -10   5  -4   16.00   73.99
 -10  -5   4   48.60   52.69
  10  -5  -4   34.90   61.29
   0   6  -4  332.67   44.10
   0   6   4  287.67   44.40
   0   6   4  399.56   41.10
   0   6  -4  383.66   45.60
   0   6   4  266.87   42.00
   0  -6   4  325.17   71.09
   0  -6   4  363.06   46.30
   0   6  -4  308.97   46.70
   0  -6   4  351.46   51.99
   0  -6  -4  303.07   46.80
   0  -6  -4  329.67   45.10
   0  -6  -4  298.27   37.30
   1   6  -4 2034.40   77.49
   1  -6   4 2054.79   91.69
  -1  -6  -4 2039.80   94.49
  -1   6   4 2043.90   97.49
   1   6  -4 1929.71   74.19
  -1  -6  -4 2045.40   98.79
   1  -6   4 2016.60   95.19
   1  -6   4 1984.60   92.49
  -1   6   4 2022.60   98.49
  -1  -6  -4 1974.50   82.89
  -1  -6   4 2098.19   81.09
   1   6   4 1927.41   99.09
   1  -6  -4 1887.91   96.19
  -1   6  -4 1930.51   90.39
   1  -6  -4 2033.50   95.69
   1   6   4 2111.49  100.59
  -1  -6   4 2063.19   79.39
  -1  -6   4 2190.58   99.69
   1   6   4 2075.19   84.99
   1  -6  -4 1854.11   70.09
   1  -6  -4 1875.71   70.79
  -1   6  -4 2061.59   91.19
  -1  -6   4 2045.50   91.89
   2   6  -4    4.80   17.50
  -2   6   4  -29.50   25.30
  -2  -6  -4  -11.00   29.20
  -2  -6  -4   36.30   42.10
  -2  -6  -4  -29.40   23.90
   2  -6   4   17.60   31.10
   2  -6   4  -15.30   26.20
  -2   6   4  -15.60   28.70
   2   6  -4   -9.50   15.80
   2  -6   4   -8.30   27.80
   2   6   4   -8.50   28.30
  -2  -6   4    0.30   23.50
   2  -6  -4  -18.80   17.80
  -2   6  -4   -7.90   27.00
  -2  -6   4   -6.20   22.70
   2   6   4  -14.40   27.20
  -2  -6   4    6.90   20.80
   2  -6  -4   -6.10   14.60
  -2   6  -4   11.00   28.80
   2   6   4  -10.10   24.20
   2  -6  -4   35.60   26.60
  -3   6   4  121.49   41.50
   3  -6   4  291.87   46.80
  -3  -6  -4  173.88   36.30
   3   6  -4  168.88   40.60
  -3   6   4   60.19   38.70
   3  -6   4  189.28   46.00
  -3  -6  -4  149.88   75.79
   3  -6   4  119.89   39.70
  -3   6   4  126.99   21.80
  -3  -6  -4  163.68   41.80
  -3  -6   4  188.88   29.20
  -3   6  -4  144.59   37.00
   3   6   4  112.89   39.80
  -3  -6   4  219.48   31.70
  -3   6  -4  222.58   45.20
  -3   6  -4  178.58   42.20
   3   6   4   90.99   36.30
   3  -6  -4  160.18   41.60
  -3  -6   4  202.98   40.30
   3  -6  -4  141.59   25.00
   3  -6  -4  141.09   38.70
   3   6   4  191.68   40.30
   4  -6   4  -12.70   35.30
  -4  -6  -4   63.69   37.40
  -4   6   4  -37.40   33.40
  -4   6   4   28.10   21.60
   4   6  -4   17.40   33.30
   4  -6   4    3.10   35.50
  -4  -6  -4  -20.00   27.40
   4  -6   4   52.69   38.30
  -4   6   4   12.90   33.90
  -4  -6  -4  -17.80   36.60
  -4   6  -4   21.60   38.00
   4  -6  -4   38.90   22.40
   4   6   4   -7.10   32.10
  -4  -6   4  -14.70   23.70
  -4   6  -4   38.20   35.40
   4   6   4   25.90   33.50
   4  -6  -4   17.20   37.30
  -4  -6   4   26.70   25.40
   4   6   4   -2.80   38.10
  -4   6  -4    5.90   36.30
  -4  -6   4   30.00   28.70
   4  -6  -4   24.00   32.50
  -5  -6  -4  888.11   84.59
   5  -6   4 1010.70   94.09
  -5  -6  -4 1035.40   93.99
  -5   6   4  967.90   95.19
   5  -6   4 1101.49   95.39
  -5  -6  -4  999.20   89.59
   5   6  -4 1091.79   87.69
  -5   6   4  899.21   63.59
  -5   6   4  959.90   92.09
   5  -6   4  954.70   90.89
   5  -6  -4 1001.50   85.69
  -5  -6   4  992.50   68.49
  -5  -6   4  932.31   82.19
   5  -6  -4  937.01   58.59
  -5   6  -4  948.91   88.19
  -5   6  -4 1065.69   97.29
   5  -6  -4  937.51   89.49
  -5   6  -4  986.60  157.68
   5   6   4  814.92   83.79
   5   6   4  882.41   82.89
  -5  -6   4  971.70   64.59
  -6   6   4  -32.60   41.10
  -6  -6  -4  -33.00   42.00
  -6  -6  -4  -44.00   35.30
   6  -6   4  -34.90   55.89
  -6  -6  -4  -43.90   36.10
   6  -6   4   -3.80   45.00
   6   6  -4   76.99   42.60
   6  -6   4   46.70   41.20
  -6   6   4  -48.10   31.90
  -6   6  -4  -64.49   39.30
  -6   6  -4   43.90   49.10
  -6   6  -4   30.00   46.20
  -6  -6   4  -18.00   32.90
  -6  -6   4   45.50   27.80
  -6  -6   4   43.90   33.80
   6   6   4   18.80   40.40
   6   6   4   71.29   40.60
   6  -6  -4   69.39   31.30
   7  -6   4  185.68   60.99
   7   6  -4  234.38   58.79
  -7   6   4  137.89   67.09
  -7   6   4  204.98   64.59
  -7  -6  -4  194.28   57.79
  -7  -6  -4  210.58   88.59
  -7   6   4   93.19   41.10
   7  -6   4  215.58   61.69
  -7   6  -4  271.07   71.59
   7   6   4  181.78   55.49
   7  -6  -4  187.68   56.49
  -7   6  -4   81.99   49.60
   7   6   4  178.48   49.40
   7  -6  -4  158.88   38.60
  -7  -6   4  171.78   44.20
  -7  -6   4  119.79   40.40
  -7   6  -4  125.39   63.29
   8  -6   4  134.39   60.79
  -8   6   4  185.78   63.69
  -8  -6  -4   -8.20   47.10
  -8  -6  -4   98.09   54.59
   8  -6   4   65.29   53.29
  -8   6   4   84.09   42.90
  -8   6   4  160.88   58.89
   8   6  -4  232.78   63.69
   8  -6  -4  175.88   45.80
  -8   6  -4   11.90   66.29
  -8  -6   4   81.19   41.20
   8   6   4   98.29   52.29
  -8   6  -4  111.29   64.59
   8   6   4   51.69   56.09
   8  -6  -4  196.48   60.19
  -8  -6   4  113.29   48.60
  -9  -6  -4  124.79   74.09
   9   6  -4   86.49   87.89
  -9   6   4  111.39   65.89
   9  -6   4  106.69   58.29
  -9  -6  -4   37.80   59.49
   9  -6   4  222.08   77.09
   9   6   4  153.88   64.09
  -9   6  -4   97.19   71.49
   9  -6  -4  -34.20   87.79
   9  -6  -4   51.59   48.90
  -9  -6   4  -18.00   44.90
 -10   6   4  -17.50   63.79
  10  -6   4 -103.19   60.39
 -10  -6  -4   -8.90   65.39
  10  -6  -4 -103.49   59.09
 -10   6  -4  -49.40   83.69
   0  -7  -4  -26.50   23.10
   0   7   4   -6.10   21.00
   0  -7   4  -21.60   26.10
   0   7  -4   19.80   24.20
   0  -7   4   27.30   28.60
   0  -7   4    1.20   25.30
   0   7   4  -24.10   30.30
   0   7   4    1.10   28.80
   0  -7  -4  -30.60   28.00
   0  -7  -4  -32.60   18.80
   0   7  -4   10.10   23.90
   1   7  -4   23.40   22.10
   1  -7   4   10.50   30.20
  -1  -7  -4   26.30   32.40
  -1   7   4   10.60   31.70
   1  -7   4   56.29   31.00
  -1  -7  -4   39.10   23.30
  -1  -7  -4  -11.40   24.80
  -1   7   4   23.60   31.80
   1   7  -4   17.00   23.20
   1  -7   4   46.60   31.40
   1   7   4   15.50   32.20
  -1   7  -4   18.00   26.70
   1   7   4   -2.00   28.50
   1  -7  -4    1.80   28.00
   1  -7  -4    4.90   19.10
  -1  -7   4    8.70   27.10
   1  -7  -4   50.19   33.80
  -1  -7   4   -4.90   27.00
  -1   7  -4   26.50   35.10
  -1  -7   4   19.30   24.20
   1   7   4   19.10   30.40
  -1  -7   4   31.80   25.40
   1  -7  -4  -16.90   19.40
  -1   7  -4    7.20   24.60
  -2  -7  -4 1531.95   79.99
  -2   7   4 1532.05   91.29
   2   7  -4 1548.35   64.59
   2  -7   4 1547.85   88.29
  -2   7   4 1498.65   93.39
   2   7  -4 1522.85   65.69
   2  -7   4 1374.16   89.29
  -2  -7  -4 1453.95   86.59
  -2  -7  -4 1546.55   91.79
   2  -7   4 1445.56   88.89
  -2  -7   4 1615.84   85.99
   2  -7  -4 1390.46   65.59
   2  -7  -4 1415.76   88.99
  -2   7  -4 1434.66   82.69
   2   7   4 1507.85   88.49
  -2  -7   4 1591.04   72.79
  -2  -7   4 1500.15   71.09
   2  -7  -4 1427.36   59.49
   2   7   4 1544.05   82.59
   2  -7  -4 1479.85   86.29
  -2   7  -4 1488.15   90.49
  -2   7  -4 1429.26   87.09
   2   7   4 1523.85   92.09
  -2  -7   4 1536.65   82.19
   3  -7   4  -20.40   30.40
   3   7  -4   37.40   34.50
  -3   7   4   13.70   34.10
  -3  -7  -4   -4.50   24.80
  -3  -7  -4    4.70   31.90
   3  -7   4   -1.80   32.70
   3   7  -4   -9.50   17.70
  -3   7   4   27.40   34.00
  -3  -7  -4  -30.60   32.30
   3  -7   4  -37.00   33.60
   3  -7  -4   30.50   24.20
  -3   7  -4    9.40   28.80
  -3  -7   4    6.90   22.10
   3  -7  -4   -7.50   32.70
   3   7   4    1.40   29.80
   3   7   4   20.40   34.80
  -3  -7   4   10.30   26.90
  -3  -7   4   33.30   25.60
  -3   7  -4  -10.10   30.80
   3  -7  -4   36.30   30.50
  -3   7  -4   -5.20   34.00
   3   7   4   -7.70   31.10
  -4   7   4   31.60   43.10
  -4  -7  -4   67.29   39.50
  -4  -7  -4   53.19   35.50
   4  -7   4   12.10   41.70
   4  -7   4  -17.90   37.40
   4  -7   4  -30.00   36.10
   4   7  -4   -8.00   35.90
  -4   7   4   12.40   21.30
  -4  -7  -4  -12.60   38.10
  -4   7   4   47.70   39.30
  -4  -7   4    9.40   27.20
   4  -7  -4   69.19   36.70
  -4   7  -4   63.69   40.90
   4  -7  -4   62.79   39.90
  -4  -7   4   38.90   31.80
   4   7   4   63.29   37.50
  -4   7  -4   14.60   34.00
  -4   7  -4   95.39   46.60
  -4  -7   4    1.40   26.90
   4   7   4   15.50   36.10
   4  -7  -4   50.99   25.70
  -5  -7  -4   63.59   45.80
  -5   7   4  207.28   56.49
  -5   7   4   96.99   50.49
   5  -7   4  131.19   51.99
  -5   7   4   96.39   30.90
   5  -7   4  214.38   58.49
   5   7  -4  158.78   48.10
   5  -7   4   79.79   51.99
  -5  -7  -4  180.08   51.29
  -5  -7  -4  163.48   54.89
  -5  -7   4  108.89   36.30
  -5   7  -4  136.69   53.59
   5  -7  -4  105.19   45.20
   5   7   4   71.29   43.00
   5  -7  -4   69.29   47.60
   5   7   4  236.08   52.49
   5   7   4  196.08   48.00
   5  -7  -4  123.59   31.50
  -5   7  -4   61.29   45.80
  -5  -7   4  193.18   50.29
  -6   7   4   38.00   49.40
  -6   7   4  -20.60   45.60
  -6  -7  -4  -46.80   40.60
  -6   7   4   -7.50   29.60
   6  -7   4  -76.89   38.70
   6  -7   4   38.90   45.30
   6   7  -4  -40.30   35.90
  -6  -7  -4  -22.80   39.40
   6  -7   4  -56.99   39.20
   6  -7  -4    1.70   37.60
  -6   7  -4  -11.50   46.90
   6   7   4   -0.20   39.80
  -6   7  -4   -7.70   42.70
  -6  -7   4  -16.70   30.80
  -6  -7   4   -5.60   34.50
   6   7   4   44.30   44.10
   6  -7  -4   39.70   30.60
  -6  -7   4   33.80   28.70
   7   7  -4  -18.90   41.50
  -7  -7  -4   -8.20   46.70
   7  -7   4   29.10   48.10
   7  -7   4   32.70   44.00
  -7  -7  -4  -11.10   45.50
  -7   7   4   74.39   38.40
  -7   7   4    8.40   55.69
  -7  -7   4   35.30   36.00
  -7   7  -4   16.80   53.39
  -7   7  -4  -72.19   51.99
   7   7   4  -11.30   42.90
  -7   7  -4   59.09   48.20
   7  -7  -4    5.90   30.70
   7   7   4   12.70   46.20
  -8   7   4   10.80   52.59
  -8  -7  -4  -26.70   44.70
  -8   7   4   -4.00   62.09
   8  -7   4   43.60   47.90
   8   7  -4   74.19   49.99
   8  -7   4   31.40   53.69
  -8  -7  -4  113.19   58.39
  -8   7   4   39.00   40.00
   8  -7  -4    0.20   37.60
  -8  -7   4   50.99   38.70
   8   7   4   69.49   59.99
  -8   7  -4   35.30   55.99
  -8  -7   4   24.20   38.10
   8  -7  -4   46.50   58.29
   8   7   4  -64.59   42.10
  -9   7   4   29.10   63.09
  -9  -7  -4  -28.10   59.59
   9   7  -4  -80.09   47.90
   9  -7   4  -88.69   70.29
   9  -7   4   73.39   55.89
   9   7   4   42.60   63.19
  -9   7  -4  -51.69   69.89
  -9  -7   4   79.69   47.80
   9  -7  -4   74.39   49.70
  10  -7   4    0.50   68.09
 -10   7   4   59.09   75.09
 -10   7  -4  141.19  116.49
   0  -8   4  158.48   39.00
   0   8  -4  140.69   33.30
   0   8   4   54.59   33.40
   0  -8   4   97.89   34.20
   0  -8  -4   83.89   26.90
   0   8  -4  127.69   34.40
   0  -8  -4  150.78   37.20
   0  -8   4   98.89   29.80
   0  -8  -4  115.99   40.30
   0   8   4  128.09   42.00
   0  -8   4  159.38   37.70
  -1   8   4  -47.50   46.70
   1   8  -4  -11.10   24.50
   1   8  -4  -27.20   23.30
   1  -8   4   22.40   29.30
  -1  -8  -4   15.60   34.20
  -1   8   4   41.90   38.20
   1  -8   4  -15.30   28.90
  -1  -8  -4  -27.40   24.50
   1  -8   4   36.30   31.60
  -1  -8  -4  -39.20   24.60
   1  -8  -4   -9.80   30.40
   1  -8  -4   32.30   21.60
   1   8   4  -11.30   31.50
   1  -8  -4    4.90   24.00
   1  -8  -4  -45.30   27.60
  -1  -8   4  -14.50   23.60
  -1   8  -4  -25.40   45.70
  -1  -8   4   -7.10   24.50
  -1  -8   4    8.90   23.70
  -1   8  -4  -40.30   25.30
  -1   8  -4    3.80   25.50
  -1  -8   4   -3.70   28.90
   1   8   4  -30.90   29.70
   1   8   4   25.50   29.60
   2   8  -4  364.16   46.00
   2   8  -4  354.16   43.30
   2  -8   4  375.06   61.29
  -2  -8  -4  403.96   60.89
  -2   8   4  277.67   51.49
  -2  -8  -4  331.07   55.09
  -2   8   4  277.27   54.49
   2  -8   4  388.16   55.09
  -2  -8  -4  340.37   51.79
   2  -8  -4  385.96   39.30
   2   8   4  302.87   53.29
  -2   8  -4  393.06   59.29
  -2  -8   4  350.56   49.40
  -2  -8   4  377.86   52.69
   2  -8  -4  399.26   60.69
  -2  -8   4  379.76   49.99
   2  -8  -4  316.67   47.50
   2   8   4  337.07   50.59
  -2   8  -4  389.76   57.09
  -2  -8   4  431.56   56.09
   2   8   4  287.87   49.99
   2  -8  -4  310.87   53.39
  -2   8  -4  322.17   48.20
   3   8  -4   23.80   36.70
  -3  -8  -4   33.20   39.50
  -3   8   4  111.99   69.49
   3  -8   4   80.49   47.50
   3  -8   4   49.60   40.00
  -3   8   4   11.10   36.90
   3   8  -4   23.50   24.80
   3   8  -4   86.89   26.10
   3  -8   4  -12.90   34.50
  -3  -8  -4   66.59   32.80
   3   8   4   41.70   35.40
   3  -8  -4   28.20   36.30
   3   8   4   67.89   38.70
   3   8   4   22.30   39.00
  -3  -8   4   60.69   29.30
   3  -8  -4   -1.60   35.80
  -3   8  -4   69.89   42.80
  -3   8  -4   72.99   39.60
  -3   8  -4   16.60   33.40
   3  -8  -4   39.80   28.30
  -3  -8   4   84.59   31.50
  -3  -8   4   13.80   29.60
  -4  -8  -4  -21.10   39.30
   4  -8   4  -70.89   34.00
   4   8  -4  -44.50   35.10
   4  -8   4  -21.00   37.20
  -4   8   4   -1.30   44.50
  -4   8   4  -51.99   38.00
  -4  -8  -4   25.70   34.70
  -4  -8  -4   28.10   39.70
   4   8  -4   17.80   21.90
   4   8  -4   29.20   23.00
   4  -8   4  -21.00   42.10
  -4   8   4  -21.20   22.20
   4  -8  -4   -6.70   40.30
  -4   8  -4  -55.19   31.10
   4   8   4   56.19   39.50
  -4   8  -4  -25.40   39.10
   4  -8  -4   36.80   29.20
  -4  -8   4   -2.60   32.60
  -4   8  -4   36.30   44.20
   4  -8  -4   15.60   38.30
  -4  -8   4   -6.70   28.20
   4   8   4   40.90   43.40
  -5   8   4   13.60   26.80
   5  -8   4  133.99   51.59
   5  -8   4   51.79   46.00
   5   8  -4  140.89   58.49
  -5  -8  -4  128.49   47.40
  -5  -8  -4  104.59   46.50
  -5  -8  -4   78.89   50.79
   5  -8   4   66.29   49.99
  -5   8   4   96.49   52.99
  -5   8   4  167.98   54.99
  -5  -8   4   83.29   35.60
  -5   8  -4  191.48   49.40
  -5  -8   4   48.20   33.50
  -5   8  -4  117.39   84.79
   5   8   4   94.79   44.70
   5  -8  -4   72.89   47.50
  -5   8  -4   97.09   51.49
  -5  -8   4   33.60   35.90
   5  -8  -4   52.29   41.60
   5  -8  -4  105.49   31.60
   5   8   4   12.90   71.29
  -6  -8  -4  484.45   75.09
   6  -8   4  587.24   90.69
   6  -8   4  501.75   73.79
  -6  -8  -4  497.25   82.89
   6  -8   4  543.95   89.69
  -6   8   4  541.35   92.79
  -6   8   4  521.85   86.49
   6   8  -4  641.24   83.39
  -6   8   4  400.56   63.09
   6  -8  -4  496.25   76.89
  -6  -8   4  625.64   62.79
  -6   8  -4  439.46   72.29
  -6   8  -4  716.63  100.09
  -6  -8   4  473.25   70.39
  -6   8  -4  394.56   75.29
   6   8   4  533.75   83.39
   6   8   4  394.26   65.69
   6  -8  -4  647.84   59.99
   7  -8   4  109.49   53.39
  -7  -8  -4   98.29   52.99
   7  -8   4  189.28   64.09
  -7   8   4   37.60   59.59
   7   8  -4  101.19   51.09
  -7  -8  -4  116.69   56.79
  -7   8   4  163.98   64.79
  -7   8   4  153.48   41.70
  -7  -8   4  127.29   42.40
  -7   8  -4   35.50   66.49
   7   8   4   35.40   53.19
   7  -8  -4   70.99   38.40
  -7  -8   4  102.59   40.90
  -7   8  -4  137.79   63.59
   7   8   4   73.39   53.09
   7  -8  -4  203.18   55.59
  -8   8   4  -57.29   55.79
   8   8  -4   29.60   46.20
   8  -8   4   19.80   63.69
  -8  -8  -4   27.80   55.49
   8  -8   4  146.89   56.29
  -8   8   4   82.09   46.00
  -8  -8  -4  101.49   57.19
   8   8   4   -6.90   56.69
   8  -8  -4  -41.00   37.90
  -8  -8   4   11.80   39.30
  -8  -8   4   28.30   41.70
   8   8   4    5.60   66.59
  -8   8  -4  -90.69   61.29
   9  -8   4   -1.30   58.69
   9   8  -4   58.79   59.59
  -9   8   4  -32.20   60.69
   9  -8   4  -61.59   82.19
  -9  -8  -4  -77.59   62.69
   9  -8  -4  -89.59   51.79
  -9   8  -4  -44.70   78.79
  -9  -8   4   49.00   47.00
  -9  -8   4   93.39   50.19
   0  -9   4   -5.50   27.50
   0  -9  -4   19.60   26.70
   0  -9   4  -16.00   30.30
   0   9  -4   62.89   31.20
   0   9  -4  -40.00   26.60
   0  -9  -4    8.70   37.60
   0  -9  -4  -12.90   28.30
   0  -9   4   19.90   30.60
   0  -9   4    1.70   24.40
   0   9   4   43.50   34.10
   0   9   4   13.70   36.00
   1   9  -4   -8.70   27.60
  -1   9   4    1.60   37.90
  -1  -9  -4    3.40   30.60
   1  -9   4   23.00   33.70
   1  -9   4   11.20   32.70
   1  -9   4   13.30   32.60
  -1   9   4   55.39   38.60
  -1  -9  -4  -12.20   25.30
  -1  -9  -4  -65.99   65.99
   1   9  -4  -40.70   25.50
  -1  -9   4   18.90   28.90
   1  -9  -4    7.60   27.50
   1  -9  -4   14.60   37.10
   1   9   4    7.40   29.20
   1  -9  -4  -46.50   31.10
   1  -9  -4   17.00   23.40
  -1  -9   4   33.60   28.70
  -1   9  -4   12.20   29.40
  -1  -9   4  -25.10   26.20
   1   9   4    6.20   37.00
   1   9   4  -29.90   32.50
  -1   9  -4    0.80   31.20
  -1  -9   4    4.60   31.70
  -2   9   4   34.40   39.20
  -2  -9  -4  -12.00   31.10
  -2   9   4  -30.70   38.00
   2  -9   4   -0.10   37.90
   2  -9   4   39.30   35.00
   2  -9   4   68.99   41.20
   2   9  -4   17.20   30.70
   2   9  -4   -3.30   25.70
  -2  -9  -4  -10.90   37.50
  -2  -9  -4    0.80   27.80
   2  -9  -4  -45.10   32.30
   2  -9  -4   -0.10   28.70
  -2   9  -4   25.70   34.10
  -2  -9   4   50.79   36.70
  -2  -9   4  -40.60   25.60
  -2  -9   4   -0.20   28.80
   2   9   4  -12.60   34.90
  -2  -9   4   -9.30   25.80
  -2   9  -4  -50.79   32.00
   2   9   4   10.70   37.80
   2  -9  -4   49.60   24.20
   2  -9  -4   27.20   34.60
  -2   9  -4   17.10   29.80
   2   9   4   28.20   33.90
  -3  -9  -4  292.87   59.39
  -3  -9  -4  293.37   49.70
   3   9  -4  368.16   48.20
   3  -9   4  354.46   64.49
  -3   9   4  228.58   61.69
   3   9  -4  330.07   47.30
  -3   9   4  261.17   66.29
   3  -9   4  306.77   62.39
   3  -9   4  326.97   58.59
  -3  -9   4  297.87   52.39
   3   9   4  306.57   61.49
  -3  -9   4  322.57   47.30
  -3   9  -4  313.67   62.29
  -3  -9   4  333.17   46.90
   3   9   4  349.67   57.29
  -3   9  -4  380.66   61.59
  -3   9  -4  319.37   55.49
   3  -9  -4  214.28   39.00
   3  -9  -4  290.17   57.49
   3  -9  -4  349.07   43.10
   3  -9  -4  307.67   58.19
  -4  -9  -4   70.29   45.20
   4   9  -4   63.69   27.00
   4  -9   4   74.39   44.30
   4   9  -4   23.40   44.50
  -4   9   4   57.39   81.29
   4   9  -4   42.30   25.60
   4  -9   4   25.50   47.00
  -4   9   4   73.49   50.39
  -4  -9  -4   55.09   45.90
   4  -9   4   34.80   47.20
  -4  -9   4   24.70   32.60
   4   9   4   65.89   43.00
   4  -9  -4   49.90   41.00
  -4   9  -4    5.20   45.00
   4   9   4   51.29   41.20
  -4   9  -4   42.30   45.40
  -4   9  -4   31.80   36.80
   4  -9  -4   26.10   32.50
  -4  -9   4   29.10   35.40
   4  -9  -4   64.79   46.50
  -5   9   4  -11.10   42.90
   5  -9   4  -44.00   43.20
  -5   9   4  -13.30   24.00
  -5  -9  -4   -1.30   42.40
   5   9  -4   54.29   46.60
   5  -9   4    5.60   44.30
  -5  -9  -4   49.99   44.10
  -5  -9  -4   41.90   41.90
  -5   9   4  -88.99   42.80
   5  -9   4   22.60   45.10
   5   9   4  -42.00   37.20
  -5  -9   4   73.99   36.20
  -5   9  -4  141.69   50.99
   5  -9  -4   63.69   45.30
  -5   9  -4   20.10   36.40
  -5  -9   4  -24.20   30.80
   5   9   4   30.70   41.10
  -5  -9   4  -20.70   29.10
   5  -9  -4  -28.80   26.00
  -5   9  -4   29.70   54.39
   5  -9  -4  -18.10   41.40
   6  -9   4   -1.00   60.69
   6  -9   4   33.60   51.89
  -6  -9  -4   35.20   48.00
   6  -9   4  -89.19   46.40
   6   9  -4   -5.80   38.70
  -6   9   4  -47.20   47.30
  -6   9   4  -44.10   52.89
  -6  -9  -4   39.70   47.70
   6   9   4  101.19   49.80
   6  -9  -4   49.50   31.90
  -6   9  -4  -73.29   48.60
   6  -9  -4  -63.19   42.80
  -6   9  -4   38.40   40.00
  -6   9  -4   74.29   55.89
   6   9   4  -18.60   38.00
  -6  -9   4   15.80   32.50
  -6  -9   4  -26.90   30.80
  -7  -9  -4   66.99   54.69
  -7  -9  -4   71.39   50.69
  -7   9   4   83.49   39.00
   7  -9   4  100.69   59.69
   7   9  -4   36.30   50.59
  -7   9   4   69.79   64.39
   7  -9   4   97.19   50.59
  -7   9   4  121.99   61.09
   7  -9  -4   10.70   55.69
  -7   9  -4  180.88   88.79
   7  -9  -4  115.39   35.80
  -7  -9   4  114.49   38.70
  -7   9  -4  105.89   69.49
   7   9   4   83.99   54.99
   7   9   4   25.50   47.20
  -7  -9   4   97.09   41.30
  -8  -9  -4   -5.60   54.29
  -8  -9  -4  116.59   79.69
  -8   9   4    2.10   43.40
   8   9  -4   25.40   63.49
   8  -9   4  -63.89   49.80
   8  -9   4   -0.40   68.29
  -8   9   4  -91.69   53.69
  -8  -9   4   35.80   43.10
   8  -9  -4  -54.69   60.59
  -8   9  -4  -43.00   75.79
  -8   9  -4   80.89   73.29
   8   9   4  -41.40   50.79
   8  -9  -4  100.69   43.40
  -8  -9   4   82.09   42.90
   9  -9   4   29.10   57.49
  -9   9   4  120.29   94.09
  -9  -9  -4 -100.99   54.69
   9  -9  -4   -2.80   61.79
  -9   9  -4  -52.39   75.69
  -9  -9   4   -1.40   47.30
  -9  -9   4  -87.59   47.20
   0 -10  -4  111.29   57.29
   0 -10   4  164.18   44.00
   0 -10  -4   89.19   34.90
   0 -10   4  135.19   41.00
   0  10  -4  150.68   40.60
   0  10   4   78.09   42.00
   0 -10  -4   66.89   39.60
   0 -10   4  124.89   43.20
   0 -10  -4  160.68   39.30
   0 -10   4   97.29   35.80
   0  10   4   64.99   45.40
  -1  10   4  915.21   90.49
   1 -10   4  803.32   79.89
   1  10  -4  860.21   70.39
   1 -10   4  895.31   82.29
  -1 -10  -4  810.92   68.29
  -1 -10  -4  949.31   92.09
   1 -10   4  886.31   83.19
  -1 -10  -4  898.91   82.49
  -1  10   4  841.62   90.89
   1  10  -4  833.92   71.59
   1  10   4  905.21   76.79
   1 -10  -4  815.02   66.69
  -1  10  -4  931.51   79.69
  -1 -10   4  987.00   76.29
  -1 -10   4  861.91   74.99
   1 -10  -4  877.61   89.29
   1  10   4  833.02   85.29
   1 -10  -4  758.42   78.49
   1  10   4  876.51   90.19
  -1 -10   4  913.41   83.99
   1 -10  -4  961.10   85.59
  -1 -10   4  847.42   72.39
   2  10  -4  135.19   35.50
  -2  10   4   78.59   51.89
  -2  10   4  161.28   54.79
   2 -10   4   84.29   45.60
  -2 -10  -4   88.39   43.30
   2 -10   4   78.39   46.90
   2 -10   4  141.19   51.59
  -2 -10  -4   75.09   46.10
  -2 -10  -4  114.49   37.40
   2  10  -4  129.19   38.90
   2  10   4   98.29   47.50
  -2 -10   4  169.08   40.60
   2  10   4  117.29   47.20
  -2 -10   4   82.19   37.20
  -2  10  -4   81.99   38.20
   2 -10  -4   29.60   58.39
   2 -10  -4  119.09   48.90
   2 -10  -4  105.29   31.00
  -2 -10   4  140.39   45.50
  -2  10  -4   62.99   44.80
   2 -10  -4   71.59   42.10
   2  10   4  106.79   43.60
  -2  10  -4   81.09   44.10
  -2 -10   4  144.59   41.30
  -3 -10  -4  -29.00   40.80
   3  10  -4   -6.90   26.90
  -3 -10  -4   22.00   37.80
   3 -10   4  -27.10   36.70
  -3  10   4   17.30   48.40
   3 -10   4   44.00   47.40
  -3 -10  -4  -19.90   31.60
   3 -10   4  120.69   51.69
  -3  10   4  -40.90   47.20
   3  10  -4   33.90   33.50
   3 -10  -4   14.30   41.40
   3 -10  -4   -9.90   26.20
  -3 -10   4   16.40   44.40
  -3 -10   4  -10.90   33.10
  -3  10  -4  -69.79   41.70
   3 -10  -4   45.90   36.30
   3 -10  -4  -38.20   36.40
  -3  10  -4   59.09   49.10
  -3 -10   4   40.80   40.60
   3  10   4    9.10   51.59
  -3  10  -4   43.10   36.00
  -3 -10   4   69.79   33.50
   3  10   4   17.80   41.00
   3  10   4  -41.40   38.30
   4 -10   4   31.30   46.30
  -4 -10  -4   -5.50   38.00
  -4 -10  -4   22.90   43.30
  -4 -10  -4   -9.90   35.50
  -4  10   4   93.69   48.20
   4 -10   4  -17.50   42.90
   4  10  -4   60.09   28.00
   4 -10   4  -14.60   42.10
  -4  10   4    5.40   44.40
  -4 -10   4   29.50   34.20
  -4  10  -4  -11.50   42.70
  -4 -10   4   15.90   35.80
  -4  10  -4    3.30   50.09
   4 -10  -4   48.20   49.40
   4 -10  -4  -72.19   46.70
   4 -10  -4  -17.00   31.60
  -5 -10  -4   66.99   50.99
  -5 -10  -4   92.59   49.20
   5 -10   4   53.89   47.20
  -5  10   4   38.60   56.79
   5 -10   4   58.79   53.29
   5 -10   4  130.99   56.59
  -5  10   4   42.90   46.70
   5  10  -4   39.40   32.60
   5  10  -4    3.50   42.70
  -5 -10   4  156.18   45.70
   5  10   4  129.39   53.49
   5 -10  -4   24.30   47.20
   5 -10  -4   65.39   44.60
  -5  10  -4  108.69   55.69
   5  10   4   17.70   43.60
  -5  10  -4   19.90   41.80
   6  10  -4  107.89   53.59
  -6  10   4  -28.90   57.89
   6 -10   4   93.19   52.39
  -6  10   4   50.69   54.09
   6 -10   4  190.18   68.49
  -6 -10  -4  138.59   55.89
   6 -10   4  146.49   63.99
  -6  10   4  102.39   42.80
   6 -10  -4   54.49   34.40
  -6  10  -4   44.60   49.00
   6  10   4  128.99   52.79
  -6 -10   4  153.68   54.99
  -6  10  -4  167.58   65.19
   6 -10  -4  103.29   50.19
   6  10   4  116.39   50.09
  -6  10  -4  170.48   67.79
   7  10  -4   89.29   58.79
  -7 -10  -4   14.60   49.40
  -7  10   4   -5.00   39.20
  -7  10   4  175.78   71.99
   7 -10   4   72.49   62.29
  -7 -10  -4   81.09   55.79
   7 -10   4   58.29   57.59
  -7  10   4  143.39   71.39
  -7  10  -4   60.19   66.19
  -7 -10   4  100.59   43.10
  -7 -10   4  103.19   42.60
   7  10   4   72.29   59.09
   7 -10  -4   26.90   36.10
   7 -10  -4  164.28   61.79
   7  10   4  102.49   57.89
  -8 -10  -4 -106.99   55.29
   8 -10   4   18.00   79.19
   8  10  -4   24.80   60.09
   8 -10   4   61.49   56.79
  -8  10   4   17.20   70.99
  -8 -10   4   58.79   45.60
  -8  10  -4   12.50   79.59
   8 -10  -4    1.80   46.00
   8  10   4    4.50   59.79
   8 -10  -4  112.09   80.19
  -9  10   4    7.90   80.39
   0 -11  -4   52.69   32.60
   0 -11  -4   29.40   42.60
   0  11   4   51.29   43.40
   0 -11   4   17.80   37.50
   0 -11   4   14.70   41.00
   0 -11   4   52.39   34.90
   0  11  -4   38.60   39.10
   0 -11  -4   64.39   36.80
   0 -11  -4    8.90   39.30
   0  11  -4  -58.49   33.70
   0  11   4   42.40   47.40
   0 -11   4  -15.20   34.10
   1 -11   4  -11.10   36.40
   1 -11   4    6.80   40.10
  -1 -11  -4  -40.90   39.60
  -1  11   4    6.40   44.00
  -1 -11  -4    1.30   38.70
   1 -11   4   53.09   40.50
   1  11  -4   32.90   36.10
   1  11  -4    9.40   35.70
   1 -11   4  -12.60   30.60
  -1  11   4  -51.49   41.40
  -1 -11  -4   33.60   32.60
  -1 -11   4   48.30   38.40
  -1 -11   4   41.20   34.50
   1 -11  -4  -22.20   42.40
   1 -11  -4  -42.10   29.10
   1  11   4   45.30   45.20
  -1 -11   4  -31.90   31.50
   1  11   4  -22.00   48.60
   1 -11  -4  -21.90   31.10
   1 -11  -4  -12.70   38.90
  -1  11  -4  -34.40   36.60
  -1 -11   4    0.40   40.20
  -2 -11  -4  -58.39   38.30
   2 -11   4    6.70   41.10
  -2 -11  -4    2.30   36.50
  -2  11   4  -35.80   43.20
  -2 -11  -4   14.30   33.30
   2 -11   4  -37.50   41.70
   2 -11   4  -52.89   33.50
  -2  11   4   34.80   46.80
   2  11  -4   22.60   33.00
   2  11   4   -3.10   38.50
  -2 -11   4   64.09   35.20
  -2 -11   4   56.29   37.40
   2  11   4  -15.50   36.70
   2 -11  -4   17.60   40.00
  -2 -11   4   19.60   37.60
   2 -11  -4  -38.70   32.10
   2 -11  -4   51.39   32.10
   2 -11  -4   19.30   44.40
  -2 -11   4   21.30   40.40
  -2  11  -4   66.09   37.20
  -2  11  -4   20.40   38.90
   2  11   4  -80.39   39.00
  -2  11  -4  -50.49   38.70
  -3  11   4   54.39   47.70
   3 -11   4   98.59   64.89
  -3 -11  -4   65.59   46.90
   3 -11   4    8.40   43.30
   3 -11   4   50.89   47.70
  -3 -11  -4   10.80   38.00
  -3  11   4  -66.49   42.50
  -3 -11  -4   31.10   36.30
   3  11  -4    4.40   28.60
   3  11   4  -26.20   57.89
   3 -11  -4    4.00   34.50
  -3 -11   4   50.69   37.20
  -3 -11   4    8.00   34.10
  -3 -11   4   18.20   30.00
   3 -11  -4   51.09   43.00
   3 -11  -4   68.39   44.90
  -3 -11   4   21.90   40.60
  -3  11  -4   -6.80   44.20
   3 -11  -4  -11.10   32.50
  -3  11  -4   -9.50   33.90
  -3  11  -4   55.69   44.60
   3  11   4    6.40   39.30
   4  11  -4   47.50   30.50
  -4 -11  -4  -20.20   44.40
   4 -11   4   22.90   44.60
  -4  11   4  140.19   59.49
   4 -11   4    2.10   46.20
   4 -11   4   44.20   46.20
  -4  11   4   14.70   48.90
  -4 -11  -4   73.09   62.79
  -4 -11  -4  -58.19   39.40
  -4 -11   4   -9.10   36.00
  -4  11  -4   31.40   50.69
   4 -11  -4  -16.30   42.50
   4 -11  -4   58.79   49.20
   4  11   4   56.69   66.59
   4  11   4   24.60   42.40
  -4  11  -4   -1.60   45.50
   4 -11  -4   30.50   34.10
   4 -11  -4   43.40   34.10
  -4 -11   4   -3.70   29.60
   5  11  -4   28.10   44.20
   5 -11   4   18.00   49.90
  -5 -11  -4   -9.10   43.90
   5 -11   4  -26.10   47.10
  -5 -11  -4   65.69   49.99
  -5  11   4  -47.30   47.70
  -5  11   4   91.39   53.89
   5 -11  -4   51.59   47.20
  -5  11  -4  -76.29   47.60
   5  11   4    6.60   43.60
   5  11   4   36.60   47.70
  -5  11  -4  131.69   47.40
  -5 -11   4   26.40   33.90
   5 -11  -4   -5.60   31.50
  -5  11  -4  -28.30   48.70
  -5 -11   4   51.69   34.60
  -6  11   4   29.10   55.19
  -6 -11  -4   40.30   47.00
  -6  11   4  164.28   66.89
  -6 -11  -4  -70.59   43.60
   6 -11   4   91.09   59.29
   6 -11   4    4.30   49.00
   6  11  -4  -38.60   40.80
   6  11   4   38.30   52.49
  -6 -11   4  -63.49   30.50
   6  11   4  -50.09   50.99
  -6  11  -4   -4.50   68.09
  -6 -11   4  102.49   62.99
  -6  11  -4    8.20   54.69
   6 -11  -4   23.50   33.10
  -7 -11  -4    6.10   52.79
  -7  11   4   81.89   38.30
  -7 -11  -4  -20.30   55.69
  -7  11   4  -33.00   68.59
   7 -11   4    3.70   55.09
   7  11  -4    6.10   59.99
   7 -11   4   67.79   62.59
  -7  11   4  164.28   73.99
   7 -11  -4  -27.70   59.79
  -7 -11   4   31.70   40.20
   7  11   4  -21.90   78.19
  -7  11  -4  -67.29   63.79
   7 -11  -4  -13.00   41.10
   7  11   4   25.60   57.59
  -8  11   4   81.29   73.79
  -8 -11  -4    3.70   59.19
   8 -11   4  122.09   61.39
   8 -11   4  -73.29   79.79
  -8 -11   4   73.79   43.50
   8 -11  -4  -90.89   49.60
  -8 -11   4   32.70   41.00
  -8  11  -4    3.20   77.99
   0 -12  -4  688.43   91.09
   0 -12   4  698.73   87.59
   0  12   4  800.22  104.09
   0 -12   4  676.13   79.29
   0 -12  -4  661.63   70.99
   0 -12   4  573.14   82.49
   0 -12  -4  513.95   85.59
   0  12   4  548.45   93.09
   0  12  -4  699.43   77.79
   0 -12  -4  677.63   66.89
   0 -12   4  667.73   77.09
  -1 -12  -4   70.39   50.99
  -1 -12  -4   93.49   44.70
  -1  12   4   36.80   49.90
  -1 -12  -4  115.59   41.70
   1 -12   4  104.59   48.60
   1 -12   4  249.58   55.59
   1 -12   4  208.08   75.29
   1  12  -4   78.19   40.50
  -1  12   4  190.18   56.89
   1 -12   4  262.47   55.29
   1 -12  -4  177.18   43.00
   1 -12  -4  112.79   49.99
   1  12   4   95.79   51.99
  -1 -12   4  173.78   52.79
  -1 -12   4  184.28   46.90
   1  12   4  148.79   49.80
   1 -12  -4  133.89   39.40
  -1 -12   4  125.79   45.20
  -1 -12   4  155.88   45.20
   1 -12  -4   74.09   47.30
   2 -12   4   27.50   46.00
  -2 -12  -4   55.39   55.89
  -2 -12  -4  -51.29   40.50
   2 -12   4   30.30   45.50
  -2 -12  -4   61.09   40.90
  -2  12   4   23.10   47.80
   2 -12   4  -57.49   38.10
  -2  12   4   46.50   51.19
   2  12  -4   69.49   37.10
  -2 -12   4  -24.60   33.30
  -2 -12   4   75.89   36.70
   2 -12  -4   -4.20   30.80
   2 -12  -4  -50.99   44.00
   2  12   4   -2.00   40.00
   2 -12  -4   70.29   46.40
  -2  12  -4    2.40   41.30
   2  12   4   65.49   46.50
  -2 -12   4   13.80   40.20
  -2 -12   4   -7.20   33.60
   2 -12  -4  -46.00   33.80
   3 -12   4   51.99   48.80
  -3  12   4   49.80   49.99
  -3  12   4   50.69   52.79
   3 -12   4   48.80   48.90
  -3 -12  -4  115.39   52.49
  -3 -12  -4   64.49   40.50
   3 -12   4   98.09   48.80
  -3 -12  -4   73.09   44.00
   3  12  -4   58.69   32.70
   3 -12  -4  -47.60   42.60
  -3  12  -4  113.89   40.90
   3 -12  -4   37.40   33.60
  -3 -12   4   10.50   33.00
   3 -12  -4  109.99   40.70
   3  12   4  -48.80   38.30
  -3 -12   4   47.20   39.20
  -3 -12   4   80.49   44.90
   3 -12  -4   64.69   49.99
  -3  12  -4   92.29   51.99
   4  12  -4  122.89   38.70
  -4  12   4   90.39   59.49
  -4  12   4  110.89   62.59
   4 -12   4   66.99   57.19
  -4 -12  -4  107.19   56.39
   4 -12   4  112.99   57.39
  -4 -12   4   88.99   47.10
  -4 -12   4  160.38   46.20
   4 -12  -4   63.29   34.80
  -4  12  -4   10.80   58.59
   4  12   4  143.39   49.40
   4  12   4   34.10   46.70
  -4  12  -4  103.99   45.70
   4 -12  -4   24.10   48.50
  -4 -12   4  127.39   39.40
   4 -12  -4  237.28   58.89
   4 -12  -4    4.70   35.00
  -5  12   4   89.69   60.59
  -5 -12  -4   64.69   50.59
  -5  12   4  -34.90   53.89
   5  12  -4  156.08   39.20
  -5 -12  -4   14.40   45.60
   5 -12   4    7.50   53.79
   5 -12   4  132.49   62.79
   5 -12  -4   69.19   38.10
   5  12   4  -47.30   47.90
  -5 -12   4   86.59   43.80
   5 -12  -4   54.99   36.50
   5 -12  -4   83.19   55.19
  -5  12  -4   72.99   58.59
  -5  12  -4   51.19   53.49
   5  12   4  102.69   53.39
  -5 -12   4   82.99   42.80
   6 -12   4   63.89   50.69
  -6 -12  -4   -8.40   48.90
  -6  12   4   80.19   74.29
   6 -12   4   35.00   58.59
  -6  12   4  -21.00   58.79
   6  12  -4  -25.90   49.70
  -6 -12   4  -52.99   32.20
  -6 -12   4   20.70   43.50
   6  12   4   93.19   57.99
  -6  12  -4 -100.29   53.09
   6 -12  -4   12.10   55.29
   6  12   4  -74.19   48.00
   6 -12  -4  -59.09   33.00
   7 -12   4   43.30   61.29
  -7 -12  -4  163.78   64.19
  -7  12   4   71.79   83.19
   7  12  -4   20.00   59.99
   7 -12   4   21.10   74.79
  -7 -12   4  140.99   49.60
   7 -12  -4    9.20   46.40
  -7  12  -4  179.08   83.19
   7 -12  -4   95.99   76.09
   7  12   4  122.99   65.29
  -7 -12   4  121.19   49.99
  -8  12   4  -43.80   69.79
   8 -12   4  -75.79   63.99
  -8 -12  -4    2.80   61.09
   8 -12   4  -26.00   94.39
  -8 -12   4   10.70   44.90
  -8 -12   4  -38.50   46.90
  -8  12  -4   34.50   85.69
   0 -13   4  -10.50   35.70
   0 -13  -4  -57.89   34.20
   0 -13  -4   44.90   39.70
   0 -13  -4   44.50   37.20
   0  13  -4   -8.10   38.20
   0  13   4   59.89   48.00
   0 -13   4   28.50   37.90
   0  13   4  -14.10   45.50
   0 -13  -4   31.90   44.80
   0 -13   4  -52.19   35.20
   0 -13   4   58.29   46.00
   1 -13   4   66.69   51.09
  -1 -13  -4  118.69   45.50
   1 -13   4   76.79   42.40
   1 -13   4   97.59   48.30
  -1 -13  -4   89.69   50.49
  -1  13   4  136.39   52.19
  -1 -13  -4   29.30   38.80
  -1  13   4  151.08   59.49
  -1 -13  -4  -11.00   40.10
   1  13  -4   36.80   40.80
   1 -13   4    4.10   37.80
  -1 -13   4   29.70   53.89
  -1 -13   4   70.99   45.40
   1 -13  -4   45.10   36.50
  -1 -13   4   81.09   41.30
  -1 -13   4   50.39   44.20
   1  13   4   87.29   51.09
   1 -13  -4   42.80   47.40
   1 -13  -4   30.60   43.10
   1 -13  -4  -17.10   33.90
  -2 -13  -4  109.39   41.10
   2 -13   4  128.79   55.69
   2 -13   4   96.69   41.90
  -2  13   4   44.80   56.49
  -2 -13  -4   94.19   44.30
   2  13  -4   46.80   39.70
   2 -13   4  156.88   61.59
  -2 -13  -4   78.39   50.19
  -2  13   4   36.20   54.69
   2 -13   4  119.19   53.49
   2 -13  -4  101.79   39.10
  -2 -13   4   57.19   45.60
   2 -13  -4  -10.60   45.50
  -2 -13   4  157.38   46.20
   2 -13  -4   86.29   51.99
   2 -13  -4   -4.30   38.40
   2  13   4   89.89   50.99
  -2  13  -4  115.99   53.49
   3 -13   4   72.19   59.39
  -3  13   4  148.99   60.09
  -3 -13  -4   41.20   47.30
   3 -13   4  134.89   53.59
   3 -13   4  110.89   55.89
   3  13  -4  106.79   42.20
  -3 -13  -4  102.79   55.29
   3  13   4   35.80   47.00
   3 -13  -4  159.28   45.30
  -3 -13   4   88.19   45.50
  -3  13  -4  143.39   57.29
   3 -13  -4   78.29   38.60
  -3 -13   4   30.70   38.30
  -3 -13   4   77.89   41.90
   3 -13  -4   63.79   49.50
   4 -13   4   87.39   56.29
   4 -13   4   45.50   50.19
  -4 -13  -4  -36.70   46.20
   4 -13   4  -79.69   46.30
   4  13  -4  -49.90   34.80
  -4  13   4  -76.29   53.99
  -4 -13   4  -14.60   37.90
   4  13   4  -16.10   42.50
   4 -13  -4   16.40   50.89
   4  13   4   91.09   48.90
   4 -13  -4    6.50   37.50
  -4 -13   4   -5.90   35.20
   4 -13  -4  -41.60   34.20
  -4 -13   4   -4.70   33.80
  -4  13  -4   22.30   57.09
   5 -13   4  -20.00   51.29
  -5 -13  -4  -10.30   46.50
  -5 -13  -4   58.99   53.39
   5 -13   4  105.49   56.39
   5 -13   4  -12.90   54.89
  -5  13   4  128.89   66.19
  -5 -13   4  -41.50   33.40
  -5 -13   4  117.59   42.70
  -5  13  -4    2.40   57.69
   5 -13  -4   11.80   37.70
   5  13   4  -87.89   43.20
   5  13   4  -61.49   52.39
   5 -13  -4   28.50   40.40
   5 -13  -4  -27.20   46.20
  -6 -13  -4  -46.20   48.40
   6 -13   4   39.80   56.79
   6 -13   4   17.10   63.49
  -6  13   4   10.20   65.59
  -6 -13  -4  -94.89   54.29
   6 -13  -4   96.49   78.29
  -6  13  -4   10.00   73.79
   6 -13  -4  -46.30   40.60
   6  13   4   55.49   56.29
  -6 -13   4  -34.60   36.70
   6 -13  -4   26.20   49.00
  -6 -13   4   30.90   44.80
   7 -13   4  112.09   59.79
  -7  13   4  116.09   89.69
   7 -13   4  119.79   82.89
   7 -13  -4   87.89   51.09
  -7  13  -4  -77.79   80.69
  -7 -13   4   45.20   46.20
  -7 -13   4    5.00   46.90
   7 -13  -4   40.00   85.29
  -8  13   4   16.80   77.49
   8 -13   4  -32.10  103.49
   0 -14  -4   94.69   50.29
   0  14   4   16.90   50.59
   0 -14   4   78.59   61.69
   0 -14   4   33.30   47.90
   0  14  -4  127.09   48.30
   0 -14  -4   55.29   44.40
   0 -14  -4   17.20   49.50
   0 -14  -4   70.49   41.50
   0 -14   4  109.79   50.79
  -1 -14  -4  365.66   75.89
   1  14  -4  579.64   79.19
   1 -14   4  537.95   85.69
  -1 -14  -4  549.15   78.79
   1 -14   4  516.45   75.69
  -1 -14  -4  395.76  100.19
   1 -14   4  532.05   78.69
  -1 -14   4  448.86   92.89
   1 -14  -4  510.45   74.89
  -1 -14   4  692.93   88.29
   1 -14  -4  407.26   76.79
  -1 -14   4  543.05   79.49
   1 -14  -4  476.35   68.19
   2 -14   4  193.48   55.79
  -2 -14  -4  165.18   57.79
   2 -14   4    4.80   51.99
   2 -14   4   41.70   49.40
  -2 -14  -4   50.79   47.00
   2  14   4   -3.70   46.80
   2 -14  -4  -18.60   48.60
   2 -14  -4   72.09   49.50
   2 -14  -4   69.69   41.20
   2 -14  -4   67.49   46.10
  -2  14  -4  102.49   54.09
  -2 -14   4   93.79   49.10
  -2 -14   4  119.39   47.50
  -2 -14   4   58.09   41.00
   3 -14   4   62.19   49.70
  -3 -14  -4  -10.80   45.00
   3 -14   4  -21.60   47.10
  -3  14   4  -15.40   51.79
  -3 -14  -4  -33.80   47.10
   3 -14   4   25.00   50.59
  -3  14   4  -59.69   56.99
   3  14  -4   12.70   40.70
   3 -14  -4   -4.10   46.00
   3  14   4   53.39   49.90
  -3 -14   4   69.59   38.80
  -3 -14   4  104.79   46.30
   3 -14  -4   64.19   38.50
  -3  14  -4  143.39   57.09
   3 -14  -4    1.80   65.09
  -3 -14   4   43.30   42.90
   3 -14  -4  -39.70   41.00
  -4 -14  -4  -62.09   41.60
   4 -14   4  -27.50   52.59
   4 -14   4   21.10   56.99
   4  14  -4   19.20   51.39
  -4  14   4  -47.40   59.69
  -4  14   4  -38.70   62.69
   4 -14   4  -21.10   54.29
   4  14   4   28.00   58.99
   4 -14  -4   37.20   40.90
   4 -14  -4  -22.60   49.30
  -4  14  -4  -31.60   56.39
   4 -14  -4  112.99   45.00
  -4 -14   4  -30.20   35.40
   4  14   4  -95.39   45.90
  -4 -14   4   13.10   36.30
  -4 -14   4   33.70   43.60
  -5 -14  -4  135.09   57.99
  -5 -14  -4   96.99   60.29
  -5  14   4   88.09   68.39
   5 -14   4  135.49   59.39
  -5  14   4  188.28   84.39
   5 -14   4   87.29   67.79
   5 -14   4  197.28   67.99
  -5 -14   4   63.39   55.39
  -5 -14   4   93.29   46.90
  -5  14  -4   71.29   72.29
   5 -14  -4  124.09   47.60
   5 -14  -4   55.09   47.40
   5  14   4  135.49   72.59
   5 -14  -4    9.60   56.89
   6 -14   4   37.00   59.89
  -6 -14  -4   -5.20   54.69
   6 -14   4  -60.69   71.09
  -6  14   4    0.90   78.09
   6  14   4   -5.00   64.69
   6 -14  -4   16.70   76.19
   6 -14  -4   11.90   47.10
  -6  14  -4  188.88   87.69
   6 -14  -4  -68.29   65.59
  -6 -14   4  125.29   54.89
  -7  14   4  -10.40   84.29
  -7 -14  -4  142.99   65.69
   7 -14   4  -82.29   87.49
   7 -14   4  -26.70   60.59
  -7 -14   4  223.58   55.49
  -7 -14   4   95.09   57.79
  -7  14  -4  137.69  109.59
   0  15   4   93.69   57.69
   0 -15   4   -1.50   41.90
   0 -15  -4  -22.30   48.10
   0 -15  -4  -14.30   48.00
   0 -15  -4  167.48   93.69
   0 -15   4   19.00   46.20
   0 -15   4  -34.60   41.60
   0 -15  -4  -51.29   40.10
   1 -15   4   -9.20   41.60
  -1 -15  -4   39.30   51.09
  -1 -15  -4  -48.60   47.20
   1 -15   4  -22.20   41.90
  -1 -15  -4  -14.60   42.20
   1 -15   4  -10.10   44.00
  -1  15   4   15.80   57.29
  -1 -15   4  -31.70   41.50
   1 -15  -4  -46.40   65.09
   1  15   4   -1.40   52.79
   1 -15  -4   12.40   47.90
  -1 -15   4   17.00   43.40
   1 -15  -4   39.20   43.30
   1 -15  -4   38.40   50.09
  -1 -15   4   17.40   40.30
   2 -15   4   71.89   55.09
  -2 -15  -4  228.68   57.29
  -2 -15  -4    6.90   52.59
  -2  15   4  238.78   69.69
  -2 -15  -4   63.79   45.50
   2 -15   4  120.69   52.89
   2 -15   4  206.78   62.99
  -2  15  -4   32.40   56.89
   2  15   4    4.30   53.79
   2 -15  -4  112.09   65.49
   2 -15  -4   14.40   44.80
   2 -15  -4  104.99   48.10
   2 -15  -4   39.50   55.89
  -2 -15   4   31.10   48.70
  -2 -15   4   79.39   45.30
  -2 -15   4   89.19   43.10
   3  15  -4  -21.50   48.40
   3 -15   4    1.30   62.79
  -3  15   4   27.50   55.09
  -3 -15  -4   75.79   48.70
  -3 -15  -4  -46.90   46.50
   3 -15   4  -12.30   52.99
   3 -15   4   -5.80   53.69
   3 -15  -4   -2.60   46.10
   3 -15  -4  -19.70   51.89
   3 -15  -4   27.80   42.60
  -3 -15   4   16.20   42.50
  -3  15  -4   65.59   63.29
  -3 -15   4   16.50   41.30
   3 -15  -4   42.50   65.79
  -3 -15   4  -45.90   39.90
   4 -15   4   -0.60   54.79
  -4 -15  -4   24.20   49.50
  -4  15   4   20.20   73.39
   4 -15   4  -84.29   64.09
   4  15   4   39.30   63.79
   4 -15  -4  -70.99   43.70
   4 -15  -4  -21.20   47.90
   4  15   4   80.59   53.29
  -4  15  -4   52.99   73.99
   4 -15  -4   67.49   57.29
  -4 -15   4   11.10   43.50
  -4 -15   4  -18.40   48.20
  -5 -15  -4  -55.99   50.19
   5 -15   4   54.59   57.19
   5 -15   4   10.00   73.89
  -5  15   4   -3.20   72.39
   5 -15  -4   83.79   70.99
   5 -15  -4    7.50   51.29
  -5 -15   4  -60.59   46.10
  -5  15  -4   15.50   79.99
   5 -15  -4  -88.19   52.19
   5  15   4   81.09   64.49
  -5 -15   4  -43.40   48.50
  -6  15   4 -145.19   74.29
  -6 -15  -4  -32.00   55.39
   6 -15   4 -112.89   72.59
  -6 -15   4  -31.30   49.70
  -6  15  -4  -28.70   88.49
   6 -15  -4  179.48   94.99
  -6 -15   4  -30.00   38.40
   6 -15  -4  -36.30   59.79
   7 -15   4   19.20  102.09
  -7  15   4  -31.40   84.09
   7 -15   4  -29.00   66.29
   0 -16   4  202.98   56.69
   0  16  -4  116.99   62.39
   0 -16   4  230.88   60.29
   0 -16   4  232.28   60.39
   0 -16  -4  107.09   70.69
   0 -16  -4   73.29   45.90
   0  16   4   61.59   58.69
   1 -16   4   85.29   53.39
   1  16  -4   22.50   54.69
  -1 -16  -4  106.59   52.09
   1 -16   4  167.88   53.29
  -1 -16  -4   60.19   57.69
   1 -16   4  -83.59   46.40
  -1  16   4   91.09   70.09
  -1 -16  -4   -7.80   54.19
   1  16   4   93.29   62.69
  -1 -16   4   47.70   50.19
   1 -16  -4   28.20   54.89
   1 -16  -4   25.40   45.20
   1 -16  -4   12.70   47.10
   1 -16  -4   56.39   56.89
  -1 -16   4  -22.30   36.60
  -1 -16   4   99.09   48.90
  -2 -16  -4   17.20   51.19
   2 -16   4   10.40   56.89
  -2  16   4   83.09   63.19
   2  16  -4  160.08   58.59
  -2 -16  -4    0.50   53.59
   2 -16   4   91.09   58.89
   2 -16   4  140.79   59.09
  -2 -16  -4   19.40   51.99
  -2  16  -4  -32.50   59.09
  -2 -16   4    8.90   41.90
  -2 -16   4   93.19   46.30
   2 -16  -4   84.39   55.49
   2  16   4   64.79   66.39
   2 -16  -4  117.09   61.69
  -2 -16   4  118.39   54.99
   2 -16  -4  -27.80   48.00
  -3 -16  -4   62.19   58.69
  -3 -16  -4   83.09   54.09
  -3 -16  -4   26.40   54.69
   3  16  -4  -65.79   53.59
   3 -16   4   90.89   54.49
  -3  16   4   59.19   67.49
   3 -16   4   29.30   60.89
   3 -16   4   17.50   58.49
  -3 -16   4   14.80   44.00
  -3 -16   4   -7.40   50.89
   3 -16  -4   31.90   51.39
  -3  16  -4   12.80   72.29
  -3 -16   4   57.89   46.90
   3 -16  -4   -3.40   59.19
   4 -16   4 -118.09   60.59
   4  16  -4   74.09   91.69
  -4 -16  -4   26.10   60.49
  -4  16   4  -11.70   77.69
  -4 -16   4   50.39   53.09
   4 -16  -4    5.20   63.09
   4 -16  -4   47.00   54.39
  -4 -16   4  -27.20   46.00
   4  16   4   90.39   95.99
  -4  16  -4   48.40   83.19
  -4 -16   4    1.30   54.29
   4 -16  -4  -41.60   65.09
   5 -16   4   27.20   61.69
   5 -16   4  -57.29   70.49
  -5  16  -4 -106.19   86.39
  -5 -16   4  -43.40   44.60
   5 -16  -4   30.40   61.69
  -6 -16  -4  107.59   87.89
   6 -16   4  -50.89   89.49
  -6  16   4   83.39  102.69
   6 -16   4  168.88   98.39
   6 -16  -4  385.76  132.99
  -6  16  -4 -100.69  127.09
   0 -17  -4    9.00   45.80
   0 -17  -4  -11.50   54.59
   0 -17   4   -9.70   47.30
   0  17  -4 -106.49   70.29
   0  17   4  -57.99   68.39
   0 -17  -4  100.89   67.09
   0 -17   4  -15.20   51.69
  -1  17   4   48.00   78.29
   1 -17   4  -75.89   50.59
   1 -17   4  -67.59   51.39
   1  17  -4 -116.19   66.79
  -1 -17  -4  -35.80   51.39
  -1 -17  -4   76.29   61.09
  -1 -17  -4  241.78   75.39
   1 -17   4   91.69   53.29
   1 -17  -4  -70.19   45.80
   1  17   4  108.69   78.09
  -1 -17   4   21.60   50.49
   1 -17  -4  -45.60   55.09
  -2 -17  -4   23.50   62.79
  -2  17   4  166.38   81.49
   2  17  -4  198.78   88.79
   2 -17   4  148.29   65.39
  -2 -17  -4   95.19   59.79
   2 -17   4  230.98   73.49
   2 -17  -4   94.49   61.89
  -2 -17   4  150.88   64.39
  -2 -17   4   34.80   52.89
   2 -17  -4  129.69   75.89
   2 -17  -4  247.38   87.09
  -2  17  -4  110.49   76.69
  -2 -17   4  326.67   71.99
   2 -17  -4  222.68   93.69
   2  17   4   96.19   76.69
  -3 -17  -4    9.70   56.09
  -3  17   4  202.38   88.59
   3 -17   4   99.89   71.79
  -3 -17  -4  -24.30   53.19
   3 -17   4   82.09   63.49
  -3  17  -4  -80.39   82.29
  -3 -17   4  116.09   63.49
   3 -17  -4   92.89   71.09
   3 -17  -4   14.60   81.89
   3 -17  -4  -84.59   71.59
  -3 -17   4   19.50   50.99
   4 -17   4   62.19   74.79
  -4  17   4  147.69   95.79
   4 -17   4   -9.90   72.19
   4 -17  -4  -64.59   65.89
  -4  17  -4 -113.89   97.59
  -4 -17   4   87.99   51.09
   4 -17  -4   59.59   84.19
  -5 -17  -4   31.40   61.99
   5 -17   4    5.00   63.59
  -5  17   4  142.59  104.79
   5 -17   4 -106.99   74.89
   5 -17  -4   -3.90   82.29
   0 -18   4   -6.70   57.59
   0 -18  -4   27.10   54.89
   0 -18  -4  106.19   68.49
   0 -18   4   44.80   54.39
   0  18   4   23.70   93.89
   1 -18   4  170.58   64.29
  -1 -18  -4   63.79   59.09
   1 -18   4   98.79   66.59
  -1  18   4  -46.50   81.69
  -1 -18  -4  174.88   71.79
   1  18   4  187.78  109.19
   1 -18  -4   93.99   69.89
   1 -18  -4  104.19   59.99
  -1 -18   4   11.20   60.69
  -2 -18  -4   66.99   64.39
   2 -18   4   60.69   66.29
  -2 -18  -4   -2.20   59.89
   2 -18   4    5.00   70.69
   2 -18  -4  -41.10   70.19
   2 -18  -4  -47.90   60.79
  -2 -18   4  -18.00   50.69
   3 -18   4   38.00   64.89
  -3  18   4  -30.10  100.09
  -3 -18  -4   26.80   69.39
   3 -18   4  113.49   68.99
   3 -18  -4   13.00   69.49
  -3 -18   4   -8.80   47.00
   3 -18  -4   40.60   67.39
   4 -18   4  -78.79   68.79
  -4  18   4  233.78  112.09
  -4 -18  -4  167.38   64.89
   4 -18   4   66.59   68.39
   4 -18  -4  101.19   81.59
   4 -18  -4  104.39   93.09
   0 -19  -4  -20.20   62.69
   0 -19   4   80.69   64.19
   0 -19  -4  -65.69   60.49
   1 -19   4   59.79   68.49
  -1 -19  -4  -62.89   57.19
   1 -19  -4  112.29   62.99
  -1 -19   4  -10.30   51.29
   1 -19  -4  145.89   73.39
   2 -19   4  -49.30   81.09
  -2 -19  -4    4.90   71.19
  -2 -19  -4  152.08  106.59
   2 -19  -4    5.70   77.19
   2 -19  -4   24.50   70.39
   0   0   5   -7.80   20.80
   0   0  -5   21.30   17.10
   0   0   5   -4.80   21.40
   0   0  -5   -0.60   20.30
   0   0  -5  -19.80   18.80
   0   0   5   21.40   22.80
  -1   0   5  453.35   35.70
  -1   0  -5  485.45   46.40
   1   0   5  455.65   47.10
   1   0   5  451.55   48.40
  -1   0  -5  374.26   47.30
  -1   0  -5  467.65   46.60
   1   0  -5  455.75   33.40
  -1   0   5  413.06   35.00
   1   0   5  399.46   48.60
   1   0  -5  454.85   30.00
   1   0  -5  441.26   31.80
  -1   0   5  488.55   35.70
  -2   0   5 7557.84  191.08
  -2   0   5 7298.87  189.38
  -2   0  -5 7521.15  213.38
   2   0   5 7049.40  209.58
   2   0  -5 7361.06  184.78
   2   0   5 7807.32  210.58
  -2   0  -5 7333.57  207.68
   2   0  -5 7182.58  184.38
   2   0   5 7562.24  214.28
  -2   0  -5 7489.85  211.78
  -2   0   5 7423.76  189.98
  -3   0  -5  221.18   38.00
   3   0  -5  302.07   30.50
   3   0  -5  304.07   30.10
  -3   0  -5  348.67   52.59
  -3   0   5  312.37   36.50
  -3   0   5  309.77   35.60
  -3   0   5  343.67   36.70
   3   0   5  294.67   50.39
   3   0   5  391.66   54.49
  -3   0  -5  337.87   56.09
   3   0   5  308.67   43.30
   3   0  -5  337.47   36.90
  -4   0   5  207.68   31.80
   4   0  -5  224.88   32.90
   4   0  -5  219.58   32.10
   4   0  -5  227.08   32.90
  -4   0   5  243.38   35.20
   4   0   5  242.18   44.30
  -4   0  -5  216.98   42.60
   4   0   5  235.98   45.70
  -4   0   5  243.98   41.40
  -4   0  -5  173.38   38.70
   4   0   5  271.07   44.40
  -4   0  -5  258.97   48.60
  -5   0   5  302.17   41.80
  -5   0   5  302.47   51.19
   5   0  -5  255.07   39.80
   5   0  -5  320.97   43.20
   5   0   5  294.37   51.59
  -5   0  -5  283.87   48.80
  -5   0  -5  303.17   58.49
   5   0  -5  307.47   42.10
   5   0   5  360.56   61.59
  -5   0  -5  265.57   49.30
  -5   0   5  308.97   50.19
   5   0   5  254.47   51.79
   6   0  -5   32.00   35.70
   6   0  -5   30.80   31.30
  -6   0  -5  -19.50   40.70
   6   0   5    8.30   40.10
  -6   0  -5   38.60   45.40
  -6   0   5   38.00   35.20
  -6   0  -5    4.50   39.80
  -6   0   5  -22.10   32.40
   6   0   5  -56.49   39.30
   6   0   5   -1.60   47.80
  -6   0   5   15.40   35.00
   6   0  -5   14.40   28.10
   7   0   5  -82.69   38.60
   7   0  -5  -19.60   30.20
  -7   0  -5  -13.80   38.80
  -7   0  -5   58.59   49.50
   7   0   5  -72.59   34.60
  -7   0   5   47.70   35.30
  -7   0   5  -39.70   34.00
  -7   0  -5   27.50   40.10
   7   0  -5   68.29   35.00
  -7   0   5   -8.90   34.70
   8   0  -5  152.98   49.20
   8   0   5  118.99   54.09
  -8   0  -5   91.89   57.69
  -8   0   5  148.39   48.30
   8   0   5  145.69   59.99
  -8   0   5  180.68   52.59
   8   0  -5  180.88   46.00
  -8   0   5   46.10   62.39
   9   0  -5   92.79   48.00
  -9   0  -5  -14.90   58.69
   9   0   5  -70.59   41.70
  -9   0   5  -22.80   42.20
  -9   0  -5  -37.60   49.99
 -10   0   5   59.79   54.79
  10   0   5   87.99   62.49
 -10   0  -5   14.40   72.29
  10   0  -5  -91.19   52.19
   0  -1  -5 9354.86  242.88
   0   1  -5 9369.86  237.08
   0  -1   5 9048.89  237.28
   0   1   5 9466.05  236.08
   0   1  -5 9557.44  236.88
   0   1  -5 9667.93  242.68
   0  -1   5 9078.09  237.88
   0  -1   5 9999.00  244.78
   0   1   5 9353.56  244.78
   0  -1  -5 9496.75  235.78
   0   1   5 9068.59  243.38
   1  -1   5 1395.76   66.99
  -1   1   5 1416.26   61.59
   1   1  -5 1431.66   58.59
  -1  -1  -5 1506.15   64.99
  -1  -1  -5 1491.85   69.69
  -1   1   5 1460.45   62.39
   1  -1   5 1537.95   69.69
  -1  -1  -5 1440.36   72.09
  -1   1   5 1507.65   49.70
   1  -1   5 1446.26   70.19
   1  -1  -5 1450.45   58.09
   1  -1  -5 1425.46   47.20
  -1   1  -5 1491.25   69.49
   1   1   5 1496.15   71.49
  -1  -1   5 1469.95   49.30
   1   1   5 1487.55   66.09
   1   1   5 1468.25   69.99
  -1  -1   5 1482.75   60.59
  -1  -1   5 1466.15   48.40
   1  -1  -5 1483.35   59.69
  -1   1  -5 1470.95   66.29
   2  -1   5  546.65   53.69
  -2  -1  -5  521.35   51.69
  -2   1   5  503.25   40.80
  -2  -1  -5  499.05   53.19
  -2  -1  -5  459.95   47.60
  -2   1   5  471.95   41.20
   2  -1   5  565.24   51.79
   2  -1   5  495.25   53.39
  -2   1   5  479.35   28.30
   2   1   5  487.45   51.39
   2  -1  -5  484.65   37.20
  -2   1  -5  546.25   50.29
   2   1   5  536.95   51.29
  -2   1  -5  521.05   51.89
   2   1   5  468.05   53.69
   2  -1  -5  465.75   36.90
  -2   1  -5  460.85   52.69
  -2  -1   5  527.15   38.10
  -3  -1  -5   21.10   25.20
  -3  -1  -5   17.00   29.40
   3  -1   5   24.60   29.60
  -3   1   5   -7.70   20.80
  -3   1   5    7.90   16.30
  -3   1   5    9.20   20.50
   3  -1   5  -22.50   24.70
   3   1  -5   -0.30   19.60
  -3  -1  -5   -2.90   26.60
   3  -1   5  -16.70   28.60
   3  -1  -5    3.30   17.60
  -3  -1   5  -21.10   17.30
   3  -1  -5  -14.40   15.50
   3   1   5   -3.80   26.00
  -3  -1   5    0.90   16.90
  -3   1  -5   17.00   29.40
   3   1   5   10.20   27.30
  -3   1  -5   15.90   26.60
   3   1   5  -33.10   26.10
  -3  -1   5    4.00   16.40
   3  -1  -5   17.50   19.80
  -3   1  -5  -19.90   25.10
   4   1  -5    7.50   15.40
   4   1  -5  -17.70   22.00
   4  -1   5  -20.10   30.40
   4   1  -5  -24.20   14.00
   4  -1   5  -14.80   25.20
  -4   1   5   12.70   20.80
  -4   1   5   16.50   23.70
   4  -1   5   24.30   31.90
  -4   1   5   -0.50   24.50
  -4  -1  -5   54.39   37.10
  -4  -1  -5    8.80   27.80
  -4  -1  -5   10.10   29.40
   4   1   5  -10.60   27.10
   4  -1  -5   10.60   19.50
  -4   1  -5    0.70   31.40
  -4   1  -5   27.20   28.90
   4   1   5   16.90   29.90
  -4  -1   5   27.40   22.50
  -4  -1   5  -10.00   20.30
  -4  -1   5   -0.90   20.30
   4  -1  -5  -11.70   19.70
   4  -1  -5    1.10   19.60
   4   1   5   17.70   31.80
  -4   1  -5    3.80   28.90
  -5  -1  -5  -31.70   30.50
  -5   1   5    8.60   25.40
   5  -1   5  -28.10   29.80
  -5  -1  -5   28.60   40.30
   5  -1   5   -2.70   36.70
   5  -1   5   -9.60   33.30
  -5   1   5   -3.70   29.70
  -5   1   5    1.90   28.10
   5   1  -5  -32.10   23.40
   5   1  -5    7.00   19.70
  -5  -1  -5  -30.60   29.70
   5   1  -5    2.60   26.00
  -5  -1   5   13.20   27.30
   5  -1  -5  -27.90   20.90
  -5   1  -5  -17.50   32.00
  -5   1  -5  -22.50   33.20
   5   1   5  -44.30   28.80
  -5  -1   5    3.50   26.30
  -5  -1   5  -25.50   24.10
   5   1   5   46.60   36.00
   5   1   5  -29.60   34.20
   5  -1  -5   23.40   26.10
   5  -1  -5  -43.00   22.60
  -5   1  -5   69.89   48.00
   6   1  -5   61.49   28.20
  -6   1   5    5.00   34.20
  -6  -1  -5   59.89   48.20
   6   1  -5   19.70   26.20
  -6  -1  -5   15.50   37.80
   6   1  -5    0.00   31.20
   6  -1   5   18.10   43.30
  -6   1   5   -3.40   33.50
  -6  -1  -5  -15.40   38.00
  -6   1   5  -22.70   34.50
   6  -1   5    0.40   35.60
  -6   1  -5   20.20   46.00
  -6  -1   5   13.90   31.40
  -6  -1   5   61.99   37.10
   6   1   5   44.00   42.80
   6  -1  -5    1.00   28.00
  -6   1  -5   29.80   41.70
   6   1   5  -27.00   38.00
  -6   1  -5   54.69   43.50
   6   1   5    2.70   35.20
  -6  -1   5   19.30   30.80
   6  -1  -5   30.80   28.10
   6  -1  -5   16.00   30.80
  -7   1   5  101.39   38.80
   7  -1   5   73.59   48.30
  -7  -1  -5   92.89   53.79
  -7   1   5   73.09   43.60
  -7  -1  -5  124.99   52.29
  -7  -1  -5  155.38   51.69
  -7   1   5   71.79   42.20
   7  -1   5  190.38   52.79
   7   1  -5  182.98   37.30
   7   1  -5  107.69   40.50
  -7  -1   5   77.69   41.10
   7  -1  -5   86.29   37.70
  -7   1  -5   64.69   48.60
   7   1   5   66.39   43.20
  -7   1  -5  155.08   52.79
   7  -1  -5  146.19   39.90
   7   1   5  150.68   51.79
  -7  -1   5   85.09   41.10
  -7  -1   5  104.59   39.10
  -7   1  -5   67.69   53.59
  -8  -1  -5   50.09   46.90
  -8   1   5   27.40   44.40
   8  -1   5  -21.30   43.30
  -8   1   5   30.40   44.40
   8   1  -5   30.90   36.20
   8   1  -5   -4.60   38.80
  -8   1   5  -66.69   37.40
  -8  -1  -5   71.69   61.89
  -8  -1   5   95.99   40.80
   8  -1  -5   37.50   40.20
  -8  -1   5    1.80   40.50
  -8   1  -5  -13.80   52.29
  -8   1  -5  -47.50   51.39
   8   1   5   55.29   43.50
  -8  -1   5   55.99   40.70
   8  -1  -5   25.10   40.30
   9   1  -5   55.69   47.20
  -9   1   5   50.09   49.10
  -9   1   5   36.40   50.69
   9  -1   5  -28.80   47.80
   9  -1   5   97.49   66.39
  -9  -1  -5   15.10   55.69
  -9   1   5   40.10   48.30
  -9  -1  -5    9.00   56.99
   9  -1  -5   33.60   45.50
  -9  -1   5   71.49   48.80
   9   1   5   53.09   46.40
  -9   1  -5  -59.09   55.89
  -9  -1   5   28.90   45.10
   9  -1  -5  -47.30   54.79
  10  -1   5  -47.80   54.99
  10   1  -5  118.89   63.79
 -10  -1  -5    5.90   66.29
 -10   1   5   39.70   52.89
 -10   1  -5    4.70   69.99
 -10  -1   5   15.40   52.19
  10   1   5   12.90   65.29
  10  -1  -5    9.30   54.49
   0  -2   5  -12.80   19.30
   0   2   5   -6.10   24.60
   0   2   5  -24.20   23.10
   0   2  -5   33.40   18.40
   0  -2  -5   -8.60   20.80
   0  -2   5  -16.50   23.40
   0  -2  -5   -3.00   26.40
   0  -2   5  -25.00   18.00
   0   2   5  -12.40   16.60
   0   2  -5   -6.90   21.30
   0  -2  -5    1.70   16.80
   0   2  -5  -12.40   17.20
  -1  -2  -5  287.37   48.50
  -1   2   5  259.07   43.30
  -1   2   5  338.27   45.70
  -1  -2  -5  339.17   43.90
  -1  -2  -5  307.27   39.80
   1  -2   5  289.47   43.90
   1  -2   5  311.77   44.40
   1  -2   5  350.16   40.80
   1  -2  -5  310.07   38.70
   1   2   5  320.47   48.10
   1   2   5  323.97   40.70
  -1  -2   5  346.57   41.50
  -1   2  -5  332.97   44.80
  -1   2  -5  393.46   48.60
  -1   2  -5  384.86   41.70
   2  -2   5 1653.53   80.59
  -2  -2  -5 1534.25   80.59
  -2   2   5 1552.44   70.29
   2  -2   5 1553.64   76.29
  -2  -2  -5 1586.74   72.39
  -2  -2  -5 1597.44   78.59
   2  -2   5 1589.84   78.09
  -2   2   5 1438.76   70.89
  -2  -2   5 1550.24   66.69
  -2   2  -5 1555.24   76.59
   2  -2  -5 1537.55   75.39
   2  -2  -5 1517.05   66.99
   2   2   5 1593.34   74.09
  -2   2  -5 1518.65   76.89
  -2   2  -5 1592.84   75.79
   2   2   5 1558.04   78.19
   2   2   5 1573.44   80.99
   3   2  -5  135.99   29.80
  -3   2   5  116.39   29.10
  -3   2   5  124.09   19.70
   3  -2   5  150.78   39.50
   3  -2   5  149.29   36.20
   3  -2   5  201.08   39.90
  -3  -2  -5  165.88   35.30
  -3   2   5  150.88   31.60
  -3  -2  -5  188.38   38.10
  -3  -2  -5  147.19   39.40
  -3  -2   5  188.38   25.30
   3  -2  -5  151.18   19.60
   3  -2  -5  126.09   25.90
   3   2   5  162.08   38.10
  -3   2  -5  206.88   39.00
   3  -2  -5  140.09   29.90
  -3   2  -5  124.29   34.40
  -3   2  -5  183.48   39.20
  -3  -2   5  161.18   29.50
   3   2   5  179.28   39.80
   3   2   5  122.59   34.50
  -3  -2   5  169.38   20.60
  -4   2   5 1301.27   71.99
   4  -2   5 1336.57   84.29
  -4  -2  -5 1150.08   79.09
   4   2  -5 1383.76   72.69
   4  -2   5 1308.27   83.19
  -4   2   5 1292.07   72.09
   4  -2   5 1331.77   85.49
  -4   2   5 1200.38   58.99
  -4  -2  -5 1255.77   82.09
  -4  -2  -5 1279.47   85.49
   4  -2  -5 1223.28   67.59
  -4  -2   5 1291.27   59.29
   4   2   5 1350.56   81.79
   4   2   5 1218.58   81.09
   4   2   5 1241.98   83.69
  -4   2  -5 1259.27   83.19
   4  -2  -5 1284.37   55.49
  -4   2  -5 1198.98   80.29
  -4  -2   5 1317.47   57.19
   4  -2  -5 1237.58   66.59
  -4  -2   5 1224.68   70.09
  -4   2  -5 1255.17   86.29
   5  -2   5   14.20   37.30
   5  -2   5   36.40   33.70
   5  -2   5  -21.30   34.50
  -5   2   5  -11.80   31.40
  -5   2   5   32.40   32.30
  -5  -2  -5    7.70   38.20
  -5  -2  -5   39.70   34.10
  -5   2   5   13.60   25.70
  -5  -2  -5    1.90   34.80
   5   2  -5   33.10   30.30
   5  -2  -5   68.39   28.40
   5   2   5   23.20   34.50
  -5   2  -5   25.90   75.49
  -5  -2   5    9.60   25.00
   5   2   5   59.89   36.50
  -5  -2   5   29.30   26.60
  -5  -2   5   21.00   25.60
   5  -2  -5  -17.50   27.30
   5  -2  -5   46.40   23.90
  -5   2  -5  -20.10   33.10
  -5   2  -5  -24.10   31.30
   5   2   5    0.20   36.00
   6  -2   5   92.99   49.50
  -6   2   5   84.29   45.30
  -6  -2  -5  116.89   57.09
   6   2  -5  161.08   30.20
   6   2  -5  102.79   39.00
  -6   2   5   85.69   41.50
   6  -2   5  104.19   47.70
  -6   2   5  127.09   46.90
  -6  -2  -5  152.58   47.90
  -6  -2  -5  193.78   58.29
   6  -2   5  203.98   64.89
  -6  -2   5  100.59   40.20
   6   2   5  107.69   44.00
  -6  -2   5  109.49   36.50
  -6   2  -5   31.70   42.20
   6   2   5  168.98   48.80
  -6   2  -5  192.98   55.39
  -6  -2   5   68.59   37.50
   6  -2  -5   88.99   37.50
   6  -2  -5   94.59   32.50
  -6   2  -5  171.48   59.09
   6  -2  -5  153.28   44.60
   6   2   5  163.08   52.19
  -7  -2  -5  -34.30   44.80
  -7  -2  -5   62.99   44.00
  -7   2   5  -24.30   34.80
  -7   2   5    8.20   34.50
  -7   2   5   47.20   40.80
   7  -2   5   18.50   44.60
   7   2  -5   96.49   37.70
   7  -2   5   43.80   45.90
  -7  -2   5   -4.40   32.00
  -7   2  -5   45.30   43.70
   7  -2  -5   35.50   34.20
  -7  -2   5   -4.30   35.70
  -7   2  -5   29.50   48.00
  -7  -2   5   24.70   35.20
   7   2   5   65.19   55.49
   7   2   5   76.79   43.30
  -7   2  -5   59.39   50.49
   7  -2  -5   58.29   31.50
[truncated: 819,021 more chars]
