# Supplementary material for: 1,4,6,10-Tetraazaadamantanes (TAADs) with N-amino groups: synthesis and formation of boron chelates and host–guest complexes
Source: Beilstein J Org Chem. 2022 Oct 11;18:1424–34. doi: 10.3762/bjoc.18.148 (PMC9577388; doi:10.3762/bjoc.18.148)
Supplement: File 2 — Crystallographic information files (CIFs) for compounds 19e·3HCl·H2O, Bn-4c(bromide)·3CD3OD, 21·2D2O, 4a·H2O·0.5MeOH, 4a·HCl·H2O·MeOH, 4c·HCl·3.5MeOH, 8a, 21·HCl·2H2O, and hydrazinium dihydrochloride. CCDC deposition numbers 2190361, 2190362, 2190363, 2182991, 2182992, 2182993, 2182994, 2182995, 2183048. [file Beilstein_J_Org_Chem-18-1424-s002.zip › 4a_H2O_0.5CH3OH.cif]

data_ART2637_sq

_publ_section_acknowledgements
;
Crystal structure determination was performed in the Department of Structural
Studies of Zelinsky Institute of Organic Chemistry, Moscow.
;

# start Validation Reply Form
_vrf_FORMU01_ART2637_sq
;
PROBLEM: There is a discrepancy between the atom counts in the
 _chemical_formula_sum and the formula from the _atom_site* data.
RESPONSE: The SQUEEZE procedure was used to remove a highly
 disordered methanol molecule (the total occupancy is 50%).
;
_vrf_CELLZ01_ART2637_sq
;
PROBLEM: Difference between formula and atom_site contents detected.
RESPONSE: The SQUEEZE procedure was used to remove a highly
 disordered methanol molecule.
;
_vrf_PLAT041_ART2637_sq
;
PROBLEM: Calc. and Reported SumFormula Strings Differ Please Check.
RESPONSE: The SQUEEZE procedure was used to remove a highly
 disordered methanol molecule.
;
_vrf_PLAT042_ART2637_sq
;
PROBLEM: Calc. and Reported MoietyFormula Strings Differ Please Check.
RESPONSE: The SQUEEZE procedure was used to remove a highly
 disordered methanol molecule.
;
_vrf_PLAT068_ART2637_sq
;
PROBLEM: Reported F000 Differs from Calcd (or Missing)... Please Check.
RESPONSE: The SQUEEZE procedure was used to remove a highly
 disordered methanol molecule.
;
# end Validation Reply Form

_audit_creation_method            'SHELXL-2018/3'
_shelx_SHELXL_version_number      '2018/3'
_chemical_name_systematic         ?
_chemical_name_common             ?
_chemical_melting_point           ?
_chemical_formula_moiety          'C18 H33 N7 O3, H2O, 0.5(C H4 O)' 
_chemical_formula_sum             'C18.50 H37 N7 O4.50' 
_chemical_formula_weight          429.55

loop_
 _atom_type_symbol
 _atom_type_description
 _atom_type_scat_dispersion_real
 _atom_type_scat_dispersion_imag
 _atom_type_scat_source
 'C'  'C'   0.0033   0.0016
 'International Tables Vol C Tables 4.2.6.8 and 6.1.1.4'
 'H'  'H'   0.0000   0.0000
 'International Tables Vol C Tables 4.2.6.8 and 6.1.1.4'
 'N'  'N'   0.0061   0.0033
 'International Tables Vol C Tables 4.2.6.8 and 6.1.1.4'
 'O'  'O'   0.0106   0.0060
 'International Tables Vol C Tables 4.2.6.8 and 6.1.1.4'
 
_space_group_crystal_system       monoclinic
_space_group_IT_number            14
_space_group_name_H-M_alt         'P 21/n'
_space_group_name_Hall            '-P 2yn'
 
_shelx_space_group_comment
;
The symmetry employed for this shelxl refinement is uniquely defined
by the following loop, which should always be used as a source of
symmetry information in preference to the above space-group names.
They are only intended as comments.
;
 
loop_
 _space_group_symop_operation_xyz
 'x, y, z'
 '-x+1/2, y+1/2, -z+1/2'
 '-x, -y, -z'
 'x-1/2, -y-1/2, z-1/2'
 
_cell_length_a                    12.0963(7)
_cell_length_b                    13.4159(8)
_cell_length_c                    16.0495(9)
_cell_angle_alpha                 90
_cell_angle_beta                  108.0401(14)
_cell_angle_gamma                 90
_cell_volume                      2476.5(2)
_cell_formula_units_Z             4
_cell_measurement_temperature     200(2)
_cell_measurement_reflns_used      9935
_cell_measurement_theta_min        2.95
_cell_measurement_theta_max       31.68

_exptl_crystal_description        block
_exptl_crystal_colour             colourless
_exptl_crystal_density_meas       ?
_exptl_crystal_density_method     'not measured'
_exptl_crystal_density_diffrn     1.152
_exptl_crystal_F_000              932
_exptl_transmission_factor_min    ?
_exptl_transmission_factor_max    ?
_exptl_crystal_size_max           0.59
_exptl_crystal_size_mid           0.28
_exptl_crystal_size_min           0.16
_exptl_absorpt_coefficient_mu     0.084
_shelx_estimated_absorpt_T_min    0.952
_shelx_estimated_absorpt_T_max    0.987
_exptl_absorpt_correction_type    multi-scan
_exptl_absorpt_correction_T_min   0.7978
_exptl_absorpt_correction_T_max   0.8626
_exptl_absorpt_process_details
'SADABS 2016/2 (Krause et al., J. Appl. Cryst. 2015, 48, 3-10)'
_exptl_special_details
 'Crystals decompose fast at 130-100K.'
_diffrn_ambient_temperature       200(2)
_diffrn_radiation_wavelength      0.71073
_diffrn_radiation_type            MoK\a
_diffrn_source                    'fine-focus sealed X-Ray tube'
_diffrn_radiation_monochromator   graphite
_diffrn_measurement_device_type   'Bruker AXS D8 QUEST, Photon III detector'
_diffrn_measurement_method        '\f and \w shutterless scans'
_diffrn_detector_area_resol_mean  7.31
_diffrn_reflns_number             70973
_diffrn_reflns_av_unetI/netI      0.0365
_diffrn_reflns_av_R_equivalents   0.0587
_diffrn_reflns_limit_h_min        -18
_diffrn_reflns_limit_h_max        18
_diffrn_reflns_limit_k_min        -20
_diffrn_reflns_limit_k_max        20
_diffrn_reflns_limit_l_min        -23
_diffrn_reflns_limit_l_max        23
_diffrn_reflns_theta_min          2.021
_diffrn_reflns_theta_max          32.034
_diffrn_reflns_theta_full         25.242
_diffrn_measured_fraction_theta_max   0.999
_diffrn_measured_fraction_theta_full  0.998
_diffrn_reflns_Laue_measured_fraction_max    0.999
_diffrn_reflns_Laue_measured_fraction_full   0.998
_diffrn_reflns_point_group_measured_fraction_max   0.999
_diffrn_reflns_point_group_measured_fraction_full  0.998
_reflns_number_total              8590
_reflns_number_gt                 5248
_reflns_threshold_expression      'I > 2\s(I)'
_reflns_Friedel_coverage          0.000
_reflns_Friedel_fraction_max      .
_reflns_Friedel_fraction_full     .
 
_reflns_special_details
;
 Reflections were merged by SHELXL according to the crystal
 class for the calculation of statistics and refinement.
 
 Structure factors included contributions from the .fab file.
 
 _reflns_Friedel_fraction is defined as the number of unique
 Friedel pairs measured divided by the number that would be
 possible theoretically, ignoring centric projections and
 systematic absences.
;
 
_computing_data_collection        '<i>APEX3</i> (Bruker, 2019)'
_computing_cell_refinement        'SAINT (Bruker, 2019)'
_computing_data_reduction         'SAINT (Bruker, 2019)'
_computing_structure_solution
 'SHELXT, SHELXS-2013 (Sheldrick, Acta Cryst., 2015, A71, 3-8)'
_computing_structure_refinement
 'SHELXL-2018 (Sheldrick, Acta Cryst., 2015, C71, 3-8)'
_computing_molecular_graphics
 'SHELXTL (Sheldrick, Acta Cryst., 2008, A64, 112-122)'
_computing_publication_material
 'SHELXTL (Sheldrick, Acta Cryst., 2008, A64, 112-122)'
_refine_special_details
;
 Refinement of F^2^ against ALL reflections.  The weighted R-factor wR and 
 goodness of fit S are based on F^2^, conventional R-factors R are based 
 on F, with F set to zero for negative F^2^. The threshold expression of 
 F^2^ > 2sigma(F^2^) is used only for calculating R-factors(gt) etc. and is 
 not relevant to the choice of reflections for refinement.  R-factors based 
 on F^2^ are statistically about twice as large as those based on F, and R- 
 factors based on ALL data will be even larger.
;
_refine_ls_structure_factor_coef  Fsqd
_refine_ls_matrix_type            full
_refine_ls_weighting_scheme       calc
_refine_ls_weighting_details
'w=1/[\s^2^(Fo^2^)+(0.1210P)^2^+1.6078P] where P=(Fo^2^+2Fc^2^)/3'
_atom_sites_solution_primary      direct
_atom_sites_solution_secondary    difmap
_atom_sites_solution_hydrogens    mixed
_refine_ls_hydrogen_treatment     mixed
_refine_ls_extinction_method
 'SHELXL-2018 (Sheldrick, Acta Cryst., 2015, C71, 3-8)'
_refine_ls_extinction_coef        0.017(3)
_refine_ls_extinction_expression
 'Fc^*^=kFc[1+0.001xFc^2^\l^3^/sin(2\q)]^-1/4^'
_refine_ls_number_reflns          8590
_refine_ls_number_parameters      328
_refine_ls_number_restraints      25
_refine_ls_R_factor_all           0.1313
_refine_ls_R_factor_gt            0.0887
_refine_ls_wR_factor_ref          0.2832
_refine_ls_wR_factor_gt           0.2460
_refine_ls_goodness_of_fit_ref    1.058
_refine_ls_restrained_S_all       1.063
_refine_ls_shift/su_max           0.000
_refine_ls_shift/su_mean          0.000
 
loop_
 _atom_site_label
 _atom_site_type_symbol
 _atom_site_fract_x
 _atom_site_fract_y
 _atom_site_fract_z
 _atom_site_U_iso_or_equiv
 _atom_site_adp_type
 _atom_site_occupancy
 _atom_site_site_symmetry_order  
 _atom_site_calc_flag
 _atom_site_refinement_flags_posn
 _atom_site_refinement_flags_adp
 _atom_site_refinement_flags_occupancy
 _atom_site_disorder_assembly
 _atom_site_disorder_group
N1 N 0.72148(17) 0.21631(16) 0.89906(11) 0.0433(4) Uani 1 1 d . . . . .
C1 C 0.77234(18) 0.25977(18) 0.83520(14) 0.0404(5) Uani 1 1 d . . . . .
H1A H 0.825339 0.210660 0.821563 0.048 Uiso 1 1 calc R U . . .
H1B H 0.818759 0.319182 0.861276 0.048 Uiso 1 1 calc R U . . .
C2 C 0.67849(17) 0.28998(17) 0.75008(13) 0.0371(4) Uani 1 1 d . . . . .
C3 C 0.7334(2) 0.3336(2) 0.68617(16) 0.0479(5) Uani 1 1 d . . . . .
H3A H 0.675061 0.338313 0.628201 0.072 Uiso 1 1 calc R U . . .
H3B H 0.797356 0.290670 0.682736 0.072 Uiso 1 1 calc R U . . .
H3C H 0.763425 0.400229 0.705868 0.072 Uiso 1 1 calc R U . . .
C4 C 0.6415(2) 0.2895(2) 0.91735(14) 0.0469(6) Uani 1 1 d . . . . .
H4A H 0.685982 0.349426 0.944520 0.056 Uiso 1 1 calc R U . . .
H4B H 0.605939 0.260651 0.959768 0.056 Uiso 1 1 calc R U . . .
C5 C 0.54509(19) 0.3202(2) 0.83413(14) 0.0453(5) Uani 1 1 d . . . . .
C6 C 0.4663(3) 0.3954(3) 0.85725(18) 0.0661(8) Uani 1 1 d . . . . .
H6A H 0.431445 0.365583 0.898943 0.099 Uiso 1 1 calc R U . . .
H6B H 0.404737 0.415090 0.804032 0.099 Uiso 1 1 calc R U . . .
H6C H 0.511690 0.454190 0.883766 0.099 Uiso 1 1 calc R U . . .
C7 C 0.6549(2) 0.1275(2) 0.85984(15) 0.0493(6) Uani 1 1 d . . . . .
H7A H 0.621551 0.096517 0.902672 0.059 Uiso 1 1 calc R U . . .
H7B H 0.707684 0.078432 0.845840 0.059 Uiso 1 1 calc R U . . .
C8 C 0.5563(2) 0.1534(2) 0.77588(14) 0.0463(6) Uani 1 1 d . . . . .
C9 C 0.4886(3) 0.0601(3) 0.73729(18) 0.0646(8) Uani 1 1 d . . . . .
H9A H 0.542931 0.005705 0.737951 0.097 Uiso 1 1 calc R U . . .
H9B H 0.440744 0.073262 0.676808 0.097 Uiso 1 1 calc R U . . .
H9C H 0.438285 0.041050 0.772226 0.097 Uiso 1 1 calc R U . . .
O4 O 0.38354(15) 0.28600(16) 0.56447(10) 0.0504(5) Uani 1 1 d . . . . .
H4OA H 0.332(3) 0.289(2) 0.510(2) 0.059(8) Uiso 1 1 d . . . . .
H4OB H 0.441(4) 0.238(3) 0.566(3) 0.087(12) Uiso 1 1 d . . . . .
O3 O 0.52952(17) 0.14637(16) 0.53620(11) 0.0583(5) Uani 1 1 d . . . . .
N2 N 0.60401(15) 0.36384(15) 0.77480(11) 0.0396(4) Uani 1 1 d D . . . .
N4 N 0.48167(16) 0.22656(19) 0.80098(12) 0.0495(5) Uani 1 1 d D . . . .
N7 N 0.66223(18) 0.13500(16) 0.67186(12) 0.0438(5) Uani 1 1 d . . . . .
H7 H 0.725(3) 0.111(2) 0.7001(19) 0.047(7) Uiso 1 1 d . . . . .
N6 N 0.60334(15) 0.20259(15) 0.70964(11) 0.0383(4) Uani 1 1 d . . . . .
N3A N 0.5278(4) 0.4130(3) 0.7014(3) 0.0395(9) Uani 0.817(6) 1 d D . P A 1
H3NA H 0.478(3) 0.371(4) 0.657(3) 0.047(10) Uiso 0.817(6) 1 d D . P A 1
O1A O 0.6048(5) 0.5668(3) 0.7355(4) 0.0517(8) Uani 0.817(6) 1 d D . P A 1
C10A C 0.5332(3) 0.5080(5) 0.6898(3) 0.0456(9) Uani 0.817(6) 1 d D . P A 1
C11A C 0.4250(3) 0.5443(3) 0.6147(2) 0.0517(8) Uani 0.817(6) 1 d D . P A 1
H11A H 0.405184 0.493449 0.567642 0.062 Uiso 0.817(6) 1 calc R U P A 1
H11B H 0.358158 0.549763 0.637707 0.062 Uiso 0.817(6) 1 calc R U P A 1
C12A C 0.4420(5) 0.6423(4) 0.5762(3) 0.0709(14) Uani 0.817(6) 1 d D . P A 1
H12A H 0.500199 0.635080 0.545522 0.106 Uiso 0.817(6) 1 calc R U P A 1
H12B H 0.468867 0.691736 0.623036 0.106 Uiso 0.817(6) 1 calc R U P A 1
H12C H 0.368199 0.664322 0.534632 0.106 Uiso 0.817(6) 1 calc R U P A 1
N3B N 0.516(2) 0.3918(18) 0.6974(14) 0.0395(9) Uani 0.183(6) 1 d D . P A 2
H3NB H 0.450(13) 0.372(17) 0.649(10) 0.047 Uiso 0.183(6) 1 d D U P A 2
O1B O 0.592(3) 0.546(2) 0.739(2) 0.0517(8) Uani 0.183(6) 1 d D . P A 2
C10B C 0.509(2) 0.511(3) 0.6814(11) 0.0456(9) Uani 0.183(6) 1 d D . P A 2
C11B C 0.4789(13) 0.5452(11) 0.5843(9) 0.0517(8) Uani 0.183(6) 1 d D . P A 2
H11C H 0.548037 0.550267 0.563948 0.062 Uiso 0.183(6) 1 calc R U P A 2
H11D H 0.418358 0.503521 0.543528 0.062 Uiso 0.183(6) 1 calc R U P A 2
C12B C 0.434(3) 0.6445(15) 0.6014(15) 0.0709(14) Uani 0.183(6) 1 d D . P A 2
H12D H 0.496330 0.694213 0.611151 0.106 Uiso 0.183(6) 1 calc R U P A 2
H12E H 0.408644 0.640232 0.653595 0.106 Uiso 0.183(6) 1 calc R U P A 2
H12F H 0.368572 0.664137 0.550868 0.106 Uiso 0.183(6) 1 calc R U P A 2
N5A N 0.3714(7) 0.2192(8) 0.7351(8) 0.0419(12) Uani 0.373(5) 1 d D . P B 1
H5NA H 0.379(10) 0.246(9) 0.682(5) 0.063 Uiso 0.373(5) 1 d D U P B 1
O2A O 0.2755(13) 0.1545(9) 0.8185(7) 0.083(2) Uani 0.373(5) 1 d D . P B 1
C13A C 0.2809(11) 0.1888(9) 0.7493(7) 0.0567(15) Uani 0.373(5) 1 d D . P B 1
C14A C 0.1705(8) 0.1997(9) 0.6737(7) 0.0688(14) Uani 0.373(5) 1 d D U P B 1
H14A H 0.188575 0.239510 0.627625 0.083 Uiso 0.373(5) 1 calc R U P B 1
H14B H 0.146866 0.132530 0.649033 0.083 Uiso 0.373(5) 1 calc R U P B 1
C15A C 0.0698(11) 0.2459(12) 0.6918(10) 0.120(3) Uani 0.373(5) 1 d D U P B 1
H15A H 0.086359 0.316330 0.706516 0.180 Uiso 0.373(5) 1 calc R U P B 1
H15B H 0.054704 0.211562 0.741060 0.180 Uiso 0.373(5) 1 calc R U P B 1
H15C H 0.001290 0.240438 0.639740 0.180 Uiso 0.373(5) 1 calc R U P B 1
N5B N 0.3762(4) 0.2520(4) 0.7347(4) 0.0419(12) Uani 0.627(5) 1 d D . P B 2
H5NB H 0.357(6) 0.261(6) 0.672(2) 0.063 Uiso 0.627(5) 1 d D U P B 2
O2B O 0.2694(7) 0.2053(5) 0.8246(4) 0.083(2) Uani 0.627(5) 1 d D . P B 2
C13B C 0.2734(6) 0.2335(5) 0.7531(4) 0.0567(15) Uani 0.627(5) 1 d D . P B 2
C14B C 0.1648(5) 0.2552(5) 0.6764(4) 0.0688(14) Uani 0.627(5) 1 d D . P B 2
H14C H 0.121314 0.310677 0.692461 0.083 Uiso 0.627(5) 1 calc R U P B 2
H14D H 0.188213 0.276873 0.625324 0.083 Uiso 0.627(5) 1 calc R U P B 2
C15B C 0.0880(8) 0.1678(7) 0.6516(6) 0.120(3) Uani 0.627(5) 1 d D . P B 2
H15D H 0.065388 0.145509 0.702147 0.180 Uiso 0.627(5) 1 calc R U P B 2
H15E H 0.129298 0.113831 0.632544 0.180 Uiso 0.627(5) 1 calc R U P B 2
H15F H 0.018346 0.185717 0.603552 0.180 Uiso 0.627(5) 1 calc R U P B 2
C16 C 0.6203(2) 0.11213(19) 0.58506(15) 0.0459(5) Uani 1 1 d . . . . .
C17 C 0.6926(2) 0.0402(2) 0.55343(17) 0.0554(7) Uani 1 1 d . . . . .
H17A H 0.647278 -0.021401 0.533013 0.066 Uiso 1 1 calc R U . . .
H17B H 0.762270 0.022223 0.602647 0.066 Uiso 1 1 calc R U . . .
C18 C 0.7301(5) 0.0828(4) 0.4802(3) 0.1018(15) Uani 1 1 d . . . . .
H18A H 0.767761 0.030676 0.455780 0.153 Uiso 1 1 calc R U . . .
H18B H 0.784980 0.137428 0.502547 0.153 Uiso 1 1 calc R U . . .
H18C H 0.661931 0.108023 0.434298 0.153 Uiso 1 1 calc R U . . .
 
loop_
 _atom_site_aniso_label
 _atom_site_aniso_U_11
 _atom_site_aniso_U_22
 _atom_site_aniso_U_33
 _atom_site_aniso_U_23
 _atom_site_aniso_U_13
 _atom_site_aniso_U_12
N1 0.0422(9) 0.0510(11) 0.0277(8) 0.0031(7) -0.0021(7) -0.0040(8)
C1 0.0319(9) 0.0481(12) 0.0331(9) 0.0004(8) -0.0018(7) -0.0012(8)
C2 0.0333(9) 0.0443(11) 0.0287(8) 0.0006(8) 0.0023(7) -0.0002(8)
C3 0.0451(12) 0.0563(14) 0.0418(11) 0.0042(10) 0.0129(9) -0.0027(10)
C4 0.0410(11) 0.0662(15) 0.0268(9) 0.0010(9) 0.0007(8) -0.0040(10)
C5 0.0359(10) 0.0665(15) 0.0287(9) 0.0000(9) 0.0030(7) 0.0003(10)
C6 0.0527(15) 0.099(2) 0.0435(13) -0.0117(14) 0.0106(11) 0.0142(15)
C7 0.0503(13) 0.0544(14) 0.0334(10) 0.0058(9) -0.0010(9) -0.0092(11)
C8 0.0401(11) 0.0615(15) 0.0298(9) 0.0024(9) 0.0001(8) -0.0132(10)
C9 0.0630(16) 0.0733(19) 0.0468(13) -0.0014(13) 0.0012(12) -0.0336(15)
O4 0.0392(8) 0.0731(12) 0.0285(7) -0.0054(7) -0.0048(6) 0.0025(8)
O3 0.0570(10) 0.0725(12) 0.0315(8) -0.0052(8) -0.0066(7) 0.0132(9)
N2 0.0353(8) 0.0489(11) 0.0281(7) 0.0031(7) 0.0003(6) 0.0052(7)
N4 0.0342(9) 0.0793(15) 0.0297(8) 0.0012(9) 0.0021(7) -0.0100(9)
N7 0.0398(9) 0.0521(11) 0.0305(8) -0.0033(8) -0.0021(7) 0.0032(8)
N6 0.0349(8) 0.0490(10) 0.0262(7) -0.0021(7) 0.0022(6) -0.0034(7)
N3A 0.0370(15) 0.041(2) 0.0295(9) -0.0031(13) -0.0057(7) -0.0030(14)
O1A 0.0483(17) 0.042(2) 0.0495(11) 0.0055(16) -0.0063(11) -0.0079(13)
C10A 0.034(2) 0.0553(15) 0.0348(13) 0.0053(12) -0.0079(12) 0.008(2)
C11A 0.0367(14) 0.0634(18) 0.0450(15) 0.0097(13) -0.0022(11) 0.0066(13)
C12A 0.059(2) 0.090(2) 0.048(3) 0.032(2) -0.006(2) -0.0025(17)
N3B 0.0370(15) 0.041(2) 0.0295(9) -0.0031(13) -0.0057(7) -0.0030(14)
O1B 0.0483(17) 0.042(2) 0.0495(11) 0.0055(16) -0.0063(11) -0.0079(13)
C10B 0.034(2) 0.0553(15) 0.0348(13) 0.0053(12) -0.0079(12) 0.008(2)
C11B 0.0367(14) 0.0634(18) 0.0450(15) 0.0097(13) -0.0022(11) 0.0066(13)
C12B 0.059(2) 0.090(2) 0.048(3) 0.032(2) -0.006(2) -0.0025(17)
N5A 0.0321(10) 0.056(4) 0.0328(9) 0.003(2) 0.0031(8) -0.0164(17)
O2A 0.0533(16) 0.137(6) 0.0580(16) 0.009(4) 0.0183(12) -0.026(4)
C13A 0.0387(16) 0.080(5) 0.0484(16) 0.001(3) 0.0085(12) -0.005(3)
C14A 0.0399(15) 0.089(4) 0.068(2) 0.006(3) 0.0024(14) -0.011(3)
C15A 0.103(4) 0.138(6) 0.099(5) 0.025(4) 0.002(4) -0.028(5)
N5B 0.0321(10) 0.056(4) 0.0328(9) 0.003(2) 0.0031(8) -0.0164(17)
O2B 0.0533(16) 0.137(6) 0.0580(16) 0.009(4) 0.0183(12) -0.026(4)
C13B 0.0387(16) 0.080(5) 0.0484(16) 0.001(3) 0.0085(12) -0.005(3)
C14B 0.0399(15) 0.089(4) 0.068(2) 0.006(3) 0.0024(14) -0.011(3)
C15B 0.103(4) 0.138(6) 0.099(5) 0.025(4) 0.002(4) -0.028(5)
C16 0.0477(12) 0.0511(13) 0.0325(10) -0.0016(9) 0.0032(9) -0.0014(10)
C17 0.0577(14) 0.0587(15) 0.0409(12) -0.0068(11) 0.0022(10) 0.0067(12)
C18 0.130(4) 0.095(3) 0.108(3) 0.009(3) 0.077(3) 0.025(3)
 
_geom_special_details
;
 All esds (except the esd in the dihedral angle between two l.s. planes)
 are estimated using the full covariance matrix.  The cell esds are taken
 into account individually in the estimation of esds in distances, angles
 and torsion angles; correlations between esds in cell parameters are only
 used when they are defined by crystal symmetry.  An approximate (isotropic)
 treatment of cell esds is used for estimating esds involving l.s. planes.
;
 
loop_
 _geom_bond_atom_site_label_1
 _geom_bond_atom_site_label_2
 _geom_bond_distance
 _geom_bond_site_symmetry_2
 _geom_bond_publ_flag
N1 C7 1.466(3) . ?
N1 C1 1.469(3) . ?
N1 C4 1.470(3) . ?
C1 C2 1.536(3) . ?
C1 H1A 0.9900 . ?
C1 H1B 0.9900 . ?
C2 N2 1.474(3) . ?
C2 C3 1.502(3) . ?
C2 N6 1.502(3) . ?
C3 H3A 0.9800 . ?
C3 H3B 0.9800 . ?
C3 H3C 0.9800 . ?
C4 C5 1.533(3) . ?
C4 H4A 0.9900 . ?
C4 H4B 0.9900 . ?
C5 N2 1.476(3) . ?
C5 N4 1.482(3) . ?
C5 C6 1.510(4) . ?
C6 H6A 0.9800 . ?
C6 H6B 0.9800 . ?
C6 H6C 0.9800 . ?
C7 C8 1.537(3) . ?
C7 H7A 0.9900 . ?
C7 H7B 0.9900 . ?
C8 N4 1.472(4) . ?
C8 N6 1.505(3) . ?
C8 C9 1.519(4) . ?
C9 H9A 0.9800 . ?
C9 H9B 0.9800 . ?
C9 H9C 0.9800 . ?
O4 H4OA 0.91(3) . ?
O4 H4OB 0.94(4) . ?
O3 C16 1.224(3) . ?
N2 N3A 1.414(2) . ?
N2 N3B 1.414(4) . ?
N4 N5A 1.426(3) . ?
N4 N5B 1.426(3) . ?
N7 C16 1.362(3) . ?
N7 N6 1.402(3) . ?
N7 H7 0.82(3) . ?
N3A C10A 1.293(7) . ?
N3A H3NA 0.96(3) . ?
O1A C10A 1.232(4) . ?
C10A C11A 1.557(4) . ?
C11A C12A 1.495(5) . ?
C11A H11A 0.9900 . ?
C11A H11B 0.9900 . ?
C12A H12A 0.9800 . ?
C12A H12B 0.9800 . ?
C12A H12C 0.9800 . ?
N3B C10B 1.62(4) . ?
N3B H3NB 0.96(3) . ?
O1B C10B 1.232(5) . ?
C10B C11B 1.556(5) . ?
C11B C12B 1.494(6) . ?
C11B H11C 0.9900 . ?
C11B H11D 0.9900 . ?
C12B H12D 0.9800 . ?
C12B H12E 0.9800 . ?
C12B H12F 0.9800 . ?
N5A C13A 1.254(18) . ?
N5A H5NA 0.96(3) . ?
O2A C13A 1.223(5) . ?
C13A C14A 1.508(15) . ?
C14A C15A 1.473(8) . ?
C14A H14A 0.9900 . ?
C14A H14B 0.9900 . ?
C15A H15A 0.9800 . ?
C15A H15B 0.9800 . ?
C15A H15C 0.9800 . ?
N5B C13B 1.385(10) . ?
N5B H5NB 0.96(3) . ?
O2B C13B 1.224(4) . ?
C13B C14B 1.525(8) . ?
C14B C15B 1.473(8) . ?
C14B H14C 0.9900 . ?
C14B H14D 0.9900 . ?
C15B H15D 0.9800 . ?
C15B H15E 0.9800 . ?
C15B H15F 0.9800 . ?
C16 C17 1.493(4) . ?
C17 C18 1.498(5) . ?
C17 H17A 0.9900 . ?
C17 H17B 0.9900 . ?
C18 H18A 0.9800 . ?
C18 H18B 0.9800 . ?
C18 H18C 0.9800 . ?
 
loop_
 _geom_angle_atom_site_label_1
 _geom_angle_atom_site_label_2
 _geom_angle_atom_site_label_3
 _geom_angle
 _geom_angle_site_symmetry_1
 _geom_angle_site_symmetry_3
 _geom_angle_publ_flag
C7 N1 C1 108.41(18) . . ?
C7 N1 C4 108.70(19) . . ?
C1 N1 C4 108.51(18) . . ?
N1 C1 C2 111.80(17) . . ?
N1 C1 H1A 109.3 . . ?
C2 C1 H1A 109.3 . . ?
N1 C1 H1B 109.3 . . ?
C2 C1 H1B 109.3 . . ?
H1A C1 H1B 107.9 . . ?
N2 C2 C3 110.99(19) . . ?
N2 C2 N6 107.60(16) . . ?
C3 C2 N6 110.19(17) . . ?
N2 C2 C1 106.44(16) . . ?
C3 C2 C1 110.43(18) . . ?
N6 C2 C1 111.11(18) . . ?
C2 C3 H3A 109.5 . . ?
C2 C3 H3B 109.5 . . ?
H3A C3 H3B 109.5 . . ?
C2 C3 H3C 109.5 . . ?
H3A C3 H3C 109.5 . . ?
H3B C3 H3C 109.5 . . ?
N1 C4 C5 112.06(18) . . ?
N1 C4 H4A 109.2 . . ?
C5 C4 H4A 109.2 . . ?
N1 C4 H4B 109.2 . . ?
C5 C4 H4B 109.2 . . ?
H4A C4 H4B 107.9 . . ?
N2 C5 N4 113.84(18) . . ?
N2 C5 C6 111.2(2) . . ?
N4 C5 C6 111.0(2) . . ?
N2 C5 C4 106.24(17) . . ?
N4 C5 C4 104.8(2) . . ?
C6 C5 C4 109.4(2) . . ?
C5 C6 H6A 109.5 . . ?
C5 C6 H6B 109.5 . . ?
H6A C6 H6B 109.5 . . ?
C5 C6 H6C 109.5 . . ?
H6A C6 H6C 109.5 . . ?
H6B C6 H6C 109.5 . . ?
N1 C7 C8 111.5(2) . . ?
N1 C7 H7A 109.3 . . ?
C8 C7 H7A 109.3 . . ?
N1 C7 H7B 109.3 . . ?
C8 C7 H7B 109.3 . . ?
H7A C7 H7B 108.0 . . ?
N4 C8 N6 107.4(2) . . ?
N4 C8 C9 111.2(2) . . ?
N6 C8 C9 110.3(2) . . ?
N4 C8 C7 106.62(19) . . ?
N6 C8 C7 110.97(18) . . ?
C9 C8 C7 110.2(2) . . ?
C8 C9 H9A 109.5 . . ?
C8 C9 H9B 109.5 . . ?
H9A C9 H9B 109.5 . . ?
C8 C9 H9C 109.5 . . ?
H9A C9 H9C 109.5 . . ?
H9B C9 H9C 109.5 . . ?
H4OA O4 H4OB 109(3) . . ?
N3A N2 C2 112.6(3) . . ?
N3B N2 C2 107.4(15) . . ?
N3A N2 C5 113.7(3) . . ?
N3B N2 C5 106.8(15) . . ?
C2 N2 C5 111.39(18) . . ?
N5A N4 C8 105.3(7) . . ?
N5B N4 C8 116.0(4) . . ?
N5A N4 C5 125.9(5) . . ?
N5B N4 C5 108.0(3) . . ?
C8 N4 C5 111.73(18) . . ?
C16 N7 N6 120.69(19) . . ?
C16 N7 H7 118(2) . . ?
N6 N7 H7 121(2) . . ?
N7 N6 C2 111.79(17) . . ?
N7 N6 C8 112.08(19) . . ?
C2 N6 C8 110.34(16) . . ?
C10A N3A N2 122.1(2) . . ?
C10A N3A H3NA 122(3) . . ?
N2 N3A H3NA 116(3) . . ?
O1A C10A N3A 127.1(4) . . ?
O1A C10A C11A 121.9(6) . . ?
N3A C10A C11A 110.6(4) . . ?
C12A C11A C10A 113.9(4) . . ?
C12A C11A H11A 108.8 . . ?
C10A C11A H11A 108.8 . . ?
C12A C11A H11B 108.8 . . ?
C10A C11A H11B 108.8 . . ?
H11A C11A H11B 107.7 . . ?
C11A C12A H12A 109.5 . . ?
C11A C12A H12B 109.5 . . ?
H12A C12A H12B 109.5 . . ?
C11A C12A H12C 109.5 . . ?
H12A C12A H12C 109.5 . . ?
H12B C12A H12C 109.5 . . ?
N2 N3B C10B 112.9(15) . . ?
N2 N3B H3NB 148(10) . . ?
C10B N3B H3NB 99(10) . . ?
O1B C10B C11B 121(3) . . ?
O1B C10B N3B 106(2) . . ?
C11B C10B N3B 116(2) . . ?
C12B C11B C10B 93.7(19) . . ?
C12B C11B H11C 113.0 . . ?
C10B C11B H11C 113.0 . . ?
C12B C11B H11D 113.0 . . ?
C10B C11B H11D 113.0 . . ?
H11C C11B H11D 110.4 . . ?
C11B C12B H12D 109.5 . . ?
C11B C12B H12E 109.5 . . ?
H12D C12B H12E 109.5 . . ?
C11B C12B H12F 109.5 . . ?
H12D C12B H12F 109.5 . . ?
H12E C12B H12F 109.5 . . ?
C13A N5A N4 123.8(11) . . ?
C13A N5A H5NA 128(7) . . ?
N4 N5A H5NA 108(7) . . ?
O2A C13A N5A 125.6(13) . . ?
O2A C13A C14A 119.0(12) . . ?
N5A C13A C14A 115.4(10) . . ?
C15A C14A C13A 117.6(10) . . ?
C15A C14A H14A 107.9 . . ?
C13A C14A H14A 107.9 . . ?
C15A C14A H14B 107.9 . . ?
C13A C14A H14B 107.9 . . ?
H14A C14A H14B 107.2 . . ?
C14A C15A H15A 109.5 . . ?
C14A C15A H15B 109.5 . . ?
H15A C15A H15B 109.5 . . ?
C14A C15A H15C 109.5 . . ?
H15A C15A H15C 109.5 . . ?
H15B C15A H15C 109.5 . . ?
C13B N5B N4 116.9(5) . . ?
C13B N5B H5NB 107(4) . . ?
N4 N5B H5NB 133(4) . . ?
O2B C13B N5B 123.6(6) . . ?
O2B C13B C14B 122.8(7) . . ?
N5B C13B C14B 113.6(5) . . ?
C15B C14B C13B 112.3(6) . . ?
C15B C14B H14C 109.1 . . ?
C13B C14B H14C 109.1 . . ?
C15B C14B H14D 109.1 . . ?
C13B C14B H14D 109.1 . . ?
H14C C14B H14D 107.9 . . ?
C14B C15B H15D 109.5 . . ?
C14B C15B H15E 109.5 . . ?
H15D C15B H15E 109.5 . . ?
C14B C15B H15F 109.5 . . ?
H15D C15B H15F 109.5 . . ?
H15E C15B H15F 109.5 . . ?
O3 C16 N7 123.1(2) . . ?
O3 C16 C17 121.9(2) . . ?
N7 C16 C17 115.0(2) . . ?
C16 C17 C18 111.8(3) . . ?
C16 C17 H17A 109.2 . . ?
C18 C17 H17A 109.2 . . ?
C16 C17 H17B 109.2 . . ?
C18 C17 H17B 109.2 . . ?
H17A C17 H17B 107.9 . . ?
C17 C18 H18A 109.5 . . ?
C17 C18 H18B 109.5 . . ?
H18A C18 H18B 109.5 . . ?
C17 C18 H18C 109.5 . . ?
H18A C18 H18C 109.5 . . ?
H18B C18 H18C 109.5 . . ?
 
loop_
 _geom_torsion_atom_site_label_1
 _geom_torsion_atom_site_label_2
 _geom_torsion_atom_site_label_3
 _geom_torsion_atom_site_label_4
 _geom_torsion
 _geom_torsion_site_symmetry_1
 _geom_torsion_site_symmetry_2
 _geom_torsion_site_symmetry_3
 _geom_torsion_site_symmetry_4
 _geom_torsion_publ_flag
C7 N1 C1 C2 60.0(2) . . . . ?
C4 N1 C1 C2 -57.9(2) . . . . ?
N1 C1 C2 N2 59.7(2) . . . . ?
N1 C1 C2 C3 -179.7(2) . . . . ?
N1 C1 C2 N6 -57.1(2) . . . . ?
C7 N1 C4 C5 -59.6(3) . . . . ?
C1 N1 C4 C5 58.2(2) . . . . ?
N1 C4 C5 N2 -59.8(3) . . . . ?
N1 C4 C5 N4 61.0(2) . . . . ?
N1 C4 C5 C6 -179.9(2) . . . . ?
C1 N1 C7 C8 -60.3(3) . . . . ?
C4 N1 C7 C8 57.5(3) . . . . ?
N1 C7 C8 N4 -58.8(3) . . . . ?
N1 C7 C8 N6 57.9(3) . . . . ?
N1 C7 C8 C9 -179.6(2) . . . . ?
C3 C2 N2 N3A 48.0(3) . . . . ?
N6 C2 N2 N3A -72.6(3) . . . . ?
C1 C2 N2 N3A 168.2(2) . . . . ?
C3 C2 N2 N3B 60.5(12) . . . . ?
N6 C2 N2 N3B -60.1(12) . . . . ?
C1 C2 N2 N3B -179.3(12) . . . . ?
C3 C2 N2 C5 177.15(17) . . . . ?
N6 C2 N2 C5 56.5(2) . . . . ?
C1 C2 N2 C5 -62.7(2) . . . . ?
N4 C5 N2 N3A 76.3(3) . . . . ?
C6 C5 N2 N3A -49.9(3) . . . . ?
C4 C5 N2 N3A -168.9(3) . . . . ?
N4 C5 N2 N3B 64.8(13) . . . . ?
C6 C5 N2 N3B -61.4(13) . . . . ?
C4 C5 N2 N3B 179.6(13) . . . . ?
N4 C5 N2 C2 -52.2(2) . . . . ?
C6 C5 N2 C2 -178.42(18) . . . . ?
C4 C5 N2 C2 62.6(2) . . . . ?
N6 C8 N4 N5A 83.7(5) . . . . ?
C9 C8 N4 N5A -37.1(5) . . . . ?
C7 C8 N4 N5A -157.3(5) . . . . ?
N6 C8 N4 N5B 68.4(3) . . . . ?
C9 C8 N4 N5B -52.5(4) . . . . ?
C7 C8 N4 N5B -172.6(3) . . . . ?
N6 C8 N4 C5 -56.0(2) . . . . ?
C9 C8 N4 C5 -176.82(19) . . . . ?
C7 C8 N4 C5 63.0(2) . . . . ?
N2 C5 N4 N5A -77.5(9) . . . . ?
C6 C5 N4 N5A 48.8(9) . . . . ?
C4 C5 N4 N5A 166.9(8) . . . . ?
N2 C5 N4 N5B -76.6(4) . . . . ?
C6 C5 N4 N5B 49.7(4) . . . . ?
C4 C5 N4 N5B 167.8(4) . . . . ?
N2 C5 N4 C8 52.1(2) . . . . ?
C6 C5 N4 C8 178.5(2) . . . . ?
C4 C5 N4 C8 -63.5(2) . . . . ?
C16 N7 N6 C2 -121.1(2) . . . . ?
C16 N7 N6 C8 114.5(2) . . . . ?
N2 C2 N6 N7 170.92(16) . . . . ?
C3 C2 N6 N7 49.8(2) . . . . ?
C1 C2 N6 N7 -72.9(2) . . . . ?
N2 C2 N6 C8 -63.6(2) . . . . ?
C3 C2 N6 C8 175.23(18) . . . . ?
C1 C2 N6 C8 52.5(2) . . . . ?
N4 C8 N6 N7 -171.44(15) . . . . ?
C9 C8 N6 N7 -50.1(3) . . . . ?
C7 C8 N6 N7 72.4(2) . . . . ?
N4 C8 N6 C2 63.3(2) . . . . ?
C9 C8 N6 C2 -175.3(2) . . . . ?
C7 C8 N6 C2 -52.9(3) . . . . ?
C2 N2 N3A C10A -117.3(6) . . . . ?
C5 N2 N3A C10A 114.8(6) . . . . ?
N2 N3A C10A O1A 3.9(11) . . . . ?
N2 N3A C10A C11A -168.8(5) . . . . ?
O1A C10A C11A C12A 26.9(8) . . . . ?
N3A C10A C11A C12A -160.0(5) . . . . ?
C2 N2 N3B C10B -126(2) . . . . ?
C5 N2 N3B C10B 115(2) . . . . ?
N2 N3B C10B O1B 6(4) . . . . ?
N2 N3B C10B C11B 144(2) . . . . ?
O1B C10B C11B C12B -72(4) . . . . ?
N3B C10B C11B C12B 157(2) . . . . ?
C8 N4 N5A C13A 114.3(12) . . . . ?
C5 N4 N5A C13A -113.5(10) . . . . ?
N4 N5A C13A O2A -6(2) . . . . ?
N4 N5A C13A C14A 172.2(10) . . . . ?
O2A C13A C14A C15A 47.4(17) . . . . ?
N5A C13A C14A C15A -130.7(14) . . . . ?
C8 N4 N5B C13B 120.5(5) . . . . ?
C5 N4 N5B C13B -113.2(4) . . . . ?
N4 N5B C13B O2B 6.6(9) . . . . ?
N4 N5B C13B C14B -175.5(5) . . . . ?
O2B C13B C14B C15B -58.8(9) . . . . ?
N5B C13B C14B C15B 123.3(7) . . . . ?
N6 N7 C16 O3 -1.8(4) . . . . ?
N6 N7 C16 C17 179.2(2) . . . . ?
O3 C16 C17 C18 58.4(4) . . . . ?
N7 C16 C17 C18 -122.6(3) . . . . ?
 
loop_
 _geom_hbond_atom_site_label_D 
 _geom_hbond_atom_site_label_H 
 _geom_hbond_atom_site_label_A 
 _geom_hbond_distance_DH 
 _geom_hbond_distance_HA 
 _geom_hbond_distance_DA 
 _geom_hbond_angle_DHA 
 _geom_hbond_site_symmetry_A 
 _geom_hbond_publ_flag
O4 H4OB O3  0.94(4) 1.79(4) 2.707(3) 164(4) . yes
O4 H4OB N6  0.94(4) 2.57(4) 3.148(2) 120(3) . yes
N3A H3NA O4  0.96(3) 1.94(3) 2.898(3) 176(5) . yes
N3B H3NB O4  0.96(3) 1.78(11) 2.65(2) 149(20) . yes
N5A H5NA O4  0.96(3) 1.97(3) 2.928(14) 172(12) . yes
N5B H5NB O4  0.96(3) 1.89(3) 2.799(7) 157(6) . yes
N7 H7 O1A  0.82(3) 2.08(3) 2.897(5) 172(3) 2_646 yes
N7 H7 O1B  0.82(3) 2.29(4) 3.11(2) 172(3) 2_646 yes
O4 H4OA N1  0.91(3) 1.87(3) 2.769(2) 175(3) 4_565 yes
 
_refine_diff_density_max    0.512
_refine_diff_density_min   -0.403
_refine_diff_density_rms    0.060

_shelx_res_file
;
TITL ART2637 in P2(1)/n
    ART2637_sq.res
    created by SHELXL-2018/3 at 15:10:44 on 09-Oct-2020
CELL 0.71073  12.09630  13.41590  16.04950  90.0000 108.0401  90.0000
ZERR    4.00   0.00070   0.00080   0.00090   0.0000   0.0014   0.0000
LATT  1
SYMM 1/2-X, 1/2+Y, 1/2-Z
SFAC C H N O
UNIT 74 148 28 18
ACTA
TEMP -73.15
SIZE 0.16 0.28 0.59
OMIT -4 64.07
LIST 4
L.S. 5 0   16
FMAP 2
PLAN 15
ACTA
HTAB O4 O3
HTAB O4 N6
HTAB N3A O4
HTAB N3B O4
HTAB N5A O4
HTAB N5B O4
EQIV $1 -x+3/2, y-1/2, -z+3/2
HTAB N7 O1A_$1
HTAB N7 O1B_$1
EQIV $2 x-1/2, -y+1/2, z-1/2
HTAB O4 N1_$2
EQIV $3 -x+1/2, y+1/2, -z+3/2
BOND $H
CONF
SADI 0.003 N2 N3A N2 N3B
SADI 0.003 N3A C10A N3A C10B
SADI 0.003 C10A C11A C10B C11B
SADI 0.003 C10A O1A C10B O1B
SADI 0.003 C10A C11A C10A C11B
SADI 0.003 C11A C12A C11B C12B
SADI 0.01 N3A H3NA N3B H3NB N5A H5NA N5B H5NB
EADP N3A N3B
EADP C10A C10B
EADP O1A O1B
EADP C11A C11B
EADP C12A C12B
SADI 0.003 N4 N5A N4 N5B
SADI 0.003 C13A O2A C13B O2B
SADI 0.003 C13A C14A C13A C14B
SADI 0.003 C14A C15A C14B C15B
EADP N5A N5B
EADP O2A O2B
EADP C13A C13B
ISOR 0.005 C14A C15A
EADP C14A C14B
EADP C15A C15B

ABIN
WGHT    0.121000    1.607800
EXTI    0.017101
FVAR       0.24108   0.81705   0.37273
N1    3    0.721483    0.216314    0.899062    11.00000    0.04223    0.05100 =
         0.02771    0.00315   -0.00207   -0.00403
C1    1    0.772336    0.259774    0.835204    11.00000    0.03189    0.04812 =
         0.03313    0.00045   -0.00176   -0.00118
AFIX  23
H1A   2    0.825339    0.210660    0.821563    11.00000   -1.20000
H1B   2    0.818759    0.319182    0.861276    11.00000   -1.20000
AFIX   0
C2    1    0.678490    0.289981    0.750080    11.00000    0.03326    0.04426 =
         0.02867    0.00062    0.00229   -0.00023
C3    1    0.733350    0.333588    0.686168    11.00000    0.04509    0.05633 =
         0.04179    0.00416    0.01293   -0.00272
AFIX 137
H3A   2    0.675061    0.338313    0.628201    11.00000   -1.50000
H3B   2    0.797356    0.290670    0.682736    11.00000   -1.50000
H3C   2    0.763425    0.400229    0.705868    11.00000   -1.50000
AFIX   0
C4    1    0.641513    0.289522    0.917350    11.00000    0.04098    0.06625 =
         0.02676    0.00102    0.00068   -0.00401
AFIX  23
H4A   2    0.685982    0.349426    0.944520    11.00000   -1.20000
H4B   2    0.605939    0.260651    0.959768    11.00000   -1.20000
AFIX   0
C5    1    0.545091    0.320208    0.834130    11.00000    0.03590    0.06652 =
         0.02870   -0.00003    0.00305    0.00027
C6    1    0.466327    0.395365    0.857247    11.00000    0.05266    0.09922 =
         0.04352   -0.01174    0.01059    0.01423
AFIX 137
H6A   2    0.431445    0.365583    0.898943    11.00000   -1.50000
H6B   2    0.404737    0.415090    0.804032    11.00000   -1.50000
H6C   2    0.511690    0.454190    0.883766    11.00000   -1.50000
AFIX   0
C7    1    0.654924    0.127505    0.859845    11.00000    0.05034    0.05441 =
         0.03342    0.00582   -0.00102   -0.00918
AFIX  23
H7A   2    0.621551    0.096517    0.902672    11.00000   -1.20000
H7B   2    0.707684    0.078432    0.845840    11.00000   -1.20000
AFIX   0
C8    1    0.556314    0.153394    0.775880    11.00000    0.04011    0.06154 =
         0.02985    0.00238    0.00011   -0.01322
C9    1    0.488555    0.060070    0.737291    11.00000    0.06297    0.07327 =
         0.04678   -0.00144    0.00124   -0.03357
AFIX 137
H9A   2    0.542931    0.005705    0.737951    11.00000   -1.50000
H9B   2    0.440744    0.073262    0.676808    11.00000   -1.50000
H9C   2    0.438285    0.041050    0.772226    11.00000   -1.50000
AFIX   0

O4    4    0.383536    0.286002    0.564472    11.00000    0.03921    0.07305 =
         0.02854   -0.00537   -0.00475    0.00253
H4OA  2    0.332433    0.288598    0.509642    11.00000    0.05872
H4OB  2    0.440710    0.237947    0.566016    11.00000    0.08662
O3    4    0.529524    0.146365    0.536199    11.00000    0.05696    0.07253 =
         0.03147   -0.00516   -0.00664    0.01321
N2    3    0.604009    0.363835    0.774799    11.00000    0.03530    0.04895 =
         0.02808    0.00309    0.00034    0.00518
N4    3    0.481667    0.226564    0.800977    11.00000    0.03418    0.07926 =
         0.02966    0.00121    0.00208   -0.00997
N7    3    0.662228    0.135004    0.671861    11.00000    0.03980    0.05210 =
         0.03051   -0.00326   -0.00212    0.00316
H7    2    0.725437    0.111411    0.700068    11.00000    0.04731
N6    3    0.603342    0.202590    0.709637    11.00000    0.03487    0.04900 =
         0.02620   -0.00209    0.00223   -0.00344
PART 1 21
N3A   3    0.527842    0.412952    0.701351    21.00000    0.03701    0.04111 =
         0.02953   -0.00314   -0.00569   -0.00298
H3NA  2    0.477716    0.370689    0.657376    21.00000    0.04668
O1A   4    0.604822    0.566800    0.735490    21.00000    0.04831    0.04247 =
         0.04949    0.00552   -0.00630   -0.00795
C10A  1    0.533157    0.508012    0.689776    21.00000    0.03398    0.05528 =
         0.03484    0.00527   -0.00789    0.00814
C11A  1    0.424973    0.544257    0.614687    21.00000    0.03665    0.06342 =
         0.04495    0.00967   -0.00218    0.00658
AFIX  23
H11A  2    0.405184    0.493449    0.567642    21.00000   -1.20000
H11B  2    0.358158    0.549763    0.637707    21.00000   -1.20000
AFIX   0
C12A  1    0.442027    0.642286    0.576153    21.00000    0.05911    0.09003 =
         0.04808    0.03227   -0.00588   -0.00252
AFIX 137
H12A  2    0.500199    0.635080    0.545522    21.00000   -1.50000
H12B  2    0.468867    0.691736    0.623036    21.00000   -1.50000
H12C  2    0.368199    0.664322    0.534632    21.00000   -1.50000
AFIX   0
PART 2 -21
N3B   3    0.515937    0.391810    0.697365   -21.00000    0.03701    0.04111 =
         0.02953   -0.00314   -0.00569   -0.00298
H3NB  2    0.449766    0.371945    0.649346   -21.00000   -1.20000
O1B   4    0.592207    0.546465    0.738883   -21.00000    0.04831    0.04247 =
         0.04949    0.00552   -0.00630   -0.00795
C10B  1    0.509004    0.510937    0.681359   -21.00000    0.03398    0.05528 =
         0.03484    0.00527   -0.00789    0.00814
C11B  1    0.478867    0.545236    0.584273   -21.00000    0.03665    0.06342 =
         0.04495    0.00967   -0.00218    0.00658
AFIX  23
H11C  2    0.548037    0.550267    0.563948   -21.00000   -1.20000
H11D  2    0.418358    0.503521    0.543528   -21.00000   -1.20000
AFIX   0
C12B  1    0.434267    0.644493    0.601449   -21.00000    0.05911    0.09003 =
         0.04808    0.03227   -0.00588   -0.00252
AFIX 137
H12D  2    0.496330    0.694213    0.611151   -21.00000   -1.50000
H12E  2    0.408644    0.640232    0.653595   -21.00000   -1.50000
H12F  2    0.368572    0.664137    0.550868   -21.00000   -1.50000
AFIX   0
PART 0
PART 1 31
N5A   3    0.371432    0.219235    0.735090    31.00000    0.03211    0.05608 =
         0.03278    0.00324    0.00314   -0.01645
H5NA  2    0.379158    0.246263    0.681739    31.00000   -1.50000
O2A   4    0.275542    0.154506    0.818512    31.00000    0.05330    0.13738 =
         0.05799    0.00939    0.01835   -0.02626
C13A  1    0.280887    0.188805    0.749263    31.00000    0.03869    0.07957 =
         0.04843    0.00136    0.00851   -0.00493
C14A  1    0.170487    0.199692    0.673693    31.00000    0.03990    0.08914 =
         0.06762    0.00606    0.00236   -0.01066
AFIX  23
H14A  2    0.188575    0.239510    0.627625    31.00000   -1.20000
H14B  2    0.146866    0.132530    0.649033    31.00000   -1.20000
AFIX   0
C15A  1    0.069779    0.245871    0.691765    31.00000    0.10341    0.13838 =
         0.09880    0.02486    0.00186   -0.02777
AFIX 137
H15A  2    0.086359    0.316330    0.706516    31.00000   -1.50000
H15B  2    0.054704    0.211562    0.741060    31.00000   -1.50000
H15C  2    0.001290    0.240438    0.639740    31.00000   -1.50000
AFIX   0
PART 2 -31
N5B   3    0.376185    0.251984    0.734727   -31.00000    0.03211    0.05608 =
         0.03278    0.00324    0.00314   -0.01645
H5NB  2    0.357078    0.260852    0.672431   -31.00000   -1.50000
O2B   4    0.269423    0.205319    0.824588   -31.00000    0.05330    0.13738 =
         0.05799    0.00939    0.01835   -0.02626
C13B  1    0.273437    0.233500    0.753067   -31.00000    0.03869    0.07957 =
         0.04843    0.00136    0.00851   -0.00493
C14B  1    0.164778    0.255242    0.676387   -31.00000    0.03990    0.08914 =
         0.06762    0.00606    0.00236   -0.01066
AFIX  23
H14C  2    0.121314    0.310677    0.692461   -31.00000   -1.20000
H14D  2    0.188213    0.276873    0.625324   -31.00000   -1.20000
AFIX   0
C15B  1    0.088034    0.167758    0.651583   -31.00000    0.10341    0.13838 =
         0.09880    0.02486    0.00186   -0.02777
AFIX 137
H15D  2    0.065388    0.145509    0.702147   -31.00000   -1.50000
H15E  2    0.129298    0.113831    0.632544   -31.00000   -1.50000
H15F  2    0.018346    0.185717    0.603552   -31.00000   -1.50000
AFIX   0
PART 0
C16   1    0.620339    0.112134    0.585063    11.00000    0.04774    0.05114 =
         0.03250   -0.00156    0.00321   -0.00142
C17   1    0.692607    0.040217    0.553427    11.00000    0.05765    0.05871 =
         0.04091   -0.00683    0.00225    0.00668
AFIX  23
H17A  2    0.647278   -0.021401    0.533013    11.00000   -1.20000
H17B  2    0.762270    0.022223    0.602647    11.00000   -1.20000
AFIX   0
C18   1    0.730055    0.082762    0.480185    11.00000    0.13030    0.09522 =
         0.10761    0.00878    0.07713    0.02453
AFIX 137
H18A  2    0.767761    0.030676    0.455780    11.00000   -1.50000
H18B  2    0.784980    0.137428    0.502547    11.00000   -1.50000
H18C  2    0.661931    0.108023    0.434298    11.00000   -1.50000

AFIX   0
HKLF 4


REM  ART2637 in P2(1)/n
REM wR2 = 0.283156, GooF = S = 1.05820, Restrained GooF = 1.06322 for all data
REM R1 = 0.088696 for 5248 Fo > 4sig(Fo) and 0.131326 for all 8590 data
REM 328 parameters refined using 25 restraints

END

WGHT      0.1210      1.6079

REM Highest difference peak  0.512,  deepest hole -0.403,  1-sigma level  0.060
Q1    1   0.1043  0.2978  0.7042  11.00000  0.05    0.51
Q2    1   0.4828  0.1634  0.8037  11.00000  0.05    0.49
Q3    1   0.5393  0.0944  0.7652  11.00000  0.05    0.37
Q4    1   0.5931  0.3029  0.7736  11.00000  0.05    0.35
Q5    1   0.2685  0.0905  0.8039  11.00000  0.05    0.34
Q6    1   0.5374  0.2667  0.8407  11.00000  0.05    0.33
Q7    1   0.3762  0.1632  0.7360  11.00000  0.05    0.33
Q8    1   0.3763  0.2187  0.5699  11.00000  0.05    0.32
Q9    1   0.5074 -0.0021  0.7425  11.00000  0.05    0.31
Q10   1   0.0527  0.2126  0.6853  11.00000  0.05    0.31
Q11   1   0.7521  0.0967  0.5469  11.00000  0.05    0.29
Q12   1   0.6575  0.2382  0.7437  11.00000  0.05    0.28
Q13   1   0.4602  0.1423  0.9774  11.00000  0.05    0.28
Q14   1   0.6676  0.0616  0.8664  11.00000  0.05    0.27
Q15   1   0.6097  0.1394  0.7124  11.00000  0.05    0.26
;
_shelx_res_checksum   11486

_shelx_hkl_file
;
   2   0   0  181.72    4.64
   2   0   0  184.98    4.66
   2   0   0  185.22    4.83
   2   0   0  177.23    4.74
  -2   0   0  183.92    4.82
  -2   0   0  181.61    4.79
   2   0   0  178.42    4.67
  -2   0   0  180.05    4.62
  -2   0   0  186.45    4.67
  -2   0   0  183.87    4.63
  -3   0   0    0.11    0.10
  -3   0   0    0.06    0.06
   3   0   0   -0.13    0.07
   3   0   0    0.00    0.06
   3   0   0   -0.12    0.06
   3   0   0    0.07    0.09
   3   0   0   -0.14    0.07
  -3   0   0   -0.06    0.08
   4   0   0    1.23    0.17
  -4   0   0    0.86    0.14
   4   0   0    1.53    0.21
  -4   0   0    0.88    0.21
   4   0   0    1.30    0.18
  -4   0   0    0.91    0.21
   4   0   0    0.88    0.21
  -4   0   0    1.05    0.18
   4   0   0    1.51    0.20
  -5   0   0    0.02    0.11
   5   0   0    0.17    0.12
   5   0   0    0.08    0.16
   5   0   0   -0.05    0.09
  -5   0   0    0.35    0.10
  -5   0   0   -0.07    0.13
   5   0   0   -0.04    0.08
   6   0   0   12.50    0.72
   6   0   0   15.15    0.71
  -6   0   0   14.07    0.91
   6   0   0   14.15    0.92
   6   0   0   13.92    0.73
  -6   0   0   14.49    0.91
  -7   0   0   -0.21    0.14
   7   0   0    0.31    0.24
  -7   0   0    0.05    0.15
   7   0   0    0.01    0.14
   7   0   0    0.13    0.12
  -8   0   0   39.74    1.89
   8   0   0   37.66    1.46
  -8   0   0   36.78    1.83
   8   0   0   37.29    1.53
   8   0   0   40.07    1.89
   8   0   0   37.95    1.59
  -9   0   0   -0.03    0.22
   9   0   0    0.37    0.20
   9   0   0   -0.13    0.17
   9   0   0    0.06    0.30
   9   0   0   -0.04    0.18
  10   0   0    0.43    0.27
  10   0   0    0.53    0.39
  10   0   0   -0.13    0.23
 -10   0   0    0.70    0.41
  10   0   0    0.28    0.24
  11   0   0   -0.01    0.26
  11   0   0    0.25    0.26
  11   0   0   -0.15    0.21
  11   0   0    0.04    0.38
 -11   0   0    0.48    0.42
  12   0   0    6.55    0.79
  12   0   0    5.38    0.69
  12   0   0    4.76    0.77
  12   0   0    5.06    0.95
 -12   0   0    7.07    1.19
 -13   0   0   -0.66    0.35
  13   0   0    0.41    0.51
  13   0   0    0.04    0.33
  13   0   0   -0.01    0.34
  14   0   0    6.95    1.34
  14   0   0    8.60    1.02
  14   0   0    5.63    0.82
  14   0   0    7.16    0.95
 -14   0   0    5.73    1.23
 -15   0   0   -0.05    0.49
  15   0   0    0.23    0.46
  15   0   0    0.38    0.47
  15   0   0    0.28    0.62
  16   0   0    1.37    0.69
  16   0   0    0.82    0.75
 -16   0   0    1.55    0.78
  16   0   0    1.10    0.85
  17   0   0   -0.51    0.52
  17   0   0    0.68    0.68
 -17   0   0    1.36    0.79
  18   0   0    2.90    1.20
  18   0   0    2.30    0.67
 -18   0   0    1.90    0.96
 -19   0   0    2.92    0.87
  19   0   0    0.70    0.81
  19   0   0    0.95    0.56
  -1  -1   0   17.66    0.72
   1  -1   0   21.53    0.74
   1   1   0   22.96    0.76
  -1   1   0   22.54    0.66
  -2  -1   0  459.27   12.47
   2  -1   0  471.65   12.29
   2  -1   0  480.06   12.25
   2  -1   0  494.65   12.34
   2  -1   0  492.30   12.19
  -2  -1   0  496.62   12.27
  -2  -1   0  502.62   12.19
  -2  -1   0  484.41   12.16
   2  -1   0  496.57   12.23
   2   1   0  493.75   12.08
   2   1   0  470.25   12.31
   2   1   0  486.37   12.17
  -2   1   0  480.27   12.53
  -2   1   0  483.04   12.23
   2   1   0  509.07   12.07
   2   1   0  464.43   12.39
  -2   1   0  488.37   12.24
  -2   1   0  488.96   12.17
   2   1   0  487.07   12.30
  -2   1   0  498.71   12.16
  -3  -1   0  161.55    4.46
   3  -1   0  157.39    4.26
  -3  -1   0  159.66    4.18
   3  -1   0  161.21    4.27
  -3  -1   0  161.88    4.21
   3  -1   0  166.22    4.32
   3  -1   0  165.10    4.35
   3   1   0  161.74    4.25
   3   1   0  168.51    4.20
  -3   1   0  157.41    4.36
   3   1   0  161.05    4.41
  -3   1   0  161.84    4.49
  -3   1   0  161.04    4.33
   3   1   0  162.48    4.29
   3   1   0  164.10    4.15
  -3   1   0  161.71    4.22
   4  -1   0    2.59    0.25
  -4  -1   0    2.46    0.22
   4  -1   0    2.11    0.23
   4  -1   0    2.41    0.26
  -4  -1   0    2.53    0.32
  -4  -1   0    2.41    0.20
   4   1   0    2.57    0.26
  -4   1   0    2.48    0.29
   4   1   0    2.14    0.24
  -4   1   0    1.78    0.30
  -4   1   0    2.89    0.22
   4   1   0    1.91    0.22
   4   1   0    2.33    0.23
   4   1   0    2.43    0.30
   5  -1   0   79.83    2.43
  -5  -1   0   80.96    2.70
   5  -1   0   83.85    2.46
  -5  -1   0   81.32    2.29
   5  -1   0   79.28    2.72
  -5  -1   0   78.81    2.36
   5  -1   0   79.75    2.43
   5   1   0   83.33    2.30
   5   1   0   81.99    2.40
   5   1   0   83.94    2.48
   5   1   0   78.29    2.39
  -5   1   0   84.52    2.74
  -5   1   0   77.91    2.27
   5   1   0   82.01    2.66
  -5   1   0   81.71    2.63
   6  -1   0   10.32    0.61
  -6  -1   0    9.85    0.77
   6  -1   0    9.67    0.78
   6  -1   0    9.64    0.61
   6  -1   0    9.98    0.61
   6   1   0    9.90    0.59
  -6   1   0   10.32    0.73
   6   1   0   10.48    0.64
   6   1   0    9.40    0.73
  -6   1   0    9.63    0.76
   6   1   0   10.24    0.52
   7  -1   0    1.11    0.32
   7  -1   0    1.03    0.26
  -7  -1   0    1.37    0.38
   7  -1   0    0.97    0.27
   7  -1   0    0.89    0.25
  -7   1   0    0.47    0.26
   7   1   0    0.63    0.22
   7   1   0    0.84    0.33
   7   1   0    0.83    0.24
  -7   1   0    1.17    0.31
   7   1   0    0.78    0.20
  -8  -1   0   33.30    1.72
   8  -1   0   30.57    1.66
   8  -1   0   30.11    1.33
   8  -1   0   31.46    1.39
   8  -1   0   30.76    1.34
  -8   1   0   30.86    1.62
   8   1   0   30.61    1.63
  -8   1   0   29.95    1.63
   8   1   0   29.19    1.30
   8   1   0   31.34    1.40
   8   1   0   31.87    1.22
  -9  -1   0    0.36    0.28
   9  -1   0    0.03    0.25
   9  -1   0    0.06    0.17
   9  -1   0    0.49    0.21
   9  -1   0    0.02    0.19
  -9   1   0   -0.25    0.19
   9   1   0    0.07    0.18
   9   1   0    0.09    0.19
   9   1   0    0.14    0.30
  -9   1   0    0.23    0.25
   9   1   0    0.32    0.20
  10  -1   0   34.67    1.68
  10  -1   0   33.97    1.60
 -10  -1   0   35.92    2.04
  10  -1   0   35.19    1.59
  10  -1   0   35.36    2.03
 -10   1   0   36.62    2.02
 -10   1   0   36.26    2.02
  10   1   0   35.64    1.46
  10   1   0   34.80    1.69
  10   1   0   35.69    2.00
  11  -1   0    0.41    0.39
 -11  -1   0    1.04    0.49
  11  -1   0    0.95    0.34
  11  -1   0    0.90    0.32
  11  -1   0    0.47    0.34
  11   1   0    0.84    0.43
  11   1   0    0.52    0.27
  11   1   0    0.33    0.30
  11   1   0    0.63    0.30
 -11   1   0    0.69    0.46
  12  -1   0   -0.20    0.36
  12  -1   0    0.14    0.26
  12  -1   0    0.16    0.31
 -12  -1   0    0.11    0.40
  12   1   0    0.03    0.26
 -12   1   0   -0.10    0.45
  12   1   0   -0.05    0.33
  12   1   0    0.26    0.25
  13  -1   0    0.86    0.45
  13  -1   0    0.69    0.54
  13  -1   0    1.20    0.48
  13  -1   0    1.09    0.47
 -13  -1   0    1.42    0.61
  13   1   0    2.01    0.58
  13   1   0    1.22    0.44
  13   1   0    1.95    0.52
 -13   1   0    0.92    0.54
  13   1   0    0.30    0.53
  14  -1   0    0.91    0.43
  14  -1   0    0.21    0.51
 -14  -1   0    0.42    0.50
  14  -1   0    0.39    0.45
  14  -1   0   -0.23    0.40
 -14   1   0    0.33    0.48
  14   1   0    0.05    0.47
  14   1   0    0.60    0.39
  14   1   0    0.63    0.38
  14   1   0   -0.56    0.39
 -15  -1   0    0.75    0.56
  15  -1   0    1.05    0.49
  15  -1   0    0.30    0.68
  15  -1   0    0.09    0.50
  15   1   0    1.00    0.47
  15   1   0    0.34    0.45
  15   1   0   -0.08    0.52
 -15   1   0   -0.94    0.53
 -16  -1   0    1.88    0.85
  16  -1   0    0.53    0.73
  16  -1   0    0.93    0.65
  16  -1   0    0.81    0.55
  16   1   0    0.30    0.75
 -16   1   0    0.59    0.60
  16   1   0    1.04    0.63
 -17  -1   0   -0.56    0.61
  17  -1   0   -0.48    0.53
  17  -1   0   -0.94    0.66
 -17   1   0    0.11    0.69
  17   1   0    0.09    0.47
  17   1   0    1.19    0.71
  18  -1   0    2.39    0.64
  18  -1   0    0.75    0.82
 -18   1   0    1.95    0.89
  18   1   0    1.60    0.97
  18   1   0    2.14    0.68
 -19  -1   0   -0.58    0.67
  19  -1   0    1.70    0.69
  19  -1   0    0.20    0.96
 -19   1   0    0.56    0.70
  19   1   0    1.04    0.57
  19   1   0   -1.00    0.72
   0  -2   0  949.74   23.72
  -1  -2   0    1.35    0.18
  -1  -2   0    1.27    0.17
  -1  -2   0    1.76    0.16
   1  -2   0    1.57    0.17
   1  -2   0    1.37    0.17
   1  -2   0    1.59    0.17
   1  -2   0    1.36    0.17
   1  -2   0    1.29    0.17
  -1  -2   0    1.46    0.17
  -1   2   0    1.22    0.18
  -1   2   0    1.31    0.16
   1   2   0    1.35    0.18
   1   2   0    1.35    0.18
  -1   2   0    1.87    0.15
  -1   2   0    1.28    0.16
   1   2   0    1.24    0.09
  -1   2   0    1.29    0.17
   1   2   0    1.34    0.16
   2  -2   0  315.91    8.25
   2  -2   0  327.82    8.21
   2  -2   0  321.59    8.37
  -2  -2   0  317.70    8.25
  -2  -2   0  328.47    8.37
  -2  -2   0  323.98    8.25
   2  -2   0  326.37    8.28
   2  -2   0  324.41    8.27
  -2   2   0  331.54    8.24
   2   2   0  320.81    8.35
   2   2   0  329.93    8.26
   2   2   0  320.94    8.28
  -2   2   0  317.16    8.27
   2   2   0  321.26    8.25
  -2   2   0  315.99    8.37
   3  -2   0    3.01    0.26
  -3  -2   0    2.97    0.24
   3  -2   0    2.48    0.24
  -3  -2   0    2.34    0.30
   3  -2   0    3.21    0.28
  -3   2   0    2.50    0.22
  -3   2   0    2.61    0.26
   3   2   0    3.12    0.26
  -3   2   0    2.90    0.32
   3   2   0    3.16    0.27
   4  -2   0   29.57    1.09
  -4  -2   0   28.09    1.32
   4  -2   0   33.16    1.18
  -4  -2   0   29.33    1.27
   4  -2   0   27.89    1.07
   4   2   0   30.00    1.19
   4   2   0   32.04    0.88
  -4   2   0   29.42    1.28
   4   2   0   27.27    1.09
  -4   2   0   28.26    1.13
  -4   2   0   29.12    1.14
   4   2   0   30.80    1.08
   4   2   0   28.93    0.91
   5  -2   0  113.47    3.25
  -5  -2   0  113.32    3.10
  -5  -2   0  112.07    3.52
   5  -2   0  110.20    3.23
   5  -2   0  106.90    3.25
  -5   2   0  109.74    3.08
   5   2   0  113.23    3.04
   5   2   0  108.01    3.39
   5   2   0  112.25    3.28
   5   2   0  111.37    3.19
  -5   2   0  113.89    3.55
  -5   2   0  109.15    3.36
   5   2   0  110.43    2.98
   6  -2   0    7.16    0.56
   6  -2   0    7.99    0.55
   6  -2   0    8.05    0.56
  -6  -2   0    7.50    0.69
   6   2   0    7.43    0.56
  -6   2   0    7.14    0.68
   6   2   0    6.94    0.63
   6   2   0    6.62    0.39
   6   2   0    6.99    0.45
   6   2   0    8.16    0.55
  -6   2   0    7.89    0.63
   7  -2   0    0.28    0.28
   7  -2   0    0.24    0.19
   7  -2   0    0.18    0.20
   7  -2   0    0.25    0.17
  -7  -2   0    0.12    0.23
   7   2   0    0.43    0.14
  -7   2   0    0.76    0.27
  -7   2   0    0.27    0.25
   7   2   0    0.34    0.26
   7   2   0    0.47    0.21
   7   2   0    0.40    0.27
   8  -2   0   16.39    0.96
   8  -2   0   16.28    1.19
  -8  -2   0   14.62    1.15
   8  -2   0   15.97    0.95
   8  -2   0   15.23    0.89
   8   2   0   14.93    0.89
   8   2   0   15.56    1.12
   8   2   0   15.61    0.96
   8   2   0   16.26    0.73
  -8   2   0   15.96    1.16
  -8   2   0   15.54    1.10
   9  -2   0    0.46    0.26
   9  -2   0    0.58    0.37
   9  -2   0    0.88    0.31
   9  -2   0    0.27    0.24
  -9  -2   0    0.86    0.42
  -9   2   0    0.79    0.36
  -9   2   0    0.59    0.34
   9   2   0    0.42    0.27
   9   2   0    0.40    0.34
   9   2   0    0.71    0.30
   9   2   0    0.84    0.22
  10  -2   0    2.78    0.53
  10  -2   0    3.24    0.57
  10  -2   0    2.05    0.63
  10  -2   0    3.38    0.56
 -10  -2   0    3.78    0.82
 -10   2   0    3.46    0.72
  10   2   0    2.47    0.60
  10   2   0    3.05    0.44
  10   2   0    3.42    0.56
 -10   2   0    3.21    0.67
  10   2   0    2.65    0.54
  11  -2   0    0.90    0.64
 -11  -2   0    0.06    0.54
  11  -2   0    0.21    0.31
  11  -2   0    0.48    0.30
  11   2   0    0.64    0.44
  11   2   0   -0.16    0.49
  11   2   0    0.27    0.24
 -11   2   0   -0.13    0.60
  11   2   0   -0.27    0.25
 -11   2   0    0.39    0.40
  12  -2   0    2.26    0.73
  12  -2   0    1.89    0.51
  12  -2   0    1.17    0.40
 -12  -2   0    2.03    0.64
  12  -2   0    1.47    0.47
 -12   2   0    1.31    0.60
  12   2   0    2.27    0.53
  12   2   0    2.92    0.76
 -12   2   0    1.32    0.54
  12   2   0    1.01    0.36
  13  -2   0    0.03    0.36
 -13  -2   0   -0.01    0.45
  13  -2   0    0.39    0.34
  13  -2   0    0.95    0.38
  13  -2   0    0.27    0.52
  13   2   0    0.26    0.42
  13   2   0    0.23    0.37
 -13   2   0   -0.64    0.40
  13   2   0    0.49    0.33
  13   2   0    0.92    0.31
  14  -2   0    0.30    0.61
  14  -2   0    0.74    0.56
  14  -2   0   -0.07    0.35
 -14  -2   0    0.95    0.59
  14   2   0    0.34    0.33
  14   2   0    0.90    0.55
 -14   2   0    0.18    0.44
  14   2   0    0.35    0.34
  15  -2   0    0.55    0.49
  15  -2   0    1.22    0.55
 -15  -2   0   -0.30    0.46
  15  -2   0   -0.08    0.58
  15   2   0   -0.14    0.57
 -15   2   0    0.88    0.61
  15   2   0    0.59    0.49
  16  -2   0   -0.24    0.47
  16  -2   0    2.31    1.11
  16  -2   0   -0.50    0.50
 -16  -2   0   -0.22    0.58
  16   2   0   -0.84    0.47
 -16   2   0    0.65    0.65
  16   2   0   -0.58    0.37
 -17  -2   0   -0.84    0.56
  17  -2   0    0.46    0.61
  17  -2   0    0.97    0.54
  17  -2   0   -0.74    0.76
 -17   2   0    0.86    0.83
  17   2   0    0.12    0.68
  17   2   0    0.91    0.47
 -18  -2   0    2.10    0.87
  18  -2   0    3.22    0.99
  18  -2   0    2.87    1.13
  18   2   0    1.74    0.78
 -18   2   0    3.41    1.12
  18   2   0    2.65    0.95
  19  -2   0    0.96    0.67
  19  -2   0   -0.07    0.97
 -19  -2   0   -0.57    0.80
  19   2   0    0.75    0.62
  19   2   0    1.36    0.85
 -19   2   0   -0.27    0.81
   0  -3   0    0.12    0.10
   0  -3   0   -0.08    0.07
   0  -3   0    0.04    0.08
   0  -3   0   -0.01    0.08
   0  -3   0    0.19    0.20
   0   3   0    0.03    0.08
   0   3   0    0.23    0.11
   0   3   0    0.11    0.11
   0   3   0   -0.02    0.08
   1  -3   0   73.49    2.21
   1  -3   0   71.78    2.17
  -1  -3   0   74.24    1.97
  -1  -3   0   75.60    2.19
   1  -3   0   74.77    2.14
  -1  -3   0   76.07    2.20
   1  -3   0   73.62    2.07
   1  -3   0   74.01    2.23
  -1  -3   0   73.95    2.22
  -1  -3   0   75.74    2.12
  -1   3   0   72.76    2.13
  -1   3   0   76.63    2.23
  -1   3   0   72.30    2.19
  -1   3   0   74.30    2.18
   1   3   0   71.90    2.13
   1   3   0   76.21    2.19
   1   3   0   74.28    2.18
   1   3   0   75.12    2.28
  -1   3   0   76.03    2.08
   1   3   0   74.58    2.19
   1   3   0   72.73    1.98
  -2  -3   0   49.99    1.71
   2  -3   0   52.53    1.65
  -2  -3   0   55.41    1.75
   2  -3   0   52.42    1.66
   2  -3   0   54.23    1.56
   2  -3   0   49.67    1.66
  -2   3   0   50.22    1.72
  -2   3   0   54.24    1.57
   2   3   0   49.24    1.63
   2   3   0   53.86    1.62
   2   3   0   49.32    1.68
   3  -3   0   10.85    0.58
  -3  -3   0    8.85    0.51
  -3  -3   0   11.29    0.67
   3  -3   0    9.86    0.58
   3  -3   0   11.14    0.59
  -3   3   0    8.51    0.51
  -3   3   0   10.44    0.65
   3   3   0    9.94    0.56
   3   3   0   11.40    0.62
   3   3   0   11.18    0.57
  -3   3   0    9.64    0.52
   4  -3   0   19.02    0.88
  -4  -3   0   19.85    1.02
  -4  -3   0   20.51    0.84
   4  -3   0   19.88    0.92
   4  -3   0   19.72    0.89
   4   3   0   19.75    0.92
   4   3   0   19.02    0.91
  -4   3   0   19.19    1.02
   4   3   0   19.68    0.86
  -4   3   0   19.53    0.83
  -4   3   0   19.95    0.88
  -5  -3   0    5.97    0.43
   5  -3   0    5.52    0.51
   5  -3   0    6.10    0.49
   5  -3   0    6.36    0.51
  -5  -3   0    7.28    0.65
  -5   3   0    5.88    0.42
   5   3   0    6.13    0.54
   5   3   0    6.26    0.49
  -5   3   0    6.68    0.63
   5   3   0    5.91    0.52
  -5   3   0    4.91    0.48
   6  -3   0    0.32    0.20
   6  -3   0    0.63    0.19
   6   3   0    0.85    0.20
   6   3   0    0.38    0.20
  -6   3   0    0.39    0.21
  -7  -3   0    0.90    0.36
   7  -3   0    0.95    0.31
   7  -3   0    0.83    0.25
   7  -3   0    0.98    0.27
  -7   3   0    1.21    0.32
  -7   3   0    1.58    0.42
   7   3   0    1.19    0.27
   7   3   0    0.92    0.20
   7   3   0    1.29    0.35
   7   3   0    1.14    0.30
   8  -3   0    0.82    0.25
   8  -3   0    0.94    0.28
   8  -3   0    0.60    0.22
   8  -3   0    0.31    0.27
  -8  -3   0    0.75    0.35
   8   3   0    0.39    0.32
   8   3   0    0.82    0.31
  -8   3   0    0.62    0.32
   8   3   0    0.91    0.17
  -8   3   0    0.68    0.29
   8   3   0    0.38    0.22
   9  -3   0    3.50    0.55
   9  -3   0    5.00    0.62
   9  -3   0    3.77    0.53
  -9  -3   0    3.38    0.75
   9  -3   0    3.04    0.66
   9   3   0    4.48    0.39
  -9   3   0    4.21    0.69
   9   3   0    2.99    0.59
   9   3   0    4.12    0.54
  -9   3   0    4.65    0.65
   9   3   0    3.62    0.55
  10  -3   0   21.73    1.58
  10  -3   0   22.23    1.32
 -10  -3   0   20.20    1.56
  10  -3   0   21.06    1.28
  10  -3   0   22.02    1.25
 -10   3   0   20.97    1.47
  10   3   0   19.95    0.89
  10   3   0   21.19    1.22
  10   3   0   19.92    1.44
 -10   3   0   21.40    1.57
  10   3   0   21.58    1.33
  11  -3   0    2.31    0.54
 -11  -3   0    2.69    0.76
  11  -3   0    2.81    0.58
  11  -3   0    2.64    0.73
  11  -3   0    3.16    0.65
  11   3   0    3.11    0.65
  11   3   0    2.53    0.67
  11   3   0    2.66    0.39
  11   3   0    2.62    0.55
 -11   3   0    2.61    0.66
 -11   3   0    2.97    0.80
  12  -3   0   -0.09    0.35
  12  -3   0    1.34    0.46
  12  -3   0    0.76    0.51
  12  -3   0    1.10    0.43
 -12  -3   0    1.00    0.65
  12   3   0    0.15    0.38
 -12   3   0    0.65    0.54
 -12   3   0    0.56    0.56
  12   3   0    1.23    0.31
  12   3   0    1.29    0.62
  12   3   0    0.71    0.38
  13  -3   0    1.64    0.75
  13  -3   0    1.64    0.53
 -13  -3   0    3.00    0.88
  13  -3   0    1.41    0.53
  13  -3   0    1.01    0.83
 -13   3   0    2.12    0.64
  13   3   0    1.57    0.54
  13   3   0    2.34    0.69
  13   3   0    0.90    0.37
 -13   3   0    1.21    0.67
  14  -3   0    0.19    0.42
  14  -3   0   -0.12    0.35
 -14  -3   0    0.89    0.55
  14  -3   0    0.52    0.56
 -14   3   0    0.20    0.46
  14   3   0    0.11    0.36
  14   3   0   -0.26    0.47
  15  -3   0    0.37    0.53
  15  -3   0    1.10    1.05
  15   3   0    0.15    0.73
 -15   3   0    0.29    0.60
  15   3   0    1.31    0.72
  16  -3   0   -0.61    0.41
  16  -3   0    0.32    0.69
 -16  -3   0   -0.29    0.64
  16  -3   0   -0.22    0.58
 -16   3   0   -0.52    0.53
  16   3   0   -0.18    0.40
  17  -3   0   -0.23    0.75
  17  -3   0   -0.16    0.67
 -17  -3   0   -0.92    0.67
  17  -3   0    0.33    0.51
 -17   3   0    0.63    0.69
  17   3   0   -0.38    0.52
  17   3   0   -1.11    0.55
  18  -3   0   -0.32    0.88
  18  -3   0    1.45    1.46
 -18  -3   0    0.77    0.94
 -18   3   0    0.47    0.72
  18   3   0    0.41    0.84
  18   3   0    0.16    0.77
 -19  -3   0   -1.45    0.79
  19  -3   0   -0.75    0.68
  19  -3   0   -0.46    1.04
  19   3   0    0.03    0.67
  19   3   0    0.17    0.85
 -19   3   0   -0.04    0.74
   0  -4   0   44.96    1.47
   0  -4   0   46.70    1.62
   0  -4   0   48.49    1.43
   0   4   0   45.96    1.52
   0   4   0   45.04    1.42
   0   4   0   47.28    1.47
   0   4   0   46.60    1.57
   0   4   0   44.13    1.67
   1  -4   0  319.73    8.13
  -1  -4   0  312.75    8.24
  -1  -4   0  326.53    8.01
   1  -4   0  327.05    8.18
  -1  -4   0  313.60    8.28
   1  -4   0  316.19    8.32
  -1   4   0  310.61    8.31
   1   4   0  312.51    8.22
  -1   4   0  329.76    8.11
   1   4   0  318.26    8.18
  -1   4   0  306.56    8.26
   1   4   0  306.85    8.01
   1   4   0  313.08    8.35
   1   4   0  306.88    8.52
  -2  -4   0  148.12    4.02
   2  -4   0  153.28    4.34
  -2  -4   0  160.06    4.47
   2  -4   0  157.30    4.41
  -2  -4   0  158.69    4.06
  -2  -4   0  162.12    4.41
   2  -4   0  166.51    4.49
  -2   4   0  154.31    4.22
   2   4   0  162.15    4.49
  -2   4   0  159.49    4.50
   2   4   0  155.66    4.32
  -2   4   0  159.96    4.42
   2   4   0  161.11    4.45
   2   4   0  152.34    4.04
   2   4   0  158.49    4.40
  -3  -4   0   83.64    2.71
   3  -4   0   81.59    2.59
   3  -4   0   81.45    2.60
   3  -4   0   83.49    2.58
  -3   4   0   85.25    2.46
   3   4   0   83.51    2.54
  -3   4   0   83.58    2.72
   3   4   0   84.25    2.58
   3   4   0   84.78    2.64
  -4  -4   0    3.95    0.38
   4  -4   0    2.87    0.39
   4  -4   0    4.48    0.45
   4  -4   0    5.05    0.45
  -4  -4   0    4.30    0.50
   4   4   0    4.22    0.43
   4   4   0    3.41    0.39
  -4   4   0    4.81    0.52
   4   4   0    4.13    0.42
  -4   4   0    4.24    0.38
  -4   4   0    4.21    0.39
   5  -4   0    2.38    0.41
  -5  -4   0    2.50    0.39
  -5  -4   0    2.86    0.45
   5  -4   0    2.43    0.40
   5  -4   0    2.54    0.43
   5   4   0    2.25    0.39
  -5   4   0    2.19    0.35
   5   4   0    2.95    0.47
  -5   4   0    2.49    0.32
   5   4   0    2.07    0.33
  -5   4   0    2.44    0.49
   6  -4   0   -0.11    0.21
  -6  -4   0    0.14    0.21
  -6  -4   0    0.16    0.13
   6  -4   0    0.41    0.19
   6  -4   0    0.10    0.15
  -6   4   0    0.28    0.20
  -6   4   0    0.24    0.21
   6   4   0    0.03    0.14
  -6   4   0   -0.08    0.12
   6   4   0    0.17    0.18
   7  -4   0    0.21    0.21
  -7  -4   0    0.32    0.25
   7  -4   0    0.36    0.22
   7  -4   0    0.19    0.22
   7   4   0    0.50    0.27
  -7   4   0    0.14    0.21
   7   4   0    0.47    0.25
  -7   4   0    0.32    0.26
   7   4   0   -0.04    0.19
  -8  -4   0    8.05    0.89
   8  -4   0   11.27    0.87
   8  -4   0    9.18    0.74
   8  -4   0    9.25    0.77
  -8   4   0    8.15    0.79
   8   4   0    9.07    0.85
   8   4   0    8.74    0.80
   8   4   0    9.11    0.73
  -8   4   0    8.17    0.91
   9  -4   0    0.45    0.27
  -9  -4   0   -0.25    0.29
   9  -4   0    0.33    0.28
   9  -4   0   -0.21    0.30
  -9   4   0   -0.20    0.25
   9   4   0    0.59    0.36
  -9   4   0    0.33    0.31
  10  -4   0    5.74    0.76
 -10  -4   0    3.78    0.85
  10  -4   0    3.75    0.69
  10  -4   0    5.76    0.73
  10  -4   0    3.80    0.81
  10   4   0    5.58    0.70
 -10   4   0    5.57    0.91
  10   4   0    5.04    0.72
 -10   4   0    6.05    0.83
  10   4   0    3.47    0.70
  11  -4   0   -0.19    0.42
  11  -4   0    0.96    0.44
  11  -4   0    0.37    0.37
 -11  -4   0    0.20    0.41
  11  -4   0    0.90    0.38
  11   4   0    0.60    0.39
  11   4   0    0.59    0.39
  11   4   0    0.53    0.40
 -11   4   0    0.18    0.34
 -11   4   0    0.15    0.36
  12  -4   0    0.67    0.36
  12  -4   0    0.27    0.35
  12  -4   0    0.35    0.32
  12  -4   0   -0.25    0.37
 -12  -4   0    0.60    0.42
 -12   4   0   -0.17    0.38
 -12   4   0    0.42    0.45
  12   4   0    0.00    0.36
  12   4   0   -0.33    0.24
  12   4   0   -0.11    0.31
  13  -4   0   -0.10    0.31
  13  -4   0    0.19    0.38
 -13  -4   0    0.04    0.43
  13  -4   0   -0.09    0.37
  13  -4   0   -0.46    0.43
  13   4   0   -0.45    0.36
  13   4   0    0.61    0.37
 -13   4   0   -0.59    0.34
 -13   4   0    0.57    0.53
  13   4   0   -0.41    0.30
 -14  -4   0    1.23    0.63
  14  -4   0    0.78    0.52
  14  -4   0    0.99    0.55
  14  -4   0    0.15    0.64
 -14   4   0    0.69    0.64
  14   4   0    0.94    0.56
  14   4   0    0.70    0.60
 -14   4   0    1.30    0.60
  15  -4   0    0.72    0.51
 -15  -4   0    0.28    0.61
  15  -4   0   -0.33    0.44
  15  -4   0   -0.28    0.72
  15   4   0    1.37    0.70
  15   4   0   -0.22    0.44
 -15   4   0    0.24    0.59
  16  -4   0   -0.70    0.70
  16  -4   0    0.98    0.67
 -16  -4   0    1.08    0.78
  16  -4   0    0.26    0.47
 -16   4   0    0.54    0.67
  16   4   0    0.58    0.46
  16   4   0    1.28    0.75
  17  -4   0   -0.41    0.48
  17  -4   0    1.58    0.76
  17  -4   0    1.45    0.98
 -17  -4   0    0.78    0.72
  17   4   0    0.30    0.56
 -17   4   0    1.41    0.75
  17   4   0   -0.96    0.60
  18  -4   0   -0.25    0.74
  18  -4   0    0.68    1.30
  18  -4   0    0.59    0.77
  18   4   0   -0.02    0.63
  18   4   0    1.18    1.08
 -18   4   0   -0.36    0.62
 -19   4   0    0.14    0.75
  19   4   0   -0.60    0.85
   0  -5   0   -0.01    0.09
   0  -5   0   -0.12    0.08
   0  -5   0    0.06    0.13
   0   5   0    0.27    0.19
   0   5   0    0.03    0.11
   0   5   0    0.13    0.12
   1  -5   0    4.64    0.45
  -1  -5   0    5.14    0.33
  -1  -5   0    3.94    0.42
  -1  -5   0    5.13    0.33
   1  -5   0    4.88    0.39
   1   5   0    4.95    0.41
  -1   5   0    4.38    0.43
  -1   5   0    3.76    0.41
  -1   5   0    4.86    0.36
   1   5   0    4.91    0.47
   1   5   0    4.10    0.40
   1   5   0    4.36    0.31
   1   5   0    4.72    0.42
   2  -5   0  301.86    8.04
  -2  -5   0  304.61    7.75
   2  -5   0  315.22    8.20
  -2  -5   0  307.04    7.71
  -2  -5   0  309.55    8.15
  -2  -5   0  310.32    8.17
   2  -5   0  296.04    9.02
   2   5   0  289.24    8.44
   2   5   0  289.28    7.73
  -2   5   0  304.53    8.21
  -2   5   0  303.38    7.89
   2   5   0  304.59    8.15
  -2   5   0  308.40    8.18
   2   5   0  316.67    8.26
   2   5   0  304.69    8.02
  -3  -5   0   76.69    2.51
   3  -5   0   81.07    2.57
   3  -5   0   81.03    2.52
  -3  -5   0   76.24    2.62
   3  -5   0   77.03    2.57
  -3   5   0   81.78    2.38
  -3   5   0   77.30    2.65
   3   5   0   77.84    2.52
   3   5   0   75.65    2.60
   3   5   0   80.43    2.48
   3   5   0   77.98    2.61
  -3   5   0   69.41    2.52
   4  -5   0   73.12    2.42
   4  -5   0   72.69    2.45
  -4  -5   0   72.16    2.58
  -4  -5   0   59.62    2.41
   4  -5   0   69.60    2.43
  -4   5   0   72.94    2.59
   4   5   0   72.29    2.50
   4   5   0   76.07    2.41
   4   5   0   71.73    2.40
  -4   5   0   74.17    2.28
   5  -5   0    4.45    0.53
  -5  -5   0    4.40    0.43
  -5  -5   0    3.61    0.54
   5  -5   0    3.92    0.49
   5  -5   0    3.51    0.79
  -5   5   0    3.98    0.43
  -5   5   0    3.93    0.42
   5   5   0    3.85    0.47
  -5   5   0    5.56    0.65
   5   5   0    4.17    0.52
   5   5   0    3.42    0.43
  -6  -5   0   11.35    0.93
   6  -5   0   10.44    0.79
   6  -5   0    9.97    0.77
   6  -5   0   11.52    0.83
  -6  -5   0   11.29    0.69
  -6   5   0   10.31    0.91
   6   5   0    9.15    0.93
   6   5   0   11.10    0.76
  -6   5   0   10.93    0.67
   6   5   0   10.99    0.83
  -6   5   0   11.05    0.77
   7  -5   0   21.06    1.20
   7  -5   0   20.90    1.20
   7  -5   0   20.23    1.20
  -7  -5   0   22.28    1.42
   7   5   0   20.64    1.24
  -7   5   0   21.33    1.18
   7   5   0   21.17    1.17
  -7   5   0   21.68    1.42
   7   5   0   20.44    1.25
   8  -5   0    0.29    0.32
  -8  -5   0    1.48    0.48
   8  -5   0    0.26    0.29
   8  -5   0    0.84    0.36
   8   5   0    0.96    0.39
  -8   5   0    1.02    0.37
   8   5   0    0.94    0.38
   8   5   0    0.80    0.33
  -8   5   0    0.37    0.31
   9  -5   0   32.10    1.64
  -9  -5   0   28.58    1.86
   9  -5   0   25.95    1.51
   9  -5   0   25.33    1.49
  -9   5   0   27.26    1.60
   9   5   0   25.87    1.44
   9   5   0   27.05    1.57
   9   5   0   29.84    1.71
  -9   5   0   28.85    1.83
 -10  -5   0   18.29    1.56
  10  -5   0   18.22    1.56
  10  -5   0   19.78    1.32
  10  -5   0   18.74    1.32
  10  -5   0   18.94    1.28
  10   5   0   21.51    1.40
  10   5   0   20.60    1.32
 -10   5   0   18.75    1.52
 -10   5   0   18.79    1.39
  10   5   0   18.03    1.39
 -11  -5   0   -0.38    0.44
  11  -5   0    0.25    0.49
  11  -5   0    0.24    0.36
  11  -5   0    0.04    0.28
  11  -5   0   -0.32    0.31
  11   5   0   -0.10    0.26
  11   5   0   -0.20    0.31
 -11   5   0   -0.13    0.31
  11   5   0   -0.15    0.74
 -11   5   0    0.04    0.36
  12  -5   0    0.25    0.47
  12  -5   0    0.57    0.38
  12  -5   0    0.07    0.41
  12  -5   0    0.38    0.36
 -12  -5   0   -0.48    0.35
  12   5   0   -0.04    0.29
 -12   5   0   -0.54    0.40
 -12   5   0   -0.23    0.38
  12   5   0    0.26    0.37
  12   5   0   -0.29    0.37
 -13  -5   0    0.64    0.53
  13  -5   0   -0.32    0.37
  13  -5   0    0.55    0.63
  13  -5   0    0.48    0.47
  13   5   0    0.50    0.48
 -13   5   0   -0.35    0.39
 -13   5   0    0.09    0.40
  13   5   0    0.22    0.35
  14  -5   0    0.59    0.48
  14  -5   0    0.56    0.53
  14  -5   0    1.09    0.64
 -14  -5   0    0.53    0.63
 -14   5   0    0.58    0.56
 -14   5   0    0.50    0.56
  14   5   0    1.13    0.54
  14   5   0    0.79    0.49
  15  -5   0    0.26    0.53
  15  -5   0    0.18    0.57
 -15  -5   0    1.07    0.74
  15  -5   0    0.95    0.89
 -15   5   0   -0.14    0.68
  15   5   0   -0.11    0.48
  15   5   0    1.07    1.18
  16  -5   0    0.79    0.89
  16  -5   0    1.34    0.69
  16  -5   0    1.80    0.76
 -16  -5   0    2.51    1.00
 -16   5   0    1.91    0.72
  16   5   0    1.07    0.69
  16   5   0    1.44    0.81
 -17  -5   0    1.27    0.68
  17  -5   0   -0.09    0.70
  17  -5   0   -0.22    0.70
  17  -5   0    0.90    0.63
  17   5   0    0.06    0.76
  17   5   0    0.42    0.49
  18  -5   0    1.44    0.86
 -18  -5   0   -0.73    0.79
  18  -5   0    0.36    0.95
  18  -5   0   -1.18    0.55
 -18   5   0   -0.72    0.67
  18   5   0    0.10    0.53
 -19   5   0    2.13    0.88
   0  -6   0   17.05    0.95
   0  -6   0   14.63    0.72
   0   6   0   15.74    0.86
   0   6   0   17.15    0.97
   0   6   0   15.06    0.77
   1  -6   0   10.84    0.63
  -1  -6   0   10.21    0.71
  -1  -6   0   11.20    0.54
   1  -6   0    9.00    0.73
   1  -6   0    8.88    0.70
   1   6   0    9.33    0.63
   1   6   0   10.56    0.66
   1   6   0    9.42    0.72
  -1   6   0   10.85    0.59
  -1   6   0    9.73    0.77
  -1   6   0   10.02    0.68
  -2  -6   0   13.87    0.58
   2  -6   0   13.89    0.87
   2  -6   0   13.23    0.86
  -2  -6   0   14.58    0.86
   2  -6   0   13.17    0.76
  -2  -6   0   15.02    0.86
  -2  -6   0   13.74    0.61
  -2   6   0   13.32    0.68
   2   6   0   14.38    0.79
  -2   6   0   13.76    0.86
   2   6   0   15.58    0.86
   2   6   0   14.52    0.85
  -2   6   0   13.45    0.85
   2   6   0   13.13    0.59
   2   6   0   13.92    0.91
  -3  -6   0    6.74    0.59
   3  -6   0    6.48    0.62
  -3  -6   0    7.57    0.65
   3  -6   0    5.56    0.89
   3  -6   0    7.11    0.59
  -3  -6   0    6.46    0.37
  -3  -6   0    7.32    0.33
   3   6   0    6.25    0.58
   3   6   0    6.68    0.55
   3   6   0    6.57    0.62
  -3   6   0    7.28    0.66
  -3   6   0    6.88    0.60
  -3   6   0    7.13    0.50
   3   6   0    6.66    0.64
   4   6   0    6.14    0.64
   4   6   0    5.28    0.53
  -4   6   0    6.46    0.67
  -5  -6   0   -0.15    0.15
   5  -6   0    0.11    0.19
   5  -6   0    0.13    0.18
   5  -6   0    0.09    0.18
  -5  -6   0    0.44    0.26
   5   6   0    0.29    0.25
  -5   6   0    0.59    0.29
  -5   6   0   -0.27    0.14
   5   6   0    0.40    0.20
  -5   6   0    0.10    0.16
   5   6   0    0.32    0.19
   6  -6   0    0.80    0.32
  -6  -6   0    1.47    0.43
   6  -6   0    1.44    0.37
  -6  -6   0    1.22    0.27
   6  -6   0    0.85    0.32
   6   6   0    1.24    0.33
  -6   6   0    0.87    0.37
   6   6   0    0.95    0.28
  -6   6   0    1.02    0.26
  -6   6   0    2.41    0.46
   6   6   0    1.53    0.37
  -7  -6   0   65.17    3.27
   7  -6   0   71.82    2.72
  -7  -6   0   68.99    2.98
   7  -6   0   73.00    2.76
   7  -6   0   74.83    2.77
   7   6   0   72.98    2.80
  -7   6   0   73.05    3.02
  -7   6   0   75.31    2.67
   7   6   0   75.43    2.76
   7   6   0   71.32    2.64
   8  -6   0   23.49    1.42
   8  -6   0   25.40    1.45
  -8  -6   0   23.48    1.64
   8  -6   0   23.61    1.38
   8   6   0   24.14    1.35
   8   6   0   25.55    1.49
  -8   6   0   24.58    1.39
  -8   6   0   21.73    1.56
   8   6   0   24.19    1.45
  -9  -6   0   19.34    1.55
   9  -6   0   18.16    1.26
   9  -6   0   19.84    1.37
   9  -6   0   18.92    1.33
   9   6   0   18.20    1.24
  -9   6   0   17.72    1.29
  -9   6   0   21.24    1.58
   9   6   0   19.34    1.38
   9   6   0   19.07    1.35
  10  -6   0    5.52    0.94
  10  -6   0    4.95    0.80
  10  -6   0    5.19    1.41
 -10   6   0    6.41    1.00
 -10   6   0    4.35    1.52
  10   6   0    5.14    0.78
  10   6   0    5.78    0.87
  11  -6   0   13.28    1.21
  11  -6   0    9.55    1.05
  11  -6   0   13.79    1.47
 -11  -6   0   10.91    1.30
  11  -6   0   11.33    1.13
  11   6   0   10.26    1.03
  11   6   0   14.04    1.29
  11   6   0   12.79    1.20
 -11   6   0   11.84    1.17
 -11   6   0   12.92    1.36
 -12  -6   0    0.41    0.40
  12  -6   0    0.14    0.42
  12  -6   0    0.24    0.43
  12  -6   0   -0.32    0.38
 -12   6   0   -0.03    0.38
  12   6   0   -0.63    0.35
 -12   6   0    0.20    0.45
  12   6   0   -0.41    0.36
  12   6   0    0.22    0.41
  13  -6   0   -0.49    0.39
  13  -6   0   -0.19    0.48
 -13  -6   0    0.87    0.49
  13   6   0   -0.53    0.34
  13   6   0   -0.24    0.47
 -13   6   0   -0.45    0.44
 -13   6   0    0.57    0.42
  14  -6   0    0.71    0.49
  14  -6   0   -0.40    0.44
  14  -6   0   -0.13    0.55
 -14  -6   0    0.37    0.62
 -14   6   0    0.56    0.53
 -14   6   0   -0.08    0.45
  14   6   0   -0.49    0.42
  14   6   0   -0.30    0.47
  15  -6   0    1.63    0.64
  15  -6   0    2.44    0.73
  15  -6   0    1.27    0.80
 -15  -6   0    1.19    0.77
  15   6   0    1.48    0.66
 -15   6   0    0.80    0.78
  15   6   0    0.75    0.87
 -15   6   0    0.42    0.63
  16  -6   0   -1.15    0.51
 -16  -6   0   -0.24    0.76
  16  -6   0   -0.69    0.59
  16  -6   0   -0.83    0.72
  16   6   0    1.45    0.80
  16   6   0   -0.17    0.51
 -16   6   0   -0.38    0.55
  17  -6   0    0.08    0.71
  17  -6   0    1.61    0.91
  17  -6   0    0.98    0.57
 -17  -6   0    1.05    0.73
  17   6   0    1.42    0.84
  17   6   0    2.10    0.70
 -17   6   0    0.02    0.73
  18  -6   0    0.41    0.68
  18  -6   0    2.44    1.03
  18  -6   0    0.29    0.70
 -18  -6   0   -1.45    0.72
  18   6   0   -0.30    0.87
  18   6   0    0.07    0.68
 -18   6   0    0.44    0.76
   0  -7   0   -0.02    0.32
   0  -7   0    0.03    0.12
   0   7   0    0.13    0.17
   0   7   0   -0.04    0.13
   0   7   0   -0.16    0.14
  -1  -7   0   13.64    0.91
   1  -7   0   12.16    0.74
  -1  -7   0   12.11    0.65
   1  -7   0   14.00    0.93
  -1   7   0   13.37    0.87
   1   7   0   14.37    0.81
   1   7   0   13.94    0.95
   1   7   0   13.00    0.82
  -1   7   0   14.18    0.74
  -1   7   0   15.28    0.98
   2  -7   0    5.46    0.64
   2  -7   0    4.87    0.49
  -2  -7   0    4.89    0.36
  -2  -7   0    6.90    0.77
   2  -7   0    4.60    0.57
  -2   7   0    5.06    0.43
   2   7   0    5.05    0.53
   2   7   0    5.29    0.51
  -2   7   0    5.87    0.62
   2   7   0    6.23    0.65
  -2   7   0    4.91    0.57
  -3  -7   0   11.43    0.83
  -3  -7   0   12.56    0.90
  -3  -7   0   12.48    0.56
   3  -7   0   11.34    0.86
  -3  -7   0   12.88    0.53
   3  -7   0   12.73    0.90
   3   7   0   12.38    0.85
  -3   7   0   13.34    0.72
  -3   7   0   12.03    0.90
   3   7   0   11.67    0.85
  -3   7   0   12.32    0.86
   3   7   0   13.07    0.95
   3   7   0   12.18    0.79
  -4  -7   0    8.34    0.70
   4  -7   0    7.19    0.89
   4  -7   0    7.85    0.69
  -4   7   0    8.32    0.70
   4   7   0    9.15    0.74
   4   7   0   10.00    1.26
  -4   7   0    8.89    0.62
  -4   7   0    8.27    0.81
   4   7   0    9.63    0.71
   5  -7   0    5.78    0.65
   5  -7   0    3.54    0.56
  -5  -7   0    4.00    0.62
  -5  -7   0    3.97    0.54
   5  -7   0    4.19    0.58
  -5   7   0    3.48    0.49
  -5   7   0    4.08    0.61
   5   7   0    3.29    0.53
   5   7   0    3.81    0.60
   5   7   0    4.83    0.57
  -5   7   0    4.98    0.49
   5   7   0    3.56    0.58
  -6  -7   0   16.17    1.08
   6  -7   0   14.86    1.06
   6  -7   0   15.75    1.11
   6  -7   0   15.03    1.10
  -6  -7   0   15.47    1.20
  -6   7   0   15.49    0.97
   6   7   0   16.36    1.15
   6   7   0   15.51    1.02
   6   7   0   14.59    1.03
  -6   7   0   16.66    1.24
   7  -7   0   25.43    1.50
  -7  -7   0   27.08    1.35
   7  -7   0   28.09    1.58
   7  -7   0   26.44    1.52
  -7  -7   0   29.16    1.76
  -7   7   0   29.12    1.76
   7   7   0   25.94    1.49
  -7   7   0   26.31    1.40
   7   7   0   30.14    1.67
  -7   7   0   26.76    1.35
   7   7   0   26.56    1.46
   8  -7   0    1.08    0.40
  -8  -7   0    1.57    0.50
   8  -7   0    1.05    0.39
   8   7   0    2.16    0.52
   8   7   0    1.81    0.44
  -8   7   0    2.23    0.47
  -8   7   0    2.48    0.58
   8   7   0    1.44    0.48
   9  -7   0   29.84    1.71
   9  -7   0   33.79    1.85
  -9  -7   0   34.07    2.13
   9  -7   0   32.33    1.83
   9   7   0   33.10    1.89
   9   7   0   32.97    1.85
   9   7   0   30.59    1.66
  -9   7   0   32.81    1.78
  -9   7   0   31.70    2.07
 -10  -7   0    0.89    0.54
  10  -7   0    0.89    0.47
  10  -7   0    0.71    0.40
  10  -7   0    0.41    0.53
  10   7   0    1.02    0.42
 -10   7   0    1.07    0.54
  10   7   0    0.82    0.47
 -10   7   0    1.03    0.44
  10   7   0    0.23    0.37
  11  -7   0   -0.46    0.28
 -11  -7   0    0.45    0.52
  11  -7   0   -0.75    0.34
  11  -7   0   -1.52    0.66
  11  -7   0    0.67    0.43
  11   7   0   -0.33    0.33
  11   7   0   -0.22    0.40
 -11   7   0   -0.56    0.40
  11   7   0   -0.31    0.37
 -12  -7   0   -0.69    0.44
  12  -7   0    0.68    0.42
  12  -7   0    1.21    0.49
  12  -7   0    0.59    0.51
 -12   7   0    0.21    0.37
 -12   7   0   -0.47    0.42
  12   7   0    0.47    0.48
  12   7   0    0.57    0.48
  13  -7   0    1.35    0.69
  13  -7   0    1.09    0.55
  13  -7   0    0.05    0.54
 -13  -7   0    0.39    0.57
  13   7   0    0.90    0.68
 -13   7   0    0.49    0.57
 -13   7   0    0.00    0.50
  13   7   0    0.74    0.53
  14  -7   0    0.63    0.60
 -14   7   0   -0.03    0.58
 -14   7   0    2.46    1.28
  14   7   0   -0.12    0.47
  15  -7   0   -0.21    0.47
 -15  -7   0    0.83    0.67
  15  -7   0    0.53    0.75
 -15   7   0    1.69    0.92
  15   7   0    0.13    0.56
 -15   7   0    0.65    0.60
  15   7   0    0.71    0.69
  16  -7   0   -0.02    0.62
  16  -7   0   -0.71    0.84
  16  -7   0    0.68    0.51
 -16  -7   0    0.31    0.60
  16   7   0    0.32    0.55
  16   7   0    0.48    0.74
 -16   7   0    0.93    0.65
 -16   7   0   -0.17    0.70
 -17  -7   0   -0.41    0.58
  17  -7   0   -1.33    0.70
  17  -7   0   -0.69    0.54
  17  -7   0    0.30    0.82
 -17   7   0    0.55    0.68
  17   7   0    0.05    0.86
  17   7   0    0.29    0.47
  18  -7   0    0.14    0.69
  18  -7   0    2.13    0.73
 -18  -7   0    0.25    0.84
  18  -7   0    0.85    0.88
  18   7   0    0.17    0.57
 -18   7   0   -2.12    1.06
  18   7   0   -0.90    0.73
   0   8   0    6.20    0.59
   0   8   0    4.98    0.61
   0   8   0    7.42    0.57
  -1  -8   0    3.92    0.40
   1  -8   0    3.72    0.54
  -1  -8   0    3.19    0.52
  -1   8   0    3.44    0.41
  -1   8   0    3.51    0.53
   1   8   0    2.84    0.42
   1   8   0    3.32    0.45
   1   8   0    3.30    0.53
  -1   8   0    3.00    0.46
   2  -8   0    0.62    0.25
  -2   8   0    1.10    0.32
   2   8   0    0.65    0.24
   2   8   0    1.06    0.28
  -2   8   0    1.40    0.34
  -3  -8   0    2.78    0.61
   3  -8   0    3.26    0.61
   3  -8   0    1.46    0.38
  -3  -8   0    2.41    0.47
  -3  -8   0    2.49    0.26
   3   8   0    2.86    0.58
   3   8   0    3.05    0.57
   3   8   0    2.54    0.49
  -3   8   0    2.62    0.56
  -3   8   0    2.40    0.37
  -3   8   0    2.57    0.49
   4  -8   0    0.60    0.35
  -4  -8   0    0.83    0.35
  -4  -8   0    0.89    0.34
   4  -8   0    0.51    0.29
   4  -8   0    0.71    0.31
   4   8   0    0.63    0.34
   4   8   0    0.63    0.31
  -4   8   0    0.82    0.32
  -4   8   0    1.13    0.36
  -4   8   0    0.99    0.28
   4   8   0    0.79    0.34
   4   8   0    0.97    0.33
  -5  -8   0   -0.05    0.25
   5  -8   0    0.15    0.24
   5  -8   0    0.28    0.33
   5  -8   0    0.07    0.23
   5   8   0    0.39    0.29
  -5   8   0    0.58    0.25
   5   8   0    0.55    0.29
  -5   8   0    0.24    0.25
   5   8   0   -0.05    0.21
   5   8   0    0.42    0.31
  -6  -8   0    8.84    0.95
   6  -8   0    8.39    0.91
   6  -8   0    9.70    0.89
  -6  -8   0    8.25    0.76
   6  -8   0    7.19    0.84
   6   8   0   10.41    0.88
   6   8   0    7.35    0.90
  -6   8   0    7.64    0.76
  -6   8   0    8.78    0.97
   6   8   0    8.44    0.83
  -6   8   0    9.10    0.75
   6   8   0    7.02    0.90
   7  -8   0   45.37    2.16
   7  -8   0   47.70    2.25
   7  -8   0   46.37    2.22
  -7  -8   0   48.95    2.43
  -7  -8   0   47.39    2.02
  -7   8   0   47.23    1.99
   7   8   0   49.23    2.34
  -7   8   0   47.89    2.03
  -7   8   0   49.69    2.45
   7   8   0   46.11    2.12
   7   8   0   48.89    2.17
  -8  -8   0    2.78    0.71
   8  -8   0    2.23    0.59
   8  -8   0    1.82    0.58
   8  -8   0    1.79    0.57
   8   8   0    2.41    0.60
   8   8   0    2.21    0.55
  -8   8   0    1.08    0.52
   8   8   0    2.23    0.61
  -8   8   0    2.35    0.55
   9  -8   0    4.52    1.10
   9  -8   0    3.65    0.78
  -9  -8   0    4.00    0.96
  -9   8   0    3.10    1.23
  -9   8   0    4.67    0.79
   9   8   0    4.42    0.93
   9   8   0    3.68    0.71
   9   8   0    3.92    0.72
  10  -8   0    4.36    0.90
 -10  -8   0    4.36    0.91
  10  -8   0    3.16    0.67
  10  -8   0    2.98    0.71
 -10   8   0    3.44    0.78
  10   8   0    5.32    1.27
  10   8   0    3.31    0.76
  10   8   0    3.17    0.68
 -10   8   0    3.86    0.74
  11  -8   0    0.23    0.41
  11  -8   0    0.65    0.41
 -11  -8   0    0.42    0.47
 -11   8   0    0.28    0.46
  11   8   0    0.42    0.46
  11   8   0    0.19    0.47
 -11   8   0    0.24    0.40
  12  -8   0    0.11    0.58
  12  -8   0    0.73    0.47
  12  -8   0   -0.29    0.41
 -12  -8   0    0.32    0.50
  12   8   0    0.57    0.42
 -12   8   0    0.16    0.46
  12   8   0   -0.23    0.49
 -12   8   0    0.28    0.41
  13  -8   0    0.23    0.55
 -13  -8   0    1.06    0.59
  13  -8   0    0.39    0.47
  13  -8   0    0.16    0.59
  13   8   0    1.11    0.58
  13   8   0    1.63    0.71
 -13   8   0    1.38    0.71
 -13   8   0    1.32    0.59
  14  -8   0   -0.46    0.51
  14  -8   0   -0.45    0.54
  14  -8   0   -0.64    0.47
 -14  -8   0   -0.46    0.50
  14   8   0    0.00    0.54
 -14   8   0    0.13    0.62
  14   8   0   -0.29    0.45
 -14   8   0   -0.98    0.51
  15  -8   0   -0.70    0.68
  15  -8   0   -0.67    0.52
  15  -8   0   -0.16    0.46
 -15  -8   0    1.03    0.74
  15   8   0   -0.73    0.47
 -15   8   0   -0.64    0.58
 -15   8   0   -0.01    0.56
  15   8   0    0.17    0.77
 -16  -8   0    0.08    0.78
  16  -8   0    1.81    0.61
  16  -8   0    1.30    0.66
  16  -8   0   -0.48    0.78
 -16   8   0   -0.24    0.67
 -16   8   0    0.41    0.69
  16   8   0    1.65    0.56
  16   8   0    0.65    0.76
  17  -8   0   -0.05    0.68
  17  -8   0   -0.58    0.77
  17  -8   0    1.33    1.70
 -17  -8   0    0.93    1.17
 -17   8   0    1.55    0.68
  17   8   0   -1.32    0.85
  17   8   0   -0.03    0.79
  18  -8   0    2.55    0.82
 -18   8   0   -1.08    0.76
  18   8   0    1.07    0.90
   0  -9   0    0.06    0.20
   0  -9   0    0.26    0.21
   0   9   0    0.03    0.21
   0   9   0    0.19    0.22
   0   9   0    0.02    0.18
  -1  -9   0    0.51    0.29
  -1  -9   0    0.09    0.17
   1  -9   0    0.19    0.23
   1  -9   0    0.05    0.41
   1   9   0   -0.08    0.17
   1   9   0    0.16    0.21
   1   9   0    0.13    0.19
  -1   9   0   -0.13    0.17
  -1   9   0   -0.08    0.17
  -1   9   0   -0.25    0.21
  -2  -9   0   11.20    0.66
   2  -9   0   14.36    1.07
   2  -9   0   12.77    0.87
  -2  -9   0   11.67    0.95
   2   9   0   12.79    1.06
  -2   9   0   11.86    0.76
  -2   9   0   12.24    0.96
   2   9   0   10.22    1.20
  -2   9   0   13.22    1.01
  -3  -9   0   11.30    1.27
   3  -9   0   12.13    1.01
   3  -9   0   11.21    0.86
  -3  -9   0   11.30    0.58
  -3   9   0   11.17    0.95
   3   9   0   10.37    1.03
   3   9   0   12.18    0.88
  -3   9   0   10.95    0.73
  -3   9   0    8.66    1.02
   3   9   0   11.96    0.94
   4  -9   0    0.76    0.31
  -4  -9   0    0.73    0.29
  -4  -9   0    0.85    0.32
   4  -9   0    0.52    0.31
  -4   9   0    0.66    0.36
  -4   9   0    0.50    0.30
   4   9   0    0.69    0.37
   4   9   0    1.22    0.36
  -4   9   0    1.09    0.31
  -5  -9   0    5.34    0.69
  -5  -9   0    6.48    0.81
   5  -9   0    8.12    0.86
   5  -9   0    7.48    0.80
   5  -9   0    6.18    0.88
   5   9   0    7.99    0.89
   5   9   0    6.47    0.80
   5   9   0    7.36    0.83
   5   9   0    6.53    0.71
  -5   9   0    5.81    0.81
  -5   9   0    6.64    0.64
  -6  -9   0    2.95    0.70
   6  -9   0    1.98    0.54
   6  -9   0    3.00    0.70
  -6  -9   0    2.58    0.61
   6  -9   0    3.54    0.77
  -6   9   0    2.22    0.48
   6   9   0    1.76    0.52
   6   9   0    2.55    0.57
  -6   9   0    3.35    0.72
  -6   9   0    2.16    0.49
   6   9   0    3.16    0.67
   6   9   0    2.66    0.58
   7  -9   0    6.37    0.88
   7  -9   0    5.74    0.81
   7  -9   0    5.57    0.90
  -7  -9   0    6.30    0.77
  -7  -9   0    4.23    0.81
  -7   9   0    6.73    0.77
   7   9   0    6.56    0.94
   7   9   0    7.51    0.93
  -7   9   0    5.70    0.67
  -7   9   0    4.76    0.89
   7   9   0    5.43    0.79
   8  -9   0    0.11    0.34
  -8  -9   0   -0.38    0.31
   8  -9   0   -0.60    0.35
   8  -9   0    0.58    0.51
   8   9   0   -0.05    0.32
   8   9   0    0.21    0.36
   8   9   0    0.37    0.43
  -8   9   0    0.23    0.27
   8   9   0    0.17    0.41
  -8   9   0    0.88    0.46
   9  -9   0    7.32    1.06
   9  -9   0    9.45    1.04
   9  -9   0    8.51    1.04
  -9  -9   0    9.12    1.18
   9   9   0    9.07    1.10
   9   9   0    8.19    1.01
  -9   9   0    9.96    1.21
  -9   9   0    6.83    0.85
   9   9   0    9.61    1.14
   9   9   0    6.79    1.00
  10  -9   0    3.56    0.89
  10  -9   0    3.91    0.78
 -10  -9   0    3.06    0.87
 -10   9   0    5.23    0.78
 -10   9   0    4.81    0.97
  10   9   0    4.26    0.84
  10   9   0    6.26    0.99
  11  -9   0   -0.62    0.35
 -11  -9   0    0.15    0.48
  11  -9   0    0.07    0.46
 -11   9   0    0.36    0.45
 -11   9   0    0.52    0.37
  11   9   0    0.12    0.49
  11   9   0   -0.09    0.48
  12  -9   0   -0.11    0.45
  12  -9   0   -0.80    0.56
  12  -9   0    0.76    0.56
 -12  -9   0   -0.49    0.44
  12   9   0   -0.44    0.43
 -12   9   0   -0.79    0.52
 -12   9   0    0.47    0.42
  12   9   0    0.60    0.52
  13  -9   0    2.59    0.79
  13  -9   0    2.19    0.80
  13  -9   0    3.13    1.03
 -13  -9   0    1.92    0.84
 -13   9   0    3.18    0.89
 -13   9   0    3.30    1.05
  13   9   0    2.00    0.82
  13   9   0    3.64    0.93
  14  -9   0    0.41    0.58
 -14  -9   0   -0.26    0.61
  14  -9   0   -0.15    0.52
  14  -9   0    1.14    0.76
  14   9   0   -0.04    0.42
  14   9   0    0.20    0.99
 -14   9   0    0.31    0.74
 -14   9   0    1.04    0.58
  15  -9   0    1.21    0.70
 -15  -9   0    0.26    0.65
  15  -9   0    0.41    0.84
  15  -9   0    0.27    0.59
  15   9   0    1.08    0.95
  15   9   0   -0.01    0.67
 -15   9   0   -0.44    0.53
 -15   9   0    0.29    0.71
  15   9   0   -0.19    0.57
  16  -9   0    0.04    0.52
  16  -9   0   -0.74    0.57
 -16  -9   0    0.31    0.66
  16  -9   0   -0.66    0.82
  16   9   0   -0.81    0.67
  16   9   0   -0.02    0.54
  16   9   0    0.11    0.73
 -16   9   0    1.42    0.79
 -16   9   0    1.40    0.74
  17  -9   0    0.62    0.68
  17  -9   0    2.31    1.00
 -17  -9   0    0.28    0.77
  17  -9   0    0.66    0.89
 -17   9   0   -0.46    0.69
  17   9   0    1.94    1.09
  17   9   0    0.63    0.70
   0 -10   0    2.99    0.77
   0 -10   0    4.16    0.73
   0  10   0    4.38    0.60
   0  10   0    4.29    0.64
   0  10   0    3.59    0.63
  -1 -10   0    5.09    0.52
   1 -10   0    4.59    0.59
  -1 -10   0    4.77    0.71
   1 -10   0    5.43    0.88
  -1  10   0    4.28    0.68
   1  10   0    5.19    0.63
   1  10   0    5.05    0.63
   1  10   0    5.71    0.78
  -1  10   0    4.29    0.54
  -1  10   0    5.21    0.65
  -2 -10   0    0.64    0.26
  -2 -10   0    1.38    0.47
   2 -10   0    1.22    0.40
  -2  10   0    0.91    0.36
   2  10   0    1.23    0.41
   2  10   0    1.34    0.55
  -2  10   0    1.01    0.38
   2  10   0    0.30    0.28
  -2  10   0    1.76    0.38
  -3 -10   0    0.38    0.18
   3 -10   0    0.59    0.32
  -3 -10   0    0.57    0.33
   3 -10   0    0.66    0.38
   3  10   0    0.53    0.30
  -3  10   0    0.14    0.23
   3  10   0    0.46    0.36
  -3  10   0    0.70    0.33
   3  10   0    0.28    0.28
   4 -10   0    1.20    0.42
  -4 -10   0    1.21    0.23
   4 -10   0    1.28    0.45
  -4 -10   0    0.80    0.36
   4  10   0    1.30    0.49
  -4  10   0    1.04    0.32
   4  10   0    0.67    0.36
  -4  10   0    1.16    0.44
  -4  10   0    1.56    0.47
   4  10   0    1.31    0.46
  -5 -10   0    0.13    0.29
  -5 -10   0    0.00    0.29
   5 -10   0   -0.30    0.25
   5  10   0   -0.10    0.26
   5  10   0   -0.22    0.30
  -5  10   0    0.24    0.27
  -5  10   0    0.27    0.25
   5  10   0   -0.17    0.31
  -5  10   0    0.29    0.34
   6 -10   0    1.35    0.42
   6 -10   0    0.58    0.54
  -6 -10   0    0.35    0.37
   6  10   0    1.83    0.51
   6  10   0    0.52    0.66
   6  10   0    1.25    0.52
  -6  10   0    1.17    0.46
   7 -10   0    3.41    0.82
  -7 -10   0    3.21    0.71
   7 -10   0    3.14    0.70
   7 -10   0    4.26    0.81
  -7  10   0    4.89    0.92
   7  10   0    3.92    0.78
   7  10   0    5.79    0.85
   7  10   0    3.69    0.83
   7  10   0    4.55    0.79
  -7  10   0    5.42    0.66
  -7  10   0    4.79    0.78
   8 -10   0    1.54    0.54
   8 -10   0    0.71    0.91
   8 -10   0    1.20    0.96
  -8 -10   0    1.47    0.94
   8  10   0    1.47    0.54
   8  10   0    0.33    0.79
   8  10   0    1.08    0.50
  -8  10   0    1.93    0.50
  -8  10   0    1.58    0.70
   9 -10   0    2.50    0.61
  -9 -10   0    1.75    0.59
   9 -10   0    1.64    0.60
  -9  10   0    1.85    0.52
   9  10   0    1.83    0.66
  -9  10   0    1.99    0.63
   9  10   0    2.28    0.75
   9  10   0    2.05    0.64
 -10 -10   0    1.22    0.57
  10 -10   0    1.13    0.52
  10 -10   0    0.53    0.48
 -10  10   0    0.04    0.46
 -10  10   0    0.88    0.45
  10  10   0    1.26    0.61
  10  10   0    0.84    0.56
  11 -10   0    0.10    0.50
  11 -10   0   -0.06    0.44
 -11 -10   0   -0.49    0.43
  11  10   0   -0.63    0.37
 -11  10   0    0.07    0.32
  11  10   0    0.59    0.56
 -11  10   0    0.14    0.57
  11  10   0    0.31    0.58
  12 -10   0    0.25    0.53
 -12 -10   0   -0.14    0.53
  12 -10   0    0.41    0.50
 -12  10   0   -0.62    0.52
  12  10   0    0.86    0.66
  12  10   0   -1.09    0.53
 -12  10   0    1.44    0.55
  12  10   0   -0.51    0.44
  13 -10   0    1.42    0.89
  13 -10   0   -0.81    0.65
  13 -10   0    0.42    0.59
 -13 -10   0   -0.07    0.53
  13  10   0   -0.19    0.68
 -13  10   0   -0.20    0.45
  13  10   0    0.45    0.48
 -13  10   0   -0.67    0.57
  13  10   0    1.10    0.63
  14 -10   0    1.96    0.77
  14 -10   0    0.90    0.89
  14 -10   0    0.51    0.69
 -14 -10   0   -0.05    0.67
  14  10   0    0.51    0.74
 -14  10   0    2.24    0.75
 -14  10   0    0.24    0.63
  14  10   0    1.11    0.82
  14  10   0    1.71    0.76
  15 -10   0   -0.60    0.85
  15 -10   0    0.88    0.77
 -15 -10   0   -0.24    0.61
  15  10   0   -0.49    0.68
 -15  10   0   -0.76    0.60
  15  10   0    0.88    0.84
 -15  10   0    0.64    0.66
  15  10   0   -0.60    0.49
 -16 -10   0    0.31    0.74
  16 -10   0   -0.17    0.63
  16 -10   0   -0.06    0.61
  16 -10   0    0.89    1.07
 -16  10   0   -1.27    0.63
  16  10   0    0.12    0.76
  16  10   0    1.32    0.87
  16  10   0    0.50    0.63
 -16  10   0    0.06    0.72
 -17 -10   0    0.20    0.76
  17 -10   0   -1.03    0.54
  17 -10   0   -1.28    0.81
  17 -10   0    0.16    1.18
 -17  10   0    0.96    0.76
 -17  10   0   -1.03    0.69
  17  10   0   -0.31    0.60
  17  10   0   -0.31    0.72
  17  10   0   -0.07    0.82
   0 -11   0   -0.11    0.21
   0 -11   0   -0.04    0.30
   0  11   0   -0.46    0.21
   0  11   0    0.07    0.27
   0  11   0   -0.01    0.24
   1 -11   0    7.95    0.78
  -1 -11   0    8.96    1.02
   1 -11   0    7.96    0.98
   1  11   0   10.48    1.06
  -1  11   0    8.64    0.96
   1  11   0    8.80    0.88
   1  11   0    8.86    0.82
  -1  11   0    8.06    0.73
  -1  11   0    7.67    0.85
  -2 -11   0   12.47    1.12
   2 -11   0   10.97    1.12
  -2 -11   0   12.79    0.80
   2 -11   0   12.42    0.99
  -2  11   0   11.52    1.09
   2  11   0   12.58    0.99
  -2  11   0   11.70    1.06
  -2  11   0   11.95    0.85
   2  11   0   12.64    1.02
   2  11   0   11.80    1.18
  -3 -11   0    7.09    0.57
  -3 -11   0    6.15    0.87
   3 -11   0    6.85    0.92
   3 -11   0    7.79    0.82
   3  11   0    7.20    0.94
   3  11   0    6.29    0.83
  -3  11   0    6.85    0.83
  -3  11   0    6.62    0.85
  -3  11   0    6.49    0.65
   3  11   0    6.98    0.82
   4 -11   0    3.34    0.68
   4 -11   0    3.70    0.79
  -4 -11   0    4.13    1.19
  -4 -11   0    4.13    0.40
  -4  11   0    4.14    0.78
  -4  11   0    3.54    0.55
   4  11   0    4.81    0.93
   4  11   0    3.65    0.68
   4  11   0    4.51    0.81
  -4  11   0    5.45    0.97
   5 -11   0   33.48    2.04
  -5 -11   0   34.64    1.94
   5 -11   0   32.97    1.85
   5  11   0   33.99    1.86
  -5  11   0   37.65    2.12
   5  11   0   36.30    2.16
  -5  11   0   33.17    1.89
  -5  11   0   32.34    1.57
   5  11   0   36.68    2.04
   6 -11   0    7.74    1.29
  -6 -11   0    5.94    0.92
   6 -11   0    7.03    1.19
   6  11   0    8.02    1.06
  -6  11   0    7.04    0.71
   6  11   0    6.72    1.00
   6  11   0    7.60    1.21
  -6  11   0    6.40    1.04
   7 -11   0    1.54    0.62
  -7 -11   0    1.70    0.56
   7 -11   0    0.90    0.46
  -7 -11   0    0.56    0.46
  -7  11   0    1.01    0.39
  -7  11   0   -0.56    0.79
  -7  11   0    1.89    1.00
   7  11   0    0.35    0.46
   7  11   0    1.11    0.49
   7  11   0    0.91    0.59
  -8 -11   0    1.50    0.59
   8 -11   0    0.66    0.49
   8 -11   0    2.01    0.66
  -8  11   0    1.28    0.44
   8  11   0    1.88    0.65
   8  11   0    1.74    0.61
  -8  11   0    0.48    0.53
   8  11   0    1.77    0.70
   9 -11   0   -0.01    0.41
   9 -11   0    0.98    0.46
  -9 -11   0    0.32    0.47
   9  11   0    1.15    0.57
  -9  11   0    0.44    0.29
   9  11   0    0.89    0.59
   9  11   0    0.43    0.50
  -9  11   0    0.15    0.42
 -10 -11   0    0.62    0.52
  10 -11   0    0.51    0.45
  10 -11   0   -0.05    0.38
 -10  11   0   -0.09    0.54
 -10  11   0    0.09    0.33
  10  11   0   -0.02    0.50
  10  11   0    0.63    0.53
  10  11   0    0.40    0.51
  11 -11   0    1.24    0.76
  11 -11   0    1.24    0.68
 -11 -11   0   -0.40    0.55
 -11  11   0    2.34    0.89
  11  11   0    0.43    0.60
  11  11   0    1.16    0.73
  11  11   0    1.10    0.60
 -11  11   0    2.18    0.65
  12 -11   0   -0.43    0.60
  12 -11   0    0.99    0.85
 -12 -11   0    0.69    0.70
  12  11   0    0.12    0.56
  12  11   0    0.29    0.54
  12  11   0    0.90    0.65
 -12  11   0   -0.11    0.50
 -12  11   0    0.29    0.48
  13 -11   0    1.01    0.81
 -13 -11   0    0.03    0.63
  13 -11   0   -0.02    0.60
  13 -11   0    0.17    0.56
 -13  11   0    0.60    0.71
  13  11   0    0.12    0.62
 -13  11   0    1.14    0.59
  13  11   0   -0.78    0.72
  13  11   0    0.16    0.56
  14 -11   0   -0.56    0.80
  14 -11   0    0.45    0.60
 -14 -11   0    0.24    0.60
  14 -11   0    0.45    0.70
 -14  11   0    1.52    0.75
  14  11   0    1.29    0.70
  14  11   0    1.64    0.77
  14  11   0    2.56    1.00
 -14  11   0    0.85    0.97
  15 -11   0   -0.31    0.60
  15 -11   0   -0.70    0.81
 -15 -11   0    0.12    0.68
  15 -11   0   -0.02    0.61
  15  11   0   -0.36    0.53
 -15  11   0    0.67    0.71
  15  11   0   -1.21    0.74
  15  11   0   -0.22    0.74
 -15  11   0   -0.16    0.85
  16 -11   0    0.24    1.57
  16 -11   0    0.89    0.93
  16 -11   0   -0.77    0.71
 -16 -11   0    0.77    0.79
 -16  11   0    0.37    0.71
  16  11   0    0.88    0.75
 -16  11   0    1.02    0.82
  16  11   0    1.90    1.00
  16  11   0    0.90    0.72
  17 -11   0   -0.71    0.88
 -17  11   0    0.16    1.63
  17  11   0    0.51    0.90
   0 -12   0   13.61    0.97
   0 -12   0    9.99    1.13
   0  12   0   12.37    1.22
   0  12   0   10.46    0.92
   0  12   0   10.74    1.06
  -1 -12   0    0.14    0.25
   1 -12   0    0.36    0.32
   1 -12   0    0.34    0.34
  -1 -12   0    0.31    0.39
  -1  12   0    0.24    0.40
   1  12   0    0.34    0.32
  -1  12   0    0.18    0.32
   1  12   0   -0.06    0.29
   1  12   0    0.78    0.40
   2 -12   0    4.98    0.81
   2 -12   0    5.02    0.91
  -2 -12   0    5.09    0.78
  -2 -12   0    5.98    1.00
  -2  12   0    3.87    0.78
   2  12   0    5.02    0.73
   2  12   0    4.62    0.88
  -2  12   0    4.38    0.59
   2  12   0    4.14    0.73
  -2  12   0    5.22    0.92
  -3 -12   0   -0.12    0.23
   3 -12   0    0.43    0.40
   3 -12   0    0.32    0.34
  -3 -12   0   -0.18    0.33
  -3  12   0    0.16    0.32
   3  12   0    0.48    0.40
  -3  12   0   -0.28    0.24
   3  12   0    0.42    0.33
   3  12   0   -0.17    0.31
  -4 -12   0   19.53    0.93
   4 -12   0   22.13    1.68
   4 -12   0   20.56    1.43
  -4 -12   0   22.23    1.58
  -4  12   0   22.38    1.59
  -4  12   0   19.24    1.19
  -4  12   0   24.41    1.66
   4  12   0   23.05    1.55
   4  12   0   23.50    1.76
   4  12   0   24.14    1.54
  -5 -12   0    2.17    0.60
   5 -12   0    1.52    0.59
   5 -12   0    1.44    0.77
  -5  12   0    2.06    0.57
   5  12   0    2.16    0.61
  -5  12   0    1.39    0.44
   5  12   0    1.97    0.72
  -5  12   0    1.89    0.62
   5  12   0    1.64    0.58
  -6 -12   0    1.85    0.68
   6 -12   0    0.79    0.59
   6 -12   0    2.75    0.71
   6  12   0    1.61    0.63
   6  12   0    1.81    0.61
  -6  12   0    0.94    0.63
   6  12   0    3.36    0.74
  -6  12   0    1.82    0.46
  -7 -12   0    0.58    0.50
   7 -12   0    0.43    0.52
   7 -12   0    0.43    0.43
   7  12   0    0.48    0.52
   7  12   0   -0.09    0.47
  -7  12   0    0.00    0.23
   7  12   0   -0.05    0.39
  -7  12   0    0.22    0.44
   8 -12   0    0.39    0.42
  -8 -12   0   -0.60    0.40
   8 -12   0    0.46    0.52
   8  12   0    0.42    0.53
  -8  12   0    0.27    0.47
   8  12   0    0.77    0.53
   8  12   0   -0.53    0.46
  -9 -12   0   -0.17    0.51
   9 -12   0   -0.14    0.38
   9 -12   0    0.20    0.48
   9  12   0    0.55    0.45
   9  12   0    0.83    0.66
   9  12   0    0.00    0.50
  -9  12   0    0.86    0.51
  -9  12   0    0.09    0.30
  10 -12   0    2.72    0.79
 -10 -12   0    2.37    0.87
  10 -12   0    1.00    0.64
  10  12   0    4.39    1.02
 -10  12   0    2.49    0.80
 -10  12   0    2.46    0.68
  10  12   0    3.33    0.98
  10  12   0    2.58    0.84
  11 -12   0    1.47    0.73
 -11 -12   0    0.11    0.60
  11 -12   0    1.00    0.73
  11  12   0    0.60    0.67
  11  12   0    0.37    0.62
 -11  12   0    0.09    0.43
  11  12   0    0.46    0.80
 -11  12   0    1.11    0.73
 -12 -12   0    1.10    0.71
  12 -12   0    1.29    0.87
  12 -12   0    1.01    0.76
  12  12   0    0.75    0.66
 -12  12   0    1.16    0.72
  12  12   0    1.54    0.86
 -12  12   0    2.09    0.70
  12  12   0    1.57    0.69
  13 -12   0    0.12    0.60
  13 -12   0   -0.28    0.78
 -13 -12   0   -0.74    0.70
  13 -12   0   -0.07    0.59
  13  12   0    1.30    0.78
  13  12   0    0.42    0.65
  13  12   0   -0.24    0.80
 -13  12   0   -0.51    0.58
 -13  12   0    0.56    0.59
 -14 -12   0    0.71    0.72
  14 -12   0   -0.24    0.61
  14 -12   0   -0.21    0.67
  14 -12   0    0.35    0.88
 -14  12   0   -0.15    0.71
  14  12   0   -0.08    0.68
  14  12   0    1.25    0.78
 -14  12   0    0.49    0.66
  14  12   0    0.14    0.75
 -15 -12   0    0.04    0.73
  15 -12   0    1.82    0.87
  15 -12   0   -0.08    0.72
  15 -12   0   -0.51    0.66
 -15  12   0    0.01    0.78
  15  12   0    0.70    0.69
 -15  12   0   -0.51    0.75
  15  12   0    0.82    0.76
  16 -12   0    0.51    0.87
  16 -12   0   -0.02    1.01
  16 -12   0    1.60    0.95
 -16 -12   0    0.44    0.92
 -16  12   0   -1.20    0.76
  16  12   0   -0.49    1.71
  16  12   0   -0.86    0.86
  16  12   0   -0.06    0.63
 -16  12   0   -0.38    0.70
   0 -13   0    0.17    0.26
   0 -13   0   -0.31    0.59
   0  13   0   -0.09    0.26
   0  13   0   -0.51    0.68
   0  13   0    0.05    0.36
  -1 -13   0    0.36    0.29
  -1 -13   0    0.32    0.45
   1 -13   0    0.27    0.31
   1 -13   0   -0.41    0.39
   1  13   0    0.69    0.42
  -1  13   0    0.46    0.33
  -1  13   0    0.26    0.44
   1  13   0    0.67    0.44
   1  13   0    0.47    0.31
  -1  13   0   -0.08    0.38
  -2 -13   0    8.95    1.11
   2 -13   0    8.18    1.08
  -2 -13   0    5.50    0.62
   2 -13   0    5.82    0.81
  -2  13   0    5.77    1.04
   2  13   0    6.20    0.82
   2  13   0    7.71    1.08
  -2  13   0    6.79    0.95
   2  13   0    8.14    1.00
  -2  13   0    6.23    0.72
   3 -13   0    2.19    0.65
   3 -13   0    2.16    0.61
  -3 -13   0    3.30    0.54
  -3 -13   0    2.46    0.69
  -3  13   0    2.52    0.66
   3  13   0    1.93    0.62
  -3  13   0    3.20    0.56
   3  13   0    2.54    0.66
  -3  13   0    3.15    0.79
   3  13   0    3.30    0.68
   4 -13   0    2.45    0.76
  -4 -13   0    2.57    0.42
   4 -13   0    2.60    1.12
  -4 -13   0    2.84    0.69
  -4  13   0    2.03    0.50
   4  13   0    1.98    0.60
  -4  13   0    2.59    0.68
   4  13   0    2.57    0.66
   4  13   0    2.28    0.65
  -4  13   0    2.71    0.70
  -5 -13   0    2.54    0.80
   5 -13   0    3.71    0.90
   5 -13   0    2.17    0.68
  -5  13   0    1.87    0.49
   5  13   0    2.33    0.67
   5  13   0    1.86    0.61
   5  13   0    2.08    0.70
  -5  13   0    1.87    0.66
   6 -13   0    0.57    0.46
   6 -13   0   -0.24    0.51
  -6 -13   0   -0.66    0.59
  -6  13   0    1.16    0.72
  -6  13   0   -0.23    0.39
  -6  13   0    0.27    0.26
   6  13   0    0.03    0.42
   6  13   0   -0.14    0.39
   7 -13   0    0.42    0.57
   7 -13   0    0.71    0.46
  -7  13   0    0.49    0.32
   7  13   0   -0.35    0.50
   7  13   0    0.94    0.62
  -7  13   0   -0.08    0.50
   7  13   0    0.84    0.50
   8 -13   0    0.06    0.42
   8 -13   0    0.25    0.56
   8  13   0   -0.04    0.46
  -8  13   0    0.51    0.34
   8  13   0    0.60    0.57
  -8  13   0   -0.22    0.42
   8  13   0   -0.16    0.46
   9 -13   0    1.21    0.69
   9 -13   0   -0.03    0.52
  -9 -13   0    1.01    0.67
  -9  13   0    0.53    0.38
   9  13   0   -0.09    0.58
   9  13   0   -0.25    0.44
  -9  13   0    0.97    0.57
   9  13   0    0.63    0.68
 -10 -13   0    0.51    0.64
  10 -13   0   -0.24    0.53
  10 -13   0    0.53    0.64
 -10  13   0   -0.70    0.50
  10  13   0    0.34    0.54
  10  13   0    0.08    0.53
 -10  13   0   -0.38    0.38
  10  13   0    0.56    0.65
  11 -13   0    1.41    0.76
 -11 -13   0    1.82    1.09
 -11  13   0    1.38    1.27
  11  13   0   -0.24    0.79
  11  13   0    1.80    1.08
 -11  13   0    0.72    0.48
  11  13   0    0.69    0.63
  12 -13   0    1.24    0.84
 -12 -13   0    0.16    0.62
  12 -13   0    0.37    0.62
 -12  13   0    0.52    0.57
  12  13   0   -0.70    0.66
  12  13   0   -0.41    0.71
 -12  13   0   -0.62    0.59
  12  13   0   -1.00    0.58
 -13 -13   0    0.00    0.66
  13 -13   0    0.17    0.68
  13 -13   0   -0.90    0.81
  13 -13   0   -0.12    0.65
  13  13   0    0.09    0.83
 -13  13   0    0.63    0.62
 -13  13   0   -0.63    0.70
  13  13   0    0.47    0.80
  13  13   0   -1.09    0.60
 -14 -13   0    0.18    0.79
  14 -13   0    1.46    1.04
  14 -13   0    1.52    0.85
  14  13   0   -0.17    1.03
  14  13   0    0.71    0.77
  14  13   0    0.94    0.59
 -14  13   0   -0.80    0.76
 -14  13   0   -0.06    0.74
 -15 -13   0   -0.23    0.76
  15 -13   0    0.79    0.70
  15 -13   0   -0.41    0.94
  15 -13   0    0.89    0.71
  15  13   0    0.83    1.09
 -15  13   0   -0.91    0.81
  15  13   0   -1.28    0.57
  15  13   0    1.79    0.82
 -15  13   0   -0.05    0.81
  16  13   0    0.65    0.90
   0 -14   0    8.69    0.90
   0 -14   0   10.62    1.29
   0  14   0   10.07    0.95
   0  14   0   10.71    1.18
   0  14   0   10.26    1.32
   1 -14   0    2.21    0.58
  -1 -14   0    1.47    0.45
  -1 -14   0    1.61    0.67
   1 -14   0    2.94    0.82
   1  14   0    2.35    0.69
  -1  14   0    0.83    0.39
  -1  14   0    2.51    0.71
   1  14   0    1.23    0.45
  -1  14   0    2.26    0.68
   1  14   0    1.59    0.67
  -2 -14   0    0.37    0.29
   2 -14   0    0.62    0.51
   2 -14   0    0.01    0.32
  -2 -14   0    0.05    0.44
  -2  14   0    0.89    0.58
   2  14   0    0.66    0.50
  -2  14   0   -0.07    0.50
   2  14   0    1.17    0.50
  -2  14   0    0.03    0.29
   2  14   0    0.09    0.36
  -3 -14   0   -0.03    0.47
   3 -14   0   -0.30    0.41
   3 -14   0    0.30    0.48
  -3 -14   0   -0.14    0.24
  -3  14   0    0.47    0.53
   3  14   0    0.36    0.41
   3  14   0   -0.57    0.31
  -3  14   0    0.00    0.43
  -3  14   0    0.06    0.26
   3  14   0    0.37    0.36
  -4 -14   0   -0.34    0.52
   4 -14   0    0.26    0.42
  -4 -14   0    0.96    0.31
   4 -14   0    1.33    0.51
   4  14   0    0.84    0.49
   4  14   0    1.11    0.53
  -4  14   0    0.91    0.54
  -4  14   0    1.06    0.57
  -4  14   0    0.55    0.32
   4  14   0    1.98    0.66
  -5 -14   0    0.42    0.61
   5 -14   0    0.18    0.41
   5 -14   0    0.18    0.48
  -5  14   0   -0.37    0.42
  -5  14   0   -0.15    0.25
  -5  14   0    0.70    0.72
   5  14   0   -0.29    0.37
   5  14   0    0.06    0.41
   5  14   0   -0.23    0.49
   6 -14   0   -0.15    0.38
   6 -14   0    0.92    0.55
   6  14   0    0.58    0.56
  -6  14   0   -0.06    0.25
   6  14   0    0.51    0.50
  -6  14   0    0.70    0.51
   6  14   0    1.69    0.61
   7 -14   0    0.09    0.53
   7 -14   0    0.95    0.67
   7  14   0    0.61    0.60
   7  14   0    0.27    0.56
  -7  14   0    0.86    0.40
  -7  14   0    1.74    0.78
   7  14   0    0.76    0.51
   8 -14   0    0.90    0.66
   8 -14   0    0.61    0.51
  -8  14   0    0.24    0.53
   8  14   0   -0.25    0.49
   8  14   0   -0.11    0.46
   8  14   0    0.37    0.56
   9 -14   0    0.53    0.69
   9 -14   0    0.11    0.52
  -9  14   0    0.45    0.44
  -9  14   0    0.92    0.67
   9  14   0    1.07    0.67
   9  14   0   -0.14    0.55
   9  14   0    0.33    0.61
  10 -14   0    0.23    0.65
  10 -14   0    0.34    0.61
  10  14   0   -0.20    0.68
  10  14   0    1.27    0.75
  10  14   0    0.43    0.59
 -10  14   0    1.20    0.72
 -10  14   0    0.86    0.46
  11 -14   0   -0.04    0.68
 -11 -14   0    0.34    0.61
  11 -14   0    0.16    0.59
  11  14   0   -0.05    0.65
 -11  14   0    0.53    0.52
 -11  14   0    0.26    0.61
  11  14   0    0.26    0.73
  11  14   0   -0.36    0.55
  12 -14   0   -0.28    0.53
  12 -14   0    0.03    0.71
 -12 -14   0    0.04    0.69
 -12  14   0   -0.69    0.58
 -12  14   0    0.36    0.76
  12  14   0    0.30    0.72
  12  14   0    2.10    0.90
  12  14   0    1.17    0.75
  13 -14   0    0.25    0.72
  13 -14   0   -0.26    0.99
 -13 -14   0    0.57    0.84
  13 -14   0    0.05    0.70
  13  14   0   -0.35    0.71
  13  14   0   -0.32    0.71
 -13  14   0   -0.46    0.68
 -13  14   0   -0.58    0.68
  13  14   0   -1.07    0.72
  14 -14   0    0.42    0.79
 -14 -14   0    1.79    1.19
  14 -14   0   -0.86    1.23
  14  14   0    0.47    1.02
  14  14   0    0.43    1.07
 -14  14   0   -0.70    0.77
  14  14   0    0.65    0.85
  15 -14   0    1.20    0.94
  15 -14   0   -0.25    1.07
 -15 -14   0   -0.50    0.78
  15 -14   0   -0.69    0.82
 -15  14   0   -1.19    1.38
  15  14   0   -0.27    0.88
  15  14   0    0.30    0.74
 -15  14   0    1.25    0.91
  15  14   0    0.10    1.83
   0 -15   0    0.30    0.47
   0 -15   0   -0.24    0.24
   0  15   0   -0.44    0.28
   0  15   0    0.30    0.37
   0  15   0   -0.51    0.43
   1 -15   0    0.31    0.35
   1 -15   0    0.23    0.51
  -1 -15   0    0.91    0.35
  -1 -15   0    0.34    0.52
   1  15   0    0.58    0.51
   1  15   0   -0.66    0.44
  -1  15   0    0.42    0.27
  -1  15   0   -0.30    0.48
   1  15   0   -0.14    0.33
   2 -15   0    0.72    0.52
  -2 -15   0    0.25    0.56
  -2 -15   0    0.32    0.30
   2 -15   0   -0.21    0.32
   2  15   0   -0.06    0.35
  -2  15   0    0.16    0.34
  -2  15   0    0.68    0.76
   2  15   0    0.32    0.48
   2  15   0    0.17    0.52
  -2  15   0   -0.41    0.42
   3 -15   0    0.41    0.38
   3 -15   0    0.67    0.49
  -3 -15   0    0.49    0.37
  -3 -15   0    0.79    0.67
   3  15   0    1.25    0.59
  -3  15   0    0.77    0.52
  -3  15   0    1.00    0.74
   3  15   0    1.26    0.52
  -3  15   0    0.98    0.43
  -4 -15   0   -0.02    0.65
  -4 -15   0   -0.08    0.30
   4 -15   0    0.26    0.44
   4 -15   0   -0.05    0.42
  -4  15   0    0.17    0.55
  -4  15   0   -0.20    0.68
   4  15   0    0.97    0.61
  -4  15   0    0.61    0.36
   4  15   0   -0.03    0.43
   5 -15   0    0.61    0.50
   5 -15   0   -0.51    0.52
  -5  15   0    1.31    0.59
   5  15   0    0.35    0.48
   5  15   0   -0.32    0.39
   5  15   0   -0.14    0.49
  -5  15   0    0.03    0.27
   6 -15   0    0.84    0.56
   6 -15   0    1.93    0.74
  -6  15   0    0.75    0.38
  -6  15   0    0.88    0.59
   6  15   0    0.91    0.63
   6  15   0    1.00    0.67
   6  15   0    1.05    0.59
   7 -15   0    1.02    0.67
   7 -15   0   -0.80    0.36
   7  15   0    0.13    0.52
   7  15   0    0.30    0.57
   7  15   0    1.32    0.70
  -7  15   0    0.40    0.56
   8 -15   0    0.04    0.64
   8 -15   0    0.98    0.63
  -8  15   0    0.28    0.45
   8  15   0   -0.02    0.57
   8  15   0    1.00    0.79
   8  15   0   -0.12    0.62
  -8  15   0   -0.11    0.57
   9 -15   0   -0.06    0.56
   9 -15   0   -0.54    0.63
  -9  15   0    0.19    0.43
  -9  15   0   -0.54    0.53
   9  15   0    0.21    0.62
   9  15   0    0.91    0.59
   9  15   0   -0.11    0.62
  10 -15   0   -0.77    0.55
  10 -15   0    2.52    0.80
  10  15   0   -0.74    0.59
  10  15   0   -0.92    0.73
  10  15   0    0.80    0.72
 -10  15   0    0.35    0.63
  11 -15   0   -0.89    0.68
  11 -15   0   -0.36    0.55
  11  15   0   -0.67    0.70
 -11  15   0    0.06    0.69
  11  15   0    0.22    0.79
 -11  15   0   -0.29    0.55
  11  15   0   -1.00    0.59
  12 -15   0   -0.36    0.54
  12 -15   0    0.80    0.73
 -12  15   0   -1.12    0.59
 -12  15   0   -1.33    0.66
  12  15   0    0.78    0.86
  12  15   0    0.35    0.86
  12  15   0    0.06    0.74
  13 -15   0    0.02    0.77
  13 -15   0    0.36    1.03
  13  15   0   -0.67    0.82
 -13  15   0   -1.10    0.82
  13  15   0    0.87    0.96
 -13  15   0    0.99    0.87
  13  15   0    1.50    0.92
  14 -15   0   -0.97    0.81
  14 -15   0   -1.13    0.72
  14 -15   0   -1.22    0.95
  14  15   0    0.93    0.90
  14  15   0   -0.94    0.92
  14  15   0   -0.04    0.79
 -14  15   0    0.18    0.73
   0 -16   0   -0.55    0.61
   0 -16   0    0.23    0.34
   0  16   0    0.23    0.61
   0  16   0    0.53    0.48
   0  16   0    0.47    0.40
   1 -16   0    0.21    0.62
   1 -16   0   -0.07    0.35
  -1 -16   0    0.44    0.63
  -1 -16   0    0.91    0.40
  -1  16   0    0.75    0.43
  -1  16   0    0.73    0.51
   1  16   0    0.36    0.49
   1  16   0    0.09    0.55
  -1  16   0    0.46    0.61
   1  16   0    0.51    0.42
  -2 -16   0    0.65    0.36
   2 -16   0    0.55    0.56
  -2 -16   0    0.06    0.67
   2 -16   0   -0.70    0.31
   2  16   0   -0.45    0.50
   2  16   0    0.20    0.47
   2  16   0   -0.05    0.47
  -2  16   0   -0.28    0.45
  -2  16   0    0.17    0.33
  -2  16   0   -0.28    0.71
   3 -16   0    0.37    0.42
  -3 -16   0   -0.30    0.71
   3 -16   0    0.34    0.57
  -3 -16   0    0.07    0.34
  -3  16   0   -0.05    0.38
  -3  16   0    0.44    0.84
   3  16   0    0.54    0.75
   3  16   0   -0.85    0.38
   3  16   0   -0.24    0.44
  -3  16   0   -0.19    0.33
   4 -16   0    1.49    0.73
   4 -16   0    0.74    0.55
   4  16   0    1.98    0.80
  -4  16   0    2.07    0.55
   4  16   0    1.89    0.71
  -4  16   0    1.84    0.72
   5 -16   0    2.44    0.78
   5 -16   0    0.71    0.64
  -5  16   0    1.14    0.75
  -5  16   0    1.25    0.50
   5  16   0    1.70    0.75
   5  16   0    0.54    0.55
   5  16   0    0.63    0.64
   6 -16   0   -0.22    0.62
   6 -16   0    0.73    0.58
   6  16   0    0.70    0.57
  -6  16   0   -0.05    0.50
  -6  16   0   -0.80    0.43
   6  16   0    0.12    0.51
   6  16   0    0.48    0.57
   7 -16   0    0.01    0.47
   7 -16   0    1.24    0.73
   7  16   0    0.43    0.55
   7  16   0    0.78    0.62
  -7  16   0    0.80    0.69
  -7  16   0    0.60    0.48
   8 -16   0    0.60    0.63
   8 -16   0    0.25    0.64
   8  16   0    1.57    0.73
   8  16   0    0.17    0.63
   8  16   0    1.66    0.72
  -8  16   0    1.44    0.78
  -8  16   0    0.89    0.51
   9 -16   0    0.54    0.66
   9 -16   0   -1.22    0.67
   9  16   0   -0.11    0.64
   9  16   0    0.70    0.65
  -9  16   0   -0.63    0.65
   9  16   0    0.29    0.70
  10 -16   0   -0.93    0.60
  10 -16   0    0.21    0.56
 -10  16   0   -0.59    0.68
  10  16   0    0.95    0.70
  10  16   0   -1.37    0.95
 -10  16   0    0.24    0.59
  10  16   0    1.13    0.81
  11 -16   0    0.94    0.89
  11 -16   0   -0.74    0.65
  11  16   0   -1.12    0.75
 -11  16   0   -0.73    0.65
  11  16   0   -1.02    0.66
  11  16   0   -0.47    0.78
 -11  16   0   -0.41    0.57
  12 -16   0    0.44    1.11
  12 -16   0    0.37    0.80
 -12  16   0   -0.84    0.73
  12  16   0    0.00    0.71
  12  16   0   -0.24    0.90
  12  16   0    1.94    0.97
  13 -16   0   -0.04    0.69
  13 -16   0    1.51    0.90
  13 -16   0    1.04    1.29
  13  16   0    0.30    0.90
  13  16   0    0.14    0.79
 -13  16   0   -0.95    0.77
  13  16   0   -0.49    0.73
   0 -17   0   -0.83    0.59
   0 -17   0    0.40    0.42
   0  17   0   -0.68    0.65
   0  17   0   -0.12    0.46
   0  17   0   -0.07    0.37
  -1 -17   0   -1.46    0.69
   1 -17   0    0.00    0.37
   1 -17   0    0.61    0.61
  -1 -17   0   -0.63    0.35
  -1  17   0    0.88    0.68
   1  17   0    0.12    0.38
   1  17   0   -0.33    0.44
   1  17   0   -0.28    0.59
  -1  17   0    0.09    0.47
   2 -17   0   -0.40    0.38
   2 -17   0    0.76    0.74
  -2 -17   0    0.11    0.33
  -2 -17   0    0.10    0.78
   2  17   0   -0.22    0.54
   2  17   0   -0.10    0.59
   2  17   0   -0.64    0.40
  -2  17   0    0.70    0.60
  -2  17   0    0.35    0.89
   3 -17   0   -0.43    0.32
  -3 -17   0    0.05    0.39
   3 -17   0    0.37    0.69
  -3  17   0   -0.10    0.46
   3  17   0    0.34    0.71
  -3  17   0    0.99    0.85
   3  17   0    0.03    0.56
   3  17   0    0.14    0.50
   4 -17   0   -0.98    0.65
   4 -17   0   -0.05    0.46
  -4  17   0    0.28    0.40
  -4  17   0   -0.02    0.48
   4  17   0    0.13    0.55
   4  17   0   -0.65    0.54
   4  17   0    0.12    0.61
   5 -17   0   -0.25    0.47
   5 -17   0    0.37    0.77
   5  17   0    1.07    0.69
   5  17   0    1.36    0.83
  -5  17   0    0.83    0.43
   5  17   0    0.50    0.66
  -5  17   0   -0.28    0.47
   6 -17   0    0.73    0.87
  -6  17   0    2.62    0.89
  -6  17   0    1.63    0.53
   6  17   0    0.86    0.94
   6  17   0    1.39    0.68
   6  17   0    1.43    0.82
   7 -17   0   -0.26    0.94
   7 -17   0   -0.36    0.50
  -7  17   0    0.31    0.45
   7  17   0    0.43    0.72
   7  17   0    1.11    0.78
   7  17   0    1.16    0.78
   8 -17   0   -0.33    0.88
   8 -17   0    0.26    0.62
   8  17   0   -0.52    0.68
   8  17   0   -0.81    0.61
  -8  17   0   -0.13    0.52
  -8  17   0    1.28    0.75
   8  17   0    1.40    0.85
   9 -17   0   -0.06    0.79
   9 -17   0    0.99    0.74
  -9  17   0   -1.01    0.57
   9  17   0   -0.28    0.63
   9  17   0    0.44    0.87
  10 -17   0    0.45    0.75
  10 -17   0    0.48    0.77
  10  17   0   -0.33    0.65
  10  17   0    0.18    0.81
 -10  17   0   -0.37    0.71
  10  17   0    0.49    0.84
  11 -17   0   -1.42    0.77
  11  17   0    0.48    0.76
  11  17   0   -0.33    0.77
  11  17   0    0.26    0.75
  12 -17   0    0.25    0.74
  12 -17   0    1.53    0.82
  12  17   0   -0.61    0.74
  12  17   0    2.01    0.96
 -12  17   0   -0.78    0.64
   0 -18   0    0.18    0.41
   0 -18   0    0.18    0.74
   0  18   0   -0.98    0.78
   0  18   0   -0.12    0.57
   0  18   0    0.01    0.44
  -1 -18   0   -0.93    0.97
   1 -18   0   -0.36    0.41
  -1 -18   0    0.06    0.42
   1 -18   0    0.82    0.72
   1  18   0    1.16    0.75
   1  18   0    0.09    0.54
  -1  18   0   -0.70    0.42
  -1  18   0   -0.82    0.61
   1  18   0   -0.11    0.45
  -2 -18   0    0.05    0.43
   2 -18   0   -0.38    0.39
   2 -18   0    0.47    0.75
  -2  18   0   -0.22    0.57
  -2  18   0   -0.33    0.37
   2  18   0    0.68    0.64
   2  18   0    0.30    0.68
   2  18   0   -0.52    0.50
   3 -18   0    0.34    0.72
   3 -18   0   -0.02    0.41
  -3  18   0    0.32    0.46
   3  18   0   -0.23    0.62
  -3  18   0    1.15    0.63
   3  18   0   -0.55    0.72
   3  18   0   -0.34    0.50
   4 -18   0    0.44    0.94
   4 -18   0   -0.36    0.52
  -4  18   0    1.10    0.57
   4  18   0   -0.32    0.61
  -4  18   0    0.05    0.42
   4  18   0    0.59    0.80
   4  18   0    0.45    0.61
   5 -18   0    1.26    0.91
   5 -18   0    0.44    0.66
   5  18   0    1.63    0.77
   5  18   0   -0.79    0.84
  -5  18   0    0.38    0.62
  -5  18   0    1.51    0.59
   5  18   0    0.89    0.67
   6 -18   0    0.42    0.63
   6 -18   0    1.79    1.00
  -6  18   0    0.57    0.48
  -6  18   0    0.06    0.77
   6  18   0    2.18    0.76
   6  18   0    2.07    0.87
   6  18   0    0.48    0.76
   7 -18   0    1.27    0.71
   7 -18   0    0.95    0.91
   7  18   0    0.31    0.74
   7  18   0    1.12    1.56
  -7  18   0   -0.85    0.47
  -7  18   0   -0.29    0.69
   7  18   0   -0.07    0.66
   8 -18   0    0.21    0.58
   8 -18   0    1.43    1.06
  -8  18   0   -0.28    0.74
   8  18   0    0.03    0.74
   8  18   0    1.25    0.79
   8  18   0    2.11    0.97
   9 -18   0    1.43    0.65
   9 -18   0   -1.39    0.85
  -9  18   0   -1.04    0.72
   9  18   0    1.37    0.82
   9  18   0   -0.23    0.73
   9  18   0    1.38    0.99
  10 -18   0   -0.23    1.17
  10 -18   0   -0.78    0.83
 -10  18   0   -1.16    0.67
  10  18   0    0.93    0.87
  10  18   0    2.04    0.85
  10  18   0   -1.15    0.82
  11 -18   0    3.21    1.44
  11 -18   0    1.04    0.80
  11  18   0   -0.61    1.47
  11  18   0   -0.07    0.78
 -11  18   0   -0.04    0.91
   0 -19   0   -0.24    0.55
   0  19   0    0.84    0.65
   0  19   0    0.17    0.51
  -1 -19   0    0.87    0.50
   1 -19   0   -1.16    0.79
   1 -19   0   -0.06    0.56
   1  19   0   -1.32    0.83
   1  19   0   -0.31    0.60
  -1  19   0   -0.25    0.46
   1  19   0   -0.93    0.50
  -1  19   0   -0.03    0.67
  -2 -19   0   -0.23    0.49
   2 -19   0    1.27    1.04
   2 -19   0    0.68    0.55
   2  19   0    0.11    0.54
   2  19   0    0.16    0.85
  -2  19   0   -0.30    0.62
   2  19   0    0.45    0.66
  -2  19   0    0.92    0.51
   3 -19   0   -0.33    0.65
   3 -19   0    0.21    0.99
   3  19   0    0.05    0.95
   3  19   0    0.28    0.65
   3  19   0    0.78    0.72
  -3  19   0    1.23    0.74
  -3  19   0    0.55    0.55
   4 -19   0    0.22    0.55
   4 -19   0    0.85    1.14
  -4  19   0    0.08    0.73
  -4  19   0   -0.88    0.44
   4  19   0    0.68    0.68
   4  19   0    1.28    1.02
   4  19   0   -0.50    0.62
   5 -19   0    0.92    0.62
   5 -19   0   -0.32    1.08
   5  19   0    1.66    0.93
   5  19   0    1.12    0.80
   5  19   0    1.23    0.83
  -5  19   0   -0.14    0.74
  -5  19   0   -0.11    0.53
   6 -19   0    0.04    0.61
   6 -19   0    1.16    1.10
   6  19   0    1.06    0.89
   6  19   0   -0.91    0.95
  -6  19   0    0.65    0.77
   6  19   0   -0.19    0.75
   7 -19   0   -0.49    0.92
   7 -19   0    1.20    0.71
  -7  19   0    0.32    0.67
   7  19   0   -0.02    0.73
   7  19   0    0.54    0.91
   7  19   0    0.47    0.79
   8 -19   0   -0.29    0.59
   8 -19   0    0.57    1.14
   8  19   0    0.21    0.88
   8  19   0    0.37    0.84
  -8  19   0   -0.03    0.75
   8  19   0   -1.25    0.86
   9 -19   0   -0.54    0.96
   9 -19   0   -0.19    0.62
   9  19   0    1.48    0.95
   9  19   0    0.01    0.78
  -9  19   0    0.44    0.73
   9  19   0   -0.89    0.84
  10 -19   0    0.35    0.68
  10 -19   0   -1.69    1.07
  10  19   0    0.01    1.54
  10  19   0    0.44    0.83
 -10  19   0   -1.15    0.80
   0 -20   0   -0.10    0.65
   0  20   0    0.38    1.04
   0  20   0    0.86    0.62
   1 -20   0   -0.06    0.59
  -1 -20   0    0.89    0.71
  -1  20   0   -0.54    0.64
   1  20   0    0.37    0.66
   2 -20   0   -0.08    1.76
   2 -20   0   -0.14    0.61
   2  20   0    0.68    1.02
   2  20   0    1.31    0.69
  -2  20   0    1.37    0.71
  -2  20   0    0.21    0.77
   3 -20   0   -0.44    1.24
   3 -20   0    0.48    0.67
   3  20   0    1.96    0.90
   3  20   0   -0.44    1.15
  -3  20   0    2.14    1.02
   3  20   0    0.47    0.74
   4 -20   0    0.50    0.56
   4 -20   0   -0.49    1.16
   4  20   0   -0.02    0.94
  -4  20   0    0.03    0.80
   4  20   0    1.68    1.08
   5 -20   0    0.73    1.20
   5 -20   0    0.33    0.61
   5  20   0    1.70    1.21
   5  20   0    0.36    0.77
   5  20   0    1.92    0.83
  -5  20   0    2.43    0.94
   6 -20   0    1.89    1.36
   6 -20   0   -0.50    0.54
  -6  20   0   -0.35    0.78
   6  20   0   -0.33    1.20
   6  20   0    1.77    1.02
   6  20   0   -0.86    0.82
   7 -20   0    0.55    0.68
   7 -20   0   -2.17    1.18
  -7  20   0    0.98    0.79
   7  20   0    0.23    1.18
   7  20   0    0.69    0.83
   7  20   0   -0.38    0.86
   8 -20   0    0.57    1.17
   8 -20   0    0.10    0.66
   8  20   0   -1.76    0.95
  -8  20   0   -0.33    0.89
   8  20   0   -0.71    0.80
   9 -20   0    1.48    1.14
   9  20   0    2.07    1.11
  -9  20   0    1.19    0.87
   9  20   0    0.54    1.51
   0 -21   0    0.08    1.01
   0  21   0    0.25    0.77
   1 -21   0    0.33    0.74
   1  21   0    1.99    0.97
  -1  21   0   -0.03    0.73
   2 -21   0   -0.21    0.67
   2  21   0    1.33    0.98
  -2  21   0   -0.74    0.78
   2  21   0   -1.00    0.78
   3 -21   0    0.71    0.72
  -3  21   0    1.18    0.88
   3  21   0   -0.37    0.79
   3  21   0    0.22    0.81
   4 -21   0   -0.37    0.62
  -4  21   0   -1.04    0.65
   4  21   0    0.60    0.82
   4  21   0    1.01    0.91
   5 -21   0   -1.93    1.46
   5 -21   0    0.31    0.70
   5  21   0    1.48    0.97
   5  21   0    0.46    1.66
  -5  21   0   -0.88    0.69
   5  21   0    0.90    0.98
   6 -21   0    1.30    0.87
   6 -21   0    2.70    1.60
   6  21   0    2.34    0.99
  -6  21   0    1.05    0.85
   7 -21   0   -1.64    1.42
   7 -21   0    0.49    0.67
  -7  21   0   -0.05    0.94
   7  21   0    0.81    0.96
   7  21   0    0.35    1.27
   0  22   0    0.72    0.82
   1  22   0    0.26    0.84
  -1  22   0   -1.02    0.79
   2 -22   0   -0.16    0.71
   2  22   0   -0.02    0.91
  -2  22   0   -0.23    0.85
   3 -22   0    0.25    0.68
  -3  22   0   -0.27    0.74
  -4  22   0    0.43    0.93
  19   0  -1    2.55    1.11
 -19   0   1    1.03    0.90
  19   0  -1    2.24    0.78
  18   0  -1   -1.23    0.64
  18   0  -1    0.30    0.48
 -18   0   1    0.07    0.63
 -17   0   1    1.95    0.89
  17   0  -1    0.67    0.53
  17   0  -1    1.54    0.85
  16   0  -1    1.66    0.75
 -16   0   1   -0.01    0.65
  16   0  -1    0.20    0.53
  16   0  -1    1.66    0.87
 -15   0   1    0.81    0.70
  15   0  -1    0.83    0.52
  15   0  -1    1.02    0.70
  15   0  -1   -0.09    0.50
 -14   0   1    1.03    0.63
  14   0  -1   -0.29    0.38
  14   0  -1   -0.85    0.47
  14   0  -1    0.35    0.41
  13   0  -1    1.14    0.42
  13   0  -1    0.08    0.39
  13   0  -1    0.93    0.42
 -13   0   1    0.04    0.42
  13   0  -1    0.24    0.49
  12   0  -1   -0.04    0.27
  12   0  -1    0.27    0.30
  12   0  -1    0.26    0.28
  12   0  -1   -0.27    0.35
 -12   0   1    0.19    0.42
  11   0  -1    1.62    0.56
  11   0  -1    2.34    0.52
  11   0  -1    2.11    0.46
  11   0  -1    1.21    0.44
 -11   0   1    1.62    0.58
  10   0  -1   -0.27    0.22
  10   0  -1   -0.14    0.20
 -10   0   1   -0.31    0.24
  10   0  -1   -0.12    0.33
  10   0  -1    0.38    0.24
   9   0  -1    0.75    0.35
   9   0  -1    1.08    0.47
   9   0  -1    0.84    0.28
  -9   0   1    1.23    0.45
   9   0  -1    0.26    0.25
  -8   0   1   -0.21    0.15
   8   0  -1    0.14    0.22
   8   0  -1   -0.19    0.13
   8   0  -1    0.12    0.18
   8   0  -1    0.08    0.17
   7   0  -1    3.10    0.40
  -7   0   1    2.67    0.47
   7   0  -1    2.12    0.35
   7   0  -1    3.38    0.49
   7   0  -1    3.12    0.35
   6   0  -1    0.07    0.12
   6   0  -1    0.01    0.13
  -6   0   1    0.11    0.17
   6   0  -1    0.00    0.11
  -6   0   1    0.00    0.10
  -6   0   1    0.10    0.14
  -5   0   1   10.02    0.61
   5   0  -1   10.45    0.60
   5   0  -1    9.58    0.51
   5   0  -1   10.64    0.69
  -5   0   1    9.99    0.67
  -5   0   1   10.25    0.68
   5   0  -1    9.83    0.57
   4   0  -1   -0.05    0.06
  -4   0   1    0.09    0.11
  -4   0   1   -0.03    0.06
   4   0  -1    0.05    0.10
   4   0  -1   -0.09    0.08
  -4   0   1   -0.01    0.09
   4   0  -1    0.01    0.07
  -4   0   1    0.13    0.07
   3   0  -1   17.08    0.69
   3   0  -1   18.19    0.77
  -3   0   1   17.16    0.73
  -3   0   1   17.46    0.76
   3   0  -1   16.71    0.62
  -3   0   1   15.80    0.60
   3   0  -1   17.26    0.68
  -2   0   1    0.02    0.05
  -2   0   1    0.29    0.10
  -2   0   1   -0.08    0.05
   2   0  -1   -0.09    0.04
   2   0  -1    0.16    0.09
   2   0  -1    0.02    0.06
   2   0  -1   -0.06    0.05
   2   0  -1   -0.02    0.05
   2   0  -1    0.08    0.07
  -1   0  -1  199.82    5.08
  -1   0  -1  197.17    5.08
  -1   0  -1  198.60    5.09
  -2   0  -1    0.02    0.07
   2   0   1    0.12    0.08
   2   0   1    0.10    0.08
  -2   0  -1    0.07    0.10
   2   0   1    0.09    0.07
   2   0   1    0.04    0.08
  -3   0  -1   10.46    0.58
  -3   0  -1   10.63    0.51
   3   0   1   11.30    0.54
   3   0   1   10.19    0.40
  -3   0  -1   10.21    0.59
   3   0   1   10.42    0.39
   3   0   1   10.67    0.51
   4   0   1    0.02    0.07
  -4   0  -1    0.08    0.12
  -4   0  -1    0.04    0.11
   4   0   1    0.06    0.11
   4   0   1    0.21    0.12
   4   0   1    0.05    0.10
   5   0   1    3.37    0.45
   5   0   1    2.96    0.29
  -5   0  -1    3.60    0.43
   5   0   1    2.80    0.27
  -5   0  -1    3.90    0.45
   5   0   1    2.81    0.32
   6   0   1    0.05    0.12
   6   0   1    0.24    0.12
   6   0   1    0.12    0.14
  -6   0  -1   -0.26    0.13
  -6   0  -1   -0.18    0.14
   6   0   1   -0.14    0.14
   7   0   1    0.63    0.30
   7   0   1    1.10    0.28
  -7   0  -1    1.18    0.33
  -7   0  -1    1.39    0.36
   7   0   1    1.50    0.32
   8   0   1    0.11    0.14
  -8   0  -1    0.01    0.17
  -8   0  -1   -0.10    0.23
   8   0   1    0.21    0.23
   8   0   1   -0.16    0.13
   8   0   1   -0.31    0.16
   9   0   1    7.47    0.66
   9   0   1    8.07    0.91
  -9   0  -1    8.04    0.90
   9   0   1    8.54    0.70
   9   0   1    8.01    0.64
  -9   0  -1    7.00    0.85
  10   0   1   -0.02    0.21
 -10   0  -1   -0.01    0.34
  10   0   1    0.38    0.25
  10   0   1    0.33    0.26
  10   0   1   -0.15    0.34
  11   0   1    0.38    0.31
  11   0   1    0.01    0.30
 -11   0  -1    0.20    0.42
  11   0   1    0.38    0.47
  11   0   1    0.67    0.34
  12   0   1   -0.18    0.27
 -12   0  -1    0.06    0.41
  12   0   1   -0.41    0.26
  12   0   1   -0.17    0.30
  12   0   1   -0.07    0.42
  13   0   1   10.48    0.96
  13   0   1   13.50    1.43
  13   0   1   10.22    0.95
 -13   0  -1   11.02    1.37
  13   0   1   11.54    1.08
  14   0   1   -0.03    0.35
  14   0   1    0.02    0.51
  14   0   1    0.12    0.35
  14   0   1   -0.72    0.39
 -14   0  -1   -0.51    0.40
  15   0   1    2.33    0.60
 -15   0  -1    1.26    0.77
  15   0   1    2.61    1.02
  15   0   1    2.58    1.20
  16   0   1   -0.06    0.39
  16   0   1   -1.07    0.64
  16   0   1   -0.58    0.61
 -16   0  -1    0.24    0.61
  17   0   1    5.94    1.38
  17   0   1    7.47    1.18
 -17   0  -1    6.11    1.42
  18   0   1    0.33    0.87
  18   0   1   -0.32    0.99
 -18   0  -1    0.20    0.68
 -19   0  -1   -0.04    0.84
  19   0   1   -0.16    0.97
  19   0   1    0.47    0.72
  19  -1  -1    0.41    0.82
 -19  -1   1    0.07    0.81
  19  -1  -1    0.76    0.67
  19   1  -1    0.68    0.58
  19   1  -1    1.41    0.88
 -19   1   1    0.48    0.74
  18  -1  -1    0.03    0.70
  18  -1  -1   -0.02    0.40
 -18  -1   1   -0.39    0.62
  18   1  -1   -0.30    0.79
  18   1  -1    0.44    0.47
 -18   1   1    0.17    0.64
  17  -1  -1    0.09    0.66
  17  -1  -1   -0.23    0.92
 -17  -1   1    1.33    0.77
  17  -1  -1    0.06    0.54
  17   1  -1    0.00    0.46
 -17   1   1    0.96    0.69
  17   1  -1    0.48    0.64
  16  -1  -1   -0.04    0.51
  16  -1  -1    1.16    0.52
  16  -1  -1   -0.28    0.68
 -16  -1   1   -0.14    0.56
  16   1  -1    1.69    0.65
 -16   1   1   -0.44    0.62
  16   1  -1   -0.17    0.76
  15  -1  -1    0.95    0.61
  15  -1  -1    1.88    0.89
 -15  -1   1    3.67    0.98
  15   1  -1    1.89    0.71
  15   1  -1    1.66    0.56
 -15   1   1    2.32    0.84
  15   1  -1    2.14    0.81
  14  -1  -1    3.73    0.84
  14  -1  -1    1.61    0.74
 -14  -1   1    1.96    0.75
  14  -1  -1    2.54    0.62
  14   1  -1    3.16    0.86
  14   1  -1    2.53    0.57
  14   1  -1    3.64    0.82
 -14   1   1    2.83    0.86
  13  -1  -1    6.82    1.20
  13  -1  -1    6.79    0.98
  13  -1  -1    6.31    0.81
  13  -1  -1    4.77    0.75
 -13  -1   1    5.72    1.07
 -13   1   1    6.63    1.15
  13   1  -1    4.33    1.04
  13   1  -1    7.74    0.87
  13   1  -1    6.48    0.75
  13   1  -1    5.99    0.99
  12  -1  -1   10.42    1.01
  12  -1  -1   10.19    1.20
  12  -1  -1    8.85    0.87
 -12  -1   1    8.91    1.11
  12  -1  -1    7.42    0.91
  12   1  -1    8.87    1.16
  12   1  -1    9.84    0.81
  12   1  -1   10.68    1.04
 -12   1   1    8.94    1.15
  12   1  -1    8.48    0.88
  11  -1  -1   11.27    0.86
  11  -1  -1   10.52    0.96
 -11  -1   1   11.72    1.22
  11  -1  -1   11.67    1.04
  11  -1  -1   10.86    1.15
  11   1  -1   12.15    1.03
  11   1  -1   10.74    1.14
 -11   1   1   12.86    1.24
  11   1  -1   10.99    0.93
 -10  -1   1   11.52    1.14
  10  -1  -1   14.00    0.93
  10  -1  -1   12.97    0.99
  10  -1  -1   10.89    0.89
  10  -1  -1   13.42    1.17
  10   1  -1   12.45    0.94
  10   1  -1   12.28    0.98
 -10   1   1   15.23    1.21
  10   1  -1   14.49    0.82
  10   1  -1   13.11    1.18
  -9  -1   1   19.67    1.35
   9  -1  -1   20.34    1.18
   9  -1  -1   18.82    1.26
   9  -1  -1   19.73    1.35
   9  -1  -1   16.69    1.51
   9   1  -1   21.08    1.20
   9   1  -1   19.14    1.32
  -9   1   1   19.10    1.29
  -9   1   1   20.75    1.36
   9   1  -1   21.33    0.96
   9   1  -1   17.19    1.52
   8  -1  -1    4.86    0.50
   8  -1  -1    3.86    0.60
  -8  -1   1    4.90    0.67
   8  -1  -1    4.19    0.48
   8  -1  -1    5.37    0.56
   8   1  -1    4.86    0.64
   8   1  -1    4.06    0.49
  -8   1   1    3.97    0.57
   8   1  -1    5.90    0.44
   8   1  -1    4.84    0.55
  -8   1   1    4.41    0.61
   7  -1  -1    4.76    0.47
   7  -1  -1    5.46    0.48
   7  -1  -1    5.39    0.52
  -7  -1   1    5.04    0.59
   7  -1  -1    4.38    0.57
  -7   1   1    4.57    0.56
  -7   1   1    5.01    0.57
   7   1  -1    3.85    0.43
   7   1  -1    5.06    0.52
   7   1  -1    4.96    0.39
   7   1  -1    4.74    0.58
   6  -1  -1    4.13    0.42
   6  -1  -1    4.22    0.43
  -6  -1   1    3.86    0.49
  -6  -1   1    4.18    0.35
   6  -1  -1    4.63    0.40
   6  -1  -1    3.54    0.47
  -6   1   1    3.68    0.46
   6   1  -1    4.53    0.42
  -6   1   1    4.41    0.51
   6   1  -1    4.28    0.50
   6   1  -1    4.28    0.44
   6   1  -1    3.75    0.32
  -6   1   1    4.56    0.36
   5  -1  -1   57.37    1.91
   5  -1  -1   56.87    1.89
   5  -1  -1   57.53    1.83
   5  -1  -1   57.39    2.08
  -5  -1   1   57.08    1.72
  -5  -1   1   56.42    2.04
   5   1  -1   57.38    1.70
   5   1  -1   56.73    2.02
   5   1  -1   59.07    1.94
  -5   1   1   56.61    1.99
   5   1  -1   59.25    1.88
  -5   1   1   58.98    2.09
   4  -1  -1    1.68    0.22
  -4  -1   1    2.03    0.18
   4  -1  -1    2.25    0.25
   4  -1  -1    2.20    0.29
   4  -1  -1    1.97    0.25
  -4  -1   1    2.08    0.22
  -4  -1   1    1.86    0.27
  -4   1   1    2.12    0.26
   4   1  -1    2.14    0.18
   4   1  -1    1.78    0.24
  -4   1   1    1.93    0.28
   4   1  -1    1.66    0.24
  -4   1   1    2.10    0.22
   4   1  -1    2.02    0.27
  -3  -1   1   76.43    2.27
   3  -1  -1   75.20    2.15
   3  -1  -1   75.91    2.30
   3  -1  -1   79.82    2.22
  -3  -1   1   75.62    2.01
   3  -1  -1   77.03    2.20
  -3  -1   1   63.58    2.30
   3   1  -1   77.78    2.22
   3   1  -1   74.59    2.01
   3   1  -1   77.76    2.18
   3   1  -1   76.09    2.25
  -3   1   1   78.54    2.31
  -3   1   1   75.24    2.15
  -3   1   1   76.19    2.22
  -2  -1   1   74.65    2.17
  -2  -1   1   79.00    2.15
   2  -1  -1   77.03    2.15
   2  -1  -1   76.66    2.15
   2  -1  -1   76.62    2.12
   2  -1  -1   77.24    2.18
  -2  -1   1   74.17    1.97
   2  -1  -1   76.76    2.10
  -2  -1   1   74.83    2.14
   2   1  -1   76.14    2.14
  -2   1   1   77.22    2.18
   2   1  -1   74.22    1.97
   2   1  -1   79.12    2.17
  -2   1   1   77.59    2.13
  -2   1   1   77.04    2.09
  -2   1   1   76.34    2.31
   2   1  -1   74.99    2.12
   0  -1  -1    0.03    0.11
  -1  -1  -1  881.84   23.09
  -1  -1  -1  983.18   23.12
   2  -1   1  142.23    3.82
   2  -1   1  139.99    3.87
  -2  -1  -1  143.78    3.58
  -2  -1  -1  145.03    3.68
  -2  -1  -1  140.92    3.87
   2  -1   1  144.05    3.63
  -2  -1  -1  144.99    3.79
  -2  -1  -1  136.20    3.63
   2  -1   1  137.59    3.72
   2  -1   1  143.57    3.80
   2  -1   1  144.59    3.63
   2   1   1  140.46    3.78
  -2   1  -1  134.95    3.56
  -2   1  -1  140.68    3.88
   2   1   1  143.78    3.64
   2   1   1  146.16    3.63
   2   1   1  139.35    3.67
  -2   1  -1  143.70    3.81
   2   1   1  142.15    4.26
  -2   1  -1  135.46    3.76
   2   1   1  137.18    3.84
  -3  -1  -1    6.69    0.34
  -3  -1  -1    6.11    0.24
   3  -1   1    6.67    0.31
  -3  -1  -1    6.16    0.42
  -3  -1  -1    5.81    0.45
   3  -1   1    5.64    0.30
   3  -1   1    6.62    0.41
   3   1   1    6.46    0.43
  -3   1  -1    5.64    0.39
  -3   1  -1    6.30    0.41
   3   1   1    5.58    0.33
  -3   1  -1    6.05    0.22
   3   1   1    6.13    0.33
   3   1   1    6.15    0.30
   3   1   1    6.44    0.32
  -3   1  -1    5.43    0.43
   4  -1   1   43.51    1.35
  -4  -1  -1   43.41    1.64
   4  -1   1   43.93    1.49
   4  -1   1   44.41    1.65
  -4  -1  -1   43.72    1.37
  -4  -1  -1   42.84    1.58
   4   1   1   43.86    1.59
  -4   1  -1   44.38    1.67
  -4   1  -1   45.69    1.59
   4   1   1   45.23    1.38
   4   1   1   42.87    1.36
   4   1   1   42.98    1.41
   4   1   1   41.78    1.47
  -5  -1  -1  224.63    6.38
   5  -1   1  229.54    6.12
   5  -1   1  224.10    5.96
   5  -1   1  227.54    5.96
  -5  -1  -1  222.43    6.30
   5   1   1  231.48    6.01
   5   1   1  228.23    6.33
  -5   1  -1  223.32    6.40
  -5   1  -1  223.37    6.28
   5   1   1  222.75    5.93
   5   1   1  230.99    5.96
  -6  -1  -1   32.79    1.50
   6  -1   1   32.40    1.22
   6  -1   1   32.14    1.56
   6  -1   1   32.16    1.23
   6  -1   1   32.15    1.30
  -6  -1  -1   34.15    1.56
   6   1   1   34.05    1.21
   6   1   1   31.85    1.25
   6   1   1   32.66    1.50
  -6   1  -1   32.88    1.56
  -6   1  -1   34.47    1.52
   6   1   1   33.54    1.19
   7  -1   1   41.02    1.91
   7  -1   1   40.33    1.51
   7  -1   1   42.48    1.60
   7  -1   1   39.53    1.47
  -7  -1  -1   37.31    1.82
   7   1   1   40.23    1.53
   7   1   1   39.54    1.45
   7   1   1   40.09    1.81
  -7   1  -1   36.66    1.80
  -7   1  -1   39.31    1.80
   7   1   1   39.87    1.43
   8  -1   1    1.19    0.29
  -8  -1  -1    1.45    0.47
   8  -1   1    0.83    0.25
   8  -1   1    0.51    0.26
   8  -1   1    0.80    0.23
   8   1   1    1.39    0.27
  -8   1  -1    1.03    0.37
   8   1   1    1.18    0.24
   8   1   1    0.87    0.36
  -8   1  -1    0.78    0.36
   8   1   1    1.23    0.30
   9  -1   1   29.69    1.73
   9  -1   1   29.51    1.37
   9  -1   1   28.60    1.31
   9  -1   1   29.05    1.37
  -9  -1  -1   29.09    1.74
  -9   1  -1   29.46    1.71
  -9   1  -1   26.08    1.63
   9   1   1   29.09    1.24
   9   1   1   28.26    1.30
   9   1   1   27.45    1.65
   9   1   1   28.85    1.37
  10  -1   1   17.63    1.09
  10  -1   1   17.66    1.10
  10  -1   1   18.01    1.05
  10  -1   1   18.04    1.43
 -10  -1  -1   19.40    1.49
  10   1   1   17.93    1.13
  10   1   1   17.95    1.43
 -10   1  -1   18.75    1.42
 -10   1  -1   16.36    1.38
  10   1   1   19.01    1.02
  11  -1   1    5.15    0.75
  11  -1   1    3.81    0.64
  11  -1   1    3.71    0.60
  11  -1   1    3.92    1.41
 -11  -1  -1    4.06    1.15
  11   1   1    4.76    0.76
 -11   1  -1    4.64    0.89
  11   1   1    4.52    0.58
  11   1   1    4.97    0.95
  11   1   1    4.43    0.61
  12  -1   1    3.11    0.61
  12  -1   1    2.76    0.78
  12  -1   1    3.34    0.61
  12  -1   1    2.41    0.58
 -12  -1  -1    3.33    0.90
  12   1   1    2.87    0.58
  12   1   1    3.29    0.83
 -12   1  -1    3.34    0.79
  12   1   1    3.53    0.62
  12   1   1    3.09    0.54
  13  -1   1    0.22    0.47
  13  -1   1    0.52    0.35
 -13  -1  -1   -0.08    0.43
  13  -1   1   -0.01    0.31
  13  -1   1   -0.16    0.30
  13   1   1   -0.31    0.31
 -13   1  -1   -0.43    0.36
  13   1   1   -0.25    0.28
  13   1   1   -0.23    0.43
 -14  -1  -1   -0.13    0.49
  14  -1   1   -0.47    0.30
  14  -1   1    0.13    0.40
  14  -1   1    0.15    0.52
  14  -1   1    0.35    0.44
 -14   1  -1    0.38    0.46
  14   1   1    0.43    0.66
  14   1   1    0.78    0.41
  14   1   1    0.51    0.38
  14   1   1    0.03    0.39
  15  -1   1    1.61    0.55
  15  -1   1    1.11    0.87
 -15  -1  -1    0.29    0.75
  15   1   1    2.20    0.97
  15   1   1    0.22    0.66
  15   1   1    1.03    0.49
 -15   1  -1    1.41    0.80
  16  -1   1   -0.05    0.48
  16  -1   1    0.59    0.74
 -16  -1  -1    0.26    0.64
  16  -1   1   -0.79    0.47
 -16   1  -1    1.08    0.67
  16   1   1   -0.56    0.46
  16   1   1    0.18    0.62
  17  -1   1    1.22    0.63
 -17  -1  -1    1.53    0.79
  17  -1   1    0.50    0.73
  17   1   1    1.23    0.60
 -17   1  -1   -0.85    0.68
  17   1   1    0.37    0.76
 -18  -1  -1    0.01    0.72
  18  -1   1   -0.89    1.12
  18   1   1   -0.26    0.77
 -18   1  -1    0.61    0.78
  18   1   1    1.43    1.08
 -19  -1  -1    1.33    0.96
  19  -1   1    0.71    0.67
  19   1   1    0.18    0.70
  19   1   1    0.50    0.94
 -19   1  -1   -1.40    0.62
 -19  -2   1   -1.16    0.72
  19  -2  -1   -0.81    0.81
  19  -2  -1   -0.22    0.56
  19   2  -1   -0.86    0.86
  19   2  -1   -0.15    0.61
 -19   2   1    0.34    0.77
 -18  -2   1    0.84    0.72
  18  -2  -1   -1.39    0.79
  18  -2  -1    0.48    0.65
 -18   2   1    0.90    0.84
  18   2  -1    0.97    0.78
  18   2  -1    0.74    0.61
  17  -2  -1    0.73    0.71
  17  -2  -1    0.66    0.49
 -17  -2   1   -0.45    0.56
  17  -2  -1   -0.15    0.60
 -17   2   1   -0.60    0.64
  17   2  -1    1.53    0.77
  17   2  -1    0.68    0.46
  16  -2  -1   -0.01    0.70
  16  -2  -1    0.90    0.60
  16  -2  -1    0.82    0.60
 -16  -2   1    0.90    0.70
  16   2  -1    0.79    0.56
  16   2  -1    0.27    0.62
 -16   2   1    0.89    0.68
 -15  -2   1    0.22    0.48
  15  -2  -1    0.12    0.49
  15  -2  -1    0.62    0.58
  15  -2  -1   -0.07    0.48
 -15   2   1    0.03    0.50
  15   2  -1    0.04    0.55
  15   2  -1    0.38    0.53
  15   2  -1    0.28    0.59
  14  -2  -1    3.95    0.84
  14  -2  -1    4.04    1.02
  14  -2  -1    3.17    0.80
 -14  -2   1    4.78    1.04
  14   2  -1    4.05    0.62
  14   2  -1    4.26    0.90
 -14   2   1    5.05    1.09
  14   2  -1    3.57    0.99
 -13  -2   1    1.02    0.61
  13  -2  -1    1.65    0.54
  13  -2  -1    1.08    0.66
  13  -2  -1    1.08    0.46
  13  -2  -1    1.32    0.54
  13   2  -1    1.53    0.41
  13   2  -1    2.61    0.74
 -13   2   1    1.49    0.60
  13   2  -1    1.35    0.56
  13   2  -1    1.38    0.48
  12  -2  -1    0.27    0.38
 -12  -2   1    1.45    0.56
  12  -2  -1    1.14    0.39
  12  -2  -1    0.05    0.46
  12  -2  -1    0.71    0.44
  12   2  -1    1.21    0.40
  12   2  -1    0.65    0.46
  12   2  -1    0.58    0.29
 -12   2   1    1.01    0.50
  12   2  -1    0.17    0.43
  11  -2  -1    4.38    0.66
  11  -2  -1    4.51    0.70
  11  -2  -1    4.13    0.84
  11  -2  -1    3.70    0.65
 -11  -2   1    4.36    0.83
 -11   2   1    5.52    0.97
  11   2  -1    4.72    0.71
 -11   2   1    4.15    0.86
  11   2  -1    3.96    0.80
  11   2  -1    3.84    0.51
 -10  -2   1    4.59    0.85
  10  -2  -1    3.94    0.64
  10  -2  -1    4.85    0.66
  10  -2  -1    4.38    0.84
  10  -2  -1    4.06    0.61
  10   2  -1    3.72    0.71
  10   2  -1    5.34    0.50
  10   2  -1    5.19    0.68
 -10   2   1    3.64    0.73
 -10   2   1    4.70    0.86
  10   2  -1    3.67    0.61
  -9  -2   1    3.59    0.69
   9  -2  -1    2.13    0.61
   9  -2  -1    3.73    0.60
   9  -2  -1    2.91    0.54
   9  -2  -1    3.68    0.53
   9   2  -1    2.96    0.52
  -9   2   1    3.93    0.69
   9   2  -1    3.12    0.64
   9   2  -1    3.39    0.55
  -9   2   1    2.62    0.59
   9   2  -1    3.08    0.38
   8  -2  -1    0.59    0.28
  -8  -2   1    1.09    0.38
   8  -2  -1    1.65    0.58
   8  -2  -1    0.86    0.24
   8  -2  -1    0.53    0.25
   8   2  -1    1.21    0.22
  -8   2   1    0.77    0.32
   8   2  -1    0.70    0.31
   8   2  -1    0.63    0.28
   8   2  -1    1.24    0.32
   7  -2  -1    8.88    0.67
   7  -2  -1    7.92    0.76
   7  -2  -1    8.31    0.61
  -7  -2   1    8.97    0.79
   7  -2  -1    7.40    0.59
  -7   2   1    8.10    0.71
  -7   2   1    8.17    0.75
   7   2  -1    8.12    0.66
   7   2  -1    7.34    0.70
   7   2  -1    7.62    0.59
   7   2  -1    7.27    0.43
  -6  -2   1    1.85    0.26
  -6  -2   1    1.86    0.22
   6  -2  -1    1.84    0.34
  -6  -2   1    1.66    0.40
   6  -2  -1    1.55    0.31
   6  -2  -1    2.52    0.48
   6  -2  -1    2.08    0.36
   6   2  -1    1.92    0.35
  -6   2   1    2.02    0.40
  -6   2   1    1.99    0.27
   6   2  -1    1.42    0.20
   6   2  -1    1.97    0.34
   6   2  -1    2.09    0.38
   6   2  -1    1.60    0.21
  -6   2   1    2.29    0.41
   5  -2  -1   32.99    1.30
  -5  -2   1   32.35    1.03
  -5  -2   1   32.51    1.19
   5  -2  -1   31.41    1.24
   5  -2  -1   33.96    1.30
  -5  -2   1   33.92    1.44
   5   2  -1   32.50    1.35
   5   2  -1   33.26    1.04
  -5   2   1   32.31    1.43
   5   2  -1   30.81    0.99
   5   2  -1   34.85    1.34
  -5   2   1   33.47    1.34
   5   2  -1   32.80    1.26
  -4  -2   1   46.84    1.70
  -4  -2   1   48.07    1.30
   4  -2  -1   46.13    1.55
   4  -2  -1   46.99    1.59
  -4  -2   1   46.61    1.53
   4  -2  -1   47.65    1.59
   4   2  -1   46.06    1.61
  -4   2   1   46.94    1.72
   4   2  -1   46.98    1.56
  -4   2   1   45.98    1.54
  -4   2   1   47.82    1.61
   4   2  -1   46.08    1.29
   4   2  -1   47.22    1.64
   3  -2  -1   23.02    0.92
   3  -2  -1   26.46    0.93
   3  -2  -1   22.44    0.92
  -3  -2   1   22.61    0.97
  -3   2   1   25.04    0.92
  -3   2   1   23.24    0.98
   3   2  -1   25.74    0.96
   3   2  -1   23.32    0.90
   3   2  -1   22.95    0.95
   2  -2  -1  276.62    6.99
   2  -2  -1  280.62    7.01
   2  -2  -1  270.44    7.06
  -2  -2   1  273.32    7.07
  -2  -2   1  281.93    7.05
  -2  -2   1  261.13    7.08
   2  -2  -1  267.57    7.07
  -2  -2   1  275.09    7.02
   2  -2  -1  267.63    7.07
   2   2  -1  267.96    7.03
  -2   2   1  266.65    7.10
  -2   2   1  280.06    7.07
   2   2  -1  275.77    7.03
  -2   2   1  272.51    6.99
   2   2  -1  263.13    7.03
   2   2  -1  267.70    7.09
  -2   2   1  274.27    6.99
  -2   2   1  278.92    7.05
   1  -2  -1  111.52    3.17
  -1  -2   1  118.65    3.16
  -1  -2   1  118.38    3.13
   1  -2  -1  115.50    3.10
  -1  -2   1  117.75    3.04
  -1  -2   1  117.63    3.09
   1  -2  -1  120.05    3.11
   1  -2  -1  115.61    3.12
  -1  -2   1  113.27    3.32
   1  -2  -1  118.81    3.17
  -1   2   1  117.05    3.10
  -1   2   1  115.18    3.10
   1   2  -1  114.92    3.13
   1   2  -1  118.82    3.09
   1   2  -1  116.49    3.19
  -1   2   1  118.64    3.18
  -1   2   1  114.44    3.28
  -1   2   1  112.11    3.08
   1   2  -1  119.70    3.04
   0  -2  -1  343.05    9.24
   0  -2  -1  372.13    8.95
   0  -2   1  369.80    9.09
   0  -2   1  350.75    9.20
   0  -2   1  347.86    9.04
   0  -2   1  360.43    9.07
   0  -2  -1  317.66    9.05
   0  -2  -1  390.95    8.99
   0   2  -1  324.29    9.16
   0   2   1  366.85    9.08
   0   2   1  366.86    8.96
   0   2  -1  355.41    9.05
   0   2  -1  370.86    9.10
   0   2   1  353.96    9.10
   0   2  -1  377.19    8.92
   0   2  -1  355.32    9.10
   1  -2   1   23.07    0.89
  -1  -2  -1   26.21    0.73
   1  -2   1   23.13    0.91
  -1  -2  -1   23.70    0.93
   1  -2   1   24.10    0.89
  -1  -2  -1   26.97    0.78
   1  -2   1   24.00    0.87
  -1  -2  -1   23.17    0.82
   1  -2   1   25.12    0.73
   1  -2   1   24.10    0.84
   1   2   1   24.73    0.71
   1   2   1   23.21    0.81
  -1   2  -1   25.50    0.73
  -1   2  -1   24.23    0.87
   1   2   1   23.53    0.95
  -1   2  -1   22.77    0.79
  -1   2  -1   23.42    0.92
   1   2   1   23.97    0.93
  -1   2  -1   24.80    0.91
   1   2   1   24.62    0.90
   1   2   1   25.75    0.77
   2  -2   1  173.11    4.70
   2  -2   1  163.50    4.53
  -2  -2  -1  183.62    4.82
  -2  -2  -1  177.36    4.47
  -2  -2  -1  168.00    4.60
  -2  -2  -1  183.89    4.56
   2  -2   1  183.35    4.60
   2  -2   1  178.18    4.59
  -2   2  -1  178.32    4.59
  -2   2  -1  179.74    4.72
  -2   2  -1  181.23    4.56
   2   2   1  177.67    4.58
  -2   2  -1  178.15    4.79
   2   2   1  169.27    4.44
   2   2   1  147.83    4.69
   2   2   1  179.84    4.61
  -3  -2  -1   75.02    2.41
   3  -2   1   74.46    2.28
   3  -2   1   74.71    2.14
  -3  -2  -1   76.68    2.05
  -3  -2  -1   77.56    2.09
   3  -2   1   75.66    2.17
  -3   2  -1   75.54    2.08
  -3   2  -1   74.71    2.42
   3   2   1   76.72    2.27
   3   2   1   75.30    2.06
  -3   2  -1   76.35    2.23
   3   2   1   75.10    2.14
   3   2   1   72.31    2.17
   4  -2   1   13.85    0.72
  -4  -2  -1   12.71    0.78
  -4  -2  -1   13.13    0.51
   4  -2   1   13.31    0.60
   4  -2   1   11.65    0.58
  -4  -2  -1   13.70    0.52
  -4   2  -1   13.46    0.81
  -4   2  -1   12.65    0.50
   4   2   1   12.58    0.54
   4   2   1   13.77    0.73
   4   2   1   12.00    0.61
   4   2   1   12.50    0.51
  -4   2  -1   13.40    0.70
   4   2   1   12.95    0.59
   5  -2   1   52.48    2.16
   5  -2   1   56.28    1.91
   5  -2   1   55.28    1.77
  -5  -2  -1   57.01    2.14
   5   2   1   54.11    1.80
   5   2   1   53.31    1.69
   5   2   1   51.55    2.16
   5   2   1   56.56    1.64
  -5   2  -1   55.78    2.13
   5   2   1   55.04    1.99
  -5   2  -1   57.96    1.99
   6  -2   1    4.01    0.45
   6  -2   1    4.52    0.41
  -6  -2  -1    4.88    1.09
   6  -2   1    5.31    0.66
   6   2   1    5.66    0.56
  -6   2  -1    4.65    0.52
  -6   2  -1    5.22    1.18
   6   2   1    4.29    0.34
   6   2   1    5.80    0.74
   6   2   1    4.87    0.41
  -7  -2  -1    1.49    0.43
   7  -2   1    1.57    0.34
   7  -2   1    1.56    0.40
   7  -2   1    1.92    0.31
   7  -2   1    1.52    0.31
   7   2   1    1.88    0.26
  -7   2  -1    1.62    0.43
   7   2   1    2.02    0.45
   7   2   1    1.62    0.32
  -7   2  -1    1.25    0.36
   7   2   1    2.13    0.33
   8  -2   1    0.36    0.22
   8  -2   1    0.36    0.20
   8  -2   1   -0.01    0.23
   8  -2   1    0.60    0.22
  -8  -2  -1    0.46    0.28
   8   2   1    0.26    0.19
  -8   2  -1   -0.07    0.22
  -8   2  -1    0.20    0.28
   8   2   1    0.43    0.17
   8   2   1    0.30    0.28
   9  -2   1   25.08    1.63
   9  -2   1   23.78    1.24
   9  -2   1   24.02    1.21
  -9  -2  -1   21.91    1.56
   9  -2   1   22.92    1.24
   9   2   1   23.90    1.26
   9   2   1   22.70    1.48
  -9   2  -1   23.88    1.49
  -9   2  -1   23.36    1.56
   9   2   1   22.21    1.14
   9   2   1   22.78    1.01
  10  -2   1    3.03    0.56
  10  -2   1    3.01    0.55
 -10  -2  -1    3.92    0.86
  10  -2   1    3.34    0.75
  10  -2   1    2.82    0.49
 -10   2  -1    2.76    0.63
  10   2   1    2.87    0.57
  10   2   1    2.01    0.57
  10   2   1    4.05    0.48
  10   2   1    3.27    0.51
 -10   2  -1    4.42    0.81
  11  -2   1    5.85    1.06
  11  -2   1    6.56    0.72
 -11  -2  -1    5.51    1.05
  11  -2   1    6.83    0.77
  11  -2   1    5.84    0.71
 -11   2  -1    6.64    0.99
  11   2   1    5.99    0.73
  11   2   1    6.50    1.04
  11   2   1    6.44    0.69
  11   2   1    5.51    0.58
 -11   2  -1    6.65    1.08
  12  -2   1    7.45    0.80
 -12  -2  -1    7.58    1.13
  12  -2   1   10.36    0.94
  12  -2   1    6.19    0.82
  12  -2   1    7.37    1.11
 -12   2  -1    9.87    1.19
  12   2   1    8.45    0.84
  12   2   1    9.69    0.94
 -12   2  -1    8.58    1.17
  12   2   1    9.17    1.15
  12   2   1    8.48    0.71
 -13  -2  -1    0.32    0.51
  13  -2   1    0.37    0.35
  13  -2   1    0.56    0.38
  13  -2   1    0.10    0.37
  13  -2   1    0.43    0.54
  13   2   1   -0.44    0.28
  13   2   1    0.00    0.29
 -13   2  -1    0.03    0.50
  13   2   1   -0.05    0.35
  13   2   1    0.62    0.46
  14  -2   1    1.36    0.52
  14  -2   1   -0.07    0.46
  14  -2   1    1.69    0.72
  14  -2   1    1.10    0.48
 -14  -2  -1   -0.04    0.60
  14   2   1    0.99    0.40
  14   2   1    1.97    0.71
  14   2   1    0.86    0.49
  15  -2   1    0.17    0.65
  15  -2   1    1.01    0.55
  15  -2   1   -0.38    0.41
  15   2   1    0.21    0.60
 -15   2  -1    0.50    0.59
  15   2   1   -0.71    0.37
  16  -2   1    0.63    0.57
  16  -2   1   -0.12    0.45
  16  -2   1   -0.96    0.61
 -16  -2  -1    0.38    0.69
 -16   2  -1   -0.63    0.53
  16   2   1   -0.44    0.58
  16   2   1   -0.11    0.39
  17  -2   1    1.34    1.05
  17  -2   1    0.87    0.57
 -17  -2  -1   -0.60    0.70
  17  -2   1    0.92    0.73
  17   2   1   -0.42    0.68
  17   2   1    1.13    0.59
 -17   2  -1    1.63    0.93
  18  -2   1    2.38    1.13
  18  -2   1   -0.08    1.43
  18   2   1    1.51    1.02
  18   2   1    0.57    0.89
 -18   2  -1   -0.12    0.71
 -19  -2  -1    0.27    0.84
  19   2   1    1.93    1.05
 -19   2  -1    0.37    0.83
 -19  -3   1   -0.89    0.80
  19  -3  -1   -1.75    0.94
  19  -3  -1    0.39    0.79
  19   3  -1   -0.14    0.76
  19   3  -1   -0.81    0.70
  18  -3  -1   -1.24    0.83
 -18  -3   1    0.79    0.75
  18  -3  -1    1.44    0.85
  18  -3  -1    0.47    0.60
 -18   3   1    0.04    0.77
  18   3  -1    0.45    0.75
  18   3  -1    1.05    0.54
  17  -3  -1   -0.03    0.62
  17  -3  -1   -0.55    0.48
 -17  -3   1   -0.50    0.71
  17  -3  -1   -0.17    0.73
  17   3  -1   -1.04    0.45
  17   3  -1    0.26    0.66
 -17   3   1    0.15    0.64
 -16  -3   1   -0.22    0.59
  16  -3  -1   -0.31    0.59
  16  -3  -1   -0.23    0.53
  16  -3  -1    0.01    0.47
 -16   3   1    1.26    0.66
  16   3  -1    0.52    0.66
  16   3  -1    0.11    0.47
 -15  -3   1   -0.37    0.54
  15  -3  -1    0.18    0.61
  15  -3  -1    0.58    0.46
  15  -3  -1    0.17    0.44
  15   3  -1   -0.41    0.53
  15   3  -1    0.21    0.43
 -15   3   1    0.99    0.64
  14  -3  -1    0.95    0.68
 -14  -3   1    0.80    0.59
  14  -3  -1    0.54    0.45
  14  -3  -1    1.23    0.54
  14   3  -1    0.57    0.59
  14   3  -1    0.56    0.36
  14   3  -1    1.10    0.54
 -14   3   1    0.36    0.53
  13  -3  -1    1.75    0.54
  13  -3  -1    1.81    0.58
  13  -3  -1    2.61    0.75
  13  -3  -1    2.39    0.61
 -13  -3   1    1.96    0.67
  13   3  -1    2.43    0.41
  13   3  -1    2.55    0.66
  13   3  -1    1.43    0.58
 -13   3   1    3.08    0.77
  12  -3  -1    1.09    0.49
  12  -3  -1    0.62    0.35
 -12  -3   1    0.75    0.52
  12  -3  -1   -0.19    0.30
  12  -3  -1   -0.12    0.42
 -12   3   1    0.38    0.44
  12   3  -1    0.32    0.28
  12   3  -1    1.02    0.49
  12   3  -1    0.79    0.43
 -12   3   1    0.09    0.39
  12   3  -1    0.62    0.33
  11  -3  -1    2.01    0.63
 -11  -3   1    1.09    0.71
  11  -3  -1    2.14    0.50
  11  -3  -1    1.48    0.62
  11  -3  -1    0.74    0.37
  11   3  -1    0.90    0.39
  11   3  -1    1.38    0.52
  11   3  -1    1.87    0.62
 -11   3   1    1.70    0.56
  11   3  -1    1.32    0.30
 -11   3   1    1.92    0.94
 -10  -3   1    5.93    0.89
  10  -3  -1    6.78    0.94
  10  -3  -1    8.28    0.79
  10  -3  -1    3.97    0.93
  10  -3  -1    6.42    0.76
 -10   3   1    6.10    0.83
  10   3  -1    5.04    0.73
  10   3  -1    7.45    0.51
  10   3  -1    5.01    0.98
 -10   3   1    6.57    0.92
  10   3  -1    6.34    0.89
   9  -3  -1   36.76    1.75
   9  -3  -1   37.73    1.69
   9  -3  -1   34.97    1.65
  -9  -3   1   34.74    1.96
   9  -3  -1   36.08    1.99
  -9   3   1   37.26    1.98
  -9   3   1   37.18    1.86
   9   3  -1   33.99    1.23
   9   3  -1   36.55    1.88
   9   3  -1   36.14    1.65
   9   3  -1   35.10    1.74
   8  -3  -1    9.77    0.79
  -8  -3   1    9.47    0.93
   8  -3  -1    9.53    0.75
   8  -3  -1   10.93    0.98
   8  -3  -1   10.07    0.76
   8   3  -1    9.36    0.80
  -8   3   1    9.32    0.90
   8   3  -1    9.38    0.48
   8   3  -1    9.90    0.87
   8   3  -1    9.61    0.74
  -8   3   1   10.19    0.86
   7  -3  -1    1.95    0.43
   7  -3  -1    2.83    0.39
  -7  -3   1    2.96    0.58
  -7  -3   1    2.74    0.33
   7  -3  -1    2.72    0.49
  -7   3   1    3.03    0.36
  -7   3   1    2.88    0.45
  -7   3   1    2.15    0.47
   7   3  -1    3.03    0.40
   7   3  -1    2.54    0.47
   7   3  -1    2.12    0.42
   7   3  -1    2.52    0.28
   7   3  -1    3.33    0.32
   6  -3  -1    0.19    0.17
   6  -3  -1    0.51    0.21
  -6  -3   1    0.50    0.15
   6  -3  -1    0.38    0.20
  -6  -3   1    0.28    0.21
   6   3  -1    0.43    0.21
  -6   3   1    0.21    0.13
   6   3  -1    0.60    0.21
  -6   3   1    0.12    0.16
   6   3  -1    0.19    0.16
  -6   3   1    0.05    0.18
  -5  -3   1   30.94    1.40
   5  -3  -1   30.40    1.24
   5  -3  -1   29.14    1.25
  -5  -3   1   30.80    1.18
   5  -3  -1   30.18    1.26
   5   3  -1   32.06    1.32
   5   3  -1   28.98    1.28
   5   3  -1   29.51    1.22
  -5   3   1   30.11    1.26
  -5   3   1   29.59    1.19
  -5   3   1   28.17    1.37
   4  -3  -1   20.75    0.92
  -4  -3   1   17.13    0.98
   4  -3  -1   18.17    0.87
   4  -3  -1   21.32    0.94
  -4  -3   1   19.91    0.99
  -4   3   1   19.52    0.88
  -4   3   1   20.11    1.00
   4   3  -1   19.60    0.94
   4   3  -1   18.23    0.90
   4   3  -1   20.38    0.90
   3  -3  -1    4.06    0.37
  -3  -3   1    3.70    0.35
   3  -3  -1    4.22    0.38
  -3  -3   1    4.00    0.39
   3  -3  -1    4.20    0.35
   3   3  -1    4.02    0.38
   3   3  -1    4.69    0.38
   3   3  -1    3.53    0.33
  -3   3   1    3.60    0.41
  -3   3   1    4.26    0.40
  -3   3   1    4.05    0.33
   2  -3  -1  258.24    6.80
   2  -3  -1  256.23    6.79
  -2  -3   1  259.18    6.77
  -2  -3   1  239.30    7.04
   2  -3  -1  254.19    6.71
  -2  -3   1  259.41    6.76
  -2  -3   1  253.74    6.49
   2  -3  -1  253.58    6.81
  -2  -3   1  264.00    6.46
  -2   3   1  262.14    6.81
   2   3  -1  259.24    6.78
   2   3  -1  266.55    6.47
  -2   3   1  261.06    6.67
   2   3  -1  263.13    6.74
   2   3  -1  257.12    6.74
  -2   3   1  252.76    6.77
   2   3  -1  256.36    6.83
  -1  -3   1  542.58   13.60
   1  -3  -1  549.85   13.46
  -1  -3   1  544.98   13.37
  -1  -3   1  455.38   13.72
  -1  -3   1  539.78   13.47
  -1  -3   1  551.82   13.51
   1  -3  -1  532.90   13.47
   1  -3  -1  554.39   13.49
   1  -3  -1  528.15   14.33
   1   3  -1  538.10   13.62
  -1   3   1  545.05   13.47
   1   3  -1  502.73   13.75
  -1   3   1  530.23   13.59
  -1   3   1  535.11   13.44
   1   3  -1  556.68   13.38
  -1   3   1  503.55   13.62
  -1   3   1  550.38   13.57
   1   3  -1  546.60   13.47
   1   3  -1  527.89   13.45
   1   3  -1  544.19   13.52
   0  -3   1   12.11    0.55
   0  -3   1   11.36    0.83
   0  -3  -1   12.63    0.61
   0  -3   1   12.52    0.49
   0  -3  -1   11.17    0.49
   0  -3  -1   11.87    0.49
   0  -3   1   11.25    0.56
   0  -3  -1   11.17    0.56
   0  -3   1   13.01    0.62
   0  -3   1   10.53    0.60
   0  -3  -1   12.14    0.58
   0   3  -1   11.52    0.46
   0   3   1   11.87    0.50
   0   3  -1   13.45    0.63
   0   3  -1   11.83    0.63
   0   3  -1   12.33    0.57
   0   3  -1   11.98    0.54
   0   3   1   11.92    0.74
   0   3   1   10.80    0.47
   0   3   1   12.40    0.57
   0   3  -1   12.28    0.59
   1  -3   1  704.14   17.13
   1  -3   1  657.61   17.24
  -1  -3  -1  644.71   17.35
  -1  -3  -1  705.84   17.20
  -1  -3  -1  595.83   17.12
  -1  -3  -1  732.22   16.91
  -1  -3  -1  735.75   16.99
   1  -3   1  699.75   17.16
   1  -3   1  680.62   17.11
   1   3   1  694.88   17.11
  -1   3  -1  622.76   17.29
  -1   3  -1  717.07   16.92
   1   3   1  706.79   16.99
   1   3   1  681.22   17.16
  -1   3  -1  697.56   17.21
  -1   3  -1  697.74   17.13
   1   3   1  733.11   16.97
   1   3   1  582.29   17.43
  -1   3  -1  601.86   17.36
   1   3   1  689.42   17.17
  -2  -3  -1   26.75    0.73
   2  -3   1   23.29    0.91
   2  -3   1   21.50    0.90
   2   3   1   23.24    0.94
  -2   3  -1   20.00    0.85
  -2   3  -1   22.57    1.01
   2   3   1   24.10    0.91
  -2   3  -1   26.84    0.93
  -3  -3  -1  171.45    4.91
  -3  -3  -1  171.41    4.58
   3  -3   1  169.92    4.66
   3  -3   1  169.60    4.65
   3  -3   1  174.39    4.76
   3   3   1  171.75    4.68
  -3   3  -1  170.94    4.59
   3   3   1  172.90    4.67
  -3   3  -1  172.82    4.61
   3   3   1  172.02    4.64
  -3   3  -1  170.58    4.91
   4  -3   1   71.82    2.26
   4  -3   1   73.56    2.26
  -4  -3  -1   73.04    2.54
  -4  -3  -1   74.26    2.15
   4  -3   1   76.55    2.39
  -4   3  -1   72.14    2.28
   4   3   1   71.67    2.28
   4   3   1   74.80    2.35
  -4   3  -1   73.66    2.15
   4   3   1   72.00    2.23
  -4   3  -1   73.44    2.55
  -5  -3  -1  135.86    4.24
   5  -3   1  131.08    3.83
   5  -3   1  141.56    4.01
   5  -3   1  136.44    3.86
   5   3   1  131.40    3.81
   5   3   1  138.22    4.02
  -5   3  -1  136.06    3.98
  -5   3  -1  135.53    4.25
   5   3   1  126.47    3.86
   5   3   1  141.68    3.53
   5   3   1  128.22    3.59
   6  -3   1   22.62    1.22
   6  -3   1   21.74    1.04
   6  -3   1   22.90    1.14
  -6  -3  -1   22.88    1.33
  -6   3  -1   25.36    1.37
   6   3   1   22.33    0.86
   6   3   1   24.41    1.11
   6   3   1   24.74    1.22
   6   3   1   23.12    0.88
  -6   3  -1   23.39    1.17
   7  -3   1    2.94    0.46
  -7  -3  -1    3.61    0.64
   7  -3   1    2.58    0.48
   7  -3   1    2.67    0.44
   7   3   1    2.34    0.38
   7   3   1    2.43    0.48
   7   3   1    2.30    0.37
  -7   3  -1    2.42    0.50
  -7   3  -1    3.37    0.56
   7   3   1    2.86    0.26
  -8  -3  -1    9.97    0.98
   8  -3   1   10.42    0.75
   8  -3   1   11.88    0.85
   8  -3   1    9.77    0.74
  -8   3  -1   11.23    0.93
   8   3   1   11.89    0.96
   8   3   1   10.28    0.77
   8   3   1   11.03    0.56
  -8   3  -1   11.59    1.03
   8   3   1   10.11    0.71
   9  -3   1    4.65    0.58
   9  -3   1    4.99    0.60
   9  -3   1    5.42    0.83
   9  -3   1    3.96    0.60
  -9  -3  -1    5.88    0.99
   9   3   1    5.48    0.62
   9   3   1    4.66    0.71
   9   3   1    4.07    0.40
   9   3   1    4.44    0.56
  -9   3  -1    5.31    0.83
  -9   3  -1    4.96    0.89
  10  -3   1    0.45    0.33
 -10  -3  -1    0.40    0.37
  10  -3   1    0.78    0.32
  10  -3   1    0.35    0.32
  10  -3   1    0.20    0.23
  10   3   1    0.00    0.18
 -10   3  -1    1.06    0.44
  10   3   1    0.63    0.29
  10   3   1    0.09    0.25
 -10   3  -1   -0.01    0.31
  10   3   1    0.55    0.35
  11  -3   1    2.16    0.69
 -11  -3  -1    1.90    0.68
  11  -3   1    1.71    0.46
  11  -3   1    1.49    0.52
  11  -3   1    1.75    0.47
  11   3   1    2.64    0.53
 -11   3  -1    1.46    0.58
 -11   3  -1    1.67    0.54
  11   3   1    1.84    0.46
  11   3   1    2.10    0.36
  11   3   1    2.47    0.77
  12  -3   1    0.41    0.35
  12  -3   1   -0.46    0.36
  12  -3   1    0.32    0.33
  12  -3   1    0.27    0.34
 -12  -3  -1    0.24    0.41
 -12   3  -1    0.09    0.36
  12   3   1   -0.01    0.31
  12   3   1    0.01    0.32
 -12   3  -1   -0.17    0.46
  12   3   1   -0.38    0.29
 -13  -3  -1   -0.38    0.38
  13  -3   1    0.07    0.35
  13  -3   1    0.15    0.34
  13  -3   1    0.16    0.45
  13  -3   1    0.27    0.31
  13   3   1    0.23    0.27
 -13   3  -1   -0.20    0.35
 -13   3  -1    0.15    0.50
  13   3   1    0.60    0.32
  13   3   1   -0.48    0.37
  14  -3   1    0.26    0.39
  14  -3   1    0.68    0.46
  14  -3   1    0.28    0.59
 -14  -3  -1    0.65    0.56
  14   3   1   -0.29    0.44
 -14   3  -1    0.60    0.48
  14   3   1    0.12    0.37
  15  -3   1   -0.60    0.64
  15  -3   1    0.83    0.57
  15  -3   1    0.43    0.53
 -15  -3  -1    0.69    0.59
  15   3   1    0.55    0.60
  15   3   1   -0.06    0.46
 -15   3  -1   -0.32    0.53
 -16  -3  -1    0.13    0.65
  16  -3   1    1.53    0.57
  16  -3   1    0.09    0.45
  16  -3   1    0.63    0.88
 -16   3  -1    0.12    0.61
  16   3   1   -0.54    0.61
  16   3   1   -0.08    0.45
  17  -3   1    0.42    0.87
 -17  -3  -1   -0.32    0.65
  17  -3   1    0.27    0.43
  17   3   1    0.50    0.46
 -17   3  -1   -0.31    0.66
  17   3   1    0.30    0.77
 -18  -3  -1   -0.54    0.69
  18  -3   1   -0.33    0.96
  18  -3   1   -0.13    0.59
  18   3   1   -0.18    0.56
 -18   3  -1    1.11    0.77
  18   3   1    0.06    0.91
  19   3   1   -0.09    1.20
 -19   3  -1    0.18    0.81
  19  -4  -1    1.41    0.68
  19  -4  -1   -0.98    0.87
 -19  -4   1    0.11    0.86
  19   4  -1   -0.22    0.93
 -19   4   1   -1.00    0.69
  19   4  -1   -0.32    0.59
  18  -4  -1    0.18    0.74
  18  -4  -1    0.42    0.84
 -18  -4   1    1.31    0.92
  18  -4  -1   -1.19    0.90
  18   4  -1    0.48    0.63
 -18   4   1    0.39    0.66
  18   4  -1   -0.41    0.81
  17  -4  -1    0.51    0.78
 -17  -4   1    0.25    0.67
  17  -4  -1    0.08    0.63
  17  -4  -1   -0.69    0.45
  17   4  -1    0.64    0.54
 -17   4   1   -0.15    0.54
 -16  -4   1    1.02    0.77
  16  -4  -1    1.18    0.61
  16  -4  -1    1.14    0.88
  16  -4  -1    1.21    0.68
  16   4  -1    1.41    0.60
  16   4  -1    0.57    0.71
 -16   4   1    0.49    0.68
  15  -4  -1    1.08    1.02
  15  -4  -1   -0.02    1.04
  15  -4  -1    0.18    0.48
  15   4  -1    0.19    0.78
  15   4  -1    0.41    0.60
 -15   4   1    1.00    0.68
 -14  -4   1    0.22    0.50
  14  -4  -1    0.39    0.42
  14  -4  -1   -0.19    0.55
  14  -4  -1    0.27    0.36
  14   4  -1   -0.60    0.49
 -14   4   1   -0.12    0.41
  14   4  -1   -0.20    0.42
  13  -4  -1    1.23    0.54
 -13  -4   1    3.18    0.86
  13  -4  -1    1.37    0.53
  13  -4  -1    1.46    0.68
  13  -4  -1    2.64    0.62
  13   4  -1    1.89    0.60
 -13   4   1    2.26    0.70
  13   4  -1    1.37    0.54
  13   4  -1    1.18    0.64
 -13   4   1    1.44    0.65
  12  -4  -1    1.59    0.56
  12  -4  -1    1.52    0.61
  12  -4  -1    1.47    0.53
 -12  -4   1    1.12    0.58
  12  -4  -1    1.39    0.52
  12   4  -1    0.87    0.44
  12   4  -1    1.22    0.50
 -12   4   1    2.14    0.66
 -12   4   1    2.36    0.69
  12   4  -1    1.99    0.63
  11  -4  -1    0.82    0.39
 -11  -4   1    1.06    0.48
  11  -4  -1    0.88    0.41
  11  -4  -1    0.85    0.51
  11  -4  -1    0.94    0.40
 -11   4   1    1.38    0.52
  11   4  -1    0.42    0.36
  11   4  -1    1.02    0.48
  11   4  -1    0.89    0.49
 -11   4   1    0.71    0.49
  10  -4  -1    1.81    0.52
  10  -4  -1    1.54    0.48
  10  -4  -1    1.10    0.43
  10  -4  -1    2.46    0.70
 -10  -4   1    2.45    0.63
 -10   4   1    1.66    0.56
  10   4  -1    2.86    0.61
 -10   4   1    1.58    0.56
  10   4  -1    2.33    0.52
  10   4  -1    2.23    0.62
   9  -4  -1    5.37    0.74
   9  -4  -1    4.61    0.68
   9  -4  -1    7.03    0.90
   9  -4  -1    6.62    0.73
  -9  -4   1    5.53    0.84
  -9   4   1    5.83    0.83
   9   4  -1    6.84    0.73
   9   4  -1    6.00    0.76
   9   4  -1    5.09    0.76
  -9   4   1    6.52    0.77
   8  -4  -1    8.47    0.79
   8  -4  -1    8.95    0.79
   8  -4  -1   10.41    0.99
   8  -4  -1   10.09    0.82
  -8  -4   1   10.34    0.98
  -8   4   1    9.20    0.83
  -8   4   1    8.51    0.90
   8   4  -1    8.82    0.84
   8   4  -1    8.65    0.73
   8   4  -1    8.89    0.82
   7  -4  -1    0.49    0.24
   7  -4  -1    0.17    0.23
  -7  -4   1    0.52    0.30
   7  -4  -1    0.44    0.25
  -7  -4   1    0.54    0.22
   7   4  -1    0.03    0.22
   7   4  -1    0.60    0.25
   7   4  -1    0.15    0.24
  -7   4   1    0.64    0.22
  -7   4   1    0.24    0.21
  -7   4   1    0.16    0.28
   6  -4  -1    1.31    0.34
   6  -4  -1    1.07    0.34
  -6  -4   1    1.28    0.42
  -6   4   1    1.13    0.29
  -6   4   1    2.14    0.53
   6   4  -1    1.34    0.35
  -5  -4   1    2.11    0.32
   5  -4  -1    1.02    0.25
  -5  -4   1    1.12    0.32
   5  -4  -1    0.64    0.23
   5   4  -1    1.13    0.26
   5   4  -1    1.22    0.28
  -5   4   1    1.29    0.33
   5   4  -1    1.01    0.24
  -5   4   1    1.29    0.28
  -5   4   1    1.15    0.23
   4  -4  -1    2.18    0.33
   4  -4  -1    1.70    0.33
  -4  -4   1    1.59    0.33
   4  -4  -1    1.91    0.35
   4   4  -1    1.74    0.35
  -4   4   1    2.21    0.29
  -4   4   1    1.84    0.36
   4   4  -1    2.25    0.30
   4   4  -1    1.53    0.30
   3  -4  -1  170.22    4.49
   3  -4  -1  155.57    4.54
   3  -4  -1  163.77    4.56
  -3  -4   1  156.03    4.47
  -3  -4   1  149.92    4.54
  -3   4   1  171.48    4.41
   3   4  -1  169.41    4.51
  -3   4   1  157.38    4.52
   3   4  -1  155.81    4.58
   3   4  -1  156.74    4.50
  -3   4   1  154.60    4.56
   2  -4  -1   42.43    1.43
  -2  -4   1   41.22    1.47
  -2  -4   1   41.86    1.34
  -2  -4   1   42.46    1.50
  -2  -4   1   42.07    1.20
  -2   4   1   43.53    1.39
   2   4  -1   40.83    1.44
  -2   4   1   40.10    1.50
  -2   4   1   40.31    1.48
   2   4  -1   40.74    1.54
   1  -4  -1   72.07    2.27
  -1  -4   1   82.47    2.46
  -1  -4   1   79.49    2.25
   1  -4  -1   76.80    2.32
  -1  -4   1   82.31    2.49
  -1  -4   1   81.10    2.32
   1   4  -1   77.00    2.37
   1   4  -1   79.03    2.30
  -1   4   1   78.27    2.42
  -1   4   1   78.34    2.31
  -1   4   1   78.40    2.34
   1   4  -1   78.23    2.41
   1   4  -1   80.48    2.50
   1   4  -1   81.33    2.32
   0  -4   1    4.56    0.39
   0  -4  -1    3.80    0.37
   0  -4   1    4.68    0.34
   0  -4   1    4.57    0.30
   0  -4  -1    4.78    0.31
   0  -4  -1    4.62    0.40
   0  -4   1    4.59    0.41
   0  -4  -1    5.61    0.34
   0   4   1    4.56    0.29
   0   4   1    4.12    0.36
   0   4  -1    4.14    0.34
   0   4  -1    4.89    0.41
   0   4  -1    3.99    0.37
   0   4  -1    4.64    0.39
   0   4   1    4.79    0.42
   0   4   1    4.63    0.39
   0   4   1    4.56    0.33
   1  -4   1  131.14    3.52
  -1  -4  -1  128.42    3.56
  -1  -4  -1  126.26    3.49
   1  -4   1  128.99    3.68
   1  -4   1  135.49    3.81
  -1  -4  -1  140.94    3.78
   1  -4   1  134.87    3.76
  -1   4  -1  135.05    3.82
  -1   4  -1  138.93    3.80
   1   4   1  133.56    3.74
   1   4   1  135.97    3.82
   1   4   1  122.25    3.46
   1   4   1  128.56    3.59
   1   4   1  130.90    3.75
   2  -4   1   60.51    1.93
   2  -4   1   53.95    1.86
   2  -4   1   58.86    1.90
  -2  -4  -1   60.64    2.01
   2  -4   1   55.21    1.68
  -2  -4  -1   52.37    1.56
   2   4   1   59.66    1.89
   2   4   1   55.14    1.61
   2   4   1   60.22    1.95
   2   4   1   54.77    1.76
  -2   4  -1   55.37    1.68
   2   4   1   59.88    1.99
  -2   4  -1   58.43    2.03
   3  -4   1   47.88    1.65
   3  -4   1   46.68    1.66
   3  -4   1   48.39    1.70
  -3  -4  -1   47.32    1.81
  -3  -4  -1   46.34    1.59
  -3   4  -1   45.45    1.58
  -3   4  -1   45.13    1.79
  -3   4  -1   50.19    1.54
   3   4   1   49.13    1.60
   3   4   1   46.80    1.69
   3   4   1   44.61    1.61
   4  -4   1  204.38    5.58
  -4  -4  -1  204.82    5.86
   4  -4   1  197.93    5.54
  -4  -4  -1  204.45    5.57
   4  -4   1  194.08    5.62
  -4   4  -1  202.12    5.86
  -4   4  -1  202.82    5.48
   4   4   1  199.24    5.52
  -4   4  -1  202.70    5.44
   4   4   1  202.92    5.61
   4   4   1  197.66    5.56
   5  -4   1   84.48    2.72
   5  -4   1   85.66    2.73
  -5  -4  -1   86.96    2.57
  -5  -4  -1   87.87    3.07
   5  -4   1   85.19    2.82
  -5   4  -1   82.82    3.02
   5   4   1   89.16    2.80
  -5   4  -1   87.28    2.58
  -5   4  -1   83.95    2.71
   5   4   1   85.11    2.69
   5   4   1   86.66    2.79
   6  -4   1    2.82    0.39
   6  -4   1    2.16    0.41
   6  -4   1    2.15    0.39
  -6  -4  -1    3.02    0.57
   6   4   1    2.55    0.49
   6   4   1    2.49    0.36
  -6   4  -1    2.34    0.42
   6   4   1    2.16    0.41
  -6   4  -1    2.42    0.49
   7  -4   1    9.65    0.79
  -7  -4  -1    9.01    0.89
   7  -4   1   10.04    0.74
   7  -4   1    9.68    0.85
   7   4   1    9.05    0.79
  -7   4  -1    9.10    0.90
  -7   4  -1   10.34    0.80
   7   4   1   10.52    0.78
   8  -4   1   13.47    0.92
   8  -4   1   15.31    1.03
   8  -4   1   13.46    0.93
  -8  -4  -1   14.93    1.20
   8   4   1   12.50    0.93
  -8   4  -1   14.49    1.19
   8   4   1   14.38    0.89
  -8   4  -1   14.51    1.05
   8   4   1   14.99    1.08
   9  -4   1    6.58    0.88
   9  -4   1    6.13    0.67
   9  -4   1    5.72    0.70
   9  -4   1    6.17    0.68
  -9  -4  -1    6.82    0.90
  -9   4  -1    5.00    0.81
   9   4   1    6.40    0.65
   9   4   1    6.02    0.68
   9   4   1    6.59    0.80
  -9   4  -1    5.73    0.77
  10  -4   1    0.92    0.49
 -10  -4  -1    0.57    0.42
  10  -4   1   -0.45    0.24
  10  -4   1    0.07    0.27
  10  -4   1    0.45    0.25
  10   4   1    0.11    0.22
  10   4   1    0.63    0.36
 -10   4  -1    0.28    0.38
  10   4   1   -0.09    0.32
 -10   4  -1   -0.25    0.34
  11  -4   1   -0.42    0.28
  11  -4   1    0.14    0.47
  11  -4   1    0.18    0.30
 -11  -4  -1    0.00    0.36
  11  -4   1   -0.43    0.29
 -11   4  -1    0.33    0.35
  11   4   1   -0.34    0.19
 -11   4  -1    0.21    0.37
  11   4   1   -0.25    0.27
  12  -4   1    0.33    0.35
  12  -4   1   -0.13    0.62
  12  -4   1    0.13    0.30
  12  -4   1   -0.48    0.42
 -12  -4  -1    0.30    0.47
 -12   4  -1   -0.02    0.37
  12   4   1    0.44    0.41
 -12   4  -1   -0.39    0.34
  12   4   1    0.22    0.31
  12   4   1    0.40    0.31
 -13  -4  -1    0.47    0.55
  13  -4   1    0.31    0.50
  13  -4   1   -0.64    0.39
  13  -4   1   -0.45    0.40
  13  -4   1   -0.39    0.24
 -13   4  -1    0.14    0.48
  13   4   1   -0.53    0.35
  13   4   1    0.00    0.44
 -13   4  -1   -0.13    0.43
  13   4   1    0.08    0.39
 -14  -4  -1    1.95    0.75
  14  -4   1    0.12    0.63
  14  -4   1    0.67    0.42
  14  -4   1    0.86    0.53
 -14   4  -1    0.43    0.59
  14   4   1    1.14    0.62
 -14   4  -1    0.54    0.53
  14   4   1    1.38    0.52
 -15  -4  -1   -0.15    0.51
  15  -4   1    0.05    0.71
  15  -4   1    0.35    0.62
  15  -4   1    0.18    0.44
 -15   4  -1   -0.56    0.49
  15   4   1    0.06    0.44
  16  -4   1    0.28    0.54
  16  -4   1   -0.58    0.78
 -16  -4  -1    1.05    0.66
  16  -4   1   -0.49    0.54
  16   4   1   -0.21    0.59
  16   4   1    1.10    0.50
 -16   4  -1   -0.22    0.59
  17  -4   1    1.25    0.89
 -17  -4  -1   -0.50    0.56
  17  -4   1    0.68    0.54
  17   4   1   -0.43    0.65
  17   4   1   -0.35    0.45
 -17   4  -1   -0.52    0.65
  18  -4   1   -0.47    0.76
  18  -4   1    0.58    0.57
 -18  -4  -1    1.33    0.90
  18  -4   1    1.39    0.92
 -18   4  -1    0.65    0.67
  18   4   1    2.65    1.71
  18   4   1    1.08    0.54
  19  -5  -1    0.51    1.00
 -19   5   1   -0.44    0.78
  19   5  -1   -1.26    0.83
  18  -5  -1   -0.43    0.82
  18  -5  -1    3.78    2.03
 -18  -5   1   -0.43    1.38
  18  -5  -1   -1.65    0.95
 -18   5   1    0.55    0.76
  18   5  -1    1.56    1.04
  18   5  -1   -0.47    1.15
 -17  -5   1    0.29    0.65
  17  -5  -1    0.47    0.58
  17  -5  -1   -1.04    0.58
  17  -5  -1    0.83    0.68
  17   5  -1    0.51    0.62
 -17   5   1    1.09    0.63
  17   5  -1    1.45    0.81
  16  -5  -1    0.49    0.71
  16  -5  -1   -0.09    0.57
  16  -5  -1   -0.60    0.48
 -16  -5   1    0.37    0.69
  16   5  -1    0.21    0.66
 -16   5   1    0.44    0.74
  15  -5  -1    0.54    0.59
  15  -5  -1    2.39    1.00
 -15  -5   1    2.02    0.90
  15  -5  -1    0.51    0.61
  15   5  -1    1.60    0.86
 -15   5   1    2.28    0.81
  15   5  -1    0.80    0.68
  14  -5  -1   -0.48    0.45
  14  -5  -1   -0.04    0.41
  14  -5  -1    0.30    0.49
 -14  -5   1   -0.16    0.52
 -14   5   1    0.85    0.60
  14   5  -1   -0.63    0.48
 -14   5   1    0.36    0.49
  14   5  -1    0.02    0.43
 -13  -5   1    2.41    0.72
  13  -5  -1    1.96    0.79
  13  -5  -1    1.32    0.52
  13  -5  -1    0.97    0.55
  13   5  -1    1.77    0.60
  13   5  -1    1.57    0.65
 -13   5   1    3.35    0.88
 -13   5   1    2.36    0.77
  12  -5  -1    3.73    0.96
  12  -5  -1    5.43    0.90
  12  -5  -1    4.22    0.80
  12  -5  -1    4.52    0.77
 -12  -5   1    4.94    1.00
  12   5  -1    6.85    0.94
  12   5  -1    4.51    0.90
 -12   5   1    5.16    1.03
  12   5  -1    4.01    0.73
 -12   5   1    4.10    0.87
  11  -5  -1    1.29    0.52
 -11  -5   1    2.38    0.66
  11  -5  -1    1.06    0.45
  11  -5  -1    0.89    0.46
  11  -5  -1    1.48    0.63
 -11   5   1    2.12    0.60
  11   5  -1    1.75    1.06
 -11   5   1    0.99    0.49
  11   5  -1    2.37    0.62
  11   5  -1    1.03    0.50
 -10  -5   1    2.63    0.70
  10  -5  -1    1.97    0.57
  10  -5  -1    1.81    0.51
  10  -5  -1    1.68    0.50
  10  -5  -1    2.11    0.64
 -10   5   1    2.02    0.64
  10   5  -1    1.57    0.45
 -10   5   1    1.96    0.57
  10   5  -1    2.10    0.57
  10   5  -1    2.44    0.64
   9  -5  -1   18.90    1.24
  -9  -5   1   16.57    1.39
   9  -5  -1   16.99    1.24
   9  -5  -1   16.48    1.40
   9  -5  -1   16.77    1.19
  -9   5   1   17.71    1.40
   9   5  -1   16.60    1.13
   9   5  -1   16.55    1.29
  -9   5   1   16.82    1.23
   9   5  -1   18.27    1.30
   8  -5  -1   51.78    2.21
   8  -5  -1   54.04    2.27
   8  -5  -1   56.58    2.26
  -8  -5   1   54.86    2.53
   8   5  -1   55.72    2.19
  -8   5   1   57.41    2.29
  -8   5   1   55.24    2.52
   8   5  -1   54.28    2.35
   8   5  -1   53.66    2.32
  -7  -5   1   24.85    1.52
   7  -5  -1   29.96    1.44
  -7  -5   1   26.60    1.22
   7  -5  -1   24.69    1.35
   7  -5  -1   25.17    1.35
  -7   5   1   25.77    1.21
  -7   5   1   25.80    1.53
   7   5  -1   26.82    1.43
   7   5  -1   25.34    1.30
   7   5  -1   25.76    1.41
  -7   5   1   27.60    1.38
  -6  -5   1    2.44    0.50
   6  -5  -1    2.37    0.44
   6  -5  -1    1.90    0.43
  -6  -5   1    2.35    0.37
   6  -5  -1    1.74    0.39
  -6   5   1    1.97    0.39
   6   5  -1    1.55    0.39
   6   5  -1    2.27    0.49
  -6   5   1    2.17    0.40
  -6   5   1    3.43    0.61
   6   5  -1    2.42    0.43
   5  -5  -1   39.02    1.77
  -5  -5   1   41.23    1.77
  -5  -5   1   35.24    1.74
   5  -5  -1   39.11    1.66
   5  -5  -1   40.69    1.66
   5   5  -1   40.54    1.71
   5   5  -1   38.75    1.60
  -5   5   1   31.61    1.49
  -5   5   1   38.73    1.73
  -5   5   1   39.36    1.53
   5   5  -1   39.16    1.58
   4  -5  -1    5.81    0.58
   4  -5  -1    5.20    0.51
  -4  -5   1    6.01    0.59
   4  -5  -1    6.29    0.58
  -4  -5   1    5.99    0.53
  -4   5   1    6.41    0.56
   4   5  -1    6.01    0.54
  -4   5   1    6.22    0.60
   4   5  -1    6.37    0.61
   4   5  -1    5.29    0.52
  -4   5   1    6.10    0.50
   3  -5  -1   96.72    3.10
   3  -5  -1   97.80    3.50
  -3  -5   1   97.21    3.08
   3  -5  -1   99.84    2.99
  -3  -5   1   98.19    3.05
  -3   5   1   99.85    2.90
   3   5  -1   95.98    3.14
  -3   5   1   95.14    3.08
  -3   5   1   98.82    3.09
   3   5  -1   97.88    3.11
   3   5  -1   98.77    3.01
  -2  -5   1    7.20    0.55
  -2  -5   1    6.54    0.51
  -2  -5   1    6.74    0.39
   2  -5  -1    6.66    0.55
   2  -5  -1    7.70    0.52
  -2  -5   1    6.69    0.54
  -2   5   1    6.19    0.53
   2   5  -1    6.75    0.53
  -2   5   1    7.34    0.47
   2   5  -1    7.97    0.55
  -2   5   1    6.69    0.53
   2   5  -1    6.49    0.50
   2   5  -1    5.74    0.55
  -1  -5   1    0.03    0.13
   1  -5  -1    0.08    0.16
   1  -5  -1    0.11    0.13
   1  -5  -1    0.12    0.12
  -1  -5   1    0.20    0.21
  -1  -5   1    0.19    0.11
   1   5  -1    0.25    0.15
  -1   5   1    0.26    0.13
   1   5  -1    0.21    0.17
   1   5  -1    0.26    0.14
  -1   5   1    0.24    0.16
  -1   5   1   -0.08    0.10
   1   5  -1   -0.07    0.13
   0  -5   1   47.23    1.58
   0  -5   1   46.21    1.55
   0  -5  -1   48.69    1.54
   0  -5  -1   48.78    1.99
   0  -5   1   50.42    1.78
   0  -5   1   49.90    1.80
   0   5  -1   49.09    1.74
   0   5   1   49.01    1.73
   0   5  -1   47.89    1.53
   0   5   1   50.75    1.82
   0   5  -1   49.02    1.57
   0   5   1   48.25    1.62
   0   5   1   48.38    1.66
   1  -5   1  133.20    3.80
   1  -5   1  125.47    3.65
   1  -5   1  140.80    4.35
   1  -5   1  130.18    3.91
  -1  -5  -1  150.42    3.63
   1   5   1  137.54    3.76
  -1   5  -1  125.97    3.91
  -1   5  -1  142.22    3.63
   1   5   1  135.18    3.89
   1   5   1  137.21    3.61
   1   5   1  124.56    3.94
  -1   5  -1  131.32    3.96
   1   5   1  130.52    3.89
   2  -5   1   39.31    1.61
   2  -5   1   41.05    1.62
  -2  -5  -1   48.33    1.33
  -2  -5  -1   43.27    1.61
  -2   5  -1   49.38    1.43
  -2   5  -1   41.45    1.69
   2   5   1   41.66    1.67
   2   5   1   47.87    1.30
   2   5   1   41.17    1.65
   2   5   1   42.99    1.60
  -2   5  -1   40.04    1.59
   3  -5   1    7.80    0.59
  -3  -5  -1    6.86    0.77
   3  -5   1    8.07    0.60
  -3  -5  -1    7.71    0.67
   3  -5   1    6.77    0.58
   3   5   1    8.20    0.55
  -3   5  -1    8.61    0.49
  -3   5  -1    5.91    0.53
   3   5   1    8.21    0.64
  -3   5  -1    7.48    0.66
   3   5   1    8.44    0.67
   3   5   1    7.21    0.56
   4  -5   1   54.26    1.96
  -4  -5  -1   56.13    2.17
  -4  -5  -1   53.52    1.85
   4  -5   1   49.22    1.93
   4  -5   1   52.45    1.92
  -4   5  -1   52.70    1.80
  -4   5  -1   56.85    1.89
   4   5   1   50.54    1.86
   4   5   1   55.13    2.01
  -4   5  -1   52.47    2.14
   4   5   1   52.24    1.90
   5  -5   1    2.92    0.44
  -5  -5  -1    1.82    0.43
   5  -5   1    1.71    0.36
  -5  -5  -1    1.93    0.32
   5  -5   1    2.88    0.41
  -5   5  -1    1.83    0.42
   5   5   1    3.12    0.43
  -5   5  -1    2.68    0.35
   5   5   1    1.75    0.35
   5   5   1    2.49    0.40
   6  -5   1   30.17    1.39
   6  -5   1   31.17    1.44
   6  -5   1   30.27    1.48
  -6  -5  -1   30.76    1.67
  -6   5  -1   31.60    1.68
   6   5   1   31.62    1.38
  -6   5  -1   31.68    1.40
   6   5   1   31.30    1.46
   7  -5   1   25.94    1.35
   7  -5   1   20.04    1.16
   7  -5   1   21.69    1.21
  -7  -5  -1   21.55    1.46
   7   5   1   20.71    1.14
  -7   5  -1   23.27    1.49
   7   5   1   26.61    1.36
  -7   5  -1   22.72    1.25
   7   5   1   20.86    1.23
   8  -5   1    2.29    0.53
  -8  -5  -1    2.40    0.66
   8  -5   1    2.64    0.55
   8  -5   1    2.38    0.50
   8   5   1    2.31    0.67
   8   5   1    3.83    0.59
   8   5   1    2.74    0.60
  -8   5  -1    2.66    0.65
  -8   5  -1    3.19    0.61
   9  -5   1    1.13    0.35
   9  -5   1    1.58    0.40
  -9  -5  -1    1.18    0.50
   9  -5   1    1.56    0.47
   9   5   1    1.36    0.39
   9   5   1    1.91    0.48
   9   5   1    1.35    0.40
  -9   5  -1    3.06    0.69
  -9   5  -1    1.94    0.50
  10  -5   1    1.28    1.01
 -10  -5  -1    0.37    0.76
  10  -5   1    0.14    0.32
  10  -5   1    0.55    0.38
  10  -5   1    0.95    0.56
  10   5   1    0.63    0.42
 -10   5  -1    0.40    0.34
  10   5   1    0.55    0.36
  10   5   1    0.99    0.62
 -10   5  -1    0.33    0.56
  11  -5   1   -0.09    0.28
  11  -5   1    0.89    0.39
  11  -5   1    0.79    0.42
  11  -5   1    0.14    0.47
 -11  -5  -1    0.88    0.49
  11   5   1    0.22    0.36
 -11   5  -1    0.16    0.35
  11   5   1   -0.33    0.31
 -11   5  -1   -0.08    0.34
  11   5   1   -0.24    0.36
  12  -5   1    0.84    0.56
 -12  -5  -1    1.31    0.55
  12  -5   1   -0.09    0.34
  12  -5   1    0.80    0.42
  12  -5   1    0.83    0.39
  12   5   1    0.41    0.48
 -12   5  -1    0.47    0.42
 -12   5  -1    0.18    0.45
  12   5   1    0.76    0.39
  12   5   1    0.62    0.38
 -13  -5  -1    0.44    0.59
  13  -5   1    0.59    0.42
  13  -5   1   -0.19    0.40
  13  -5   1   -0.28    0.35
  13  -5   1    1.06    0.59
  13   5   1    0.03    0.42
 -13   5  -1    0.59    0.49
  13   5   1    0.43    0.56
 -13   5  -1    0.23    0.41
  13   5   1    0.28    0.45
  14  -5   1   -0.29    0.41
  14  -5   1    0.09    0.54
 -14  -5  -1    0.26    0.63
  14  -5   1   -0.29    0.60
  14   5   1    0.44    0.52
 -14   5  -1    0.40    0.61
 -14   5  -1    0.41    0.55
 -15  -5  -1    1.41    0.91
  15  -5   1    1.42    0.57
  15  -5   1    2.17    1.05
  15  -5   1    1.42    0.76
 -15   5  -1    1.75    0.76
  15   5   1    2.50    0.67
  15   5   1    2.05    1.01
 -15   5  -1    2.30    0.94
  16  -5   1   -0.29    0.40
  16  -5   1    0.52    0.70
 -16  -5  -1    0.23    0.62
  16   5   1    0.39    0.77
  16   5   1   -0.33    0.43
 -16   5  -1    0.69    0.60
 -17  -5  -1    0.06    0.68
  17  -5   1    0.59    0.70
  17  -5   1   -1.08    0.48
 -17   5  -1    0.98    0.74
  17   5   1   -0.87    0.45
  17   5   1    0.63    0.71
  18  -5   1   -0.75    0.60
  18  -5   1    1.03    0.79
  18  -5   1    1.01    0.97
 -18  -5  -1    0.55    0.70
  18   5   1    0.09    0.51
  18   5   1   -1.12    0.81
 -18   5  -1    2.02    1.04
 -19   6   1    2.00    0.87
  18  -6  -1    0.68    0.57
 -18  -6   1   -1.08    0.64
  18  -6  -1    1.02    0.97
  18  -6  -1   -0.14    0.73
  18   6  -1    0.08    0.62
 -18   6   1   -0.52    0.72
  18   6  -1    1.14    1.54
 -17  -6   1    0.31    0.63
  17  -6  -1    0.28    0.80
  17  -6  -1   -1.11    0.84
  17   6  -1    0.14    0.62
  17   6  -1   -1.27    0.61
  16  -6  -1    0.45    0.90
  16  -6  -1    1.13    0.62
  16  -6  -1    0.17    0.84
 -16  -6   1    2.07    0.83
  16   6  -1   -0.57    0.58
  16   6  -1    0.88    0.56
 -16   6   1    1.09    0.72
  15  -6  -1    0.60    0.58
  15  -6  -1    0.90    0.54
  15  -6  -1    1.34    0.98
 -15  -6   1    1.36    0.68
 -15   6   1    0.20    0.58
 -15   6   1    1.10    0.69
  15   6  -1    1.25    0.62
  15   6  -1    0.20    1.10
 -14  -6   1    0.49    0.57
  14  -6  -1    0.34    0.46
  14  -6  -1   -0.13    0.56
  14  -6  -1    0.23    0.46
 -14   6   1   -0.35    0.45
 -14   6   1   -0.86    0.50
  14   6  -1    0.52    0.63
  14   6  -1   -0.01    0.40
  13  -6  -1    0.31    0.42
  13  -6  -1    0.39    0.54
  13  -6  -1    0.13    0.47
 -13  -6   1    0.12    0.49
  13   6  -1    0.02    0.37
 -13   6   1    0.25    0.45
  13   6  -1    0.88    0.56
 -13   6   1   -0.26    0.44
  12  -6  -1   -0.03    0.43
  12  -6  -1   -0.21    0.41
  12  -6  -1    0.08    0.35
 -12  -6   1   -0.15    0.39
  12   6  -1   -0.71    0.39
  12   6  -1    0.69    0.48
 -12   6   1    0.43    0.50
 -12   6   1   -0.20    0.31
  12   6  -1    0.68    0.67
  11  -6  -1    0.67    0.52
  11  -6  -1    0.12    0.41
  11  -6  -1    0.41    0.39
 -11  -6   1   -0.31    0.38
  11  -6  -1   -0.02    0.36
 -11   6   1    0.12    0.47
  11   6  -1    0.62    0.42
  11   6  -1    0.94    0.43
  11   6  -1    0.93    0.45
 -11   6   1    0.76    0.43
  10  -6  -1   19.91    1.41
  10  -6  -1   22.59    1.47
  10  -6  -1   23.14    1.51
 -10  -6   1   22.29    1.75
  10  -6  -1   23.37    1.77
  10   6  -1   21.10    1.53
  10   6  -1   19.11    1.33
 -10   6   1   21.42    1.68
  10   6  -1   22.53    1.57
 -10   6   1   23.54    1.54
   9  -6  -1    5.94    0.89
   9  -6  -1    4.97    0.82
   9  -6  -1    4.54    0.73
  -9  -6   1    6.10    1.04
   9   6  -1    5.32    0.83
  -9   6   1    4.86    0.73
   9   6  -1    5.12    0.73
   9   6  -1    6.01    0.81
  -9   6   1    5.09    0.91
   8  -6  -1    8.89    0.87
   8  -6  -1    7.85    0.82
   8  -6  -1    5.81    0.77
  -8  -6   1    7.39    0.94
   8   6  -1    6.68    0.81
  -8   6   1    7.19    0.78
   8   6  -1    7.69    0.87
   8   6  -1    7.23    0.74
  -8   6   1    7.84    0.97
  -7  -6   1   22.16    1.43
   7  -6  -1   19.85    1.27
   7  -6  -1   19.95    1.24
  -7  -6   1   20.42    1.11
   7  -6  -1   17.14    1.17
  -7   6   1   21.37    1.41
   7   6  -1   19.56    1.29
   7   6  -1   19.81    1.18
  -7   6   1   19.48    1.10
   7   6  -1   18.23    1.21
  -7   6   1   19.71    1.16
  -6  -6   1    9.44    0.90
  -6  -6   1   10.87    0.75
   6  -6  -1   10.90    0.86
   6  -6  -1   11.90    0.91
   6  -6  -1   11.29    0.86
  -6   6   1   11.32    0.95
  -6   6   1   11.33    0.97
   6   6  -1   10.38    0.81
  -6   6   1   11.60    0.78
   6   6  -1   10.57    0.85
   6   6  -1   10.18    0.88
   5  -6  -1   10.61    0.78
   5  -6  -1    9.96    0.81
  -5  -6   1   12.49    1.33
   5   6  -1   11.66    0.85
  -5   6   1    9.85    1.41
   5   6  -1   11.21    0.79
  -5   6   1   12.00    0.76
   5   6  -1   11.89    1.34
  -4  -6   1   27.36    1.38
   4  -6  -1   28.69    1.45
   4  -6  -1   27.74    1.37
  -4  -6   1   28.27    1.32
   4  -6  -1   30.32    1.41
  -4   6   1   29.33    1.42
  -4   6   1   28.48    1.35
   4   6  -1   28.53    1.34
   4   6  -1   31.79    1.48
   4   6  -1   29.38    1.34
  -4   6   1   27.65    1.20
   3  -6  -1   46.45    1.90
  -3  -6   1   45.85    1.83
   3  -6  -1   49.28    1.92
  -3  -6   1   52.99    1.40
  -3  -6   1   47.07    1.45
  -3  -6   1   46.91    1.84
   3  -6  -1   50.51    1.80
   3   6  -1   50.63    1.82
   3   6  -1   45.07    1.81
   3   6  -1   47.65    1.84
   3   6  -1   48.44    1.96
  -3   6   1   44.90    1.85
  -3   6   1   44.92    1.84
  -3   6   1   49.86    1.68
  -2   6   1    8.78    0.66
  -2   6   1   10.51    0.60
  -2   6   1    9.21    1.08
   2   6  -1    9.52    0.73
   1  -6  -1   26.31    1.24
   1  -6  -1   23.47    1.04
  -1  -6   1   24.74    0.98
  -1  -6   1   27.77    1.26
   1   6  -1   27.27    1.09
   1   6  -1   27.37    1.29
   1   6  -1   27.12    1.18
  -1   6   1   25.15    1.14
  -1   6   1   24.52    1.06
   0  -6  -1   74.18    2.54
   0  -6  -1   76.79    2.29
   0  -6   1   76.65    2.55
   0  -6   1   74.71    2.31
   0   6  -1   74.32    2.50
   0   6   1   72.13    2.38
   0   6   1   74.11    2.60
   0   6   1   77.27    2.42
   0   6  -1   75.54    2.27
  -1  -6  -1    7.05    0.61
  -1  -6  -1    8.55    0.46
   1  -6   1    7.19    0.61
   1  -6   1    6.33    0.51
   1   6   1    6.67    0.61
   1   6   1    7.02    0.52
  -1   6  -1    6.84    0.61
  -1   6  -1    6.48    0.59
   1   6   1    6.30    0.55
  -1   6  -1    7.14    0.44
   1   6   1    6.63    0.56
   2  -6   1   87.25    3.79
  -2  -6  -1   98.18    3.14
  -2  -6  -1   99.27    3.09
   2  -6   1   97.88    3.00
  -2  -6  -1   99.49    2.67
   2  -6   1   96.93    3.13
  -2   6  -1   94.50    3.07
   2   6   1   97.93    3.11
   2   6   1   97.20    3.17
  -2   6  -1   96.97    3.18
   2   6   1   90.84    2.64
  -2   6  -1   95.01    2.75
   2   6   1   96.47    3.12
   2   6   1   95.97    2.91
   3  -6   1    9.86    0.73
   3  -6   1   10.46    0.73
   3  -6   1   10.28    0.75
  -3  -6  -1   10.20    0.44
  -3  -6  -1    9.60    0.78
   3   6   1    9.66    0.77
   3   6   1   10.88    0.66
   3   6   1    9.54    0.70
  -3   6  -1    9.90    0.57
   3   6   1    9.52    0.41
   3   6   1   10.20    0.77
  -3   6  -1   10.50    0.81
  -4  -6  -1   14.43    1.09
   4  -6   1   14.68    0.91
  -4  -6  -1   15.57    0.87
   4  -6   1   13.44    0.89
   4  -6   1   14.93    0.98
   4   6   1   14.95    0.87
   4   6   1   13.91    1.04
  -4   6  -1   14.30    0.75
   4   6   1   14.50    0.84
   4   6   1   14.26    1.00
  -4   6  -1   13.59    0.82
  -5  -6  -1   -0.05    0.16
   5  -6   1   -0.05    0.16
  -5  -6  -1   -0.21    0.13
   5  -6   1   -0.05    0.20
   5  -6   1    0.17    0.16
  -5   6  -1   -0.14    0.12
   5   6   1    0.13    0.16
  -5   6  -1   -0.09    0.19
   5   6   1   -0.08    0.17
  -5   6  -1   -0.01    0.14
   5   6   1   -0.04    0.16
   6  -6   1   43.49    1.94
  -6  -6  -1   45.81    2.18
   6  -6   1   46.37    1.95
  -6  -6  -1   48.08    1.88
   6  -6   1   45.47    1.93
   6   6   1   47.88    2.02
   6   6   1   43.56    1.87
   6   6   1   45.66    1.87
  -6   6  -1   46.86    1.83
  -6   6  -1   46.99    2.21
   7  -6   1    4.20    0.66
   7  -6   1    4.42    0.63
   7  -6   1    4.62    0.65
  -7  -6  -1    5.85    0.95
   7   6   1    4.92    0.66
   7   6   1    5.52    0.70
   7   6   1    5.05    0.61
  -7   6  -1    5.63    0.84
  -7   6  -1    4.55    0.59
   8  -6   1   17.58    1.20
  -8  -6  -1   18.85    1.49
   8  -6   1   20.21    1.28
   8  -6   1   18.77    1.28
   8   6   1   17.63    1.16
   8   6   1   17.95    1.26
   8   6   1   22.13    1.35
  -8   6  -1   20.00    1.50
  -8   6  -1   19.77    1.25
   9  -6   1   12.83    1.06
   9  -6   1   14.13    1.16
   9  -6   1   13.10    1.07
  -9  -6  -1   11.93    1.26
  -9   6  -1   13.49    1.09
   9   6   1   13.01    1.12
  -9   6  -1   11.87    1.29
   9   6   1   12.79    1.45
   9   6   1   12.74    1.11
  10  -6   1   14.84    1.21
  10  -6   1   13.98    1.15
 -10  -6  -1   13.61    1.39
  10  -6   1   12.48    1.06
 -10   6  -1   13.10    1.19
  10   6   1   13.66    1.05
  10   6   1   15.71    1.29
 -10   6  -1   13.19    1.38
  10   6   1   15.30    1.23
  11  -6   1    0.12    0.40
  11  -6   1    0.40    0.37
 -11  -6  -1    0.41    0.46
  11  -6   1    0.64    0.40
  11  -6   1    0.84    0.60
 -11   6  -1    0.60    0.42
  11   6   1    0.60    0.47
 -11   6  -1    0.33    0.40
  11   6   1    0.58    0.42
  11   6   1    0.26    0.38
  12  -6   1   -0.68    0.47
  12  -6   1   -0.31    0.32
 -12  -6  -1   -0.03    0.40
 -12   6  -1    0.27    0.42
  12   6   1   -0.28    0.39
 -12   6  -1   -0.18    0.37
  12   6   1    0.14    0.45
  12   6   1   -0.66    0.32
  13  -6   1    0.67    0.50
 -13  -6  -1    0.32    0.53
  13  -6   1   -0.37    0.26
  13  -6   1    0.01    0.52
  13   6   1    0.17    0.51
 -13   6  -1   -0.38    0.49
  13   6   1   -0.18    0.35
 -13   6  -1    0.55    0.55
  14  -6   1    1.16    0.91
  14  -6   1    2.16    0.76
 -14  -6  -1    1.00    1.11
  14  -6   1    1.02    1.22
 -14   6  -1    1.64    0.72
  14   6   1    1.30    0.86
  14   6   1    0.61    0.67
 -14   6  -1    2.16    1.26
 -15  -6  -1    0.21    0.65
  15  -6   1    0.17    0.46
  15  -6   1    0.03    0.53
  15  -6   1   -0.13    0.71
 -15   6  -1    0.06    0.58
  15   6   1    0.20    0.64
 -15   6  -1   -0.40    0.51
  15   6   1    0.39    0.57
  16  -6   1    0.79    0.79
  16  -6   1   -0.03    0.62
  16  -6   1   -0.47    0.51
 -16  -6  -1    0.42    0.63
 -16   6  -1    1.60    0.84
  16   6   1    0.79    0.51
  16   6   1    0.24    0.67
 -17  -6  -1    1.03    0.70
  17  -6   1    0.64    0.89
  17  -6   1    0.94    0.58
  17  -6   1    0.27    0.74
  17   6   1    0.75    0.49
 -17   6  -1    0.16    0.65
  17   6   1    0.40    0.71
  18  -6   1    2.22    0.99
  18  -6   1   -0.55    0.60
  18  -6   1    0.97    0.79
 -18  -6  -1   -1.43    0.77
  18   6   1   -1.41    0.75
  18  -7  -1    1.82    1.03
  18  -7  -1    0.47    0.63
 -18  -7   1   -0.78    0.68
  18  -7  -1    0.11    0.72
  18   7  -1    0.21    0.85
  18   7  -1    1.05    0.66
 -18   7   1    1.30    1.03
  17  -7  -1   -0.47    0.68
  17  -7  -1    0.24    0.80
  17  -7  -1    0.81    0.69
 -17  -7   1    0.52    0.84
  17   7  -1    0.50    0.80
  17   7  -1    1.35    0.65
 -17   7   1    0.12    0.69
  16  -7  -1   -0.47    0.69
  16  -7  -1   -1.31    0.71
 -16  -7   1   -0.57    0.56
  16  -7  -1   -0.61    0.53
  16   7  -1    0.52    0.62
 -16   7   1    0.66    0.72
  16   7  -1    0.14    0.70
 -15  -7   1    0.45    0.66
  15  -7  -1    0.91    0.83
  15  -7  -1    0.19    0.59
  15  -7  -1    0.41    0.48
 -15   7   1    0.26    0.69
  15   7  -1    0.05    0.48
  15   7  -1    0.10    0.68
 -15   7   1    0.47    0.66
  14  -7  -1    1.04    0.58
  14  -7  -1    0.24    0.49
  14  -7  -1   -0.14    0.61
 -14  -7   1   -0.42    0.57
  14   7  -1    0.12    0.53
 -14   7   1    0.01    0.50
  14   7  -1   -0.19    0.47
 -14   7   1   -0.36    0.53
  13  -7  -1    1.23    0.58
  13  -7  -1    0.88    0.53
  13  -7  -1    1.16    0.59
 -13  -7   1    1.94    0.79
  13   7  -1    0.99    0.64
  13   7  -1    0.88    0.52
 -13   7   1    0.69    0.51
 -13   7   1    0.71    0.60
 -12  -7   1    0.24    0.48
  12  -7  -1    1.12    0.47
  12  -7  -1    0.59    0.53
  12  -7  -1    0.42    0.45
 -12   7   1    0.45    0.42
  12   7  -1   -0.08    0.46
  12   7  -1    0.92    0.51
 -12   7   1    0.41    0.41
  11  -7  -1    0.63    0.43
  11  -7  -1    1.27    0.48
 -11  -7   1    0.57    0.43
  11  -7  -1    0.73    0.45
  11  -7  -1   -0.07    0.36
  11   7  -1    0.29    0.47
 -11   7   1    0.65    0.43
  11   7  -1    0.90    0.51
  11   7  -1    0.05    0.39
  10  -7  -1    0.57    0.56
 -10  -7   1    0.62    0.52
  10  -7  -1    0.46    0.42
  10  -7  -1    0.80    0.45
  10   7  -1    0.32    0.44
  10   7  -1    0.87    0.43
  10   7  -1    1.12    0.65
 -10   7   1    0.52    0.56
 -10   7   1    0.91    0.47
   9  -7  -1    8.19    0.99
   9   7  -1    6.41    0.92
  -9   7   1    9.12    0.93
  -9   7   1    8.43    1.07
   8  -7  -1   39.48    1.99
  -8  -7   1   38.61    1.73
   8  -7  -1   34.41    1.86
  -8  -7   1   40.57    2.18
   8  -7  -1   37.78    1.93
   8   7  -1   37.74    1.87
  -8   7   1   37.37    2.05
   8   7  -1   42.43    2.09
   8   7  -1   39.74    1.98
  -8   7   1   39.46    1.87
  -8   7   1   41.26    2.19
   7  -7  -1   13.24    1.05
   7  -7  -1   11.46    1.01
  -7  -7   1   10.35    1.17
  -7  -7   1   13.93    1.18
   7  -7  -1   12.89    1.03
  -7   7   1   12.72    1.15
  -7   7   1   13.49    1.13
   7   7  -1   11.87    0.98
  -7   7   1   12.10    0.92
   7   7  -1   12.07    0.99
   7   7  -1   14.03    1.11
   6  -7  -1    2.20    0.51
  -6  -7   1    2.29    0.51
   6  -7  -1    1.64    0.42
   6  -7  -1    1.90    0.45
  -6  -7   1    2.60    0.51
   6   7  -1    2.83    0.60
   6   7  -1    2.05    0.42
  -6   7   1    2.40    0.43
  -6   7   1    2.59    0.47
   6   7  -1    3.62    0.66
  -6   7   1    4.19    0.63
   5  -7  -1    8.44    0.78
  -5  -7   1    9.68    0.84
  -5  -7   1    8.04    0.72
   5  -7  -1   10.18    0.80
   5  -7  -1    9.03    0.83
   5   7  -1   10.06    0.81
   5   7  -1    8.74    0.83
  -5   7   1   10.82    0.72
   5   7  -1    8.35    0.73
  -5   7   1    7.42    0.73
  -5   7   1    8.62    0.84
   4  -7  -1    0.97    0.30
   4   7  -1    0.97    0.35
  -4   7   1    1.43    0.34
   3  -7  -1   10.57    0.83
  -3  -7   1    8.81    0.78
  -3  -7   1   11.01    0.49
  -3  -7   1    8.59    0.51
   3  -7  -1    7.63    0.90
   3  -7  -1    9.72    0.83
  -3  -7   1   10.00    0.76
  -3   7   1    9.60    0.76
  -3   7   1   10.38    0.80
   3   7  -1   10.36    0.76
   3   7  -1   10.00    0.83
  -3   7   1   11.31    0.68
   3   7  -1   10.34    0.75
   2  -7  -1   39.80    1.52
  -2  -7   1   36.71    1.63
  -2  -7   1   39.80    1.29
   2  -7  -1   37.21    1.67
  -2   7   1   38.50    1.44
  -2   7   1   35.96    1.57
  -2   7   1   34.50    1.63
   2   7  -1   37.26    1.55
   2   7  -1   35.35    1.69
   2   7  -1   37.89    1.51
   1  -7  -1   55.95    2.14
  -1  -7   1   54.49    1.79
   1  -7  -1   53.60    1.89
   1   7  -1   55.30    2.06
  -1   7   1   55.64    2.02
   1   7  -1   57.73    2.23
  -1   7   1   55.66    1.93
  -1   7   1   55.53    2.18
   1   7  -1   55.90    1.91
   0  -7  -1   13.69    0.92
   0  -7   1   13.72    0.74
   0  -7  -1   14.77    0.74
   0  -7   1   13.46    0.90
   0   7   1   12.70    0.78
   0   7   1   13.72    0.80
   0   7  -1   14.41    0.96
   0   7  -1   14.17    0.89
   0   7  -1   13.25    0.71
   0   7   1   12.47    0.91
   1  -7   1    7.12    0.58
  -1  -7  -1    6.95    0.47
  -1  -7  -1    7.27    0.76
   1  -7   1    8.73    0.72
   1   7   1    7.68    0.57
   1   7   1    8.14    0.72
  -1   7  -1    6.87    0.49
  -1   7  -1    7.44    0.68
   1   7   1    7.77    0.62
   2  -7   1   25.26    1.20
  -2  -7  -1   24.30    1.25
  -2  -7  -1   26.21    0.94
   2  -7   1   22.85    1.24
   2   7   1   24.80    1.33
   2   7   1   25.07    1.12
  -2   7  -1   24.34    1.25
  -2   7  -1   25.64    1.01
   2   7   1   23.33    1.20
   2   7   1   23.55    1.23
  -2   7  -1   24.66    1.30
   3  -7   1    7.63    1.00
  -3  -7  -1    9.84    0.47
  -3  -7  -1   10.32    0.79
  -3  -7  -1    9.69    0.83
   3  -7   1    9.11    0.75
   3  -7   1   12.16    0.87
   3   7   1   11.85    0.90
   3   7   1    9.84    0.69
  -3   7  -1   10.42    1.28
  -3   7  -1    9.82    0.60
  -3   7  -1    9.90    0.76
   3   7   1   10.11    0.78
   3   7   1   10.57    0.84
   3   7   1    9.00    0.47
   4  -7   1    0.60    0.29
   4  -7   1    0.77    0.28
   4  -7   1    0.84    0.27
  -4  -7  -1    0.86    0.34
   4   7   1    0.50    0.26
  -4   7  -1    0.69    0.29
  -4   7  -1    0.65    0.21
   4   7   1    0.45    0.28
   4   7   1    0.60    0.24
   4   7   1    0.30    0.24
  -4   7  -1    0.19    0.20
   5  -7   1    7.64    0.74
   5  -7   1    6.09    0.68
   5  -7   1    8.12    0.75
  -5  -7  -1    6.91    0.78
  -5  -7  -1    8.09    0.68
  -5   7  -1    6.34    0.79
   5   7   1    7.65    0.70
   5   7   1    7.78    0.79
   5   7   1    7.66    0.79
  -5   7  -1    7.74    0.80
  -5   7  -1    7.54    0.61
   5   7   1    7.31    1.10
   6  -7   1    1.38    0.44
  -6  -7  -1    2.97    0.50
  -6  -7  -1    2.00    0.54
   6  -7   1    1.95    0.47
   6  -7   1    1.72    0.46
  -6   7  -1    2.15    0.44
   6   7   1    1.69    0.46
   6   7   1    1.40    0.38
  -6   7  -1    1.71    0.49
   6   7   1    2.38    0.47
   6   7   1    1.86    0.51
   7  -7   1   16.57    1.18
  -7  -7  -1   14.56    1.26
   7  -7   1   13.84    1.10
   7  -7   1   14.32    1.07
   7   7   1   15.10    1.09
  -7   7  -1   15.65    1.01
  -7   7  -1   14.06    1.26
   7   7   1   13.27    0.99
   7   7   1   14.49    1.15
   8  -7   1   10.13    0.96
  -8  -7  -1   11.36    1.18
   8  -7   1   10.04    0.98
   8  -7   1    9.95    0.99
  -8   7  -1   10.49    1.16
   8   7   1   10.06    0.88
   8   7   1   10.10    0.97
   8   7   1   10.02    0.96
  -8   7  -1    9.22    0.87
   9  -7   1    5.06    0.78
   9  -7   1    3.49    0.76
   9  -7   1    5.07    0.78
  -9  -7  -1    6.25    1.10
  -9   7  -1    5.36    0.75
   9   7   1    4.57    0.78
   9   7   1    4.13    0.80
  -9   7  -1    6.75    0.99
   9   7   1    4.83    0.77
  10  -7   1    5.22    0.86
  10  -7   1    6.81    0.89
  10  -7   1    5.89    0.84
 -10  -7  -1    5.17    1.00
  10   7   1    6.05    0.91
  10   7   1    6.35    0.86
 -10   7  -1    6.40    1.18
  10   7   1    7.81    1.04
 -10   7  -1    5.58    0.82
 -11  -7  -1    2.92    0.77
  11  -7   1    1.95    0.62
  11  -7   1    0.84    0.49
  11  -7   1    2.84    0.64
  11   7   1    2.25    0.62
 -11   7  -1    0.89    0.57
  11   7   1    1.95    0.64
  11   7   1    2.77    0.62
 -11   7  -1    1.97    0.85
  12  -7   1   -0.19    0.40
 -12  -7  -1    0.18    0.44
 -12   7  -1   -0.14    0.38
  12   7   1    0.08    0.42
 -12   7  -1    0.56    0.47
  12   7   1    0.06    0.40
  13  -7   1    1.15    0.59
  13  -7   1    0.90    0.57
  13  -7   1    1.66    0.59
 -13  -7  -1    0.73    0.58
  13   7   1    0.09    0.54
  13   7   1    0.58    0.42
 -13   7  -1    0.25    0.45
 -13   7  -1    0.43    0.43
  14  -7   1   -0.14    0.49
  14  -7   1    1.00    0.74
  14  -7   1    0.69    0.57
  14   7   1    0.84    0.71
 -14   7  -1   -0.05    0.54
 -14   7  -1    1.60    0.80
  14   7   1    0.79    0.54
  15  -7   1   -0.57    0.42
 -15  -7  -1   -0.58    0.48
  15  -7   1   -0.06    0.81
  15   7   1   -0.70    0.58
 -15   7  -1   -0.09    0.67
  15   7   1   -0.28    0.47
  16  -7   1    0.48    0.71
  16  -7   1    0.52    0.86
 -16  -7  -1   -0.89    0.59
  16  -7   1   -0.01    0.46
  16   7   1    1.00    0.73
 -16   7  -1   -0.58    0.51
  16   7   1    0.64    0.53
 -16   7  -1   -0.37    0.60
 -17  -7  -1    2.35    1.51
  17  -7   1    0.66    1.02
  17  -7   1    1.44    1.40
  17  -7   1    0.66    0.79
  17   7   1   -1.36    0.76
 -17   7  -1    1.55    0.69
  17   7   1    0.42    0.99
  18  -7   1   -2.83    1.40
 -18  -7  -1   -0.77    0.78
  18  -7   1    1.17    0.80
  18  -7   1    1.00    1.60
  18   7   1    2.27    1.05
  18   7   1    1.23    0.84
  18  -8  -1    1.75    1.56
 -18  -8   1   -0.72    0.78
  18  -8  -1   -0.70    0.61
  18  -8  -1    0.29    1.02
  18   8  -1   -0.63    0.56
  18   8  -1   -1.12    0.77
  17  -8  -1    0.26    0.75
  17  -8  -1   -0.24    0.89
  17  -8  -1   -0.30    0.67
 -17  -8   1    0.60    1.00
  17   8  -1   -0.94    0.67
 -17   8   1   -0.43    0.61
  17   8  -1   -0.04    0.55
  16  -8  -1    0.48    0.73
  16  -8  -1    0.04    0.50
  16  -8  -1   -0.96    0.78
 -16  -8   1    0.26    0.63
  16   8  -1    0.61    0.70
 -16   8   1    0.44    0.69
 -16   8   1    0.00    0.59
 -15  -8   1    1.15    0.74
  15  -8  -1    0.92    0.91
  15  -8  -1    0.00    0.54
  15  -8  -1   -0.12    0.64
 -15   8   1    0.28    0.73
 -15   8   1    1.30    0.93
  15   8  -1    1.09    0.84
  15   8  -1    1.06    0.73
  14  -8  -1    0.32    0.97
 -14  -8   1   -0.89    0.50
  14  -8  -1    0.33    0.54
  14  -8  -1    0.03    0.51
 -14   8   1   -0.03    0.50
  14   8  -1   -0.98    0.55
  14   8  -1   -0.22    0.60
 -14   8   1   -0.30    0.72
  13  -8  -1   -0.27    0.56
  13  -8  -1    0.01    0.48
  13  -8  -1    0.61    0.49
 -13  -8   1    1.13    0.70
  13   8  -1    0.48    0.49
 -13   8   1    0.82    0.60
 -13   8   1    0.11    0.40
  13   8  -1    0.07    0.48
 -12  -8   1    1.31    0.65
  12  -8  -1    0.70    0.55
  12  -8  -1    0.23    0.40
  12  -8  -1   -0.04    0.52
 -12   8   1    0.61    0.49
  12   8  -1    0.26    0.53
  12   8  -1    0.65    0.48
 -12   8   1    0.21    0.40
 -11  -8   1    3.50    0.89
  11  -8  -1    2.89    0.91
  11  -8  -1    2.26    0.65
  11  -8  -1    2.13    0.66
 -11   8   1    2.32    0.68
  11   8  -1    2.81    0.71
 -11   8   1    3.61    0.87
  11   8  -1    2.87    0.79
  10  -8  -1    2.97    0.71
  10  -8  -1    2.47    0.70
  10  -8  -1    4.03    0.82
 -10  -8   1    2.94    0.86
 -10   8   1    4.71    0.83
  10   8  -1    4.05    0.81
 -10   8   1    3.87    0.92
  10   8  -1    2.90    0.69
  -9  -8   1    0.54    0.42
   9  -8  -1   -0.19    0.32
   9  -8  -1    0.62    0.46
   9   8  -1    0.75    0.40
   9   8  -1   -0.06    0.43
  -9   8   1    0.47    0.33
  -9   8   1    0.42    0.49
   9   8  -1    0.03    0.32
   8  -8  -1   17.71    1.32
   8  -8  -1   15.96    1.26
   8  -8  -1   17.44    1.34
  -8  -8   1   16.21    1.17
  -8  -8   1   17.17    1.44
   8   8  -1   16.28    1.26
  -8   8   1   19.10    1.19
  -8   8   1   17.88    1.21
   8   8  -1   17.98    1.27
  -8   8   1   18.13    1.46
   8   8  -1   17.80    1.40
   7   8  -1    1.74    0.67
  -7   8   1    2.16    0.46
   6  -8  -1    4.35    0.65
   6  -8  -1    4.63    0.70
  -6  -8   1    4.60    0.72
   6  -8  -1    4.27    0.69
   6   8  -1    4.44    0.65
  -6   8   1    4.23    0.55
  -6   8   1    5.24    0.74
   6   8  -1    4.50    0.74
   6   8  -1    4.98    0.73
   6   8  -1    5.05    0.66
   5  -8  -1    0.33    0.28
   5  -8  -1    0.16    0.23
  -5  -8   1    0.51    0.20
  -5  -8   1   -0.13    0.22
   5  -8  -1    0.22    0.29
  -5   8   1    0.04    0.18
   5   8  -1   -0.11    0.21
   5   8  -1    0.22    0.25
  -5   8   1    0.01    0.24
   5   8  -1    0.37    0.26
  -5   8   1    0.62    0.27
   4   8  -1    1.43    0.51
  -4   8   1    1.19    0.32
  -3  -8   1    0.66    0.29
  -3  -8   1    0.63    0.24
  -3  -8   1    0.55    0.16
   3  -8  -1    0.36    0.24
   3  -8  -1    0.19    0.21
  -3   8   1    0.05    0.20
  -3   8   1    0.30    0.22
   3   8  -1    0.02    0.21
  -3   8   1    0.38    0.20
   3   8  -1    0.42    0.38
   3   8  -1    0.38    0.30
  -2  -8   1   45.85    1.96
  -2  -8   1   46.23    1.55
   2  -8  -1   45.82    2.02
   2  -8  -1   46.73    2.00
   2   8  -1   45.40    2.05
   2   8  -1   43.97    1.78
   2   8  -1   44.70    1.86
  -2   8   1   46.47    1.72
  -2   8   1   44.52    1.89
  -2   8   1   45.75    2.00
   1   8  -1    5.94    0.69
  -1   8   1    8.93    1.01
   0  -8  -1   10.26    0.65
   0  -8   1   10.34    0.85
   0  -8   1    9.50    0.66
   0   8  -1    9.88    0.64
   0   8   1   10.90    0.74
   0   8  -1    9.42    0.77
   0   8   1    9.68    0.85
   0   8  -1   10.00    0.84
   0   8   1   10.09    0.74
   1  -8   1    0.49    0.25
  -1  -8  -1    1.19    0.25
  -1  -8  -1    0.61    0.28
   1  -8   1    1.30    0.30
  -1   8  -1    1.13    0.34
   1   8   1    0.73    0.23
  -1   8  -1    0.69    0.28
  -1   8  -1    1.26    0.26
   1   8   1    1.34    0.32
   1   8   1    0.80    0.32
   2  -8   1    0.34    0.25
   2  -8   1    0.75    0.31
  -2  -8  -1    0.49    0.18
  -2  -8  -1    0.92    0.30
   2   8   1    0.80    0.27
  -2   8  -1    0.57    0.28
   2   8   1    1.00    0.29
  -2   8  -1    0.97    0.26
  -2   8  -1    0.53    0.29
   2   8   1    0.87    0.30
   3  -8   1    9.16    0.88
   3  -8   1   10.08    0.80
   3  -8   1    7.88    0.78
  -3  -8  -1   11.27    0.85
  -3  -8  -1   10.13    0.51
  -3   8  -1   10.46    0.91
   3   8   1    9.44    0.81
  -3   8  -1    8.94    0.78
   3   8   1   10.24    0.74
   3   8   1   10.13    0.86
   3   8   1    9.76    1.08
  -3   8  -1   10.41    0.64
   4  -8   1    0.34    0.30
   4  -8   1    0.89    0.35
   4  -8   1    0.98    0.37
  -4  -8  -1    0.66    0.33
  -4   8  -1    0.31    0.18
   4   8   1    0.78    0.29
   4   8   1    0.98    0.40
   4   8   1    0.55    0.27
  -4   8  -1    0.36    0.28
   4   8   1    0.57    0.34
  -5  -8  -1    0.08    0.23
   5  -8   1    0.73    0.33
  -5  -8  -1    0.13    0.29
   5  -8   1   -0.25    0.26
   5  -8   1    0.15    0.21
  -5   8  -1    0.62    0.34
   5   8   1    0.46    0.27
  -5   8  -1    0.26    0.23
   5   8   1   -0.03    0.25
   5   8   1    0.11    0.24
   5   8   1    0.30    0.23
  -5   8  -1    0.94    0.26
  -6  -8  -1   70.64    3.02
   6  -8   1   70.64    2.82
  -6  -8  -1   67.82    2.57
   6  -8   1   71.15    2.81
   6  -8   1   64.07    2.70
   6   8   1   70.86    2.68
  -6   8  -1   68.84    2.49
  -6   8  -1   73.47    3.08
   6   8   1   72.76    2.91
   6   8   1   72.50    3.03
   6   8   1   68.71    2.71
  -6   8  -1   69.74    2.57
  -7  -8  -1    0.91    0.46
   7  -8   1    0.81    0.41
   7  -8   1    0.88    0.36
  -7   8  -1    1.21    0.49
  -7   8  -1    1.32    0.40
   7   8   1    0.57    0.39
   7   8   1    1.27    0.40
   7   8   1    1.09    0.42
   8  -8   1    1.67    0.50
   8  -8   1    1.61    0.49
   8  -8   1    2.00    0.57
  -8  -8  -1    2.61    0.64
   8   8   1    0.77    0.40
   8   8   1    1.88    0.65
   8   8   1    1.68    0.53
   8   8   1    1.74    0.50
  -8   8  -1    1.25    0.56
  -8   8  -1    2.11    0.50
  -9  -8  -1    0.37    0.41
   9  -8   1    0.27    0.37
   9  -8   1    0.38    0.41
   9  -8   1    0.31    0.39
  -9   8  -1    0.03    0.26
   9   8   1    0.26    0.35
  -9   8  -1    0.43    0.45
   9   8   1   -0.11    0.35
   9   8   1   -0.48    0.32
  10  -8   1    2.31    0.65
  10  -8   1    1.56    0.55
 -10  -8  -1    1.64    0.68
  10  -8   1    1.78    0.50
  10   8   1    2.70    0.82
  10   8   1    1.60    0.56
 -10   8  -1    2.65    0.60
  10   8   1    1.89    0.58
 -10   8  -1    1.57    0.70
 -11  -8  -1    0.59    0.48
  11  -8   1   -0.34    0.38
 -11   8  -1    0.10    0.38
  11   8   1    0.43    0.49
 -11   8  -1    0.35    0.42
  12  -8   1    0.00    0.37
 -12  -8  -1    0.27    0.54
  12  -8   1    0.25    0.50
  12  -8   1    0.60    0.63
  12   8   1   -0.01    0.50
 -12   8  -1    0.47    0.48
  12   8   1   -0.25    0.46
 -12   8  -1    0.47    0.52
  13  -8   1    0.51    0.46
  13  -8   1   -0.25    0.61
  13  -8   1    0.19    0.49
 -13  -8  -1    0.75    0.64
  13   8   1   -0.47    0.38
  13   8   1    0.12    0.51
 -13   8  -1    0.58    0.61
 -13   8  -1    0.41    0.51
  14  -8   1   -0.78    0.69
  14  -8   1   -0.40    0.50
  14  -8   1    0.22    0.63
 -14  -8  -1   -0.06    0.61
  14   8   1    0.00    0.61
 -14   8  -1   -0.48    0.54
  14   8   1    0.70    0.62
 -14   8  -1   -0.04    0.50
  15  -8   1    0.38    0.69
  15  -8   1    0.96    0.94
  15  -8   1    2.61    0.80
 -15  -8  -1    2.48    0.92
  15   8   1    0.14    0.79
 -15   8  -1    1.63    0.83
  15   8   1    0.38    0.69
 -15   8  -1    1.32    0.75
  16  -8   1   -1.02    0.81
  16  -8   1    0.53    0.48
  16  -8   1    0.31    0.65
 -16  -8  -1   -0.87    0.58
  16   8   1    0.09    0.53
  16   8   1    1.66    0.71
 -16   8  -1   -0.97    0.61
  17  -8   1    1.38    0.98
  17  -8   1   -0.90    0.51
 -17  -8  -1   -1.63    0.73
  17  -8   1   -0.40    0.65
  17   8   1    0.18    0.87
  17   8   1    0.28    0.88
  17   8   1    0.85    0.65
 -17   8  -1   -0.03    0.67
  18   8   1    1.39    1.09
  18  -9  -1   -1.62    0.82
 -18   9   1    1.63    0.90
  18   9  -1    0.23    0.92
  17  -9  -1   -1.36    0.84
 -17  -9   1    0.97    0.86
  17  -9  -1   -0.40    0.54
  17  -9  -1    0.07    0.78
  17   9  -1    0.59    0.90
  17   9  -1   -0.02    0.57
  17   9  -1   -0.50    0.75
  16  -9  -1   -1.04    0.81
  16  -9  -1   -0.15    0.61
  16  -9  -1   -0.08    0.62
 -16   9   1    1.00    0.66
 -16   9   1   -0.05    0.70
  16   9  -1    0.41    0.65
  16   9  -1   -1.15    0.55
  15  -9  -1   -0.51    0.80
  15  -9  -1    1.20    0.68
 -15  -9   1    0.86    0.76
  15  -9  -1    0.48    0.61
 -15   9   1    0.99    0.74
 -15   9   1    0.49    0.62
  15   9  -1    0.91    0.76
  15   9  -1    0.22    0.62
 -14  -9   1    0.63    0.64
  14  -9  -1    1.96    0.81
  14  -9  -1    1.15    0.82
  14  -9  -1    0.43    0.63
 -14   9   1    1.10    0.71
  14   9  -1   -0.04    0.86
 -14   9   1    0.81    0.55
  14   9  -1   -0.16    0.56
  13  -9  -1    1.18    0.61
  13  -9  -1    0.29    0.63
  13  -9  -1    0.39    0.53
 -13  -9   1    0.89    0.70
  13   9  -1    0.40    0.63
 -13   9   1    1.20    0.67
  13   9  -1   -0.50    0.42
 -13   9   1   -0.57    0.41
 -12  -9   1    0.92    0.53
  12  -9  -1   -0.70    0.45
  12  -9  -1   -0.45    0.43
  12  -9  -1    0.31    0.54
 -12   9   1    0.82    0.42
  12   9  -1    0.96    0.56
 -12   9   1    1.35    0.69
  12   9  -1   -0.63    0.40
 -11  -9   1    0.03    0.46
  11  -9  -1   -0.23    0.40
 -11   9   1    0.99    0.51
  11   9  -1    1.08    0.45
  11   9  -1    0.88    0.54
 -11   9   1    0.73    0.39
  10  -9  -1   -0.26    0.35
  10  -9  -1    0.93    0.46
 -10  -9   1    0.53    0.49
 -10   9   1    0.25    0.35
  10   9  -1    1.19    0.56
 -10   9   1    0.55    0.48
  10   9  -1    0.72    0.50
  -9  -9   1    0.43    0.78
   9  -9  -1    0.10    0.37
   9  -9  -1    0.07    0.47
   9  -9  -1    0.08    0.47
   9   9  -1    0.11    0.65
  -9   9   1   -0.31    0.44
  -9   9   1    0.13    0.30
   9   9  -1   -0.37    0.36
   8  -9  -1    4.05    0.75
  -8  -9   1    3.85    0.80
   8  -9  -1    3.43    0.99
  -8  -9   1    5.44    0.81
   8  -9  -1    5.47    0.85
   8   9  -1    3.89    0.80
  -8   9   1    5.66    0.71
  -8   9   1    5.72    0.89
   8   9  -1    4.75    0.93
  -8   9   1    4.16    0.68
   8   9  -1    2.81    0.72
   8   9  -1    4.00    0.72
   7  -9  -1    1.00    0.43
  -7  -9   1    0.61    0.34
   7  -9  -1    0.30    0.31
  -7  -9   1    0.93    0.44
   7  -9  -1    0.54    0.38
   7   9  -1    0.23    0.39
  -7   9   1   -0.12    0.30
  -7   9   1    0.50    0.42
   7   9  -1    0.14    0.32
  -7   9   1    0.33    0.28
   7   9  -1    0.80    0.38
   7   9  -1    0.52    0.37
   6  -9  -1    8.99    0.95
  -6  -9   1    7.65    0.89
   6  -9  -1    7.96    0.97
  -6  -9   1    8.18    1.44
   6  -9  -1    6.88    0.82
   6   9  -1    6.51    0.93
  -6   9   1    8.34    0.92
   6   9  -1    9.07    0.96
   6   9  -1    7.89    0.84
  -6   9   1    6.81    0.71
   6   9  -1    7.74    0.96
  -5  -9   1    7.44    0.82
  -5  -9   1    5.22    0.69
   5  -9  -1    6.44    0.76
   5  -9  -1    5.79    0.81
  -5   9   1    6.13    0.63
   5   9  -1    5.84    0.76
  -5   9   1    6.74    0.79
  -5   9   1    5.48    0.71
   5   9  -1    6.99    0.75
   5   9  -1    6.52    0.85
  -4  -9   1    4.44    0.61
   4  -9  -1    3.96    0.59
  -4  -9   1    5.73    1.14
   4  -9  -1    4.10    0.65
  -4  -9   1    3.34    0.30
  -4  -9   1    4.18    0.46
   4   9  -1    5.06    0.73
  -4   9   1    4.50    0.54
  -4   9   1    3.88    0.63
  -4   9   1    3.72    0.63
   4   9  -1    3.94    0.58
   4   9  -1    3.76    0.64
  -3  -9   1   23.67    1.38
  -3  -9   1   20.23    0.89
   3  -9  -1   21.84    1.24
   3  -9  -1   26.47    1.52
  -3   9   1   23.11    1.40
  -3   9   1   23.24    1.18
  -3   9   1   25.14    1.39
   3   9  -1   21.29    1.25
   3   9  -1   21.45    1.88
   3   9  -1   23.51    1.48
  -2  -9   1    4.89    0.64
   2  -9  -1    5.51    0.86
   2  -9  -1    4.25    0.55
  -2  -9   1    4.40    0.44
   2   9  -1    4.92    0.61
  -2   9   1    3.94    0.51
   2   9  -1    5.48    0.72
   2   9  -1    5.40    0.59
  -2   9   1    4.42    0.64
  -1  -9   1    1.57    0.33
   1  -9  -1    2.15    0.61
   1  -9  -1    1.71    0.42
  -1  -9   1    0.99    0.34
  -1   9   1    1.62    0.37
   1   9  -1    1.84    0.37
  -1   9   1    2.17    0.43
  -1   9   1    1.53    0.45
   1   9  -1    1.31    0.37
   1   9  -1    2.82    0.76
   0  -9  -1    2.31    0.54
   0  -9   1    1.97    0.49
   0  -9  -1    3.06    0.42
   0  -9   1    2.10    0.39
   0   9  -1    2.75    0.51
   0   9   1    1.79    0.45
   0   9  -1    2.65    0.41
   0   9  -1    2.29    0.47
   0   9   1    2.19    0.43
   0   9   1    1.86    0.40
  -1  -9  -1    0.58    0.28
   1  -9   1    0.17    0.23
  -1  -9  -1    0.18    0.19
   1  -9   1    0.14    0.21
   1   9   1    0.15    0.26
  -1   9  -1   -0.24    0.19
  -1   9  -1   -0.20    0.20
  -1   9  -1    0.07    0.18
   1   9   1    0.59    0.47
   1   9   1   -0.06    0.19
   2  -9   1    4.09    0.55
   2  -9   1    2.89    0.74
  -2  -9  -1    4.43    0.42
  -2  -9  -1    4.38    0.62
  -2   9  -1    4.27    0.44
   2   9   1    3.47    0.73
   2   9   1    3.56    0.52
  -3  -9  -1    1.20    0.36
   3  -9   1    0.76    0.35
  -3  -9  -1    1.45    0.24
   3  -9   1    0.84    0.35
   3   9   1    2.08    0.53
   3   9   1    1.52    0.45
  -3   9  -1    1.53    0.39
  -3   9  -1    1.65    0.42
  -3   9  -1    1.22    0.31
   3   9   1    1.17    0.51
   4  -9   1    0.42    0.36
  -4  -9  -1    0.74    0.19
  -4  -9  -1    0.72    0.30
   4  -9   1    0.74    0.36
   4  -9   1    0.40    0.33
  -4  -9  -1    0.43    0.31
  -4   9  -1    0.79    0.27
  -4   9  -1    0.53    0.32
   4   9   1    0.83    0.32
  -4   9  -1    0.32    0.33
   4   9   1    0.16    0.28
   4   9   1    1.22    0.40
   4   9   1    1.23    0.43
  -5  -9  -1    5.17    0.68
   5  -9   1    5.37    0.76
   5  -9   1    4.66    0.72
  -5  -9  -1    5.49    0.90
   5  -9   1    5.81    0.80
   5   9   1    5.20    0.87
  -5   9  -1    5.86    0.87
  -5   9  -1    6.16    0.84
   5   9   1    5.80    0.80
   5   9   1    5.05    0.71
  -5   9  -1    5.51    0.69
   5   9   1    5.43    0.68
   6  -9   1    0.48    0.37
   6  -9   1   -0.03    0.34
  -6  -9  -1    0.92    0.43
  -6  -9  -1   -0.22    0.33
   6  -9   1    0.19    0.35
  -6   9  -1    0.12    0.32
   6   9   1    0.26    0.39
  -6   9  -1    0.76    0.32
   6   9   1    0.02    0.34
   6   9   1    0.98    0.38
   6   9   1    0.79    0.38
  -6   9  -1    0.70    0.30
   7  -9   1   13.05    1.16
   7  -9   1   12.71    1.15
   7  -9   1   13.41    1.22
  -7  -9  -1   13.14    1.27
   7   9   1   13.93    1.22
  -7   9  -1   12.52    0.97
   7   9   1   11.95    1.23
   7   9   1   12.23    1.06
   7   9   1   13.50    1.13
  -7   9  -1   15.42    1.37
  -8  -9  -1    7.23    1.06
   8  -9   1    6.11    0.96
   8  -9   1    7.02    1.07
   8  -9   1    6.94    1.00
  -8   9  -1    7.89    1.64
   8   9   1    7.11    1.10
  -8   9  -1    7.20    0.75
   8   9   1    6.58    0.90
   8   9   1    8.49    1.04
   8   9   1    6.79    0.91
  -9  -9  -1    1.12    0.51
   9  -9   1    0.15    0.49
   9  -9   1    0.68    0.48
   9  -9   1   -0.05    0.37
   9   9   1    1.25    0.54
   9   9   1    0.92    0.41
   9   9   1    0.79    0.52
  -9   9  -1    0.06    0.45
  -9   9  -1    0.21    0.32
   9   9   1    0.65    0.43
  10  -9   1    2.57    0.76
 -10  -9  -1    3.03    0.84
  10  -9   1    3.41    0.79
  10   9   1    4.93    0.95
 -10   9  -1    2.96    0.65
  10   9   1    4.87    0.90
 -10   9  -1    4.35    1.04
  10   9   1    3.06    0.80
 -11  -9  -1    0.24    0.47
  11  -9   1    0.27    0.45
  11  -9   1    0.67    0.42
  11   9   1   -0.21    0.49
 -11   9  -1   -0.15    0.52
 -11   9  -1    0.54    0.42
  11   9   1   -0.36    0.42
  11   9   1    0.14    0.51
 -12  -9  -1    1.92    0.80
  12  -9   1    0.98    0.70
  12  -9   1    1.12    0.56
 -12   9  -1    1.20    0.63
  12   9   1    0.09    0.57
  12   9   1    0.20    0.42
  12   9   1    0.54    0.69
 -12   9  -1    1.55    0.55
  13  -9   1   -0.24    0.80
 -13  -9  -1    1.13    0.93
  13  -9   1   -0.48    0.45
 -13   9  -1    0.81    0.78
  13   9   1    0.52    0.57
  13   9   1    0.61    0.76
  13   9   1    1.28    1.15
 -13   9  -1    0.10    0.49
  14  -9   1    1.29    0.60
  14  -9   1   -0.74    0.54
 -14  -9  -1   -0.87    0.57
  14   9   1   -0.49    0.70
  14   9   1    2.17    1.50
 -14   9  -1   -0.23    0.56
 -14   9  -1    0.22    0.49
  15  -9   1   -0.19    0.66
  15  -9   1   -0.16    0.50
 -15  -9  -1   -0.48    0.59
  15  -9   1   -1.13    0.68
  15   9   1    0.13    0.48
  15   9   1   -0.87    0.64
 -15   9  -1    0.04    0.62
  15   9   1   -0.62    0.63
 -15   9  -1   -0.86    0.60
  16  -9   1    0.25    0.71
  16  -9   1    2.94    0.82
  16  -9   1    2.61    1.14
  16   9   1    1.25    0.66
  16   9   1    0.49    0.73
 -16   9  -1    0.11    0.74
 -16   9  -1   -0.69    0.70
  16   9   1    3.40    1.02
  17  -9   1    0.90    1.54
 -17  -9  -1   -0.48    0.66
  17  -9   1    1.94    1.13
  17  -9   1   -1.22    0.56
  17   9   1   -0.94    0.72
  17   9   1    1.32    0.62
  17   9   1    1.42    1.76
 -17   9  -1    1.23    0.82
 -17   9  -1    0.34    0.66
 -17 -10   1   -0.34    0.85
  17 -10  -1   -0.72    0.60
  17 -10  -1   -0.13    0.88
  17 -10  -1   -0.88    0.96
 -17  10   1    0.05    0.72
  17  10  -1   -1.22    0.75
  16 -10  -1   -0.05    0.87
  16 -10  -1   -1.25    0.59
 -16 -10   1   -0.69    0.57
  16  10  -1   -0.06    0.71
  16  10  -1    0.15    0.74
 -16  10   1    0.72    0.70
 -16  10   1    0.67    0.81
  16  10  -1    0.21    0.54
  15 -10  -1    0.53    0.59
 -15 -10   1    0.76    0.73
  15 -10  -1   -0.04    0.64
  15 -10  -1   -0.42    0.79
 -15  10   1    1.21    0.73
 -15  10   1    0.76    0.70
  15  10  -1    1.37    0.77
  15  10  -1   -0.04    0.56
  14 -10  -1    0.58    0.61
  14 -10  -1    0.82    0.77
 -14 -10   1    0.71    0.74
  14 -10  -1   -0.36    0.66
  14  10  -1    1.07    0.80
 -14  10   1   -0.25    0.46
  14  10  -1    0.20    0.67
  14  10  -1   -0.17    0.48
 -14  10   1    0.32    0.63
  13 -10  -1   -0.17    0.55
  13 -10  -1    0.46    0.99
  13  10  -1    1.02    0.59
  13  10  -1   -0.15    0.64
  13  10  -1   -0.76    0.88
  12 -10  -1    2.82    0.82
  12 -10  -1    0.89    0.61
  12 -10  -1    0.79    0.69
 -12 -10   1    1.44    0.82
  12  10  -1    1.36    0.71
  12  10  -1    1.15    0.56
 -12  10   1    0.71    0.63
  12  10  -1    0.98    0.70
 -12  10   1    1.37    0.53
  11 -10  -1    1.44    0.69
  11 -10  -1    2.16    0.66
  11  10  -1    2.12    0.68
  11  10  -1    1.11    0.65
 -11  10   1    1.22    0.66
  11  10  -1    3.37    0.95
 -11  10   1    1.34    0.60
 -10 -10   1    3.31    0.90
  10 -10  -1    3.62    0.93
  10 -10  -1    4.44    0.93
  10  10  -1    3.77    0.95
  10  10  -1    3.32    0.81
 -10  10   1    3.47    0.96
  10  10  -1    4.44    0.88
  -9 -10   1    1.20    0.57
   9 -10  -1    0.47    0.45
   9 -10  -1    0.79    0.56
  -9  10   1    0.62    0.38
   9  10  -1    0.06    0.47
  -9  10   1    0.65    0.50
   9  10  -1    1.02    0.56
   8 -10  -1    0.92    0.48
  -8 -10   1    1.66    0.51
  -8 -10   1    1.37    0.52
   8 -10  -1    0.67    0.45
   8 -10  -1    1.27    0.59
   8  10  -1    0.70    0.51
   8  10  -1    1.12    0.52
  -8  10   1    1.97    0.60
   8  10  -1    1.49    0.60
  -8  10   1    0.98    0.48
   8  10  -1    0.15    0.53
  -8  10   1    0.96    0.36
   7 -10  -1    6.86    0.94
  -7 -10   1    8.76    1.02
   7 -10  -1    6.28    0.96
  -7 -10   1    7.90    0.91
   7  10  -1    7.23    1.02
  -7  10   1    8.79    1.02
   7  10  -1    7.85    1.05
  -7  10   1    5.92    0.74
   7  10  -1    8.43    0.97
  -7  10   1    7.92    0.94
   6 -10  -1    8.46    0.98
  -6 -10   1    9.84    0.98
   6 -10  -1    9.07    1.10
  -6 -10   1    9.48    1.04
   6  10  -1    9.43    1.06
   6  10  -1    8.64    0.95
  -6  10   1    8.27    0.95
   6  10  -1    9.97    1.15
  -6  10   1    9.77    0.83
  -6  10   1    9.85    1.05
  -5 -10   1    4.33    0.69
   5 -10  -1    6.59    0.93
   5 -10  -1    5.43    0.75
  -5 -10   1    5.11    0.73
   5  10  -1    7.99    1.01
  -5  10   1    4.84    0.72
  -5  10   1    5.10    0.78
   5  10  -1    5.49    0.89
  -5  10   1    5.55    0.61
   5  10  -1    4.50    0.76
  -4 -10   1    7.65    0.87
  -4 -10   1    7.78    0.48
   4 -10  -1   10.11    1.02
   4 -10  -1    8.33    0.83
  -4  10   1    8.43    0.89
   4  10  -1    9.68    0.93
  -4  10   1    8.29    0.73
   4  10  -1    8.91    0.87
   4  10  -1    9.76    1.04
  -4  10   1    8.76    0.91
   3 -10  -1    2.97    0.65
  -3 -10   1    2.88    0.66
  -3 -10   1    2.14    0.34
   3 -10  -1    2.05    0.52
  -3  10   1    2.17    0.49
  -3  10   1    2.08    0.54
  -3  10   1    2.83    0.49
   3  10  -1    2.43    0.59
   3  10  -1    2.97    0.56
   3  10  -1    2.66    0.55
   2 -10  -1    1.22    0.42
  -2 -10   1    2.04    0.45
   2 -10  -1    1.73    0.44
  -2 -10   1    1.94    0.37
  -2  10   1    1.80    0.49
  -2  10   1    1.50    0.45
   2  10  -1    1.96    0.55
  -2  10   1    1.92    0.41
   2  10  -1    1.78    0.57
   2  10  -1    2.31    0.47
  -1 -10   1    1.70    0.38
  -1 -10   1    0.89    0.35
   1 -10  -1    1.76    0.40
   1 -10  -1    1.77    0.49
   1  10  -1    2.08    0.41
  -1  10   1    1.10    0.39
  -1  10   1    1.71    0.50
  -1  10   1    1.63    0.42
   1  10  -1    1.27    0.42
   1  10  -1    2.10    0.48
   0 -10   1    7.34    0.86
   0 -10   1    7.35    0.67
   0 -10  -1    7.70    0.83
   0 -10  -1    9.43    1.08
   0  10  -1    7.76    0.84
   0  10   1    8.41    0.92
   0  10  -1    7.28    0.76
   0  10   1    8.03    0.73
   0  10  -1    7.03    0.63
   0  10   1    7.46    0.73
   1 -10   1    3.58    0.53
  -1 -10  -1    2.86    0.63
   1 -10   1    3.43    0.72
  -1 -10  -1    3.43    0.45
   1  10   1    2.93    0.54
  -1  10  -1    2.76    0.43
  -1  10  -1    2.04    0.47
   1  10   1    2.57    0.52
  -1  10  -1    3.76    0.69
   1  10   1    3.06    0.64
   2 -10   1    1.00    0.41
   2 -10   1    1.58    0.41
  -2 -10  -1    1.24    0.29
  -2 -10  -1    1.42    0.42
   2  10   1    1.25    0.39
   2  10   1    1.19    0.44
  -2  10  -1    1.40    0.31
  -2  10  -1    0.71    0.33
  -2  10  -1    1.66    0.45
   2  10   1    1.30    0.41
  -3 -10  -1    4.78    0.80
   3 -10   1    4.10    0.75
  -3 -10  -1    2.63    0.35
   3 -10   1    2.89    0.60
   3  10   1    3.32    0.58
  -3  10  -1    2.71    0.43
  -3  10  -1    3.65    0.67
   3  10   1    3.54    0.63
  -3  10  -1    2.41    0.62
   3  10   1    2.77    0.55
  -4 -10  -1    5.94    0.42
  -4 -10  -1    6.52    0.83
   4 -10   1    4.86    0.74
   4 -10   1    6.44    0.86
  -4  10  -1    7.51    0.72
   4  10   1    5.32    0.83
  -4  10  -1    5.68    0.75
  -4  10  -1    6.18    0.84
   4  10   1    7.24    0.86
   4  10   1    5.09    0.70
  -5 -10  -1    2.82    0.67
   5 -10   1    3.38    0.67
   5 -10   1    2.58    0.56
   5 -10   1    2.33    0.64
  -5  10  -1    2.64    0.69
  -5  10  -1    3.25    0.53
   5  10   1    3.40    0.72
   5  10   1    4.22    0.78
   5  10   1    2.76    0.59
   5  10   1    2.85    0.64
   6 -10   1    0.25    0.37
  -6 -10  -1    0.37    0.34
  -6 -10  -1    0.00    0.32
   6 -10   1   -0.07    0.29
   6 -10   1   -0.17    0.48
  -6  10  -1    0.26    0.36
   6  10   1   -0.48    0.25
   6  10   1    0.32    0.37
   6  10   1    0.42    0.41
  -6  10  -1    0.18    0.26
   6  10   1   -0.42    0.30
  -7 -10  -1    0.40    0.38
   7 -10   1   -0.07    0.35
  -7 -10  -1   -0.59    0.37
   7 -10   1    0.41    0.49
   7 -10   1    0.66    0.45
   7  10   1   -0.41    0.32
  -7  10  -1   -0.14    0.35
   7  10   1    0.55    0.41
   7  10   1    0.11    0.41
   7  10   1    0.72    0.70
  -7  10  -1   -0.41    0.22
   8 -10   1    0.77    0.45
   8 -10   1    1.29    0.51
   8 -10   1    0.27    0.54
  -8 -10  -1    0.28    0.48
   8  10   1    0.91    0.46
   8  10   1    1.11    0.52
  -8  10  -1    0.98    0.54
  -8  10  -1    1.66    0.49
   8  10   1    0.74    0.51
   8  10   1    0.59    0.43
  -9 -10  -1    0.82    0.52
   9 -10   1    0.25    0.39
   9 -10   1    0.49    0.44
  -9  10  -1    0.45    0.31
   9  10   1   -0.06    0.37
   9  10   1    0.34    0.41
  -9  10  -1    0.44    0.46
   9  10   1    0.57    0.45
  10 -10   1    0.23    0.38
 -10 -10  -1   -0.37    0.52
  10 -10   1    0.69    0.55
 -10  10  -1    0.99    0.55
  10  10   1    0.85    0.65
  10  10   1   -0.37    0.49
 -10  10  -1    0.19    0.40
  10  10   1    0.42    0.42
  11 -10   1    0.77    0.55
  11 -10   1    0.33    0.50
 -11 -10  -1    0.24    0.48
  11  10   1    1.25    0.61
  11  10   1    0.28    0.43
 -11  10  -1    0.08    0.54
  11  10   1    0.77    0.52
 -11  10  -1   -0.27    0.37
 -12 -10  -1    1.17    0.71
  12 -10   1    1.10    0.66
  12 -10   1    2.09    0.74
 -12  10  -1    0.84    0.49
  12  10   1    0.79    0.69
 -12  10  -1    1.17    0.74
  12  10   1    1.43    0.69
  12  10   1    1.27    0.63
 -13 -10  -1    1.43    0.81
  13 -10   1    1.56    0.76
  13 -10   1    0.97    0.69
  13 -10   1    1.74    1.00
 -13  10  -1    1.90    0.91
 -13  10  -1    2.03    0.80
  13  10   1    1.04    0.81
  13  10   1    2.01    0.83
  13  10   1    0.86    0.76
  14 -10   1    0.22    0.79
  14 -10   1   -0.25    0.57
  14 -10   1    0.67    0.50
 -14 -10  -1   -0.34    0.77
  14  10   1    0.33    0.52
 -14  10  -1    0.17    0.54
 -14  10  -1    1.26    0.79
  14  10   1   -0.03    0.70
  14  10   1    0.73    0.77
  15 -10   1    0.05    0.65
 -15 -10  -1    0.96    0.74
  15 -10   1   -0.48    0.77
 -15  10  -1    0.33    0.75
 -15  10  -1   -0.69    0.58
  15  10   1    1.46    0.80
  15  10   1    0.76    0.51
  15  10   1    1.50    0.95
 -16 -10  -1    2.26    1.02
  16 -10   1    0.84    0.71
  16 -10   1   -1.54    1.44
 -16  10  -1   -1.40    0.70
 -16  10  -1    2.70    1.06
  16  10   1   -1.86    1.40
  16  10   1   -0.51    0.73
  16  10   1   -0.94    0.76
  17 -10   1    2.87    1.65
  17 -10   1    1.22    0.91
  17  10   1    0.33    0.86
 -17  10  -1    0.45    1.01
 -17  10  -1   -0.03    1.21
  17  10   1   -1.52    0.90
  17  10   1    0.74    1.00
  17 -11  -1    1.76    1.11
 -17 -11   1   -1.41    0.74
  17 -11  -1    0.23    0.76
  17 -11  -1    0.24    1.19
  17  11  -1   -0.34    0.79
  17  11  -1    0.93    1.03
 -17  11   1    0.00    0.75
  17  11  -1   -0.49    0.68
  16 -11  -1   -1.32    1.19
  16 -11  -1    0.21    0.80
 -16  11   1   -0.01    0.75
  16  11  -1   -0.24    0.76
 -16  11   1    0.53    1.38
  16  11  -1   -0.32    1.21
  16  11  -1   -0.60    0.96
  15 -11  -1   -0.71    0.80
  15 -11  -1   -0.38    0.69
 -15 -11   1    0.63    0.67
  15 -11  -1   -0.67    0.47
  15  11  -1    1.19    0.79
  15  11  -1   -0.81    0.62
  15  11  -1    0.52    0.71
 -15  11   1   -0.53    0.61
 -15  11   1    0.37    0.65
 -14 -11   1    0.04    0.67
  14 -11  -1   -0.57    0.59
  14 -11  -1    0.10    0.59
  14 -11  -1   -1.11    0.76
  14  11  -1   -0.36    0.62
  14  11  -1    0.99    0.65
 -14  11   1    0.16    0.60
  13 -11  -1    0.74    0.89
  13 -11  -1    0.72    0.58
  13 -11  -1    1.13    0.60
 -13 -11   1    0.15    0.57
  13  11  -1   -0.30    0.59
 -13  11   1    0.36    0.55
  13  11  -1    0.02    0.58
 -13  11   1   -0.15    0.53
  13  11  -1   -0.05    0.52
  12 -11  -1    0.23    0.59
 -12 -11   1    1.83    0.77
  12 -11  -1    0.98    0.83
  12 -11  -1    2.00    0.88
  12  11  -1    1.67    0.68
  12  11  -1    0.70    0.63
  12  11  -1    1.43    0.72
 -12  11   1    1.58    0.61
 -12  11   1    0.98    0.78
  11 -11  -1    1.21    0.67
 -11 -11   1    0.89    0.67
  11 -11  -1    2.16    0.77
 -11  11   1    1.60    0.58
  11  11  -1   -0.20    0.56
 -11  11   1    1.47    0.70
  11  11  -1    2.53    0.78
  10 -11  -1    0.27    0.48
  10 -11  -1    0.37    0.53
 -10 -11   1   -0.67    0.45
 -10  11   1    1.14    0.67
  10  11  -1   -0.58    0.35
 -10  11   1    0.21    0.40
  10  11  -1    0.28    0.51
  -9 -11   1    3.43    0.92
  -9  11   1    4.60    0.95
   9  11  -1    4.04    0.87
  -9  11   1    4.78    0.83
   9  11  -1    4.52    1.07
   9  11  -1    6.47    1.05
   8 -11  -1    1.90    0.65
  -8 -11   1    1.58    0.59
   8 -11  -1    1.66    0.62
  -8  11   1    1.91    0.54
   8  11  -1    2.18    0.67
   8  11  -1    3.03    0.85
   8  11  -1    2.52    0.81
  -8  11   1    2.57    0.76
  -7 -11   1    0.50    0.44
   7 -11  -1    0.74    0.46
   7 -11  -1    0.19    0.40
   7  11  -1    0.16    0.42
   7  11  -1    0.39    0.41
  -7  11   1    0.03    0.53
  -7  11   1    0.64    0.35
  -7  11   1    0.17    0.39
   7  11  -1    0.87    0.46
   6 -11  -1   17.29    1.53
  -6 -11   1   18.90    1.47
   6 -11  -1   18.34    1.44
  -6 -11   1   13.99    1.31
   6  11  -1   17.82    1.48
  -6  11   1   16.42    1.38
  -6  11   1   15.63    1.41
   6  11  -1   19.35    1.44
   6  11  -1   18.75    1.61
  -6  11   1   18.32    1.18
   5 -11  -1    1.77    0.55
   5 -11  -1    1.95    0.67
  -5 -11   1    1.58    0.58
  -5  11   1    1.91    0.62
  -5  11   1    1.37    0.58
   5  11  -1    3.13    0.69
  -5  11   1    2.55    0.50
   5  11  -1    2.52    0.72
   5  11  -1    2.17    0.58
  -4 -11   1    0.16    0.26
   4 -11  -1    0.57    0.36
  -4 -11   1    0.56    0.20
   4 -11  -1    0.12    0.33
   4  11  -1    0.33    0.35
  -4  11   1    0.40    0.37
   4  11  -1    0.54    0.33
  -4  11   1    0.76    0.31
   4  11  -1   -0.47    0.30
  -4  11   1    0.31    0.34
  -3 -11   1   13.80    0.79
   3 -11  -1   15.06    1.31
   3 -11  -1   14.81    1.12
  -3 -11   1   16.33    1.30
   3  11  -1   17.63    1.15
   3  11  -1   13.18    1.09
   3  11  -1   15.60    1.33
  -3  11   1   16.13    1.29
  -3  11   1   16.04    1.23
  -3  11   1   15.64    1.00
   2 -11  -1    0.82    0.40
  -2 -11   1    0.38    0.32
   2 -11  -1    0.67    0.51
  -2 -11   1    1.25    0.33
   2  11  -1    0.74    0.37
   2  11  -1    0.68    0.64
  -2  11   1    1.38    0.52
  -2  11   1    1.36    0.39
  -2  11   1    1.66    0.48
   2  11  -1    0.93    0.35
   1 -11  -1    5.44    0.83
  -1 -11   1    5.34    0.80
  -1 -11   1    7.17    0.67
   1 -11  -1    6.01    0.69
  -1  11   1    6.63    0.72
   1  11  -1    5.96    0.80
  -1  11   1    5.28    0.84
   1  11  -1    3.83    0.74
  -1  11   1    6.06    0.75
   1  11  -1    6.60    0.69
   0 -11  -1    0.13    0.28
   0 -11  -1    0.14    0.29
   0 -11   1    0.67    0.39
   0 -11   1    0.28    0.28
   0  11  -1    0.31    0.28
   0  11   1    0.50    0.27
   0  11  -1    0.08    0.48
   0  11   1   -0.11    0.27
   0  11   1    0.11    0.32
   0  11  -1    0.11    0.30
   1 -11   1    0.78    0.36
  -1 -11  -1    0.80    0.36
  -1  11  -1    0.69    0.32
   1  11   1    1.65    0.50
  -1  11  -1    1.10    0.35
  -2 -11  -1    1.94    0.39
  -2 -11  -1    2.36    0.59
   2 -11   1    2.17    0.57
   2 -11   1    1.59    0.48
   2  11   1    2.31    0.62
   2  11   1    2.58    0.57
  -2  11  -1    2.38    0.49
  -2  11  -1    2.67    0.61
  -2  11  -1    1.84    0.52
   2  11   1    2.25    0.49
   3 -11   1   17.95    1.36
   3 -11   1   13.59    1.09
  -3 -11  -1   13.38    0.78
  -3 -11  -1   16.13    1.27
   3  11   1   17.02    1.38
   3  11   1   16.28    1.24
  -3  11  -1   14.18    1.26
   3  11   1   14.91    1.12
  -3  11  -1   12.56    1.50
  -4 -11  -1    0.30    0.37
   4 -11   1    0.41    0.40
  -4 -11  -1   -0.22    0.14
   4 -11   1    0.13    0.32
   4  11   1    0.28    0.38
  -4  11  -1    0.07    0.32
   4  11   1   -0.07    0.34
  -4  11  -1   -0.29    0.22
  -4  11  -1   -0.01    0.19
   4  11   1    0.20    0.32
   5 -11   1    5.25    0.83
  -5 -11  -1    2.14    0.87
   5 -11   1    7.62    1.02
   5  11   1    4.20    0.73
  -5  11  -1    4.12    0.84
  -5  11  -1    4.11    0.55
   5  11   1    4.91    0.86
   5  11   1    4.75    0.84
   6 -11   1    1.45    0.59
   6 -11   1    0.56    0.63
  -6 -11  -1    1.50    0.60
  -6 -11  -1    0.90    0.51
   6 -11   1    1.19    0.63
  -6  11  -1    1.28    0.38
   6  11   1    1.84    0.57
   6  11   1    0.52    0.46
   6  11   1    1.05    0.51
  -6  11  -1    1.77    0.55
  -6  11  -1    1.40    0.50
  -7 -11  -1   -0.21    0.40
   7 -11   1    0.93    0.50
   7 -11   1    0.64    0.68
  -7 -11  -1    0.93    0.65
   7  11   1   -0.01    0.39
  -7  11  -1    0.22    0.41
   7  11   1    0.50    0.64
   7  11   1    1.10    0.74
  -7  11  -1    0.36    0.33
  -8 -11  -1    2.78    0.72
   8 -11   1    0.72    0.48
   8 -11   1    2.18    0.68
  -8  11  -1    0.62    0.54
   8  11   1    2.25    0.67
   8  11   1    0.95    0.52
   8  11   1    1.40    0.59
  -8  11  -1    1.99    0.49
   9 -11   1    0.35    0.47
   9 -11   1   -0.48    0.38
  -9 -11  -1    0.08    0.45
   9  11   1   -0.51    0.46
   9  11   1   -0.27    0.39
  -9  11  -1    0.45    0.50
   9  11   1    0.04    0.44
  -9  11  -1    0.73    0.38
  10 -11   1    0.07    0.47
  10 -11   1    0.17    0.48
 -10 -11  -1    0.31    0.47
  10  11   1    0.13    0.48
 -10  11  -1   -0.23    0.47
  10  11   1   -0.21    0.46
  10  11   1    0.87    0.67
  11 -11   1    1.57    0.77
  11 -11   1    0.34    0.56
 -11 -11  -1    1.15    0.81
  11  11   1    2.46    0.79
 -11  11  -1    0.89    0.85
  11  11   1    0.58    0.63
 -11  11  -1    1.50    0.56
  11  11   1    2.20    0.88
  12 -11   1    1.65    0.95
 -12 -11  -1    1.67    0.95
  12 -11   1    1.89    1.05
 -12  11  -1    1.95    0.76
  12  11   1    3.88    1.82
  12  11   1    2.71    0.85
 -12  11  -1    1.46    1.01
  12  11   1    1.96    1.18
  13 -11   1   -1.03    0.76
  13 -11   1    1.44    0.70
 -13 -11  -1   -1.13    0.60
  13 -11   1   -0.14    0.55
  13  11   1   -0.38    0.53
  13  11   1   -0.45    0.60
  13  11   1    0.33    0.80
 -13  11  -1   -0.40    0.60
 -13  11  -1    0.34    0.74
  14 -11   1    0.40    0.64
 -14 -11  -1    0.74    0.75
  14 -11   1    0.44    0.93
  14 -11   1   -0.72    0.59
 -14  11  -1    0.15    0.79
  14  11   1    0.97    0.82
  14  11   1    0.37    0.61
  14  11   1   -0.26    0.68
 -14  11  -1    1.39    1.08
  15 -11   1    0.55    0.84
  15 -11   1    1.64    0.81
  15 -11   1    0.63    0.72
 -15 -11  -1    1.77    0.85
  15  11   1    0.55    0.86
  15  11   1    1.15    0.72
  15  11   1   -0.14    0.74
 -15  11  -1    1.70    0.94
 -15  11  -1    1.64    0.86
 -16 -11  -1   -0.18    0.69
  16 -11   1    0.62    1.12
  16 -11   1    0.71    0.71
  16 -11   1   -0.27    0.72
  16  11   1    0.16    0.65
 -16  11  -1    0.41    0.89
  16  11   1    0.06    0.77
 -16  11  -1    0.00    0.81
  16  11   1    0.44    0.90
  16 -12  -1   -0.25    0.77
  16 -12  -1   -0.70    0.69
 -16 -12   1   -0.03    0.78
  16 -12  -1    0.82    1.13
  16  12  -1   -1.00    0.66
  16  12  -1   -1.71    1.10
  16  12  -1    0.20    0.97
 -16  12   1   -0.21    0.78
  15 -12  -1   -0.85    0.71
 -15 -12   1   -0.13    0.78
  15 -12  -1    0.96    1.06
  15 -12  -1   -0.33    0.63
  15  12  -1   -0.70    0.72
  15  12  -1    1.44    0.96
  15  12  -1    0.42    0.72
 -15  12   1   -0.05    0.65
 -15  12   1    0.37    0.67
  14 -12  -1   -0.54    0.78
 -14 -12   1    0.70    0.75
  14 -12  -1   -1.08    0.67
 -14  12   1   -0.71    0.50
  14  12  -1   -0.71    0.70
  14  12  -1    0.43    0.71
 -14  12   1   -0.40    0.64
  14  12  -1    1.89    0.93
  13 -12  -1   -0.22    0.69
  13 -12  -1   -0.88    0.56
  13 -12  -1    0.54    0.74
 -13 -12   1   -0.93    0.64
 -13  12   1    0.18    0.70
  13  12  -1    0.46    0.63
 -13  12   1    0.47    0.54
  13  12  -1   -0.64    0.71
  12 -12  -1   -0.38    0.56
  12 -12  -1    2.17    1.33
 -12  12   1    0.22    1.07
  12  12  -1    1.56    1.28
  12  12  -1   -0.01    0.58
 -12  12   1    0.67    0.48
  11 -12  -1    1.58    0.76
 -11 -12   1    2.65    0.92
  11 -12  -1    1.03    0.66
  11  12  -1    1.89    0.67
 -11  12   1    1.07    0.58
 -11  12   1    1.41    0.79
  11  12  -1    2.82    1.02
  11  12  -1   -0.16    0.59
 -10 -12   1    0.73    0.58
  10 -12  -1    0.21    0.53
  10 -12  -1    0.60    0.61
  10  12  -1    0.53    0.68
  10  12  -1    0.15    0.58
  10  12  -1    0.24    0.63
 -10  12   1    1.05    0.49
 -10  12   1   -0.38    0.44
   9 -12  -1    0.93    0.56
   9 -12  -1    0.53    0.54
  -9 -12   1    1.36    0.70
  -9  12   1    1.07    0.57
   9  12  -1    1.71    0.81
   9  12  -1    0.62    0.58
   9  12  -1    0.51    0.50
  -8 -12   1    1.74    0.68
   8 -12  -1    1.21    0.59
   8 -12  -1    3.47    0.89
   8  12  -1    1.37    0.60
  -8  12   1    1.72    0.72
   8  12  -1    1.91    0.67
   8  12  -1    2.94    0.75
  -8  12   1    2.29    0.56
   7 -12  -1    0.46    0.66
  -7 -12   1    1.15    0.77
  -7  12   1   -0.17    0.42
   7  12  -1    0.02    0.49
   7  12  -1   -0.54    0.45
  -7  12   1    0.77    0.33
   7  12  -1    0.53    0.43
  -6 -12   1    0.71    0.51
   6 -12  -1    0.17    0.43
   6 -12  -1    0.59    0.46
  -6  12   1    0.20    0.31
  -6  12   1    0.13    0.42
  -6  12   1    1.60    0.58
   6  12  -1    0.06    0.40
   6  12  -1    0.59    0.47
   6  12  -1    0.48    0.48
  -5 -12   1   27.69    1.83
   5 -12  -1   28.91    1.98
   5 -12  -1   27.83    1.83
  -5  12   1   27.07    2.40
   5  12  -1   26.83    1.78
  -5  12   1   31.11    1.93
   5  12  -1   26.28    1.74
  -5  12   1   27.24    1.48
   5  12  -1   31.38    2.06
  -4 -12   1    0.65    0.25
   4 -12  -1    0.45    0.42
  -4 -12   1    1.06    0.51
   4 -12  -1    1.72    0.59
  -4  12   1    0.79    0.46
  -4  12   1    1.15    0.39
   4  12  -1    1.74    0.52
   4  12  -1    1.07    0.58
   4  12  -1    0.70    0.42
  -4  12   1    1.23    0.50
   3 -12  -1    0.38    0.32
  -3 -12   1    1.35    0.53
   3 -12  -1    0.14    0.39
  -3 -12   1    0.49    0.26
   3  12  -1    0.28    0.37
   3  12  -1   -0.31    0.26
  -3  12   1    0.35    0.37
   3  12  -1    0.93    0.43
  -3  12   1    1.20    0.36
  -3  12   1    0.59    0.46
   2 -12  -1    7.72    0.85
   2 -12  -1    7.28    1.01
  -2 -12   1    5.76    0.82
  -2 -12   1    7.57    1.04
  -2  12   1    7.59    0.90
   2  12  -1    7.28    0.82
   2  12  -1    7.74    1.05
  -2  12   1    8.65    1.08
  -2  12   1    7.87    0.77
   2  12  -1    8.52    0.96
  -1 -12   1    7.35    0.75
  -1 -12   1   10.80    1.13
   1 -12  -1    8.66    1.03
   1 -12  -1    8.76    0.85
   1  12  -1    8.33    0.79
  -1  12   1   11.57    1.15
  -1  12   1    7.62    0.80
  -1  12   1    8.60    0.94
   1  12  -1    9.43    0.99
   1  12  -1    9.07    1.07
   0 -12   1   10.17    0.89
   0 -12   1    9.23    1.27
   0 -12  -1    8.75    1.09
   0 -12  -1    9.89    0.84
   0  12  -1   10.00    0.82
   0  12  -1   11.82    1.12
   0  12   1   10.04    0.91
   0  12  -1   10.25    1.17
   0  12   1   10.80    1.04
  -1 -12  -1    1.54    0.54
   1 -12   1    0.77    0.39
   1 -12   1    0.67    0.41
  -1 -12  -1    1.07    0.36
  -1  12  -1    1.07    0.45
   1  12   1    1.21    0.49
   1  12   1    1.65    0.48
  -1  12  -1    1.25    0.56
  -1  12  -1    0.92    0.35
   1  12   1    1.58    0.47
  -2 -12  -1    3.56    0.53
  -2 -12  -1    2.82    0.66
   2 -12   1    2.85    0.69
   2 -12   1    5.16    0.76
   2  12   1    2.80    0.59
   2  12   1    2.35    0.56
  -2  12  -1    3.04    0.66
   2  12   1    2.40    0.73
  -2  12  -1    2.35    0.58
  -2  12  -1    3.70    0.54
   3 -12   1    0.93    0.46
  -3 -12  -1    0.60    0.41
  -3 -12  -1    0.35    0.24
   3 -12   1    0.84    0.42
  -3  12  -1    0.43    0.26
   3  12   1   -0.03    0.32
  -3  12  -1    1.14    0.41
   3  12   1    1.78    0.54
   3  12   1    0.69    0.39
  -3  12  -1    0.54    0.38
  -4 -12  -1    1.49    0.57
   4 -12   1    1.20    0.58
  -4 -12  -1    1.28    0.28
   4 -12   1    1.40    0.47
   4  12   1    0.98    0.45
  -4  12  -1    0.99    0.48
   4  12   1    1.13    0.51
  -4  12  -1    1.51    0.50
  -4  12  -1    1.92    0.42
   4  12   1    1.25    0.54
   5 -12   1    7.32    1.08
  -5 -12  -1    6.53    1.01
   5 -12   1    5.15    1.08
  -5  12  -1    6.58    0.96
   5  12   1    7.37    1.07
  -5  12  -1    6.48    1.01
  -5  12  -1    5.71    0.65
   5  12   1    6.20    0.90
   5  12   1    9.14    1.11
   6 -12   1    1.89    0.65
   6 -12   1    0.78    0.55
  -6 -12  -1    0.59    0.57
  -6  12  -1    1.30    0.42
  -6  12  -1    0.55    0.64
   6  12   1    1.16    0.49
   6  12   1    0.71    0.58
  -6  12  -1   -0.30    0.37
   7 -12   1    0.62    0.56
   7 -12   1    0.98    0.47
  -7  12  -1    0.80    0.37
  -7  12  -1   -0.35    0.34
   7  12   1    0.40    0.54
   7  12   1    0.13    0.42
   7  12   1    0.54    0.49
  -8 -12  -1    0.42    0.53
   8 -12   1    1.33    0.61
   8 -12   1    1.35    0.57
  -8  12  -1    1.25    0.52
   8  12   1    1.03    0.68
  -8  12  -1    0.97    0.41
   8  12   1    0.87    0.95
   8  12   1    1.21    0.62
   9 -12   1    0.54    0.55
   9 -12   1    0.75    0.62
  -9 -12  -1    1.24    0.68
   9  12   1    0.13    0.56
  -9  12  -1    0.58    0.51
  -9  12  -1   -0.11    0.35
   9  12   1    0.49    0.52
   9  12   1    0.27    0.54
 -10 -12  -1    0.07    0.49
  10 -12   1   -0.07    0.45
  10 -12   1    0.02    0.44
  10  12   1   -0.17    0.46
  10  12   1    0.01    0.53
 -10  12  -1    0.58    0.62
  10  12   1    0.32    0.51
 -10  12  -1   -0.51    0.30
  11 -12   1    1.65    0.78
 -11 -12  -1    0.31    0.64
  11 -12   1    1.48    1.11
  11  12   1    0.38    0.52
  11  12   1    1.58    0.71
  11  12   1    0.96    0.71
 -11  12  -1    0.82    0.45
 -11  12  -1    1.36    0.74
  12 -12   1   -0.84    0.49
 -12 -12  -1   -0.14    0.63
  12 -12   1    0.38    0.75
  12  12   1    0.53    0.71
  12  12   1    1.84    0.78
 -12  12  -1    1.27    0.66
  12  12   1   -0.04    0.66
 -12  12  -1    0.96    0.74
  13 -12   1    3.01    0.95
  13 -12   1    2.00    1.07
 -13 -12  -1    1.15    0.80
  13 -12   1    1.93    0.87
  13  12   1    2.82    1.05
  13  12   1    1.53    0.82
 -13  12  -1    1.29    0.68
  13  12   1    3.40    0.97
 -13  12  -1    3.02    1.00
  14 -12   1   -0.92    0.82
  14 -12   1    0.29    0.64
  14 -12   1    0.78    0.62
 -14 -12  -1   -0.05    0.73
  14  12   1    0.09    0.72
 -14  12  -1    0.81    0.75
 -14  12  -1   -0.02    0.68
  14  12   1    0.02    0.56
  14  12   1    1.02    0.72
 -15 -12  -1    1.52    0.98
  15 -12   1   -0.08    1.40
  15 -12   1   -0.55    0.81
  15 -12   1   -0.88    1.18
 -15  12  -1   -0.57    1.06
  15  12   1   -0.01    0.84
  15  12   1    0.83    1.61
 -15  12  -1    1.21    0.92
  15  12   1    0.05    0.80
  16 -12   1    0.11    1.10
  16 -12   1    0.65    0.84
 -16 -12  -1    0.37    0.92
  16 -12   1   -0.19    0.69
  16  12   1   -0.17    0.73
 -16  12  -1   -0.86    0.81
  16  12   1    0.88    0.91
 -16  12  -1   -0.17    0.95
  16 -13  -1   -0.52    1.18
  16 -13  -1   -1.00    0.87
 -16 -13   1    1.61    1.15
  16 -13  -1   -1.11    1.04
  16  13  -1   -0.88    0.78
 -16  13   1    0.26    0.88
 -16  13   1    0.60    0.91
  16  13  -1    0.99    0.83
  16  13  -1   -1.68    0.92
  15 -13  -1    1.67    0.82
  15 -13  -1    2.14    1.25
  15 -13  -1   -1.12    1.77
 -15 -13   1    0.60    1.43
 -15  13   1    0.79    1.47
  15  13  -1   -0.71    1.29
  15  13  -1   -1.13    0.75
 -15  13   1    0.69    0.75
  14 -13  -1    0.85    0.77
  14 -13  -1   -0.03    0.95
 -14 -13   1    0.77    0.68
  14 -13  -1   -0.74    0.73
  14  13  -1    1.36    0.78
 -14  13   1   -0.26    0.73
  14  13  -1    1.87    0.96
  14  13  -1    1.83    0.89
 -14  13   1   -0.46    0.68
 -13 -13   1    1.17    0.78
  13 -13  -1    0.40    0.96
  13 -13  -1   -0.54    0.60
  13 -13  -1    1.44    0.81
 -13  13   1    0.05    0.67
  13  13  -1   -0.49    0.65
  13  13  -1    0.09    0.75
 -13  13   1    0.24    0.61
  13  13  -1    0.40    0.85
  12 -13  -1    1.67    0.78
  12 -13  -1    0.33    0.74
 -12 -13   1    0.01    0.65
 -12  13   1   -0.29    0.64
  12  13  -1   -0.44    0.80
  12  13  -1    0.99    0.79
 -12  13   1    0.68    0.50
  12  13  -1   -0.27    0.62
  11 -13  -1    0.66    0.72
  11 -13  -1    1.57    0.71
 -11 -13   1    0.74    0.70
 -11  13   1    0.35    0.48
  11  13  -1    1.04    0.80
  11  13  -1    1.23    0.81
 -11  13   1    0.65    0.65
  11  13  -1    2.59    0.84
 -10 -13   1    0.50    0.73
  10 -13  -1   -0.05    0.52
  10 -13  -1    1.32    0.56
  10  13  -1   -0.49    0.65
 -10  13   1    0.68    0.47
  10  13  -1    1.74    0.81
 -10  13   1    1.35    0.72
  10  13  -1    0.31    0.63
  -9 -13   1    1.26    0.63
   9 -13  -1    1.58    0.76
   9 -13  -1    0.77    0.57
   9  13  -1    0.49    0.53
   9  13  -1   -0.53    0.56
  -9  13   1    0.71    0.45
   9  13  -1    0.02    0.65
  -9  13   1    1.72    0.73
   8 -13  -1   -0.40    0.37
   8 -13  -1   -0.31    0.48
  -8 -13   1   -0.36    0.52
  -8  13   1    0.12    0.50
   8  13  -1    0.19    0.51
  -8  13   1    0.31    0.34
   8  13  -1    0.04    0.49
   8  13  -1   -0.07    0.43
   7 -13  -1    0.86    0.52
   7 -13  -1    0.87    0.50
   7  13  -1    0.25    0.48
   7  13  -1    1.18    0.59
   7  13  -1    0.02    0.46
  -7  13   1    0.74    0.49
  -6 -13   1    1.01    0.57
   6 -13  -1    1.10    0.52
   6 -13  -1    0.38    0.41
   6  13  -1   -0.75    0.41
  -6  13   1    0.23    0.28
  -6  13   1    0.22    0.41
  -6  13   1    0.37    0.50
   6  13  -1    0.14    0.42
   6  13  -1   -0.35    0.32
  -5 -13   1    1.13    0.51
   5 -13  -1    0.46    0.41
   5 -13  -1   -0.34    0.30
   5  13  -1    0.11    0.39
  -5  13   1    0.74    0.46
  -5  13   1    0.33    0.28
   5  13  -1    0.31    0.47
   5  13  -1   -0.17    0.35
  -4 -13   1    0.88    0.50
  -4 -13   1    0.26    0.23
   4 -13  -1   -0.16    0.38
   4 -13  -1    0.21    0.46
  -4  13   1   -0.43    0.45
   4  13  -1    0.29    0.42
   4  13  -1    0.96    0.48
   4  13  -1   -0.48    0.34
  -4  13   1    0.24    0.30
  -4  13   1    0.15    0.39
   3 -13  -1    6.57    0.87
  -3 -13   1    6.05    1.04
  -3 -13   1    5.73    0.66
   3 -13  -1    6.54    1.16
  -3  13   1    4.71    0.69
  -3  13   1    5.89    0.91
   3  13  -1    5.90    0.81
  -3  13   1    6.52    1.10
   3  13  -1    5.30    0.98
   3  13  -1    6.54    0.97
   2 -13  -1    2.64    0.60
  -2 -13   1    1.87    0.61
   2 -13  -1    2.24    0.70
  -2 -13   1    2.91    0.50
   2  13  -1    2.55    0.59
   2  13  -1    2.75    0.65
  -2  13   1    2.43    0.68
   2  13  -1    2.59    0.67
  -2  13   1    4.06    0.62
  -2  13   1    1.36    0.56
   1 -13  -1    4.59    0.77
   1 -13  -1    4.96    0.92
  -1 -13   1    4.27    0.63
  -1 -13   1    4.74    1.07
  -1  13   1    3.97    0.77
   1  13  -1    4.47    0.87
  -1  13   1    4.41    0.87
   1  13  -1    5.16    0.99
  -1  13   1    4.63    0.74
   1  13  -1    3.85    0.66
   0 -13  -1    0.73    0.36
   0 -13   1    1.12    0.46
   0 -13  -1    1.05    0.53
   0 -13   1    0.73    0.41
   0  13   1    1.11    0.44
   0  13  -1    0.76    0.37
   0  13   1    1.17    0.44
   0  13   1    0.66    0.49
   0  13  -1    0.34    0.45
   0  13  -1    1.44    0.55
   1 -13   1   -0.13    0.30
  -1 -13  -1    0.31    0.27
  -1 -13  -1    0.12    0.47
   1 -13   1    0.14    0.40
  -1  13  -1    0.59    0.34
  -1  13  -1    0.04    0.24
   1  13   1   -0.18    0.30
   1  13   1    0.14    0.30
  -1  13  -1   -0.27    0.30
   1  13   1    0.58    0.45
  -2 -13  -1    2.55    0.67
   2 -13   1    1.03    0.51
  -2 -13  -1    2.18    0.46
   2 -13   1    2.14    0.54
   2  13   1    2.13    0.66
  -2  13  -1    2.24    0.46
   2  13   1    1.87    0.53
  -2  13  -1    2.48    0.67
   2  13   1    2.36    0.62
  -2  13  -1    1.89    0.67
  -3 -13  -1    5.20    0.90
  -3 -13  -1    3.80    0.55
   3 -13   1    5.24    0.97
   3 -13   1    4.89    0.85
   3  13   1    5.29    0.84
  -3  13  -1    3.97    0.86
   3  13   1    4.54    0.94
  -3  13  -1    5.48    0.99
  -3  13  -1    4.71    0.62
   3  13   1    6.49    0.98
  -4 -13  -1    1.36    0.33
   4 -13   1    2.34    0.64
  -4 -13  -1    1.04    0.79
   4 -13   1    0.96    0.59
  -4  13  -1    1.58    0.66
   4  13   1    0.78    0.48
  -4  13  -1    1.85    0.45
  -4  13  -1    0.91    0.57
   4  13   1    1.84    0.54
   4  13   1    2.08    0.62
  -5 -13  -1    2.96    0.80
   5 -13   1    2.42    0.65
  -5  13  -1    2.86    0.80
   5  13   1    1.92    0.60
  -5  13  -1    0.82    0.55
   5  13   1    0.58    0.52
  -5  13  -1    1.90    0.44
   6 -13   1   -0.27    0.34
   6 -13   1    0.23    0.45
   6  13   1    0.38    0.40
   6  13   1   -0.50    0.33
  -6  13  -1   -0.68    0.39
   6  13   1    0.36    0.48
  -6  13  -1    0.21    0.28
   7 -13   1    1.68    0.69
   7 -13   1    2.70    0.79
  -7  13  -1    4.00    0.94
   7  13   1    2.91    1.01
   7  13   1    2.35    0.79
   7  13   1    1.85    0.76
  -7  13  -1    1.95    0.48
   8 -13   1   -0.27    0.43
   8 -13   1    0.78    0.55
   8  13   1   -0.02    0.54
  -8  13  -1   -0.35    0.40
   8  13   1    0.11    0.57
   8  13   1    0.45    0.50
  -8  13  -1    0.19    0.35
   9 -13   1   -0.44    0.59
  -9 -13  -1    0.18    0.57
   9 -13   1    0.29    0.51
   9  13   1    0.04    0.58
   9  13   1    0.41    0.49
  -9  13  -1   -0.64    0.43
   9  13   1   -0.28    0.41
  -9  13  -1   -0.76    0.33
  10 -13   1    0.58    0.60
 -10 -13  -1    0.44    0.58
  10 -13   1    1.68    0.85
  10  13   1    0.50    0.75
 -10  13  -1    0.38    0.44
  10  13   1    0.94    0.70
  10  13   1    0.60    0.63
 -10  13  -1    1.20    0.66
  11 -13   1    0.18    0.63
  11 -13   1    0.01    0.66
 -11 -13  -1    0.73    0.69
 -11  13  -1    1.32    0.74
  11  13   1   -0.46    0.59
 -11  13  -1    1.34    0.59
  11  13   1    0.83    0.62
  11  13   1   -0.51    0.70
  12 -13   1    4.97    1.13
  12 -13   1    2.26    0.94
 -12 -13  -1    3.16    1.02
  12  13   1    2.75    1.07
  12  13   1    4.02    1.14
 -12  13  -1    3.07    1.08
  12  13   1    2.26    0.85
 -12  13  -1    3.27    0.92
 -13 -13  -1   -0.22    0.72
  13 -13   1    0.40    0.69
  13 -13   1    1.78    0.72
  13 -13   1    0.73    0.86
  13  13   1    1.10    0.83
  13  13   1    0.31    0.66
 -13  13  -1    0.14    0.65
 -13  13  -1    0.11    0.65
  13  13   1    0.38    0.76
  14 -13   1    0.71    0.79
 -14 -13  -1    1.47    0.79
  14 -13   1    1.37    0.91
  14 -13   1   -0.27    0.71
 -14  13  -1    0.39    0.84
  14  13   1    2.12    0.75
  14  13   1    0.12    0.80
  14  13   1    0.81    0.81
  15 -13   1   -0.82    1.06
  15 -13   1   -0.25    0.70
  15 -13   1   -0.12    0.73
 -15 -13  -1    0.35    0.75
  15  13   1    2.23    1.07
  15  13   1    0.55    0.85
 -15  13  -1    0.25    0.90
  15  13   1    0.82    0.67
  15 -14  -1   -0.06    0.67
  15 -14  -1   -0.30    0.90
  15 -14  -1   -1.28    0.67
 -15 -14   1    1.57    0.85
  15  14  -1   -0.74    0.68
 -15  14   1   -0.15    0.76
 -15  14   1   -0.75    0.85
  15  14  -1    0.24    0.97
 -14 -14   1    1.41    0.93
  14 -14  -1   -0.77    0.94
  14 -14  -1   -0.72    0.71
  14  14  -1   -0.45    0.91
  14  14  -1    0.10    0.79
 -14  14   1   -0.44    0.67
  14  14  -1    1.71    0.85
 -14  14   1   -1.60    0.73
  13 -14  -1    0.49    0.63
 -13 -14   1    0.77    0.67
  13 -14  -1   -0.04    0.94
  13 -14  -1   -0.48    0.62
  13  14  -1   -0.14    0.74
  13  14  -1   -0.73    0.78
  13  14  -1   -0.81    0.64
 -13  14   1    0.12    0.66
 -12 -14   1    0.94    0.67
  12 -14  -1    0.72    0.64
  12 -14  -1    1.67    0.92
 -12  14   1    0.83    0.55
  12  14  -1    0.37    0.67
  12  14  -1   -0.27    0.80
 -12  14   1   -0.72    0.62
  12  14  -1   -0.37    0.72
  11 -14  -1   -0.10    0.54
 -11 -14   1   -0.29    0.63
  11 -14  -1   -0.83    0.67
  11  14  -1    0.29    0.76
  11  14  -1    0.16    0.59
 -11  14   1    0.10    0.46
  11  14  -1   -0.10    0.66
 -11  14   1   -0.04    0.66
  10 -14  -1    0.05    0.55
 -10 -14   1    0.89    0.65
  10 -14  -1   -0.38    0.54
 -10  14   1    0.19    0.64
 -10  14   1    0.15    0.43
  10  14  -1    0.03    0.61
  10  14  -1    0.25    0.72
  10  14  -1   -0.56    0.53
   9 -14  -1    1.06    0.67
   9 -14  -1    1.03    0.73
   9  14  -1    2.51    0.89
   9  14  -1    1.31    0.72
   9  14  -1    0.30    0.59
  -9  14   1    0.89    0.54
  -9  14   1    1.34    0.72
   8 -14  -1    2.13    0.72
   8 -14  -1    0.91    0.79
   8  14  -1    2.17    0.83
   8  14  -1    1.58    0.63
  -8  14   1    3.01    0.65
   8  14  -1    0.35    0.68
  -8  14   1    2.68    0.87
   7 -14  -1    0.08    0.54
   7 -14  -1    0.54    0.54
   7  14  -1   -0.10    0.50
   7  14  -1    0.10    0.49
   7  14  -1    0.46    0.44
  -7  14   1    0.20    0.42
  -7  14   1    0.01    0.28
   6 -14  -1   -0.12    0.48
   6 -14  -1   -0.12    0.38
  -6  14   1    0.60    0.56
  -6  14   1   -0.19    0.28
   6  14  -1   -0.07    0.41
   6  14  -1    0.24    0.48
   6  14  -1    0.07    0.41
   5 -14  -1    2.57    0.79
  -5 -14   1    3.02    0.81
   5 -14  -1    2.04    0.63
  -5  14   1    1.49    0.50
   5  14  -1    0.68    0.53
   5  14  -1    1.87    0.73
  -5  14   1    3.08    0.77
  -5  14   1    2.44    0.75
   5  14  -1    1.22    0.56
  -4 -14   1    0.45    0.31
   4 -14  -1    0.67    0.38
  -4 -14   1   -0.32    0.46
   4 -14  -1   -0.03    0.37
   4  14  -1    0.89    0.55
  -4  14   1   -0.03    0.42
   4  14  -1    0.61    0.38
  -4  14   1   -0.04    0.29
   4  14  -1    0.38    0.44
  -4  14   1   -0.79    0.56
   3 -14  -1    7.53    1.69
   3 -14  -1    7.60    1.16
  -3 -14   1    7.36    0.69
  -3 -14   1    8.31    1.27
  -3  14   1    7.95    1.35
  -3  14   1    6.21    0.78
   3  14  -1    6.51    1.22
  -3  14   1    8.16    1.07
   3  14  -1    8.18    1.08
   3  14  -1    8.10    0.94
  -2 -14   1    1.51    0.69
   2 -14  -1    1.03    0.66
  -2 -14   1    1.64    0.42
   2 -14  -1    1.34    0.52
   2  14  -1    2.37    0.82
  -2  14   1    1.34    0.46
   2  14  -1    1.25    0.46
   2  14  -1    1.37    0.57
  -2  14   1    1.45    0.63
  -2  14   1    0.72    0.51
   1 -14  -1    5.16    0.75
  -1 -14   1    7.57    1.21
   1 -14  -1    7.12    1.09
  -1 -14   1    4.94    0.77
  -1  14   1    4.91    0.99
  -1  14   1    4.66    0.78
   1  14  -1    5.90    0.84
   1  14  -1    5.69    1.02
  -1  14   1    4.92    0.88
   1  14  -1    5.44    1.01
   0 -14  -1    4.37    0.66
   0 -14   1    1.82    0.64
   0 -14   1    2.77    0.60
   0 -14  -1    2.12    0.89
   0  14  -1    2.63    0.54
   0  14  -1    3.48    0.75
   0  14  -1    1.44    0.72
   0  14   1    2.14    0.72
   0  14   1    2.65    0.56
   0  14   1    2.11    0.61
  -1 -14  -1    1.55    0.43
  -1 -14  -1    1.38    0.55
   1 -14   1    0.84    0.42
   1 -14   1    2.01    0.71
  -1  14  -1    0.89    0.38
  -1  14  -1    0.76    0.53
   1  14   1    0.68    0.38
  -1  14  -1    0.66    0.54
   1  14   1    0.77    0.58
   1  14   1    0.83    0.49
   2 -14   1   -0.06    0.34
  -2 -14  -1   -0.15    0.42
  -2 -14  -1   -0.01    0.27
   2 -14   1   -0.11    0.33
   2  14   1   -0.69    0.32
   2  14   1   -0.56    0.32
  -2  14  -1    0.54    0.49
   2  14   1   -0.44    0.38
  -2  14  -1    0.47    0.46
  -2  14  -1   -0.34    0.26
  -3 -14  -1   -0.13    0.25
  -3 -14  -1   -0.33    0.40
   3 -14   1    0.21    0.42
   3 -14   1   -0.15    0.36
   3  14   1    0.78    0.47
  -3  14  -1    0.18    0.27
   3  14   1    0.03    0.33
   3  14   1   -0.38    0.32
  -3  14  -1   -0.78    0.40
  -4 -14  -1    1.69    0.66
  -4 -14  -1    0.61    0.28
   4 -14   1    0.96    0.57
  -4  14  -1    0.20    0.47
   4  14   1    0.90    0.71
   4  14   1    1.39    0.47
  -4  14  -1    0.42    0.28
  -4  14  -1    0.02    0.59
   5 -14   1    1.20    0.58
   5 -14   1   -0.79    0.52
  -5  14  -1    0.63    0.52
  -5  14  -1    0.62    0.36
   5  14   1    1.17    0.58
   5  14   1    0.24    0.49
   5  14   1    0.54    0.52
   6 -14   1    0.01    0.40
  -6  14  -1   -0.19    0.25
   6  14   1    0.58    0.53
   6  14   1   -1.38    1.02
   6  14   1   -0.63    0.41
  -6  14  -1   -0.19    0.41
   7 -14   1    0.01    0.47
   7 -14   1    0.15    0.48
   7  14   1   -0.42    0.44
   7  14   1   -0.21    0.45
  -7  14  -1    0.42    0.51
  -7  14  -1   -0.10    0.29
   7  14   1    0.04    0.46
   8 -14   1   -0.12    0.55
   8 -14   1    0.58    0.53
   8  14   1    1.43    0.69
   8  14   1    1.15    0.55
   8  14   1    0.53    0.58
  -8  14  -1    0.46    0.42
  -8  14  -1   -0.01    0.57
   9 -14   1   -0.33    0.57
   9 -14   1   -1.00    0.60
  -9  14  -1    0.34    0.40
   9  14   1   -0.16    0.57
   9  14   1   -0.67    0.52
   9  14   1    1.18    0.56
  -9  14  -1   -0.43    0.50
  10 -14   1   -1.26    0.79
  10 -14   1    0.70    0.68
 -10  14  -1   -0.14    0.53
 -10  14  -1    0.14    0.44
  10  14   1    1.46    0.70
  10  14   1   -0.35    1.03
  11 -14   1    0.05    0.63
  11 -14   1    0.20    0.63
 -11  14  -1    1.03    0.56
  11  14   1    0.49    0.75
  11  14   1   -0.03    0.66
 -11  14  -1   -0.45    0.58
  11  14   1    0.15    0.61
  12 -14   1    0.83    0.67
 -12 -14  -1   -0.66    0.74
  12 -14   1    1.22    0.81
  12  14   1   -0.54    0.71
 -12  14  -1    0.24    0.73
  12  14   1    0.27    0.78
 -12  14  -1   -0.33    0.65
  12  14   1   -0.82    0.59
  13 -14   1   -0.21    0.80
 -13 -14  -1    0.09    0.80
  13 -14   1    1.44    0.78
  13  14   1   -0.56    0.70
  13  14   1    0.68    0.65
  13  14   1    0.78    0.90
 -13  14  -1   -0.19    0.73
  14 -14   1    0.96    0.74
  14 -14   1    2.16    1.16
  14 -14   1   -0.32    0.69
 -14 -14  -1   -0.72    0.73
  14  14   1   -1.36    0.96
  14  14   1    0.72    0.77
 -14  14  -1   -0.64    0.74
  15  14   1    0.17    1.01
  14 -15  -1    0.16    0.73
  14 -15  -1   -0.90    0.79
  14 -15  -1    2.06    1.33
  14  15  -1    0.41    0.89
 -14  15   1    0.62    0.88
  14  15  -1   -1.05    0.93
 -14  15   1    0.50    0.88
  14  15  -1    1.05    0.79
  13 -15  -1    0.20    0.97
  13 -15  -1    1.31    0.86
  13 -15  -1    0.27    0.75
  13  15  -1   -1.57    0.79
  13  15  -1   -0.38    0.79
  13  15  -1    0.72    0.76
 -13  15   1   -0.09    0.66
 -13  15   1   -0.17    0.72
  12 -15  -1   -0.52    0.49
  12 -15  -1    1.78    1.01
  12  15  -1   -1.15    0.76
 -12  15   1    0.96    0.80
  12  15  -1   -0.48    0.75
 -12  15   1   -0.34    0.80
  12  15  -1    0.55    0.78
  11 -15  -1   -0.70    0.81
  11 -15  -1   -0.14    0.57
 -11  15   1    0.30    0.54
  11  15  -1   -0.21    0.74
  11  15  -1    0.33    0.73
 -11  15   1    0.26    0.69
  11  15  -1   -0.30    0.69
  10 -15  -1    0.58    0.60
  10 -15  -1    0.35    0.77
  10  15  -1    0.60    1.49
 -10  15   1    1.40    0.53
 -10  15   1    0.11    0.66
  10  15  -1    0.76    0.67
   9 -15  -1    0.02    0.72
   9 -15  -1    0.14    0.58
   9  15  -1    0.42    0.66
   9  15  -1    0.01    0.57
   9  15  -1    0.23    0.72
  -9  15   1    0.52    0.51
  -9  15   1    0.29    0.58
   8 -15  -1    0.55    0.58
   8 -15  -1   -0.36    0.71
   8  15  -1    0.31    0.73
   8  15  -1    0.89    0.66
   8  15  -1    0.42    0.58
  -8  15   1    0.89    0.44
  -8  15   1    1.20    0.65
   7 -15  -1    1.42    0.68
   7 -15  -1    3.35    0.93
   7  15  -1    0.55    0.66
  -7  15   1    1.62    0.68
   7  15  -1    1.74    0.71
  -7  15   1    1.35    0.47
   7  15  -1    2.97    0.81
   6 -15  -1   -0.74    0.54
   6 -15  -1   -0.03    0.46
  -6  15   1   -0.16    0.40
   6  15  -1    0.65    0.57
   6  15  -1    0.45    0.54
   6  15  -1   -0.66    0.43
  -6  15   1   -0.43    0.47
   5 -15  -1   -0.41    0.46
   5 -15  -1    0.65    0.47
   5  15  -1    0.94    0.56
  -5  15   1    0.22    0.35
   5  15  -1   -0.63    0.99
  -5  15   1    0.18    0.48
   5  15  -1   -0.76    0.38
   4 -15  -1    0.42    0.48
  -4 -15   1    0.39    0.71
   4 -15  -1   -0.37    0.44
  -4 -15   1   -0.17    0.31
  -4  15   1   -0.11    0.66
   4  15  -1    0.18    0.41
  -4  15   1    0.22    0.32
   4  15  -1    0.43    0.48
   4  15  -1   -0.55    0.53
  -4  15   1    0.48    0.48
  -3 -15   1    0.18    0.27
  -3 -15   1    0.27    0.67
   3 -15  -1   -0.34    0.53
   3 -15  -1    0.00    0.38
  -3  15   1    0.69    0.49
   3  15  -1    0.06    0.49
  -3  15   1   -0.43    0.54
   3  15  -1   -0.67    0.40
   3  15  -1   -0.36    0.37
  -3  15   1   -0.32    0.25
   2 -15  -1   -0.32    0.30
   2 -15  -1    0.29    0.40
  -2 -15   1    0.45    0.66
  -2 -15   1    0.52    0.32
   2  15  -1   -0.73    0.41
   2  15  -1    0.36    0.51
  -2  15   1    0.82    0.52
  -2  15   1    1.06    1.11
   2  15  -1   -0.28    0.33
   1 -15  -1    1.73    0.51
   1 -15  -1    1.53    0.60
  -1 -15   1    2.55    0.78
  -1 -15   1    1.46    0.47
   1  15  -1    1.78    0.51
  -1  15   1    2.62    0.76
   1  15  -1    3.07    0.82
  -1  15   1    2.01    0.56
   1  15  -1    2.38    0.74
  -1  15   1    2.15    0.78
   0 -15  -1   -0.20    0.28
   0 -15  -1    0.34    0.48
   0 -15   1   -0.14    0.28
   0 -15   1   -0.71    0.42
   0  15   1   -0.30    0.26
   0  15  -1    0.76    0.46
   0  15  -1    0.73    0.33
   0  15   1   -0.01    0.46
   0  15   1   -0.05    0.39
   0  15  -1   -0.20    0.54
  -1 -15  -1   -0.22    0.57
  -1 -15  -1   -0.17    0.29
   1 -15   1    0.06    0.28
   1 -15   1   -0.15    0.50
   1  15   1    0.35    0.46
  -1  15  -1    0.31    0.34
   1  15   1   -0.10    0.35
  -1  15  -1    0.28    0.52
   1  15   1   -0.15    0.38
  -1  15  -1    0.88    0.51
  -2 -15  -1   -0.31    0.59
   2 -15   1    0.62    0.46
  -2 -15  -1    0.75    0.35
   2 -15   1    0.56    0.44
   2  15   1   -0.26    0.45
  -2  15  -1    0.42    0.31
   2  15   1    0.72    0.60
  -2  15  -1    0.58    0.58
  -2  15  -1   -0.49    0.54
   2  15   1   -0.22    0.35
   3 -15   1    0.74    0.56
  -3 -15  -1    0.91    0.69
   3 -15   1    0.30    0.45
  -3 -15  -1   -0.04    0.30
   3  15   1    0.30    0.50
  -3  15  -1    0.17    0.30
  -3  15  -1    0.76    0.66
   3  15   1    0.22    0.48
  -3  15  -1    0.47    0.53
   3  15   1   -0.38    0.42
  -4 -15  -1    0.56    0.30
   4 -15   1    0.38    0.41
   4 -15   1    0.65    0.47
   4  15   1    0.83    0.70
  -4  15  -1   -0.04    0.27
  -4  15  -1    1.03    0.59
   4  15   1    0.50    0.52
   4  15   1    0.85    0.49
   5 -15   1    1.08    0.55
   5 -15   1    0.80    0.64
   5  15   1    0.44    0.52
   5  15   1    1.29    0.63
  -5  15  -1    1.09    0.40
  -5  15  -1    0.61    0.62
   5  15   1    1.55    0.60
   6 -15   1   -0.24    0.52
   6 -15   1   -0.15    0.47
  -6  15  -1    0.55    0.34
   6  15   1   -0.23    0.52
  -6  15  -1   -0.83    0.51
   7 -15   1   -0.85    0.40
   7 -15   1    0.16    0.59
   7  15   1   -0.02    0.50
  -7  15  -1   -0.38    0.32
   7  15   1   -0.77    0.46
  -7  15  -1    0.43    0.54
   8 -15   1    0.70    0.69
   8 -15   1    1.08    0.76
  -8  15  -1    0.62    0.60
   8  15   1    0.69    0.52
   8  15   1    0.63    0.68
   8  15   1    0.40    0.56
   9 -15   1    0.74    0.92
   9 -15   1    0.14    0.59
   9  15   1    0.22    0.67
   9  15   1   -0.20    0.71
  -9  15  -1    0.56    0.42
  -9  15  -1   -0.19    0.59
   9  15   1    0.87    0.79
  10 -15   1   -0.90    0.59
  10 -15   1   -0.68    0.53
 -10  15  -1    0.10    0.46
  10  15   1   -0.80    0.64
  10  15   1   -0.20    0.64
  10  15   1   -0.24    0.52
 -10  15  -1    0.30    0.68
  11 -15   1   -0.57    0.52
  11 -15   1    0.23    0.72
 -11  15  -1    0.17    0.59
  11  15   1    0.64    0.97
 -11  15  -1   -0.72    0.67
  11  15   1   -0.75    0.52
  11  15   1   -0.82    0.71
  12 -15   1    0.57    0.56
  12 -15   1    1.74    0.86
  12  15   1    0.22    0.87
 -12  15  -1    0.33    0.82
  12  15   1    0.42    0.78
 -12  15  -1   -0.05    0.68
  12  15   1    0.58    0.73
  13 -15   1    1.21    0.84
  13  15   1   -1.25    0.79
  13  15   1   -0.50    0.94
 -13  15  -1    2.18    1.79
  13  15   1    0.53    0.85
  14 -15   1   -0.25    0.81
  14 -15   1    0.76    0.89
  14 -15   1    0.79    1.06
  14  15   1   -0.50    0.82
  14  15   1    1.39    1.07
 -14  15  -1    1.08    0.89
  14  15   1    1.30    0.86
  14 -16  -1    1.18    1.03
  14 -16  -1    0.11    1.34
  14  16  -1   -0.46    1.01
  14  16  -1    0.27    0.84
 -14  16   1   -0.49    0.97
  14  16  -1    3.06    1.13
  13 -16  -1   -0.78    1.06
  13 -16  -1    0.70    1.84
  13 -16  -1    0.54    0.71
  13  16  -1    0.14    1.17
  13  16  -1   -0.48    1.59
 -13  16   1    0.64    1.26
 -13  16   1    0.55    1.00
  13  16  -1    0.44    0.98
  12 -16  -1   -0.22    0.76
  12 -16  -1    0.15    0.70
 -12  16   1    0.01    0.70
  12  16  -1    0.56    0.82
  12  16  -1    1.25    0.75
  12  16  -1   -0.89    0.76
  11 -16  -1    0.40    0.69
  11 -16  -1    1.21    0.87
  11  16  -1    2.02    0.78
 -11  16   1    0.19    0.64
  11  16  -1   -0.17    0.71
  11  16  -1    0.09    0.83
 -11  16   1    0.24    0.55
  10 -16  -1    0.90    0.67
  10 -16  -1   -0.05    0.83
  10  16  -1    1.24    0.82
 -10  16   1    1.40    0.61
  10  16  -1   -0.01    0.83
  10  16  -1    1.75    0.80
   9 -16  -1    0.76    0.66
   9 -16  -1    1.16    1.06
   9  16  -1    1.06    0.81
   9  16  -1    0.53    0.84
  -9  16   1    0.39    0.47
  -9  16   1   -0.51    0.61
   9  16  -1   -0.19    0.64
   8 -16  -1    0.12    0.52
   8 -16  -1    0.07    0.83
   8  16  -1   -0.16    0.63
   8  16  -1    1.11    0.72
  -8  16   1   -0.38    0.42
   8  16  -1   -0.59    0.57
  -8  16   1    2.22    0.94
   7 -16  -1    0.97    0.79
   7 -16  -1    0.60    0.64
  -7  16   1    0.91    0.50
   7  16  -1    1.60    0.67
   7  16  -1    0.56    0.58
   7  16  -1    0.14    0.62
  -7  16   1    0.36    0.62
   6 -16  -1   -0.36    0.61
   6 -16  -1    0.45    0.51
   6  16  -1   -0.23    0.55
   6  16  -1    0.26    0.50
  -6  16   1    0.34    0.39
  -6  16   1   -0.32    0.54
   6  16  -1    0.51    0.61
   5 -16  -1    0.46    0.72
   5 -16  -1   -0.29    0.39
  -5  16   1    0.49    0.38
  -5  16   1    0.46    0.55
   5  16  -1   -1.02    0.50
   5  16  -1    0.15    0.52
   5  16  -1    0.61    0.52
   4 -16  -1   -1.73    1.11
  -4 -16   1    0.36    0.35
   4 -16  -1   -0.18    0.40
  -4 -16   1    1.31    1.12
   4  16  -1    0.82    0.74
   4  16  -1   -0.49    0.52
   4  16  -1   -0.05    0.48
  -3 -16   1   -0.85    0.65
   3 -16  -1    0.67    0.77
  -3 -16   1    0.95    0.40
   3 -16  -1    0.43    0.44
   3  16  -1    0.05    0.56
  -3  16   1    1.30    0.47
   3  16  -1    0.30    0.46
  -3  16   1   -0.02    0.43
   2 -16  -1   -0.10    0.60
   2 -16  -1    0.79    0.46
  -2 -16   1    0.12    0.37
  -2 -16   1    1.34    0.77
  -2  16   1   -1.02    0.53
  -2  16   1    0.11    0.38
   2  16  -1   -0.52    0.44
  -2  16   1    0.19    0.50
   2  16  -1   -0.69    0.55
   2  16  -1    0.42    0.44
  -1 -16   1   -0.60    0.27
   1 -16  -1    0.04    0.31
  -1 -16   1    0.30    0.57
   1 -16  -1    0.97    0.65
  -1  16   1   -0.26    0.56
   1  16  -1    0.57    0.46
   1  16  -1    0.08    0.61
  -1  16   1   -0.10    0.45
  -1  16   1    0.13    0.34
   0 -16  -1    0.24    0.35
   0 -16   1    0.50    0.37
   0 -16   1   -0.28    0.59
   0 -16  -1   -0.37    0.59
   0  16  -1    0.62    0.35
   0  16  -1   -0.65    0.50
   0  16   1    0.18    0.46
   0  16  -1    0.36    0.49
   0  16   1   -0.51    0.70
   0  16   1    0.08    0.57
   1 -16   1   -0.44    0.49
  -1 -16  -1    0.81    0.40
   1 -16   1   -0.49    0.31
   1  16   1    0.35    0.47
  -1  16  -1   -0.02    0.31
  -1  16  -1   -0.33    0.49
  -1  16  -1    0.19    0.88
   1  16   1    0.45    0.39
   1  16   1    1.32    0.63
   2 -16   1    0.72    0.60
  -2 -16  -1   -0.29    0.64
   2 -16   1   -0.30    0.33
  -2 -16  -1    0.56    0.37
   2  16   1    0.30    0.60
  -2  16  -1    0.01    0.32
   2  16   1   -0.32    0.42
  -2  16  -1   -0.37    0.44
   2  16   1    0.13    0.45
  -2  16  -1    0.18    0.62
   3 -16   1    0.64    0.45
   3 -16   1    1.15    1.06
  -3 -16  -1    0.13    0.37
   3  16   1    0.77    0.53
   3  16   1    1.61    0.62
  -3  16  -1    0.22    0.48
   3  16   1   -0.13    0.82
  -3  16  -1    0.44    0.40
   4 -16   1   -0.42    0.53
   4 -16   1    0.98    0.52
  -4 -16  -1   -0.42    0.44
   4  16   1   -0.94    0.42
   4  16   1    0.08    0.53
   4  16   1    0.68    0.50
  -4  16  -1    1.07    0.60
  -4  16  -1   -0.19    0.31
   5 -16   1    0.52    0.57
   5 -16   1    1.62    0.70
  -5  16  -1    0.54    0.38
  -5  16  -1    1.14    0.62
   5  16   1    0.06    0.57
   5  16   1    0.34    0.52
   5  16   1    0.34    0.54
   6 -16   1    0.84    0.63
   6 -16   1   -0.11    0.45
  -6  16  -1    0.48    0.38
   6  16   1    0.00    0.46
   6  16   1    0.86    0.60
   6  16   1   -0.43    0.49
  -6  16  -1   -0.30    0.57
   7 -16   1   -0.24    0.61
   7 -16   1    0.53    1.09
  -7  16  -1    0.50    0.61
   7  16   1    0.37    0.65
   7  16   1    0.18    0.69
   7  16   1    0.71    0.60
   8 -16   1   -0.26    0.51
   8 -16   1   -0.06    0.63
  -8  16  -1    0.61    0.76
   8  16   1   -0.49    0.50
   8  16   1    0.95    0.67
   8  16   1   -0.92    0.52
  -8  16  -1    0.71    0.40
   9 -16   1   -0.07    0.63
   9 -16   1    0.45    0.78
   9  16   1    1.40    0.75
  -9  16  -1    0.36    0.79
   9  16   1   -0.46    0.54
   9  16   1    0.94    0.75
  -9  16  -1    1.31    0.54
  10 -16   1   -1.04    0.49
  10 -16   1    0.37    0.79
  10  16   1    1.47    0.79
 -10  16  -1    0.70    0.62
  10  16   1    1.71    0.84
 -10  16  -1    0.18    0.81
  11 -16   1    0.16    0.67
  11 -16   1    1.10    0.69
 -11  16  -1    0.57    0.80
  11  16   1   -0.42    0.64
  11  16   1   -0.25    0.80
  11  16   1    1.27    0.83
  12 -16   1    0.80    0.76
  12 -16   1   -0.52    0.70
  12  16   1    0.94    0.91
  12  16   1    0.08    0.81
  12  16   1    1.39    0.96
  13 -16   1   -0.28    0.73
  13 -16   1    1.48    0.96
 -13  16  -1   -0.01    0.84
  13  16   1   -0.42    0.87
  13  16   1    1.83    1.20
  13 -17  -1   -1.03    1.00
  13 -17  -1    0.25    0.85
  13  17  -1    0.06    0.86
  13  17  -1    1.81    1.32
  13  17  -1    1.41    1.01
 -13  17   1    1.61    0.98
  12 -17  -1    0.56    0.75
  12 -17  -1    0.35    1.36
  12  17  -1    1.93    1.04
  12  17  -1    0.48    0.82
  12  17  -1    0.37    1.13
  11 -17  -1    0.23    0.80
  11 -17  -1   -0.57    0.62
 -11  17   1    0.94    0.81
  11  17  -1    1.10    0.87
 -11  17   1   -0.76    0.67
  11  17  -1    3.30    1.03
  11  17  -1   -0.09    0.75
  10 -17  -1    1.61    0.88
  10 -17  -1    0.19    0.65
 -10  17   1   -0.35    0.58
  10  17  -1    0.25    0.81
  10  17  -1    0.14    0.69
 -10  17   1    2.34    0.90
  10  17  -1   -0.10    0.72
   9 -17  -1    0.33    0.67
   9 -17  -1    0.58    0.82
   9  17  -1   -0.04    0.73
   9  17  -1    0.28    0.71
  -9  17   1   -0.73    0.58
  -9  17   1    0.28    0.72
   9  17  -1    0.55    0.80
   8 -17  -1    0.48    0.61
   8 -17  -1   -0.43    0.81
   8  17  -1    0.16    0.62
   8  17  -1    0.39    0.72
  -8  17   1    0.91    0.62
  -8  17   1    1.30    0.59
   7 -17  -1    0.51    0.84
   7 -17  -1    1.43    0.71
   7  17  -1    1.38    0.84
   7  17  -1    0.35    0.62
  -7  17   1    1.72    0.80
   7  17  -1    0.29    0.72
  -7  17   1   -0.22    0.42
   6 -17  -1    0.10    0.72
   6 -17  -1    0.54    0.72
  -6  17   1    0.18    0.39
   6  17  -1    0.40    0.54
   6  17  -1    0.90    0.81
   6  17  -1    0.12    0.59
  -6  17   1    0.18    0.66
   5 -17  -1    0.06    0.51
   5 -17  -1    1.03    0.85
  -5  17   1    0.08    0.40
   5  17  -1    0.54    0.62
   5  17  -1    0.65    0.62
   5  17  -1    1.62    0.80
  -5  17   1    0.42    0.56
   4 -17  -1    1.42    0.66
   4 -17  -1    0.41    0.78
   4  17  -1    1.50    0.68
  -4  17   1    0.16    0.45
  -4  17   1    0.80    0.60
   4  17  -1    1.37    0.82
   4  17  -1    1.65    0.73
   3 -17  -1    0.71    0.87
   3 -17  -1    0.24    0.45
  -3 -17   1   -0.05    0.36
   3  17  -1   -0.64    0.41
  -3  17   1    1.06    0.57
   3  17  -1    1.32    0.76
  -3  17   1    0.42    0.43
   3  17  -1   -0.52    0.50
  -2 -17   1    0.93    0.84
   2 -17  -1    0.22    0.38
  -2 -17   1   -0.10    0.35
   2 -17  -1    0.90    0.55
  -2  17   1   -1.18    0.71
  -2  17   1    0.51    0.38
   2  17  -1    0.23    0.65
  -2  17   1   -0.43    0.49
   2  17  -1   -0.13    0.49
   2  17  -1   -0.17    0.42
  -1 -17   1   -0.44    0.35
   1 -17  -1    1.26    0.77
   1 -17  -1   -0.29    0.38
  -1 -17   1   -0.62    0.62
   1  17  -1   -0.19    0.81
  -1  17   1   -0.10    0.38
   1  17  -1   -0.25    0.49
  -1  17   1    0.75    0.71
  -1  17   1    0.36    0.54
   1  17  -1    0.10    0.45
   0 -17  -1   -0.18    0.37
   0 -17   1    0.11    0.31
   0 -17  -1    0.70    0.61
   0 -17   1   -0.16    0.60
   0  17  -1   -0.78    0.67
   0  17  -1    0.09    0.41
   0  17   1   -0.75    0.48
   0  17  -1   -0.39    0.48
   0  17   1    0.08    0.38
   0  17   1   -0.68    0.53
   1 -17   1    0.05    0.34
  -1 -17  -1    0.41    0.39
   1 -17   1    0.05    0.69
  -1 -17  -1   -0.46    0.61
   1  17   1   -0.42    0.44
  -1  17  -1    0.15    0.47
   1  17   1   -0.52    0.61
  -1  17  -1   -0.02    0.76
   1  17   1   -0.69    0.42
  -1  17  -1    0.22    0.38
   2 -17   1   -0.15    0.35
  -2 -17  -1   -0.02    0.36
   2 -17   1    0.47    0.67
   2  17   1    0.06    0.52
  -2  17  -1    0.05    0.53
  -2  17  -1   -0.69    0.37
   2  17   1   -0.19    0.43
  -3 -17  -1    1.62    0.48
   3 -17   1    0.43    0.48
   3 -17   1   -0.97    0.53
   3  17   1    0.74    0.78
  -3  17  -1    1.55    0.74
   3  17   1    0.29    0.54
   3  17   1    1.13    0.60
  -3  17  -1    0.13    0.36
   4 -17   1    0.29    0.73
   4 -17   1    0.42    0.61
   4  17   1    0.09    0.52
   4  17   1    0.90    0.58
   4  17   1    0.97    0.74
  -4  17  -1    1.31    0.46
  -4  17  -1    1.12    0.63
   5 -17   1    0.92    0.76
   5 -17   1    2.01    0.73
   5  17   1    1.08    0.79
  -5  17  -1    0.27    0.40
  -5  17  -1    1.38    0.68
   5  17   1    1.76    0.66
   5  17   1    1.65    0.79
   6 -17   1    0.28    0.62
   6 -17   1   -1.15    0.65
  -6  17  -1    1.44    0.50
   6  17   1    1.01    0.72
   6  17   1   -0.65    0.65
  -6  17  -1   -0.54    0.66
   6  17   1    0.47    0.66
   7 -17   1    1.70    0.88
   7 -17   1    0.34    0.64
  -7  17  -1    1.16    0.55
  -7  17  -1    0.98    0.79
   7  17   1    0.34    0.72
   7  17   1    0.37    0.64
   7  17   1   -0.44    0.66
   8 -17   1    1.26    0.89
   8 -17   1   -0.24    0.59
   8  17   1    0.38    0.67
  -8  17  -1   -0.08    0.60
   8  17   1    0.42    0.63
   8  17   1    0.48    0.67
  -8  17  -1    1.03    0.57
   9 -17   1    1.23    0.62
   9 -17   1   -1.07    0.72
   9  17   1    0.93    0.96
   9  17   1   -0.79    0.63
  -9  17  -1    0.10    0.68
   9  17   1   -1.49    0.66
  10 -17   1    0.85    0.78
  10 -17   1    0.76    0.72
 -10  17  -1   -0.11    0.72
  10  17   1    0.99    0.72
  10  17   1   -0.18    0.70
  10  17   1   -0.16    0.70
  11 -17   1   -0.06    0.72
  11 -17   1    0.20    0.78
  11  17   1    0.17    0.85
 -11  17  -1   -0.53    0.70
  11  17   1   -0.50    0.70
  11  17   1    0.75    0.78
  12 -17   1    1.55    0.96
  12 -17   1   -0.13    0.78
 -12  17  -1   -0.68    0.83
  12  17   1   -0.11    0.87
  12  17   1    2.43    0.97
  12  17   1   -1.52    0.81
  12 -18  -1    1.05    1.20
  12  18  -1    0.45    0.91
 -12  18   1    1.47    0.92
  12  18  -1    0.88    2.28
  12  18  -1    0.25    0.93
  11 -18  -1    2.73    1.12
  11 -18  -1   -0.26    0.65
 -11  18   1   -0.63    1.11
  11  18  -1   -0.48    0.92
  11  18  -1    0.07    0.85
  11  18  -1    0.54    0.86
  10 -18  -1   -0.17    0.77
  10 -18  -1    0.41    0.85
  10  18  -1   -0.24    0.74
 -10  18   1    0.21    0.75
  10  18  -1   -0.99    0.74
  10  18  -1   -0.81    0.80
   9 -18  -1    1.45    0.96
   9 -18  -1    1.63    0.74
  -9  18   1    0.43    0.68
   9  18  -1    0.19    0.81
  -9  18   1    0.79    0.75
   9  18  -1    0.18    0.67
   8 -18  -1    0.66    0.94
   8 -18  -1   -0.29    0.59
  -8  18   1    0.06    0.52
   8  18  -1    1.41    0.86
  -8  18   1    0.76    0.78
   8  18  -1    0.85    0.79
   8  18  -1    0.44    0.74
   7 -18  -1   -0.56    0.50
   7  18  -1   -1.43    0.69
   7  18  -1   -0.46    0.72
  -7  18   1    1.02    0.56
  -7  18   1    0.42    0.66
   7  18  -1   -1.42    1.58
   6 -18  -1    0.85    0.65
   6 -18  -1   -0.42    0.99
   6  18  -1    1.50    0.81
   6  18  -1    0.55    0.69
  -6  18   1    0.74    0.77
  -6  18   1    0.14    0.47
   6  18  -1    1.47    0.94
   5 -18  -1    0.48    0.65
   5 -18  -1    1.16    0.90
   5  18  -1    1.47    1.03
   5  18  -1    0.15    0.64
  -5  18   1    0.04    0.66
  -5  18   1    0.38    0.41
   5  18  -1    0.71    0.59
   4 -18  -1    0.34    0.45
   4 -18  -1    0.31    1.01
   4  18  -1    1.10    0.67
   4  18  -1    0.51    0.78
  -4  18   1    1.11    0.62
   4  18  -1    0.08    0.52
  -4  18   1    0.22    0.47
  -3 -18   1    0.30    0.47
   3 -18  -1    0.78    0.93
   3  18  -1    1.46    0.61
  -3  18   1    1.48    0.56
   3  18  -1    1.95    0.89
   3  18  -1    0.41    0.49
  -3  18   1    1.27    0.69
  -2 -18   1    0.16    0.42
   2 -18  -1    0.30    0.50
   2 -18  -1   -0.11    0.88
   2  18  -1   -1.21    0.64
   2  18  -1    0.48    0.45
   2  18  -1   -0.93    0.54
  -2  18   1    0.46    0.43
  -2  18   1    1.60    0.63
  -1 -18   1    0.06    0.86
  -1 -18   1   -0.29    0.40
   1 -18  -1    0.05    0.45
   1 -18  -1   -0.12    0.77
  -1  18   1    0.57    0.56
  -1  18   1   -0.91    0.74
   1  18  -1   -0.24    0.55
  -1  18   1    0.79    0.47
   1  18  -1   -0.78    0.43
   1  18  -1    0.65    0.90
   0 -18   1    1.36    0.55
   0 -18  -1    1.29    0.93
   0 -18  -1   -0.02    0.45
   0 -18   1    1.01    0.75
   0  18   1    0.75    0.75
   0  18   1   -0.09    0.53
   0  18   1   -0.86    0.53
   0  18  -1    0.52    0.66
   0  18  -1    0.24    0.48
   0  18  -1   -1.32    1.05
   1 -18   1    0.30    0.45
   1 -18   1    1.78    0.90
  -1 -18  -1   -0.39    0.38
   1  18   1   -1.99    1.15
  -1  18  -1   -1.03    0.58
   1  18   1   -0.23    0.49
   1  18   1    0.15    0.53
  -1  18  -1    0.44    0.42
  -2 -18  -1    0.39    0.39
   2 -18   1   -0.58    0.37
  -2  18  -1    0.04    0.57
   2  18   1   -0.71    0.53
   2  18   1    0.06    0.59
   2  18   1    0.70    0.69
  -2  18  -1   -0.45    0.59
   3 -18   1    0.90    0.52
   3 -18   1   -0.34    0.98
   3  18   1    0.40    0.66
  -3  18  -1    1.14    0.67
   3  18   1    0.18    0.70
   3  18   1   -0.29    0.47
  -3  18  -1    1.42    0.75
   4 -18   1   -0.01    0.73
   4 -18   1    0.77    0.57
  -4  18  -1    0.52    0.48
   4  18   1    0.33    0.88
  -4  18  -1    0.82    0.71
   4  18   1   -0.17    0.66
   4  18   1    0.24    0.66
   5 -18   1    1.37    1.10
   5 -18   1    2.25    0.77
   5  18   1    2.00    0.73
  -5  18  -1    0.30    1.03
   5  18   1    0.64    0.73
   5  18   1   -0.22    0.88
  -5  18  -1    0.46    0.46
   6 -18   1   -0.48    1.00
   6 -18   1    1.37    0.79
   6  18   1    1.17    0.77
   6  18   1    3.81    1.12
  -6  18  -1    2.19    0.93
   7 -18   1    0.42    0.70
   7 -18   1    1.51    0.94
  -7  18  -1    1.03    0.68
   7  18   1    0.98    0.70
   7  18   1   -0.78    0.74
   7  18   1    0.89    0.86
   8 -18   1    0.75    0.64
   8 -18   1    1.12    0.91
   8  18   1    1.01    1.07
  -8  18  -1    1.20    0.77
   8  18   1    1.15    0.84
   8  18   1    0.04    0.76
   9 -18   1    0.20    0.94
   9 -18   1   -0.97    0.57
   9  18   1    0.03    0.61
   9  18   1    0.17    0.74
   9  18   1    0.11    0.79
  -9  18  -1    0.61    0.74
  10 -18   1    0.98    0.78
  10 -18   1    0.46    0.88
  10  18   1   -1.06    0.81
  10  18   1    0.41    0.83
 -10  18  -1    0.53    0.80
  10  18   1    0.66    0.86
  11 -18   1    0.52    0.76
  11 -18   1   -0.41    1.01
  11  18   1    0.54    0.88
  11  18   1   -1.53    0.81
 -11  18  -1    0.63    0.87
  11  18   1    0.80    0.86
  10 -19  -1    0.51    0.69
  10 -19  -1    1.24    1.17
  10  19  -1    0.48    0.96
  10  19  -1   -0.96    0.84
  10  19  -1    0.76    0.96
 -10  19   1   -2.03    1.64
   9 -19  -1    0.62    1.15
   9 -19  -1    1.21    1.13
   9  19  -1   -0.46    0.73
   9  19  -1    0.30    1.07
   9  19  -1    1.30    0.87
   8 -19  -1    0.03    1.03
   8 -19  -1    0.28    0.64
   8  19  -1   -0.39    0.82
   8  19  -1    1.56    0.93
   8  19  -1    1.38    0.99
  -8  19   1    1.04    0.81
   7 -19  -1   -1.49    1.01
   7 -19  -1    0.88    0.57
   7  19  -1   -1.29    0.78
   7  19  -1    0.73    0.99
  -7  19   1   -0.19    0.77
  -7  19   1    0.00    0.62
   6 -19  -1    1.39    1.25
   6 -19  -1    0.25    0.55
  -6  19   1   -0.83    0.52
  -6  19   1    0.56    0.72
   6  19  -1    0.19    1.01
   6  19  -1    0.68    0.73
   5 -19  -1    0.89    1.18
   5 -19  -1    0.92    0.59
   5  19  -1    0.95    0.67
   5  19  -1    2.98    1.12
  -5  19   1    0.49    0.73
   5  19  -1   -0.90    1.39
  -5  19   1    0.97    0.61
   4 -19  -1    0.88    0.64
   4 -19  -1    0.89    1.08
  -4  19   1   -0.22    0.62
  -4  19   1    2.71    0.65
   4  19  -1    3.07    1.15
   4  19  -1    0.49    0.67
   4  19  -1    1.11    0.78
   3 -19  -1   -0.08    1.02
   3 -19  -1    0.32    0.51
  -3  19   1   -0.31    0.59
  -3  19   1    0.76    0.55
   3  19  -1    0.71    0.95
   3  19  -1   -0.71    0.54
   3  19  -1   -0.01    0.61
   2 -19  -1   -0.41    0.54
   2 -19  -1    0.96    0.89
  -2 -19   1    0.73    0.51
  -2  19   1    0.88    0.66
   2  19  -1    0.65    0.74
   2  19  -1   -0.54    0.90
  -2  19   1    0.31    0.54
   1 -19  -1   -0.82    0.47
  -1 -19   1   -0.67    0.45
   1  19  -1   -0.55    0.51
  -1  19   1    1.03    0.54
  -1  19   1    1.08    0.64
   1  19  -1    0.84    0.65
   0 -19   1   -0.33    0.99
   0 -19   1    0.43    0.47
   0  19  -1    0.21    0.71
   0  19  -1    0.65    0.58
   0  19   1    0.48    0.73
   0  19   1    0.01    0.56
  -1 -19  -1    1.68    0.64
   1 -19   1    0.70    0.54
   1 -19   1   -0.33    0.99
   1  19   1    0.41    0.94
   1  19   1    1.31    0.74
  -1  19  -1    1.50    0.89
   1  19   1    1.36    0.59
  -1  19  -1    0.72    0.57
   2 -19   1    0.12    0.88
   2 -19   1    0.87    0.54
  -2  19  -1   -0.63    0.61
  -2  19  -1    0.55    0.55
   2  19   1    0.31    0.84
   2  19   1    0.31    0.60
   3 -19   1   -0.37    0.84
  -3  19  -1    0.07    0.54
   3  19   1    0.02    0.62
   3  19   1    0.26    0.63
  -3  19  -1   -0.29    0.73
   3  19   1    1.85    0.94
   4 -19   1    2.77    0.88
   4 -19   1   -0.55    1.02
   4  19   1    3.61    1.00
   4  19   1    2.44    1.11
   4  19   1    1.98    0.86
  -4  19  -1    4.95    1.12
   5 -19   1    3.21    1.23
   5 -19   1   -0.88    0.48
   5  19   1   -0.57    0.61
   5  19   1   -0.25    0.73
  -5  19  -1   -0.06    0.67
   5  19   1   -0.93    0.91
   6 -19   1    0.90    0.69
   6 -19   1    0.67    1.15
   6  19   1    0.31    0.78
   6  19   1    0.29    0.65
   6  19   1    1.30    0.98
  -6  19  -1   -0.50    0.76
   7 -19   1    0.89    0.96
   7 -19   1    0.08    0.70
   7  19   1    0.31    0.93
  -7  19  -1    0.35    0.91
   7  19   1   -0.12    0.79
   8 -19   1   -1.08    1.06
   8 -19   1    0.87    0.76
   8  19   1   -0.30    0.82
  -8  19  -1   -0.78    0.72
   8  19   1   -0.49    0.81
   8  19   1    0.09    0.91
   9 -19   1   -0.55    0.62
   9 -19   1   -1.42    0.96
   9  19   1    1.14    1.03
  -9  19  -1   -0.21    0.97
   9  19   1    1.21    0.80
   9  19   1    0.63    0.97
  10 -19   1    0.68    1.13
  10 -19   1    0.14    0.80
 -10  19  -1    1.30    0.85
  10  19   1   -1.87    0.92
  10  19   1    0.18    0.97
   9 -20  -1   -1.08    0.60
   9  20  -1   -1.54    0.83
   9  20  -1   -1.85    0.87
  -9  20   1    1.75    1.06
   9  20  -1    0.34    1.16
   8 -20  -1    2.27    1.27
   8 -20  -1    0.06    0.71
   8  20  -1    1.21    1.04
  -8  20   1    0.39    0.78
   8  20  -1    2.05    0.92
   8  20  -1   -0.38    1.04
   7 -20  -1   -0.61    0.57
   7 -20  -1    1.50    1.35
  -7  20   1    0.84    0.87
   7  20  -1    0.42    0.90
   7  20  -1    0.70    0.78
   7  20  -1    0.82    1.24
   6 -20  -1    0.31    0.58
   6 -20  -1    0.54    1.35
   6  20  -1    0.07    1.15
   6  20  -1    0.18    0.83
  -6  20   1    0.98    0.85
   6  20  -1   -0.39    0.78
   5 -20  -1   -0.52    0.57
   5 -20  -1    1.63    2.62
   5  20  -1    0.09    0.83
   5  20  -1    0.54    1.31
   5  20  -1    0.39    0.75
  -5  20   1   -0.42    0.72
   4 -20  -1    0.22    0.60
   4 -20  -1    0.27    1.27
   4  20  -1   -0.38    1.16
  -4  20   1    1.05    0.84
  -4  20   1    0.02    0.65
   4  20  -1    0.26    0.82
   4  20  -1   -1.18    0.69
   3 -20  -1   -0.34    1.44
   3 -20  -1   -0.23    0.55
   3  20  -1    0.53    0.74
  -3  20   1    0.56    0.70
  -3  20   1   -0.19    0.59
   3  20  -1    1.68    0.76
   2 -20  -1    1.77    0.97
   2  20  -1    0.38    0.69
   2  20  -1   -0.02    0.70
  -2  20   1    0.33    1.18
  -2  20   1   -0.28    0.55
  -1 -20   1   -0.01    0.61
   1 -20  -1    1.15    0.64
  -1  20   1    0.11    0.72
   1  20  -1   -1.07    0.57
   1  20  -1   -0.65    0.65
  -1  20   1    0.05    0.60
   0 -20  -1    0.06    0.60
   0 -20   1    0.60    0.61
   0  20  -1    0.21    0.80
   0  20  -1    0.96    0.84
   0  20   1    0.64    0.64
   0  20   1    0.88    0.76
   1 -20   1    0.32    0.63
  -1  20  -1    1.44    0.83
   1  20   1   -0.59    0.55
   1  20   1   -0.02    0.76
   2 -20   1   -0.69    1.10
   2 -20   1    0.95    0.68
   2  20   1    0.61    0.76
   2  20   1    0.27    0.70
  -2  20  -1    1.81    0.83
   2  20   1    0.87    1.18
   3 -20   1   -1.66    1.00
   3 -20   1   -0.32    0.54
  -3  20  -1   -0.53    0.69
   3  20   1    0.42    0.78
   3  20   1    1.91    1.10
   3  20   1    0.36    0.83
   4 -20   1    3.36    1.97
   4  20   1    2.23    1.54
   4  20   1    3.21    1.27
   5 -20   1   -1.08    0.54
   5 -20   1   -1.05    1.09
   5  20   1   -0.42    0.74
  -5  20  -1   -0.25    0.66
   5  20   1   -0.01    0.77
   5  20   1    1.03    1.06
   6 -20   1    3.51    1.46
   6 -20   1    1.69    0.77
   6  20   1   -0.53    1.13
   6  20   1   -0.31    0.89
  -6  20  -1    2.17    0.89
   6  20   1    0.89    0.91
   7 -20   1    0.28    1.02
   7  20   1   -0.40    0.76
  -7  20  -1    0.70    0.90
   7  20   1    3.22    1.04
   8 -20   1    0.98    1.16
   8 -20   1    0.67    0.88
  -8  20  -1    0.02    1.07
   8  20   1   -0.32    0.85
   8  20   1    0.89    0.95
   9 -20   1    2.79    1.28
  -9  20  -1   -0.33    0.76
   9  20   1   -1.55    1.01
   7 -21  -1   -1.19    0.61
   7 -21  -1   -0.22    1.63
   7  21  -1    1.72    1.14
   7  21  -1    0.39    0.91
   6 -21  -1   -1.81    1.59
   6  21  -1   -2.45    1.08
  -6  21   1    0.44    0.92
   6  21  -1    0.84    0.90
   6  21  -1    1.99    2.22
   5 -21  -1   -1.22    0.62
  -5  21   1   -1.00    0.75
   5  21  -1   -1.48    0.79
   4 -21  -1    0.71    0.57
  -4  21   1   -0.70    0.71
   4  21  -1    0.82    0.85
   3 -21  -1    0.80    0.73
   3  21  -1   -0.10    0.68
  -3  21   1   -0.79    0.78
   2 -21  -1    1.19    0.68
   2  21  -1   -1.70    0.75
  -2  21   1    1.28    0.89
   1 -21  -1    1.03    0.69
   1  21  -1    0.32    0.83
  -1  21   1   -1.57    0.70
   0  21   1    0.70    1.04
   0  21   1    0.26    0.77
   0  21  -1    0.16    0.73
   1 -21   1    0.08    0.66
  -1  21  -1   -0.43    0.72
   1  21   1    1.79    0.87
   1  21   1   -0.94    0.65
   2 -21   1    0.74    0.78
   2  21   1    1.35    0.84
  -2  21  -1   -0.86    0.72
   2  21   1    0.10    0.88
   3 -21   1    0.06    0.59
  -3  21  -1    0.74    0.77
   3  21   1   -0.46    0.86
   3  21   1   -0.25    0.80
   4 -21   1    0.49    0.54
   4 -21   1    0.94    1.30
   4  21   1    0.11    1.46
   4  21   1    0.56    0.91
  -4  21  -1    0.26    0.72
   5 -21   1    0.66    1.36
   5 -21   1   -0.13    0.59
  -5  21  -1   -0.55    0.69
   5  21   1   -1.39    0.82
   5  21   1    0.27    1.36
   6 -21   1   -0.22    0.64
   6 -21   1    0.81    1.33
   6  21   1    0.79    0.87
   7 -21   1    0.41    0.65
   7  21   1   -0.93    1.46
  -7  21  -1   -1.65    0.80
   7  21   1   -1.91    1.53
   5 -22  -1    0.02    0.65
   5  22  -1   -0.28    1.00
   4 -22  -1   -0.44    0.85
  -4  22   1   -0.10    0.79
   3 -22  -1    0.51    0.75
  -3  22   1    0.07    0.84
   3  22  -1    0.69    0.83
   2 -22  -1   -1.37    0.72
   2  22  -1   -0.56    0.77
  -2  22   1   -1.01    0.88
   1  22  -1    1.06    0.89
   0  22  -1    1.34    0.76
  -1  22  -1    0.69    0.78
   2 -22   1    0.24    0.76
  -2  22  -1    1.59    0.92
   3 -22   1    0.87    0.79
  -3  22  -1   -0.73    0.95
   4 -22   1    1.67    1.05
  -4  22  -1   -1.11    0.93
  19   0  -2   -0.67    0.57
  19   0  -2    0.64    0.88
 -19   0   2    0.64    0.72
  18   0  -2    0.46    0.67
  18   0  -2   -0.50    0.67
 -18   0   2    1.22    0.66
  17   0  -2    0.64    0.75
  17   0  -2    0.69    0.60
 -17   0   2   -0.87    0.52
  16   0  -2   -0.76    0.43
 -16   0   2   -0.03    0.60
  16   0  -2    0.22    0.50
  16   0  -2    1.57    0.56
  15   0  -2    0.02    0.40
  15   0  -2    0.52    0.61
  15   0  -2   -0.24    0.42
 -15   0   2    0.27    0.54
  14   0  -2   19.67    1.58
  14   0  -2   16.22    1.27
  14   0  -2   19.89    1.86
 -14   0   2   18.62    1.78
  13   0  -2   -0.56    0.32
  13   0  -2   -0.18    0.37
  13   0  -2    0.11    0.35
 -13   0   2   -0.37    0.37
  13   0  -2    0.63    0.51
 -12   0   2    2.39    0.73
  12   0  -2    1.06    0.40
  12   0  -2    2.28    0.62
  12   0  -2    1.65    0.44
  12   0  -2    2.27    0.70
  11   0  -2    0.08    0.24
  11   0  -2   -0.14    0.26
  11   0  -2   -0.34    0.29
 -11   0   2   -0.16    0.27
  11   0  -2   -0.54    0.26
 -10   0   2    2.05    0.57
  10   0  -2    1.23    0.42
  10   0  -2    1.16    0.42
  10   0  -2    1.24    0.49
   9   0  -2    0.14    0.23
   9   0  -2    0.03    0.19
   9   0  -2    0.19    0.20
   9   0  -2   -0.21    0.18
  -9   0   2    0.16    0.25
   8   0  -2    0.73    0.23
   8   0  -2    0.95    0.25
   8   0  -2    0.25    0.24
   8   0  -2    0.58    0.26
  -8   0   2    1.00    0.39
   7   0  -2    0.05    0.17
   7   0  -2   -0.19    0.12
   7   0  -2   -0.03    0.12
   7   0  -2    0.18    0.19
  -7   0   2   -0.25    0.14
   6   0  -2   83.24    2.56
   6   0  -2   88.28    2.81
  -6   0   2   88.44    2.90
   6   0  -2   88.53    2.91
   6   0  -2   87.94    2.78
  -6   0   2   87.35    2.65
   5   0  -2    0.05    0.09
  -5   0   2    0.02    0.09
  -5   0   2    0.03    0.10
   5   0  -2   -0.04    0.09
   5   0  -2   -0.10    0.10
   4   0  -2   69.14    2.21
   4   0  -2   71.05    2.24
   4   0  -2   71.12    2.04
  -4   0   2   70.57    2.02
  -4   0   2   70.61    2.21
  -3   0   2   -0.09    0.08
   3   0  -2   -0.03    0.10
  -3   0   2   -0.03    0.07
   3   0  -2   -0.18    0.06
  -3   0   2   -0.13    0.07
  -2   0   2    9.24    0.42
   2   0  -2    9.48    0.39
  -2   0   2   10.06    0.39
  -2   0   2    9.68    0.43
  -2   0   2    8.98    0.44
   2   0  -2   10.09    0.51
   2   0  -2    9.20    0.42
   2   0  -2    8.78    0.40
  -2   0   2    8.23    0.43
   1   0  -2   -0.18    0.05
   1   0  -2    0.07    0.06
   1   0  -2   -0.18    0.04
  -1   0   2   -0.08    0.06
   1   0  -2   -0.12    0.07
   1   0   2   -1.04    0.11
  -1   0  -2   -1.23    0.11
  -1   0  -2   -1.01    0.10
  -1   0  -2   -0.99    0.11
  -2   0  -2   35.13    1.20
   2   0   2   34.30    1.19
   2   0   2   33.86    1.17
   2   0   2   34.15    1.17
  -2   0  -2   34.82    1.19
  -2   0  -2   34.68    1.19
  -3   0  -2   -0.16    0.08
  -3   0  -2    0.02    0.11
   4   0   2    2.09    0.18
  -4   0  -2    2.47    0.34
   4   0   2    2.21    0.30
   4   0   2    2.57    0.18
  -4   0  -2    2.41    0.35
  -4   0  -2    2.36    0.31
   5   0   2   -0.09    0.08
  -5   0  -2    0.01    0.14
  -5   0  -2   -0.26    0.13
   5   0   2    0.02    0.14
  -5   0  -2    0.08    0.16
   5   0   2   -0.03    0.14
   5   0   2    0.15    0.11
  -6   0  -2   56.15    2.19
  -6   0  -2   56.16    2.19
   6   0   2   54.79    1.70
   6   0   2   57.95    2.23
   6   0   2   55.48    1.90
   6   0   2   50.00    1.86
   7   0   2   -0.02    0.18
   7   0   2    0.07    0.11
   7   0   2   -0.14    0.10
  -7   0  -2   -0.02    0.22
   7   0   2    0.06    0.16
  -7   0  -2    0.22    0.20
   8   0   2   27.46    1.20
  -8   0  -2   26.26    1.55
   8   0   2   29.25    1.29
   8   0   2   27.91    1.59
  -8   0  -2   28.26    1.62
  -9   0  -2   -0.25    0.21
   9   0   2   -0.12    0.18
   9   0   2   -0.09    0.27
  -9   0  -2    0.23    0.30
   9   0   2   -0.37    0.16
   9   0   2   -0.42    0.19
  10   0   2   18.39    1.06
 -10   0  -2   16.08    1.38
  10   0   2   15.57    1.02
  10   0   2   14.58    0.94
 -10   0  -2   15.82    1.35
  10   0   2   15.97    1.38
  11   0   2    0.13    0.28
  11   0   2   -0.15    0.24
  11   0   2   -0.27    0.20
  11   0   2   -0.55    0.35
  12   0   2   15.78    1.14
  12   0   2   14.37    1.20
  12   0   2   15.86    1.11
 -12   0  -2   17.14    1.55
  12   0   2   17.44    1.57
  13   0   2    0.54    0.40
  13   0   2    0.82    0.38
 -13   0  -2   -0.35    0.41
  13   0   2    0.64    0.34
  13   0   2   -0.32    0.37
  14   0   2    0.87    0.62
 -14   0  -2    0.63    0.55
  14   0   2    0.41    0.42
  14   0   2    1.73    0.53
  14   0   2    0.02    0.34
  15   0   2    0.30    0.46
 -15   0  -2    0.39    0.90
  15   0   2    0.06    0.70
 -16   0  -2    3.75    1.13
  16   0   2    2.42    0.76
  16   0   2    2.96    1.03
 -17   0  -2    0.12    0.62
  17   0   2    1.08    0.82
  17   0   2   -0.15    0.44
  18   0   2    0.87    0.59
  18   0   2    1.21    1.30
 -19  -1   2    1.25    0.81
  19  -1  -2    0.21    0.81
  19   1  -2   -0.96    0.58
  19   1  -2   -1.41    0.77
  18  -1  -2    0.08    0.85
  18  -1  -2    1.08    0.55
 -18  -1   2   -0.03    0.78
 -18   1   2    0.43    0.66
  18   1  -2    0.41    0.73
  18   1  -2    1.53    0.55
  17  -1  -2    0.19    0.77
  17  -1  -2    0.81    0.60
 -17  -1   2    0.14    0.60
  17  -1  -2   -0.34    0.63
  17   1  -2    0.95    0.75
 -17   1   2   -0.79    0.59
  17   1  -2    0.02    0.54
 -16  -1   2    0.83    0.69
  16  -1  -2    0.96    0.74
  16  -1  -2    1.65    0.62
  16  -1  -2    0.54    0.54
  16   1  -2    1.07    0.58
 -16   1   2    1.76    0.83
  16   1  -2    1.06    0.82
  15  -1  -2    3.22    0.81
  15  -1  -2    3.53    1.02
  15  -1  -2    2.20    0.71
 -15  -1   2    3.06    0.95
  15   1  -2    3.32    0.81
  15   1  -2    3.01    0.62
 -15   1   2    3.08    0.91
  15   1  -2    2.70    0.88
  14  -1  -2    5.04    0.84
  14  -1  -2    5.13    0.99
  14  -1  -2    4.43    1.07
 -14  -1   2    6.10    1.21
  14   1  -2    6.33    1.07
  14   1  -2    5.46    1.14
 -14   1   2    6.00    1.19
  14   1  -2    4.65    0.76
  13  -1  -2    9.07    1.01
 -13  -1   2    7.01    1.22
  13  -1  -2    7.37    0.89
  13  -1  -2    9.83    1.25
  13  -1  -2    8.65    1.08
  13   1  -2    9.01    0.84
  13   1  -2    8.59    1.00
  13   1  -2    9.70    1.11
  13   1  -2    9.14    1.20
 -13   1   2    9.50    1.22
  12  -1  -2   10.80    1.22
  12  -1  -2   10.47    1.07
  12  -1  -2   10.59    1.02
 -12  -1   2   10.26    1.23
  12  -1  -2   11.69    0.94
  12   1  -2    9.29    0.80
  12   1  -2   10.78    1.22
  12   1  -2    9.75    1.05
  12   1  -2    9.99    1.03
 -12   1   2   10.27    1.21
  11  -1  -2   -0.49    0.30
 -11  -1   2    0.07    0.31
  11  -1  -2    0.08    0.28
  11  -1  -2   -0.04    0.35
  11  -1  -2   -0.09    0.21
  11   1  -2   -0.05    0.30
  11   1  -2   -0.08    0.30
  11   1  -2   -0.42    0.33
 -11   1   2    0.18    0.28
  10  -1  -2   12.00    0.94
 -10  -1   2   13.83    1.19
  10  -1  -2   11.76    1.00
  10  -1  -2   12.94    0.90
  10  -1  -2   11.63    1.11
  10   1  -2   12.73    0.77
  10   1  -2   12.13    0.94
  10   1  -2   13.36    1.04
  10   1  -2   12.82    1.13
 -10   1   2   11.71    1.08
   9  -1  -2   -0.06    0.20
   9  -1  -2    0.59    0.30
  -9  -1   2    0.45    0.27
   9   1  -2    0.20    0.28
   9   1  -2    0.46    0.19
  -9   1   2   -0.25    0.22
  -8  -1   2    5.44    0.66
   8  -1  -2    5.46    0.53
   8  -1  -2    5.56    0.60
   8  -1  -2    5.01    0.48
   8  -1  -2    4.86    0.64
   8   1  -2    5.06    0.43
  -8   1   2    4.95    0.61
   8   1  -2    5.61    0.54
   8   1  -2    4.61    0.56
  -8   1   2    3.80    0.58
   8   1  -2    4.38    0.60
   7  -1  -2    8.78    0.71
   7  -1  -2    9.28    0.60
   7  -1  -2    7.98    0.73
   7  -1  -2    7.90    0.62
  -7  -1   2    7.86    0.55
  -7  -1   2    8.58    0.74
   7   1  -2    9.00    0.75
  -7   1   2    8.67    0.72
  -7   1   2    8.31    0.56
  -7   1   2    8.40    0.74
   7   1  -2    8.23    0.70
   7   1  -2    9.65    0.53
   7   1  -2    8.62    0.64
   6  -1  -2    0.59    0.24
   6  -1  -2    0.58    0.19
  -6  -1   2    0.83    0.22
   6  -1  -2    0.66    0.22
   6  -1  -2    0.59    0.23
  -6  -1   2    1.28    0.34
   6   1  -2    0.66    0.23
   6   1  -2    0.55    0.24
  -6   1   2    0.55    0.20
   6   1  -2    0.84    0.18
  -6   1   2    0.93    0.26
   6   1  -2    0.80    0.22
  -6   1   2    0.60    0.23
  -5  -1   2   28.77    1.14
  -5  -1   2   31.14    1.30
   5  -1  -2   30.20    1.13
   5  -1  -2   32.76    1.28
   5  -1  -2   30.70    1.22
  -5  -1   2   28.60    0.99
   5  -1  -2   30.13    1.31
  -5   1   2   29.10    1.15
   5   1  -2   30.93    1.29
   5   1  -2   31.35    1.27
   5   1  -2   28.45    1.00
  -5   1   2   30.21    1.31
  -5   1   2   30.52    1.26
   5   1  -2   31.64    1.21
  -4  -1   2   79.40    2.48
   4  -1  -2   79.53    2.47
  -4  -1   2   82.80    2.21
   4  -1  -2   83.61    2.36
   4  -1  -2   80.49    2.45
   4  -1  -2   81.15    2.51
   4   1  -2   78.58    2.47
  -4   1   2   82.43    2.46
   4   1  -2   80.85    2.43
   4   1  -2   77.53    2.47
  -4   1   2   79.93    2.50
   3  -1  -2   15.39    0.70
  -3  -1   2   17.94    0.57
  -3  -1   2   14.13    0.66
  -3  -1   2   12.41    0.79
   3  -1  -2   15.29    0.71
   3  -1  -2   14.31    0.68
   3  -1  -2   18.12    0.67
  -3  -1   2   14.24    0.67
   3   1  -2   13.93    0.69
  -3   1   2   16.22    0.69
  -3   1   2   17.72    0.65
   3   1  -2   17.16    0.72
  -3   1   2   16.12    0.71
  -3   1   2   15.25    0.69
   3   1  -2   17.62    0.58
   3   1  -2   14.62    0.68
  -2  -1   2  168.94    4.43
   2  -1  -2  170.34    4.52
  -2  -1   2  170.82    4.51
   2  -1  -2  174.65    4.53
  -2  -1   2  162.98    4.36
   2  -1  -2  172.80    4.46
   2  -1  -2  171.19    4.45
  -2  -1   2  172.23    4.49
  -2  -1   2  166.55    4.46
   2  -1  -2  168.47    4.44
   2  -1  -2  157.97    4.53
  -2   1   2  170.71    4.45
   2   1  -2  167.16    4.37
   2   1  -2  174.42    4.50
  -2   1   2  160.73    4.40
   2   1  -2  172.65    4.50
  -2   1   2  172.89    4.46
  -2   1   2  176.96    4.52
  -2   1   2  174.53    4.52
   2   1  -2  168.73    4.42
   2   1  -2  168.57    4.53
  -2   1   2  169.00    4.44
  -1  -1   2  374.64    9.60
  -1  -1   2  386.53    9.50
   1  -1  -2  389.73    9.47
   1  -1  -2  388.81    9.48
   1  -1  -2  366.27    9.56
   1  -1  -2  396.34    9.63
   1   1  -2  379.26    9.58
  -1   1   2  385.87    9.62
  -1   1   2  382.98    9.57
   1   1  -2  375.66    9.58
   1   1  -2  372.01    9.47
  -1   1   2  344.10    9.54
   1   1  -2  394.56    9.64
   0  -1  -2  104.96    2.73
   0  -1   2   93.74    2.77
   0  -1   2  105.45    2.69
   0  -1  -2   96.90    2.74
   0   1  -2  104.92    2.76
   0   1   2  102.07    2.74
   0   1   2  102.14    2.70
   0   1  -2  105.80    2.80
   1  -1   2   69.83    2.12
  -1  -1  -2   76.00    1.97
  -1  -1  -2   78.44    2.07
   1  -1   2   75.97    2.19
   1  -1   2   76.62    2.22
   1  -1   2   74.55    2.05
   1  -1   2   79.63    2.02
  -1  -1  -2   75.41    2.13
  -1  -1  -2   77.92    2.00
   1   1   2   74.18    2.10
  -1   1  -2   75.36    2.40
  -1   1  -2   78.63    2.07
   1   1   2   78.72    2.01
   1   1   2   77.44    2.21
  -1   1  -2   73.12    2.04
   1   1   2   78.09    2.07
   1   1   2   74.44    2.07
   1   1   2   75.74    2.23
  -2  -1  -2   78.11    2.29
   2  -1   2   77.11    2.21
   2  -1   2   77.47    2.05
   2  -1   2   77.39    2.55
  -2  -1  -2   80.30    2.39
   2  -1   2   79.46    2.03
  -2  -1  -2   78.95    2.24
   2   1   2   79.00    2.05
   2   1   2   78.09    2.26
  -2   1  -2   80.33    2.38
   2   1   2   72.78    2.39
  -2   1  -2   79.49    2.35
   2   1   2   79.40    2.04
   2   1   2   77.29    2.23
   3  -1   2   26.32    0.78
  -3  -1  -2   26.34    1.05
   3  -1   2   26.29    1.04
  -3  -1  -2   26.09    0.96
  -3  -1  -2   26.71    1.13
   3  -1   2   26.62    0.78
   3   1   2   26.03    1.04
   3   1   2   26.58    0.78
  -3   1  -2   25.78    1.11
   3   1   2   25.95    0.79
  -3   1  -2   27.13    1.04
   3   1   2   24.74    0.95
  -3   1  -2   27.39    1.07
  -4  -1  -2  377.05   10.00
   4  -1   2  378.10    9.91
   4  -1   2  379.34    9.57
  -4  -1  -2  380.43   10.10
   4  -1   2  386.53    9.58
  -4  -1  -2  380.73    9.79
  -4   1  -2  383.63   10.13
  -4   1  -2  383.83    9.93
   4   1   2  377.35    9.78
   4   1   2  381.60    9.57
   4   1   2  379.34    9.60
  -4   1  -2  374.31    9.97
   4   1   2  374.44    9.98
   5  -1   2    0.26    0.17
  -5  -1  -2    0.09    0.14
  -5  -1  -2    0.22    0.19
  -5  -1  -2    0.18    0.16
   5  -1   2    0.33    0.12
   5  -1   2    0.23    0.10
  -5   1  -2    0.33    0.18
   5   1   2    0.39    0.20
  -5   1  -2    0.28    0.18
   5   1   2    0.52    0.17
   5   1   2    0.25    0.12
   5   1   2    0.16    0.11
  -5   1  -2    0.11    0.18
   6  -1   2   44.70    1.46
  -6  -1  -2   38.05    2.26
   6  -1   2   44.66    1.66
  -6  -1  -2   45.41    1.86
   6   1   2   44.45    1.54
   6   1   2   44.09    1.43
   6   1   2   45.20    1.86
  -6   1  -2   42.90    1.83
  -6   1  -2   41.47    2.72
   7  -1   2    0.46    0.30
   7  -1   2    0.76    0.27
   7  -1   2    0.66    0.18
  -7  -1  -2    0.58    0.28
  -7  -1  -2    0.40    0.28
   7  -1   2    0.70    0.22
  -7   1  -2    0.69    0.31
   7   1   2    0.42    0.25
   7   1   2    0.70    0.22
  -7   1  -2    1.04    0.37
   7   1   2    0.59    0.21
   8  -1   2    0.79    0.22
   8  -1   2    0.39    0.27
   8  -1   2    0.75    0.23
  -8  -1  -2    0.66    0.32
   8  -1   2    0.73    0.30
   8   1   2    0.86    0.25
   8   1   2    1.14    0.28
   8   1   2    0.75    0.22
  -8   1  -2    0.41    0.31
   8   1   2    0.15    0.26
  -8   1  -2    0.41    0.30
   9  -1   2   11.22    0.85
   9  -1   2   10.68    0.75
   9  -1   2   12.40    1.13
  -9  -1  -2   11.62    1.12
   9  -1   2   11.70    0.79
   9   1   2   12.02    0.81
   9   1   2   11.08    0.75
  -9   1  -2   13.41    1.13
  -9   1  -2   12.02    1.12
   9   1   2   11.40    0.76
   9   1   2   10.94    1.06
  10  -1   2   55.56    2.17
  10  -1   2   58.76    2.30
 -10  -1  -2   59.68    2.85
  10  -1   2   60.69    2.85
  10  -1   2   62.42    2.29
  10   1   2   59.21    2.27
  10   1   2   62.16    2.81
 -10   1  -2   60.23    2.80
  10   1   2   56.29    2.19
 -10   1  -2   61.71    2.84
  11  -1   2    0.72    0.49
  11  -1   2    1.20    0.37
  11  -1   2    1.07    0.36
 -11  -1  -2    1.03    0.53
  11  -1   2    0.27    0.34
 -11   1  -2    0.72    0.49
  11   1   2    0.50    0.73
 -11   1  -2    0.87    0.52
  11   1   2    1.23    0.36
  11   1   2    0.92    0.36
  11   1   2    1.09    0.39
  12  -1   2    0.73    0.52
  12  -1   2    1.09    0.42
  12  -1   2    1.08    0.44
 -12  -1  -2    0.17    0.46
  12  -1   2    0.83    0.34
  12   1   2    1.31    0.41
 -12   1  -2    0.92    0.55
  12   1   2    0.35    0.47
  12   1   2    0.68    0.34
  12   1   2    0.60    0.34
  13  -1   2    3.44    0.66
  13  -1   2    2.61    0.78
  13  -1   2    3.11    0.56
 -13  -1  -2    2.86    0.82
  13  -1   2    2.13    0.56
  13   1   2    3.09    0.65
  13   1   2    2.61    0.54
 -13   1  -2    2.35    0.76
  13   1   2    2.89    0.57
  13   1   2    1.85    0.66
  14  -1   2    0.73    0.73
  14  -1   2    0.80    0.41
 -14  -1  -2    2.16    0.88
  14  -1   2    1.64    0.52
  14   1   2    1.48    0.71
  14   1   2    1.28    0.46
 -14   1  -2    1.19    0.73
  14   1   2    1.43    0.50
  14   1   2    1.88    0.54
  15  -1   2    1.91    0.80
  15  -1   2   -0.25    0.54
  15  -1   2    0.75    0.54
 -15  -1  -2    1.65    1.03
  15   1   2    1.26    1.25
  15   1   2    0.10    0.45
  15   1   2    0.43    0.46
 -15   1  -2    1.53    0.80
  16  -1   2    6.52    1.12
  16  -1   2    4.99    1.26
  16  -1   2    7.61    1.08
 -16  -1  -2    5.91    1.23
  16   1   2    6.03    1.13
 -16   1  -2    6.25    1.46
  16   1   2    4.62    1.19
 -17  -1  -2   -0.08    0.67
  17  -1   2   -0.43    0.54
  17  -1   2   -1.21    0.65
  17   1   2   -0.84    0.42
  17   1   2    0.44    0.74
 -17   1  -2   -0.16    0.69
  18  -1   2   -0.02    0.60
 -18  -1  -2   -1.84    0.89
  18  -1   2    2.03    0.93
  18   1   2    0.26    0.57
  18   1   2   -0.30    0.98
  19  -2  -2    0.08    0.98
 -19  -2   2    0.12    0.75
  19   2  -2   -0.86    0.80
 -19   2   2    0.53    0.81
  18  -2  -2    1.61    0.61
  18  -2  -2    1.05    0.86
 -18  -2   2   -0.17    0.53
  18   2  -2   -0.65    0.63
  18   2  -2    0.83    0.64
 -18   2   2    0.36    0.62
  17  -2  -2   -0.68    0.53
  17  -2  -2    0.55    0.80
  17  -2  -2   -0.67    0.58
 -17  -2   2    0.47    0.65
  17   2  -2    0.76    0.75
  17   2  -2    0.12    0.60
 -17   2   2    0.09    0.72
 -16  -2   2    0.27    0.47
  16  -2  -2    0.83    0.55
  16  -2  -2    0.95    0.55
  16  -2  -2   -0.44    0.71
 -16   2   2   -0.02    0.55
  16   2  -2    0.33    0.50
  16   2  -2    0.46    0.71
  15  -2  -2    0.10    0.40
  15  -2  -2   -0.55    0.55
  15  -2  -2    0.35    0.51
  15   2  -2    0.67    0.44
 -15   2   2   -0.45    0.50
  15   2  -2   -0.15    0.52
  14  -2  -2    6.93    1.03
  14  -2  -2    6.79    1.31
  14  -2  -2    6.21    0.95
 -14  -2   2    8.79    1.32
  14   2  -2    7.89    1.05
  14   2  -2    5.92    0.73
  14   2  -2    5.69    1.11
 -14   2   2    7.13    1.25
 -13  -2   2    8.67    1.29
  13  -2  -2    7.53    0.95
  13  -2  -2    8.77    1.09
  13  -2  -2    8.61    0.96
  13  -2  -2    7.83    1.32
 -13   2   2    7.65    1.17
  13   2  -2    8.67    1.21
  13   2  -2    8.90    0.76
  13   2  -2    7.46    0.95
  13   2  -2   10.51    1.14
  12  -2  -2    1.56    0.54
  12  -2  -2    1.69    0.51
 -12  -2   2    0.72    0.48
  12  -2  -2    0.69    0.51
  12  -2  -2    2.17    0.67
  12   2  -2    2.00    0.58
  12   2  -2    1.51    0.41
 -12   2   2    1.39    0.58
  12   2  -2    1.68    0.77
  12   2  -2    2.07    0.63
  11  -2  -2    7.26    1.02
 -11  -2   2    7.87    1.04
  11  -2  -2    8.58    0.90
  11  -2  -2    9.86    0.84
  11  -2  -2    6.25    0.80
 -11   2   2    7.77    0.97
  11   2  -2    8.43    0.92
  11   2  -2    7.69    0.96
  11   2  -2    7.21    0.62
  10  -2  -2    5.54    0.69
  10  -2  -2    4.27    0.61
  10  -2  -2    6.00    0.73
 -10  -2   2    5.23    0.81
  10  -2  -2    5.12    0.82
  10   2  -2    5.82    0.82
  10   2  -2    5.30    0.67
  10   2  -2    5.60    0.52
  10   2  -2    6.08    0.75
 -10   2   2    6.08    0.80
 -10   2   2    4.35    0.78
   9  -2  -2   39.66    1.66
   9  -2  -2   35.85    1.93
   9  -2  -2   33.19    1.64
   9  -2  -2   38.18    1.79
  -9  -2   2   37.54    1.96
   9   2  -2   38.83    1.38
  -9   2   2   38.08    1.93
  -9   2   2   39.09    1.90
   9   2  -2   39.16    1.91
   9   2  -2   36.93    1.78
   9   2  -2   34.96    1.63
   8  -2  -2    1.79    0.36
   8  -2  -2    1.79    0.39
   8  -2  -2    1.25    0.39
   8  -2  -2    1.63    0.53
  -8  -2   2    1.51    0.41
  -8  -2   2    1.29    0.32
   8   2  -2    0.73    0.31
   8   2  -2    2.05    0.42
  -8   2   2    2.20    0.42
  -8   2   2    1.35    0.41
   8   2  -2    1.73    0.38
  -8   2   2    1.14    0.36
   8   2  -2    1.32    0.25
   7  -2  -2    2.44    0.38
  -7  -2   2    2.76    0.35
   7  -2  -2    2.45    0.40
   7  -2  -2    2.68    0.52
   7  -2  -2    2.82    0.38
  -7  -2   2    2.93    0.55
   7   2  -2    2.75    0.40
  -7   2   2    2.12    0.32
   7   2  -2    2.05    0.44
   7   2  -2    2.41    0.28
  -7   2   2    2.60    0.45
   7   2  -2    2.18    0.42
  -7   2   2    2.70    0.52
  -6  -2   2   16.24    0.99
   6  -2  -2   16.38    0.91
   6  -2  -2   16.64    0.90
   6  -2  -2   16.55    1.01
  -6  -2   2   15.98    0.65
   6  -2  -2   17.65    0.87
  -6  -2   2   16.59    0.82
  -6   2   2   16.15    0.98
   6   2  -2   17.76    0.98
   6   2  -2   15.71    0.86
   6   2  -2   17.00    0.66
  -6   2   2   15.91    0.82
   6   2  -2   15.50    0.92
  -6   2   2   17.53    0.95
  -5  -2   2  163.93    4.82
   5  -2  -2  163.56    4.72
   5  -2  -2  178.40    4.67
  -5  -2   2  169.47    4.33
   5  -2  -2  163.35    4.84
   5  -2  -2  164.84    4.72
   5   2  -2  170.06    4.39
   5   2  -2  167.86    4.77
   5   2  -2  159.35    4.75
   5   2  -2  164.93    4.68
  -5   2   2  168.48    4.85
  -5   2   2  165.66    4.73
   4  -2  -2   12.49    0.69
   4  -2  -2   13.07    0.70
   4  -2  -2   12.48    0.64
  -4  -2   2   13.63    0.73
   4  -2  -2   12.49    0.72
   4   2  -2   12.46    0.71
   4   2  -2   12.48    0.48
  -4   2   2   14.01    0.69
  -4   2   2   13.60    0.74
   4   2  -2   12.20    0.66
   4   2  -2   12.83    0.70
  -3  -2   2  386.38    9.90
   3  -2  -2  392.17   10.23
  -3  -2   2  407.71   10.20
   3  -2  -2  387.71   10.23
   3  -2  -2  404.49   10.15
  -3  -2   2  393.45   10.20
   3   2  -2  390.97   10.28
  -3   2   2  408.69   10.24
   3   2  -2  386.36    9.94
  -3   2   2  403.71   10.17
   3   2  -2  389.29   10.18
   3   2  -2  403.05   10.21
  -3   2   2  393.38   10.21
   2  -2  -2  246.15    6.37
   2  -2  -2  243.09    6.49
   2  -2  -2  246.23    6.37
  -2  -2   2  252.26    6.49
  -2  -2   2  239.52    6.38
  -2  -2   2  244.49    6.25
   2  -2  -2  248.34    6.37
  -2  -2   2  248.68    6.43
  -2  -2   2  241.98    6.41
  -2   2   2  241.33    6.36
  -2   2   2  248.67    6.44
  -2   2   2  253.36    6.41
  -2   2   2  244.46    6.37
   2   2  -2  246.92    6.41
   2   2  -2  247.73    6.32
   2   2  -2  244.50    6.27
   2   2  -2  234.51    6.50
  -1  -2   2   16.33    0.53
   1  -2  -2   15.56    0.65
   1  -2  -2   16.13    0.67
  -1  -2   2   15.18    0.64
   1  -2  -2   14.48    0.61
  -1  -2   2   14.55    0.61
  -1  -2   2   16.00    0.67
   1  -2  -2   13.23    0.58
  -1  -2   2   15.88    0.62
   1  -2  -2   15.82    0.53
   1   2  -2   15.71    0.67
  -1   2   2   14.53    0.61
  -1   2   2   15.74    0.53
  -1   2   2   16.07    0.67
  -1   2   2   12.88    0.56
  -1   2   2   15.15    0.64
   1   2  -2   15.26    0.51
   1   2  -2   15.72    0.61
   1   2  -2   15.47    0.63
   1   2  -2   13.84    0.62
   0  -2  -2  362.06    8.68
   0  -2   2  350.15    8.78
   0  -2   2  306.37    8.84
   0  -2  -2  346.33    8.74
   0  -2  -2  352.56    8.78
   0  -2   2  339.08    8.78
   0  -2   2  353.89    8.76
   0   2  -2  348.48    8.70
   0   2  -2  356.66    8.80
   0   2   2  347.87    8.77
   0   2   2  348.49    8.52
   0   2  -2  290.72    9.21
   0   2   2  329.01    9.13
   0   2   2  349.88    8.65
   0   2   2  354.94    8.73
   1  -2   2  493.32   11.95
   1  -2   2  480.78   12.08
  -1  -2  -2  476.36   12.06
  -1  -2  -2  477.43   12.08
  -1  -2  -2  495.01   12.00
   1  -2   2  472.33   12.10
   1  -2   2  474.05   12.25
  -1  -2  -2  478.65   12.26
  -1  -2  -2  492.77   12.28
   1  -2   2  473.21   12.26
  -1  -2  -2  490.07   12.07
   1   2   2  494.44   12.28
  -1   2  -2  473.62   11.96
   1   2   2  484.95   12.26
  -1   2  -2  475.81   12.07
  -1   2  -2  463.00   12.03
   1   2   2  478.03   12.11
  -1   2  -2  478.61   12.26
   1   2   2  495.35   11.99
   1   2   2  466.30   12.05
   1   2   2  470.03   12.08
   2  -2   2  373.06    9.73
   2  -2   2  378.35    9.50
  -2  -2  -2  378.44    9.54
  -2  -2  -2  376.99    9.58
   2  -2   2  370.25    9.51
  -2  -2  -2  381.37    9.44
   2  -2   2  377.95    9.50
  -2  -2  -2  382.74    9.82
   2   2   2  353.57    9.71
  -2   2  -2  381.30    9.76
   2   2   2  381.55    9.51
   2   2   2  374.15    9.53
   2   2   2  378.52    9.58
  -2   2  -2  375.22    9.55
   2   2   2  368.03    9.50
  -2   2  -2  380.29    9.44
   3  -2   2   78.65    2.21
   3  -2   2   79.51    2.47
  -3  -2  -2   78.60    2.58
   3  -2   2   77.87    2.26
  -3  -2  -2   81.32    2.13
  -3  -2  -2   79.69    2.28
   3   2   2   81.36    2.39
   3   2   2   78.18    2.21
  -3   2  -2   80.32    2.58
  -3   2  -2   78.69    2.34
  -3   2  -2   79.22    2.48
   3   2   2   78.66    2.24
   3   2   2   78.83    2.25
   4  -2   2    0.16    0.11
  -4  -2  -2    0.35    0.13
   4  -2   2    0.17    0.16
  -4  -2  -2    0.35    0.19
   4  -2   2    0.28    0.11
  -4   2  -2    0.28    0.15
  -4   2  -2    0.18    0.16
   4   2   2    0.26    0.10
   4   2   2    0.21    0.12
  -4   2  -2    0.07    0.12
   4   2   2    0.24    0.12
   4   2   2    0.25    0.16
   5  -2   2    1.98    0.26
   5  -2   2    2.58    0.27
  -5  -2  -2    2.26    0.29
   5  -2   2    2.21    0.37
  -5  -2  -2    1.86    0.39
  -5   2  -2    2.52    0.38
   5   2   2    2.22    0.27
   5   2   2    2.23    0.25
  -5   2  -2    1.85    0.41
   5   2   2    1.39    0.30
   5   2   2    2.16    0.26
  -6  -2  -2    3.42    0.52
   6  -2   2    3.01    0.43
   6  -2   2    3.60    0.34
   6  -2   2    3.48    0.34
  -6   2  -2    3.57    0.53
   6   2   2    4.38    0.36
  -6   2  -2    3.47    0.47
   6   2   2    3.39    0.35
   6   2   2    3.51    0.48
   6   2   2    2.86    0.34
   7  -2   2    5.17    1.02
  -7  -2  -2    6.18    0.72
   7  -2   2    4.57    0.43
   7  -2   2    4.95    0.45
   7   2   2    5.26    0.46
  -7   2  -2    4.85    0.64
   7   2   2    4.97    0.43
  -7   2  -2    4.70    0.60
   7   2   2    4.95    0.63
   7   2   2    4.61    0.41
   8  -2   2    8.14    0.60
   8  -2   2    8.84    0.72
   8  -2   2    9.47    0.95
  -8  -2  -2    8.31    0.91
   8  -2   2    8.44    0.64
  -8   2  -2    8.22    0.83
   8   2   2    7.83    0.59
   8   2   2    8.58    0.57
  -8   2  -2    8.65    0.88
   8   2   2    7.47    0.61
   8   2   2    7.96    0.83
   9  -2   2    0.30    0.21
  -9  -2  -2    0.57    0.35
   9  -2   2    0.00    0.27
   9  -2   2    0.25    0.20
   9  -2   2    0.51    0.30
  -9   2  -2   -0.05    0.27
   9   2   2    0.29    0.21
   9   2   2    0.52    0.25
   9   2   2    0.26    0.28
   9   2   2    0.28    0.21
  -9   2  -2   -0.07    0.28
  10  -2   2    5.72    0.66
  10  -2   2    5.87    0.74
  10  -2   2    6.38    0.93
  10  -2   2    6.24    0.64
 -10  -2  -2    6.36    0.96
  10   2   2    5.79    0.60
  10   2   2    7.16    0.93
 -10   2  -2    6.04    0.91
  10   2   2    6.99    0.62
 -10   2  -2    6.48    0.92
  10   2   2    4.74    0.62
  11  -2   2   12.98    0.95
 -11  -2  -2   14.05    1.41
  11  -2   2   12.72    0.98
  11  -2   2   12.72    1.05
  11  -2   2   12.47    1.34
 -11   2  -2   13.61    1.30
  11   2   2   13.80    1.03
  11   2   2   13.01    0.93
 -11   2  -2   13.75    1.33
  12  -2   2   -0.46    0.31
  12  -2   2   -0.24    0.31
  12  -2   2    0.85    0.45
  12  -2   2   -0.07    0.28
 -12  -2  -2   -0.88    0.41
 -12   2  -2    0.40    0.41
  12   2   2   -0.06    0.28
  12   2   2    0.01    0.35
 -12   2  -2   -0.28    0.38
  12   2   2   -0.43    0.28
  13  -2   2    0.38    0.47
  13  -2   2    0.09    0.29
  13  -2   2    0.72    0.34
 -13  -2  -2    0.83    0.52
  13  -2   2    1.23    0.62
  13   2   2    0.47    0.34
 -13   2  -2    0.63    0.56
  13   2   2    0.42    0.32
  13   2   2    0.21    0.30
  13   2   2    0.27    0.45
  14  -2   2    3.15    0.71
  14  -2   2    2.90    0.60
 -14  -2  -2    3.75    0.92
  14  -2   2    2.42    0.67
  14  -2   2    2.91    0.99
  14   2   2    3.16    0.53
  14   2   2    2.38    0.62
 -14   2  -2    3.27    0.93
  14   2   2    2.89    0.60
  14   2   2    2.52    0.78
 -15  -2  -2    0.51    0.63
  15  -2   2    0.61    0.71
  15  -2   2    0.00    0.44
  15  -2   2   -0.81    0.45
  15   2   2   -0.47    0.97
  15   2   2    0.24    0.43
 -15   2  -2    0.47    0.63
  16  -2   2    0.61    0.62
  16  -2   2    0.56    0.50
 -16  -2  -2   -0.38    0.63
  16  -2   2   -0.31    0.63
  16   2   2    0.29    0.45
  16   2   2   -0.56    0.65
 -16   2  -2   -0.45    0.58
  17  -2   2    0.87    0.87
  17  -2   2   -1.07    1.00
 -17  -2  -2   -0.34    0.58
  17   2   2   -0.04    0.70
 -17   2  -2   -0.11    0.62
 -18  -2  -2    0.74    0.89
  18  -2   2    1.99    0.90
  18  -2   2    0.72    0.63
 -18   2  -2   -1.02    1.20
  18   2   2    1.61    1.33
  18   2   2    2.23    0.75
 -19  -3   2    0.38    0.65
  19  -3  -2   -0.07    0.92
  19  -3  -2    0.42    0.59
  19   3  -2    1.05    0.65
  19   3  -2   -0.82    0.81
 -19   3   2    0.24    0.83
  18  -3  -2   -0.38    0.63
 -18  -3   2    0.65    0.76
  18  -3  -2   -0.35    0.55
 -18   3   2   -0.01    0.78
  18   3  -2    0.75    0.79
  17  -3  -2   -0.56    0.64
  17  -3  -2    0.91    0.85
  17  -3  -2    0.50    0.57
 -17  -3   2   -0.73    0.80
  17   3  -2    0.73    0.61
 -17   3   2   -0.97    0.59
  17   3  -2   -0.06    0.62
  16  -3  -2    0.84    0.56
  16  -3  -2    0.13    0.55
  16  -3  -2    0.92    0.80
 -16  -3   2    0.94    0.70
  16   3  -2    0.10    0.46
  16   3  -2    0.98    0.71
 -16   3   2   -0.78    0.53
  15  -3  -2   -0.14    0.67
  15  -3  -2    0.06    0.42
 -15  -3   2    0.60    0.65
  15  -3  -2    0.85    0.56
  15   3  -2    0.72    0.54
  15   3  -2    0.67    0.63
 -15   3   2    1.02    0.60
  14  -3  -2    1.23    0.80
 -14  -3   2    1.90    0.71
  14  -3  -2    2.70    0.70
  14  -3  -2    1.62    0.58
 -14   3   2    2.29    0.77
  14   3  -2    2.53    0.44
  14   3  -2    3.59    0.85
  14   3  -2    1.30    0.69
 -13  -3   2   -0.01    0.41
  13  -3  -2    0.80    0.36
  13  -3  -2    0.05    0.38
  13  -3  -2    0.83    0.61
  13  -3  -2   -0.34    0.33
  13   3  -2    1.28    0.50
  13   3  -2    0.17    0.46
  13   3  -2    0.75    0.27
  13   3  -2    0.04    0.35
 -13   3   2    0.35    0.44
  12  -3  -2    7.23    0.88
 -12  -3   2    9.42    1.20
  12  -3  -2    9.26    1.01
  12  -3  -2    8.43    1.31
  12  -3  -2    8.21    1.16
  12   3  -2    9.30    1.06
  12   3  -2    8.55    1.09
 -12   3   2    8.98    1.10
  12   3  -2    8.17    0.64
  12   3  -2    7.86    0.95
 -12   3   2    9.64    1.16
  11  -3  -2    8.18    1.06
  11  -3  -2    7.86    0.84
  11  -3  -2    7.45    0.90
  11  -3  -2    8.55    0.89
 -11  -3   2    9.85    1.11
 -11   3   2    9.38    1.05
  11   3  -2    7.51    0.57
 -11   3   2    8.07    0.98
  11   3  -2    8.40    0.95
  11   3  -2    8.03    0.81
  11   3  -2    8.22    0.99
  10  -3  -2    9.57    0.84
  10  -3  -2   11.06    0.98
  10  -3  -2   10.12    0.95
  10  -3  -2    9.58    1.07
 -10  -3   2   10.42    1.10
  10   3  -2    9.20    0.86
 -10   3   2   10.56    1.02
  10   3  -2    9.70    0.60
  10   3  -2    9.52    0.92
 -10   3   2   11.75    1.11
  10   3  -2   11.55    1.05
   9  -3  -2    2.30    0.48
  -9  -3   2    2.77    0.61
   9  -3  -2    2.64    0.51
   9  -3  -2    3.08    0.54
   9  -3  -2    2.45    0.61
  -9   3   2    2.23    0.60
   9   3  -2    3.21    0.60
   9   3  -2    3.23    0.56
   9   3  -2    2.01    0.52
   9   3  -2    2.59    0.32
  -9   3   2    3.54    0.70
   8  -3  -2   15.79    1.02
   8  -3  -2   16.08    1.05
  -8  -3   2   16.77    0.90
   8  -3  -2   15.75    1.17
   8  -3  -2   18.88    1.05
  -8  -3   2   14.97    1.14
   8   3  -2   17.27    1.03
   8   3  -2   16.36    1.11
   8   3  -2   16.48    1.07
  -8   3   2   17.60    1.20
  -8   3   2   16.31    1.09
   8   3  -2   17.26    0.69
  -8   3   2   16.16    0.90
  -7  -3   2    1.25    0.28
   7  -3  -2    1.07    0.30
   7  -3  -2    0.81    0.28
  -7  -3   2    0.86    0.16
  -7  -3   2    1.34    0.37
   7  -3  -2    0.96    0.33
   7  -3  -2    0.94    0.31
   7   3  -2    1.44    0.20
  -7   3   2    1.03    0.22
   7   3  -2    0.52    0.25
   7   3  -2    1.02    0.31
   7   3  -2    0.92    0.28
  -7   3   2    0.70    0.26
   7   3  -2    0.81    0.16
  -6  -3   2   11.18    0.83
  -6  -3   2   11.92    0.46
  -6  -3   2   10.20    0.66
   6  -3  -2   11.34    0.84
   6  -3  -2   10.88    0.73
   6  -3  -2   11.40    0.78
   6  -3  -2   12.96    0.77
   6   3  -2   10.34    0.78
  -6   3   2   11.97    0.78
  -6   3   2    9.86    0.66
   6   3  -2   12.72    0.49
  -6   3   2   11.34    0.84
   6   3  -2   12.09    0.81
   6   3  -2   11.32    0.71
   5  -3  -2    5.26    0.52
   5  -3  -2    6.87    0.55
   5  -3  -2    6.86    0.53
  -5  -3   2    6.56    0.59
  -5   3   2    7.34    0.61
  -5   3   2    7.30    0.54
   5   3  -2    4.93    0.47
   5   3  -2    6.80    0.57
   5   3  -2    5.80    0.53
  -4  -3   2   93.52    2.90
   4  -3  -2   91.84    2.87
   4  -3  -2   92.06    2.88
  -4  -3   2   95.20    2.83
   4  -3  -2   96.65    2.82
  -4   3   2   93.75    2.92
  -4   3   2   90.61    2.84
   4   3  -2   92.78    2.84
   4   3  -2   92.71    2.86
   4   3  -2   93.53    2.93
  -4   3   2   93.23    2.81
   3  -3  -2  358.44    9.54
  -3  -3   2  368.85    9.60
   3  -3  -2  366.31    9.66
  -3  -3   2  374.49    9.62
  -3  -3   2  361.18    9.25
   3  -3  -2  365.95    9.65
   3   3  -2  367.75    9.60
  -3   3   2  370.88    9.64
   3   3  -2  383.53    9.72
   3   3  -2  370.96    9.62
  -3   3   2  368.72    9.62
   3   3  -2  368.60    9.29
  -3   3   2  372.81    9.54
   2  -3  -2  146.11    4.01
   2  -3  -2  149.26    4.14
  -2  -3   2  146.69    4.14
  -2  -3   2  149.49    4.10
  -2  -3   2  148.13    4.00
   2  -3  -2  143.90    4.01
   2  -3  -2  154.83    4.15
  -2  -3   2  130.77    4.21
   2   3  -2  150.66    3.90
  -2   3   2  151.14    4.11
   2   3  -2  149.80    4.08
  -2   3   2  150.83    4.02
  -2   3   2  145.49    4.01
   2   3  -2  147.85    4.16
   2   3  -2  150.74    4.10
   2   3  -2  145.62    3.96
  -2   3   2  150.34    4.14
   1  -3  -2   10.04    0.56
   1  -3  -2    9.50    0.48
  -1  -3   2    9.23    0.67
   1  -3  -2    9.55    0.50
  -1  -3   2   10.61    0.44
   1  -3  -2   10.64    0.57
  -1  -3   2    9.71    0.49
   1   3  -2   10.20    0.54
  -1   3   2    9.82    0.52
  -1   3   2    9.49    0.56
   1   3  -2   10.07    0.44
   1   3  -2   10.39    0.58
  -1   3   2    9.69    0.45
  -1   3   2    9.38    0.53
  -1   3   2    9.15    0.71
   1   3  -2   11.82    0.61
   1   3  -2    9.46    0.68
   0  -3   2    1.60    0.24
   0  -3  -2    1.24    0.17
   0  -3  -2    1.15    0.22
   0  -3  -2    1.18    0.23
   0  -3   2    0.84    0.17
   0  -3   2    1.21    0.12
   0  -3   2    1.35    0.21
   0  -3  -2    0.79    0.13
   0   3  -2    1.11    0.22
   0   3   2    1.28    0.23
   0   3  -2    0.82    0.19
   0   3   2    0.80    0.16
   0   3  -2    0.94    0.19
   0   3   2    1.23    0.22
   0   3  -2    1.25    0.20
   0   3  -2    1.03    0.12
   0   3   2    1.01    0.14
   0   3  -2    1.18    0.11
   0   3   2    0.88    0.15
   1  -3   2    6.78    0.28
   1  -3   2    6.46    0.45
   1  -3   2    6.51    0.40
  -1  -3  -2    6.54    0.34
  -1  -3  -2    6.13    0.47
  -1  -3  -2    6.97    0.33
   1  -3   2    6.67    0.43
   1   3   2    6.43    0.47
  -1   3  -2    6.61    0.46
   1   3   2    5.95    0.32
   1   3   2    6.63    0.43
   1   3   2    6.96    0.42
  -1   3  -2    7.39    0.50
  -1   3  -2    7.02    0.28
   1   3   2    6.64    0.33
  -2  -3  -2   19.70    0.76
   2  -3   2   20.49    0.80
   2  -3   2   19.37    0.89
  -2  -3  -2   19.13    0.75
   2  -3   2   20.42    0.83
   2  -3   2   19.57    0.69
  -2  -3  -2   19.44    0.71
  -2  -3  -2   21.30    0.98
  -2   3  -2   19.49    0.90
  -2   3  -2   20.73    0.77
  -2   3  -2   21.27    0.80
   2   3   2   20.44    0.95
   2   3   2   19.44    0.79
   2   3   2   19.19    0.75
   2   3   2   20.64    0.84
   2   3   2   18.01    0.66
  -2   3  -2   20.16    0.97
  -3  -3  -2    0.17    0.09
  -3  -3  -2    0.47    0.12
   3  -3   2    0.53    0.14
   3  -3   2    0.26    0.13
   3  -3   2    0.21    0.15
  -3  -3  -2    0.23    0.16
  -3   3  -2    0.20    0.09
   3   3   2    0.38    0.13
   3   3   2    0.31    0.14
  -3   3  -2    0.21    0.15
  -3   3  -2    0.16    0.16
  -3   3  -2    0.43    0.14
   3   3   2    0.50    0.14
   3   3   2    0.26    0.09
  -4  -3  -2  133.66    4.14
   4  -3   2  133.51    3.72
   4  -3   2  129.12    3.78
  -4  -3  -2  133.62    3.61
   4  -3   2  133.97    3.95
   4   3   2  134.81    3.76
   4   3   2  134.08    3.71
  -4   3  -2  134.31    3.81
   4   3   2  131.73    3.58
   4   3   2  133.38    3.84
  -4   3  -2  133.99    4.14
  -5  -3  -2    2.79    0.27
  -5  -3  -2    3.00    0.45
   5  -3   2    2.79    0.32
   5  -3   2    2.40    0.40
   5  -3   2    2.86    0.32
   5   3   2    2.67    0.27
   5   3   2    2.64    0.39
  -5   3  -2    2.94    0.47
   5   3   2    2.12    0.26
  -5   3  -2    2.66    0.37
   5   3   2    2.72    0.31
   5   3   2    2.60    0.33
   6  -3   2    1.17    0.24
  -6  -3  -2    1.62    0.39
   6  -3   2    0.90    0.20
   6  -3   2    1.01    0.44
  -6   3  -2    1.28    0.36
  -6   3  -2    1.11    0.30
   6   3   2    1.01    0.21
   6   3   2    0.64    0.19
   7  -3   2    0.30    0.17
   7  -3   2    0.30    0.18
   7   3   2    0.46    0.19
  -7   3  -2    0.44    0.24
   7   3   2    0.43    0.15
   7   3   2    0.31    0.19
   7   3   2    0.03    0.20
  -7   3  -2   -0.07    0.24
  -8  -3  -2    1.69    0.50
   8  -3   2    1.27    0.38
   8  -3   2    2.34    0.43
   8  -3   2    2.04    0.41
   8   3   2    1.49    0.33
  -8   3  -2    1.85    0.54
  -8   3  -2    1.81    0.47
   8   3   2    1.47    0.44
   8   3   2    1.38    0.35
   8   3   2    1.82    0.30
   9  -3   2   16.48    0.99
   9  -3   2   16.89    1.37
  -9  -3  -2   14.93    1.30
   9  -3   2   15.20    0.93
   9  -3   2   15.50    1.07
   9   3   2   15.39    1.01
  -9   3  -2   15.25    1.22
   9   3   2   16.44    0.79
  -9   3  -2   14.24    1.27
   9   3   2   15.13    1.19
   9   3   2   15.45    0.91
  10  -3   2   10.69    0.97
 -10  -3  -2   11.60    1.23
  10  -3   2   11.32    1.20
  10  -3   2   11.00    0.86
  10  -3   2   10.35    0.84
  10   3   2   10.35    0.80
 -10   3  -2   10.68    1.13
  10   3   2   10.15    1.05
  10   3   2   11.59    0.92
  10   3   2   10.05    0.66
 -10   3  -2    9.82    1.08
  11  -3   2    0.43    0.34
  11  -3   2    1.74    0.48
 -11  -3  -2    0.55    0.53
  11  -3   2    1.21    0.39
  11  -3   2    0.41    0.46
 -11   3  -2    0.51    0.51
  11   3   2    0.71    0.33
  11   3   2    1.14    0.85
  11   3   2    0.36    0.32
 -11   3  -2    0.85    0.46
  12  -3   2    2.00    0.63
 -12  -3  -2    1.88    0.78
  12  -3   2    2.42    0.59
  12  -3   2    2.08    0.54
  12  -3   2    2.01    0.50
  12   3   2    2.10    0.47
  12   3   2    2.47    0.68
  12   3   2    1.86    0.39
 -12   3  -2    2.30    0.71
 -12   3  -2    1.66    0.60
  12   3   2    2.35    0.55
  13  -3   2   -0.12    0.35
  13  -3   2    0.21    0.35
 -13  -3  -2    0.60    0.49
  13  -3   2    0.23    0.45
  13  -3   2    0.29    0.40
  13   3   2   -0.03    0.33
  13   3   2    0.58    0.44
 -13   3  -2   -0.17    0.40
 -13   3  -2   -0.13    0.43
  14  -3   2    0.83    0.50
  14  -3   2   -0.13    0.39
 -14  -3  -2   -0.16    0.58
  14  -3   2    0.28    0.61
  14  -3   2   -0.74    0.37
  14   3   2   -0.11    0.40
  14   3   2   -0.58    0.52
 -14   3  -2   -0.51    0.40
  14   3   2   -0.35    0.31
  15  -3   2   -0.39    0.60
 -15  -3  -2    1.20    0.63
  15  -3   2   -0.12    0.41
  15  -3   2    0.10    0.52
  15   3   2   -0.54    0.34
  15   3   2    0.11    0.81
 -15   3  -2   -0.26    0.53
  16  -3   2    1.32    0.91
  16  -3   2    1.69    0.62
 -16  -3  -2    1.21    0.77
  16  -3   2    1.02    0.61
  16   3   2    1.51    0.65
 -16   3  -2    0.55    0.71
  16   3   2    1.44    0.87
  17  -3   2   -0.03    0.76
 -17  -3  -2   -0.45    0.58
  17  -3   2   -0.04    0.51
  17  -3   2    0.89    1.02
  17   3   2    1.64    0.87
 -17   3  -2    1.83    0.80
  17   3   2    0.94    0.60
  18  -3   2    0.33    0.60
  18  -3   2    0.72    1.02
 -18  -3  -2    0.71    0.95
  18   3   2    1.60    1.04
  18   3   2    0.12    0.50
 -19  -4   2    0.86    0.77
  19  -4  -2    0.46    0.91
  19  -4  -2    1.23    0.63
  19   4  -2    0.49    0.70
  19   4  -2    1.97    0.97
 -19   4   2   -0.10    0.80
 -18  -4   2    0.05    0.71
  18  -4  -2    0.69    0.71
  18  -4  -2    0.73    0.57
  18   4  -2    0.00    0.51
  18   4  -2   -1.13    0.77
 -18   4   2   -0.47    0.73
  17  -4  -2   -0.13    0.50
 -17  -4   2   -0.93    0.55
  17  -4  -2   -1.16    0.56
  17  -4  -2   -0.41    0.62
  17   4  -2   -0.92    0.66
  17   4  -2    0.16    0.51
 -17   4   2   -0.64    0.61
  16  -4  -2    1.67    0.85
  16  -4  -2    0.63    0.64
  16  -4  -2    0.51    0.55
 -16  -4   2    0.59    0.63
  16   4  -2    0.11    0.62
  16   4  -2    0.21    0.62
 -16   4   2    1.07    0.61
 -15  -4   2    0.11    0.56
  15  -4  -2    0.12    0.44
  15  -4  -2    0.24    0.50
  15  -4  -2    0.13    0.69
  15   4  -2   -0.42    0.44
 -15   4   2    0.19    0.49
  15   4  -2    0.08    0.59
  14  -4  -2    0.04    0.42
  14  -4  -2    0.69    0.53
 -14  -4   2    0.12    0.53
  14  -4  -2   -0.97    0.51
 -14   4   2    0.98    0.58
  14   4  -2    0.74    0.48
  14   4  -2    0.39    0.52
 -13  -4   2    3.71    0.92
  13  -4  -2    2.22    0.82
  13  -4  -2    3.76    0.80
  13  -4  -2    3.57    0.75
  13   4  -2    3.57    0.81
 -13   4   2    3.33    0.85
  13   4  -2    3.67    0.79
 -13   4   2    4.43    0.88
  12  -4  -2   -0.22    0.33
  12  -4  -2    0.06    0.35
 -12  -4   2    0.11    0.35
  12  -4  -2   -0.67    0.40
  12  -4  -2    0.17    0.43
  12   4  -2   -0.57    0.35
 -12   4   2    0.14    0.36
 -12   4   2   -0.15    0.37
  12   4  -2   -0.19    0.38
  12   4  -2    0.28    0.40
  11  -4  -2    0.28    0.40
  11  -4  -2    1.35    0.64
  11  -4  -2    0.04    0.34
  11  -4  -2    0.90    0.42
  11   4  -2    0.65    0.43
 -11   4   2    0.62    0.41
  11   4  -2    1.10    0.50
 -11   4   2    0.39    0.60
  11   4  -2    0.17    0.36
  10  -4  -2    2.88    0.57
  10  -4  -2    2.71    0.70
  10  -4  -2    1.76    0.46
 -10  -4   2    2.23    0.62
  10  -4  -2    1.70    0.47
  10   4  -2    2.73    0.60
 -10   4   2    3.17    0.71
  10   4  -2    2.25    0.62
 -10   4   2    2.21    0.64
  10   4  -2    2.76    0.57
  -9  -4   2   12.72    1.13
   9  -4  -2   10.52    1.09
   9  -4  -2   10.92    0.92
   9  -4  -2   11.06    0.91
   9  -4  -2   12.89    1.03
   9   4  -2   12.55    1.02
   9   4  -2   11.57    0.92
  -9   4   2   12.44    1.01
  -9   4   2   12.58    1.12
   9   4  -2    9.98    1.00
   8  -4  -2    1.76    0.42
   8  -4  -2    1.51    0.40
  -8  -4   2    2.94    0.60
  -8  -4   2    3.21    0.50
   8  -4  -2    1.58    0.46
   8  -4  -2    2.05    0.43
   8   4  -2    2.41    0.55
   8   4  -2    1.66    0.37
  -8   4   2    1.93    0.47
  -8   4   2    2.31    0.46
  -8   4   2    2.13    0.37
   8   4  -2    1.90    0.48
  -7  -4   2   42.49    1.74
  -7  -4   2   45.40    2.05
   7  -4  -2   46.48    1.88
   7  -4  -2   43.28    1.87
   7  -4  -2   41.77    1.77
   7   4  -2   46.37    1.97
   7   4  -2   42.52    1.91
  -7   4   2   43.77    1.85
  -7   4   2   43.87    2.01
   7   4  -2   45.90    1.82
  -7   4   2   46.46    2.45
   6  -4  -2    0.62    0.27
  -6  -4   2    0.53    0.30
   6  -4  -2    0.84    0.25
   6  -4  -2    0.40    0.24
  -6  -4   2    1.16    0.28
  -6   4   2    0.75    0.22
  -6   4   2    0.77    0.30
   6   4  -2    1.07    0.44
  -6   4   2    1.18    0.32
   6   4  -2    1.17    0.29
   6   4  -2    0.76    0.28
   5  -4  -2   19.92    1.07
   5  -4  -2   21.12    1.10
  -5  -4   2   22.65    1.17
  -5   4   2   21.38    1.15
  -5   4   2   24.38    1.08
   5   4  -2   23.14    1.09
   4  -4  -2   46.12    1.68
  -4  -4   2   48.62    1.72
   4  -4  -2   46.25    1.76
   4  -4  -2   44.80    1.74
  -4  -4   2   45.67    1.74
  -4   4   2   46.86    1.65
  -4   4   2   45.94    1.76
   4   4  -2   47.09    1.72
   4   4  -2   46.84    1.79
  -4   4   2   46.49    1.72
   4   4  -2   45.38    1.74
  -3  -4   2   13.78    0.53
   3  -4  -2   11.37    0.67
   3  -4  -2   13.18    0.77
  -3  -4   2   13.34    0.73
   3  -4  -2   13.20    0.78
  -3  -4   2   13.54    0.74
   3   4  -2   13.86    0.75
  -3   4   2   13.54    0.75
  -3   4   2   12.49    0.67
   3   4  -2   14.03    0.52
   3   4  -2   12.45    0.71
   3   4  -2   13.93    0.81
  -3   4   2   14.64    0.79
  -2  -4   2  104.33    3.06
  -2  -4   2  112.04    3.08
  -2  -4   2  103.89    3.32
   2  -4  -2  113.97    3.36
   2  -4  -2  117.99    3.37
   2   4  -2  105.79    3.07
   2   4  -2  131.96    3.34
  -2   4   2  112.43    3.21
   2   4  -2  108.32    3.36
   2   4  -2  114.58    3.30
   2   4  -2  108.69    3.15
  -1  -4   2  133.21    3.60
   1  -4  -2  137.45    3.68
   1  -4  -2  131.36    3.62
   1  -4  -2  135.84    3.88
  -1  -4   2  132.62    3.81
   1  -4  -2  132.34    3.82
  -1  -4   2  131.05    3.68
  -1  -4   2  132.59    3.64
   1   4  -2  129.51    3.85
   1   4  -2  131.53    3.58
   1   4  -2  127.31    3.82
  -1   4   2  132.35    3.86
  -1   4   2  134.88    3.73
   1   4  -2  133.36    3.59
  -1   4   2  127.38    3.66
  -1   4   2  154.75    3.98
   1   4  -2  132.51    3.65
   1   4  -2  133.32    3.80
   0  -4  -2  101.45    2.97
   0  -4  -2   98.48    2.72
   0  -4  -2   96.30    2.78
   0  -4   2  102.85    2.98
   0  -4   2  100.20    2.89
   0  -4   2  101.50    3.02
   0   4   2  103.51    2.98
   0   4  -2   99.89    3.01
   0   4  -2  103.48    3.02
   0   4   2  101.98    3.02
   0   4  -2  100.34    2.66
   0   4  -2   89.28    2.99
   0   4  -2  102.65    2.92
   0   4   2   99.76    2.96
   0   4   2  101.77    2.79
   1  -4   2   25.34    1.09
  -1   4  -2   27.09    1.18
  -1   4  -2   32.71    0.88
   1   4   2   25.92    1.12
   1   4   2   24.77    1.06
   2  -4   2    1.96    0.20
  -2  -4  -2    2.93    0.29
   2  -4   2    1.88    0.29
  -2  -4  -2    2.54    0.28
   2  -4   2    2.07    0.32
  -2  -4  -2    2.47    0.35
   2  -4   2    1.90    0.29
  -2  -4  -2    2.34    0.21
  -2   4  -2    2.10    0.28
   2   4   2    2.70    0.36
  -2   4  -2    2.15    0.21
  -2   4  -2    2.25    0.34
   2   4   2    1.96    0.30
   2   4   2    2.04    0.28
  -2   4  -2    2.44    0.33
   2   4   2    1.89    0.18
   2   4   2    2.26    0.25
   3   4   2   11.39    0.67
  -3   4  -2   11.16    0.78
  -3   4  -2   10.10    0.60
   3   4   2   10.33    0.61
  -4  -4  -2   28.41    1.40
   4  -4   2   27.02    1.13
  -4  -4  -2   26.40    0.90
   4  -4   2   26.87    1.25
  -4  -4  -2   26.81    1.01
   4  -4   2   26.47    1.12
   4   4   2   27.38    1.17
  -4   4  -2   27.68    1.38
  -4   4  -2   27.35    1.02
   4   4   2   27.35    1.11
   4   4   2   27.40    1.14
   4   4   2   25.86    0.87
  -4   4  -2   27.12    1.09
   5  -4   2    2.86    0.39
  -5  -4  -2    3.85    0.70
   5  -4   2    3.01    0.40
   5  -4   2    2.23    0.43
  -5   4  -2    2.69    0.36
   5   4   2    2.74    0.39
   5   4   2    2.31    0.23
   5   4   2    2.85    0.35
   5   4   2    3.15    0.39
  -5   4  -2    2.74    0.59
   6  -4   2   18.96    0.96
   6  -4   2   18.13    1.08
   6  -4   2   18.77    0.95
  -6  -4  -2   19.77    1.28
  -6   4  -2   17.89    1.02
  -6   4  -2   17.93    1.22
   6   4   2   17.47    0.96
   6   4   2   19.62    1.07
   6   4   2   18.67    0.92
   7  -4   2    0.37    0.20
   7  -4   2    0.50    0.27
   7  -4   2    0.45    0.21
  -7  -4  -2    0.98    0.34
   7   4   2    0.07    0.22
   7   4   2    0.29    0.13
   7   4   2    0.60    0.25
   7   4   2    0.77    0.23
  -7   4  -2    0.92    0.36
  -7   4  -2    0.56    0.28
   8  -4   2    1.58    0.47
   8  -4   2    1.95    0.41
  -8  -4  -2    2.88    0.69
   8  -4   2    1.57    0.40
   8   4   2    1.96    0.42
  -8   4  -2    2.77    0.57
   8   4   2    2.18    0.49
   8   4   2    2.12    0.43
  -8   4  -2    1.78    0.54
   8   4   2    1.77    0.26
  -9  -4  -2   10.89    1.16
   9  -4   2   10.91    0.85
   9  -4   2    9.91    0.82
   9  -4   2    9.92    0.94
   9   4   2   10.76    1.01
  -9   4  -2   11.33    1.17
   9   4   2   11.05    0.81
   9   4   2    9.93    0.55
  -9   4  -2   11.92    1.08
   9   4   2    9.87    0.86
  10  -4   2    4.59    0.94
 -10  -4  -2    4.53    1.06
  10  -4   2    4.84    0.71
  10  -4   2    2.83    0.93
  10  -4   2    3.82    0.63
 -10   4  -2    4.16    1.08
  10   4   2    3.88    0.63
 -10   4  -2    4.60    0.85
  10   4   2    5.14    0.42
  10   4   2    4.09    0.79
  10   4   2    3.34    0.84
  11  -4   2    0.67    0.37
  11  -4   2    0.35    0.39
  11  -4   2    0.46    0.32
  11  -4   2    0.29    0.46
 -11  -4  -2    0.34    0.53
  11   4   2    0.24    0.32
 -11   4  -2    0.55    0.47
  11   4   2    1.03    0.39
  11   4   2   -0.16    0.22
  11   4   2    0.45    0.46
 -11   4  -2    0.72    0.45
  12  -4   2    0.63    0.39
  12  -4   2    1.89    0.50
  12  -4   2    0.64    0.54
  12  -4   2    0.27    0.36
 -12  -4  -2    0.82    0.52
 -12   4  -2    0.80    0.53
  12   4   2    0.44    0.48
  12   4   2    1.54    0.44
  12   4   2    1.30    0.30
 -12   4  -2   -0.16    0.44
  12   4   2    0.90    0.38
  13  -4   2    0.31    0.34
  13  -4   2    0.27    0.44
  13  -4   2   -0.04    0.45
  13  -4   2   -0.19    0.38
 -13  -4  -2    0.32    0.51
  13   4   2   -0.15    0.44
 -13   4  -2    0.39    0.47
 -13   4  -2    0.84    0.49
  13   4   2    0.14    0.66
  13   4   2    0.23    0.35
  14  -4   2    0.34    0.40
 -14  -4  -2   -0.97    0.44
  14  -4   2    0.00    0.61
  14  -4   2    0.61    0.54
  14   4   2    0.24    0.56
 -14   4  -2    0.69    0.54
 -14   4  -2    0.80    0.61
  14   4   2    0.74    0.42
  15  -4   2   -0.09    0.53
 -15  -4  -2    0.37    0.67
  15  -4   2    0.48    0.68
  15  -4   2   -0.63    0.36
  15   4   2   -0.65    0.31
  15   4   2    0.54    0.70
 -15   4  -2   -0.07    0.52
  16  -4   2   -0.44    0.57
 -16  -4  -2    0.41    0.73
  16  -4   2   -0.09    0.51
  16  -4   2   -0.09    0.76
  16   4   2    1.26    0.50
  16   4   2   -0.90    0.64
 -16   4  -2    0.51    0.59
  17  -4   2    1.13    0.85
 -17  -4  -2    0.17    0.77
  17  -4   2    0.04    0.71
  17  -4   2    1.08    0.64
  17   4   2    2.15    0.89
 -17   4  -2    0.69    0.65
  17   4   2    1.17    0.56
  18  -4   2   -0.46    0.99
 -18  -4  -2   -0.04    0.80
  18  -4   2   -0.33    0.49
  18   4   2    1.71    0.89
  18   4   2    0.48    0.54
 -18   4  -2    2.03    1.34
  19  -5  -2    2.81    1.10
  19  -5  -2    1.37    0.82
 -19  -5   2   -0.81    0.73
  19  -5  -2    0.33    1.00
 -19   5   2    0.64    0.87
  19   5  -2    0.14    0.99
  19   5  -2   -0.05    0.62
  18  -5  -2    0.34    0.63
  18  -5  -2   -0.89    0.87
  18  -5  -2   -0.04    0.76
 -18  -5   2   -1.21    0.67
  18   5  -2    1.67    0.83
  18   5  -2    0.76    0.67
 -18   5   2   -0.36    0.61
 -17  -5   2   -1.08    0.59
  17  -5  -2   -0.38    0.52
  17  -5  -2   -0.40    0.66
  17  -5  -2   -0.14    0.72
  17   5  -2   -0.05    0.70
  17   5  -2   -0.24    0.50
 -17   5   2    0.18    0.52
  16  -5  -2    1.79    0.89
  16  -5  -2    2.30    0.76
 -16  -5   2    0.53    0.78
  16   5  -2    2.96    1.02
  16   5  -2    1.37    0.72
 -16   5   2   -0.08    0.60
  15  -5  -2   -0.20    0.50
  15  -5  -2    1.06    1.32
  15  -5  -2    0.09    0.72
  15   5  -2    0.59    0.80
 -15   5   2    0.80    0.64
  15   5  -2    0.80    0.68
 -14  -5   2    0.27    0.59
  14  -5  -2    0.69    0.51
  14  -5  -2    0.21    0.62
  14  -5  -2    1.24    0.55
 -14   5   2   -0.39    0.50
  14   5  -2   -0.04    0.48
 -14   5   2    0.69    0.61
  14   5  -2    0.74    0.64
  13  -5  -2    0.11    0.45
  13  -5  -2    1.35    0.65
  13  -5  -2    1.25    0.56
 -13  -5   2    1.19    0.67
  13   5  -2    0.64    0.54
 -13   5   2    1.39    0.61
 -13   5   2    1.34    0.67
  13   5  -2    0.27    0.55
  12  -5  -2    0.30    0.39
  12  -5  -2    0.20    0.51
 -12  -5   2    0.92    0.52
  12  -5  -2    0.22    0.46
  12  -5  -2    0.24    0.45
  12   5  -2    0.99    0.53
  12   5  -2   -0.01    0.42
  12   5  -2    0.74    0.51
 -12   5   2    0.50    0.45
 -12   5   2    0.26    0.45
  11  -5  -2    0.65    0.45
 -11  -5   2    2.18    0.69
  11  -5  -2    2.53    0.72
  11  -5  -2    1.98    0.59
  11  -5  -2    1.74    0.51
 -11   5   2    1.28    0.54
 -11   5   2    1.73    0.57
  11   5  -2    2.59    0.64
  11   5  -2    0.94    0.50
  10  -5  -2    6.35    0.81
  10  -5  -2    7.20    0.85
 -10  -5   2    8.40    1.03
  10  -5  -2    7.69    1.02
  10  -5  -2    7.11    0.88
  10   5  -2    6.92    0.83
 -10   5   2    7.91    0.89
  10   5  -2    8.51    0.95
 -10   5   2    8.27    1.03
  10   5  -2    7.35    0.96
   9  -5  -2   26.36    1.48
   9  -5  -2   24.24    1.45
   9  -5  -2   24.20    1.65
   9  -5  -2   25.32    1.51
  -9  -5   2   23.71    1.64
   9   5  -2   24.44    1.54
   9   5  -2   24.10    1.50
  -9   5   2   25.20    1.63
   9   5  -2   24.41    1.39
  -9   5   2   26.51    1.52
  -8  -5   2    1.15    0.44
   8  -5  -2    0.79    0.31
   8  -5  -2    0.96    0.32
  -8  -5   2    1.16    0.28
   8   5  -2    1.55    0.39
  -8   5   2    1.51    0.33
  -8   5   2    1.96    0.51
   8   5  -2    1.01    0.33
   8   5  -2    1.43    0.41
  -8   5   2    1.66    0.40
   7  -5  -2    1.62    0.38
  -7  -5   2    1.38    0.40
  -7  -5   2    1.86    0.39
   7   5  -2    1.33    0.34
   7   5  -2    1.29    0.37
  -7   5   2    1.67    0.34
  -7   5   2    1.70    0.44
   6  -5  -2    1.42    0.38
   6  -5  -2    1.22    0.32
  -6  -5   2    1.73    0.43
   6   5  -2    0.97    0.33
  -6   5   2    1.75    0.41
  -6   5   2    0.78    0.34
   6   5  -2    1.48    0.32
  -5  -5   2   69.15    2.38
   5  -5  -2   64.24    2.41
   5  -5  -2   68.33    2.47
  -5  -5   2   68.26    2.50
   5  -5  -2   68.83    2.53
  -5   5   2   70.72    2.53
  -5   5   2   69.56    2.33
   5   5  -2   65.04    2.65
  -5   5   2   65.96    2.38
   5   5  -2   71.18    2.55
   5   5  -2   68.23    2.42
   4  -5  -2   38.97    1.63
   4  -5  -2   37.35    1.52
  -4  -5   2   39.58    1.61
   4  -5  -2   38.29    1.63
  -4  -5   2   38.80    1.57
   4   5  -2   39.29    1.57
   4   5  -2   38.92    1.56
  -4   5   2   39.80    1.62
  -4   5   2   36.18    1.45
   4   5  -2   39.47    1.66
  -4   5   2   39.83    1.62
  -3  -5   2   63.83    2.18
   3  -5  -2   61.09    2.08
   3  -5  -2   64.34    2.24
   3  -5  -2   63.98    2.24
  -3  -5   2   60.77    1.81
  -3  -5   2   60.98    1.76
  -3  -5   2   62.71    2.12
  -3   5   2   61.23    2.02
   3   5  -2   60.69    2.12
  -3   5   2   62.21    2.21
   3   5  -2   59.94    2.13
   3   5  -2   62.50    1.77
   3   5  -2   63.77    2.27
  -3   5   2   62.87    2.14
  -2  -5   2   71.28    2.21
  -2  -5   2   69.34    2.33
  -2  -5   2   69.91    2.04
   2  -5  -2   73.82    2.40
   2  -5  -2   66.02    2.19
   2  -5  -2   74.06    2.51
  -2  -5   2   71.46    2.11
   2   5  -2   71.08    2.43
   2   5  -2   72.88    2.06
  -2   5   2   65.84    2.18
  -2   5   2   68.90    2.24
   2   5  -2   69.03    2.30
   2   5  -2   70.61    2.20
   2   5  -2   66.58    2.59
   1  -5  -2   65.83    1.87
  -1  -5   2   54.24    2.00
  -1  -5   2   57.65    1.79
  -1  -5   2   54.54    1.96
   1  -5  -2   55.23    1.98
   1   5  -2   55.46    2.03
   1   5  -2   56.53    1.79
   1   5  -2   55.65    1.74
  -1   5   2   51.00    1.96
   1   5  -2   58.81    1.96
   1   5  -2   54.46    1.75
  -1   5   2   60.33    1.90
  -1   5   2   54.48    1.80
  -1   5   2   53.99    1.99
   0  -5   2   13.57    0.71
   0  -5  -2   14.33    0.79
   0  -5   2   14.10    0.82
   0  -5   2   15.08    0.81
   0  -5  -2   13.04    0.61
   0  -5  -2   13.84    0.64
   0  -5   2   13.79    0.60
   0   5  -2   14.85    0.62
   0   5   2   13.98    0.78
   0   5   2   15.30    0.85
   0   5  -2   13.61    0.80
   0   5   2   13.94    0.76
   0   5  -2   14.09    0.73
   0   5   2   14.37    0.67
   0   5  -2   14.32    0.82
   1  -5   2  260.87    7.10
   1  -5   2  256.19    6.69
   1  -5   2  262.79    7.04
  -1  -5  -2  260.60    7.00
  -1  -5  -2  251.84    6.71
   1  -5   2  259.72    6.99
   1   5   2  259.24    7.07
  -1   5  -2  263.52    7.01
   1   5   2  260.92    7.11
   1   5   2  256.80    7.02
   1   5   2  257.60    6.78
  -1   5  -2  259.74    7.16
  -1   5  -2  265.68    7.08
   2  -5   2  246.79    6.38
   2  -5   2  240.40    6.72
  -2  -5  -2  242.81    6.36
   2  -5   2  249.54    6.72
  -2  -5  -2  248.86    6.87
   2  -5   2  244.96    6.75
   2   5   2  254.94    6.87
   2   5   2  242.37    6.49
  -2   5  -2  248.17    6.37
   2   5   2  228.18    6.30
   2   5   2  247.82    6.69
  -2   5  -2  250.89    6.92
   2   5   2  253.35    6.80
  -3  -5  -2   52.30    1.79
   3  -5   2   56.15    1.97
  -3  -5  -2   54.30    1.57
   3  -5   2   48.83    1.87
   3  -5   2   49.22    1.86
   3   5   2   50.99    2.04
   3   5   2   50.44    1.91
  -3   5  -2   55.04    1.69
   3   5   2   57.26    1.50
  -3   5  -2   49.96    2.06
   3   5   2   55.53    1.78
  -3   5  -2   49.75    1.79
   3   5   2   50.57    1.85
  -4  -5  -2    7.48    0.73
   4  -5   2    6.41    0.56
   4  -5   2    7.59    0.61
   4  -5   2    6.47    0.63
  -4  -5  -2    6.47    0.49
   4   5   2    6.95    0.55
  -4   5  -2    7.52    0.72
  -4   5  -2    6.74    0.51
   4   5   2    6.14    0.59
   4   5   2    6.29    0.52
   4   5   2    6.32    0.68
  -4   5  -2    6.51    0.48
   5  -5   2   33.75    1.45
   5  -5   2   33.45    1.43
   5  -5   2   33.50    1.54
  -5  -5  -2   34.71    1.73
   5   5   2   34.55    1.46
  -5   5  -2   35.91    1.75
  -5   5  -2   33.69    1.38
   5   5   2   34.70    1.50
   5   5   2   33.07    1.39
  -6  -5  -2    2.21    0.51
   6  -5   2    1.74    0.40
   6  -5   2    1.27    0.31
   6  -5   2    1.25    0.33
   6   5   2    1.55    0.34
  -6   5  -2    2.70    0.43
  -6   5  -2    1.38    0.39
   6   5   2    1.41    0.56
   6   5   2    1.34    0.31
   7  -5   2    6.28    0.62
   7  -5   2    7.37    0.75
   7  -5   2    5.58    0.60
  -7  -5  -2    4.54    0.73
   7   5   2    7.24    0.71
  -7   5  -2    6.10    0.67
   7   5   2    5.73    0.62
  -7   5  -2    5.93    0.76
   7   5   2    4.63    0.53
   8  -5   2   25.22    1.33
   8  -5   2   25.53    1.47
   8  -5   2   23.79    1.28
  -8  -5  -2   24.85    1.67
   8   5   2   25.42    1.28
   8   5   2   24.50    1.35
  -8   5  -2   24.84    1.67
  -8   5  -2   25.59    1.46
   8   5   2   24.76    1.44
  -9  -5  -2   65.11    3.08
   9  -5   2   65.00    2.53
   9  -5   2   62.58    2.63
   9  -5   2   61.78    2.46
   9   5   2   64.34    2.71
   9   5   2   67.03    2.61
   9   5   2   62.99    2.41
  -9   5  -2   64.04    3.02
  -9   5  -2   63.80    2.70
  10  -5   2    1.47    0.50
 -10  -5  -2    1.53    0.59
  10  -5   2    2.03    0.51
  10  -5   2    2.07    0.52
  10   5   2    1.96    0.52
  10   5   2    2.24    0.51
  10   5   2    2.00    0.57
 -10   5  -2    2.23    0.65
 -10   5  -2    2.19    0.66
  11  -5   2    0.52    0.38
  11  -5   2   -0.37    0.42
 -11  -5  -2   -0.29    0.38
  11  -5   2   -0.26    0.41
  11  -5   2    0.67    0.39
 -11   5  -2   -0.51    0.33
 -11   5  -2   -0.15    0.33
  11   5   2   -0.54    0.35
  11   5   2    0.07    0.28
  11   5   2    0.12    0.34
 -12  -5  -2    0.44    0.48
  12  -5   2    1.60    0.74
  12  -5   2    1.78    0.60
  12  -5   2    1.53    0.52
  12  -5   2    0.82    0.49
  12   5   2    0.91    0.43
 -12   5  -2    1.49    0.67
  12   5   2    1.34    0.64
  12   5   2    1.85    0.49
 -12   5  -2    1.33    0.59
  13  -5   2    0.09    0.34
  13  -5   2   -0.09    0.44
  13  -5   2   -0.64    0.47
  13  -5   2    0.37    0.43
  13   5   2    0.61    0.39
 -13   5  -2    0.30    0.47
  13   5   2    0.02    0.33
 -13   5  -2   -0.31    0.43
  13   5   2    0.15    0.51
 -14  -5  -2    0.08    0.76
  14  -5   2    0.42    0.51
  14  -5   2   -0.27    0.56
  14  -5   2   -0.33    0.90
  14   5   2    0.38    0.58
 -14   5  -2   -0.13    0.62
 -14   5  -2   -0.30    0.49
  14   5   2    0.95    0.60
  15  -5   2    0.76    0.48
  15  -5   2   -0.21    0.60
  15  -5   2   -0.04    0.55
 -15  -5  -2   -0.94    0.51
 -15   5  -2    0.66    0.66
 -15   5  -2    0.20    0.65
  15   5   2    0.24    0.62
  15   5   2    0.33    0.41
  16  -5   2   -0.65    0.62
 -16  -5  -2    0.84    0.65
  16  -5   2   -0.62    0.73
  16  -5   2   -0.50    0.41
 -16   5  -2    0.72    0.59
  16   5   2   -0.55    0.63
  16   5   2   -0.43    0.41
  17  -5   2   -0.54    0.55
  17  -5   2    0.21    0.69
  17  -5   2    1.27    0.91
 -17  -5  -2   -1.00    0.61
  17   5   2   -1.04    0.52
 -17   5  -2    0.69    0.71
  18  -5   2    1.64    1.13
  18  -5   2    0.74    0.81
 -18  -5  -2    1.04    0.82
  18  -5   2   -0.24    0.60
  18   5   2   -1.00    0.75
 -18   5  -2    0.08    0.91
  19  -6  -2    2.82    0.99
  19   6  -2    0.13    1.14
 -19   6   2   -0.44    0.70
 -18  -6   2    0.78    1.07
  18  -6  -2   -1.88    1.51
  18  -6  -2   -0.13    0.75
  18  -6  -2   -2.15    0.94
 -18   6   2    0.00    0.69
  18   6  -2   -0.07    0.89
  18   6  -2   -0.69    1.01
 -17  -6   2    0.07    0.68
  17  -6  -2    2.18    0.85
  17  -6  -2   -1.18    0.71
  17  -6  -2    0.62    0.60
  17   6  -2    1.06    0.83
 -17   6   2    1.94    0.88
  17   6  -2    1.07    0.66
  16  -6  -2   -0.89    0.74
 -16  -6   2    0.75    0.65
  16  -6  -2   -0.99    0.90
  16  -6  -2    0.19    0.55
  16   6  -2   -0.01    0.69
  16   6  -2   -0.64    0.55
 -16   6   2   -0.58    0.60
 -15  -6   2    0.61    0.72
  15  -6  -2    0.96    0.68
  15  -6  -2    0.52    0.79
  15  -6  -2    1.60    0.68
 -15   6   2    1.14    0.69
  15   6  -2    2.18    0.77
 -14  -6   2   -0.01    0.50
  14  -6  -2    0.47    0.47
  14  -6  -2   -0.59    0.45
  14  -6  -2    0.67    0.49
 -14   6   2    0.12    0.53
  14   6  -2    0.54    0.52
 -14   6   2    0.17    0.52
  13  -6  -2   -0.09    0.45
  13  -6  -2    1.44    0.64
 -13  -6   2    1.73    0.73
  13  -6  -2    1.47    0.57
  13   6  -2    0.19    0.46
 -13   6   2   -0.23    0.43
  13   6  -2    0.51    0.45
 -13   6   2    0.98    0.61
  12  -6  -2    0.14    0.38
 -12  -6   2    0.21    0.40
  12  -6  -2    0.25    0.47
  12  -6  -2    0.10    0.47
  12   6  -2   -0.05    0.39
  12   6  -2   -0.32    0.39
 -12   6   2    0.37    0.49
 -12   6   2    0.21    0.43
  11  -6  -2    6.02    1.12
  11  -6  -2    6.54    0.95
 -11  -6   2    5.10    0.98
  11  -6  -2    5.27    1.28
  11  -6  -2    5.51    0.88
 -11   6   2    5.88    0.93
  11   6  -2    6.30    1.04
  11   6  -2    4.89    0.82
 -11   6   2    6.56    1.01
  11   6  -2    7.69    1.02
  10  -6  -2   -0.29    0.30
 -10  -6   2    0.14    0.41
  10  -6  -2    0.02    0.31
  10  -6  -2    0.02    0.37
  10  -6  -2    0.05    0.32
  10   6  -2   -0.42    0.28
  10   6  -2   -0.15    0.33
 -10   6   2    0.31    0.32
  10   6  -2    0.65    0.35
  -9  -6   2    5.90    0.92
   9  -6  -2    4.94    0.75
   9  -6  -2    5.16    0.80
   9  -6  -2    5.94    0.81
   9   6  -2    6.15    0.85
  -9   6   2    6.28    0.77
   9   6  -2    5.70    0.74
   9   6  -2    5.85    0.85
  -9   6   2    5.91    0.90
  -8  -6   2    0.12    0.25
   8  -6  -2   -0.12    0.23
   8  -6  -2    0.32    0.30
  -8  -6   2    0.15    0.35
   8  -6  -2    0.49    0.27
   8   6  -2    0.70    0.38
  -8   6   2    0.68    0.33
  -8   6   2    0.32    0.33
   8   6  -2   -0.21    0.26
  -8   6   2    0.78    0.31
   8   6  -2    0.52    0.31
  -7  -6   2   21.50    1.40
   7  -6  -2   21.21    1.25
   7  -6  -2   21.42    1.29
  -7  -6   2   23.69    1.20
   7  -6  -2   22.25    1.34
  -7   6   2   22.21    1.19
  -7   6   2   20.90    1.22
   7   6  -2   20.91    1.29
   7   6  -2   20.02    1.21
   7   6  -2   20.44    1.35
  -7   6   2   21.62    1.38
   6  -6  -2    4.20    0.60
   6  -6  -2    4.89    0.56
   6  -6  -2    3.96    0.80
  -6  -6   2    3.79    0.60
   6   6  -2    4.39    0.55
  -6   6   2    2.73    0.54
   6   6  -2    3.95    0.59
   6   6  -2    2.61    0.59
  -6   6   2    4.09    0.50
   5  -6  -2    8.32    0.76
  -5  -6   2    9.52    0.80
  -5  -6   2    9.94    0.73
   5  -6  -2    7.85    0.76
   5  -6  -2    8.55    0.71
   5   6  -2    8.86    0.82
  -5   6   2    9.71    0.73
  -5   6   2    8.66    0.77
   5   6  -2    8.10    0.88
  -5   6   2    9.29    0.70
   5   6  -2    7.54    0.70
   4  -6  -2    8.72    0.71
  -4  -6   2    8.85    0.72
   4  -6  -2    7.84    0.68
  -4  -6   2    8.76    0.70
   4  -6  -2    7.95    0.73
   4   6  -2    8.06    0.67
  -4   6   2    7.86    0.69
   4   6  -2    8.49    0.76
   4   6  -2    7.95    0.65
  -4   6   2    8.42    0.62
  -4   6   2    8.89    0.72
   3  -6  -2   53.95    1.97
  -3  -6   2   54.68    2.37
  -3  -6   2   54.55    1.65
  -3  -6   2   59.41    2.05
  -3  -6   2   56.38    1.73
   3   6  -2   58.00    2.02
  -3   6   2   57.22    2.05
   3   6  -2   59.20    2.23
  -3   6   2   49.47    2.80
  -3   6   2   56.18    1.92
   3   6  -2   55.66    2.04
   2  -6  -2   39.43    1.64
  -2  -6   2   39.87    1.63
  -2  -6   2   39.46    1.48
   2  -6  -2   38.09    1.48
  -2  -6   2   38.97    1.31
   2   6  -2   38.42    1.57
  -2   6   2   40.08    1.54
  -2   6   2   37.43    1.47
   2   6  -2   39.64    1.69
   2   6  -2   40.55    1.47
  -2   6   2   40.71    1.68
  -1  -6   2   44.70    1.50
   1  -6  -2   43.92    1.54
  -1  -6   2   41.26    1.70
   1  -6  -2   43.38    1.73
   1   6  -2   44.18    1.78
   1   6  -2   42.56    1.46
   1   6  -2   44.34    1.70
  -1   6   2   41.49    1.55
  -1   6   2   44.20    1.61
   0  -6   2   36.06    1.41
   0  -6   2   38.87    1.62
   0  -6  -2   36.96    1.34
   0  -6   2   37.43    1.57
   0  -6   2   41.13    1.50
   0  -6  -2   36.88    1.63
   0   6  -2   37.50    1.58
   0   6   2   37.79    1.39
   0   6  -2   37.96    1.26
   0   6  -2   37.68    1.38
   0   6   2   37.89    1.55
   0   6   2   39.47    1.53
   0   6  -2   38.70    1.63
   0   6   2   40.08    1.65
   1  -6   2   29.03    1.36
  -1  -6  -2   31.82    1.09
   1  -6   2   27.87    1.31
  -1  -6  -2   26.90    1.26
   1  -6   2   29.52    1.25
   1   6   2   29.00    1.31
  -1   6  -2   28.26    1.32
   1   6   2   28.44    1.36
   1   6   2   27.42    1.27
   1   6   2   30.25    1.15
  -1   6  -2   28.08    1.36
  -1   6  -2   30.94    1.01
  -2  -6  -2   25.32    0.97
   2  -6   2   29.04    1.34
  -2  -6  -2   25.12    1.22
   2  -6   2   29.31    1.32
   2  -6   2   27.42    1.26
   2   6   2   30.06    1.28
   2   6   2   27.49    1.12
   2   6   2   28.37    1.34
   2   6   2   32.74    1.42
  -2   6  -2   26.31    1.81
  -2   6  -2   29.63    1.41
  -2   6  -2   26.75    0.99
  -3  -6  -2   34.81    1.32
   3  -6   2   38.96    1.61
   3  -6   2   40.12    1.63
   3  -6   2   34.68    1.57
  -3  -6  -2   36.76    1.48
  -3  -6  -2   38.45    1.72
   3   6   2   38.82    1.55
  -3   6  -2   37.20    1.30
   3   6   2   37.24    1.43
  -3   6  -2   38.06    1.51
   3   6   2   38.04    1.70
   3   6   2   39.91    1.67
   3   6   2   33.82    1.12
  -3   6  -2   37.08    1.73
   4  -6   2   19.13    1.07
   4  -6   2   19.95    1.12
  -4  -6  -2   19.70    1.30
  -4  -6  -2   19.89    1.23
   4  -6   2   19.63    1.07
  -4   6  -2   21.52    1.27
  -4   6  -2   18.97    0.98
   4   6   2   19.33    0.98
   4   6   2   19.62    1.20
   4   6   2   20.04    1.04
   4   6   2   19.23    1.10
  -4   6  -2   19.17    0.90
  -5  -6  -2    0.69    0.28
  -5  -6  -2    0.40    0.20
   5  -6   2    0.44    0.23
   5  -6   2    0.42    0.22
  -5   6  -2    0.68    0.22
   5   6   2    0.63    0.29
  -5   6  -2    0.99    0.32
   5   6   2    0.24    0.20
   5   6   2    0.57    0.25
  -5   6  -2    0.51    0.20
   5   6   2    0.74    0.25
  -6  -6  -2   14.15    1.17
   6  -6   2   14.81    1.06
   6  -6   2   15.89    1.00
   6  -6   2   15.90    1.03
  -6   6  -2   17.30    1.27
  -6   6  -2   15.33    0.93
   6   6   2   15.54    0.99
   6   6   2   14.13    0.94
   6   6   2   15.83    1.05
  -7  -6  -2   32.50    1.89
   7  -6   2   30.34    1.61
   7  -6   2   29.63    1.63
   7  -6   2   31.01    1.56
  -7   6  -2   32.42    1.89
   7   6   2   32.05    1.61
  -7   6  -2   30.54    1.50
   7   6   2   30.85    1.56
   7   6   2   31.97    1.49
  -8  -6  -2    9.97    1.11
   8  -6   2    8.70    0.89
   8  -6   2   10.48    0.92
   8  -6   2    9.69    0.96
   8   6   2    9.34    0.91
  -8   6  -2    8.92    1.08
  -8   6  -2   11.07    0.94
   8   6   2    9.86    0.86
   8   6   2    8.92    0.93
   9  -6   2    6.58    0.78
  -9  -6  -2    4.71    0.87
   9  -6   2    5.67    0.74
   9  -6   2    5.07    0.79
   9   6   2    6.06    0.88
  -9   6  -2    5.30    0.84
   9   6   2    5.62    0.72
   9   6   2    6.63    0.80
  -9   6  -2    5.30    0.97
  10  -6   2    1.56    0.81
  10  -6   2    0.72    0.41
  10  -6   2    0.99    0.40
 -10  -6  -2    0.47    0.40
  10   6   2    0.42    0.39
  10   6   2    0.17    0.35
  10   6   2    0.89    0.43
 -10   6  -2    0.78    0.46
 -10   6  -2    1.37    0.51
  11  -6   2    0.45    0.43
  11  -6   2    0.41    0.31
  11  -6   2    0.27    0.38
 -11  -6  -2    0.17    0.40
  11  -6   2    0.29    0.50
  11   6   2    0.12    0.31
 -11   6  -2    0.18    0.37
  11   6   2   -0.21    0.32
  11   6   2    0.49    0.39
 -11   6  -2   -0.14    0.34
  12  -6   2   -0.17    0.40
 -12  -6  -2   -0.20    0.49
  12  -6   2   -0.01    0.33
  12  -6   2   -0.30    0.54
  12  -6   2    0.29    0.45
 -12   6  -2   -0.06    0.46
  12   6   2   -0.60    0.35
  12   6   2    0.34    0.40
 -12   6  -2    0.22    0.41
  12   6   2    0.35    0.44
  13  -6   2    0.50    0.40
 -13  -6  -2    0.73    0.51
  13  -6   2   -0.17    0.46
  13  -6   2    0.64    0.49
 -13   6  -2    0.85    0.57
 -13   6  -2   -0.32    0.40
  13   6   2   -0.42    0.51
  13   6   2    0.03    0.42
 -14  -6  -2    0.22    0.56
  14  -6   2   -0.68    0.35
  14  -6   2   -0.63    0.49
  14   6   2   -0.59    0.37
  14   6   2    0.74    0.59
 -14   6  -2   -0.85    0.47
 -14   6  -2   -0.40    0.47
  15  -6   2    0.24    0.79
  15  -6   2   -0.29    0.97
  15  -6   2    0.10    0.49
  15   6   2   -0.56    0.64
  15   6   2   -0.04    0.48
 -15   6  -2    1.49    0.82
  16  -6   2   -0.66    0.75
  16  -6   2    0.81    0.51
 -16  -6  -2    0.59    0.69
  16  -6   2    1.05    0.74
 -16   6  -2   -0.83    0.53
  16   6   2   -0.21    0.52
  16   6   2    1.58    0.80
  17  -6   2   -0.03    0.64
  17  -6   2    0.49    1.42
  17   6   2   -0.40    0.72
 -17   6  -2    2.14    0.74
  18  -6   2   -1.58    1.12
 -18  -6  -2    1.64    1.29
  18  -6   2    0.12    0.84
  18  -6   2   -0.01    0.75
  18   6   2    0.34    0.83
 -18   6  -2   -0.49    0.85
  18   6   2    0.88    0.85
 -18  -7   2    1.42    0.71
  18  -7  -2    0.97    0.81
  18  -7  -2   -0.89    0.58
  18  -7  -2    0.45    0.98
 -18   7   2    0.62    0.61
  18   7  -2   -0.36    1.13
  18   7  -2    0.37    0.56
  17  -7  -2   -0.30    0.74
  17  -7  -2    0.06    0.88
  17  -7  -2   -0.11    0.62
 -17  -7   2    0.19    0.72
  17   7  -2    0.74    0.66
 -17   7   2   -1.04    0.57
  17   7  -2    0.66    0.82
  16  -7  -2    1.28    0.76
 -16  -7   2    1.57    0.79
  16  -7  -2   -0.53    0.65
  16  -7  -2   -0.12    0.86
  16   7  -2    0.78    0.74
 -16   7   2    1.08    0.74
  16   7  -2    0.08    0.63
  15  -7  -2   -0.81    0.53
  15  -7  -2    0.05    0.55
  15  -7  -2   -1.27    0.66
 -15  -7   2    1.46    0.78
 -15   7   2    1.02    0.67
  15   7  -2    0.81    0.60
  15   7  -2    1.26    0.76
 -15   7   2   -0.37    0.54
 -14  -7   2    0.38    0.54
  14  -7  -2   -0.10    0.49
  14  -7  -2   -0.02    0.65
  14  -7  -2    0.17    0.50
  14   7  -2    0.33    0.55
 -14   7   2    0.85    0.61
  14   7  -2   -0.18    0.47
 -14   7   2   -0.45    0.44
  13  -7  -2   -0.45    0.47
 -13  -7   2    0.67    0.55
  13  -7  -2    0.44    0.48
  13  -7  -2   -0.06    0.51
  13   7  -2   -0.52    0.46
 -13   7   2    0.33    0.54
 -13   7   2    0.32    0.46
  13   7  -2    0.58    0.50
  12  -7  -2   -0.55    0.46
  12  -7  -2   -0.06    0.41
  12  -7  -2   -0.03    0.41
 -12  -7   2   -0.28    0.43
 -12   7   2    0.44    0.43
 -12   7   2   -0.01    0.37
  12   7  -2   -0.37    0.33
  12   7  -2    0.53    0.47
 -11  -7   2    1.01    0.49
  11  -7  -2    0.45    0.43
  11  -7  -2    0.86    0.54
  11  -7  -2    0.76    0.51
  11  -7  -2    0.73    0.52
  11   7  -2    0.76    0.48
  11   7  -2   -0.47    0.44
  11   7  -2    0.40    0.45
 -11   7   2    0.97    0.52
 -11   7   2    1.71    0.71
  10  -7  -2    4.18    0.79
  10  -7  -2    6.81    0.96
  10  -7  -2    4.36    0.84
  10  -7  -2    3.77    0.87
 -10  -7   2    6.80    1.30
  10   7  -2    4.09    0.80
  10   7  -2    5.61    0.93
 -10   7   2    4.55    0.98
  10   7  -2    5.08    0.94
 -10   7   2    4.76    0.76
   9  -7  -2   10.48    1.04
  -9  -7   2   10.21    1.11
   9  -7  -2    9.36    0.99
  -9  -7   2    9.21    0.99
   9  -7  -2   10.65    1.06
   9   7  -2   10.49    0.99
  -9   7   2   11.20    1.16
   9   7  -2   10.97    1.09
  -9   7   2    8.88    0.93
   9   7  -2    9.20    1.04
   8  -7  -2    0.39    0.36
  -8  -7   2    0.44    0.33
   8  -7  -2    0.10    0.32
   8  -7  -2   -0.25    0.29
  -8   7   2   -0.07    0.22
   8   7  -2    0.17    0.30
  -8   7   2    0.15    0.27
   8   7  -2   -0.07    0.31
   8   7  -2    0.12    0.28
  -8   7   2    0.07    0.32
   7  -7  -2   22.05    1.75
   7  -7  -2   25.46    1.52
  -7  -7   2   26.76    1.61
  -7  -7   2   22.27    1.31
   7  -7  -2   26.23    1.47
   7   7  -2   27.55    1.61
  -7   7   2   25.46    1.38
  -7   7   2   26.26    1.59
   7   7  -2   25.57    1.43
   7   7  -2   25.68    1.49
  -7   7   2   25.30    1.37
   6  -7  -2    0.63    0.28
  -6  -7   2    0.71    0.26
  -6  -7   2    0.77    0.30
   6  -7  -2    0.27    0.30
   6  -7  -2    0.27    0.28
  -6   7   2    1.16    0.30
   6   7  -2    1.38    0.38
   6   7  -2    0.47    0.28
  -6   7   2    1.28    0.39
   6   7  -2    0.92    0.37
  -6   7   2    0.87    0.34
   5  -7  -2    0.33    0.26
   5  -7  -2    0.86    0.42
  -5  -7   2    0.95    0.51
  -5  -7   2    0.69    0.28
   5  -7  -2    0.84    0.31
  -5   7   2    0.91    0.35
  -5   7   2    0.82    0.30
   5   7  -2    0.97    0.28
  -5   7   2    1.13    0.34
   5   7  -2    0.78    0.51
   5   7  -2    1.15    0.35
  -4  -7   2   16.57    1.04
   4  -7  -2   17.31    1.12
  -4  -7   2   16.14    0.66
  -4  -7   2   15.63    1.02
   4  -7  -2   15.00    0.96
  -4   7   2   18.43    1.08
   4   7  -2   15.47    1.11
   4   7  -2   16.51    1.02
  -4   7   2   16.01    0.91
  -4   7   2   17.51    1.05
   3  -7  -2    7.14    0.65
  -3  -7   2    6.92    0.43
   3  -7  -2    7.22    0.71
  -3  -7   2    7.40    0.64
  -3  -7   2    7.22    0.68
   3   7  -2    7.44    0.63
  -3   7   2    7.26    0.70
  -3   7   2    6.52    0.56
  -3   7   2    6.93    0.65
   3   7  -2    7.73    0.75
   3   7  -2    7.39    0.66
  -2  -7   2   20.00    0.83
   2  -7  -2   17.54    1.10
   2  -7  -2   20.91    1.01
  -2  -7   2   17.70    1.07
   2   7  -2   19.11    1.15
   2   7  -2   16.82    0.90
  -2   7   2   16.62    0.96
  -2   7   2   20.22    0.99
   2   7  -2   20.40    1.08
   1  -7  -2   32.94    1.30
  -1  -7   2   31.78    1.23
   1  -7  -2   36.98    1.74
  -1  -7   2   30.63    1.46
  -1   7   2   29.05    1.48
   1   7  -2   31.23    1.44
   1   7  -2   30.60    1.21
   1   7  -2   28.60    1.48
  -1   7   2   30.10    1.30
  -1   7   2   31.55    1.34
   0  -7  -2    2.71    0.49
   0  -7   2    3.09    0.48
   0  -7   2    3.04    0.40
   0  -7  -2    3.33    0.37
   0   7   2    3.82    0.40
   0   7  -2    2.09    0.41
   0   7   2    2.77    0.41
   0   7   2    2.86    0.46
   0   7  -2    2.72    0.32
   0   7  -2    2.20    0.42
   1  -7   2   28.54    1.41
  -1  -7  -2   28.95    1.34
  -1  -7  -2   25.30    1.05
   1  -7   2   26.16    1.22
   1  -7   2   28.47    1.37
  -1   7  -2   28.15    1.41
  -1   7  -2   25.75    0.99
   1   7   2   27.01    1.30
  -1   7  -2   28.34    1.38
   1   7   2   26.45    1.15
   1   7   2   26.90    1.30
   1   7   2   29.47    1.44
  -2  -7  -2   32.75    1.43
   2  -7   2   31.80    1.50
   2  -7   2   31.40    1.48
   2  -7   2   29.56    1.38
  -2  -7  -2   28.66    1.09
   2   7   2   32.56    1.44
   2   7   2   33.09    1.56
   2   7   2   30.69    1.48
   2   7   2   28.96    1.24
  -2   7  -2   33.38    1.48
  -2   7  -2   29.59    1.58
  -2   7  -2   29.92    1.11
  -3  -7  -2   45.15    1.98
   3  -7   2   44.74    1.83
   3  -7   2   43.82    1.88
  -3  -7  -2   45.56    1.43
   3  -7   2   39.92    2.17
   3   7   2   46.65    1.68
  -3   7  -2   44.60    2.03
   3   7   2   44.83    2.68
   3   7   2   44.73    1.46
  -3   7  -2   43.98    1.52
   3   7   2   43.60    1.81
   3   7   2   45.60    1.97
   4  -7   2    1.38    0.34
   4  -7   2    1.85    0.43
  -4  -7  -2    1.91    0.50
  -4  -7  -2    1.96    0.40
   4  -7   2    1.47    0.34
  -4   7  -2    1.20    0.32
   4   7   2    2.56    0.49
   4   7   2    1.74    0.42
   4   7   2    1.80    0.47
  -4   7  -2    1.87    0.33
  -4   7  -2    1.49    0.44
   4   7   2    1.59    0.33
   5  -7   2    6.55    0.68
  -5  -7  -2    7.70    0.63
  -5  -7  -2    9.47    0.90
   5  -7   2    8.11    0.74
   5  -7   2    8.05    0.76
  -5   7  -2    8.91    0.90
   5   7   2    8.92    0.72
   5   7   2    7.56    0.81
   5   7   2    7.16    0.65
  -5   7  -2    7.45    0.64
   5   7   2    7.83    0.77
  -5   7  -2    8.45    0.62
   6  -7   2    0.98    0.37
   6  -7   2    0.95    0.38
  -6  -7  -2    0.13    0.31
   6   7   2    0.67    0.35
  -6   7  -2    0.52    0.32
  -6   7  -2    0.40    0.22
   6   7   2    0.68    0.31
   6   7   2    0.68    0.31
   6   7   2    1.05    0.35
   7  -7   2    1.26    0.42
   7  -7   2    0.88    0.39
   7  -7   2    1.44    0.39
  -7  -7  -2    0.82    0.44
   7   7   2    1.41    0.44
   7   7   2    1.23    0.39
   7   7   2    0.98    0.34
  -7   7  -2    0.96    0.44
  -7   7  -2    0.89    0.31
   8  -7   2    1.39    0.48
   8  -7   2    1.92    0.55
  -8  -7  -2    1.91    0.62
   8  -7   2    1.73    0.58
   8   7   2    2.06    0.52
  -8   7  -2    1.52    0.59
  -8   7  -2    2.41    0.55
   8   7   2    2.22    0.57
   8   7   2    2.05    0.59
   9  -7   2   28.54    1.85
   9  -7   2   28.91    1.86
   9  -7   2   26.91    1.61
  -9  -7  -2   30.30    2.26
  -9   7  -2   30.13    1.66
   9   7   2   32.36    1.81
   9   7   2   30.90    1.95
  -9   7  -2   31.15    2.20
   9   7   2   30.28    1.62
 -10  -7  -2    0.60    0.45
  10  -7   2    0.68    0.39
  10  -7   2    0.49    0.34
  10  -7   2   -0.17    0.40
 -10   7  -2    0.65    0.35
 -10   7  -2    0.47    0.43
  10   7   2    0.92    0.39
  10   7   2    0.40    0.35
  10   7   2    0.76    0.42
 -11  -7  -2    0.47    0.48
  11  -7   2    0.33    0.42
  11  -7   2    0.52    0.40
  11  -7   2    0.34    0.36
  11   7   2    1.30    0.48
  11   7   2    0.36    0.45
 -11   7  -2    0.50    0.62
  11   7   2    0.38    0.42
 -11   7  -2    0.67    0.55
  12  -7   2    1.81    0.61
 -12  -7  -2    1.66    0.72
  12  -7   2    1.86    0.56
  12  -7   2    2.50    0.93
  12   7   2    1.26    0.56
 -12   7  -2    2.14    0.78
  12   7   2    2.18    0.69
 -12   7  -2    1.37    0.60
  13  -7   2   -0.12    0.39
  13  -7   2   -0.15    0.53
  13  -7   2    0.03    0.50
 -13   7  -2   -0.25    0.50
 -13   7  -2    0.13    0.46
  13   7   2   -0.21    0.46
  13   7   2    0.01    0.36
  14  -7   2    0.93    0.75
  14  -7   2    0.99    0.49
  14  -7   2   -0.44    0.47
 -14  -7  -2    0.23    0.60
 -14   7  -2    1.20    0.67
  14   7   2   -0.15    0.50
 -14   7  -2    0.02    0.47
  14   7   2    1.02    0.54
 -15  -7  -2    0.89    0.78
  15  -7   2    0.19    0.58
  15  -7   2    1.18    0.88
  15  -7   2    0.58    0.53
 -15   7  -2   -0.38    0.62
 -15   7  -2    1.16    0.78
  15   7   2    0.59    0.52
  15   7   2    0.32    0.66
  16  -7   2   -0.40    0.71
 -16  -7  -2   -1.37    0.58
  16  -7   2    0.28    0.70
  16  -7   2   -0.31    0.52
 -16   7  -2   -0.80    0.60
  16   7   2    0.04    0.73
  16   7   2    0.18    0.45
  17  -7   2   -0.41    0.73
  17  -7   2    0.70    0.53
 -17  -7  -2    0.37    0.75
  17  -7   2   -0.96    0.85
 -17   7  -2   -0.92    0.61
  17   7   2    0.85    0.75
  17   7   2    0.63    0.59
  18  -7   2   -0.56    0.83
  18   7   2   -0.39    0.93
 -18   7  -2   -0.89    0.85
  18  -8  -2   -1.06    0.87
  18  -8  -2    0.65    0.77
  18  -8  -2    0.60    0.89
  18   8  -2    0.26    0.76
  18   8  -2   -1.00    0.55
 -18   8   2    2.37    1.11
 -17  -8   2   -0.45    0.66
  17  -8  -2    0.35    0.62
  17  -8  -2   -1.20    0.62
 -17   8   2   -0.48    0.56
  17   8  -2    0.45    0.93
  17   8  -2    0.69    0.65
  16  -8  -2    0.88    0.71
  16  -8  -2   -0.96    0.50
  16  -8  -2   -1.10    0.75
 -16  -8   2   -1.24    0.58
  16   8  -2    0.69    0.77
 -16   8   2    0.18    0.59
  15  -8  -2    0.49    0.67
 -15  -8   2    1.02    0.80
  15  -8  -2   -0.64    0.67
  15  -8  -2   -0.51    0.70
  15   8  -2   -0.19    0.55
 -15   8   2    0.91    0.67
 -15   8   2    0.07    0.71
  15   8  -2   -0.28    0.59
  14  -8  -2   -0.22    0.67
  14  -8  -2    0.61    0.50
  14  -8  -2   -0.65    0.46
 -14  -8   2    0.57    0.77
 -14   8   2    0.62    0.72
  14   8  -2   -0.53    0.54
  14   8  -2    0.63    0.62
 -14   8   2    0.33    0.53
  13  -8  -2    0.19    0.53
  13  -8  -2    0.59    0.52
 -13  -8   2   -0.36    0.49
  13  -8  -2   -0.21    0.54
 -13   8   2    0.23    0.44
  13   8  -2    0.61    0.56
  13   8  -2    0.32    0.57
 -13   8   2    0.40    0.54
 -12  -8   2   -0.50    0.39
  12  -8  -2   -0.03    0.41
  12  -8  -2   -0.05    0.44
  12  -8  -2   -0.30    0.40
  12   8  -2    0.45    0.45
 -12   8   2    0.79    0.45
  12   8  -2    0.48    0.48
  11  -8  -2    0.58    0.49
 -11  -8   2    0.35    0.43
  11  -8  -2   -0.18    0.41
  11  -8  -2    0.35    0.44
  11   8  -2    0.67    0.45
 -11   8   2    0.73    0.48
 -11   8   2    0.11    0.38
  11   8  -2   -0.46    0.41
  10  -8  -2    6.37    0.92
 -10  -8   2    5.18    1.03
  10  -8  -2    3.79    0.83
  10  -8  -2    6.97    0.96
 -10   8   2    6.07    0.83
  10   8  -2    4.88    1.28
 -10   8   2    4.85    0.94
  10   8  -2    6.49    0.93
  10   8  -2    6.58    1.00
  -9  -8   2    3.59    0.71
   9  -8  -2    2.05    0.61
   9  -8  -2    1.72    0.67
   9  -8  -2    3.41    0.71
  -9  -8   2    2.76    0.68
  -9   8   2    3.11    0.73
   9   8  -2    3.00    0.71
  -9   8   2    3.67    0.71
  -9   8   2    3.41    0.69
   9   8  -2    2.83    0.67
   8  -8  -2    3.90    0.75
  -8  -8   2    2.60    0.66
   8  -8  -2    2.87    0.66
   8  -8  -2    4.57    0.75
  -8  -8   2    4.89    0.72
   8   8  -2    3.33    0.66
   8   8  -2    3.24    0.73
  -8   8   2    3.59    0.74
  -8   8   2    5.12    0.81
  -8   8   2    4.73    0.70
   8   8  -2    2.54    0.59
   7  -8  -2    1.03    0.39
   7  -8  -2    2.56    0.59
   7  -8  -2    1.09    0.41
  -7  -8   2    0.75    0.37
   7   8  -2    1.81    0.45
   7   8  -2    0.08    0.35
  -7   8   2    1.71    0.43
  -7   8   2    0.90    0.48
   7   8  -2    1.29    0.45
  -7   8   2    1.64    0.51
  -6  -8   2    1.64    0.44
   6  -8  -2    2.11    0.59
   6  -8  -2    2.76    0.59
  -6  -8   2    1.75    0.52
   6  -8  -2    2.86    0.59
  -6   8   2    2.85    0.58
   6   8  -2    2.23    0.66
   6   8  -2    2.68    0.60
  -6   8   2    2.69    0.54
  -6   8   2    3.65    0.53
   5  -8  -2   24.07    1.37
   5  -8  -2   27.40    1.55
  -5  -8   2   26.77    1.43
  -5  -8   2   26.49    1.48
   5   8  -2   24.60    1.40
  -5   8   2   24.92    1.28
  -5   8   2   26.97    1.47
   5   8  -2   28.60    1.63
  -5   8   2   26.08    1.48
   5   8  -2   26.51    1.47
   4  -8  -2    5.04    0.73
  -4  -8   2    6.38    0.68
  -4  -8   2    6.78    0.44
  -4  -8   2    5.65    0.36
   4  -8  -2    6.41    0.68
  -4  -8   2    6.58    0.71
  -4   8   2    4.61    0.66
  -4   8   2    7.23    0.79
   4   8  -2    5.73    0.76
   4   8  -2    6.02    0.68
   4   8  -2    6.09    0.70
   3  -8  -2    0.90    0.44
  -3  -8   2    1.75    0.42
  -3  -8   2    0.91    0.31
   3   8  -2    2.04    0.47
  -3   8   2    1.74    0.36
   3   8  -2    3.08    0.46
  -3   8   2    1.92    0.47
   3   8  -2    1.43    0.35
  -3   8   2    1.70    0.36
   2  -8  -2   21.13    1.25
  -2  -8   2   20.70    1.24
  -2  -8   2   20.56    0.91
   2  -8  -2   21.72    1.29
  -2   8   2   19.99    1.05
   2   8  -2   20.68    1.29
  -2   8   2   20.46    1.27
   2   8  -2   20.35    1.05
  -2   8   2   20.49    1.12
  -1  -8   2   47.19    1.70
   1  -8  -2   47.91    2.04
   1  -8  -2   46.56    1.76
  -1  -8   2   48.37    2.05
  -1   8   2   46.40    2.06
   1   8  -2   49.37    2.81
  -1   8   2   48.09    1.84
   1   8  -2   48.75    1.71
  -1   8   2   46.43    1.83
   1   8  -2   46.37    2.06
   1  -8   2    0.09    0.19
  -1  -8  -2    0.51    0.20
   1  -8   2    0.32    0.22
  -1   8  -2    0.49    0.27
   1   8   2    0.17    0.22
  -1   8  -2    0.81    0.28
  -1   8  -2    0.48    0.17
   1   8   2    0.39    0.21
   1   8   2    0.32    0.27
   2  -8   2    4.37    0.65
   2  -8   2    5.55    0.59
  -2  -8  -2    5.02    0.57
   2  -8   2    3.90    0.62
  -2  -8  -2    6.06    0.44
  -2   8  -2    4.79    0.57
   2   8   2    3.73    0.57
   2   8   2    3.76    0.62
   2   8   2    5.41    0.63
  -2   8  -2    5.83    0.67
   2   8   2    5.79    0.53
  -2   8  -2    6.17    0.44
   3  -8   2    1.45    0.38
  -3  -8  -2    1.30    0.38
   3  -8   2    2.02    0.44
   3  -8   2    2.56    0.55
  -3  -8  -2    1.64    0.26
   3   8   2    1.71    0.44
  -3   8  -2    1.84    0.32
   3   8   2    2.17    0.41
  -3   8  -2    1.91    0.44
   3   8   2    1.57    0.44
   3   8   2    2.48    0.49
   4  -8   2    0.41    0.23
   4  -8   2    0.86    0.31
   4  -8   2    0.41    0.26
  -4  -8  -2    0.35    0.26
  -4  -8  -2    0.87    0.22
   4   8   2    0.36    0.24
   4   8   2    0.54    0.23
   4   8   2    0.22    0.23
  -4   8  -2    0.96    0.35
  -4   8  -2    0.22    0.22
   4   8   2    0.18    0.28
  -5  -8  -2    1.32    0.43
   5  -8   2    2.16    0.44
  -5  -8  -2    1.96    0.40
   5  -8   2    2.01    0.49
   5  -8   2    1.34    0.41
  -5   8  -2    1.36    0.47
   5   8   2    1.84    0.40
   5   8   2    1.79    0.49
  -5   8  -2    1.83    0.38
  -5   8  -2    2.81    0.41
   5   8   2    1.62    0.40
   5   8   2    2.42    0.56
  -6  -8  -2   10.78    1.11
   6  -8   2    9.83    0.96
   6  -8   2   12.38    1.03
   6  -8   2   11.85    1.02
   6   8   2   11.60    1.14
  -6   8  -2   11.69    1.17
   6   8   2   10.97    0.93
   6   8   2   11.96    0.95
   6   8   2   13.43    1.10
   7  -8   2   13.05    1.09
   7  -8   2   10.79    1.04
   7  -8   2   11.64    1.09
  -7  -8  -2   12.10    1.24
  -7   8  -2   13.65    0.95
   7   8   2   12.76    1.23
   7   8   2   12.42    1.00
   7   8   2   11.12    0.99
   7   8   2   12.82    1.12
  -7   8  -2   12.41    1.26
   8  -8   2    4.26    0.76
   8  -8   2    4.26    0.76
   8  -8   2    3.29    0.74
  -8  -8  -2    1.97    0.66
   8   8   2    2.95    0.63
   8   8   2    3.24    0.74
  -8   8  -2    4.02    0.67
   8   8   2    3.78    0.62
  -8   8  -2    3.77    0.84
   8   8   2    3.55    0.71
   9  -8   2    0.98    0.77
  -9  -8  -2    2.27    0.69
   9  -8   2    2.51    0.66
   9  -8   2    1.00    0.48
   9   8   2    1.16    0.50
   9   8   2    1.23    0.46
  -9   8  -2    1.72    0.61
  -9   8  -2    1.69    0.52
   9   8   2    1.21    0.50
   9   8   2    0.84    0.49
  10  -8   2   -0.10    0.40
  10  -8   2   -0.03    0.38
 -10  -8  -2   -0.53    0.35
  10  -8   2   -0.12    0.33
  10   8   2    0.13    0.41
  10   8   2    0.47    0.49
 -10   8  -2   -0.31    0.39
  10   8   2    0.13    0.30
  10   8   2   -0.29    0.46
 -10   8  -2    0.36    0.32
  11  -8   2   -0.55    0.28
  11  -8   2   -0.48    0.34
 -11  -8  -2    0.28    0.51
  11   8   2   -0.53    0.29
 -11   8  -2    0.26    0.50
 -11   8  -2    0.55    0.46
  11   8   2    0.01    0.45
  11   8   2    0.06    0.40
  12  -8   2    0.50    0.56
  12  -8   2   -0.41    0.52
 -12  -8  -2    0.90    0.58
  12  -8   2    0.60    0.45
  12   8   2    0.04    0.34
  12   8   2    0.19    0.52
 -12   8  -2    0.17    0.43
 -12   8  -2    0.54    0.59
  13  -8   2    1.26    1.14
 -13  -8  -2    0.64    1.01
  13  -8   2    0.58    0.58
  13   8   2    1.52    1.27
  13   8   2    1.43    0.88
 -13   8  -2    0.48    0.52
  13   8   2    0.92    0.61
 -14  -8  -2    0.40    0.69
  14  -8   2    1.20    0.82
  14  -8   2   -0.29    0.52
  14  -8   2    1.08    0.70
  14   8   2    1.14    0.76
  14   8   2    1.33    0.66
  14   8   2    0.77    0.74
 -14   8  -2    1.07    0.61
 -14   8  -2   -0.15    0.65
  15  -8   2   -0.16    0.41
  15  -8   2    0.61    0.65
  15  -8   2   -0.82    0.70
 -15  -8  -2   -0.67    0.56
 -15   8  -2   -0.96    0.55
 -15   8  -2   -0.32    0.62
  15   8   2    1.16    0.73
  15   8   2    0.09    0.40
  16  -8   2   -1.02    0.63
 -16  -8  -2   -0.99    0.47
  16  -8   2    0.15    0.84
  16   8   2    1.36    0.73
  16   8   2   -0.43    0.46
  16   8   2   -0.79    0.67
 -16   8  -2    2.09    0.79
  17  -8   2    0.57    0.83
  17  -8   2    0.15    0.95
 -17  -8  -2   -0.33    0.76
 -17   8  -2    0.98    0.78
  17   8   2   -0.64    0.99
  17   8   2    0.64    0.52
  17   8   2    0.14    0.75
  18  -9  -2   -0.26    1.08
  18  -9  -2    0.72    0.94
 -18  -9   2   -0.25    0.94
  18  -9  -2    2.15    0.94
  18   9  -2    0.67    0.83
 -18   9   2   -1.22    0.76
  18   9  -2   -1.11    0.77
  17  -9  -2   -0.92    1.37
  17   9  -2   -0.73    0.72
 -17   9   2    0.35    0.72
  16  -9  -2   -1.27    0.75
  16  -9  -2    1.29    0.68
 -16  -9   2   -0.26    0.72
  16  -9  -2    0.07    0.65
  16   9  -2    0.41    0.57
  16   9  -2    0.76    0.80
 -16   9   2   -1.04    0.63
 -16   9   2   -0.44    0.65
  15  -9  -2    0.15    0.70
  15  -9  -2   -0.11    0.68
 -15  -9   2   -0.58    0.54
  15  -9  -2   -0.17    0.85
  15   9  -2    1.24    0.73
 -15   9   2   -0.01    0.58
 -15   9   2   -0.71    0.62
  15   9  -2    0.31    0.64
  14  -9  -2    1.42    0.75
  14  -9  -2    0.12    0.74
 -14  -9   2    0.35    0.61
 -14   9   2    1.09    0.66
 -14   9   2    0.63    0.57
  14   9  -2    0.43    0.64
  14   9  -2    1.29    0.70
 -13  -9   2    1.54    0.70
  13  -9  -2    0.89    0.57
  13  -9  -2    0.23    0.48
  13  -9  -2   -0.01    0.63
  13   9  -2    0.52    0.54
 -13   9   2    0.13    0.38
  13   9  -2   -0.17    0.45
 -13   9   2    0.24    0.44
 -12  -9   2    1.55    0.71
  12  -9  -2    0.78    0.65
  12  -9  -2    0.98    0.58
  12  -9  -2    0.61    0.76
 -12   9   2    1.44    0.56
  12   9  -2    1.31    0.67
 -12   9   2    1.50    0.70
  12   9  -2    1.19    0.68
  11  -9  -2    0.51    0.60
 -11  -9   2    1.00    0.56
  11  -9  -2    1.09    0.56
  11  -9  -2    1.42    0.60
  11   9  -2    1.01    0.58
 -11   9   2    0.90    0.50
 -11   9   2    0.11    0.47
  11   9  -2    1.85    0.64
  10  -9  -2    1.77    0.59
 -10  -9   2    1.46    0.62
  10  -9  -2    1.01    0.61
  10   9  -2    1.64    0.58
 -10   9   2    1.94    0.56
  10   9  -2    1.73    0.59
 -10   9   2    1.76    0.69
  -9  -9   2    0.91    0.56
   9  -9  -2    0.63    0.44
  -9  -9   2    0.75    0.51
   9  -9  -2    1.54    0.58
   9  -9  -2    1.06    0.64
   9   9  -2    1.20    0.49
  -9   9   2    0.99    0.43
  -9   9   2    0.88    0.48
  -9   9   2    1.78    0.65
   9   9  -2    0.14    0.45
   9   9  -2    0.41    0.40
   8  -9  -2    1.48    0.55
  -8  -9   2    0.87    0.43
   8  -9  -2    0.97    0.43
   8  -9  -2    1.60    0.58
  -8  -9   2    1.69    0.55
   8   9  -2    0.74    0.50
  -8   9   2    1.72    0.48
   8   9  -2    1.34    0.54
   8   9  -2    1.32    0.48
  -8   9   2    1.55    0.48
  -8   9   2    1.93    0.62
  -7  -9   2    8.52    1.03
   7  -9  -2   10.03    1.09
   7  -9  -2    9.47    1.00
   7   9  -2    9.45    0.97
   7   9  -2   10.64    1.09
   7   9  -2   10.94    1.13
  -7   9   2   11.34    1.10
  -7   9   2    9.17    0.86
  -6  -9   2    0.92    0.38
   6  -9  -2    1.60    0.54
   6  -9  -2    0.39    0.34
  -6  -9   2    0.74    0.41
  -6   9   2    0.80    0.30
   6   9  -2    1.18    0.45
  -6   9   2    0.99    0.36
   6   9  -2    0.56    0.35
  -6   9   2    0.73    0.37
   6   9  -2    0.69    0.47
  -5  -9   2    0.80    0.34
  -5  -9   2    0.55    0.39
   5  -9  -2    1.16    0.38
   5  -9  -2    0.24    0.36
   5   9  -2    0.15    0.35
  -5   9   2    0.93    0.40
  -5   9   2    0.54    0.35
  -5   9   2    1.35    0.37
   5   9  -2    0.45    0.37
   5   9  -2    0.89    0.36
  -4  -9   2    1.59    0.43
   4  -9  -2    0.78    0.39
  -4  -9   2    0.54    0.34
  -4  -9   2    1.87    0.26
   4  -9  -2    1.01    0.37
   4   9  -2    1.25    0.38
  -4   9   2    0.98    0.42
   4   9  -2    1.26    0.42
  -4   9   2    1.29    0.40
   4   9  -2    1.28    0.46
  -4   9   2    1.03    0.31
   3  -9  -2    8.49    0.88
   3  -9  -2    9.10    0.79
  -3  -9   2    9.77    0.57
  -3  -9   2    7.44    0.81
  -3   9   2    8.89    0.73
  -3   9   2    9.56    0.86
   3   9  -2    8.43    0.90
   3   9  -2    9.47    0.78
   3   9  -2    9.83    0.84
   2  -9  -2   13.38    1.07
   2  -9  -2   11.57    0.86
  -2  -9   2   13.49    1.06
  -2  -9   2   12.14    0.73
  -2   9   2   12.70    0.87
  -2   9   2   14.03    0.95
  -2   9   2   14.96    1.10
   2   9  -2   14.03    0.87
   2   9  -2   13.27    1.07
   2   9  -2   13.64    1.00
  -1  -9   2    0.84    0.36
   1  -9  -2    0.46    0.34
   1  -9  -2    0.58    0.40
  -1  -9   2    0.48    0.25
  -1   9   2    0.73    0.36
  -1   9   2    0.36    0.25
   1   9  -2    0.20    0.26
   1   9  -2    0.60    0.26
  -1   9   2    0.64    0.27
   1   9  -2    0.37    0.30
   0  -9   2    1.44    0.36
   0  -9   2    0.50    0.32
   0  -9  -2    1.77    0.48
   0  -9  -2    1.08    0.31
   0   9   2    0.80    0.37
   0   9  -2    1.46    0.37
   0   9   2    1.25    0.37
   0   9  -2    1.50    0.31
   0   9   2    1.21    0.32
   0   9  -2    1.27    0.39
   1  -9   2    5.40    0.60
  -1  -9  -2    5.56    0.51
  -1  -9  -2    6.25    0.70
   1  -9   2    6.11    0.74
  -1   9  -2    5.37    0.69
  -1   9  -2    6.23    0.71
  -1   9  -2    5.35    0.47
   1   9   2    5.25    0.58
   1   9   2    5.20    0.63
   1   9   2    6.16    0.76
   2  -9   2    0.67    0.33
  -2  -9  -2    1.05    0.36
  -2  -9  -2    1.50    0.29
   2  -9   2    0.96    0.32
  -2   9  -2    1.18    0.36
  -2   9  -2    0.63    0.35
   2   9   2    0.81    0.31
   2   9   2    0.86    0.37
   2   9   2    1.50    0.43
  -2   9  -2    1.13    0.26
  -3  -9  -2    3.75    0.37
   3  -9   2    4.05    0.59
   3  -9   2    4.96    0.69
   3  -9   2    2.64    0.52
  -3  -9  -2    3.55    0.58
  -3   9  -2    2.45    0.54
  -3   9  -2    3.26    0.57
   3   9   2    3.30    0.68
   3   9   2    4.47    0.54
   3   9   2    3.85    0.67
   3   9   2    4.72    0.68
  -3   9  -2    3.68    0.40
   4  -9   2    0.81    0.37
   4  -9   2    0.91    0.37
   4  -9   2    1.74    0.60
  -4  -9  -2    0.67    0.25
  -4   9  -2    1.46    0.32
   4   9   2    1.14    0.43
   4   9   2    1.38    0.44
  -4   9  -2    1.47    0.44
   4   9   2    1.18    0.38
  -4   9  -2    0.62    0.35
   4   9   2    1.02    0.39
  -5  -9  -2   26.04    1.67
   5  -9   2   24.64    1.52
   5  -9   2   24.99    1.50
  -5  -9  -2   24.39    1.61
   5  -9   2   25.99    1.52
   5   9   2   22.35    1.41
  -5   9  -2   26.36    1.71
  -5   9  -2   23.73    1.67
   5   9   2   26.64    1.40
   5   9   2   24.27    1.56
   5   9   2   23.16    1.60
  -5   9  -2   25.41    1.21
   6  -9   2   16.10    1.23
  -6  -9  -2   15.37    1.09
   6  -9   2   15.33    1.22
   6  -9   2   17.51    1.28
  -6  -9  -2   17.66    1.40
   6   9   2   15.68    1.35
  -6   9  -2   16.43    1.01
   6   9   2   16.04    1.29
  -6   9  -2   15.63    1.38
   6   9   2   17.42    1.18
   6   9   2   16.61    1.17
   7  -9   2   17.54    1.32
  -7  -9  -2   15.00    1.39
   7  -9   2   17.00    1.30
   7  -9   2   14.89    1.27
  -7   9  -2   17.39    1.50
   7   9   2   17.93    1.23
   7   9   2   16.06    1.36
   7   9   2   14.91    1.19
   7   9   2   16.26    1.46
  -7   9  -2   16.97    1.07
   8  -9   2   -0.37    0.35
  -8  -9  -2    0.54    0.46
   8  -9   2    0.56    0.44
   8  -9   2    0.80    0.43
  -8   9  -2    0.71    0.36
  -8   9  -2    0.48    0.47
   8   9   2   -0.09    0.32
   8   9   2    1.21    0.59
   8   9   2    0.48    0.40
   8   9   2    0.50    0.40
   9  -9   2    4.69    0.92
  -9  -9  -2    4.93    0.97
   9  -9   2    4.41    0.82
   9  -9   2    3.31    0.76
   9   9   2    4.97    0.92
  -9   9  -2    4.65    0.79
   9   9   2    4.09    0.85
   9   9   2    4.15    0.99
  -9   9  -2    3.94    0.90
   9   9   2    5.77    0.88
  10  -9   2   -0.03    0.37
 -10  -9  -2    0.41    0.52
  10  -9   2    0.61    0.43
 -10   9  -2    0.34    0.32
  10   9   2    0.13    0.45
  10   9   2    0.51    0.39
 -10   9  -2    0.43    0.52
  10   9   2   -0.08    0.40
  11  -9   2    0.08    0.39
 -11  -9  -2    0.23    0.48
  11   9   2    0.58    0.56
  11   9   2    0.33    0.45
  11   9   2   -0.12    0.50
 -12  -9  -2    1.59    0.77
  12  -9   2    0.58    0.60
  12  -9   2    0.66    0.57
 -12   9  -2    1.15    0.61
 -12   9  -2    1.08    0.78
  12   9   2    0.75    0.64
  12   9   2    0.70    0.57
  12   9   2    1.16    0.60
 -13  -9  -2    0.21    0.56
  13  -9   2   -0.03    0.69
  13  -9   2    0.48    0.51
  13  -9   2   -0.82    0.60
 -13   9  -2    0.05    0.54
  13   9   2    0.04    0.51
 -13   9  -2   -0.18    0.45
  13   9   2    0.56    0.54
  13   9   2    0.26    0.60
  14  -9   2    1.30    0.65
 -14  -9  -2   -0.07    0.61
  14  -9   2   -0.26    0.56
  14  -9   2    0.34    0.80
  14   9   2    0.19    0.63
 -14   9  -2   -0.14    0.56
  14   9   2   -0.23    0.77
 -14   9  -2   -0.64    0.56
  14   9   2   -0.66    0.48
 -15  -9  -2    0.07    0.76
  15  -9   2    0.95    0.73
  15  -9   2    0.03    0.57
  15  -9   2   -0.23    0.75
  15   9   2   -0.52    0.49
 -15   9  -2    1.07    0.68
 -15   9  -2   -0.14    0.64
  15   9   2    0.00    0.59
  15   9   2    2.00    0.86
  16  -9   2   -0.80    0.62
  16  -9   2   -0.84    1.19
 -16   9  -2    0.50    0.92
  16   9   2    0.74    0.69
  16   9   2   -0.12    0.96
  17  -9   2   -0.54    1.04
 -17  -9  -2   -0.79    0.80
  17  -9   2   -0.93    0.72
 -17   9  -2    0.60    0.84
  17   9   2    0.20    0.87
 -17   9  -2    1.21    0.83
  17   9   2   -0.83    0.86
  17   9   2    0.12    0.55
 -17 -10   2   -1.14    0.71
  17 -10  -2    0.13    0.64
  17 -10  -2    1.18    0.99
 -17  10   2    0.84    0.83
  17  10  -2    1.79    0.80
  17  10  -2   -1.05    1.55
  17  10  -2    0.31    0.80
  16 -10  -2    2.01    1.09
  16 -10  -2    0.38    0.73
  16 -10  -2    1.22    0.74
  16  10  -2    1.59    0.77
  16  10  -2    3.03    0.86
 -16  10   2    0.08    0.67
  16  10  -2    1.79    0.80
  15 -10  -2    0.38    0.64
 -15 -10   2    2.74    0.88
  15 -10  -2    1.63    0.89
  15  10  -2    0.92    0.70
 -15  10   2    1.19    0.75
 -15  10   2    0.08    0.52
  15  10  -2    1.31    0.77
  14 -10  -2    0.82    0.74
 -14 -10   2   -0.05    0.67
  14 -10  -2    0.44    0.66
  14 -10  -2    0.83    0.66
 -14  10   2    0.83    0.77
 -14  10   2   -0.92    0.44
  14  10  -2   -0.28    0.59
  14  10  -2   -0.36    0.55
 -13 -10   2    0.08    0.53
  13 -10  -2    0.26    0.57
  13 -10  -2    0.61    0.71
  13 -10  -2   -0.20    0.54
 -13  10   2    0.19    0.56
 -13  10   2    0.00    0.50
  13  10  -2    0.55    0.62
  13  10  -2    0.37    0.57
  12 -10  -2    1.59    0.67
  12 -10  -2    1.60    0.67
  12 -10  -2    1.12    0.72
 -12 -10   2    0.12    0.61
  12  10  -2    1.57    0.62
 -12  10   2    1.27    0.72
  12  10  -2    0.87    0.65
 -11 -10   2    1.15    0.54
  11 -10  -2    0.45    0.47
  11 -10  -2    0.40    0.51
 -11  10   2    1.81    0.69
 -11  10   2    0.14    0.36
  11  10  -2    0.59    0.61
  11  10  -2    0.16    0.49
 -10 -10   2    0.70    0.58
  10 -10  -2    0.60    0.47
  10 -10  -2    0.14    0.49
  10  10  -2   -0.37    0.37
  10  10  -2   -0.05    0.51
 -10  10   2    1.12    0.53
  10  10  -2   -0.24    0.37
 -10  10   2    0.75    0.42
   9 -10  -2    0.49    0.52
  -9 -10   2    1.03    0.56
   9 -10  -2    0.68    0.46
   9  10  -2    0.22    0.43
  -9  10   2    1.02    0.45
   9  10  -2    0.90    0.52
   9  10  -2    0.39    0.44
  -9  10   2    0.21    0.47
  -8 -10   2    8.05    1.07
  -8 -10   2    8.47    1.09
   8 -10  -2    8.51    1.11
   8 -10  -2    8.06    0.98
   8  10  -2   10.95    1.19
  -8  10   2    7.95    0.87
  -8  10   2    7.18    0.95
  -8  10   2   10.01    1.12
   8  10  -2    7.56    1.05
   8  10  -2    9.15    1.21
   7 -10  -2    5.87    1.03
  -7 -10   2    5.00    0.91
   7 -10  -2    5.81    0.99
  -7 -10   2    5.33    0.79
  -7  10   2    5.22    0.69
  -7  10   2    5.14    0.89
   7  10  -2    6.63    0.97
   7  10  -2    6.41    0.89
   7  10  -2    5.47    0.96
  -7  10   2    5.65    0.90
   6 -10  -2    7.78    1.06
   6 -10  -2   10.04    1.02
  -6 -10   2    7.12    0.89
  -6  10   2    8.73    0.96
   6  10  -2    9.44    1.11
  -6  10   2    6.86    0.94
   6  10  -2    9.88    1.05
  -6  10   2    9.11    0.83
  -5 -10   2    0.21    0.30
   5 -10  -2    0.72    0.35
  -5 -10   2    1.24    0.43
   5 -10  -2    0.46    0.33
  -5  10   2    0.65    0.35
  -5  10   2    0.40    0.37
   5  10  -2    0.33    0.39
   5  10  -2    0.05    0.33
   5  10  -2    0.96    0.38
  -5  10   2    0.67    0.31
   4 -10  -2    1.00    0.37
  -4 -10   2    0.82    0.36
   4 -10  -2    0.39    0.42
  -4 -10   2    0.54    0.19
  -4  10   2    0.57    0.29
   4  10  -2    0.12    0.25
   4  10  -2    0.51    0.36
  -4  10   2    0.40    0.35
   3 -10  -2    4.39    0.87
  -3 -10   2    5.02    0.46
  -3 -10   2    5.51    0.72
   3 -10  -2    5.77    0.67
  -3  10   2    4.05    0.60
   3  10  -2    5.67    0.70
  -3  10   2    3.51    0.59
  -3  10   2    4.28    0.63
   3  10  -2    3.49    0.73
   3  10  -2    5.06    0.69
  -2 -10   2    2.56    0.41
   2 -10  -2    3.52    0.73
  -2 -10   2    2.75    0.65
   2 -10  -2    2.49    0.53
  -2  10   2    3.47    0.54
  -2  10   2    2.63    0.63
  -2  10   2    2.42    0.51
   2  10  -2    2.51    0.55
   2  10  -2    2.52    0.46
   2  10  -2    2.95    0.59
   1 -10  -2    1.57    0.39
  -1 -10   2    1.39    0.35
   1 -10  -2    1.83    0.56
  -1 -10   2    1.56    0.50
   1  10  -2    1.56    0.46
  -1  10   2    1.71    0.61
   1  10  -2    1.48    0.44
  -1  10   2    1.18    0.37
   1  10  -2    1.51    0.34
   0 -10   2    1.01    0.33
   0 -10   2    1.05    0.47
   0 -10  -2    0.52    0.32
   0  10   2    0.88    0.38
   0  10   2    0.60    0.32
   0  10  -2    0.54    0.31
   0  10   2    1.16    0.34
   0  10  -2    0.86    0.29
   0  10  -2    1.32    0.44
   1 -10   2    6.46    0.67
   1 -10   2    5.47    0.79
  -1 -10  -2    5.16    0.71
  -1 -10  -2    6.32    0.58
  -1  10  -2    5.15    0.48
  -1  10  -2    6.32    0.77
   1  10   2    5.69    0.80
  -1  10  -2    5.59    0.78
   1  10   2    6.86    0.74
   1  10   2    5.84    0.65
   2 -10   2    5.86    0.68
   2 -10   2    2.77    0.63
  -2 -10  -2    5.45    0.49
   2  10   2    4.67    0.96
  -2  10  -2    3.26    0.62
  -2  10  -2    4.45    0.71
   2  10   2    4.17    0.72
  -2  10  -2    4.98    0.47
   2  10   2    3.89    0.71
  -3 -10  -2    0.90    0.23
  -3 -10  -2    0.91    0.34
   3 -10   2    0.55    0.35
   3 -10   2    1.03    0.40
  -3  10  -2    0.69    0.37
  -3  10  -2    0.35    0.29
   3  10   2    0.59    0.32
   3  10   2    0.57    0.33
   3  10   2    0.01    0.31
  -3  10  -2    0.46    0.24
   4 -10   2   49.67    2.33
   4 -10   2   47.55    2.31
   4 -10   2   46.08    2.16
  -4 -10  -2   43.47    1.54
  -4  10  -2   51.52    2.47
   4  10   2   48.32    2.04
  -4  10  -2   45.39    1.77
   4  10   2   47.10    2.33
   4  10   2   50.95    2.43
   4  10   2   45.36    2.22
   5 -10   2    2.07    0.56
   5 -10   2    2.86    0.73
  -5 -10  -2    3.31    0.62
   5 -10   2    3.66    0.71
   5  10   2    4.09    0.69
   5  10   2    2.53    0.59
  -5  10  -2    3.57    0.65
  -5  10  -2    3.24    0.70
   5  10   2    2.64    0.66
   5  10   2    3.46    0.76
   6 -10   2    4.92    0.84
   6 -10   2    5.47    0.98
  -6 -10  -2    4.22    0.87
   6 -10   2    4.40    0.82
  -6 -10  -2    5.46    0.86
   6  10   2    6.01    1.34
   6  10   2    5.13    0.80
   6  10   2    3.43    0.75
  -6  10  -2    4.62    0.84
  -6  10  -2    5.39    0.81
   6  10   2    4.03    0.83
  -6  10  -2    3.69    0.56
   7 -10   2    2.54    0.66
   7 -10   2    3.78    0.96
   7 -10   2    2.20    0.67
  -7 -10  -2    3.42    1.23
   7  10   2    3.47    0.73
  -7  10  -2    2.52    0.52
   7  10   2    4.47    0.89
   7  10   2    3.38    0.68
  -7  10  -2    1.98    0.87
   7  10   2    2.79    0.92
   8 -10   2    3.05    0.75
  -8 -10  -2    3.68    0.88
   8 -10   2    1.63    0.62
   8 -10   2    4.20    0.87
   8  10   2    2.75    0.60
   8  10   2    3.94    0.98
  -8  10  -2    3.90    0.73
   8  10   2    2.31    0.72
  -8  10  -2    3.67    0.92
   8  10   2    4.00    0.79
  -9 -10  -2    3.57    0.88
   9 -10   2    3.28    0.79
   9 -10   2    2.55    0.73
   9  10   2    4.29    0.85
   9  10   2    2.18    0.78
  -9  10  -2    3.92    0.68
  -9  10  -2    3.17    0.84
   9  10   2    2.45    0.69
  10 -10   2   -0.55    0.34
 -10 -10  -2    0.82    0.57
  10 -10   2   -0.52    0.45
  10  10   2   -0.43    0.42
  10  10   2   -0.25    0.36
 -10  10  -2   -0.03    0.42
  10  10   2    0.47    0.44
 -10  10  -2    0.14    0.31
  11 -10   2    1.98    0.77
 -11 -10  -2    4.54    1.01
  11 -10   2    4.21    0.98
  11  10   2    2.62    0.82
 -11  10  -2    5.31    0.94
 -11  10  -2    4.11    1.08
  11  10   2    3.96    0.88
[truncated: 2,805,994 more chars]
