# Supplementary material for: 1,4,6,10-Tetraazaadamantanes (TAADs) with N-amino groups: synthesis and formation of boron chelates and host–guest complexes
Source: Beilstein J Org Chem. 2022 Oct 11;18:1424–34. doi: 10.3762/bjoc.18.148 (PMC9577388; doi:10.3762/bjoc.18.148)
Supplement: File 2 — Crystallographic information files (CIFs) for compounds 19e·3HCl·H2O, Bn-4c(bromide)·3CD3OD, 21·2D2O, 4a·H2O·0.5MeOH, 4a·HCl·H2O·MeOH, 4c·HCl·3.5MeOH, 8a, 21·HCl·2H2O, and hydrazinium dihydrochloride. CCDC deposition numbers 2190361, 2190362, 2190363, 2182991, 2182992, 2182993, 2182994, 2182995, 2183048. [file Beilstein_J_Org_Chem-18-1424-s002.zip › 4a_HCl_H2O_MeOH.cif]

data_ART2639

_publ_section_acknowledgements
;
Crystal structure determination was performed in the Department of Structural
Studies of Zelinsky Institute of Organic Chemistry, Moscow.
;

_audit_creation_method            'SHELXL-2018/3'
_shelx_SHELXL_version_number      '2018/3'
_chemical_name_systematic         ?
_chemical_name_common             ?
_chemical_melting_point           ?
_chemical_formula_moiety          'C18 H34 N7 O3, C H4 O, Cl, H2 O'
_chemical_formula_sum             'C19 H40 Cl N7 O5'
_chemical_formula_weight          482.03

loop_
 _atom_type_symbol
 _atom_type_description
 _atom_type_scat_dispersion_real
 _atom_type_scat_dispersion_imag
 _atom_type_scat_source
 'C'  'C'   0.0033   0.0016
 'International Tables Vol C Tables 4.2.6.8 and 6.1.1.4'
 'H'  'H'   0.0000   0.0000
 'International Tables Vol C Tables 4.2.6.8 and 6.1.1.4'
 'N'  'N'   0.0061   0.0033
 'International Tables Vol C Tables 4.2.6.8 and 6.1.1.4'
 'O'  'O'   0.0106   0.0060
 'International Tables Vol C Tables 4.2.6.8 and 6.1.1.4'
 'Cl'  'Cl'   0.1484   0.1585
 'International Tables Vol C Tables 4.2.6.8 and 6.1.1.4'
 
_space_group_crystal_system       monoclinic
_space_group_IT_number            14
_space_group_name_H-M_alt         'P 21/c'
_space_group_name_Hall            '-P 2ybc'
 
_shelx_space_group_comment
;
The symmetry employed for this shelxl refinement is uniquely defined
by the following loop, which should always be used as a source of
symmetry information in preference to the above space-group names.
They are only intended as comments.
;
 
loop_
 _space_group_symop_operation_xyz
 'x, y, z'
 '-x, y+1/2, -z+1/2'
 '-x, -y, -z'
 'x, -y-1/2, z-1/2'
 
_cell_length_a                    16.2637(6)
_cell_length_b                    11.4667(4)
_cell_length_c                    13.4039(5)
_cell_angle_alpha                 90
_cell_angle_beta                  93.7393(8)
_cell_angle_gamma                 90
_cell_volume                      2494.38(16)
_cell_formula_units_Z             4
_cell_measurement_temperature     100(2)
_cell_measurement_reflns_used      9590
_cell_measurement_theta_min        2.51
_cell_measurement_theta_max       37.25

_exptl_crystal_description        block
_exptl_crystal_colour             colourless
_exptl_crystal_density_meas       ?
_exptl_crystal_density_method     'not measured'
_exptl_crystal_density_diffrn     1.284
_exptl_crystal_F_000              1040
_exptl_transmission_factor_min    ?
_exptl_transmission_factor_max    ?
_exptl_crystal_size_max           0.51
_exptl_crystal_size_mid           0.26
_exptl_crystal_size_min           0.14
_exptl_absorpt_coefficient_mu     0.196
_shelx_estimated_absorpt_T_min    0.907
_shelx_estimated_absorpt_T_max    0.973
_exptl_absorpt_correction_type    multi-scan
_exptl_absorpt_correction_T_min   0.6330
_exptl_absorpt_correction_T_max   0.7478
_exptl_absorpt_process_details
'SADABS 2016/2 (Krause et al., J. Appl. Cryst. 2015, 48, 3-10)'
_diffrn_ambient_temperature       100(2)
_diffrn_radiation_wavelength      0.71073
_diffrn_radiation_type            MoK\a
_diffrn_source                    'fine-focus sealed X-Ray tube'
_diffrn_radiation_monochromator   graphite
_diffrn_measurement_device_type   'Bruker AXS D8 QUEST, Photon III detector'
_diffrn_measurement_method        '\w shutterless scans'
_diffrn_detector_area_resol_mean  7.31
_diffrn_reflns_number             105431
_diffrn_reflns_av_unetI/netI      0.0502
_diffrn_reflns_av_R_equivalents   0.0896
_diffrn_reflns_limit_h_min        -28
_diffrn_reflns_limit_h_max        28
_diffrn_reflns_limit_k_min        -19
_diffrn_reflns_limit_k_max        19
_diffrn_reflns_limit_l_min        -23
_diffrn_reflns_limit_l_max        23
_diffrn_reflns_theta_min          2.175
_diffrn_reflns_theta_max          37.789
_diffrn_reflns_theta_full         25.242
_diffrn_measured_fraction_theta_max   1.000
_diffrn_measured_fraction_theta_full  1.000
_diffrn_reflns_Laue_measured_fraction_max    1.000
_diffrn_reflns_Laue_measured_fraction_full   1.000
_diffrn_reflns_point_group_measured_fraction_max   1.000
_diffrn_reflns_point_group_measured_fraction_full  1.000
_reflns_number_total              13390
_reflns_number_gt                 9031
_reflns_threshold_expression      'I > 2\s(I)'
_reflns_Friedel_coverage          0.000
_reflns_Friedel_fraction_max      .
_reflns_Friedel_fraction_full     .
 
_reflns_special_details
;
 Reflections were merged by SHELXL according to the crystal
 class for the calculation of statistics and refinement.
 
 _reflns_Friedel_fraction is defined as the number of unique
 Friedel pairs measured divided by the number that would be
 possible theoretically, ignoring centric projections and
 systematic absences.
;
 
_computing_data_collection        '<i>APEX3</i> (Bruker, 2019)'
_computing_cell_refinement        'SAINT (Bruker, 2019)'
_computing_data_reduction         'SAINT (Bruker, 2019)'
_computing_structure_solution
 'SHELXT, SHELXS-2013 (Sheldrick, Acta Cryst., 2015, A71, 3-8)'
_computing_structure_refinement
 'SHELXL-2018 (Sheldrick, Acta Cryst., 2015, C71, 3-8)'
_computing_molecular_graphics
 'SHELXTL (Sheldrick, Acta Cryst., 2008, A64, 112-122)'
_computing_publication_material
 'SHELXTL (Sheldrick, Acta Cryst., 2008, A64, 112-122)'
_refine_special_details
;
 Refinement of F^2^ against ALL reflections.  The weighted R-factor wR and 
 goodness of fit S are based on F^2^, conventional R-factors R are based 
 on F, with F set to zero for negative F^2^. The threshold expression of 
 F^2^ > 2sigma(F^2^) is used only for calculating R-factors(gt) etc. and is 
 not relevant to the choice of reflections for refinement.  R-factors based 
 on F^2^ are statistically about twice as large as those based on F, and R- 
 factors based on ALL data will be even larger.
;
_refine_ls_structure_factor_coef  Fsqd
_refine_ls_matrix_type            full
_refine_ls_weighting_scheme       calc
_refine_ls_weighting_details
'w=1/[\s^2^(Fo^2^)+(0.0438P)^2^+0.8213P] where P=(Fo^2^+2Fc^2^)/3'
_atom_sites_solution_primary      direct
_atom_sites_solution_secondary    difmap
_atom_sites_solution_hydrogens    difmap
_refine_ls_hydrogen_treatment     refall
_refine_ls_extinction_method      none
_refine_ls_extinction_coef        .
_refine_ls_number_reflns          13390
_refine_ls_number_parameters      449
_refine_ls_number_restraints      0
_refine_ls_R_factor_all           0.0932
_refine_ls_R_factor_gt            0.0515
_refine_ls_wR_factor_ref          0.1266
_refine_ls_wR_factor_gt           0.1053
_refine_ls_goodness_of_fit_ref    1.061
_refine_ls_restrained_S_all       1.061
_refine_ls_shift/su_max           0.002
_refine_ls_shift/su_mean          0.000
 
loop_
 _atom_site_label
 _atom_site_type_symbol
 _atom_site_fract_x
 _atom_site_fract_y
 _atom_site_fract_z
 _atom_site_U_iso_or_equiv
 _atom_site_adp_type
 _atom_site_occupancy
 _atom_site_site_symmetry_order  
 _atom_site_calc_flag
 _atom_site_refinement_flags_posn
 _atom_site_refinement_flags_adp
 _atom_site_refinement_flags_occupancy
 _atom_site_disorder_assembly
 _atom_site_disorder_group
Cl1 Cl 0.57483(2) 0.53429(3) 0.35574(2) 0.02336(6) Uani 1 1 d . . . . .
N1 N 0.65886(6) 0.48088(8) 0.55348(6) 0.01557(15) Uani 1 1 d . . . . .
H1 H 0.6301(11) 0.5028(16) 0.4899(14) 0.038(5) Uiso 1 1 d . . . . .
C1 C 0.63085(7) 0.36296(9) 0.58388(7) 0.01578(17) Uani 1 1 d . . . . .
H1A H 0.5731(9) 0.3686(12) 0.5922(10) 0.012(3) Uiso 1 1 d . . . . .
H1B H 0.6427(10) 0.3089(13) 0.5313(11) 0.022(4) Uiso 1 1 d . . . . .
C2 C 0.67726(6) 0.32766(9) 0.68181(7) 0.01403(16) Uani 1 1 d . . . . .
C3 C 0.64900(7) 0.20751(10) 0.71239(9) 0.01944(19) Uani 1 1 d . . . . .
H3A H 0.6710(10) 0.1874(14) 0.7797(12) 0.027(4) Uiso 1 1 d . . . . .
H3B H 0.6691(11) 0.1500(16) 0.6672(13) 0.036(5) Uiso 1 1 d . . . . .
H3C H 0.5884(10) 0.2031(14) 0.7091(12) 0.025(4) Uiso 1 1 d . . . . .
C4 C 0.74881(7) 0.47932(10) 0.53999(7) 0.01653(18) Uani 1 1 d . . . . .
H4A H 0.7647(9) 0.5581(13) 0.5205(11) 0.018(4) Uiso 1 1 d . . . . .
H4B H 0.7576(9) 0.4211(13) 0.4895(11) 0.016(3) Uiso 1 1 d . . . . .
C5 C 0.79511(6) 0.44492(9) 0.63855(7) 0.01470(17) Uani 1 1 d . . . . .
C6 C 0.88640(7) 0.44432(11) 0.62261(8) 0.01919(19) Uani 1 1 d . . . . .
H6A H 0.9182(10) 0.4202(14) 0.6817(12) 0.026(4) Uiso 1 1 d . . . . .
H6B H 0.8960(10) 0.3897(14) 0.5684(12) 0.026(4) Uiso 1 1 d . . . . .
H6C H 0.9035(10) 0.5226(14) 0.6031(12) 0.027(4) Uiso 1 1 d . . . . .
C8 C 0.68698(6) 0.53541(9) 0.72991(7) 0.01386(16) Uani 1 1 d . . . . .
C9 C 0.66860(8) 0.62541(10) 0.80822(8) 0.01977(19) Uani 1 1 d . . . . .
H9A H 0.6868(10) 0.5983(14) 0.8742(12) 0.025(4) Uiso 1 1 d . . . . .
H9B H 0.6096(10) 0.6414(14) 0.8070(11) 0.022(4) Uiso 1 1 d . . . . .
H9C H 0.6973(10) 0.6972(15) 0.7945(12) 0.031(4) Uiso 1 1 d . . . . .
C7 C 0.64067(7) 0.56833(9) 0.63133(7) 0.01576(17) Uani 1 1 d . . . . .
H7A H 0.5813(9) 0.5665(13) 0.6377(11) 0.017(3) Uiso 1 1 d . . . . .
H7B H 0.6595(9) 0.6437(13) 0.6093(11) 0.017(3) Uiso 1 1 d . . . . .
N2 N 0.76543(5) 0.32660(8) 0.66281(6) 0.01415(15) Uani 1 1 d . . . . .
N3 N 0.81346(6) 0.27321(8) 0.74100(6) 0.01549(15) Uani 1 1 d . . . . .
H3 H 0.8068(11) 0.2933(15) 0.8042(13) 0.030(4) Uiso 1 1 d . . . . .
C10 C 0.86219(6) 0.18192(9) 0.72090(7) 0.01524(17) Uani 1 1 d . . . . .
O1 O 0.86929(5) 0.14253(7) 0.63682(6) 0.01942(15) Uani 1 1 d . . . . .
C11 C 0.91005(7) 0.13395(10) 0.81234(8) 0.01901(19) Uani 1 1 d . . . . .
H11A H 0.8939(10) 0.1744(14) 0.8741(12) 0.026(4) Uiso 1 1 d . . . . .
H11B H 0.9687(10) 0.1500(14) 0.8045(12) 0.026(4) Uiso 1 1 d . . . . .
C12 C 0.89739(9) 0.00307(11) 0.82401(10) 0.0251(2) Uani 1 1 d . . . . .
H12A H 0.8389(11) -0.0139(15) 0.8306(12) 0.029(4) Uiso 1 1 d . . . . .
H12B H 0.9281(11) -0.0250(15) 0.8848(14) 0.035(5) Uiso 1 1 d . . . . .
H12C H 0.9145(10) -0.0391(14) 0.7656(12) 0.026(4) Uiso 1 1 d . . . . .
N4 N 0.77514(5) 0.53501(8) 0.71202(6) 0.01399(14) Uani 1 1 d . . . . .
N5 N 0.82555(6) 0.53040(8) 0.80104(7) 0.01588(15) Uani 1 1 d . . . . .
H5 H 0.8160(10) 0.4782(15) 0.8452(13) 0.029(4) Uiso 1 1 d . . . . .
C13 C 0.87873(7) 0.61901(10) 0.82256(8) 0.01827(19) Uani 1 1 d . . . . .
O2 O 0.88562(6) 0.70399(8) 0.76815(7) 0.02549(18) Uani 1 1 d . . . . .
C14 C 0.93236(8) 0.59970(11) 0.91764(9) 0.0227(2) Uani 1 1 d . . . . .
H14A H 0.9850(11) 0.5669(15) 0.8974(13) 0.032(4) Uiso 1 1 d . . . . .
H14B H 0.9077(11) 0.5409(15) 0.9596(13) 0.034(5) Uiso 1 1 d . . . . .
C15 C 0.94982(10) 0.71155(13) 0.97567(11) 0.0330(3) Uani 1 1 d . . . . .
H15A H 0.9873(13) 0.6940(18) 1.0355(16) 0.052(6) Uiso 1 1 d . . . . .
H15B H 0.8996(12) 0.7426(16) 0.9981(14) 0.037(5) Uiso 1 1 d . . . . .
H15C H 0.9741(11) 0.7689(16) 0.9331(13) 0.036(5) Uiso 1 1 d . . . . .
N6 N 0.66487(5) 0.41505(8) 0.76293(6) 0.01370(14) Uani 1 1 d . . . . .
N7 N 0.58326(6) 0.41092(8) 0.79179(6) 0.01596(15) Uani 1 1 d . . . . .
H7 H 0.5405(11) 0.4229(15) 0.7486(13) 0.032(4) Uiso 1 1 d . . . . .
C16 C 0.56734(6) 0.39155(9) 0.88795(7) 0.01530(17) Uani 1 1 d . . . . .
O3 O 0.62110(5) 0.37804(8) 0.95598(6) 0.01950(15) Uani 1 1 d . . . . .
C17 C 0.47625(7) 0.38829(10) 0.90520(8) 0.01770(18) Uani 1 1 d . . . . .
H17A H 0.4451(10) 0.3653(14) 0.8444(12) 0.025(4) Uiso 1 1 d . . . . .
H17B H 0.4597(10) 0.4680(15) 0.9183(12) 0.028(4) Uiso 1 1 d . . . . .
C18 C 0.45806(7) 0.30709(10) 0.99019(8) 0.01866(19) Uani 1 1 d . . . . .
H18A H 0.4865(10) 0.3333(14) 1.0520(12) 0.026(4) Uiso 1 1 d . . . . .
H18B H 0.3981(10) 0.3054(14) 0.9982(12) 0.025(4) Uiso 1 1 d . . . . .
H18C H 0.4754(9) 0.2272(14) 0.9751(11) 0.021(4) Uiso 1 1 d . . . . .
O4 O 0.76700(7) 0.77227(9) 0.60515(8) 0.0329(2) Uani 1 1 d . . . . .
H4 H 0.8008(13) 0.7470(19) 0.6517(16) 0.053(6) Uiso 1 1 d . . . . .
C19 C 0.76147(12) 0.89458(13) 0.61590(13) 0.0384(4) Uani 1 1 d . . . . .
H19A H 0.7372(13) 0.9154(19) 0.6815(17) 0.059(6) Uiso 1 1 d . . . . .
H19B H 0.7252(12) 0.9243(17) 0.5579(15) 0.045(5) Uiso 1 1 d . . . . .
H19C H 0.8164(14) 0.9304(19) 0.6166(16) 0.053(6) Uiso 1 1 d . . . . .
O5 O 0.78962(5) 0.34362(8) 0.94511(6) 0.01928(15) Uani 1 1 d . . . . .
H5A H 0.8093(13) 0.3350(18) 1.0052(16) 0.050(6) Uiso 1 1 d . . . . .
H5B H 0.7382(13) 0.3532(17) 0.9472(14) 0.045(5) Uiso 1 1 d . . . . .
 
loop_
 _atom_site_aniso_label
 _atom_site_aniso_U_11
 _atom_site_aniso_U_22
 _atom_site_aniso_U_33
 _atom_site_aniso_U_23
 _atom_site_aniso_U_13
 _atom_site_aniso_U_12
Cl1 0.02092(12) 0.03490(15) 0.01380(10) 0.00095(10) -0.00241(8) 0.00840(10)
N1 0.0172(4) 0.0175(4) 0.0118(3) 0.0017(3) -0.0007(3) 0.0010(3)
C1 0.0172(4) 0.0159(4) 0.0139(4) -0.0003(3) -0.0012(3) -0.0005(3)
C2 0.0153(4) 0.0131(4) 0.0135(4) 0.0004(3) -0.0005(3) 0.0005(3)
C3 0.0220(5) 0.0150(4) 0.0212(5) 0.0017(4) -0.0004(4) -0.0016(4)
C4 0.0173(4) 0.0193(5) 0.0131(4) 0.0022(3) 0.0019(3) 0.0009(3)
C5 0.0161(4) 0.0159(4) 0.0121(3) 0.0007(3) 0.0012(3) 0.0006(3)
C6 0.0166(4) 0.0234(5) 0.0179(4) 0.0014(4) 0.0032(3) 0.0007(4)
C8 0.0151(4) 0.0130(4) 0.0133(4) 0.0003(3) 0.0001(3) 0.0005(3)
C9 0.0234(5) 0.0180(5) 0.0180(4) -0.0040(4) 0.0018(4) 0.0018(4)
C7 0.0174(4) 0.0146(4) 0.0151(4) 0.0019(3) 0.0000(3) 0.0025(3)
N2 0.0154(4) 0.0139(3) 0.0129(3) 0.0017(3) -0.0008(3) 0.0021(3)
N3 0.0182(4) 0.0157(4) 0.0123(3) 0.0004(3) -0.0011(3) 0.0039(3)
C10 0.0159(4) 0.0145(4) 0.0150(4) -0.0001(3) -0.0011(3) 0.0005(3)
O1 0.0222(4) 0.0195(4) 0.0162(3) -0.0029(3) -0.0008(3) 0.0054(3)
C11 0.0208(5) 0.0187(5) 0.0170(4) 0.0000(4) -0.0031(4) 0.0045(4)
C12 0.0306(6) 0.0200(5) 0.0239(5) 0.0042(4) -0.0032(5) 0.0041(4)
N4 0.0147(3) 0.0153(4) 0.0118(3) -0.0004(3) -0.0008(3) 0.0003(3)
N5 0.0176(4) 0.0162(4) 0.0135(3) 0.0010(3) -0.0017(3) -0.0026(3)
C13 0.0169(4) 0.0179(4) 0.0198(4) -0.0003(4) -0.0005(4) -0.0020(4)
O2 0.0278(4) 0.0205(4) 0.0274(4) 0.0056(3) -0.0043(3) -0.0079(3)
C14 0.0217(5) 0.0233(5) 0.0222(5) -0.0002(4) -0.0058(4) -0.0049(4)
C15 0.0382(7) 0.0312(7) 0.0284(6) -0.0065(5) -0.0078(6) -0.0096(6)
N6 0.0138(3) 0.0147(4) 0.0128(3) 0.0003(3) 0.0016(3) 0.0002(3)
N7 0.0135(4) 0.0218(4) 0.0126(3) 0.0018(3) 0.0003(3) 0.0003(3)
C16 0.0161(4) 0.0154(4) 0.0144(4) 0.0021(3) 0.0008(3) -0.0001(3)
O3 0.0163(3) 0.0280(4) 0.0139(3) 0.0048(3) -0.0010(3) 0.0000(3)
C17 0.0156(4) 0.0218(5) 0.0158(4) 0.0021(4) 0.0016(3) 0.0004(4)
C18 0.0183(5) 0.0198(5) 0.0180(4) 0.0012(4) 0.0018(4) -0.0029(4)
O4 0.0416(6) 0.0243(4) 0.0313(5) 0.0074(4) -0.0088(4) -0.0091(4)
C19 0.0511(9) 0.0253(6) 0.0363(7) 0.0073(6) -0.0155(7) -0.0124(6)
O5 0.0182(4) 0.0261(4) 0.0134(3) 0.0010(3) 0.0000(3) 0.0014(3)
 
_geom_special_details
;
 All esds (except the esd in the dihedral angle between two l.s. planes)
 are estimated using the full covariance matrix.  The cell esds are taken
 into account individually in the estimation of esds in distances, angles
 and torsion angles; correlations between esds in cell parameters are only
 used when they are defined by crystal symmetry.  An approximate (isotropic)
 treatment of cell esds is used for estimating esds involving l.s. planes.
;
 
loop_
 _geom_bond_atom_site_label_1
 _geom_bond_atom_site_label_2
 _geom_bond_distance
 _geom_bond_site_symmetry_2
 _geom_bond_publ_flag
N1 C4 1.4858(14) . ?
N1 C7 1.4906(14) . ?
N1 C1 1.4920(14) . ?
N1 H1 0.978(19) . ?
C1 C2 1.5255(14) . ?
C1 H1A 0.955(14) . ?
C1 H1B 0.967(15) . ?
C2 N2 1.4728(13) . ?
C2 N6 1.5018(13) . ?
C2 C3 1.5173(15) . ?
C3 H3A 0.976(17) . ?
C3 H3B 0.966(18) . ?
C3 H3C 0.986(16) . ?
C4 C5 1.5292(14) . ?
C4 H4A 0.980(15) . ?
C4 H4B 0.968(15) . ?
C5 N4 1.4778(13) . ?
C5 N2 1.4832(13) . ?
C5 C6 1.5136(15) . ?
C6 H6A 0.958(16) . ?
C6 H6B 0.980(16) . ?
C6 H6C 0.980(17) . ?
C8 N4 1.4690(13) . ?
C8 N6 1.5003(13) . ?
C8 C9 1.5156(14) . ?
C8 C7 1.5251(14) . ?
C9 H9A 0.965(16) . ?
C9 H9B 0.976(16) . ?
C9 H9C 0.970(17) . ?
C7 H7A 0.976(15) . ?
C7 H7B 0.969(15) . ?
N2 N3 1.4059(12) . ?
N3 C10 1.3507(13) . ?
N3 H3 0.892(17) . ?
C10 O1 1.2266(12) . ?
C10 C11 1.5120(14) . ?
C11 C12 1.5242(17) . ?
C11 H11A 0.999(16) . ?
C11 H11B 0.984(16) . ?
C12 H12A 0.981(17) . ?
C12 H12B 0.982(18) . ?
C12 H12C 0.976(17) . ?
N4 N5 1.4040(12) . ?
N5 C13 1.3532(14) . ?
N5 H5 0.863(17) . ?
C13 O2 1.2266(14) . ?
C13 C14 1.5129(16) . ?
C14 C15 1.5172(18) . ?
C14 H14A 0.990(18) . ?
C14 H14B 0.980(18) . ?
C15 H15A 1.00(2) . ?
C15 H15B 0.958(19) . ?
C15 H15C 0.971(19) . ?
N6 N7 1.4073(12) . ?
N7 C16 1.3496(13) . ?
N7 H7 0.886(17) . ?
C16 O3 1.2312(12) . ?
C16 C17 1.5147(15) . ?
C17 C18 1.5153(15) . ?
C17 H17A 0.968(16) . ?
C17 H17B 0.973(17) . ?
C18 H18A 0.970(16) . ?
C18 H18B 0.989(16) . ?
C18 H18C 0.983(16) . ?
O4 C19 1.4133(19) . ?
O4 H4 0.86(2) . ?
C19 H19A 1.02(2) . ?
C19 H19B 1.00(2) . ?
C19 H19C 0.98(2) . ?
O5 H5A 0.85(2) . ?
O5 H5B 0.85(2) . ?
 
loop_
 _geom_angle_atom_site_label_1
 _geom_angle_atom_site_label_2
 _geom_angle_atom_site_label_3
 _geom_angle
 _geom_angle_site_symmetry_1
 _geom_angle_site_symmetry_3
 _geom_angle_publ_flag
C4 N1 C7 109.59(8) . . ?
C4 N1 C1 110.05(8) . . ?
C7 N1 C1 109.90(8) . . ?
C4 N1 H1 108.4(11) . . ?
C7 N1 H1 109.4(11) . . ?
C1 N1 H1 109.5(11) . . ?
N1 C1 C2 109.43(8) . . ?
N1 C1 H1A 106.9(8) . . ?
C2 C1 H1A 110.6(8) . . ?
N1 C1 H1B 107.6(9) . . ?
C2 C1 H1B 110.3(9) . . ?
H1A C1 H1B 111.9(12) . . ?
N2 C2 N6 107.99(8) . . ?
N2 C2 C3 110.77(8) . . ?
N6 C2 C3 110.67(8) . . ?
N2 C2 C1 106.62(8) . . ?
N6 C2 C1 111.33(8) . . ?
C3 C2 C1 109.38(8) . . ?
C2 C3 H3A 111.4(10) . . ?
C2 C3 H3B 109.2(11) . . ?
H3A C3 H3B 107.4(14) . . ?
C2 C3 H3C 110.8(9) . . ?
H3A C3 H3C 109.6(13) . . ?
H3B C3 H3C 108.4(14) . . ?
N1 C4 C5 109.34(8) . . ?
N1 C4 H4A 107.4(9) . . ?
C5 C4 H4A 110.1(9) . . ?
N1 C4 H4B 106.6(9) . . ?
C5 C4 H4B 109.8(9) . . ?
H4A C4 H4B 113.4(12) . . ?
N4 C5 N2 113.86(8) . . ?
N4 C5 C6 110.95(9) . . ?
N2 C5 C6 111.28(9) . . ?
N4 C5 C4 106.15(8) . . ?
N2 C5 C4 106.04(8) . . ?
C6 C5 C4 108.15(8) . . ?
C5 C6 H6A 111.5(10) . . ?
C5 C6 H6B 108.3(10) . . ?
H6A C6 H6B 109.0(13) . . ?
C5 C6 H6C 109.4(10) . . ?
H6A C6 H6C 109.7(14) . . ?
H6B C6 H6C 109.0(13) . . ?
N4 C8 N6 107.49(8) . . ?
N4 C8 C9 110.72(8) . . ?
N6 C8 C9 111.11(8) . . ?
N4 C8 C7 106.95(8) . . ?
N6 C8 C7 111.65(8) . . ?
C9 C8 C7 108.84(8) . . ?
C8 C9 H9A 110.6(10) . . ?
C8 C9 H9B 110.8(9) . . ?
H9A C9 H9B 108.6(13) . . ?
C8 C9 H9C 109.1(10) . . ?
H9A C9 H9C 108.9(14) . . ?
H9B C9 H9C 108.8(14) . . ?
N1 C7 C8 109.31(8) . . ?
N1 C7 H7A 106.9(9) . . ?
C8 C7 H7A 110.8(8) . . ?
N1 C7 H7B 107.8(9) . . ?
C8 C7 H7B 109.7(9) . . ?
H7A C7 H7B 112.4(12) . . ?
N3 N2 C2 112.00(8) . . ?
N3 N2 C5 112.88(8) . . ?
C2 N2 C5 111.40(8) . . ?
C10 N3 N2 119.57(8) . . ?
C10 N3 H3 119.9(11) . . ?
N2 N3 H3 120.0(11) . . ?
O1 C10 N3 124.08(9) . . ?
O1 C10 C11 122.45(9) . . ?
N3 C10 C11 113.45(9) . . ?
C10 C11 C12 112.06(9) . . ?
C10 C11 H11A 110.7(9) . . ?
C12 C11 H11A 109.1(9) . . ?
C10 C11 H11B 107.2(9) . . ?
C12 C11 H11B 109.5(9) . . ?
H11A C11 H11B 108.1(13) . . ?
C11 C12 H12A 110.1(10) . . ?
C11 C12 H12B 110.1(10) . . ?
H12A C12 H12B 107.7(14) . . ?
C11 C12 H12C 111.0(10) . . ?
H12A C12 H12C 107.6(14) . . ?
H12B C12 H12C 110.3(14) . . ?
N5 N4 C8 112.55(8) . . ?
N5 N4 C5 113.48(8) . . ?
C8 N4 C5 111.73(8) . . ?
C13 N5 N4 118.86(9) . . ?
C13 N5 H5 121.1(11) . . ?
N4 N5 H5 119.2(11) . . ?
O2 C13 N5 123.48(10) . . ?
O2 C13 C14 123.17(10) . . ?
N5 C13 C14 113.27(10) . . ?
C13 C14 C15 112.74(11) . . ?
C13 C14 H14A 106.6(10) . . ?
C15 C14 H14A 109.0(10) . . ?
C13 C14 H14B 110.4(10) . . ?
C15 C14 H14B 110.9(10) . . ?
H14A C14 H14B 106.8(14) . . ?
C14 C15 H15A 109.0(12) . . ?
C14 C15 H15B 109.9(11) . . ?
H15A C15 H15B 108.2(16) . . ?
C14 C15 H15C 110.0(11) . . ?
H15A C15 H15C 111.1(16) . . ?
H15B C15 H15C 108.7(15) . . ?
N7 N6 C8 111.13(8) . . ?
N7 N6 C2 110.49(8) . . ?
C8 N6 C2 110.74(7) . . ?
C16 N7 N6 120.74(8) . . ?
C16 N7 H7 117.3(11) . . ?
N6 N7 H7 121.9(11) . . ?
O3 C16 N7 123.84(10) . . ?
O3 C16 C17 122.56(9) . . ?
N7 C16 C17 113.60(9) . . ?
C16 C17 C18 111.76(9) . . ?
C16 C17 H17A 110.0(9) . . ?
C18 C17 H17A 110.4(10) . . ?
C16 C17 H17B 106.9(10) . . ?
C18 C17 H17B 111.8(10) . . ?
H17A C17 H17B 105.8(13) . . ?
C17 C18 H18A 110.2(10) . . ?
C17 C18 H18B 109.7(9) . . ?
H18A C18 H18B 109.4(13) . . ?
C17 C18 H18C 110.2(9) . . ?
H18A C18 H18C 109.7(13) . . ?
H18B C18 H18C 107.6(13) . . ?
C19 O4 H4 107.7(15) . . ?
O4 C19 H19A 110.6(13) . . ?
O4 C19 H19B 107.2(11) . . ?
H19A C19 H19B 110.4(17) . . ?
O4 C19 H19C 110.6(13) . . ?
H19A C19 H19C 107.4(18) . . ?
H19B C19 H19C 110.6(17) . . ?
H5A O5 H5B 107.1(18) . . ?
 
loop_
 _geom_torsion_atom_site_label_1
 _geom_torsion_atom_site_label_2
 _geom_torsion_atom_site_label_3
 _geom_torsion_atom_site_label_4
 _geom_torsion
 _geom_torsion_site_symmetry_1
 _geom_torsion_site_symmetry_2
 _geom_torsion_site_symmetry_3
 _geom_torsion_site_symmetry_4
 _geom_torsion_publ_flag
C4 N1 C1 C2 59.60(10) . . . . ?
C7 N1 C1 C2 -61.18(10) . . . . ?
N1 C1 C2 N2 -59.92(10) . . . . ?
N1 C1 C2 N6 57.64(11) . . . . ?
N1 C1 C2 C3 -179.74(8) . . . . ?
C7 N1 C4 C5 60.82(11) . . . . ?
C1 N1 C4 C5 -60.14(10) . . . . ?
N1 C4 C5 N4 -60.76(10) . . . . ?
N1 C4 C5 N2 60.67(10) . . . . ?
N1 C4 C5 C6 -179.88(9) . . . . ?
C4 N1 C7 C8 -60.12(10) . . . . ?
C1 N1 C7 C8 60.94(11) . . . . ?
N4 C8 C7 N1 59.87(10) . . . . ?
N6 C8 C7 N1 -57.45(11) . . . . ?
C9 C8 C7 N1 179.53(9) . . . . ?
N6 C2 N2 N3 72.13(10) . . . . ?
C3 C2 N2 N3 -49.21(11) . . . . ?
C1 C2 N2 N3 -168.13(8) . . . . ?
N6 C2 N2 C5 -55.37(10) . . . . ?
C3 C2 N2 C5 -176.71(8) . . . . ?
C1 C2 N2 C5 64.37(10) . . . . ?
N4 C5 N2 N3 -75.29(10) . . . . ?
C6 C5 N2 N3 51.00(11) . . . . ?
C4 C5 N2 N3 168.38(8) . . . . ?
N4 C5 N2 C2 51.73(10) . . . . ?
C6 C5 N2 C2 178.02(8) . . . . ?
C4 C5 N2 C2 -64.60(10) . . . . ?
C2 N2 N3 C10 123.63(10) . . . . ?
C5 N2 N3 C10 -109.67(10) . . . . ?
N2 N3 C10 O1 1.72(16) . . . . ?
N2 N3 C10 C11 179.94(9) . . . . ?
O1 C10 C11 C12 -55.03(15) . . . . ?
N3 C10 C11 C12 126.71(11) . . . . ?
N6 C8 N4 N5 -72.66(10) . . . . ?
C9 C8 N4 N5 48.88(11) . . . . ?
C7 C8 N4 N5 167.32(8) . . . . ?
N6 C8 N4 C5 56.39(10) . . . . ?
C9 C8 N4 C5 177.92(8) . . . . ?
C7 C8 N4 C5 -63.63(10) . . . . ?
N2 C5 N4 N5 76.10(10) . . . . ?
C6 C5 N4 N5 -50.36(11) . . . . ?
C4 C5 N4 N5 -167.63(8) . . . . ?
N2 C5 N4 C8 -52.45(11) . . . . ?
C6 C5 N4 C8 -178.92(8) . . . . ?
C4 C5 N4 C8 63.81(10) . . . . ?
C8 N4 N5 C13 -119.21(10) . . . . ?
C5 N4 N5 C13 112.65(11) . . . . ?
N4 N5 C13 O2 -0.11(17) . . . . ?
N4 N5 C13 C14 -176.86(9) . . . . ?
O2 C13 C14 C15 39.05(17) . . . . ?
N5 C13 C14 C15 -144.18(12) . . . . ?
N4 C8 N6 N7 173.81(7) . . . . ?
C9 C8 N6 N7 52.52(11) . . . . ?
C7 C8 N6 N7 -69.20(10) . . . . ?
N4 C8 N6 C2 -62.98(9) . . . . ?
C9 C8 N6 C2 175.73(8) . . . . ?
C7 C8 N6 C2 54.01(10) . . . . ?
N2 C2 N6 N7 -173.70(7) . . . . ?
C3 C2 N6 N7 -52.29(11) . . . . ?
C1 C2 N6 N7 69.58(10) . . . . ?
N2 C2 N6 C8 62.72(10) . . . . ?
C3 C2 N6 C8 -175.87(8) . . . . ?
C1 C2 N6 C8 -54.00(10) . . . . ?
C8 N6 N7 C16 -113.02(10) . . . . ?
C2 N6 N7 C16 123.63(10) . . . . ?
N6 N7 C16 O3 1.03(16) . . . . ?
N6 N7 C16 C17 -179.20(9) . . . . ?
O3 C16 C17 C18 -31.19(15) . . . . ?
N7 C16 C17 C18 149.04(10) . . . . ?
 
loop_
 _geom_hbond_atom_site_label_D 
 _geom_hbond_atom_site_label_H 
 _geom_hbond_atom_site_label_A 
 _geom_hbond_distance_DH 
 _geom_hbond_distance_HA 
 _geom_hbond_distance_DA 
 _geom_hbond_angle_DHA 
 _geom_hbond_site_symmetry_A 
 _geom_hbond_publ_flag
N1 H1 Cl1  0.978(19) 1.990(19) 2.9658(9) 175.1(16) . yes
N3 H3 O5  0.892(17) 2.011(17) 2.9027(12) 178.0(16) . yes
N5 H5 O5  0.863(17) 2.106(17) 2.9674(12) 176.2(16) . yes
N7 H7 Cl1  0.886(17) 2.318(18) 3.2019(9) 175.4(16) 3_666 yes
O4 H4 O2  0.86(2) 2.07(2) 2.9255(14) 174(2) . yes
O4 H4 N4  0.86(2) 2.60(2) 3.0735(13) 115.8(17) . yes
O5 H5B O3  0.85(2) 1.94(2) 2.7822(12) 178(2) . yes
O5 H5A O1  0.85(2) 1.98(2) 2.8059(11) 164(2) 4_566 yes
 
_refine_diff_density_max    0.486
_refine_diff_density_min   -0.480
_refine_diff_density_rms    0.066

_shelx_res_file
;
TITL ART2639a in P2(1)/c
    ART2639.res
    created by SHELXL-2018/3 at 21:45:27 on 14-Sep-2020
CELL 0.71073  16.26370  11.46670  13.40390  90.0000  93.7393  90.0000
ZERR    4.00   0.00060   0.00040   0.00050   0.0000   0.0008   0.0000
LATT 1
SYMM -x, y+1/2, -z+1/2
SFAC C H N O CL
UNIT 76 160 28 20 4
TEMP -173.15
SIZE 0.14 0.26 0.51
OMIT -4 75.58
LIST 4
L.S. 4
FMAP 2
PLAN 20
ACTA
HTAB N1 Cl1
HTAB N3 O5
HTAB N5 O5
EQIV $1 -x+1, -y+1, -z+1
HTAB N7 Cl1_$1
HTAB O4 O2
HTAB O4 N4
HTAB O5 O3
EQIV $2 x, -y+1/2, z+1/2
HTAB O5 O1_$2
HTAB
BOND $H
CONF
WGHT    0.043800    0.821300
FVAR       0.16128
CL1   5    0.574826    0.534293    0.355743    11.00000    0.02092    0.03490 =
         0.01380    0.00095   -0.00241    0.00840
N1    3    0.658861    0.480882    0.553485    11.00000    0.01722    0.01751 =
         0.01176    0.00168   -0.00068    0.00103
H1    2    0.630128    0.502759    0.489876    11.00000    0.03752
C1    1    0.630853    0.362959    0.583878    11.00000    0.01725    0.01588 =
         0.01392   -0.00032   -0.00118   -0.00049
H1A   2    0.573123    0.368642    0.592236    11.00000    0.01193
H1B   2    0.642701    0.308943    0.531315    11.00000    0.02175
C2    1    0.677259    0.327663    0.681810    11.00000    0.01525    0.01310 =
         0.01353    0.00044   -0.00051    0.00045
C3    1    0.649003    0.207506    0.712388    11.00000    0.02195    0.01496 =
         0.02116    0.00171   -0.00037   -0.00162
H3A   2    0.671016    0.187402    0.779652    11.00000    0.02724
H3B   2    0.669081    0.150038    0.667173    11.00000    0.03574
H3C   2    0.588360    0.203096    0.709101    11.00000    0.02460
C4    1    0.748805    0.479315    0.539985    11.00000    0.01728    0.01932 =
         0.01311    0.00223    0.00192    0.00092
H4A   2    0.764678    0.558146    0.520542    11.00000    0.01799
H4B   2    0.757600    0.421109    0.489475    11.00000    0.01632
C5    1    0.795115    0.444924    0.638554    11.00000    0.01613    0.01588 =
         0.01214    0.00074    0.00121    0.00058
C6    1    0.886396    0.444321    0.622613    11.00000    0.01660    0.02338 =
         0.01786    0.00137    0.00318    0.00069
H6A   2    0.918197    0.420245    0.681697    11.00000    0.02643
H6B   2    0.896032    0.389672    0.568387    11.00000    0.02626
H6C   2    0.903488    0.522585    0.603087    11.00000    0.02733
C8    1    0.686983    0.535413    0.729908    11.00000    0.01511    0.01303 =
         0.01333    0.00028    0.00014    0.00053
C9    1    0.668605    0.625409    0.808221    11.00000    0.02337    0.01796 =
         0.01803   -0.00402    0.00176    0.00183
H9A   2    0.686834    0.598298    0.874182    11.00000    0.02500
H9B   2    0.609626    0.641439    0.806995    11.00000    0.02199
H9C   2    0.697341    0.697196    0.794475    11.00000    0.03063
C7    1    0.640670    0.568326    0.631332    11.00000    0.01742    0.01464 =
         0.01507    0.00190   -0.00002    0.00253
H7A   2    0.581265    0.566512    0.637726    11.00000    0.01700
H7B   2    0.659513    0.643665    0.609309    11.00000    0.01708
N2    3    0.765434    0.326603    0.662813    11.00000    0.01545    0.01386 =
         0.01291    0.00173   -0.00077    0.00212
N3    3    0.813461    0.273207    0.741003    11.00000    0.01821    0.01568 =
         0.01230    0.00037   -0.00108    0.00390
H3    2    0.806792    0.293291    0.804225    11.00000    0.03049
C10   1    0.862190    0.181916    0.720903    11.00000    0.01588    0.01454 =
         0.01501   -0.00007   -0.00110    0.00051
O1    4    0.869295    0.142529    0.636823    11.00000    0.02224    0.01954 =
         0.01621   -0.00293   -0.00083    0.00537
C11   1    0.910049    0.133948    0.812341    11.00000    0.02075    0.01869 =
         0.01702   -0.00002   -0.00312    0.00452
H11A  2    0.893867    0.174402    0.874099    11.00000    0.02627
H11B  2    0.968725    0.150047    0.804478    11.00000    0.02589
C12   1    0.897393    0.003068    0.824007    11.00000    0.03058    0.02003 =
         0.02391    0.00423   -0.00320    0.00406
H12A  2    0.838890   -0.013922    0.830649    11.00000    0.02919
H12B  2    0.928145   -0.025006    0.884830    11.00000    0.03472
H12C  2    0.914481   -0.039092    0.765596    11.00000    0.02619
N4    3    0.775137    0.535006    0.712020    11.00000    0.01469    0.01530 =
         0.01176   -0.00043   -0.00079    0.00031
N5    3    0.825552    0.530405    0.801037    11.00000    0.01765    0.01617 =
         0.01347    0.00101   -0.00173   -0.00260
H5    2    0.816032    0.478159    0.845168    11.00000    0.02850
C13   1    0.878734    0.619014    0.822561    11.00000    0.01695    0.01790 =
         0.01976   -0.00028   -0.00046   -0.00205
O2    4    0.885625    0.703994    0.768152    11.00000    0.02776    0.02053 =
         0.02739    0.00562   -0.00426   -0.00791
C14   1    0.932359    0.599698    0.917643    11.00000    0.02175    0.02329 =
         0.02221   -0.00021   -0.00579   -0.00487
H14A  2    0.985023    0.566852    0.897393    11.00000    0.03231
H14B  2    0.907726    0.540875    0.959585    11.00000    0.03414
C15   1    0.949823    0.711551    0.975674    11.00000    0.03818    0.03121 =
         0.02843   -0.00652   -0.00778   -0.00962
H15A  2    0.987301    0.693981    1.035549    11.00000    0.05188
H15B  2    0.899557    0.742563    0.998124    11.00000    0.03745
H15C  2    0.974062    0.768911    0.933134    11.00000    0.03559
N6    3    0.664869    0.415045    0.762927    11.00000    0.01379    0.01465 =
         0.01276    0.00032    0.00163    0.00017
N7    3    0.583263    0.410922    0.791785    11.00000    0.01347    0.02177 =
         0.01256    0.00179    0.00030    0.00033
H7    2    0.540543    0.422916    0.748565    11.00000    0.03183
C16   1    0.567344    0.391546    0.887954    11.00000    0.01608    0.01544 =
         0.01436    0.00211    0.00080   -0.00014
O3    4    0.621103    0.378041    0.955980    11.00000    0.01631    0.02799 =
         0.01394    0.00477   -0.00103   -0.00002
C17   1    0.476252    0.388288    0.905202    11.00000    0.01557    0.02179 =
         0.01580    0.00210    0.00159    0.00043
H17A  2    0.445127    0.365320    0.844396    11.00000    0.02512
H17B  2    0.459659    0.468015    0.918338    11.00000    0.02813
C18   1    0.458065    0.307090    0.990194    11.00000    0.01827    0.01982 =
         0.01797    0.00116    0.00178   -0.00291
H18A  2    0.486518    0.333343    1.052036    11.00000    0.02591
H18B  2    0.398079    0.305368    0.998241    11.00000    0.02537
H18C  2    0.475429    0.227228    0.975108    11.00000    0.02135
O4    4    0.766998    0.772270    0.605152    11.00000    0.04155    0.02426 =
         0.03132    0.00736   -0.00883   -0.00914
H4    2    0.800798    0.746995    0.651739    11.00000    0.05317
C19   1    0.761467    0.894580    0.615901    11.00000    0.05114    0.02529 =
         0.03628    0.00733   -0.01546   -0.01237
H19A  2    0.737165    0.915369    0.681456    11.00000    0.05948
H19B  2    0.725248    0.924277    0.557949    11.00000    0.04494
H19C  2    0.816413    0.930434    0.616567    11.00000    0.05281
O5    4    0.789623    0.343617    0.945113    11.00000    0.01822    0.02605 =
         0.01343    0.00103   -0.00003    0.00140
H5A   2    0.809320    0.334960    1.005234    11.00000    0.04985
H5B   2    0.738229    0.353196    0.947242    11.00000    0.04484
HKLF 4


REM  ART2639a in P2(1)/c
REM wR2 = 0.126573, GooF = S = 1.06130, Restrained GooF = 1.06130 for all data
REM R1 = 0.051523 for 9031 Fo > 4sig(Fo) and 0.093153 for all 13390 data
REM 449 parameters refined using 0 restraints

END

WGHT      0.0438      0.8213

REM Instructions for potential hydrogen bonds
HTAB N1 Cl1
HTAB C1 Cl1_$1
EQIV $3 x, -y+1/2, z-1/2
HTAB C1 O3_$3
HTAB C7 Cl1_$1
HTAB C7 O4
HTAB N3 O5
HTAB N5 O5
EQIV $4 -x+2, y+1/2, -z+3/2
HTAB C14 O1_$4
HTAB N7 Cl1_$1
HTAB C17 Cl1_$1
HTAB O4 N4
HTAB O4 O2
EQIV $5 x, y+1, z
HTAB C19 O1_$5
HTAB O5 O1_$2
HTAB O5 O3

REM Highest difference peak  0.486,  deepest hole -0.480,  1-sigma level  0.066
Q1    1   0.5194  0.3938  0.8940  11.00000  0.05    0.49
Q2    1   0.7306  0.5387  0.7259  11.00000  0.05    0.47
Q3    1   0.8386  0.4380  0.6327  11.00000  0.05    0.47
Q4    1   0.6676  0.5387  0.6785  11.00000  0.05    0.40
Q5    1   0.6770  0.5811  0.7629  11.00000  0.05    0.37
Q6    1   0.6801  0.3951  0.8029  11.00000  0.05    0.36
Q7    1   0.7687  0.4633  0.5927  11.00000  0.05    0.36
Q8    1   0.7226  0.3234  0.6754  11.00000  0.05    0.35
Q9    1   0.8769  0.1648  0.7667  11.00000  0.05    0.35
Q10   1   0.6783  0.4623  0.7563  11.00000  0.05    0.34
Q11   1   0.6641  0.2713  0.6989  11.00000  0.05    0.32
Q12   1   0.5833  0.4074  0.8333  11.00000  0.05    0.31
Q13   1   0.9072  0.0728  0.8144  11.00000  0.05    0.31
Q14   1   0.6569  0.3438  0.6342  11.00000  0.05    0.30
Q15   1   0.4697  0.3488  0.9404  11.00000  0.05    0.30
Q16   1   0.9010  0.6069  0.8751  11.00000  0.05    0.30
Q17   1   0.7778  0.4831  0.6762  11.00000  0.05    0.29
Q18   1   0.8530  0.2371  0.7248  11.00000  0.05    0.29
Q19   1   0.6124  0.5507  0.2961  11.00000  0.05    0.28
Q20   1   0.4971  0.5355  0.3737  11.00000  0.05    0.27
;
_shelx_res_checksum   21492

_shelx_hkl_file
;
   0   0   2  397.18    5.63
   0   0   2  394.65    5.66
   0   0   2  386.12    5.65
   0   0   2  407.80    5.64
   0   0   2  378.34    5.62
   0   0   3    0.16    0.13
   0   0   3    0.02    0.12
   0   0   3    0.13    0.13
   0   0   3   -0.05    0.12
   0   0   3   -0.01    0.12
   0   0   4   32.00    1.03
   0   0   4   32.29    1.02
   0   0   4   34.08    1.03
   0   0   4   31.30    1.01
   0   0   4   31.54    0.99
   0   0   5    0.18    0.14
   0   0   5    0.05    0.13
   0   0   5   -0.12    0.11
   0   0   6    0.16    0.17
   0   0   6    0.49    0.21
   0   0   6    0.22    0.18
   0   0   6    0.33    0.19
   0   0   6    0.51    0.22
   0   0   7    0.16    0.20
   0   0   7   -0.29    0.13
   0   0   7   -0.01    0.15
   0   0   7    0.04    0.15
   0   0   7   -0.01    0.14
   0   0   8    2.30    0.44
   0   0   8    2.41    0.44
   0   0   8    2.89    0.49
   0   0   8    2.27    0.43
   0   0   8    2.56    0.44
   0   0   9   -0.03    0.18
   0   0   9    0.24    0.21
   0   0   9   -0.23    0.14
   0   0   9    0.05    0.20
   0   0  10   12.17    0.96
   0   0  10   11.79    0.95
   0   0  10   12.02    0.95
   0   0  10   12.59    0.95
   0   0  10   11.79    0.95
   0   0  11    0.31    0.28
   0   0  11   -0.01    0.26
   0   0  11   -0.25    0.25
   0   0  11   -0.06    0.25
   0   0  11    0.24    0.26
   0   0  12   35.34    1.84
   0   0 -12   31.58    1.72
   0   0  12   35.01    1.79
   0   0  12   33.88    1.77
   0   0  12   33.34    1.75
   0   0  13   -0.10    0.29
   0   0  13    0.05    0.27
   0   0  13    0.39    0.35
   0   0  13   -0.07    0.29
   0   0 -13   -0.22    0.31
   0   0 -13    0.06    0.34
   0   0  13    0.51    0.35
   0   0  14    5.44    0.94
   0   0  14    5.07    0.91
   0   0 -14    4.76    0.88
   0   0 -14    5.20    0.89
   0   0  14    4.14    0.79
   0   0  14    5.31    0.90
   0   0  14    5.26    0.91
   0   0  15   -0.45    0.35
   0   0 -15    0.21    0.42
   0   0  15   -0.42    0.31
   0   0 -15   -0.04    0.44
   0   0  15    0.23    0.39
   0   0  15    0.38    0.40
   0   0 -15   -0.03    0.33
   0   0  15   -0.43    0.33
   0   0  16    0.65    0.44
   0   0 -16    0.23    0.40
   0   0  16   -0.07    0.40
   0   0  16   -0.34    0.43
   0   0 -16   -0.41    0.37
   0   0  16    0.32    0.47
   0   0 -16    0.49    0.43
   0   0  16    0.36    0.42
   0   0 -17   -0.13    0.44
   0   0  17   -0.12    0.50
   0   0  17    0.15    0.44
   0   0 -17   -0.67    0.35
   0   0 -17    0.19    0.48
   0   0  17   -0.01    0.47
   0   0  18    1.15    0.78
   0   0 -18    2.68    0.79
   0   0 -18    2.09    0.76
   0   0  18    1.16    0.72
   0   0 -18    3.38    0.98
   0   0  18    3.71    0.93
   0   0 -18    2.83    0.83
   0   0  18    1.82    0.83
   0   0 -19   -0.36    0.54
   0   0 -19   -0.31    0.53
   0   0 -19    0.87    0.63
   0   0  19   -0.45    0.55
   0   0  19    1.06    0.71
   0   0 -19   -0.03    0.54
   0   0  19    0.67    0.61
   0   0 -19   -0.26    0.64
   0   0  20    4.91    1.06
   0   0 -20    3.27    1.03
   0   0  20    2.07    0.97
   0   0 -20    2.34    0.88
   0   0  20    2.92    0.99
   0   0 -20    2.38    0.88
   0   0 -20    2.24    0.88
   0   0 -20    1.73    0.75
   0   0  21    0.94    1.00
   0   0 -21    0.33    0.67
   0   0 -21   -0.59    0.74
   0   0  21   -0.40    0.72
   0   0 -21    0.25    0.82
   0   0 -21   -0.23    1.12
   0   0 -21   -0.99    0.69
   0   0 -22    8.95    1.61
   0   0 -22    7.65    1.47
   0   0 -22    9.44    1.47
   0   0  22    8.77    1.47
   0   0 -22    8.83    1.56
   0   0  22    8.70    1.57
   0   0 -23   -0.54    0.88
   0   0  23   -0.50    1.11
   0   0 -23    1.32    1.25
   0   0 -23   -0.71    0.86
   0   0  23    2.36    1.44
   0   0 -24   -1.57    1.10
   0   0 -24   -1.00    1.08
   0   0  24    0.23    1.56
   0   1   1    7.64    0.27
   0   1   1    9.86    0.32
   0  -1   1    9.89    0.28
   0   1   2   32.54    0.80
   0   1  -2   32.83    0.71
   0   1   2   31.01    0.65
   0   1   2   33.01    0.73
   0   1  -2   31.24    0.83
   0   1  -2   27.92    0.76
   0   1   2   31.00    0.89
   0   1   2   31.99    0.90
   0  -1   2   30.84    0.62
   0  -1   2   32.48    0.86
   0  -1  -2   31.39    0.71
   0  -1   2   31.68    0.72
   0  -1   2   30.56    0.83
   0   1  -3   98.76    1.98
   0   1   3   96.74    2.07
   0   1   3   97.03    1.76
   0   1  -3  104.22    1.84
   0   1   3  103.19    1.96
   0   1   3  104.74    1.86
   0   1   3   98.45    2.08
   0  -1   3   99.82    2.00
   0  -1   3  100.78    2.01
   0  -1   3  100.94    1.83
   0  -1   3   96.27    1.73
   0  -1   3   99.30    2.02
   0   1   4  269.23    4.25
   0   1  -4  277.69    4.32
   0   1   4  262.67    4.59
   0   1   4  273.84    4.32
   0   1   4  277.25    4.48
   0   1   4  262.66    4.61
   0  -1   4  272.57    4.32
   0  -1   4  260.99    4.50
   0  -1   4  267.34    4.22
   0  -1   4  266.73    4.54
   0  -1   4  277.64    4.56
   0   1   5    1.56    0.33
   0   1   5    1.98    0.30
   0   1   5    1.96    0.39
   0   1   5    1.66    0.32
   0   1  -5    2.02    0.31
   0   1   5    2.32    0.29
   0  -1   5    2.14    0.37
   0  -1   5    2.49    0.34
   0  -1   5    1.93    0.35
   0  -1   5    2.37    0.31
   0  -1   5    1.88    0.27
   0   1   6   11.37    0.76
   0   1   6   10.69    0.69
   0   1   6   10.63    0.74
   0   1   6    9.58    0.61
   0   1   6   11.15    0.67
   0  -1   6    9.76    0.60
   0  -1   6   12.01    0.74
   0  -1   6    9.54    0.68
   0  -1   6   12.55    1.10
   0  -1   6   11.33    0.74
   0   1   7  130.84    3.03
   0   1  -7  132.39    2.91
   0   1   7  137.48    2.96
   0   1   7  127.52    2.83
   0   1   7  128.75    3.14
   0   1   7  131.76    3.16
   0  -1   7  131.73    3.10
   0  -1   7  124.22    2.79
   0  -1   7  134.16    3.11
   0  -1   7  129.06    3.09
   0  -1   7  127.52    2.88
   0   1  -8    2.11    0.41
   0   1   8    1.97    0.39
   0   1   8    1.81    0.41
   0   1   8    1.60    0.38
   0   1   8    1.86    0.42
   0   1   8    1.44    0.38
   0  -1   8    1.82    0.41
   0  -1   8    1.56    0.39
   0  -1   8    1.57    0.40
   0  -1   8    1.97    0.37
   0  -1   8    1.98    0.41
   0   1   9   22.94    1.31
   0   1   9   21.88    1.15
   0   1   9   23.29    1.26
   0   1   9   22.58    1.29
   0   1   9   24.14    1.23
   0   1  -9   23.27    1.19
   0  -1   9   24.51    1.33
   0  -1   9   23.83    1.19
   0  -1   9   26.40    1.37
   0  -1   9   24.59    1.32
   0  -1   9   25.46    1.25
   0   1  10    0.52    0.28
   0   1  10    1.19    0.32
   0   1  10    0.56    0.33
   0   1  10    0.80    0.32
   0   1  10    0.85    0.31
   0   1 -10    0.54    0.27
   0  -1  10    1.25    0.42
   0  -1  10    0.46    0.29
   0  -1  10    0.30    0.25
   0  -1  10    0.67    0.34
   0  -1  10    1.44    0.40
   0   1  11   38.31    2.72
   0   1  11   26.11    1.92
   0   1  11   31.94    1.56
   0   1  11   31.25    1.58
   0   1  11   30.06    2.03
   0   1 -11   32.08    1.55
   0   1 -11   31.19    1.65
   0  -1  11   31.02    1.64
   0  -1  11   31.77    1.52
   0  -1  11   30.71    1.65
   0  -1  11   30.61    1.67
   0  -1  11   30.94    1.56
   0   1 -12   13.97    1.31
   0   1  12   14.62    1.11
   0   1  12   14.73    1.18
   0   1  12   13.77    1.20
   0   1 -12   14.28    1.09
   0   1 -12   14.51    1.20
   0   1  12   14.46    1.13
   0   1  12   14.35    1.21
   0  -1  12   12.69    1.26
   0  -1  12   15.61    1.23
   0  -1  12   14.59    1.20
   0  -1  12   14.67    1.22
   0  -1  12   13.93    1.06
   0   1  13   12.97    1.10
   0   1  13   12.76    1.14
   0   1 -13   13.25    1.16
   0   1  13   14.33    1.25
   0   1 -13   13.41    1.24
   0   1  13   15.04    1.26
   0   1 -13   12.66    1.29
   0   1  13   13.98    1.22
   0  -1  13   12.60    1.19
   0  -1  13   12.33    1.16
   0  -1  13   11.98    1.15
   0  -1  13   12.03    1.10
   0   1 -14    8.74    1.00
   0   1  14    9.33    1.11
   0   1  14    8.85    1.11
   0   1 -14   10.73    1.17
   0   1  14    9.84    1.03
   0   1  14    9.77    1.12
   0   1  14    9.26    1.02
   0   1 -14   10.89    1.04
   0  -1  14    9.52    1.02
   0  -1  14   10.55    1.13
   0  -1  14   10.78    1.19
   0  -1  14    9.85    1.11
   0  -1 -14    9.55    1.09
   0  -1 -14    9.45    1.12
   0  -1  14   10.08    0.99
   0   1 -15    1.10    0.60
   0   1 -15    2.79    0.72
   0   1  15    3.17    0.80
   0   1  15    3.52    0.87
   0   1 -15    3.12    0.76
   0   1  15    2.04    0.67
   0   1  15    3.39    0.78
   0   1  15    2.27    0.71
   0  -1  15    2.85    0.67
   0  -1  15    3.42    0.81
   0  -1 -15    2.47    0.64
   0  -1  15    1.84    0.70
   0  -1  15    2.14    0.65
   0  -1 -15    3.39    0.77
   0  -1  15    1.97    0.63
   0   1 -16    3.71    0.82
   0   1  16    3.64    0.87
   0   1  16    4.37    0.94
   0   1 -16    4.37    1.42
   0   1  16    3.78    0.88
   0   1  16    3.74    0.84
   0   1  16    4.62    0.87
   0   1 -16    4.64    0.90
   0  -1 -16    5.60    0.99
   0  -1 -16    3.09    0.82
   0  -1  16    5.90    0.92
   0  -1  16    4.07    0.84
   0  -1  16    5.40    1.02
   0  -1 -16    4.94    0.94
   0  -1  16    3.56    0.92
   0  -1 -16    5.45    0.96
   0   1 -17    1.40    0.63
   0   1  17    1.87    0.93
   0   1  17    1.46    0.75
   0   1 -17    2.24    0.64
   0   1  17    2.96    0.82
   0   1  17    4.05    0.96
   0   1 -17    2.29    0.84
   0  -1 -17    2.73    0.86
   0  -1  17    4.11    0.95
   0  -1 -17    1.62    1.01
   0  -1  17    2.17    0.78
   0  -1 -17    2.56    0.69
   0  -1 -17    1.28    0.55
   0  -1  17    2.53    0.70
   0  -1  17    3.66    0.84
   0   1  18    1.97    0.64
   0   1 -18    3.07    0.86
   0   1 -18    2.21    0.69
   0   1  18    1.03    0.66
   0   1  18    1.31    0.64
   0   1  18    0.98    0.66
   0   1 -18    1.36    0.70
   0   1  18    2.16    0.77
   0  -1  18    1.79    0.79
   0  -1 -18    0.38    0.59
   0  -1  18    0.98    0.66
   0  -1 -18    1.27    0.62
   0  -1 -18    0.02    0.58
   0  -1  18    1.14    0.64
   0  -1 -18    0.77    0.69
   0  -1 -18    0.10    0.58
   0   1 -19    2.99    0.80
   0   1  19    2.81    0.82
   0   1 -19    2.34    0.89
   0   1 -19    1.22    0.83
   0   1  19    1.14    0.74
   0   1  19    1.22    0.72
   0   1 -19    3.12    0.87
   0   1  19    1.53    0.76
   0   1  19    2.83    0.80
   0  -1  19    1.42    0.70
   0  -1 -19    2.50    0.88
   0  -1 -19    2.52    0.79
   0  -1  19    1.40    0.74
   0  -1 -19    1.38    0.75
   0  -1  19    3.39    0.99
   0  -1 -19    2.18    0.77
   0  -1 -19    2.34    0.86
   0   1 -20    4.90    1.23
   0   1 -20    3.46    1.03
   0   1  20    4.16    1.06
   0   1 -20    4.57    0.99
   0   1  20    7.00    1.31
   0   1 -20    6.67    1.05
   0   1  20    2.85    0.94
   0   1  20    5.11    1.14
   0  -1  20    4.56    1.05
   0  -1 -20    3.56    0.95
   0  -1  20    3.29    1.04
   0  -1 -20    4.60    1.15
   0  -1 -20    5.13    1.14
   0  -1 -20    5.87    1.18
   0  -1  20    4.91    1.11
   0  -1 -20    5.12    1.13
   0   1 -21    0.65    0.74
   0   1 -21    0.64    0.90
   0   1  21    2.23    0.93
   0   1 -21    1.74    0.85
   0   1  21    2.07    0.86
   0  -1 -21    0.72    0.69
   0  -1 -21    1.07    0.81
   0  -1 -21    0.59    0.85
   0  -1 -21    1.37    0.78
   0  -1 -21    2.05    0.96
   0  -1  21    1.06    0.90
   0   1 -22    0.27    0.81
   0   1  22    4.47    1.21
   0   1  22    1.15    1.11
   0   1 -22    2.39    1.02
   0   1 -22    0.68    0.79
   0   1  22    1.88    0.89
   0  -1 -22    2.36    0.93
   0  -1  22   -1.12    0.78
   0  -1 -22    0.05    0.96
   0  -1 -22    1.13    0.86
   0  -1 -22    0.97    0.83
   0  -1 -22    0.43    0.93
   0  -1  22    1.35    0.88
   0   1 -23    0.56    1.09
   0   1 -23    1.07    1.13
   0   1 -23    1.69    1.12
   0   1  23    4.00    1.47
   0  -1  23    0.29    1.32
   0  -1 -23    3.60    1.35
   0  -1 -23    0.23    1.06
   0  -1  23    2.55    1.26
   0   1 -24    1.91    1.19
   0   1 -24    1.25    0.97
   0  -1 -24   -0.82    1.30
   0  -1  24    0.03    1.30
   0   2   0  200.25    3.14
   0   2   0  200.29    3.10
   0   2   0  208.33    3.10
   0   2   0  200.28    3.16
   0  -2   0  194.82    2.98
   0  -2   0  205.00    3.13
   0   2  -1   14.28    0.36
   0   2  -1   14.54    0.57
   0   2   1   14.40    0.58
   0   2  -1   14.23    0.46
   0   2   1   14.46    0.59
   0   2   1   13.79    0.50
   0  -2   1   14.63    0.56
   0  -2   1   13.53    0.36
   0  -2  -1   14.88    0.47
   0  -2   1   14.13    0.52
   0   2  -2   13.74    0.65
   0   2   2   13.35    0.66
   0   2   2   13.46    0.54
   0   2  -2   14.12    0.52
   0   2   2   13.42    0.66
   0  -2   2   15.26    0.65
   0  -2  -2   13.18    0.47
   0  -2   2   14.22    0.63
   0   2   3  418.42    6.69
   0   2  -3  412.54    6.46
   0   2   3  421.75    6.35
   0   2   3  423.81    6.68
   0   2  -3  429.13    6.09
   0   2   3  431.76    5.92
   0  -2   3  432.65    6.57
   0  -2   3  406.54    6.45
   0  -2   3  423.07    6.56
   0  -2  -3  428.94    6.15
   0   2   4  209.15    3.26
   0   2   4  208.69    3.64
   0   2  -4  214.85    3.39
   0   2   4  203.09    3.93
   0   2  -4  201.21    3.78
   0   2   4  202.63    3.95
   0   2   4  212.94    3.46
   0  -2   4  200.80    3.80
   0  -2   4  202.49    3.14
   0  -2  -4  204.85    3.39
   0  -2   4  204.04    3.82
   0  -2   4  210.68    3.86
   0   2   5   30.87    1.28
   0   2   5   30.57    0.92
   0   2   5   29.85    1.25
   0   2   5   31.03    1.00
   0   2  -5   32.65    1.00
   0  -2   5   31.07    1.22
   0  -2   5   31.32    1.19
   0  -2  -5   29.78    0.97
   0  -2   5   29.63    0.85
   0  -2   5   31.83    1.22
   0   2  -6   22.12    1.07
   0   2  -6   23.46    0.92
   0   2   6   23.68    1.17
   0   2   6   22.14    1.14
   0   2   6   23.10    0.87
   0   2   6   23.22    1.04
   0   2   6   27.14    1.15
   0  -2   6   23.33    0.92
   0  -2   6   21.99    0.81
   0  -2  -6   20.32    1.03
   0  -2   6   22.96    1.11
   0  -2   6   22.79    1.08
   0  -2   6   22.22    1.09
   0   2   7    4.37    0.44
   0   2  -7    4.37    0.45
   0   2   7    4.12    0.48
   0   2  -7    4.47    0.56
   0   2   7    4.60    0.57
   0   2   7    4.07    0.54
   0   2   7    4.49    0.48
   0  -2   7    4.86    0.56
   0  -2   7    3.91    0.44
   0  -2  -7    4.43    0.44
   0  -2   7    3.67    0.38
   0  -2   7    4.63    0.55
   0  -2   7    4.60    0.56
   0   2   8    1.50    0.37
   0   2   8    1.20    0.38
   0   2   8    1.52    0.34
   0   2  -8    1.41    0.33
   0   2   8    1.11    0.30
   0   2  -8    1.17    0.39
   0   2   8    1.04    0.37
   0  -2   8    1.05    0.34
   0  -2   8    1.65    0.40
   0  -2   8    1.65    0.32
   0  -2   8    1.49    0.39
   0  -2   8    1.72    0.34
   0   2   9   20.54    1.30
   0   2  -9   19.90    1.05
   0   2   9   17.48    1.19
   0   2   9   20.31    1.08
   0   2   9   18.75    1.00
   0   2  -9   21.07    1.25
   0   2   9   19.51    1.15
   0  -2   9   18.70    0.96
   0  -2   9   19.60    1.23
   0  -2   9   18.57    1.03
   0  -2   9   18.36    1.19
   0  -2   9   18.86    1.19
   0   2  10   22.60    1.31
   0   2  10   23.32    1.48
   0   2  10   21.76    1.22
   0   2  10   23.98    1.20
   0   2  10   22.19    1.69
   0   2 -10   22.62    1.20
   0  -2  10   19.32    1.67
   0  -2  10   23.87    1.43
   0  -2  10   22.40    1.20
   0  -2  10   26.32    2.38
   0  -2  10   22.91    1.13
   0   2  11    8.32    0.78
   0   2 -11    7.62    0.74
   0   2  11    8.35    0.93
   0   2 -11    8.88    0.98
   0   2  11    8.37    0.82
   0   2  11    7.68    0.92
   0   2 -11    7.43    0.82
   0  -2 -11    6.75    0.72
   0  -2  11    8.70    0.75
   0  -2  11    9.46    0.97
   0  -2  11    7.96    0.91
   0  -2  11    7.80    0.91
   0  -2  11    8.49    0.80
   0   2  12   26.25    1.70
   0   2  12   25.40    1.61
   0   2 -12   25.57    1.43
   0   2 -12   28.27    1.70
   0   2 -12   26.49    1.36
   0   2  12   23.57    1.51
   0   2  12   24.88    1.66
   0  -2  12   26.83    1.67
   0  -2  12   25.00    1.33
   0  -2  12   26.09    1.61
   0  -2  12   26.11    1.66
   0  -2  12   25.09    1.40
   0   2 -13    0.23    0.28
   0   2  13    0.52    0.41
   0   2  13    0.61    0.38
   0   2 -13   -0.03    0.39
   0   2  13    0.32    0.40
   0   2 -13    0.74    0.35
   0   2  13    0.33    0.30
   0   2  13    0.55    0.35
   0  -2  13   -0.24    0.32
   0  -2  13   -0.19    0.35
   0  -2  13    0.36    0.43
   0  -2  13    0.45    0.29
   0  -2 -13    0.34    0.32
   0   2  14   15.24    1.45
   0   2  14   14.60    1.31
   0   2 -14   14.69    1.18
   0   2  14   13.40    1.18
   0   2  14   13.79    1.16
   0   2 -14   14.02    1.34
   0   2  14   13.71    1.38
   0  -2 -14   14.81    1.22
   0  -2  14   14.59    1.38
   0  -2  14   16.75    1.44
   0  -2  14   14.76    1.38
   0  -2 -14   14.11    1.37
   0   2  15    2.48    0.70
   0   2  15    2.00    0.60
   0   2 -15    2.24    0.64
   0   2 -15    2.38    0.69
   0   2  15    0.97    0.52
   0   2  15    1.21    0.57
   0   2 -15    1.47    0.48
   0   2  15    2.91    0.71
   0  -2  15    1.57    0.51
   0  -2  15    2.45    0.76
   0  -2  15    1.35    0.59
   0  -2 -15    1.97    0.63
   0  -2  15    2.07    0.79
   0  -2 -15    1.36    0.62
   0   2  16    0.90    0.48
   0   2 -16    0.07    0.39
   0   2  16   -0.22    0.40
   0   2 -16   -0.19    0.52
   0   2  16    0.18    0.53
   0   2 -16   -0.01    0.39
   0   2  16    0.47    0.49
   0   2  16    0.38    0.42
   0  -2 -16    0.28    0.44
   0  -2  16   -0.78    0.75
   0  -2 -16   -0.15    0.40
   0  -2  16   -0.41    0.49
   0  -2 -16    0.63    0.47
   0  -2  16   -0.36    0.38
   0  -2  16    0.64    0.54
   0  -2 -16   -0.85    0.44
   0   2  17    7.19    1.14
   0   2  17    5.55    1.10
   0   2 -17    7.10    0.99
   0   2 -17    8.15    1.06
   0   2  17    7.66    1.20
   0   2  17    5.81    1.06
   0   2  17    8.17    1.26
   0   2 -17    8.41    1.28
   0  -2 -17    8.06    1.09
   0  -2 -17    9.74    1.17
   0  -2 -17    6.00    1.19
   0  -2  17    8.67    1.22
   0  -2  17    8.95    1.33
   0  -2  17    7.34    1.28
   0  -2 -17    6.95    1.23
   0   2 -18    5.34    1.00
   0   2  18    6.34    1.22
   0   2  18    6.52    1.19
   0   2 -18    8.41    1.45
   0   2  18    4.86    1.07
   0   2  18    6.94    1.15
   0   2 -18    5.03    0.92
   0   2  18    5.79    1.13
   0  -2 -18    4.02    0.94
   0  -2 -18    5.00    1.15
   0  -2 -18    6.58    1.09
   0  -2  18    6.03    1.24
   0  -2 -18    5.98    1.26
   0  -2 -18    6.56    1.17
   0  -2  18    5.77    1.20
   0  -2  18    6.09    1.26
   0   2 -19   -0.63    0.53
   0   2  19    1.46    0.76
   0   2  19    1.18    0.69
   0   2  19    2.40    0.79
   0   2  19    0.55    0.68
   0   2  19   -0.08    0.60
   0   2 -19    1.43    0.87
   0  -2  19    1.67    0.75
   0  -2  19    2.32    0.76
   0  -2 -19    0.63    0.64
   0  -2 -19    1.16    0.61
   0  -2 -19    1.70    0.63
   0  -2 -19    0.77    0.65
   0   2  20    1.99    0.76
   0   2 -20    0.58    0.66
   0   2  20    3.91    1.01
   0   2  20    1.89    0.82
   0   2  20    2.25    0.86
   0   2  20    2.04    0.89
   0   2 -20    3.40    0.98
   0   2 -20    3.21    1.36
   0  -2 -20    1.97    0.86
   0  -2 -20    0.74    0.87
   0  -2 -20    1.98    0.79
   0  -2  20    1.65    0.88
   0  -2  20    0.75    0.75
   0  -2 -20    3.56    0.81
   0  -2 -20    3.29    1.06
   0   2 -21    5.95    1.24
   0   2  21    4.61    1.27
   0   2  21    3.44    1.35
   0   2 -21    5.31    1.25
   0  -2 -21    3.59    1.10
   0  -2 -21    3.08    1.02
   0  -2 -21    2.96    1.54
   0  -2  21    4.12    1.12
   0  -2 -21    5.38    1.19
   0  -2  21    3.47    1.09
   0   2 -22    3.41    1.09
   0   2 -22    2.27    0.93
   0   2  22   -0.83    0.97
   0   2 -22    0.44    0.84
   0  -2 -22    1.77    0.94
   0  -2 -22    1.73    1.02
   0  -2 -22    2.71    1.08
   0  -2 -22    1.27    0.95
   0  -2  22    2.85    1.07
   0  -2  22    1.19    0.98
   0   2 -23   -0.73    0.92
   0   2 -23    1.80    0.96
   0   2 -23    1.82    1.14
   0   2  23   -2.14    1.24
   0  -2 -23   -0.33    1.05
   0  -2 -23    0.02    1.12
   0  -2  23    1.59    1.16
   0  -2 -23   -1.25    0.94
   0  -2  23   -1.66    0.93
   0   2 -24   -0.68    1.25
   0   2 -24    0.63    1.13
   0   3   0   -0.23    0.10
   0   3   0    0.08    0.21
   0   3   0   -0.13    0.14
   0  -3   0   -0.18    0.10
   0  -3   0   -0.03    0.10
   0   3   1  938.14   13.14
   0   3  -1  908.66   12.80
   0   3  -1  921.46   12.63
   0   3   1  911.07   12.44
   0   3   1  919.55   13.13
   0  -3   1  947.94   12.95
   0  -3  -1  898.40   12.47
   0  -3   1  933.52   13.06
   0  -3  -1  943.28   12.84
   0   3   2   15.24    0.77
   0   3  -2   15.09    0.76
   0   3   2   17.31    0.68
   0   3   2   16.47    0.79
   0   3  -2   16.32    0.61
   0  -3  -2   16.37    0.59
   0  -3   2   16.77    0.75
   0  -3   2   17.04    0.73
   0   3  -3   18.97    0.68
   0   3  -3   19.09    0.88
   0   3   3   20.30    0.95
   0   3   3   19.94    0.94
   0   3   3   19.67    0.78
   0  -3  -3   20.49    0.69
   0  -3   3   18.81    0.87
   0   3  -4    9.93    0.52
   0   3  -4    8.81    0.65
   0   3   4    8.28    0.67
   0   3   4    8.59    0.57
   0   3   4    9.05    0.69
   0  -3  -4    9.52    0.49
   0  -3  -4    8.96    0.34
   0  -3   4    8.99    0.65
   0  -3   4    9.56    0.66
   0   3   5    6.91    0.67
   0   3  -5    7.40    0.48
   0   3   5    6.86    0.54
   0   3   5    7.13    0.38
   0   3  -5    7.12    0.65
   0   3   5    7.26    0.68
   0  -3   5    7.49    0.63
   0  -3   5    7.49    0.64
   0  -3   5    7.64    0.65
   0  -3  -5    7.01    0.47
   0  -3  -5    7.35    0.38
   0   3   6  152.81    3.66
   0   3   6  151.94    3.66
   0   3   6  158.83    2.78
   0   3  -6  156.04    2.93
   0   3   6  152.34    3.28
   0   3  -6  152.86    3.42
   0  -3   6  154.30    3.52
   0  -3   6  161.02    3.56
   0  -3   6  150.47    2.58
   0  -3   6  151.59    3.43
   0  -3  -6  151.45    3.05
   0   3   7    1.34    0.35
   0   3   7    0.72    0.30
   0   3  -7    1.76    0.37
   0   3   7    1.18    0.29
   0   3  -7    1.21    0.41
   0   3   7    1.29    0.33
   0   3   7    0.75    0.31
   0  -3  -7    1.11    0.27
   0  -3   7    1.17    0.39
   0  -3   7    0.47    0.27
   0  -3   7    1.08    0.36
   0  -3   7    1.35    0.23
   0   3  -8   61.91    1.77
   0   3  -8   59.21    2.12
   0   3   8   62.56    1.86
   0   3   8   59.34    2.01
   0   3   8   61.96    2.31
   0   3   8   57.16    2.23
   0   3   8   59.66    1.66
   0   3  -8   61.27    1.56
   0  -3   8   61.33    2.22
   0  -3   8   58.79    1.53
   0  -3  -8   57.73    1.75
   0  -3   8   62.23    2.17
   0  -3   8   59.24    2.15
   0   3  -9    7.82    0.84
   0   3   9    7.53    0.81
   0   3   9    7.06    0.60
   0   3   9    7.51    0.84
   0   3  -9    9.31    0.70
   0   3   9    8.03    0.70
   0   3  -9    7.06    0.72
   0   3   9    7.72    0.75
   0  -3   9    8.25    1.54
   0  -3  -9    7.59    0.64
   0  -3   9    8.28    0.85
   0  -3   9    9.48    0.89
   0  -3   9    6.59    0.86
   0   3  10   40.00    2.00
   0   3  10   40.51    2.00
   0   3 -10   37.77    1.52
   0   3 -10   38.21    1.36
   0   3 -10   38.43    1.86
   0   3  10   37.22    1.58
   0   3  10   36.88    1.70
   0   3  10   36.73    1.44
   0  -3  10   37.20    1.86
   0  -3  10   35.57    1.32
   0  -3  10   38.06    1.89
   0  -3 -10   40.71    1.59
   0  -3  10   38.93    1.87
   0   3  11  135.45    3.25
   0   3 -11  129.57    3.03
   0   3  11  134.18    4.07
   0   3 -11  133.82    3.85
   0   3 -11  132.58    3.30
   0   3  11  133.52    3.42
   0   3  11  133.37    4.04
   0  -3  11  128.50    3.88
   0  -3  11  128.22    3.88
   0  -3 -11  129.06    3.31
   0  -3  11  127.49    3.00
   0  -3  11  128.54    3.79
   0   3  12    0.53    0.31
   0   3  12    0.00    0.29
   0   3 -12    0.03    0.32
   0   3  12   -0.20    0.30
   0   3 -12    0.85    0.46
   0   3 -12    0.33    0.27
   0   3  12    0.25    0.28
   0  -3  12    0.13    0.26
   0  -3  12   -0.07    0.30
   0  -3 -12   -0.02    0.28
   0  -3  12   -0.42    0.29
   0  -3  12    0.20    0.36
   0   3 -13    1.50    0.47
   0   3  13    1.04    0.50
   0   3 -13    2.46    0.45
   0   3  13    1.16    0.44
   0   3 -13    1.08    0.56
   0   3  13    1.34    0.42
   0   3  13    1.36    0.49
   0  -3  13    0.20    0.31
   0  -3 -13    1.01    0.40
   0  -3  13    0.97    0.48
   0  -3 -13    0.99    0.46
   0  -3  13    1.53    0.53
   0  -3  13    0.98    0.49
   0   3  14    2.68    0.75
   0   3 -14    2.96    0.55
   0   3 -14    1.26    0.49
   0   3  14    2.03    0.61
   0   3  14    2.63    0.57
   0   3  14    2.63    0.62
   0   3  14    2.67    0.77
   0   3 -14    1.98    0.67
   0  -3  14    2.20    0.68
   0  -3  14    2.61    0.76
   0  -3 -14    2.35    0.71
   0  -3 -14    3.15    0.64
   0  -3 -14    2.78    0.55
   0  -3  14    2.57    0.52
   0  -3  14    2.17    0.66
   0   3 -15    1.57    0.54
   0   3  15    1.47    0.59
   0   3 -15    0.78    0.46
   0   3  15    0.11    0.51
   0   3  15    1.92    0.71
   0   3  15    2.11    0.65
   0   3 -15    2.27    0.78
   0   3  15    1.37    0.47
   0  -3  15    0.99    0.65
   0  -3 -15    1.50    0.66
   0  -3 -15    1.58    0.57
   0  -3  15    2.45    1.22
   0  -3  15    2.50    0.73
   0  -3 -15    1.80    0.47
   0   3  16   21.33    1.70
   0   3  16   23.53    1.64
   0   3  16   22.24    1.52
   0   3 -16   20.44    1.35
   0   3  16   22.17    1.87
   0   3  16   24.10    1.95
   0   3 -16   20.54    1.47
   0   3 -16   27.05    2.02
   0  -3 -16   24.08    1.94
   0  -3  16   23.75    1.90
   0  -3 -16   21.64    1.54
   0  -3  16   20.17    1.77
   0  -3 -16   22.34    1.50
   0  -3  16   21.23    1.82
   0   3 -17   -0.83    0.39
   0   3  17   -0.03    0.49
   0   3 -17    0.22    0.62
   0   3  17   -0.03    0.48
   0   3  17    0.69    0.58
   0   3 -17   -0.08    0.45
   0   3  17   -0.60    0.46
   0   3  17    0.78    0.56
   0  -3 -17    0.77    0.55
   0  -3 -17   -0.01    0.47
   0  -3  17    0.39    0.52
   0  -3 -17    0.03    0.49
   0  -3 -17   -0.03    0.61
   0  -3  17    0.16    0.61
   0   3  18    0.35    0.60
   0   3 -18    0.93    0.70
   0   3  18   -0.41    0.55
   0   3  18    0.55    0.53
   0   3 -18    0.27    0.52
   0   3  18    0.32    0.60
   0  -3  18    1.03    0.65
   0  -3 -18    0.45    0.61
   0  -3  18    1.17    0.61
   0  -3 -18    0.45    0.63
   0  -3 -18    1.22    0.67
   0   3 -19    3.25    1.06
   0   3  19    2.48    0.87
   0   3 -19    0.76    0.78
   0   3  19    4.38    0.96
   0   3  19    2.76    0.89
   0  -3 -19    1.41    0.67
   0  -3 -19    3.63    0.99
   0  -3  19    0.09    0.74
   0  -3 -19    2.43    0.92
   0  -3 -19    1.04    0.68
   0  -3  19    2.29    0.95
   0  -3 -19    2.21    0.92
   0   3  20    1.88    0.92
   0   3  20    2.55    0.79
   0   3  20    1.28    0.85
   0   3  20    1.52    0.90
   0  -3 -20    0.97    0.86
   0  -3  20    3.07    0.96
   0  -3 -20    2.71    0.93
   0  -3  20    0.93    0.86
   0  -3 -20    2.22    0.86
   0  -3 -20    1.64    0.77
   0  -3 -20    0.73    0.69
   0   3  21    4.20    1.15
   0   3 -21    3.18    1.08
   0   3 -21    4.76    1.24
   0  -3 -21    3.50    0.95
   0  -3  21    4.85    1.21
   0  -3  21    2.26    1.08
   0  -3 -21    3.47    1.13
   0  -3 -21    3.86    1.07
   0   3  22   -0.15    0.88
   0   3  22    2.12    1.16
   0   3 -22   -0.92    0.98
   0   3 -22    0.91    0.99
   0  -3  22    2.72    1.02
   0  -3 -22   -0.69    0.89
   0  -3  22    0.60    0.98
   0  -3 -22    1.49    0.81
   0  -3 -22    0.14    0.79
   0   3 -23    3.72    1.07
   0   3 -23   -0.67    1.18
   0   3  23    2.07    1.60
   0   3 -23    1.45    1.69
   0  -3 -23    2.42    1.31
   0  -3 -23   -0.83    1.01
   0  -3 -23    1.28    1.04
   0  -3  23    1.41    1.23
   0   4   0   27.60    0.92
   0   4   0   27.19    0.97
   0  -4   0   27.10    0.94
   0  -4   0   26.81    0.81
   0   4  -1  102.84    1.92
   0   4  -1   99.57    2.24
   0   4  -1  101.41    2.06
   0   4   1  100.02    2.30
   0   4   1  101.26    2.25
   0   4   1   97.52    2.33
   0  -4  -1  103.85    2.08
   0  -4  -1   97.91    1.74
   0  -4   1  102.10    2.09
   0   4  -2   15.83    0.84
   0   4  -2   16.37    0.67
   0   4   2   15.83    0.84
   0   4   2   16.92    0.87
   0  -4   2   16.54    0.48
   0  -4   2   16.67    0.82
   0  -4  -2   16.85    0.68
   0  -4   2   15.90    0.90
   0   4   3    5.60    0.56
   0   4  -3    5.34    0.58
   0   4   3    5.95    0.57
   0   4   3    4.90    0.44
   0   4  -3    4.66    0.41
   0  -4  -3    5.23    0.39
   0  -4   3    5.12    0.49
   0  -4   3    4.54    0.50
   0   4   4   79.18    1.99
   0   4  -4   77.67    2.15
   0   4   4   77.19    2.28
   0   4   4   78.85    2.31
   0   4  -4   76.67    1.70
   0  -4   4   78.09    2.16
   0  -4  -4   80.59    1.78
   0  -4   4   76.87    2.17
   0   4   5    2.05    0.39
   0   4   5    1.28    0.36
   0   4  -5    1.74    0.46
   0   4   5    1.73    0.43
   0   4  -5    2.32    0.36
   0  -4   5    1.30    0.35
   0  -4   5    1.77    0.40
   0   4  -6    2.97    0.56
   0   4  -6    3.55    0.44
   0   4   6    2.24    0.43
   0   4   6    2.77    0.56
   0   4   6    2.58    0.54
   0  -4  -6    2.20    0.23
   0  -4  -6    2.20    0.36
   0  -4   6    1.97    0.44
   0  -4   6    2.22    0.45
   0   4   7   21.89    0.77
   0   4   7   21.93    1.14
   0   4   7   20.79    1.31
   0   4  -7   24.32    1.32
   0   4   7   21.71    1.34
   0  -4   7   21.99    1.27
   0  -4  -7   22.44    0.97
   0  -4  -7   20.43    0.74
   0  -4   7   20.19    1.23
   0   4  -8   29.31    1.15
   0   4   8   28.66    1.60
   0   4   8   28.85    1.59
   0   4   8   27.97    1.36
   0   4  -8   29.33    1.51
   0  -4   8   27.26    1.48
   0  -4   8   25.93    1.51
   0  -4  -8   27.24    1.15
   0   4   9   52.36    2.01
   0   4   9   52.59    2.30
   0   4  -9   50.56    1.66
   0   4   9   51.00    2.26
   0   4  -9   53.63    2.18
   0   4  -9   50.66    1.32
   0   4   9   50.66    1.51
   0  -4   9   54.19    2.22
   0  -4  -9   51.55    1.73
   0  -4  -9   50.96    1.50
   0  -4   9   51.63    2.20
   0   4 -10   13.12    1.24
   0   4  10   17.32    1.37
   0   4  10   15.33    0.86
   0   4  10   14.72    1.10
   0   4 -10   15.00    0.94
   0   4 -10   14.92    0.73
   0   4  10   14.58    1.27
   0  -4  10   15.63    1.26
   0  -4  10   16.79    1.29
   0  -4  10   15.14    1.22
   0  -4 -10   14.76    0.84
   0  -4 -10   14.87    0.97
   0   4  11    1.44    0.54
   0   4 -11    1.65    0.42
   0   4  11    0.91    0.39
   0   4  11    1.36    0.54
   0   4 -11    1.34    0.32
   0   4  11    1.21    0.36
   0   4 -11    1.39    0.54
   0  -4  11    1.47    0.52
   0  -4  11    1.84    0.53
   0  -4 -11    0.82    0.39
   0  -4  11    0.82    0.44
   0  -4 -11    1.23    0.33
   0   4  12    1.14    0.42
   0   4 -12    0.13    0.43
   0   4  12    1.32    0.56
   0   4 -12    0.93    0.31
   0   4  12    1.13    0.34
   0   4 -12    1.05    0.38
   0   4  12    0.96    0.53
   0  -4  12    0.91    0.51
   0  -4 -12    1.27    0.43
   0  -4 -12    0.64    0.29
   0  -4  12    0.57    0.40
   0  -4  12    1.07    0.49
   0   4 -13   24.87    1.79
   0   4  13   22.28    1.52
   0   4  13   20.16    1.68
   0   4  13   21.91    1.24
   0   4  13   21.70    1.72
   0   4 -13   21.19    1.30
   0   4 -13   21.52    1.08
   0  -4  13   20.62    1.64
   0  -4 -13   23.88    1.39
   0  -4  13   21.33    1.68
   0  -4 -13   23.19    1.22
   0   4 -14    6.50    0.97
   0   4  14   10.69    1.32
   0   4 -14    8.51    1.23
   0   4  14    8.51    1.22
   0   4  14    8.44    0.99
   0   4  14    9.47    0.87
   0   4 -14    7.75    0.72
   0  -4  14    6.88    1.17
   0  -4  14    7.04    1.19
   0  -4 -14    7.81    0.81
   0  -4 -14   10.37    1.24
   0  -4 -14    9.06    0.94
   0   4  15    7.51    2.09
   0   4  15    5.84    0.81
   0   4 -15    7.41    1.34
   0   4 -15    5.57    0.89
   0   4  15    5.25    0.95
   0   4 -15    4.13    0.66
   0  -4 -15    6.89    0.82
   0  -4 -15    6.75    0.96
   0  -4  15    3.32    0.89
   0  -4 -15    5.44    1.39
   0   4  16    2.37    0.68
   0   4 -16    4.58    0.99
   0   4  16    3.11    0.92
   0   4  16    3.14    0.96
   0   4 -16    4.11    0.85
   0   4  16    2.95    0.80
   0   4 -16    4.44    0.66
   0  -4 -16    3.34    0.88
   0  -4  16    3.90    0.93
   0  -4 -16    3.55    0.67
   0  -4  16    3.81    0.97
   0  -4 -16    2.87    0.73
   0   4  17    0.83    0.52
   0   4 -17   -0.37    0.47
   0   4  17    0.56    0.54
   0   4 -17    0.11    0.59
   0   4  17    1.13    0.61
   0  -4 -17    0.77    0.59
   0  -4 -17    0.28    0.43
   0  -4  17    1.05    0.60
   0  -4  17    0.78    0.70
   0   4  18   -0.42    0.59
   0   4 -18    0.47    0.76
   0   4  18   -0.22    0.51
   0   4  18    0.09    0.55
   0  -4 -18   -0.59    0.67
   0  -4 -18   -0.87    0.40
   0  -4 -18    1.32    0.69
   0  -4 -18   -0.55    0.57
   0  -4  18    0.41    0.55
   0  -4  18   -0.33    0.46
   0   4  19    4.95    1.15
   0   4 -19    2.17    1.00
   0   4  19    4.75    1.04
   0   4  19    6.72    1.44
   0  -4 -19    5.77    1.34
   0  -4 -19    2.57    0.94
   0  -4  19    4.00    1.10
   0  -4  19    4.42    1.10
   0  -4 -19    5.23    1.19
   0  -4 -19    3.24    0.75
   0   4  20    1.05    0.94
   0   4  20   -0.42    0.73
   0   4 -20    2.25    0.98
   0  -4 -20    0.19    0.70
   0  -4 -20    0.81    0.73
   0  -4 -20   -0.49    0.90
   0  -4 -20    0.05    0.70
   0  -4  20    1.62    0.95
   0  -4  20    0.75    0.76
   0   4 -21    1.03    0.88
   0   4 -21    0.08    0.87
   0   4  21    0.74    0.75
   0   4  21   -0.58    1.20
   0  -4  21    0.54    0.82
   0  -4  21   -0.88    0.68
   0  -4 -21   -0.08    0.73
   0  -4 -21    1.27    0.85
   0  -4 -21   -0.89    0.77
   0   4 -22    0.72    0.97
   0   4  22    2.31    1.18
   0   4  22   -0.88    0.87
   0   4 -22    0.36    0.88
   0  -4  22    1.22    1.11
   0  -4  22    0.13    1.00
   0  -4 -22    1.08    1.09
   0  -4 -22    1.33    0.99
   0   4 -23    0.57    1.71
   0   4 -23   -0.47    0.91
   0   4  23    1.32    1.28
   0  -4  23    0.18    1.96
   0  -4  23    1.68    1.09
   0   5   0    0.14    0.16
   0   5   0   -0.08    0.16
   0   5   0   -0.34    0.16
   0  -5   0    0.04    0.12
   0  -5   0    0.16    0.15
   0   5  -1  101.55    2.43
   0   5   1   98.31    2.31
   0   5  -1   98.34    2.04
   0   5   1   98.80    2.36
   0   5  -1   97.64    2.20
   0   5   1   98.23    2.41
   0  -5   1   97.98    2.34
   0  -5   1  102.56    2.20
   0  -5  -1   96.58    1.84
   0  -5  -1   99.40    2.21
   0  -5   1   98.21    2.02
   0   5   2    4.99    0.48
   0   5  -2    3.98    0.41
   0   5   2    4.00    0.49
   0   5  -2    4.10    0.30
   0   5   2    3.59    0.49
   0   5  -2    4.20    0.58
   0  -5  -2    4.71    0.43
   0  -5   2    4.15    0.45
   0  -5   2    4.36    0.31
   0  -5   2    4.31    0.49
   0   5   3   91.17    2.52
   0   5   3   92.25    2.53
   0   5  -3   88.05    1.96
   0   5  -3   88.45    2.40
   0   5   3   92.11    2.23
   0  -5   3   90.61    2.34
   0  -5  -3   92.94    2.30
   0  -5   3   93.87    2.46
   0   5   4   58.23    1.75
   0   5  -4   59.46    1.96
   0   5  -4   57.31    1.49
   0   5   4   58.51    2.04
   0   5   4   57.82    2.05
   0  -5  -4   58.02    1.55
   0  -5   4   60.23    1.92
   0  -5   4   57.45    1.95
   0   5   5    6.81    0.74
   0   5  -5    6.61    0.54
   0   5   5    7.22    0.62
   0   5  -5    6.76    0.76
   0   5   5    7.84    0.78
   0  -5  -5    6.85    0.51
   0  -5   5    6.33    0.66
   0  -5   5    7.76    0.72
   0   5   6    0.25    0.24
   0   5   6    0.41    0.30
   0   5  -6    0.61    0.37
   0   5   6    0.79    0.34
   0   5  -6    0.11    0.25
   0  -5   6    0.24    0.29
   0  -5  -6    1.00    0.26
   0  -5   6    0.63    0.29
   0   5  -7    0.84    0.44
   0   5   7    0.07    0.21
   0   5   7   -0.14    0.17
   0   5   7    0.26    0.29
   0  -5   7    0.06    0.21
   0  -5   7    0.63    0.30
   0  -5  -7   -0.32    0.15
   0   5   8   42.86    2.07
   0   5  -8   43.92    1.48
   0   5   8   44.90    1.80
   0   5   8   43.39    2.09
   0  -5  -8   42.44    1.50
   0  -5   8   47.30    2.07
   0  -5  -8   40.34    1.09
   0  -5   8   44.03    1.99
   0   5  -9   28.39    1.70
   0   5   9   29.46    1.52
   0   5   9   31.61    1.84
   0   5  -9   30.33    1.29
   0   5   9   29.98    1.81
   0  -5   9   30.13    1.71
   0  -5   9   30.86    1.74
   0  -5  -9   29.13    1.27
   0   5  10    4.33    0.77
   0   5 -10    5.18    0.69
   0   5  10    3.99    0.87
   0   5 -10    5.13    0.92
   0   5  10    4.57    0.91
   0  -5 -10    5.52    0.47
   0  -5  10    4.85    0.90
   0  -5  10    5.48    0.83
   0  -5 -10    4.44    0.60
   0   5 -11    0.99    0.40
   0   5 -11    1.42    0.61
   0   5  11    1.68    0.61
   0   5  11    1.22    0.50
   0   5  11    1.29    0.45
   0  -5  11    1.84    0.59
   0  -5 -11    1.66    0.38
   0  -5  11    1.81    0.56
   0  -5 -11    1.71    0.44
   0   5  12    8.39    1.16
   0   5 -12    8.06    1.16
   0   5  12    7.05    1.06
   0   5 -12    7.54    0.80
   0   5  12    9.55    1.01
   0  -5 -12    7.51    0.69
   0  -5  12    7.07    1.02
   0  -5 -12    7.70    0.81
   0  -5  12    9.28    1.12
   0   5  13    0.53    0.51
   0   5 -13    0.71    0.49
   0   5  13    0.37    0.46
   0   5 -13    1.61    0.48
   0   5  13    0.91    0.45
   0  -5  13    0.91    0.50
   0  -5  13    1.33    0.56
   0  -5 -13   -0.12    0.35
   0  -5 -13    0.80    0.36
   0   5 -14   14.07    1.71
   0   5 -14   13.42    1.07
   0   5  14   10.85    1.59
   0   5  14   12.02    1.22
   0   5  14   14.17    1.86
   0  -5 -14   11.76    0.91
   0  -5  14   12.46    1.42
   0  -5  14   12.97    1.45
   0  -5 -14   12.90    1.10
   0  -5 -14   12.44    2.55
   0   5  15    7.74    1.36
   0   5 -15    7.00    0.89
   0   5  15    5.41    1.14
   0   5  15    7.88    1.06
   0   5 -15    6.66    1.27
   0  -5  15    5.97    1.22
   0  -5 -15    7.47    0.92
   0  -5 -15    8.41    0.84
   0  -5  15    4.89    1.06
   0  -5 -15    4.44    1.13
   0   5 -16    0.73    0.72
   0   5 -16    0.83    0.46
   0   5  16    0.65    0.60
   0   5  16    0.92    0.60
   0  -5 -16    1.35    0.49
   0  -5 -16    0.12    0.59
   0  -5 -16   -0.16    0.44
   0  -5  16   -0.53    0.47
   0  -5  16    0.27    0.55
   0   5  17    0.89    0.60
   0   5 -17    1.33    0.74
   0   5  17    0.61    0.55
   0   5  17   -0.15    0.54
   0   5 -17    1.78    0.58
   0  -5 -17   -0.56    0.41
   0  -5 -17   -0.01    0.57
   0  -5  17    1.38    0.62
   0  -5 -17    0.73    0.52
   0  -5  17    0.11    0.64
   0   5  18    4.84    1.10
   0   5  18    3.62    1.00
   0   5  18    2.77    0.81
   0   5 -18    1.74    0.95
   0  -5  18    5.48    1.19
   0  -5 -18    2.41    0.78
   0  -5  18    3.54    0.99
   0  -5 -18    3.78    1.08
   0   5 -19    0.61    0.87
   0   5  19   -0.85    0.71
   0   5  19    0.72    0.76
   0   5  19    0.16    0.64
   0  -5 -19   -0.48    0.58
   0  -5  19    0.87    0.71
   0  -5 -19    0.38    0.69
   0  -5 -19    0.49    0.68
   0  -5  19    0.52    0.72
   0   5 -20    0.33    0.97
   0   5  20   -0.51    0.77
   0   5  20    3.05    0.94
   0   5  20    2.17    0.74
   0  -5  20    1.12    0.88
   0  -5 -20    1.49    0.83
   0  -5 -20   -0.28    0.74
   0  -5  20    1.91    0.78
   0   5 -21    5.46    1.33
   0   5  21    4.04    1.18
   0   5  21    0.77    0.87
   0   5  21    3.18    1.06
   0   5 -21    4.04    1.40
   0  -5 -21    0.80    0.96
   0  -5  21    0.72    1.06
   0  -5 -21    3.11    1.02
   0  -5  21    3.66    1.12
   0  -5 -21    3.00    1.09
   0   5  22    8.97    1.67
   0   5 -22    8.99    1.87
   0   5  22    3.47    1.54
   0   5 -22    7.63    1.68
   0  -5  22    6.93    1.68
   0  -5 -22    5.90    1.45
   0  -5 -22    8.65    1.84
   0  -5  22    8.80    1.80
   0   5 -23   -0.71    0.95
   0   5  23    0.08    1.17
   0   5 -23   -0.17    1.17
   0  -5  23   -1.47    1.10
   0  -5 -23    0.17    1.17
   0  -5 -23   -0.04    1.11
   0  -5  23    0.98    1.17
   0   6   0   21.13    1.04
   0   6   0   20.61    1.07
   0   6   0   22.79    1.00
   0  -6   0   22.92    1.05
   0  -6   0   21.39    0.84
   0   6  -1    1.35    0.40
   0   6  -1    0.83    0.29
   0   6   1    1.32    0.37
   0   6   1    1.06    0.31
   0   6  -1    1.07    0.26
   0   6   1    0.76    0.29
   0  -6  -1    1.09    0.19
   0  -6   1    0.81    0.21
   0  -6   1    1.20    0.33
   0  -6   1    1.10    0.26
   0  -6  -1    1.27    0.29
   0   6   2    1.70    0.41
   0   6  -2    1.84    0.34
   0   6  -2    1.77    0.26
   0   6   2    2.07    0.40
   0   6   2    2.04    0.44
   0   6  -2    1.49    0.43
   0  -6  -2    1.75    0.35
   0  -6   2    2.57    0.44
   0  -6   2    2.29    0.43
   0  -6   2    1.75    0.26
   0   6   3   41.57    1.70
   0   6   3   41.38    1.68
   0   6   3   42.02    1.51
   0   6  -3   40.08    1.64
   0  -6  -3   40.52    1.34
   0  -6   3   39.60    1.61
   0  -6   3   41.51    1.55
   0   6  -4    4.76    0.49
   0   6   4    4.93    0.67
   0   6   4    4.37    0.52
   0   6  -4    5.30    0.75
   0   6   4    5.24    0.66
   0  -6  -4    4.76    0.48
   0  -6   4    5.38    0.67
   0  -6   4    5.15    0.60
   0   6  -5  200.78    4.47
   0   6  -5  185.56    3.70
   0   6   5  200.95    4.71
   0   6   5  201.12    4.23
   0   6   5  203.37    4.75
   0  -6   5  199.33    4.54
   0  -6  -5  205.07    3.83
   0  -6   5  201.95    4.45
   0   6   6   56.99    2.32
   0   6   6   56.12    1.98
   0   6   6   58.66    2.38
   0   6  -6   57.85    2.25
   0  -6   6   57.52    2.25
   0  -6  -6   57.14    1.71
   0  -6   6   59.19    2.20
   0   6   7    8.29    0.79
   0   6   7   10.06    1.01
   0   6  -7   10.13    0.77
   0   6   7   10.16    1.05
   0   6  -7   11.03    1.10
   0  -6   7    9.67    0.97
   0  -6   7   10.42    0.97
   0  -6  -7    9.34    0.68
   0   6  -8   54.25    1.70
   0   6   8   55.84    2.51
   0   6   8   53.70    2.45
   0   6  -8   58.66    2.44
   0   6   8   57.96    2.18
   0  -6   8   60.93    2.47
   0  -6   8   56.76    2.41
   0  -6  -8   56.95    1.80
   0   6   9   27.13    1.51
   0   6  -9   27.65    1.79
   0   6  -9   28.13    1.25
   0   6   9   28.93    1.86
   0   6   9   28.86    1.85
   0  -6   9   27.44    1.73
   0  -6   9   27.87    1.74
   0  -6  -9   30.52    1.33
   0   6  10   10.98    1.24
   0   6  10   11.29    1.03
   0   6 -10   12.45    0.91
   0   6  10   11.61    1.25
   0   6 -10   13.40    1.31
   0  -6  10   12.14    1.23
   0  -6  10   12.40    1.22
   0  -6 -10   12.63    0.90
   0  -6 -10   10.17    0.57
   0   6  11   20.06    1.69
   0   6  11   23.21    1.52
   0   6 -11   25.45    1.81
   0   6  11   26.92    1.90
   0   6 -11   22.10    1.19
   0  -6  11   23.78    1.71
   0  -6  11   22.18    1.70
   0  -6 -11   21.38    1.20
   0  -6 -11   21.42    0.87
   0   6 -12   -0.47    0.49
   0   6 -12    0.19    0.36
   0   6  12    0.04    0.28
   0   6  12   -0.47    0.30
   0   6  12    0.50    0.44
   0  -6 -12    0.29    0.29
   0  -6 -12    0.45    0.23
   0  -6  12    0.18    0.42
   0  -6  12    0.53    0.42
   0   6  13    0.63    0.44
   0   6  13   -0.62    0.32
   0   6  13    0.10    0.40
   0   6 -13   -0.11    0.46
   0   6 -13   -0.54    0.33
   0  -6 -13    0.17    0.22
   0  -6  13    0.75    0.43
   0  -6 -13    0.55    0.30
   0  -6 -13   -0.38    0.41
   0   6 -14    1.68    0.86
   0   6  14    0.43    0.52
   0   6  14    1.55    0.65
   0   6  14    1.41    0.73
   0   6 -14    0.19    0.38
   0  -6 -14    1.35    0.57
   0  -6  14    1.22    0.56
   0  -6  14    0.73    0.57
   0  -6 -14    0.86    0.42
   0  -6 -14    0.56    0.32
   0   6 -15    1.18    0.64
   0   6  15    0.39    0.60
   0   6 -15    1.07    0.73
   0   6  15    0.97    0.52
   0   6  15    2.31    0.83
   0  -6  15    1.02    0.70
   0  -6 -15    1.43    0.70
   0  -6 -15    1.25    0.44
   0  -6  15    1.50    0.71
   0  -6 -15    1.12    0.38
   0   6  16    0.97    0.60
   0   6 -16   -0.44    0.67
   0   6  16    0.41    0.54
   0   6 -16    0.09    0.49
   0  -6  16   -0.51    0.40
   0  -6  16   -0.15    0.44
   0  -6 -16   -0.50    0.38
   0  -6 -16   -0.67    0.58
   0   6  17   18.85    1.96
   0   6  17   20.05    1.78
   0   6 -17   19.47    2.12
   0   6  17   21.76    2.06
   0  -6 -17   19.66    2.07
   0  -6  17   22.61    2.07
   0  -6  17   20.14    1.99
   0  -6 -17   19.94    1.48
   0   6  18    1.99    0.91
   0   6 -18    3.29    1.06
   0   6  18    2.67    0.91
   0   6  18    2.88    0.87
   0  -6  18    1.90    0.81
   0  -6 -18    3.14    0.70
   0  -6  18    1.44    0.73
   0  -6 -18    2.32    0.95
   0   6  19    4.71    1.21
   0   6  19    7.21    1.26
   0   6  19    5.88    1.22
   0   6 -19    7.61    1.63
   0  -6  19    6.86    1.45
   0  -6  19    5.81    1.31
   0  -6 -19    7.27    1.48
   0   6  20    0.61    0.67
   0   6  20    0.17    0.93
   0   6  20    0.20    0.70
   0   6 -20    0.50    0.91
   0  -6 -20    0.04    0.81
   0  -6  20    0.05    0.65
   0  -6 -20    0.29    0.77
   0  -6  20    1.52    0.86
   0   6  21    0.19    0.82
   0   6  21    1.48    1.12
   0   6  21   -0.45    0.87
   0   6 -21   -0.94    0.98
   0  -6 -21    1.46    0.97
   0  -6  21   -1.69    0.86
   0  -6  21    0.26    0.91
   0  -6 -21    0.29    0.97
   0  -6 -21   -0.47    0.80
   0   6 -22    2.99    1.65
   0   6 -22    2.39    1.16
   0   6  22    1.05    1.16
   0  -6 -22    1.36    1.26
   0  -6  22    2.77    1.22
   0  -6 -22    1.63    1.38
   0   6 -23    3.76    1.48
   0   6  23    2.02    1.32
   0  -6  23    4.23    2.38
   0  -6 -23    2.83    1.36
   0  -6 -23    2.02    1.41
   0  -6  23    1.25    1.29
   0   7   0    0.04    0.19
   0   7   0    0.27    0.18
   0  -7   0   -0.33    0.20
   0  -7   0    0.04    0.15
   0  -7   0    0.22    0.19
   0   7   1    4.49    0.60
   0   7   1    3.71    0.52
   0   7  -1    4.40    0.53
   0   7  -1    3.78    0.52
   0   7  -1    4.01    0.65
   0   7   1    4.28    0.58
   0  -7   1    3.68    0.44
   0  -7  -1    4.80    0.53
   0  -7   1    4.71    0.57
   0  -7   1    4.44    0.46
   0  -7  -1    3.59    0.35
   0   7   2  182.76    4.08
   0   7  -2  177.17    3.22
   0   7   2  175.46    4.07
   0   7  -2  176.09    3.64
   0   7  -2  179.78    4.06
   0   7   2  177.61    3.83
   0  -7  -2  177.74    3.67
   0  -7   2  176.24    3.72
   0  -7   2  173.25    3.20
   0  -7   2  179.51    4.01
   0  -7  -2  165.52    2.88
   0   7  -3    0.54    0.40
   0   7   3    0.30    0.26
   0   7   3    0.02    0.25
   0   7   3    0.52    0.24
   0   7  -3    0.14    0.19
   0  -7   3    0.09    0.23
   0  -7   3    0.15    0.20
   0  -7  -3   -0.01    0.16
   0   7  -4    6.02    0.55
   0   7   4    7.01    0.69
   0   7   4    6.20    0.75
   0   7  -4    6.55    0.88
   0   7   4    7.93    0.84
   0  -7  -4    7.11    0.58
   0  -7   4    5.03    0.62
   0  -7   4    5.95    0.75
   0   7   5   22.79    1.77
   0   7   5   23.80    1.27
   0   7  -5   23.12    1.02
   0   7   5   23.11    1.44
   0   7  -5   21.69    1.67
   0  -7   5   22.88    1.33
   0  -7  -5   23.59    1.08
   0   7   6   11.22    1.07
   0   7  -6    9.58    0.69
   0   7  -6    8.77    1.08
   0   7   6   11.05    1.08
   0   7   6    9.65    0.84
   0  -7   6    8.14    1.19
   0  -7  -6    9.52    0.70
   0  -7   6   11.54    1.06
   0   7   7   36.51    1.70
   0   7   7   37.20    2.03
   0   7   7   33.70    1.94
   0   7  -7   33.40    1.89
   0   7  -7   34.05    1.27
   0  -7  -7   35.70    1.40
   0  -7   7   36.37    1.85
   0  -7   7   33.73    1.84
   0   7   8   10.59    1.18
   0   7  -8   10.42    0.78
   0   7  -8    9.58    1.25
   0   7   8   10.20    1.16
   0   7   8   10.12    0.95
   0  -7  -8   10.72    0.77
   0  -7   8   10.48    1.08
   0  -7   8   10.68    1.11
   0   7   9    7.07    0.84
   0   7   9    7.97    1.06
   0   7  -9    8.13    1.17
   0   7  -9    5.47    0.68
   0   7   9    7.27    1.04
   0  -7   9    5.56    0.95
   0  -7   9    7.49    0.98
   0  -7  -9    6.34    0.66
   0   7  10   14.89    1.46
   0   7  10   14.44    1.19
   0   7 -10   14.38    0.94
   0   7  10   15.09    1.48
   0   7 -10   15.58    1.52
   0  -7  10   14.23    1.34
   0  -7  10   15.91    1.43
   0  -7 -10   14.08    0.96
   0   7  11   10.69    1.07
   0   7  11   10.90    1.33
   0   7 -11   14.84    1.52
   0   7  11   12.37    1.40
   0   7 -11   10.71    0.88
   0  -7 -11   11.75    0.91
   0  -7  11   12.44    1.31
   0  -7  11   13.29    1.37
   0   7 -12    0.99    0.44
   0   7 -12    2.15    0.78
   0   7  12    1.97    0.74
   0   7  12    2.17    0.73
   0   7  12    0.77    0.45
   0  -7  12    0.95    0.53
   0  -7 -12    0.81    0.57
   0  -7  12    0.98    0.55
   0   7  13    2.61    0.70
   0   7 -13    2.51    0.82
   0   7  13    2.91    0.88
   0   7  13    2.11    0.80
   0   7 -13    2.77    0.56
   0  -7 -13    2.50    0.83
   0  -7 -13    2.32    0.52
   0  -7  13    1.99    0.75
   0  -7  13    1.84    0.77
   0   7 -14    3.08    0.60
   0   7  14    3.34    0.91
   0   7  14    3.38    1.03
   0   7 -14    2.92    0.99
   0   7  14    1.23    0.57
   0  -7 -14    2.41    0.58
   0  -7 -14    2.68    0.83
   0  -7  14    2.44    0.80
   0  -7  14    3.14    0.88
   0   7  15   10.64    1.52
   0   7 -15   10.92    1.70
   0   7  15   10.03    1.52
   0   7  15    6.72    1.12
   0  -7  15    9.78    1.39
   0  -7 -15    9.50    1.51
   0  -7  15    7.36    1.36
   0  -7 -15   10.22    0.99
   0   7  16   -0.17    0.54
   0   7  16   -0.34    0.49
   0   7 -16   -0.49    0.67
   0   7  16    0.41    0.51
   0  -7  16   -0.28    0.46
   0  -7  16    0.74    0.67
   0  -7 -16   -0.95    0.44
   0  -7 -16   -0.69    0.36
   0   7  17   -0.03    0.56
   0   7 -17    0.15    0.82
   0   7  17    1.33    0.74
   0   7  17   -0.27    0.61
   0  -7 -17    0.90    0.50
   0  -7  17    0.08    0.63
   0  -7 -17   -0.14    0.68
   0  -7  17   -0.15    0.47
   0   7  18   11.69    1.50
   0  -7 -18    7.77    2.13
   0  -7  18    6.73    1.57
   0   7  19   -0.81    0.82
   0   7 -19   -0.13    0.96
   0   7  19    1.38    0.80
   0   7  19    0.11    0.66
   0  -7  19   -0.82    0.55
   0  -7 -19   -0.16    0.75
   0  -7  19    1.03    0.77
   0   7  20   -0.03    0.77
   0   7  20    1.06    0.94
   0   7 -20    1.97    1.03
   0   7  20    1.12    1.40
   0  -7 -20    1.50    1.00
   0  -7  20    1.51    1.07
   0  -7 -20    0.74    0.91
   0   7  21    0.17    0.83
   0   7  21   -0.66    0.88
   0   7 -21    1.14    1.18
   0  -7  21    1.23    1.03
   0  -7 -21   -0.36    1.11
   0  -7  21    2.40    1.05
   0  -7 -21    1.19    1.11
   0   7  22    1.48    1.06
   0   7 -22   -0.75    1.08
   0   7 -22   -0.61    0.93
   0  -7 -22   -0.57    1.15
   0  -7  22    3.05    1.34
   0  -7 -22    0.16    1.11
   0  -7  22    0.03    1.14
   0   8   0    1.84    0.50
   0   8   0    1.07    0.38
   0   8   0    1.54    0.37
   0  -8   0    2.25    0.47
   0  -8   0    1.74    0.36
   0  -8   0    1.54    0.31
   0   8   1    6.20    0.74
   0   8   1    6.49    0.73
   0   8  -1    6.64    0.68
   0   8  -1    6.70    0.82
   0   8  -1    7.23    0.59
   0   8   1    6.07    0.66
   0  -8   1    6.21    0.70
   0  -8   1    6.28    0.58
   0  -8  -1    5.60    0.46
   0  -8  -1    5.24    0.61
   0  -8   1    6.20    0.57
   0  -8  -1    5.80    0.64
   0   8   2   22.42    1.29
   0   8  -2   21.72    1.39
   0   8  -2   22.80    1.16
   0   8   2   23.74    1.27
   0   8   2   20.05    1.28
   0  -8  -2   19.97    0.72
   0  -8  -2   22.86    1.17
   0  -8   2   22.38    1.30
   0  -8   2   21.44    1.11
   0   8   3   60.32    2.30
   0   8   3   60.46    2.35
   0   8   3   63.53    2.17
   0   8  -3   61.37    1.92
   0   8  -3   58.70    2.36
   0  -8   3   60.52    1.45
   0  -8  -3   62.42    1.97
   0  -8   3   58.95    2.60
   0  -8   3   61.47    2.10
   0   8  -4   13.53    1.23
   0   8   4   13.11    1.10
   0   8   4   12.10    0.96
   0   8  -4   12.21    0.81
   0   8   4   11.85    1.09
   0  -8  -4   12.07    0.84
   0  -8   4   12.19    1.06
   0  -8   4   14.65    1.03
   0   8   5    4.52    0.67
   0   8   5    4.16    0.78
   0   8   5    5.72    0.85
   0   8  -5    6.45    0.61
   0   8  -5    5.47    0.97
   0  -8  -5    6.22    0.61
   0  -8   5    6.95    0.85
   0   8   6    4.07    0.80
   0   8  -6    4.19    0.85
   0   8   6    3.70    0.79
   0   8  -6    3.88    0.53
   0   8   6    4.16    0.72
   0  -8   6    5.57    0.81
   0  -8   6    3.73    0.72
   0  -8  -6    3.90    0.53
   0   8   7   43.73    2.30
   0   8  -7   44.36    2.28
   0   8   7   40.85    2.25
   0   8  -7   43.46    1.48
   0   8   7   44.36    2.32
   0  -8   7   45.13    2.23
   0  -8   7   42.55    2.09
   0  -8  -7   42.99    1.61
   0   8   8   40.28    2.30
   0   8   8   38.09    2.24
   0   8  -8   36.01    1.35
   0   8  -8   40.51    2.22
   0   8   8   35.80    1.83
   0  -8  -8   36.96    1.49
   0  -8   8   37.39    2.06
   0  -8   8   35.53    2.07
   0   8   9   13.62    1.41
   0   8  -9   13.47    1.47
   0   8   9   13.16    1.16
   0   8   9   11.03    1.31
   0   8  -9   11.56    0.80
   0  -8   9   12.45    1.27
   0  -8   9   12.20    1.24
   0  -8  -9   12.48    0.90
   0   8 -10    0.62    0.62
   0   8  10    1.71    0.64
   0   8  10    1.81    0.54
   0   8 -10    1.00    0.41
   0   8  10    2.08    0.73
   0  -8  10    0.40    0.46
   0  -8  10    2.96    0.73
   0  -8 -10    1.45    0.40
   0   8  11   29.51    1.80
   0   8  11   29.78    2.18
   0   8 -11   32.09    2.21
   0   8 -11   27.54    1.25
   0   8  11   29.00    2.15
   0  -8  11   26.66    1.99
   0  -8 -11   30.67    2.24
   0  -8  11   29.39    2.06
   0  -8 -11   26.66    1.43
   0   8  12    0.84    0.61
   0   8  12    0.71    0.44
   0   8 -12    0.43    0.35
   0   8 -12   -0.13    0.56
   0   8  12    0.95    0.61
   0  -8  12    0.64    0.60
   0  -8 -12    0.45    0.60
   0  -8  12    0.93    0.50
   0  -8 -12    0.98    0.43
   0   8  13    3.72    0.82
   0   8 -13    5.37    1.29
   0   8  13    4.40    1.08
   0   8  13    4.43    1.13
   0   8 -13    3.18    0.58
   0  -8  13    2.58    0.82
   0  -8 -13    2.90    0.54
   0  -8 -13    3.30    0.92
   0  -8  13    3.34    0.95
   0   8 -14   25.31    2.18
   0   8  14   23.35    2.14
   0   8  14   19.51    1.66
   0   8  14   21.03    2.06
   0  -8  14   19.68    1.90
   0  -8 -14   22.93    2.18
   0  -8 -14   19.76    1.31
   0  -8  14   20.42    1.96
   0   8 -15    2.56    1.05
   0   8  15    1.42    0.78
   0   8  15    1.67    0.74
   0  -8 -15    2.20    0.57
   0  -8  15    1.43    0.81
   0  -8 -15    1.55    0.78
   0  -8  15    0.82    0.64
   0   8  16    1.31    0.66
   0   8  16    0.74    0.62
   0   8  16    0.37    0.50
   0  -8 -16    0.86    0.48
   0  -8  16    0.83    0.66
   0   8  17   -0.54    0.55
   0   8 -17    1.65    0.95
   0   8  17    0.35    0.64
   0   8  17    0.22    0.56
   0  -8 -17   -0.29    0.64
   0  -8  17    0.51    0.71
   0   8  18    0.42    0.66
   0   8 -18   -0.09    0.94
   0   8  18    0.17    0.62
   0  -8  18    0.69    0.69
   0  -8  18    0.84    0.79
   0  -8 -18    0.72    0.76
   0   8  19    2.33    0.84
   0   8 -19    0.46    0.92
   0   8  19   -0.47    0.94
   0   8  19    1.53    0.87
   0  -8  19    1.04    0.81
   0  -8 -19    0.18    0.87
   0  -8  19    0.47    0.81
   0   8  20   -0.22    1.26
   0   8  20    2.02    1.24
   0   8 -20    1.56    1.18
   0   8  20    0.57    0.98
   0  -8  20    4.14    1.43
   0  -8  20    1.62    1.11
   0  -8 -20    2.40    1.17
   0   8  21    1.01    1.20
   0   8  21    1.39    1.38
   0   8 -21   -0.89    1.59
   0  -8  21    2.79    1.33
   0  -8  21    1.72    1.29
   0   8 -22   -0.74    1.17
   0   8 -22    0.15    1.28
   0   8  22    2.58    1.14
   0  -8 -22    3.33    1.28
   0  -8  22    1.19    1.23
   0  -8 -22    0.56    1.26
   0  -8  22    0.11    1.42
   0   9   0   -0.01    0.25
   0   9   0    0.24    0.23
   0   9   0    0.27    0.34
   0  -9   0   -0.08    0.19
   0  -9   0    0.12    0.22
   0  -9   0    0.22    0.17
   0   9   1   54.48    2.14
   0   9   1   56.29    2.08
   0   9  -1   53.52    2.01
   0   9   1   54.66    2.16
   0   9  -1   53.67    1.77
   0   9  -1   55.18    2.22
   0  -9   1   52.08    1.78
   0  -9  -1   54.63    2.03
   0  -9  -1   50.31    1.51
   0  -9  -1   51.83    1.97
   0  -9   1   53.23    1.74
   0   9   2   25.20    1.44
   0   9   2   25.04    1.46
   0   9  -2   27.63    1.63
   0   9  -2   28.36    1.40
   0   9   2   25.72    1.99
   0  -9   2   27.77    1.54
   0  -9   2   26.34    1.31
   0  -9   2   26.75    1.09
   0  -9  -2   27.88    1.39
   0  -9  -2   25.30    0.86
   0  -9  -2   27.79    1.53
   0   9   3   69.83    2.67
   0   9   3   70.29    2.48
   0   9  -3   70.89    2.22
   0   9  -3   69.19    2.67
   0   9   3   70.49    2.68
   0  -9   3   67.79    1.66
   0  -9  -3   69.59    2.25
   0  -9  -3   66.62    2.64
   0  -9   3   73.65    2.67
   0  -9   3   69.91    2.35
   0   9   4    0.19    0.30
   0   9   4    0.03    0.32
   0   9  -4    0.43    0.28
   0   9  -4    0.80    0.56
   0   9   4    0.03    0.31
   0  -9   4    0.19    0.28
   0  -9  -4    0.35    0.28
   0  -9   4    0.35    0.35
   0   9   5    4.32    0.82
   0   9  -5    4.87    0.93
   0   9   5    5.78    0.88
   0   9  -5    4.61    0.59
   0   9   5    4.88    0.70
   0  -9   5    4.50    0.78
   0  -9   5    3.95    0.73
   0  -9  -5    3.53    0.60
   0   9  -6   19.26    1.60
   0   9   6   18.46    1.33
   0   9   6   18.95    1.52
   0   9  -6   18.01    1.00
   0   9   6   20.12    1.58
   0  -9   6   18.16    1.35
   0  -9   6   18.13    1.43
   0  -9  -6   16.80    1.05
   0   9  -7    9.91    1.27
   0   9   7    8.08    1.12
   0   9   7    6.60    0.99
   0   9  -7    8.36    0.70
   0   9   7    8.59    0.95
   0  -9   7    8.19    0.99
   0  -9   7    6.83    1.00
   0  -9  -7    8.30    0.75
   0   9  -8   17.90    0.95
   0   9   8   17.51    1.34
   0   9   8   17.05    1.60
   0   9   8   17.71    1.57
   0   9  -8   17.95    1.67
   0  -9   8   17.29    1.45
   0  -9   8   16.88    1.51
   0  -9  -8   16.76    1.04
   0   9   9   13.06    1.20
   0   9  -9   14.27    1.59
   0   9   9   13.63    1.48
   0   9  -9   12.38    0.82
   0   9   9   12.78    1.40
   0  -9   9   12.25    1.28
   0  -9  -9   12.10    0.91
   0  -9   9   11.64    1.37
   0  -9  -9   11.97    1.38
   0   9 -10    1.04    0.78
   0   9  10    1.13    0.52
   0   9 -10    1.05    0.33
   0   9  10    1.13    0.58
   0   9  10    1.30    0.59
   0  -9  10    1.31    0.64
   0  -9 -10    1.95    0.52
   0  -9 -10    2.21    0.70
   0  -9  10    1.41    0.59
   0   9  11    0.45    0.53
   0   9 -11   -0.70    0.60
   0   9 -11    0.19    0.29
   0   9  11    0.18    0.36
   0   9  11   -0.51    0.35
   0  -9  11    0.18    0.42
   0  -9 -11    0.64    0.60
   0  -9  11    0.15    0.48
   0  -9 -11   -0.56    0.27
   0   9  12    1.37    0.56
   0   9 -12    2.47    1.00
   0   9  12    2.12    0.80
   0   9  12    2.29    0.88
   0  -9  12    1.86    0.73
   0  -9  12    0.22    0.56
   0  -9 -12    1.96    0.50
   0  -9 -12    0.93    0.72
   0   9  13    1.10    0.61
   0   9  13    1.86    0.74
   0   9  13    1.98    0.89
   0   9 -13    1.16    0.80
   0  -9  13    1.03    0.61
   0  -9  13    1.36    0.72
   0  -9 -13    2.37    0.54
   0  -9 -13    1.41    0.78
   0   9  14    3.65    1.04
   0   9  14    0.89    0.71
   0   9 -14    5.33    1.36
   0   9  14    1.69    0.75
   0  -9 -14    1.92    0.56
   0  -9  14    2.58    0.83
   0  -9 -14    3.27    1.04
   0  -9  14    2.73    0.77
   0   9  15   -0.32    0.51
   0   9 -15   -0.63    0.73
   0   9  15   -0.13    0.58
   0   9  15    0.63    0.64
   0  -9  15   -0.01    0.54
   0  -9 -15    0.16    0.69
   0  -9  15   -0.90    0.62
   0  -9 -15   -0.38    0.48
   0   9 -16   14.93    2.03
   0   9  16   14.56    1.81
   0   9  16   13.16    1.59
   0   9  16   12.57    1.71
   0  -9 -16   11.24    1.76
   0  -9  16   13.66    1.77
   0  -9  16   11.27    1.62
   0   9 -17    1.02    0.97
   0   9  17   -0.27    0.57
   0   9  17    1.52    0.83
   0   9  17    0.29    0.68
   0  -9  17    0.13    0.76
   0  -9  17    0.20    0.68
   0  -9 -17    0.96    0.76
   0   9  18    1.36    0.87
   0   9  18    1.07    0.83
   0   9 -18   -0.42    0.96
   0  -9  18    0.09    0.64
   0  -9  18   -0.27    0.63
   0  -9 -18    0.86    0.86
   0   9  19    1.99    1.02
   0   9  19   -1.23    1.03
   0   9  19    0.55    0.88
   0   9 -19    0.95    1.08
   0  -9  19    0.84    0.98
   0  -9 -19    0.96    1.01
   0  -9  19    1.90    0.95
   0   9  20    4.91    1.31
   0   9  20    6.12    1.48
   0  -9  20    5.23    1.58
   0  -9  20    3.23    1.46
   0  -9 -20    5.92    1.52
   0   9 -21    2.88    1.30
   0   9  21    1.77    1.04
   0   9 -21    1.08    0.92
   0  -9 -21   -1.46    1.00
   0  -9  21   -0.57    1.01
   0  -9  21    3.31    1.33
   0  10   0    0.68    0.49
   0  10   0    0.56    0.39
   0  10   0    0.80    0.32
   0 -10   0   -0.07    0.32
   0 -10   0    0.93    0.29
   0 -10   0    1.14    0.37
   0  10   1    7.51    0.89
   0  10  -1    6.28    0.80
   0  10  -1    6.45    0.65
   0  10   1    6.20    0.77
   0  10  -1    6.46    0.96
   0  10   1    6.34    0.87
   0 -10   1    7.38    0.88
   0 -10   1    7.22    0.68
   0 -10  -1    7.90    0.84
   0 -10   1    5.65    0.65
   0 -10  -1    7.45    0.55
   0 -10  -1    6.20    0.77
   0  10   2    0.31    0.30
   0  10   2    0.38    0.32
   0  10   2    0.15    0.32
   0  10  -2    0.16    0.46
   0  10  -2    0.10    0.29
   0 -10   2   -0.17    0.25
   0 -10  -2   -0.39    0.24
   0 -10   2   -0.28    0.19
   0 -10   2    0.06    0.30
   0 -10  -2    0.27    0.31
   0  10  -3   74.18    2.86
   0  10  -3   72.00    2.38
   0  10   3   68.91    2.82
   0  10   3   74.37    2.80
   0  10   3   73.69    2.66
   0 -10  -3   70.26    2.73
   0 -10   3   74.40    2.52
   0 -10   3   72.26    2.79
   0  10   4   28.36    1.62
   0  10   4   31.14    1.90
   0  10   4   28.68    1.80
   0  10  -4   29.27    1.88
   0  10  -4   29.86    1.42
   0 -10   4   29.20    1.82
   0 -10   4   29.11    1.61
   0 -10  -4   28.68    1.49
   0 -10  -4   29.63    1.81
   0  10  -5    1.69    0.70
   0  10   5    2.12    0.63
   0  10   5    1.64    0.62
   0  10   5    1.87    0.57
   0  10  -5    1.96    0.44
   0 -10  -5    1.34    0.48
   0 -10   5    2.08    0.58
   0 -10   5    2.11    0.60
   0 -10  -5    2.29    0.51
   0  10  -6    5.64    0.64
   0  10   6    5.25    0.80
   0  10   6    5.28    1.02
   0  10   6    4.31    0.94
   0  10  -6    4.08    0.97
   0 -10   6    3.69    0.74
   0 -10  -6    3.82    0.89
   0 -10   6    3.13    0.72
   0 -10  -6    3.43    0.62
   0  10   7   21.10    1.73
   0  10   7   25.12    1.90
   0  10  -7   21.57    1.13
   0  10  -7   25.79    1.96
   0  10   7   25.20    1.64
   0 -10  -7   24.61    1.53
   0 -10  -7   23.19    1.81
   0 -10   7   24.30    1.79
   0 -10   7   25.33    1.71
   0  10   8    0.07    0.34
   0  10   8    0.56    0.46
   0  10   8    0.26    0.42
   0  10  -8    0.51    0.62
   0  10  -8    0.69    0.30
   0 -10  -8    0.13    0.42
   0 -10   8    0.42    0.45
   0 -10   8    0.78    0.54
   0  10   9   21.96    1.91
   0  10   9   24.70    1.70
   0  10  -9   21.81    1.06
   0  10   9   23.29    2.51
   0 -10   9   21.24    1.73
   0 -10  -9   22.12    1.94
   0 -10  -9   22.01    1.46
   0  10  10   13.28    1.36
   0  10 -10   14.91    1.74
   0  10  10   10.97    1.49
   0  10 -10   11.75    0.78
   0  10  10   12.88    1.56
   0 -10 -10   14.60    1.58
   0 -10  10   13.42    1.63
   0 -10  10   12.48    1.46
   0 -10 -10   11.95    0.97
   0  10  11    3.08    0.93
   0  10 -11    1.50    0.81
   0  10  11    2.08    0.82
   0  10  11    3.33    0.77
   0 -10 -11    3.69    0.60
   0 -10  11    2.08    0.72
   0 -10 -11    2.76    0.87
   0 -10  11    2.29    0.80
   0  10  12    2.77    0.95
   0  10  12    2.33    0.73
   0  10  12    2.39    0.91
   0  10 -12    3.39    1.17
   0 -10  12    2.16    0.79
   0 -10 -12    3.87    1.06
   0 -10  12    3.12    0.87
   0 -10 -12    4.09    0.67
   0  10  13    0.81    0.53
   0  10 -13    1.07    0.86
   0  10  13    1.90    0.82
   0  10  13    1.47    0.80
   0 -10  13    2.51    0.79
   0 -10  13    0.37    0.63
   0 -10 -13    0.55    0.45
   0 -10 -13    1.03    0.64
   0  10  14    5.02    1.19
   0  10  14    7.42    1.25
   0  10  14    8.36    1.58
   0  10 -14    6.35    1.41
   0 -10 -14    6.47    1.22
   0 -10 -14    6.82    1.39
   0 -10  14    5.66    1.18
   0 -10  14    4.71    1.20
   0  10  15   -0.30    0.43
   0  10  15    0.34    0.66
   0  10  15    0.19    0.63
   0  10 -15    0.62    0.88
   0 -10  15    0.71    0.68
   0 -10 -15   -0.76    0.55
   0 -10  15   -0.31    0.77
   0  10  16    0.96    0.66
   0  10  16    3.00    0.96
   0  10 -16    2.28    1.15
   0  10  16    1.29    0.77
   0 -10 -16    1.39    0.85
   0 -10  16    2.11    0.98
   0 -10  16    0.48    0.68
   0  10 -17    1.09    0.91
   0  10  17    2.81    1.00
   0  10  17    1.82    0.90
   0  10  17    2.30    0.82
   0 -10 -17    3.08    1.19
   0 -10  17    1.42    0.82
   0 -10  17    3.02    1.22
   0  10  18    4.38    1.26
   0  10  18    3.67    1.22
   0  10 -18    3.18    1.26
   0  10  18    3.13    1.16
   0 -10  18    3.17    1.20
   0 -10 -18    5.01    1.51
   0 -10  18    3.18    1.22
   0  10  19    2.98    1.34
   0  10 -19    5.74    1.66
   0  10  19    2.20    1.16
   0 -10  19    5.49    1.49
   0 -10  19    4.95    1.33
   0 -10 -19    4.72    1.66
   0  10  20   -1.08    0.79
   0  10 -20   -1.24    1.21
   0  10  20    1.92    1.09
   0 -10 -20   -0.16    0.99
   0 -10  20    0.75    1.29
   0 -10  20    0.65    1.08
   0 -10  21    0.25    1.23
   0  11   0    0.10    0.38
   0  11   0    0.26    0.32
   0 -11   0    0.16    0.27
   0 -11   0    0.39    0.34
   0 -11   0   -0.32    0.21
   0  11   1    2.20    0.66
   0  11  -1    0.93    0.53
   0  11  -1    1.99    0.58
   0  11   1    2.10    0.56
   0 -11   1    1.40    0.40
   0 -11   1    0.63    0.43
   0 -11   1    1.42    0.39
   0 -11  -1    1.28    0.47
   0 -11  -1    1.07    0.30
   0 -11  -1    2.21    0.63
   0  11   2    2.18    0.64
   0  11  -2    2.12    0.72
   0  11  -2    2.15    0.62
   0  11   2    2.04    0.56
   0  11   2    2.65    0.71
   0 -11   2    1.76    0.42
   0 -11  -2    2.57    0.60
   0 -11   2    2.78    0.56
   0 -11   2    3.21    0.71
   0 -11  -2    2.30    0.56
   0  11  -3    2.60    0.56
   0  11   3    3.03    0.73
   0  11   3    2.60    0.65
   0  11   3    1.58    0.57
   0  11  -3    2.49    0.76
   0 -11   3    2.46    0.56
   0 -11  -3    2.48    0.56
   0 -11   3    2.82    0.68
   0 -11   3    1.99    0.38
   0 -11  -3    2.21    0.58
   0  11   4    0.37    0.43
   0  11   4    0.66    0.44
   0  11  -4    1.18    0.39
   0  11   4    0.54    0.48
   0  11  -4    1.17    0.60
   0 -11   4   -0.28    0.38
   0 -11  -4    0.95    0.42
   0 -11  -4    0.56    0.43
   0 -11   4    0.32    0.43
   0  11  -5   -0.29    0.28
   0  11   5    0.86    0.47
   0  11  -5    0.01    0.54
   0  11   5    0.38    0.39
   0  11   5    0.74    0.35
   0 -11  -5    0.19    0.37
   0 -11   5    0.34    0.39
   0 -11  -5    0.39    0.30
   0 -11   5   -0.50    0.32
   0  11  -6   17.76    1.72
   0  11   6   15.70    1.51
   0  11  -6   16.20    1.05
   0  11   6   16.06    1.56
   0  11   6   17.41    1.44
   0 -11   6   16.21    1.35
   0 -11  -6   14.28    1.10
   0 -11   6   13.84    1.36
   0 -11  -6   16.83    1.56
   0  11   7    2.41    0.66
   0  11  -7    2.62    0.48
   0  11   7    2.66    0.77
   0  11  -7    3.90    1.08
   0  11   7    2.51    0.77
   0 -11  -7    2.17    0.51
   0 -11  -7    2.21    0.70
   0 -11   7    2.47    0.77
   0 -11   7    2.20    0.65
   0  11  -8    2.11    0.88
   0  11   8    2.10    0.95
   0  11   8    1.57    0.77
   0  11  -8    2.47    0.47
   0  11   8    1.95    0.65
   0 -11   8    2.41    0.72
   0 -11  -8    2.28    0.53
   0 -11  -8    2.02    0.75
   0 -11   8    1.95    0.71
   0  11   9   27.62    1.89
   0  11  -9   31.43    2.31
   0  11   9   29.08    2.22
   0  11  -9   24.35    1.17
   0  11   9   27.88    2.20
   0 -11   9   27.92    3.20
   0 -11  -9   28.37    2.24
   0 -11  -9   27.61    1.49
   0 -11   9   26.60    2.14
   0  11  10    0.01    0.58
   0  11  10    0.46    0.45
   0  11  10   -0.83    0.42
   0  11 -10   -0.52    0.58
   0 -11  10    0.91    0.55
   0 -11 -10   -0.35    0.48
   0 -11 -10   -0.13    0.30
   0 -11  10    0.17    0.47
   0  11  11    9.25    1.45
   0  11  11   11.14    1.59
   0  11 -11    7.24    1.49
   0  11  11    7.40    1.23
   0 -11 -11    9.57    0.96
   0 -11  11    8.78    1.52
   0 -11  11    9.94    1.42
   0 -11 -11    7.28    1.41
   0  11  12    6.88    1.48
   0  11  12    7.02    1.44
   0  11 -12    6.13    1.39
   0 -11  12    6.45    1.33
   0 -11 -12    6.68    1.29
   0 -11 -12    6.95    0.90
   0 -11  12    9.32    1.34
   0  11  13   15.84    1.59
   0  11  13   17.77    2.05
   0  11 -13   16.91    2.16
   0  11  13   17.34    2.01
   0 -11  13   12.97    1.64
   0 -11 -13   13.54    1.82
   0 -11  13   12.45    1.62
   0  11  14    2.13    0.76
   0  11 -14    2.57    1.12
   0  11  14    2.24    0.87
   0  11  14    1.58    0.85
   0 -11  14    0.89    0.81
   0 -11 -14    0.94    0.78
   0 -11  14    1.75    0.85
   0  11 -15   -0.57    0.93
   0  11  15    0.25    0.65
   0  11  15   -1.02    0.59
   0  11  15    0.94    0.68
   0 -11  15   -1.01    0.57
   0 -11 -15    0.35    0.72
   0 -11  15    0.14    0.67
   0  11 -16    1.75    1.10
   0  11  16    1.22    0.77
   0  11  16    1.80    0.85
   0  11  16    1.31    0.94
   0 -11  16    1.65    0.84
   0 -11 -16    0.96    0.90
   0 -11  16    2.30    1.00
   0  11 -17    0.93    1.05
   0  11  17   -0.83    0.61
   0  11  17    1.98    1.03
   0  11  17   -0.30    0.86
   0 -11  17    1.09    0.87
   0 -11 -17   -0.02    0.86
   0 -11  17    0.65    0.90
   0  11 -18    0.70    1.13
   0  11  18    0.11    0.87
   0  11  18    0.22    0.86
   0 -11  18   -0.86    0.80
   0 -11 -18   -1.35    0.87
   0 -11  18    2.45    1.16
   0  11  19    0.30    1.41
   0 -11 -19    3.71    1.61
   0 -11  19   -0.53    1.06
   0  11 -20    0.94    1.24
   0  11  20    1.63    1.06
   0 -11  20    1.36    1.21
   0 -11 -20   -0.18    1.29
   0 -11  20    0.53    1.38
   0  12   0   35.95    2.00
   0  12   0   37.42    2.10
   0 -12   0   37.47    1.99
   0 -12   0   36.75    1.48
   0 -12   0   36.80    1.99
   0  12  -1   -0.19    0.44
   0  12  -1    0.16    0.39
   0  12   1    0.18    0.46
   0  12   1    0.50    0.31
   0  12   1    0.62    0.40
   0 -12   1    0.30    0.35
   0 -12   1    0.02    0.28
   0 -12  -1    0.44    0.41
   0 -12   1    0.59    0.31
   0 -12  -1   -0.43    0.31
   0  12   2    2.01    0.58
   0  12  -2    1.88    0.58
   0  12  -2    1.54    0.69
   0  12   2    0.72    0.46
   0  12   2    1.83    0.61
   0 -12   2    2.40    0.60
   0 -12  -2    1.39    0.55
   0 -12  -2    1.05    0.48
   0 -12   2    1.64    0.40
   0 -12   2    2.47    0.66
   0  12  -3   12.99    1.07
   0  12   3   11.35    1.20
   0  12   3   14.99    1.39
   0  12   3   13.03    1.24
   0  12  -3   12.25    1.40
   0 -12  -3   11.79    1.11
   0 -12   3   10.88    0.76
   0 -12   3   12.63    1.31
   0 -12  -3   12.97    1.26
   0 -12   3   12.95    1.07
   0  12   4   -0.34    0.31
   0  12   4    0.02    0.35
   0  12  -4   -0.21    0.51
   0 -12  -4   -0.04    0.30
   0 -12   4   -0.22    0.38
   0 -12   4    0.06    0.40
   0 -12  -4   -0.11    0.36
   0  12   5   10.11    1.15
   0  12   5   10.84    1.27
   0  12  -5    8.67    0.92
   0  12   5   11.64    1.26
   0 -12   5    9.83    1.23
   0 -12  -5   11.18    1.28
   0 -12   5   10.07    1.11
   0 -12  -5    8.20    0.96
   0  12   6    0.39    0.41
   0  12  -6   -0.28    0.30
   0  12   6   -0.78    0.34
   0  12  -6    0.27    0.61
   0  12   6    0.67    0.51
   0 -12   6    0.00    0.38
   0 -12  -6    0.46    0.33
   0 -12  -6   -0.21    0.48
   0 -12   6    0.02    0.44
   0  12  -7    6.27    0.74
   0  12  -7    7.34    1.33
   0  12   7    6.15    1.19
   0  12   7    7.29    1.04
   0 -12   7    5.93    1.06
   0 -12   7    6.68    1.19
   0 -12  -7    6.51    0.86
   0  12  -8    2.90    1.00
   0  12   8    1.58    0.66
   0  12   8    3.18    0.91
   0  12   8    5.03    1.08
   0 -12  -8    2.41    0.62
   0 -12   8    1.80    0.68
   0 -12  -8    2.10    0.78
   0  12  -9    7.63    1.51
   0  12   9    6.61    1.16
   0  12   9    9.33    1.41
   0  12   9    7.65    1.45
   0 -12   9    7.19    1.35
   0 -12  -9    7.36    0.87
   0 -12   9    7.52    1.25
   0 -12  -9    9.12    1.41
   0  12 -10    0.11    0.73
   0  12  10    1.28    0.72
   0  12  10    0.45    0.63
   0 -12  10    0.75    0.58
   0 -12 -10    0.77    0.43
   0 -12  10    0.09    0.54
   0 -12 -10    1.32    0.76
   0  12  11    0.48    0.59
   0  12 -11    1.47    1.04
   0  12  11    1.79    0.77
   0  12  11    0.15    0.60
   0 -12  11   -0.76    0.50
   0 -12 -11   -0.04    0.39
   0 -12  11    0.70    0.61
   0 -12 -11   -0.17    0.62
   0  12  12    5.30    1.37
   0  12  12    5.04    1.05
   0  12  12    3.37    1.14
   0  12 -12    4.54    1.27
   0 -12 -12    3.48    1.02
   0 -12  12    5.06    1.21
   0 -12  12    3.83    1.13
   0  12  13    0.67    0.74
   0  12  13    0.54    0.61
   0  12 -13    1.28    0.99
   0 -12  13   -0.35    0.53
   0 -12  13    0.75    0.61
   0 -12 -13    1.04    0.71
   0  12 -14    3.09    1.25
   0  12  14    4.67    0.99
   0  12  14    2.29    0.96
   0  12  14    2.67    1.02
   0 -12  14    1.28    0.80
   0 -12  14    1.50    0.81
   0 -12 -14    2.89    1.03
   0  12 -15    0.72    0.93
   0  12  15    1.02    0.75
   0  12  15   -0.10    0.87
   0  12  15    0.54    0.63
   0 -12 -15   -0.01    0.73
   0 -12  15    1.10    0.90
   0 -12  15    0.45    0.67
   0  12  16    2.16    1.06
   0  12  16    1.28    0.94
   0  12 -16    0.77    1.10
   0  12  16   -0.16    0.93
   0 -12  16    0.21    0.77
   0 -12  16    1.13    0.87
   0 -12 -16    1.30    0.94
   0  12  17    0.34    0.70
   0  12 -17    2.32    1.35
   0  12  17   -1.16    0.74
   0 -12  17    0.25    0.87
   0 -12  17    1.07    0.91
   0  12 -18    1.00    1.72
   0  12  19    0.28    1.02
   0  12 -19   -0.52    1.24
   0 -12  19    2.33    1.22
   0 -12 -19   -0.48    1.19
   0 -12  19    0.54    1.05
   0  13   0   -0.41    0.40
   0  13   0   -0.29    0.34
   0 -13   0   -0.31    0.28
   0 -13   0    0.05    0.39
   0 -13   0    0.70    0.39
   0  13   1    0.71    0.49
   0  13  -1    0.76    0.57
   0  13   1    0.90    0.54
   0  13  -1    0.81    0.54
   0 -13   1    0.33    0.37
   0 -13   1    0.17    0.46
   0 -13  -1    0.76    0.49
   0 -13  -1   -0.03    0.26
   0 -13  -1    0.75    0.42
   0 -13   1    0.81    0.34
   0  13  -2    0.70    1.06
   0  13   2   -0.34    0.35
   0  13  -2    0.15    0.32
   0  13   2    0.52    0.46
   0 -13   2    0.06    0.31
   0 -13   2    0.47    0.35
   0 -13  -2    0.80    0.45
   0 -13   2    0.41    0.36
   0 -13  -2   -0.33    0.34
   0  13  -3   -0.13    0.46
   0  13   3    0.80    0.48
   0  13   3    1.09    0.56
   0  13  -3    0.98    0.45
   0  13   3    0.39    0.47
   0 -13   3    0.00    0.35
   0 -13   3   -0.01    0.44
   0 -13  -3    0.51    0.32
   0 -13  -3    0.15    0.46
   0  13  -4    0.51    0.37
   0  13  -4   -0.69    0.56
   0  13   4    0.26    0.49
   0  13   4    1.16    0.55
   0  13   4    0.79    0.46
   0 -13  -4   -0.25    0.31
   0 -13   4    0.76    0.49
   0 -13  -4    0.57    0.49
   0 -13   4   -0.17    0.32
   0  13   5    2.18    0.66
   0  13   5    1.18    0.61
   0  13   5    1.79    0.64
   0  13  -5    2.32    0.89
   0  13  -5    1.45    0.49
   0 -13  -5    2.12    0.58
   0 -13  -5    2.08    0.69
   0 -13   5    0.32    0.51
   0  13   6    1.65    0.68
   0  13   6    2.34    0.83
   0  13  -6    4.06    1.12
   0  13   6    2.74    0.85
   0 -13  -6    1.53    0.78
   0 -13   6    1.55    0.58
   0 -13  -6    2.64    0.64
   0 -13   6    1.51    0.70
   0  13  -7    1.73    0.89
   0  13  -7    0.69    0.41
   0  13   7    0.87    0.61
   0  13   7    0.63    0.54
   0 -13  -7    1.24    0.49
   0 -13  -7    0.25    0.50
   0 -13   7   -0.36    0.42
   0  13   8   13.04    1.63
   0  13   8    9.78    1.35
   0  13   8   11.06    1.47
   0  13  -8   14.12    1.88
   0 -13  -8   11.76    1.61
   0 -13   8   10.61    1.45
   0 -13   8    9.92    1.32
   0 -13  -8   10.40    1.03
   0  13   9   -0.49    0.36
   0  13  -9   -0.70    0.70
   0  13   9    0.96    0.60
   0  13   9    0.13    0.56
   0 -13  -9   -0.36    0.38
   0 -13   9    0.32    0.62
   0 -13   9    1.63    0.67
   0 -13  -9    0.04    0.59
   0  13  10    8.26    1.52
   0  13 -10   10.04    1.77
   0  13  10    8.81    1.41
   0  13  10   12.64    1.71
   0 -13  10   10.25    1.73
   0 -13  10   11.46    1.50
   0 -13 -10    7.75    0.98
   0 -13 -10   11.27    1.58
   0  13 -11   14.14    2.17
   0  13  11   16.46    1.88
   0  13  11   14.04    1.67
   0  13  11   14.41    1.91
   0 -13  11   14.55    1.76
   0 -13  11   12.69    1.75
   0 -13 -11   15.74    1.91
   0  13  12    1.36    0.77
   0  13  12   -1.51    0.75
   0  13  12    0.50    0.63
   0 -13 -12    0.74    0.64
   0 -13  12    0.86    0.75
   0  13 -13    3.85    1.26
   0  13  13    2.81    1.05
   0  13  13    3.28    1.00
   0  13  13    2.51    0.92
   0 -13  13    1.51    1.04
   0 -13  13    3.34    1.01
   0 -13 -13    2.62    1.16
   0  13  14   -0.42    0.70
   0  13  14   -0.19    0.68
   0  13 -14    1.21    0.97
   0  13  14    1.55    0.82
   0 -13 -14    1.51    0.90
   0 -13  14    0.87    0.72
   0 -13  14    1.40    0.91
   0  13  15    0.97    0.98
   0  13  15    0.85    0.88
   0  13  15   -1.94    0.86
   0  13 -15    0.58    0.94
   0 -13  15    0.21    0.72
   0 -13  15    0.12    0.83
   0 -13 -15    0.56    0.95
   0  13  16    2.62    1.18
   0  13 -16    1.67    1.27
   0  13  16    3.21    1.13
   0 -13 -16    1.04    1.22
   0 -13  16    1.94    1.04
   0 -13  16    0.24    0.87
   0 -13  17    2.83    1.94
   0  13  18    2.62    1.06
   0 -13  18    2.34    1.21
   0 -13  18    0.60    1.00
   0 -13 -18   -0.34    1.19
   0  14   0    7.35    1.23
   0  14   0    8.14    1.13
   0 -14   0    6.54    0.91
   0 -14   0    5.68    0.70
   0 -14   0    9.31    1.20
   0  14  -1   17.88    1.49
   0  14  -1   17.58    1.71
   0  14   1   15.55    1.54
   0  14   1   17.75    1.66
   0 -14   1   17.49    2.54
   0 -14   1   16.96    1.30
   0 -14   1   17.03    1.27
   0 -14  -1   15.84    1.37
   0 -14  -1   17.58    1.50
   0  14  -2    1.83    0.77
   0  14   2    1.13    0.64
   0  14   2    1.94    0.78
   0  14  -2    1.38    0.53
   0 -14  -2    1.52    0.60
   0 -14   2    1.53    0.57
   0 -14  -2    0.50    0.53
   0 -14   2    1.54    0.47
   0 -14   2    1.62    0.45
   0  14   3    7.89    1.16
   0  14   3    5.95    1.14
   0  14  -3    7.60    1.02
   0  14  -3    8.75    1.46
   0  14   3    6.82    1.12
   0 -14  -3    5.93    1.06
   0 -14  -3    5.73    1.00
   0 -14   3    8.17    0.96
   0 -14   3    7.47    1.27
   0  14  -4    1.21    0.57
   0  14   4    1.40    0.61
   0  14   4    0.23    0.66
   0  14   4    0.25    0.54
   0  14  -4    0.39    0.67
   0 -14  -4    1.88    0.58
   0 -14  -4    0.93    0.57
   0 -14   4    1.25    0.56
   0 -14   4    0.52    0.53
   0  14   5    5.59    1.17
   0  14  -5    4.88    1.22
   0  14  -5    3.65    0.72
   0  14   5    5.26    1.12
   0  14   5    4.75    1.04
   0 -14   5    3.05    0.78
   0 -14   5    3.30    0.87
   0 -14  -5    3.85    0.93
   0 -14  -5    3.14    0.77
   0  14  -6    0.45    0.83
   0  14  -6    0.95    0.48
   0  14   6    0.33    0.55
   0  14   6    0.83    0.62
   0  14   6    0.26    0.49
   0 -14   6    0.19    0.52
   0 -14  -6    1.11    0.51
   0 -14  -6    0.83    0.70
   0  14   7    1.19    0.79
   0  14   7    0.89    0.60
   0  14   7    2.19    0.87
   0  14  -7    3.07    1.14
   0 -14   7    1.80    0.69
   0 -14  -7    1.45    0.56
   0 -14  -7    2.77    0.93
   0 -14   7    2.54    0.80
   0  14  -8    0.07    0.80
   0  14   8    1.20    0.70
   0  14   8    0.48    0.57
   0  14   8   -0.28    0.46
   0 -14   8    1.39    0.69
   0 -14  -8    0.20    0.63
   0 -14   8    0.69    0.57
   0 -14  -8    0.61    0.48
   0  14  -9    0.35    0.80
   0  14   9    1.50    0.57
   0  14   9    0.72    0.68
   0  14   9    0.66    0.56
   0 -14   9    0.26    0.59
   0 -14  -9   -0.81    0.45
   0 -14   9   -0.02    0.56
   0  14 -10    0.07    0.93
   0  14  10    0.10    0.56
   0  14  10    0.62    0.72
   0  14  10    0.57    0.56
   0 -14  10    0.05    0.64
   0 -14 -10    1.19    0.77
   0 -14  10    1.09    0.73
   0  14 -11    1.44    1.05
   0  14  11    1.12    0.85
   0  14  11    0.97    0.72
   0 -14  11   -0.42    0.68
   0 -14  11    1.59    0.91
   0  14  12   -0.58    0.56
   0  14  12    0.82    0.75
   0  14  12    1.49    0.65
   0  14 -12   -1.27    0.75
   0 -14  12   -0.82    0.63
   0 -14  12   -0.72    0.73
   0 -14 -12   -0.79    0.59
   0  14 -13   -0.18    1.00
   0  14  13    1.92    0.87
   0  14  13    0.47    0.58
   0  14  13   -1.02    0.61
   0 -14  13   -0.45    0.69
   0 -14  13    0.56    0.75
   0 -14 -13   -1.12    0.59
   0  14 -14   -0.09    1.02
   0  14  14    1.35    0.90
   0  14  14    0.19    0.96
   0  14  14    1.05    0.92
   0 -14 -14    1.31    1.03
   0 -14  14   -0.53    0.67
   0 -14  14    1.36    0.79
   0  14  15    4.88    1.42
   0  14  15    2.77    1.28
   0  14  15    2.39    1.41
   0  14 -15    2.87    1.49
   0 -14  15    5.43    1.37
   0 -14  15    2.55    1.30
   0 -14 -15    4.13    1.46
   0  14  16    1.91    1.95
   0  14 -16    1.75    1.96
   0  14  16    2.22    1.92
   0  14 -17    0.72    1.37
   0  14  17    0.38    0.95
   0 -14  17    0.86    1.12
   0 -14  17   -0.04    1.16
   0  15   0    0.39    0.59
   0  15   0   -0.20    0.45
   0 -15   0    0.79    0.49
   0 -15   0   -0.43    0.37
   0  15  -1    0.39    0.61
   0  15   1   -0.50    0.44
   0  15  -1    0.46    0.55
   0  15   1   -0.53    0.46
   0 -15   1    0.89    0.63
   0 -15   1    0.40    0.49
   0 -15   1   -0.84    0.43
   0 -15  -1    1.20    0.54
   0 -15  -1    0.92    0.52
   0  15  -2    0.52    0.52
   0  15  -2    0.12    0.66
   0  15   2    0.33    0.50
   0  15   2    0.56    0.50
   0 -15   2   -0.29    0.41
   0 -15  -2   -0.38    0.48
   0 -15   2    1.06    0.59
   0 -15  -2   -0.27    0.48
   0  15  -3   -0.04    0.63
   0  15  -3    0.65    0.48
   0  15   3    0.92    0.59
   0  15   3    0.66    0.54
   0 -15   3    0.52    0.43
   0 -15   3    1.15    0.52
   0 -15  -3    0.25    0.52
   0 -15  -3   -0.43    0.57
   0  15   4   10.61    1.39
   0  15   4   11.41    1.55
   0  15  -4   12.68    1.79
   0  15  -4   12.14    1.19
   0 -15   4   13.66    1.27
   0 -15   4   11.69    1.54
   0 -15  -4   12.26    1.52
   0  15  -5   17.20    2.02
   0  15   5   16.06    1.66
   0  15   5   17.80    1.89
   0  15   5   13.18    1.50
   0  15  -5   15.78    1.38
   0 -15   5   17.33    1.78
   0 -15  -5   13.18    1.58
   0  15   6    0.31    0.44
   0  15   6   -0.27    0.52
   0  15  -6    0.16    0.78
   0  15   6    0.13    0.53
   0 -15   6    0.55    0.59
   0 -15  -6    0.13    0.57
   0 -15  -6    0.86    0.67
   0 -15   6    0.19    0.55
   0  15   7    0.61    0.64
   0  15   7   -0.22    0.59
   0  15   7    0.06    0.58
   0  15  -7    1.01    0.86
   0 -15   7    0.99    0.66
   0 -15   7    0.09    0.64
   0 -15  -7    0.37    0.51
   0 -15  -7    1.59    0.72
   0  15   8   -0.96    0.48
   0  15  -8    1.48    0.95
   0  15   8   -0.13    0.54
   0  15   8    0.11    0.55
   0 -15  -8    0.66    0.44
   0 -15   8   -0.09    0.69
   0 -15   8    0.12    0.58
   0 -15  -8    0.11    0.57
   0  15   9    0.40    0.63
   0  15  -9   -0.70    0.81
   0 -15   9   -0.58    0.51
   0 -15  -9    0.98    0.68
   0 -15   9    0.54    0.77
   0  15  10    1.29    0.83
   0  15  10    1.52    0.81
   0  15 -10    1.89    1.09
   0  15  10    1.31    0.74
   0 -15  10    0.58    0.75
   0 -15  10    1.56    0.88
   0 -15 -10    0.76    0.82
   0  15  11    6.69    1.52
   0  15  11    6.44    1.32
   0  15 -11    8.85    1.79
   0  15  11    5.87    1.37
   0 -15  11    7.90    1.34
   0 -15  11    5.46    1.31
   0 -15 -11    6.13    1.61
   0  15 -12   -0.42    0.98
   0  15  12   -0.15    0.62
   0  15  12    0.06    0.72
   0 -15  12    0.55    0.66
   0 -15 -12   -0.44    0.78
   0 -15  12    1.50    0.77
   0  15  13    5.76    1.44
   0  15  13    3.08    1.49
   0  15 -13    8.82    1.92
   0  15  13    5.26    1.45
   0 -15  13    4.63    1.30
   0 -15  13    4.88    1.34
   0 -15 -13    4.32    1.48
   0  15  14    1.01    0.79
   0  15  14    0.26    1.29
   0  15  14   -0.03    0.76
   0  15 -14    1.33    1.15
   0 -15  14   -1.04    0.84
   0 -15  14    0.62    0.87
   0 -15 -14   -0.18    0.96
   0  15  15    2.39    1.11
   0  15 -15    0.95    1.23
   0 -15  15   -0.25    0.86
   0 -15 -15    1.33    1.30
   0  15 -16   -0.61    1.16
   0  15  16    0.40    0.97
   0 -15 -16    1.56    1.35
   0 -15  16   -0.18    1.09
   0 -15  16    1.12    1.31
   0  16   0    2.43    0.83
   0  16   0    2.23    0.83
   0 -16   0    1.86    0.75
   0 -16   0    1.88    0.80
   0  16   1    8.86    1.47
   0  16   1   10.44    1.69
   0  16  -1    6.43    1.10
   0  16  -1    9.99    1.43
   0 -16  -1   10.19    1.39
   0 -16   1    9.19    1.49
   0 -16  -1    8.62    1.26
   0  16   2    2.18    0.74
   0  16   2    1.38    0.67
   0  16  -2    1.34    0.79
   0 -16  -2   -0.16    1.14
   0 -16   2    1.07    0.75
   0 -16  -2    1.24    0.70
   0  16   3    0.55    0.59
   0  16  -3    1.24    0.59
   0  16  -3    0.71    0.68
   0  16   3   -0.23    0.49
   0 -16   3    0.31    0.65
   0 -16  -3    0.85    0.66
   0 -16   3    1.38    0.58
   0 -16  -3    0.54    0.55
   0  16   4    2.89    0.90
   0  16  -4    1.92    0.91
   0  16   4    1.74    0.93
   0 -16   4    1.96    0.71
   0 -16  -4    1.40    0.70
   0 -16   4    1.76    0.79
   0 -16  -4    0.86    0.76
   0  16   5   12.25    1.65
   0  16   5   11.86    1.50
   0  16  -5   14.89    1.96
   0 -16   5   12.13    1.30
   0 -16  -5    9.88    1.32
   0 -16   5   12.82    1.67
   0 -16  -5   12.55    1.59
   0  16  -6    3.26    1.91
   0  16   6    5.62    1.22
   0  16   6    4.70    1.24
   0 -16  -6    1.77    0.84
   0 -16  -6    4.10    1.03
   0 -16   6    4.34    0.98
   0 -16   6    4.00    1.07
   0  16   7    2.42    0.96
   0  16  -7    0.90    0.95
   0  16   7    1.51    0.70
   0 -16  -7    0.32    0.64
   0 -16   7    0.41    0.62
   0 -16  -7   -0.08    0.73
   0 -16   7    0.77    0.81
   0  16   8    1.25    0.83
   0  16   8    0.06    0.68
   0  16  -8    1.15    0.92
   0 -16   8    0.14    0.62
   0 -16   8    1.16    0.79
   0 -16  -8    0.28    0.78
   0  16   9    0.90    0.76
   0  16  -9    1.16    0.90
   0  16   9    1.72    0.90
   0 -16   9    0.85    0.92
   0 -16  -9    2.24    0.93
   0 -16   9    1.44    0.77
   0  16  10    1.62    0.90
   0  16  10    0.26    0.73
   0  16 -10    0.32    0.95
   0 -16 -10    1.26    0.72
   0 -16  10   -0.23    0.69
   0 -16  10   -0.02    0.79
   0  16  11    1.39    0.79
   0  16 -11    1.95    1.22
   0  16  11    1.41    0.93
   0 -16  11    0.50    0.86
   0 -16 -11    0.10    0.90
   0 -16  11    1.27    0.76
   0  16  12    0.75    1.03
   0  16 -12   -0.31    0.98
   0  16  12    0.90    0.96
   0 -16 -12    1.08    1.14
   0 -16  12    1.71    0.94
   0 -16  12    0.75    1.01
   0  16  13    0.99    2.02
   0  16 -13   -1.19    1.79
   0  16  13    0.80    1.45
   0 -16  13   -0.91    0.94
   0 -16  13    0.89    1.60
   0 -16 -13   -0.37    1.07
   0  16 -14    0.67    1.26
   0  16  14   -0.92    0.83
   0 -16 -14   -0.20    1.16
   0 -16  14    0.59    0.94
   0 -16  14    1.39    1.22
   0 -16 -15   -0.29    1.51
   0 -16  15    1.18    1.23
   0  17   0    0.60    0.55
   0 -17   0    0.57    0.56
   0  17   1   -0.39    0.63
   0  17  -1   -0.32    0.53
   0  17   1   -0.21    0.58
   0  17  -1    1.80    0.95
   0 -17   1    0.54    0.63
   0 -17  -1    1.04    0.70
   0  17  -2   -0.54    0.56
   0  17  -2   -0.87    1.04
   0  17   2    0.60    0.66
   0  17   2    0.51    0.56
   0 -17  -2    1.13    0.68
   0 -17   2    0.63    0.71
   0 -17  -2    0.23    0.68
   0  17   3    1.91    0.74
   0  17   3    1.85    0.82
   0  17  -3    3.76    1.01
   0 -17  -3    1.41    0.84
   0 -17  -3    1.52    0.82
   0 -17   3    1.55    0.80
   0  17   4    2.59    0.93
   0  17  -4    2.52    0.98
   0  17   4    1.21    0.73
   0 -17  -4    1.17    0.80
   0 -17  -4    2.46    0.80
   0  17  -5    1.84    1.06
   0  17   5    1.28    0.79
   0 -17  -5    2.48    0.80
   0 -17   5    2.53    0.98
   0 -17   5    3.39    1.46
   0 -17  -5    0.71    0.87
   0  17   6    0.21    0.94
   0  17   6    0.39    0.67
   0  17  -6    0.49    0.86
   0 -17   6    0.67    0.81
   0 -17   6    1.07    0.60
   0 -17  -6    1.45    0.90
   0  17  -7    0.34    1.04
   0  17   7    0.15    0.92
   0  17   7    0.49    0.70
   0 -17   7    0.64    0.77
   0 -17  -7    0.28    0.75
   0 -17   7   -0.95    0.66
   0  17  -8    2.54    1.23
   0  17   8    2.19    0.92
   0  17   8    1.82    1.01
   0 -17   8    3.68    1.31
   0 -17  -8    3.21    1.13
   0  17   9    0.21    0.71
   0  17   9    0.38    0.71
   0  17  -9    1.37    1.00
   0 -17   9    0.88    0.80
   0 -17   9    0.99    0.77
   0  17  10    1.25    0.88
   0  17 -10    0.77    1.05
   0  17  10    0.29    0.89
   0 -17  10    1.50    0.91
   0 -17  10    1.37    0.84
   0 -17 -10   -0.58    0.86
   0  17  11    0.07    0.84
   0  17 -11   -1.33    1.30
   0  17  11   -0.15    1.10
   0 -17 -11   -0.55    0.90
   0 -17  11    1.11    1.11
   0 -17  11   -0.28    0.89
   0  17  12    1.02    1.00
   0  17 -12    0.91    1.02
   0 -17  12    0.55    0.88
   0 -17  12    0.48    1.15
   0  17  13    0.44    0.94
   0  17 -13    0.35    1.05
   0  17 -13    0.61    1.23
   0 -17  13   -0.91    0.85
   0 -17 -13    0.56    1.09
   0 -17  13    1.19    1.07
   0  18   0    1.05    0.66
   0  18   0   -1.23    0.62
   0  18   1    0.62    0.61
   0  18  -1   -1.14    0.65
   0  18   1   -0.24    0.63
   0 -18  -1    0.40    1.18
   0  18  -2    1.33    0.72
   0  18   2    0.87    0.66
   0  18   2    0.28    0.70
   0 -18  -2    0.01    0.71
   0 -18   2   -0.32    0.72
   0  18  -3   -0.52    0.63
   0  18   3   -0.41    0.58
   0  18   3    0.28    0.66
   0 -18   3   -0.37    0.70
   0 -18  -3   -0.18    0.67
   0  18   4    6.00    1.29
   0  18  -4    4.87    1.42
   0  18   4    7.78    1.42
   0 -18   4    5.81    1.41
   0 -18  -4    5.09    1.34
   0 -18  -4    5.61    1.24
   0  18   5    2.12    1.04
   0  18  -5    5.70    1.49
   0  18   5    4.54    1.12
   0 -18   5    4.44    1.38
   0  18   6    0.15    0.70
   0  18  -6    0.05    0.85
   0  18   6    1.32    0.75
   0 -18   6    0.59    0.86
   0 -18  -6   -1.30    0.89
   0  18   7   -0.30    0.74
   0  18   7    1.58    0.86
   0  18  -7    0.65    1.01
   0 -18  -7    1.08    0.83
   0 -18   7    0.06    0.79
   0  18  -8   -0.47    0.90
   0  18   8   -0.08    0.85
   0  18  -8    0.18    0.95
   0 -18  -8    0.18    0.97
   0 -18   8   -0.27    0.78
   0  18   9    1.11    1.04
   0  18  -9    1.35    1.07
   0  18   9    1.32    0.97
   0 -18  -9   -0.88    1.03
   0 -18   9    1.11    0.95
   0  18 -10   -0.69    1.06
   0  18  10    0.54    1.35
   0  18 -10    2.88    1.13
   0  18  10    0.38    0.97
   0 -18  10    1.06    0.96
   0 -18  10    0.24    0.98
   0 -18 -10    2.11    1.51
   0  18 -11    1.63    1.15
   0  18  11   -0.33    0.94
   0 -18  11   -1.48    1.00
   0 -18 -11   -0.89    1.19
   0  19   0   -1.03    0.70
   0 -19   0    0.20    0.72
   0  19   1    2.06    1.15
   0  19   1    2.31    0.93
   0  19  -1    2.29    1.00
   0 -19  -1    2.34    0.87
   0 -19   1    0.87    0.84
   0  19   2   -0.86    0.68
   0  19   2    0.26    0.78
   0  19  -2   -1.09    0.81
   0 -19  -2   -0.16    0.80
   0 -19   2   -0.21    0.85
   0  19   3   -0.40    0.68
   0  19   3   -0.41    0.71
   0  19  -3    1.27    1.01
   0 -19   3   -0.78    0.85
   0  19  -4    4.51    1.31
   0  19   4    2.46    0.97
   0  19   4    2.50    1.05
   0 -19   4    3.78    1.28
   0  19   5    0.17    0.85
   0  19   5    1.26    0.93
   0  19  -5    0.59    1.10
   0 -19   5   -0.02    0.87
   0  19   6    7.98    1.70
   0  19   6    6.97    1.46
   0 -19  -6   11.23    2.01
   0 -19   6    7.11    1.59
   0  19  -7   -1.69    0.95
   0  19   7    0.29    0.89
   0 -19  -7    1.70    1.24
   0 -19   7    0.49    1.33
   0  19  -8    0.07    1.17
   0  19   8   -1.55    0.98
   0  19   8    0.91    0.93
   0 -19  -8    1.76    1.56
   0 -19   8   -2.05    0.83
   0  19  -9   -0.26    1.34
   0 -19   9    2.25    1.23
   0 -19  -9   -0.91    1.22
   0  20   0   -1.18    1.80
   0 -20   0    4.01    1.21
   0  20  -1   -0.46    1.12
   0 -20  -1   -0.17    1.30
   0 -20   1    1.86    1.04
   0  20  -2    2.59    1.12
   0 -20   2    2.48    1.32
   0  20  -3   -0.69    1.03
   0  20   4    1.22    1.41
   0  20  -4    1.04    0.97
   0  20   4   -0.61    1.00
   0 -20   4   -0.58    1.16
   0  20   5   -1.26    0.94
   0  20   5   -0.35    0.96
   0  20  -5    0.29    1.03
   0 -20   5   -0.52    1.11
   0  20   6   -0.93    0.88
   0  20   6   -0.09    1.06
   0 -20   6    2.46    1.27
   1   0 -24   -0.49    0.92
   1   0 -23    1.80    0.97
  -1   0  23   -0.83    1.21
   1   0 -23   -1.11    0.85
  -1   0  23    0.12    1.08
   1   0 -23   -1.01    0.89
  -1   0  22    1.41    0.94
  -1   0  22    1.66    1.01
   1   0 -22    0.91    0.86
   1   0 -22    2.66    0.99
   1   0 -22    2.33    0.97
   1   0 -21    0.47    0.71
   1   0 -21   -0.92    0.69
   1   0 -21    0.17    1.11
   1   0 -21    0.29    0.86
  -1   0  21    0.25    0.82
   1   0 -20   15.85    1.67
   1   0 -20   15.45    1.77
  -1   0  20   14.56    1.66
  -1   0  20   18.77    1.87
  -1   0  20   14.46    1.70
   1   0 -20   14.51    1.56
   1   0 -20   19.54    1.91
   1   0 -20   16.16    1.73
   1   0 -19   -0.38    0.54
   1   0 -19    0.87    0.54
  -1   0  19    0.07    0.63
   1   0 -19    0.89    0.49
  -1   0  19   -0.36    0.60
  -1   0  19   -1.07    0.56
  -1   0  19   -1.21    0.56
   1   0 -19   -0.14    0.56
  -1   0  18    1.38    0.61
   1   0 -18    0.39    0.45
  -1   0  18    0.54    0.56
  -1   0  18    0.61    0.65
   1   0 -18   -0.46    0.51
   1   0 -18    1.29    0.68
   1   0 -18    1.19    0.58
   1   0 -18   -0.37    0.49
  -1   0  18    1.08    0.58
  -1   0  17    0.35    0.39
   1   0 -17    0.19    0.39
  -1   0  17   -0.06    0.45
   1   0 -17   -0.19    0.45
  -1   0  17   -0.18    0.51
  -1   0  17    0.67    0.47
   1   0 -17    0.50    0.46
   1   0 -17    0.12    0.44
  -1   0  16    8.73    1.12
  -1   0  16    8.71    1.11
  -1   0  16    7.30    1.12
   1   0 -16    9.26    1.12
   1   0 -16    8.87    1.17
  -1   0  16    6.59    1.16
   1   0 -16    6.96    1.00
  -1   0  16    5.51    1.00
   1   0 -15    0.58    0.44
  -1   0  15    0.20    0.42
   1   0 -15    0.72    0.44
  -1   0  15   -0.36    0.32
   1   0 -15    0.15    0.40
  -1   0  15    0.98    0.42
  -1   0  15   -0.15    0.40
  -1   0  15   -0.01    0.41
  -1   0  14   27.37    1.71
  -1   0  14   27.11    1.72
   1   0 -14   26.42    1.69
   1   0 -14   24.76    1.63
  -1   0  14   25.24    1.65
  -1   0  14   24.25    1.61
  -1   0  14   24.51    1.73
  -1   0  13   -0.21    0.30
   1   0 -13   -0.15    0.29
  -1   0  13   -0.34    0.29
  -1   0  13    0.43    0.31
   1   0 -13    0.40    0.33
  -1   0  13   -0.28    0.27
  -1   0  13    0.49    0.33
  -1   0  12    7.06    0.86
  -1   0  12    7.33    0.89
  -1   0  12    8.56    1.63
  -1   0  12    8.53    0.91
  -1   0  11   -0.01    0.35
  -1   0  11    0.01    0.30
  -1   0  11    0.05    0.25
  -1   0  11   -0.44    0.21
  -1   0  11   -0.01    0.20
  -1   0  10   13.98    1.03
  -1   0  10   14.08    1.00
  -1   0  10   14.39    1.03
  -1   0  10   14.13    1.02
  -1   0  10   13.96    1.04
  -1   0   9    0.11    0.21
  -1   0   9   -0.37    0.17
  -1   0   9    0.01    0.16
  -1   0   9    0.09    0.20
  -1   0   9    0.44    0.25
  -1   0   8    0.63    0.27
  -1   0   8    0.25    0.23
  -1   0   8    0.55    0.24
  -1   0   8    0.67    0.28
  -1   0   8    0.20    0.23
  -1   0   7   -0.03    0.15
  -1   0   7   -0.01    0.17
  -1   0   7   -0.12    0.13
  -1   0   7   -0.12    0.16
  -1   0   7    0.31    0.22
  -1   0   6  107.50    2.48
  -1   0   6  104.16    2.48
  -1   0   6  110.93    2.56
  -1   0   6  103.99    2.42
  -1   0   6  101.91    2.47
  -1   0   5   -0.09    0.12
  -1   0   5   -0.08    0.16
  -1   0   5   -0.06    0.10
  -1   0   5   -0.09    0.13
  -1   0   4    0.24    0.14
  -1   0   4   -0.05    0.12
  -1   0   4   -0.08    0.11
  -1   0   4    0.12    0.12
  -1   0   4    0.23    0.13
  -1   0   3   -0.23    0.15
  -1   0   3   -0.26    0.15
  -1   0   3   -0.15    0.13
  -1   0   3   -0.08    0.15
  -1   0   3   -0.14    0.16
  -1   0   2  448.66    6.44
  -1   0   2  475.30    6.59
  -1   0   2  465.89    6.52
  -1   0   2  446.99    6.39
  -1   0   2  454.66    6.55
   1   0   1   -0.12    0.05
  -1   0  -2   56.90    1.16
  -1   0  -2   56.46    1.21
   1   0   2   56.04    1.23
   1   0   2   55.48    1.14
   1   0   2   54.45    1.14
   1   0   2   54.04    1.21
   1   0   2   57.10    1.07
  -1   0  -3    0.07    0.15
   1   0   3    0.24    0.15
   1   0   3    0.11    0.14
   1   0   3   -0.18    0.12
   1   0   3    0.04    0.14
   1   0   3   -0.13    0.12
   1   0   4   42.98    1.29
   1   0   4   42.32    1.27
   1   0   4   42.62    1.21
   1   0   4   43.66    1.15
   1   0   4   41.66    1.19
   1   0   5   -0.11    0.15
   1   0   5   -0.07    0.15
   1   0   5   -0.35    0.11
   1   0   6  108.21    2.51
   1   0   6  107.40    2.63
   1   0   6  111.62    2.55
   1   0   6  107.59    2.61
   1   0   6  113.10    2.49
   1   0   7   -0.02    0.16
   1   0   7   -0.01    0.16
   1   0   7   -0.09    0.14
   1   0   7   -0.11    0.14
   1   0   7   -0.04    0.15
   1   0   8   30.54    1.34
   1   0   8   30.46    1.34
   1   0   8   33.34    1.38
   1   0   8   31.21    1.41
   1   0   8   32.74    1.48
   1   0   9   -0.14    0.19
   1   0   9   -0.17    0.16
   1   0   9   -0.29    0.17
   1   0   9   -0.30    0.18
  -1   0 -10   51.80    2.00
   1   0  10   53.95    2.02
   1   0  10   50.46    1.98
   1   0  10   51.64    2.11
  -1   0 -10   55.12    2.12
   1   0  10   49.61    2.03
   1   0  10   54.34    2.04
   1   0  11   -0.30    0.25
  -1   0 -11    0.40    0.52
  -1   0 -11    0.64    0.32
   1   0  11    0.27    0.26
   1   0  11   -0.30    0.29
   1   0  11   -0.11    0.31
   1   0  11   -0.34    0.19
   1   0  12    0.35    0.33
  -1   0 -12    0.46    0.36
   1   0  12    0.53    0.35
   1   0  12    0.51    0.36
  -1   0 -12    0.23    0.49
   1   0  12    0.23    0.34
  -1   0 -13    0.09    0.32
   1   0  13    0.45    0.35
  -1   0 -13    0.20    0.40
   1   0  13    0.11    0.32
   1   0  13    0.13    0.36
   1   0  13    0.37    0.30
   1   0  14    3.75    0.79
   1   0  14    3.12    0.70
  -1   0 -14    3.11    0.69
   1   0  14    3.54    0.71
   1   0  14    3.39    0.72
  -1   0 -14    3.45    0.81
   1   0  14    3.26    0.72
   1   0  15    0.13    0.39
  -1   0 -15    0.07    0.42
   1   0  15    0.39    0.40
   1   0  15    0.01    0.32
  -1   0 -15   -0.90    0.41
   1   0  15    0.22    0.36
   1   0  15    0.17    0.44
   1   0  16    1.90    0.62
  -1   0 -16    0.38    0.46
   1   0  16    0.95    0.61
   1   0  16    0.31    0.44
   1   0  16    2.06    0.63
  -1   0 -16    1.90    0.62
   1   0  17   -0.48    0.37
   1   0  17    0.78    0.55
  -1   0 -17    0.22    0.50
   1   0  17   -0.02    0.41
   1   0  17    0.15    0.77
  -1   0 -17    0.51    0.58
  -1   0 -18    0.06    0.61
  -1   0 -18    0.25    0.64
   1   0  18   -0.36    0.56
   1   0  18    1.93    0.67
   1   0  18    0.04    0.62
  -1   0 -18   -0.57    0.57
   1   0  19   -0.08    0.53
  -1   0 -19   -0.66    0.47
  -1   0 -19    0.85    0.64
  -1   0 -19    1.01    0.60
   1   0  19   -1.26    0.53
  -1   0 -19   -0.60    0.54
   1   0  19    0.96    0.65
   1   0  20    4.33    1.11
   1   0  20    7.32    1.33
  -1   0 -20    5.42    1.04
  -1   0 -20    4.69    1.08
  -1   0 -20    6.51    1.32
  -1   0 -20    4.95    1.19
   1   0  20    7.90    1.34
  -1   0 -20    6.07    1.27
  -1   0 -21   -0.17    0.69
   1   0  21   -1.16    0.75
   1   0  21   -0.40    0.78
  -1   0 -21   -1.11    0.70
  -1   0 -21   -0.34    0.66
   1   0  21   -1.75    1.14
  -1   0 -21    1.56    0.83
  -1   0 -21    0.38    0.78
   1   0  22    8.13    1.55
  -1   0 -22   10.96    1.73
   1   0  22    9.80    1.51
  -1   0 -22    8.49    1.55
  -1   0 -22   11.30    1.64
  -1   0 -22    7.91    1.70
   1   0  22    9.18    1.52
  -1   0 -23   -0.90    0.84
   1   0  23    1.45    1.18
  -1   0 -23    0.56    1.02
   1   0  24   -0.03    1.73
  -1   0 -24    3.89    1.26
   1   1 -24    1.14    1.10
   1   1 -24   -1.87    1.22
   1   1 -24   -1.14    1.08
  -1  -1  24   -1.35    1.66
  -1  -1  24    0.57    1.33
   1   1 -23    1.25    1.00
   1   1 -23   -0.09    1.00
   1   1 -23    1.07    0.94
   1  -1 -23    0.30    0.96
  -1  -1  23   -0.38    1.08
  -1  -1  23   -0.44    1.13
   1  -1 -23   -1.45    0.82
   1   1 -22    1.38    0.85
   1   1 -22   -0.15    0.78
  -1   1  22   -1.37    0.82
  -1   1  22   -0.82    0.85
   1  -1 -22    0.94    0.80
   1  -1 -22   -1.01    0.81
   1  -1 -22   -0.06    0.76
  -1  -1  22    0.26    0.84
   1  -1 -22    0.05    0.74
   1  -1 -22   -1.82    0.80
   1   1 -21    1.80    0.88
   1   1 -21    0.66    0.76
   1   1 -21    0.56    0.71
  -1   1  21    1.37    0.91
   1   1 -21    1.25    0.79
  -1   1  21    1.15    0.89
  -1   1  21    0.11    0.73
   1  -1 -21    0.98    0.80
  -1  -1  21   -0.90    0.77
   1  -1 -21    1.19    0.83
   1  -1 -21    0.47    1.02
   1  -1 -21    0.36    0.89
   1  -1 -21    1.27    0.79
   1   1 -20    1.35    0.67
  -1   1  20    0.56    0.78
  -1   1  20    0.76    0.69
   1   1 -20    0.33    0.67
  -1   1  20    1.18    0.73
   1   1 -20   -0.55    0.57
  -1   1  20    0.86    0.70
  -1   1  20   -0.71    0.65
   1   1 -20   -0.49    0.57
   1   1 -20   -0.58    0.61
   1  -1 -20   -0.35    0.63
   1  -1 -20    1.87    0.81
  -1  -1  20   -1.34    0.62
   1  -1 -20    1.23    0.63
   1  -1 -20    0.12    0.73
   1  -1 -20   -0.31    0.65
  -1  -1  20    1.93    0.79
   1   1 -19    2.40    0.78
   1   1 -19    2.99    0.95
  -1   1  19    1.35    0.79
   1   1 -19    1.35    0.77
  -1   1  19    3.34    0.89
  -1   1  19    0.89    0.72
  -1   1  19    1.08    0.72
   1   1 -19    2.20    0.67
  -1   1  19    1.77    0.80
  -1  -1  19    0.99    0.79
   1  -1 -19    2.77    0.92
   1  -1 -19    2.48    0.84
  -1  -1  19    1.59    0.75
   1  -1 -19    1.87    0.71
   1  -1 -19    1.74    0.71
  -1  -1  19    2.83    0.79
  -1  -1  19    1.85    0.83
   1  -1 -19    2.36    0.81
  -1   1  18    1.18    0.61
  -1   1  18    0.93    0.58
  -1   1  18    2.36    0.77
   1   1 -18    1.90    0.73
  -1   1  18    2.71    0.75
   1   1 -18    0.79    0.57
  -1   1  18    2.82    0.73
   1   1 -18    1.65    0.65
   1   1 -18    1.28    0.76
  -1  -1  18    2.68    0.93
  -1  -1  18    1.66    0.76
   1  -1 -18    2.05    0.71
   1  -1 -18    1.10    0.75
   1  -1 -18    1.03    0.71
   1  -1 -18    2.11    0.70
  -1  -1  18    0.82    0.73
   1  -1 -18    1.61    0.73
  -1   1  17    9.98    2.09
  -1   1  17   12.40    1.58
   1   1 -17   12.97    1.49
   1   1 -17   12.81    1.28
   1   1 -17   10.18    1.21
  -1   1  17   12.77    1.73
  -1  -1  17   13.72    1.32
  -1  -1  17   12.21    1.43
   1  -1 -17   11.02    1.99
  -1  -1  17   10.82    1.31
  -1  -1  17   12.40    1.41
  -1  -1  17   13.89    1.52
   1  -1 -17   12.90    1.80
   1  -1 -17   11.99    1.76
  -1   1  16    0.54    0.48
   1   1 -16   -0.20    0.43
   1   1 -16    0.09    0.47
  -1   1  16    1.01    0.52
  -1   1  16    0.53    0.46
  -1   1  16   -0.11    0.44
  -1   1  16    0.10    0.47
   1   1 -16    0.54    0.54
  -1  -1  16    0.68    0.58
   1  -1 -16    0.74    0.51
   1  -1 -16   -0.04    0.39
  -1  -1  16    0.42    0.46
   1  -1 -16    0.42    0.42
   1  -1 -16    0.10    0.45
  -1  -1  16    0.55    0.44
   1  -1 -16    0.28    0.50
  -1   1  15    0.45    0.50
  -1   1  15    0.02    0.46
   1   1 -15    0.70    0.50
   1   1 -15    0.21    0.35
  -1   1  15    0.13    0.38
  -1   1  15    0.08    0.39
  -1   1  15    0.54    0.47
   1  -1 -15   -0.10    0.39
   1  -1 -15    0.29    0.41
  -1  -1  15    0.32    0.42
  -1  -1  15    1.04    0.50
   1  -1 -15    0.38    0.40
   1  -1 -15    0.40    0.42
  -1  -1  15    0.93    0.57
  -1  -1  15    0.60    0.38
  -1  -1  15    0.38    0.41
   1   1 -14    5.92    0.87
   1   1 -14    8.09    0.93
  -1   1  14    7.60    1.01
  -1   1  14    7.63    0.95
  -1   1  14    6.79    0.94
  -1   1  14    7.73    0.98
   1   1 -14    9.08    1.08
  -1   1  14    6.97    0.94
  -1  -1  14    6.90    0.99
  -1  -1  14    7.26    1.02
  -1  -1  14    7.57    0.88
  -1  -1  14    6.52    0.91
  -1  -1  14    5.61    0.97
  -1   1  13    6.38    0.81
   1   1 -13    6.05    0.80
  -1   1  13    5.60    0.85
   1   1 -13    6.74    0.91
  -1   1  13    7.20    0.93
  -1   1  13    6.69    0.89
  -1   1  13    6.49    0.90
  -1  -1  13    8.02    1.03
  -1  -1  13    6.24    0.99
  -1  -1  13    6.04    0.78
  -1  -1  13    5.84    0.87
  -1  -1  13    5.86    0.96
  -1   1  12    0.65    0.41
   1   1 -12    0.89    0.37
  -1   1  12    0.42    0.36
  -1   1  12    0.89    0.45
  -1   1  12    0.76    0.41
   1   1 -12    1.01    0.47
  -1   1  12    0.90    0.39
  -1  -1  12    1.05    0.42
  -1  -1  12    0.80    0.39
  -1  -1  12    0.94    0.46
  -1  -1  12    1.01    0.46
  -1  -1  12    0.97    0.35
  -1   1  11   10.18    1.86
   1   1 -11    9.36    0.94
  -1   1  11   11.64    0.94
   1   1 -11    8.83    0.85
  -1   1  11    9.80    0.91
  -1   1  11   10.72    0.97
  -1   1  11    8.36    0.96
  -1  -1  11    9.43    0.96
  -1  -1  11    9.93    0.88
  -1  -1  11   10.02    0.95
  -1  -1  11    9.96    0.87
  -1  -1  11    8.26    0.98
   1   1 -10   -0.21    0.20
   1   1 -10    0.02    0.24
  -1   1  10   -0.02    0.21
  -1   1  10    0.31    0.23
  -1   1  10    0.19    0.24
  -1   1  10    0.01    0.23
  -1   1  10    0.17    0.25
  -1  -1  10    0.12    0.21
  -1  -1  10    0.29    0.24
  -1  -1  10    0.14    0.20
  -1  -1  10    0.37    0.27
  -1  -1  10    0.01    0.25
   1   1  -9   22.76    1.23
  -1   1   9   21.64    1.14
  -1   1   9   21.59    1.24
  -1   1   9   22.02    1.29
  -1   1   9   22.87    1.23
  -1   1   9   22.19    1.20
  -1  -1   9   20.48    1.25
  -1  -1   9   22.43    1.15
  -1  -1   9   20.42    1.08
  -1  -1   9   21.52    1.25
  -1  -1   9   22.00    1.21
   1   1  -8   23.26    1.17
  -1   1   8   22.51    1.21
  -1   1   8   22.15    1.21
  -1   1   8   23.22    1.14
  -1   1   8   23.30    1.10
  -1   1   8   23.10    1.16
  -1  -1   8   22.08    1.07
  -1  -1   8   22.72    1.15
  -1  -1   8   23.12    1.20
  -1  -1   8   23.57    1.26
  -1  -1   8   22.58    1.09
  -1   1   7  110.82    2.55
  -1   1   7  103.35    2.75
  -1   1   7  105.99    2.56
  -1   1   7  110.23    2.65
  -1   1   7  104.48    2.71
   1   1  -7  106.91    2.61
  -1  -1   7  112.59    2.83
  -1  -1   7  106.32    2.71
  -1  -1   7  105.37    2.62
  -1  -1   7  105.17    2.49
  -1  -1   7  105.46    2.47
  -1   1   6    0.94    0.28
  -1   1   6    1.35    0.29
   1   1  -6    0.87    0.27
  -1   1   6    1.19    0.30
  -1   1   6    0.97    0.30
  -1   1   6    0.90    0.25
  -1  -1   6    1.00    0.27
  -1  -1   6    1.08    0.25
  -1  -1   6    0.99    0.29
  -1  -1   6    0.91    0.26
  -1  -1   6    0.87    0.25
  -1   1   5   97.89    2.38
  -1   1   5   99.64    2.48
  -1   1   5   89.86    2.58
  -1   1   5   98.72    2.14
  -1   1   5   99.21    2.11
  -1  -1   5   97.49    2.09
  -1  -1   5   96.22    2.02
  -1  -1   5  101.34    2.36
  -1  -1   5  107.03    3.28
  -1  -1   5   96.49    2.29
  -1   1   4   89.05    1.89
  -1   1   4   87.31    1.80
  -1   1   4   83.95    2.02
   1   1  -4   83.14    1.84
  -1   1   4   82.95    1.97
  -1   1   4   85.83    1.75
  -1  -1   4   82.82    1.86
  -1  -1   4   86.70    2.00
  -1  -1   4   83.77    1.94
  -1  -1   4   82.87    1.67
  -1  -1   4   82.68    1.73
  -1   1   3    6.74    0.48
   1   1  -3    6.80    0.45
  -1   1   3    7.06    0.44
  -1   1   3    7.25    0.39
  -1   1   3    7.35    0.39
  -1   1   3    6.46    0.49
  -1  -1   3    6.84    0.33
  -1  -1   3    7.07    0.38
  -1  -1   3    7.19    0.47
   1  -1  -3    6.91    0.41
  -1  -1   3    7.36    0.45
  -1  -1   3    7.40    0.49
   1  -1  -3    6.58    0.37
  -1   1   2    6.31    0.28
  -1   1   2    6.11    0.40
   1   1  -2    5.02    0.20
  -1   1   2    6.61    0.39
  -1   1   2    6.13    0.28
  -1   1   2    6.44    0.35
   1   1  -2    5.96    0.35
  -1  -1   2    6.26    0.22
   1  -1  -2    6.11    0.28
  -1  -1   2    5.97    0.38
   1  -1  -2    6.50    0.33
   1  -1  -2    5.99    0.30
  -1  -1   2    6.11    0.28
  -1  -1   2    6.03    0.37
  -1   1   1  623.78    8.80
  -1   1   1  601.62    8.54
   1   1   0  168.56    2.51
  -1   1   0  175.95    2.61
  -1  -1   0  184.58    2.78
   1   1   1  348.67    4.66
  -1   1  -1  344.15    4.93
   1   1   1  323.66    4.98
   1   1   1  339.31    5.19
   1   1   1  337.26    4.94
  -1  -1  -1  351.12    5.02
   1  -1   1  349.43    4.92
   1  -1   1  343.79    5.08
   1  -1   1  335.59    4.70
   1  -1   1  346.11    4.97
   1   1   2  161.12    2.31
  -1   1  -2  156.86    2.55
   1   1   2  157.70    2.37
  -1   1  -2  163.44    2.36
   1   1   2  153.32    2.73
   1   1   2  154.19    2.64
  -1  -1  -2  155.68    2.71
   1  -1   2  159.50    2.61
  -1  -1  -2  135.05    2.33
   1  -1   2  159.62    2.68
   1  -1   2  156.97    2.68
  -1  -1  -2  153.77    2.30
  -1   1  -3    3.04    0.34
   1   1   3    2.85    0.37
  -1   1  -3    3.22    0.27
   1   1   3    2.85    0.37
   1   1   3    3.25    0.27
   1   1   3    2.92    0.33
   1   1   3    2.89    0.25
   1  -1   3    2.41    0.33
   1  -1   3    2.99    0.26
   1  -1   3    2.55    0.32
   1  -1   3    3.15    0.33
  -1   1  -4    2.11    0.31
   1   1   4    1.48    0.29
   1   1   4    1.69    0.24
   1   1   4    2.09    0.32
   1   1   4    1.41    0.30
   1   1   4    2.01    0.24
  -1   1  -4    1.47    0.23
   1  -1   4    1.79    0.30
   1  -1   4    1.50    0.29
   1  -1   4    1.76    0.27
   1  -1   4    2.20    0.32
   1  -1   4    2.17    0.25
   1   1   5  346.12    5.83
   1   1   5  357.03    5.47
   1   1   5  342.10    5.50
  -1   1  -5  355.38    5.69
   1   1   5  336.80    5.86
   1   1   5  338.31    5.91
  -1   1  -5  356.67    5.48
   1  -1   5  347.33    5.88
   1  -1   5  340.60    5.45
   1  -1   5  361.92    6.14
   1  -1   5  341.17    5.81
   1  -1   5  348.11    5.69
   1   1   6    1.97    0.40
   1   1   6    2.66    0.41
  -1   1  -6    1.95    0.36
   1   1   6    2.13    0.40
   1   1   6    2.64    0.38
   1   1   6    1.74    0.33
   1  -1   6    1.79    0.38
   1  -1   6    1.59    0.33
   1  -1   6    2.55    0.38
   1  -1   6    2.01    0.36
   1  -1   6    2.21    0.33
   1   1   7    1.31    0.39
  -1   1  -7    0.76    0.28
   1   1   7    1.01    0.32
  -1   1  -7    1.42    0.30
   1   1   7    1.41    0.31
   1   1   7    0.98    0.29
   1   1   7    1.58    0.33
   1  -1   7    1.24    0.27
   1  -1   7    1.17    0.31
   1  -1   7    1.12    0.29
   1  -1   7    1.14    0.33
   1  -1   7    1.18    0.31
   1   1   8    8.81    0.78
  -1   1  -8    6.84    0.62
  -1   1  -8    8.17    0.70
   1   1   8    8.53    0.74
   1   1   8    7.83    0.73
   1   1   8    7.89    0.65
   1   1   8    8.29    0.66
   1  -1   8    8.30    0.71
   1  -1   8    7.10    0.70
   1  -1   8    8.92    0.75
   1  -1   8    7.75    0.63
   1  -1   8    7.62    0.67
  -1   1  -9    4.41    0.54
   1   1   9    5.34    0.65
  -1   1  -9    4.41    0.59
   1   1   9    3.90    0.58
   1   1   9    5.00    0.64
   1   1   9    4.56    0.55
   1   1   9    4.27    0.53
   1  -1   9    4.83    0.66
   1  -1   9    3.78    0.53
   1  -1   9    3.96    0.57
   1  -1   9    4.40    0.59
   1  -1   9    4.80    0.60
   1   1  10  125.90    3.48
   1   1  10  131.12    3.27
   1   1  10  120.40    3.44
  -1   1 -10  127.68    3.20
   1   1  10  123.99    3.21
  -1   1 -10  123.94    3.31
   1   1  10  123.06    3.54
   1  -1  10  123.21    3.16
   1  -1  10  127.64    3.44
   1  -1  10  123.55    3.54
   1  -1  10  127.47    3.36
  -1   1 -11   34.18    1.59
   1   1  11   36.21    1.85
   1   1  11   33.58    1.75
  -1   1 -11   31.45    1.62
   1   1  11   36.08    1.65
   1   1  11   32.99    1.59
   1  -1  11   33.83    1.78
   1  -1  11   33.40    1.67
   1  -1  11   35.80    1.77
   1  -1  11   33.70    1.56
   1   1  12   -0.20    0.33
   1   1  12    0.36    0.30
   1   1  12    0.29    0.33
   1   1  12    0.27    0.33
  -1   1 -12   -0.18    0.31
  -1   1 -12    0.90    0.36
  -1  -1 -12    0.26    0.32
   1  -1  12    0.49    0.35
   1  -1  12    0.07    0.32
   1  -1  12    0.42    0.36
   1  -1  12   -0.04    0.24
   1  -1  12   -0.26    0.24
  -1   1 -13   46.40    2.27
   1   1  13   45.87    2.23
   1   1  13   47.60    2.31
   1   1  13   43.59    2.03
  -1   1 -13   45.28    2.11
   1   1  13   46.63    2.23
   1   1  13   45.02    2.06
  -1   1 -13   42.67    2.35
   1  -1  13   44.46    2.22
   1  -1  13   46.30    2.22
  -1  -1 -13   43.89    2.19
   1  -1  13   45.60    2.13
  -1  -1 -13   42.55    2.21
   1  -1  13   43.99    2.14
  -1   1 -14    5.21    1.01
  -1   1 -14    3.85    0.71
   1   1  14    4.38    0.88
   1   1  14    1.78    0.59
  -1   1 -14    3.26    0.73
   1   1  14    2.64    0.68
   1   1  14    2.42    0.65
   1   1  14    3.45    0.76
   1  -1  14    2.61    0.72
  -1  -1 -14    1.99    0.57
   1  -1  14    2.71    0.66
   1  -1  14    3.54    0.78
   1  -1  14    4.22    0.74
  -1  -1 -14    4.79    0.87
   1  -1  14    3.96    0.79
   1   1  15   23.02    1.76
   1   1  15   25.97    1.68
  -1   1 -15   25.83    1.89
  -1   1 -15   22.45    1.63
  -1   1 -15   21.64    1.51
   1   1  15   25.19    1.76
   1   1  15   23.27    1.64
   1   1  15   23.36    1.75
   1  -1  15   25.04    1.70
  -1  -1 -15   24.00    1.76
  -1  -1 -15   24.75    1.76
   1  -1  15   25.43    1.74
   1  -1  15   22.92    1.73
   1  -1  15   24.68    1.80
   1  -1  15   22.24    1.49
   1   1  16    1.89    0.65
  -1   1 -16    2.42    0.67
  -1   1 -16    1.15    0.65
   1   1  16    0.96    0.53
   1   1  16    1.08    0.56
   1   1  16    0.26    0.71
  -1   1 -16    2.90    0.71
   1   1  16    2.41    0.74
   1  -1  16    2.47    0.61
   1  -1  16    1.12    0.64
  -1  -1 -16    1.26    0.68
  -1  -1 -16    0.27    0.54
   1  -1  16    2.18    0.72
  -1   1 -17    2.90    0.83
  -1   1 -17    2.35    0.75
   1   1  17    1.85    0.68
   1   1  17    2.24    0.76
   1   1  17    3.90    1.01
   1   1  17    3.99    0.88
  -1   1 -17    3.48    0.93
  -1  -1 -17    2.11    0.79
   1  -1  17    0.66    0.72
   1  -1  17    4.13    0.93
  -1  -1 -17    3.00    0.86
   1  -1  17    3.28    0.90
  -1  -1 -17    3.84    0.74
  -1   1 -18   -0.65    0.52
  -1   1 -18    1.60    0.63
   1   1  18   -0.26    0.49
   1   1  18   -0.02    0.58
  -1   1 -18    1.34    0.54
   1   1  18    0.42    0.56
   1   1  18   -0.02    0.57
   1   1  18   -0.34    0.47
   1  -1  18    0.20    0.50
  -1  -1 -18    0.38    0.53
   1  -1  18    1.46    0.74
  -1  -1 -18    0.27    0.55
  -1  -1 -18    0.05    0.48
   1  -1  18   -0.47    0.55
  -1  -1 -18    1.65    0.70
  -1   1 -19    1.15    0.58
  -1   1 -19    2.18    0.94
   1   1  19    1.76    0.75
   1   1  19    3.65    0.85
   1   1  19    1.34    0.71
   1   1  19    1.89    0.72
  -1   1 -19   -0.38    0.59
  -1  -1 -19    0.87    0.69
   1  -1  19    0.78    0.71
  -1  -1 -19    1.10    0.80
  -1  -1 -19    2.22    0.68
  -1  -1 -19    1.66    0.75
  -1  -1 -19    2.16    0.78
   1  -1  19    0.80    0.70
   1  -1  19    0.40    0.74
  -1   1 -20   -0.62    0.61
   1   1  20   -1.00    0.64
  -1   1 -20    1.27    0.67
  -1   1 -20    0.27    0.66
  -1   1 -20   -0.07    0.67
   1   1  20    1.36    0.80
   1   1  20   -0.26    0.63
  -1  -1 -20   -1.20    0.56
  -1  -1 -20   -0.71    0.59
  -1  -1 -20    0.09    0.64
  -1  -1 -20   -0.74    0.57
   1  -1  20    0.24    0.75
   1  -1  20    0.40    0.65
   1  -1  20    0.37    0.69
  -1   1 -21    2.55    1.17
  -1   1 -21    4.53    1.20
  -1   1 -21    5.01    1.20
  -1   1 -21    4.74    1.56
   1   1  21    4.62    1.14
   1   1  21    5.60    1.14
   1   1  21    5.94    1.27
  -1  -1 -21    7.38    1.57
   1  -1  21    4.59    1.21
   1  -1  21    3.96    1.20
  -1  -1 -21    3.84    1.15
  -1  -1 -21    3.57    1.03
  -1  -1 -21    7.33    1.28
   1  -1  21    5.13    1.27
   1   1  22   -0.09    0.93
  -1   1 -22    0.42    0.88
  -1   1 -22    0.14    0.78
  -1   1 -22   -0.02    0.82
   1   1  22    1.08    0.96
  -1  -1 -22   -0.16    0.98
   1  -1  22    3.04    1.01
   1  -1  22    2.17    1.01
  -1  -1 -22   -0.59    0.77
  -1  -1 -22    0.20    1.00
  -1  -1 -22    0.57    0.79
   1   1  23    1.42    1.44
  -1   1 -23    1.09    1.54
  -1   1 -23   -0.68    0.91
  -1   1 -23    1.05    0.93
   1  -1  23    0.65    1.09
  -1  -1 -23    0.50    1.00
  -1  -1 -23   -0.88    0.97
   1  -1  23    1.54    1.35
  -1   1 -24   -0.11    1.10
  -1  -1 -24    2.05    1.18
   1   2 -24   -0.35    1.14
   1   2 -24   -1.07    1.04
   1   2 -24    0.74    1.15
  -1  -2  24   -0.43    1.39
  -1  -2  24    3.20    1.34
   1   2 -23    2.84    1.23
   1   2 -23    2.78    1.07
   1   2 -23    0.65    1.00
   1  -2 -23    1.48    1.03
  -1  -2  23    0.94    1.22
   1  -2 -23    1.95    1.21
  -1  -2  23   -0.76    0.99
   1  -2 -23    2.34    1.72
  -1   2  22    1.12    0.98
   1   2 -22    0.37    0.77
   1   2 -22   -0.74    0.73
  -1  -2  22    0.94    0.83
  -1  -2  22   -1.05    0.76
   1  -2 -22   -1.10    0.76
   1  -2 -22   -1.23    0.79
   1  -2 -22   -1.19    0.70
   1  -2 -22   -0.53    0.81
   1  -2 -22   -1.24    0.74
   1   2 -21   -0.50    0.72
  -1   2  21   -0.50    0.76
   1   2 -21   -0.58    0.69
  -1   2  21    0.11    1.51
  -1   2  21   -0.94    0.89
  -1   2  21    0.48    0.77
   1   2 -21   -1.29    0.59
   1  -2 -21   -0.35    0.72
   1  -2 -21    0.21    0.83
  -1  -2  21    0.28    0.63
  -1  -2  21    0.52    0.77
   1  -2 -21    0.28    0.69
  -1   2  20    1.15    0.78
  -1   2  20   -0.16    0.74
   1   2 -20    2.62    0.87
   1   2 -20    0.28    0.75
  -1   2  20    1.64    0.82
  -1   2  20    1.40    0.84
   1   2 -20    0.67    1.12
  -1   2  20    3.15    1.00
   1  -2 -20    1.22    0.74
   1  -2 -20    2.84    0.78
  -1  -2  20    2.20    0.82
  -1  -2  20    1.49    0.85
   1  -2 -20    1.68    0.83
   1  -2 -20    2.54    0.88
   1  -2 -20    2.85    0.94
   1   2 -19   -0.53    0.56
  -1   2  19   -0.65    0.59
  -1   2  19    0.44    0.60
   1   2 -19    1.11    0.59
  -1   2  19    0.24    0.63
  -1   2  19    0.49    0.59
   1   2 -19    0.11    0.61
   1   2 -19    0.66    0.55
  -1   2  19    0.09    0.62
   1  -2 -19    1.14    0.59
   1  -2 -19   -0.26    0.52
  -1  -2  19   -0.03    0.64
   1  -2 -19    0.44    0.59
   1  -2 -19    1.22    0.65
   1  -2 -19   -1.09    0.43
  -1  -2  19   -0.29    0.55
  -1   2  18    1.33    0.66
   1   2 -18    1.47    0.56
  -1   2  18    0.92    0.66
  -1   2  18    0.06    0.53
   1   2 -18    0.55    0.55
  -1   2  18    0.49    0.56
  -1   2  18    0.85    0.63
   1   2 -18    2.62    0.93
   1  -2 -18    1.87    0.76
  -1  -2  18    2.60    0.83
   1  -2 -18    0.74    0.62
   1  -2 -18    2.01    0.72
   1  -2 -18    0.76    0.61
  -1  -2  18    0.27    0.56
   1  -2 -18    1.23    0.68
  -1   2  17    0.44    0.53
   1   2 -17    0.41    0.48
   1   2 -17   -0.05    0.66
  -1   2  17   -0.37    0.52
  -1   2  17    0.16    0.51
  -1   2  17    0.23    0.55
  -1   2  17    1.33    0.91
   1   2 -17    0.49    0.43
   1  -2 -17    0.47    0.53
  -1  -2  17    0.49    0.48
  -1  -2  17    1.63    0.68
   1  -2 -17   -0.20    0.54
  -1  -2  17    1.46    0.61
  -1  -2  17    1.22    0.60
   1  -2 -17   -0.21    0.53
   1  -2 -17    0.15    0.52
  -1   2  16    8.50    1.17
  -1   2  16    9.48    1.23
   1   2 -16    7.39    0.98
   1   2 -16    6.33    1.70
   1   2 -16    6.13    0.95
  -1   2  16    7.48    1.09
  -1   2  16    8.31    1.21
  -1   2  16    6.50    0.99
  -1  -2  16    6.29    0.95
   1  -2 -16   10.06    1.09
  -1  -2  16    9.78    1.23
  -1  -2  16    6.49    1.45
   1  -2 -16    6.78    1.21
  -1  -2  16    7.15    1.63
   1  -2 -16    8.35    1.13
  -1   2  15    8.98    1.17
  -1   2  15    9.52    1.10
  -1   2  15   11.25    1.26
   1   2 -15    7.93    1.11
  -1   2  15    7.81    1.07
   1   2 -15    8.59    0.94
  -1   2  15    7.60    0.95
   1   2 -15    8.79    0.92
  -1  -2  15    8.43    1.16
  -1  -2  15    9.37    1.19
   1  -2 -15    7.22    0.99
   1  -2 -15   11.39    1.14
  -1  -2  15    7.51    0.90
  -1  -2  15    6.72    1.16
  -1   2  14    0.63    0.37
   1   2 -14    0.93    0.45
  -1   2  14    0.12    0.41
  -1   2  14   -0.46    0.30
   1   2 -14    0.71    0.35
  -1   2  14    0.23    0.45
  -1   2  14    0.01    0.35
  -1  -2  14   -0.42    0.31
   1  -2 -14   -0.22    0.32
   1  -2 -14    0.66    0.41
  -1  -2  14   -0.09    0.36
  -1  -2  14    0.41    0.40
   1   2 -13    7.22    0.86
  -1   2  13    8.67    1.07
  -1   2  13    9.35    1.09
   1   2 -13    8.98    1.06
  -1   2  13    7.60    0.89
  -1   2  13    8.41    0.90
  -1   2  13   10.46    1.02
  -1  -2  13    7.80    0.85
   1  -2 -13    9.26    0.96
  -1  -2  13    8.82    0.87
  -1  -2  13    8.83    1.05
  -1  -2  13    8.89    1.05
   1  -2 -13    8.77    0.93
  -1  -2  13    7.71    1.00
  -1   2  12    9.71    0.96
  -1   2  12    8.10    1.02
  -1   2  12   11.39    1.10
   1   2 -12    9.23    0.88
   1   2 -12   10.48    1.09
  -1   2  12    9.16    0.96
   1  -2 -12    8.93    0.90
  -1  -2  12    9.41    0.87
  -1  -2  12    9.53    1.04
  -1  -2  12   11.60    1.12
  -1  -2  12    9.56    1.04
  -1  -2  12   11.69    0.92
  -1   2  11   67.62    2.62
  -1   2  11   69.70    2.70
  -1   2  11   69.88    2.43
  -1   2  11   65.73    2.39
   1   2 -11   68.45    2.21
  -1   2  11   69.83    2.30
   1   2 -11   68.48    2.52
   1  -2 -11   64.55    2.31
  -1  -2  11   67.82    2.21
  -1  -2  11   67.75    2.22
  -1  -2  11   66.29    2.62
  -1  -2  11   68.11    2.52
  -1  -2  11   68.05    2.64
  -1   2  10   17.60    1.33
  -1   2  10   18.24    1.15
  -1   2  10   17.71    1.12
   1   2 -10   18.53    1.23
   1   2 -10   17.30    1.02
  -1   2  10   17.31    1.04
  -1   2  10   19.15    1.31
  -1  -2  10   18.11    1.01
  -1  -2  10   17.50    1.21
  -1  -2  10   16.75    1.44
  -1  -2  10   17.28    1.21
  -1  -2  10   19.87    1.08
   1  -2 -10   18.96    1.12
   1   2  -9    0.89    0.32
   1   2  -9    1.02    0.38
  -1   2   9    0.58    0.27
  -1   2   9    0.72    0.29
  -1   2   9    0.91    0.34
  -1   2   9    1.69    0.45
  -1   2   9    1.23    0.35
   1  -2  -9    0.53    0.28
  -1  -2   9    1.31    0.33
  -1  -2   9    0.66    0.32
  -1  -2   9    1.33    0.39
  -1  -2   9    0.93    0.30
  -1  -2   9    0.48    0.31
  -1   2   8   38.78    1.49
   1   2  -8   38.05    1.32
  -1   2   8   37.44    1.47
   1   2  -8   35.44    1.51
  -1   2   8   37.14    1.70
  -1   2   8   36.81    1.35
  -1   2   8   36.59    1.64
  -1  -2   8   38.47    1.35
   1  -2  -8   37.76    1.44
  -1  -2   8   37.94    1.33
  -1  -2   8   38.09    1.58
  -1  -2   8   37.51    1.65
  -1  -2   8   36.79    1.61
  -1   2   7    1.82    0.42
   1   2  -7    1.92    0.33
  -1   2   7    1.54    0.34
  -1   2   7    1.46    0.30
  -1   2   7    1.48    0.38
   1   2  -7    1.47    0.37
  -1   2   7    2.41    0.43
  -1  -2   7    1.17    0.33
  -1  -2   7    1.56    0.39
   1  -2  -7    1.61    0.35
  -1  -2   7    1.60    0.38
  -1  -2   7    2.25    0.33
  -1  -2   7    2.14    0.32
   1   2  -6    2.51    0.33
  -1   2   6    2.95    0.46
  -1   2   6    2.89    0.44
  -1   2   6    2.51    0.33
  -1   2   6    2.46    0.41
   1   2  -6    2.44    0.43
  -1   2   6    2.38    0.45
  -1  -2   6    2.23    0.30
  -1  -2   6    2.31    0.42
   1  -2  -6    2.84    0.36
  -1  -2   6    2.20    0.42
  -1  -2   6    2.06    0.42
  -1  -2   6    2.58    0.32
   1   2  -5    5.74    0.38
  -1   2   5    6.40    0.59
  -1   2   5    7.41    0.59
  -1   2   5    5.78    0.56
  -1   2   5    6.44    0.41
   1   2  -5    5.54    0.53
  -1   2   5    5.95    0.45
  -1  -2   5    6.44    0.53
   1  -2  -5    5.90    0.40
   1  -2  -5    6.21    0.56
  -1  -2   5    6.20    0.39
  -1  -2   5    6.39    0.39
  -1  -2   5    5.60    0.54
  -1  -2   5    6.46    0.57
  -1   2   4  116.51    2.08
  -1   2   4  108.97    2.64
  -1   2   4  122.14    2.35
   1   2  -4  120.70    2.02
  -1   2   4  119.48    2.28
  -1   2   4  118.89    2.68
  -1  -2   4  116.92    2.03
  -1  -2   4  112.87    2.52
   1  -2  -4  116.27    2.27
   1  -2  -4  113.37    2.05
  -1  -2   4  119.51    2.57
   1   2  -3  197.83    2.91
   1   2  -3  197.97    2.94
  -1   2   3  193.21    3.58
  -1   2   3  201.82    3.23
  -1   2   3  195.34    3.65
   1   2  -3  194.92    3.43
   1  -2  -3  193.35    3.00
   1  -2  -3  199.73    3.28
  -1  -2   3  201.44    3.56
  -1  -2   3  200.01    3.53
  -1  -2   3  195.94    2.96
  -1   2   2   61.40    1.22
   1   2  -2   60.84    1.05
   1   2  -2   59.06    1.00
   1   2  -2   60.58    1.42
  -1   2   2   61.11    1.53
  -1   2   2   60.47    1.50
  -1  -2   2   62.19    1.46
   1  -2  -2   63.78    1.32
  -1  -2   2   63.60    1.09
  -1  -2   2   61.84    1.43
   1  -2  -2   59.81    1.08
  -1   2   1  245.50    3.94
   1   2  -1  238.20    3.85
   1   2  -1  242.23    3.53
  -1   2   1  239.59    3.92
   1   2  -1  249.07    3.60
  -1   2   1  238.42    3.66
  -1   2   1  269.85    3.66
  -1  -2   1  244.98    3.78
   1  -2  -1  251.37    3.56
  -1  -2   1  251.56    3.60
   1  -2  -1  252.77    3.80
  -1  -2   1  235.82    3.51
  -1  -2   1  251.95    3.86
  -1   2   0  134.99    2.26
   1   2   0  138.65    2.24
   1   2   0  136.26    2.26
   1   2   0  135.12    2.34
  -1   2   0  136.55    2.28
  -1   2   0  133.07    2.34
   1   2   0  138.42    2.29
   1  -2   0  142.29    2.35
  -1  -2   0  139.18    2.29
   1  -2   0  138.38    2.22
  -1  -2   0  139.60    2.23
  -1  -2   0  134.95    2.12
   1   2   1  565.55    8.22
   1   2   1  578.63    8.33
  -1   2  -1  554.88    7.88
  -1   2  -1  561.96    8.17
   1   2   1  656.99    8.07
   1   2   1  570.72    8.33
  -1   2  -1  561.05    8.21
  -1  -2  -1  576.11    8.33
   1  -2   1  584.37    8.27
   1  -2   1  567.13    7.88
  -1  -2  -1  572.14    7.92
  -1   2  -2    5.57    0.46
   1   2   2    5.12    0.44
   1   2   2    5.05    0.39
   1   2   2    4.65    0.43
   1   2   2    5.18    0.30
  -1   2  -2    5.42    0.46
   1  -2   2    4.67    0.41
   1  -2   2    4.67    0.40
  -1  -2  -2    4.59    0.24
   1  -2   2    4.48    0.38
   1   2   3    4.28    0.38
   1   2   3    3.96    0.42
  -1   2  -3    4.08    0.38
   1   2   3    4.16    0.42
  -1   2  -3    4.29    0.43
   1   2   3    4.46    0.23
   1  -2   3    4.78    0.42
   1  -2   3    4.17    0.40
  -1  -2  -3    4.13    0.25
   1  -2   3    4.80    0.43
   1   2   4  124.75    2.77
  -1   2  -4  125.46    2.66
   1   2   4  120.05    2.75
  -1   2  -4  128.48    2.41
   1   2   4  121.92    2.14
   1   2   4  128.07    2.22
  -1   2  -4  128.62    2.08
   1   2   4  119.55    2.62
   1  -2   4  124.12    2.65
   1  -2   4  126.48    2.90
   1  -2   4  126.22    2.70
  -1  -2  -4  123.64    2.17
   1   2   5    6.83    0.55
   1   2   5    6.46    0.43
  -1   2  -5    6.62    0.58
  -1   2  -5    6.47    0.49
  -1   2  -5    6.26    0.38
   1   2   5    6.37    0.60
   1   2   5    6.72    0.60
   1   2   5    6.73    0.42
  -1  -2  -5    5.90    0.40
   1  -2   5    6.47    0.57
   1  -2   5    6.38    0.58
   1  -2   5    6.01    0.37
   1  -2   5    7.53    0.59
  -1   2  -6   46.52    1.63
  -1   2  -6   49.44    1.28
   1   2   6   46.14    1.31
   1   2   6   46.33    1.72
   1   2   6   49.54    1.36
   1   2   6   46.82    1.71
   1   2   6   47.03    1.60
  -1   2  -6   48.35    1.47
   1  -2   6   46.23    1.24
   1  -2   6   48.45    1.63
   1  -2   6   46.81    1.64
   1  -2   6   48.38    1.68
   1   2   7    4.71    0.44
  -1   2  -7    4.27    0.41
   1   2   7    4.74    0.58
  -1   2  -7    5.18    0.53
   1   2   7    4.29    0.44
   1   2   7    4.53    0.59
   1   2   7    4.57    0.54
  -1   2  -7    4.71    0.58
   1  -2   7    4.42    0.55
   1  -2   7    5.19    0.57
   1  -2   7    4.53    0.41
   1  -2   7    5.61    0.60
   1   2   8   16.72    1.12
   1   2   8   17.05    0.89
   1   2   8   16.28    1.04
   1   2   8   17.24    0.89
  -1   2  -8   16.71    0.95
  -1   2  -8   16.18    1.06
  -1   2  -8   16.04    0.83
   1   2   8   17.84    1.16
   1  -2   8   16.57    0.82
   1  -2   8   16.15    1.04
   1  -2   8   17.85    1.10
   1  -2   8   16.55    1.06
  -1   2  -9    4.70    0.50
   1   2   9    4.40    0.59
   1   2   9    4.60    0.66
   1   2   9    4.20    0.53
   1   2   9    4.32    0.64
  -1   2  -9    4.57    0.75
  -1   2  -9    4.80    0.58
   1   2   9    4.24    0.53
   1  -2   9    5.03    0.64
   1  -2   9    4.38    0.63
   1  -2   9    5.08    0.51
   1  -2   9    4.61    0.60
   1   2  10   93.28    2.93
   1   2  10   93.37    3.55
  -1   2 -10   95.01    2.72
   1   2  10   90.65    3.58
   1   2  10   94.65    2.62
   1   2  10   97.68    2.66
  -1   2 -10   96.18    2.54
  -1   2 -10   96.08    3.02
   1  -2  10   98.37    3.08
   1  -2  10   97.08    3.04
   1  -2  10   91.73    2.47
   1  -2  10   97.20    3.00
   1   2  11   87.75    2.61
  -1   2 -11   84.12    2.46
  -1   2 -11   81.61    2.61
  -1   2 -11   83.99    2.96
   1   2  11   85.46    2.57
   1   2  11   79.62    2.81
   1   2  11   86.26    3.02
   1   2  11   84.09    3.04
   1  -2  11   82.78    2.91
   1  -2  11   85.80    2.93
   1  -2  11   83.42    2.43
  -1  -2 -11   86.58    3.04
   1  -2  11   84.85    2.97
   1   2  12    0.23    0.26
   1   2  12    1.63    0.47
  -1   2 -12    0.58    0.45
   1   2  12    0.51    0.35
  -1   2 -12    0.18    0.36
  -1   2 -12    0.26    0.30
   1   2  12    0.38    0.33
   1   2  12    0.11    0.32
   1  -2  12    1.04    0.45
  -1  -2 -12    0.37    0.40
   1  -2  12    1.24    0.44
   1  -2  12    0.59    0.38
   1  -2  12    0.89    0.37
   1   2  13    0.33    0.29
   1   2  13    0.55    0.38
   1   2  13    0.55    0.32
   1   2  13   -0.07    0.35
   1   2  13    0.42    0.38
  -1   2 -13   -0.24    0.32
  -1   2 -13   -0.06    0.26
  -1   2 -13    0.32    0.42
   1  -2  13    0.33    0.36
  -1  -2 -13   -0.60    0.36
  -1  -2 -13    0.79    0.33
   1  -2  13    0.62    0.31
   1  -2  13    0.08    0.30
   1  -2  13   -0.42    0.31
   1   2  14   26.15    1.60
   1   2  14   26.99    1.80
  -1   2 -14   23.84    2.21
  -1   2 -14   26.28    1.84
   1   2  14   26.08    1.84
  -1   2 -14   25.31    1.61
   1   2  14   27.89    1.90
   1   2  14   27.80    1.60
   1  -2  14   27.32    1.83
  -1  -2 -14   26.25    1.83
   1  -2  14   24.03    1.77
  -1  -2 -14   26.26    1.54
   1  -2  14   29.04    1.87
  -1   2 -15    0.84    0.38
   1   2  15    0.99    0.46
  -1   2 -15    0.33    0.45
   1   2  15    0.23    0.38
   1   2  15    0.18    0.49
   1   2  15   -0.38    0.42
   1   2  15    0.85    0.45
  -1   2 -15    1.05    0.55
   1  -2  15    0.79    0.52
   1  -2  15    0.94    0.45
  -1  -2 -15   -0.21    0.50
  -1  -2 -15    0.87    0.41
  -1  -2 -15   -0.48    0.38
   1  -2  15    1.29    0.60
   1   2  16    1.16    0.51
   1   2  16    0.96    0.61
   1   2  16    1.00    0.51
  -1   2 -16    1.12    0.46
   1   2  16    0.09    0.90
   1   2  16    0.40    0.42
  -1   2 -16    0.42    0.42
  -1   2 -16    0.69    0.56
   1  -2  16    0.90    0.51
  -1  -2 -16    0.49    0.45
  -1  -2 -16    0.47    0.91
  -1  -2 -16    0.05    0.50
   1  -2  16    0.76    0.55
   1  -2  16    0.35    0.54
   1   2  17   -0.50    0.48
  -1   2 -17    0.06    0.52
   1   2  17   -0.03    0.49
   1   2  17   -1.03    0.46
  -1   2 -17   -0.28    0.43
   1   2  17    0.27    0.45
  -1   2 -17    0.44    0.45
   1   2  17    1.19    0.58
  -1  -2 -17    0.59    0.62
  -1  -2 -17   -0.51    0.49
  -1  -2 -17    0.46    0.47
   1  -2  17    0.18    0.47
   1  -2  17   -0.49    0.44
   1  -2  17   -0.11    0.48
  -1  -2 -17    1.06    0.48
   1   2  18    1.50    0.71
   1   2  18    1.36    0.73
   1   2  18    1.87    0.84
   1   2  18    1.75    0.74
  -1   2 -18    1.93    0.82
  -1   2 -18   -0.03    0.60
  -1   2 -18    2.71    1.02
   1  -2  18    1.52    0.81
   1  -2  18    3.46    0.82
  -1  -2 -18    3.03    0.92
  -1  -2 -18    1.52    0.67
  -1  -2 -18    1.61    0.70
   1  -2  18    1.46    0.74
  -1  -2 -18    2.17    0.97
   1   2  19    9.61    1.29
   1   2  19   11.29    1.51
   1   2  19   10.51    1.37
  -1   2 -19    9.17    1.31
  -1   2 -19   10.00    1.61
   1   2  19    8.82    1.35
  -1  -2 -19    9.86    1.54
   1  -2  19   14.42    1.63
  -1  -2 -19   11.41    1.70
  -1  -2 -19   11.26    1.32
  -1  -2 -19   11.73    1.27
   1  -2  19    9.81    1.36
  -1  -2 -19    9.56    1.48
   1  -2  19   12.03    1.56
   1   2  20    0.50    0.72
   1   2  20    1.94    0.97
   1   2  20    1.47    0.82
  -1   2 -20    2.90    1.54
  -1   2 -20    2.43    0.84
   1   2  20    1.49    0.91
   1  -2  20    0.84    0.74
  -1  -2 -20    1.31    0.83
  -1  -2 -20    1.85    0.91
   1  -2  20   -0.56    0.65
  -1  -2 -20    1.38    0.69
  -1  -2 -20    0.30    0.62
  -1  -2 -20    0.05    0.64
  -1   2 -21    1.27    0.78
   1   2  21    0.96    0.92
  -1   2 -21    2.23    1.12
  -1   2 -21    1.60    0.95
   1   2  21   -1.38    0.86
  -1  -2 -21    1.29    0.82
   1  -2  21    0.09    0.97
  -1  -2 -21    0.94    1.16
  -1  -2 -21    1.75    0.87
   1  -2  21   -0.51    0.70
  -1  -2 -21    0.08    0.72
   1   2  22    1.46    1.19
  -1   2 -22    2.07    0.96
  -1   2 -22    2.50    1.02
  -1   2 -22    3.14    1.19
   1   2  22    2.45    1.44
  -1  -2 -22    3.09    1.05
   1  -2  22    4.88    1.29
   1  -2  22    3.44    1.08
  -1  -2 -22    3.85    1.24
  -1  -2 -22    3.12    1.10
  -1   2 -23    0.38    1.17
   1   2  23    3.30    1.40
  -1   2 -23   -0.81    1.05
  -1   2 -23    1.33    0.90
  -1  -2 -23   -1.27    1.66
  -1  -2 -23    0.72    0.93
   1  -2  23   -0.17    1.23
  -1  -2 -23    2.99    1.07
   1  -2  23    0.36    1.09
   1   3 -23    3.13    1.37
   1   3 -23    1.46    1.15
  -1  -3  23    2.40    1.28
  -1  -3  23    3.45    1.76
   1  -3 -23    4.41    1.16
   1  -3 -23    4.85    1.36
  -1   3  22    1.16    1.10
  -1   3  22   -1.40    0.85
   1   3 -22    0.95    1.05
   1   3 -22    1.84    0.99
   1  -3 -22    1.55    0.97
   1  -3 -22    2.42    0.92
  -1  -3  22    0.54    1.03
   1  -3 -22    0.88    0.92
  -1  -3  22    3.59    1.24
  -1   3  21    3.05    1.17
  -1   3  21    2.59    0.99
   1   3 -21    5.00    1.16
   1   3 -21    3.49    1.12
  -1   3  21    2.97    1.01
  -1  -3  21    4.46    1.12
  -1  -3  21    4.74    1.21
   1  -3 -21    4.08    1.00
   1  -3 -21    3.70    1.16
   1  -3 -21    5.37    1.21
   1  -3 -21    2.54    0.90
   1  -3 -21    3.97    1.05
  -1   3  20    1.39    0.76
   1   3 -20    1.33    0.67
   1   3 -20    2.52    0.97
  -1   3  20    0.84    0.72
  -1   3  20    2.59    0.82
   1  -3 -20    2.11    0.80
   1  -3 -20   -0.39    0.74
  -1  -3  20   -0.18    0.67
   1  -3 -20    0.48    0.65
   1  -3 -20    0.94    0.81
  -1  -3  20    0.55    0.76
   1  -3 -20    0.17    0.56
   1   3 -19    4.57    0.95
   1   3 -19    3.41    1.01
  -1   3  19    4.65    0.97
  -1   3  19    2.57    0.73
  -1   3  19    2.94    0.83
  -1   3  19    3.87    0.98
   1  -3 -19    2.34    0.72
   1  -3 -19    4.59    1.08
   1  -3 -19    5.14    1.20
  -1  -3  19    4.47    1.03
  -1  -3  19    3.59    0.98
   1  -3 -19    2.09    0.70
   1  -3 -19    2.80    0.91
   1   3 -18    0.38    0.64
  -1   3  18    1.41    0.60
  -1   3  18    0.62    0.58
   1   3 -18   -0.30    0.56
  -1   3  18   -0.11    0.53
   1   3 -18    1.17    0.54
   1  -3 -18    0.94    0.55
   1  -3 -18    1.64    0.92
  -1  -3  18    0.30    0.67
   1  -3 -18    0.15    0.58
  -1  -3  18   -1.12    0.48
   1  -3 -18   -0.69    0.51
   1  -3 -18    0.15    0.58
  -1   3  17    5.28    1.13
   1   3 -17    5.06    0.82
  -1   3  17    5.61    1.26
  -1   3  17    3.75    1.02
  -1   3  17    5.03    1.04
  -1   3  17    5.38    0.98
   1   3 -17    6.30    0.88
   1   3 -17    5.73    1.13
   1  -3 -17    6.91    1.31
  -1  -3  17    5.94    1.19
  -1  -3  17    9.19    1.23
   1  -3 -17    4.94    0.94
   1  -3 -17    5.57    0.83
  -1   3  16    2.48    0.75
   1   3 -16    1.93    0.60
  -1   3  16    2.93    0.92
   1   3 -16    1.76    0.54
  -1   3  16    1.66    0.54
  -1   3  16    2.81    0.71
  -1   3  16    2.04    0.81
   1   3 -16    3.14    0.87
  -1  -3  16    2.46    0.56
   1  -3 -16    3.40    0.67
  -1  -3  16    2.54    0.82
   1  -3 -16    2.51    0.69
  -1  -3  16    2.09    0.79
   1  -3 -16    2.71    0.77
   1   3 -15    8.18    1.20
   1   3 -15    8.88    1.38
  -1   3  15    8.67    0.96
  -1   3  15   11.35    1.33
  -1   3  15   10.61    1.32
   1   3 -15    9.42    0.98
  -1   3  15   10.89    1.15
  -1   3  15    8.75    1.08
  -1  -3  15   10.73    2.37
   1  -3 -15    9.14    1.05
  -1  -3  15   10.23    1.08
   1  -3 -15    8.83    0.95
  -1  -3  15    8.61    1.16
  -1   3  14   11.97    1.05
  -1   3  14   10.93    1.12
   1   3 -14   11.14    1.28
  -1   3  14   10.68    1.25
  -1   3  14    9.91    1.11
   1   3 -14   12.01    0.97
  -1   3  14   10.92    1.29
   1  -3 -14   10.86    1.06
   1  -3 -14   10.84    0.97
  -1  -3  14   11.46    1.30
  -1  -3  14   12.64    1.31
  -1  -3  14   10.26    0.92
  -1  -3  14   10.16    1.18
   1   3 -13   18.18    1.50
   1   3 -13   14.24    1.06
  -1   3  13   15.73    1.25
  -1   3  13   15.13    1.09
  -1   3  13   16.42    1.44
  -1   3  13   15.63    1.22
   1   3 -13   16.43    1.02
  -1   3  13   15.11    1.42
   1  -3 -13   15.77    1.12
  -1  -3  13   15.94    1.45
   1  -3 -13   17.46    1.26
  -1  -3  13   15.70    1.42
  -1  -3  13   17.30    1.07
  -1  -3  13   17.23    1.42
   1   3 -12    1.63    0.41
  -1   3  12    1.93    0.61
   1   3 -12    1.64    0.41
   1   3 -12    2.18    0.68
  -1   3  12    1.75    0.62
  -1   3  12    1.67    0.46
  -1   3  12    1.95    0.49
  -1   3  12    1.18    0.40
   1  -3 -12    2.39    0.56
  -1  -3  12    2.24    0.60
   1  -3 -12    2.42    0.49
  -1  -3  12    2.26    0.62
  -1  -3  12    1.41    0.63
  -1  -3  12    1.70    0.39
   1   3 -11   20.08    1.13
  -1   3  11   19.67    1.46
  -1   3  11   19.65    1.26
  -1   3  11   21.37    1.29
   1   3 -11   21.11    1.45
  -1   3  11   20.07    1.13
  -1   3  11   20.15    1.49
  -1  -3  11   20.87    1.49
   1  -3 -11   21.08    1.25
  -1  -3  11   19.05    1.37
   1  -3 -11   19.10    1.11
  -1  -3  11   20.72    1.45
  -1  -3  11   19.73    1.04
  -1   3  10    0.91    0.39
   1   3 -10    0.98    0.32
  -1   3  10    1.06    0.33
  -1   3  10    0.62    0.30
   1   3 -10    1.77    0.50
  -1   3  10    0.60    0.32
  -1   3  10    0.66    0.36
   1  -3 -10    1.17    0.37
  -1  -3  10    1.13    0.42
   1  -3 -10    1.21    0.34
  -1  -3  10    1.08    0.42
  -1  -3  10    0.46    0.26
  -1  -3  10    0.77    0.36
  -1   3   9    0.04    0.23
   1   3  -9    0.04    0.19
  -1   3   9    0.26    0.24
   1   3  -9    0.19    0.32
  -1   3   9    0.33    0.28
  -1   3   9   -0.12    0.16
  -1   3   9    0.30    0.25
   1  -3  -9    0.21    0.18
  -1  -3   9    0.37    0.32
  -1  -3   9    0.10    0.16
   1  -3  -9    0.06    0.21
  -1  -3   9    0.39    0.32
  -1  -3   9   -0.10    0.23
  -1   3   8   14.68    0.91
  -1   3   8   15.00    1.10
  -1   3   8   14.98    0.79
   1   3  -8   16.72    1.09
   1   3  -8   16.03    0.80
  -1   3   8   14.29    1.09
  -1   3   8   14.42    0.91
   1  -3  -8   14.09    0.75
  -1  -3   8   17.53    1.10
  -1  -3   8   15.43    1.06
  -1  -3   8   14.39    0.71
  -1  -3   8   16.33    1.11
   1  -3  -8   14.05    0.86
   1   3  -7    4.89    0.62
  -1   3   7    5.78    0.68
  -1   3   7    6.32    0.57
  -1   3   7    5.13    0.53
  -1   3   7    5.93    0.66
  -1   3   7    5.76    0.54
   1   3  -7    5.60    0.46
   1  -3  -7    5.62    0.52
   1  -3  -7    5.32    0.51
  -1  -3   7    5.21    0.62
  -1  -3   7    5.06    0.40
  -1  -3   7    5.88    0.64
  -1   3   6   16.10    1.03
  -1   3   6   16.83    0.85
   1   3  -6   15.70    0.95
  -1   3   6   14.28    0.99
   1   3  -6   16.99    0.68
  -1   3   6   16.52    0.68
  -1  -3   6   17.29    1.02
   1  -3  -6   17.33    0.82
  -1  -3   6   16.02    0.61
  -1  -3   6   18.00    1.04
   1  -3  -6   15.64    0.65
  -1   3   5   14.81    0.94
  -1   3   5   13.43    0.83
  -1   3   5   15.15    0.94
   1   3  -5   15.16    0.58
   1  -3  -5   14.76    0.56
  -1  -3   5   13.80    0.50
   1  -3  -5   14.36    0.74
  -1  -3   5   13.89    0.87
  -1  -3   5   14.67    0.87
   1   3  -4    1.29    0.32
   1   3  -4    1.79    0.25
  -1   3   4    1.48    0.34
  -1   3   4    1.60    0.29
  -1   3   4    1.49    0.34
   1  -3  -4    1.73    0.30
  -1  -3   4    1.57    0.33
  -1  -3   4    2.08    0.38
   1  -3  -4    1.74    0.19
  -1   3   3   12.11    0.73
   1   3  -3   12.55    0.44
  -1   3   3   11.67    0.74
  -1   3   3   13.33    0.58
   1   3  -3   13.01    0.74
   1  -3  -3   12.77    0.40
  -1  -3   3   13.39    0.72
   1  -3  -3   11.78    0.57
   1   3  -2  471.67    6.17
   1   3  -2  409.03    6.04
  -1   3   2  417.71    6.75
  -1   3   2  432.80    6.36
  -1   3   2  424.70    6.79
   1   3  -2  415.78    6.61
  -1  -3   2  425.82    6.57
   1  -3  -2  428.60    5.99
  -1  -3   2  433.67    6.67
  -1  -3   2  421.32    6.09
  -1  -3   2  435.50    6.00
   1  -3  -2  434.52    6.43
  -1   3   1   21.48    0.86
   1   3  -1   20.48    0.64
   1   3  -1   20.31    0.84
  -1   3   1   20.80    0.82
  -1   3   1   20.65    0.73
  -1  -3   1   21.16    0.63
  -1  -3   1   21.04    0.78
  -1  -3   1   22.23    0.74
   1  -3  -1   21.39    0.74
   1  -3  -1   20.39    0.57
  -1   3   0    0.23    0.24
   1   3   0    0.21    0.22
   1   3   0    0.07    0.13
  -1   3   0    0.19    0.16
  -1   3   0    0.05    0.18
   1   3   0    0.28    0.14
   1  -3   0    0.16    0.13
   1  -3   0    0.12    0.14
  -1  -3   0    0.27    0.14
  -1  -3   0    0.21    0.15
  -1  -3   0    0.35    0.13
  -1   3  -1   17.20    0.56
  -1   3  -1   17.81    0.73
   1   3   1   18.67    0.77
   1   3   1   18.05    0.73
   1   3   1   19.25    0.78
  -1   3  -1   18.30    0.78
   1  -3   1   17.71    0.73
  -1  -3  -1   18.27    0.60
   1  -3   1   17.50    0.69
  -1  -3  -1   18.80    0.77
  -1   3  -2    5.37    0.48
  -1   3  -2    4.76    0.48
   1   3   2    4.88    0.45
   1   3   2    4.48    0.45
   1   3   2    4.89    0.40
  -1  -3  -2    4.84    0.29
   1  -3   2    4.42    0.40
   1  -3   2    4.98    0.43
   1   3   3    3.24    0.42
   1   3   3    3.76    0.45
  -1   3  -3    3.59    0.43
   1   3   3    3.62    0.37
  -1   3  -3    3.81    0.45
   1  -3   3    3.73    0.40
  -1  -3  -3    3.09    0.25
   1  -3   3    3.54    0.39
   1   3   4    2.31    0.43
   1   3   4    2.23    0.43
   1   3   4    2.55    0.36
   1   3   4    2.27    0.18
  -1   3  -4    3.20    0.50
  -1   3  -4    2.65    0.39
  -1  -3  -4    2.21    0.25
   1  -3   4    2.23    0.38
   1  -3   4    2.23    0.41
   1  -3   4    2.54    0.39
   1   3   5    0.33    0.22
  -1   3  -5    0.01    0.17
  -1   3  -5   -0.01    0.18
   1   3   5    0.16    0.11
   1   3   5    0.27    0.21
   1   3   5    0.03    0.13
  -1  -3  -5    0.19    0.13
   1  -3   5    0.03    0.17
   1  -3   5   -0.17    0.13
   1  -3   5   -0.01    0.18
   1   3   6    2.77    0.42
   1   3   6    2.07    0.43
   1   3   6    2.54    0.28
  -1   3  -6    1.67    0.41
  -1   3  -6    2.46    0.47
   1   3   6    2.73    0.52
  -1   3  -6    2.88    0.26
   1  -3   6    2.22    0.46
  -1  -3  -6    2.34    0.31
   1  -3   6    2.73    0.47
   1  -3   6    2.11    0.41
  -1   3  -7   57.64    1.70
  -1   3  -7   58.96    2.04
  -1   3  -7   58.24    1.38
   1   3   7   57.95    2.14
   1   3   7   55.95    2.11
   1   3   7   58.39    1.61
   1   3   7   58.90    1.51
   1   3   7   56.60    1.92
  -1  -3  -7   55.68    1.55
   1  -3   7   59.25    2.02
   1  -3   7   56.37    2.03
   1  -3   7   54.66    1.98
   1   3   8   39.69    1.37
   1   3   8   36.96    1.78
  -1   3  -8   38.51    1.71
  -1   3  -8   38.77    1.18
   1   3   8   38.58    1.29
   1   3   8   40.52    1.84
   1   3   8   36.61    1.61
  -1   3  -8   38.62    1.43
   1  -3   8   38.64    1.70
  -1  -3  -8   37.44    1.29
   1  -3   8   38.77    1.69
   1  -3   8   37.90    1.72
   1   3   9    2.08    0.50
   1   3   9    2.00    0.49
   1   3   9    2.88    0.52
   1   3   9    2.48    0.41
   1   3   9    2.19    0.75
  -1   3  -9    2.32    0.47
  -1   3  -9    2.65    0.47
   1  -3   9    2.57    0.51
  -1  -3  -9    2.74    0.41
   1  -3   9    3.01    0.56
   1  -3   9    2.31    0.58
   1   3  10    4.12    0.56
  -1   3 -10    4.87    0.85
  -1   3 -10    4.13    0.51
   1   3  10    6.30    0.83
   1   3  10    5.23    0.56
   1   3  10    5.33    0.80
  -1   3 -10    4.38    0.66
   1   3  10    5.77    0.75
   1  -3  10    5.45    0.74
   1  -3  10    4.49    0.48
   1  -3  10    6.06    0.77
   1  -3  10    3.77    0.68
  -1  -3 -10    4.57    0.58
   1   3  11   73.08    2.29
  -1   3 -11   71.93    2.75
  -1   3 -11   69.26    2.03
   1   3  11   66.81    2.13
   1   3  11   67.03    2.78
  -1   3 -11   68.53    2.32
   1   3  11   68.26    2.58
   1   3  11   66.37    2.72
   1  -3  11   66.64    2.65
   1  -3  11   67.71    2.66
  -1  -3 -11   68.77    2.79
   1  -3  11   67.50    2.71
  -1  -3 -11   68.72    2.21
   1   3  12    5.47    0.67
   1   3  12    5.58    0.78
  -1   3 -12    5.87    0.78
  -1   3 -12    6.14    0.65
  -1   3 -12    7.57    1.01
   1   3  12    5.69    0.72
   1   3  12    4.97    0.98
   1   3  12    5.98    0.92
   1  -3  12    6.14    0.90
  -1  -3 -12    5.44    0.70
  -1  -3 -12    5.65    0.99
   1  -3  12    5.84    0.97
   1  -3  12    5.30    0.92
   1   3  13   17.76    1.52
   1   3  13   16.12    1.45
  -1   3 -13   16.56    1.48
  -1   3 -13   16.01    1.03
  -1   3 -13   15.40    1.21
   1   3  13   15.92    1.30
   1   3  13   16.23    1.33
   1   3  13   16.09    1.30
   1  -3  13   17.40    1.47
   1  -3  13   16.85    1.46
  -1  -3 -13   17.36    1.23
   1  -3  13   15.16    1.34
  -1  -3 -13   16.75    1.51
   1   3  14    0.32    0.39
   1   3  14    0.64    0.34
  -1   3 -14    0.02    0.29
   1   3  14    0.59    0.39
  -1   3 -14    0.50    0.34
   1   3  14   -0.38    0.32
   1   3  14   -0.22    0.25
  -1   3 -14    1.15    0.53
   1  -3  14   -0.03    0.35
   1  -3  14    0.05    0.36
   1  -3  14    0.18    0.39
  -1  -3 -14    0.61    0.37
   1   3  15    0.38    0.39
  -1   3 -15    0.15    0.40
   1   3  15    1.00    0.50
   1   3  15    0.72    0.51
  -1   3 -15    0.39    0.39
   1   3  15    0.42    0.41
   1  -3  15    0.37    0.55
   1  -3  15   -0.55    0.83
  -1  -3 -15    0.16    0.53
  -1  -3 -15   -0.18    0.35
  -1  -3 -15    0.54    0.38
   1  -3  15    0.17    0.41
   1   3  16    1.74    0.64
   1   3  16    0.43    0.65
  -1   3 -16    2.28    0.83
   1   3  16    2.23    0.77
   1   3  16    0.70    0.56
  -1   3 -16    1.52    0.62
   1   3  16    1.45    0.67
  -1   3 -16    1.87    0.53
  -1  -3 -16    2.11    0.58
  -1  -3 -16    1.55    0.72
   1  -3  16    1.94    0.70
  -1  -3 -16    1.57    0.56
  -1  -3 -16    2.48    0.84
   1  -3  16    1.15    0.62
   1  -3  16    2.67    0.79
   1   3  17    1.17    0.68
  -1   3 -17    1.51    0.84
   1   3  17    1.49    0.62
   1   3  17    0.07    0.60
   1   3  17    1.26    0.55
  -1   3 -17    1.31    0.62
   1   3  17    1.29    0.71
   1  -3  17    0.49    0.56
  -1  -3 -17    0.79    0.54
   1  -3  17    0.12    0.71
  -1  -3 -17    0.21    0.60
   1  -3  17    1.46    0.76
  -1  -3 -17    0.16    0.51
  -1   3 -18    1.32    0.67
   1   3  18   -0.12    0.47
   1   3  18    0.32    0.55
  -1   3 -18    1.62    0.91
   1   3  18    1.12    0.73
   1   3  18   -0.04    0.61
  -1  -3 -18    0.25    0.57
  -1  -3 -18    0.15    0.61
   1  -3  18    0.46    0.57
  -1  -3 -18    0.91    0.64
  -1  -3 -18    1.60    1.06
   1  -3  18   -0.19    0.57
   1   3  19    2.82    0.85
   1   3  19    1.37    0.70
   1   3  19    0.64    0.67
  -1   3 -19    1.84    0.70
  -1   3 -19    1.40    0.86
   1   3  19    2.46    0.79
  -1  -3 -19    2.09    0.73
  -1  -3 -19    2.57    0.97
  -1  -3 -19    1.74    0.69
   1  -3  19    1.85    0.88
  -1  -3 -19    3.31    0.96
   1  -3  19    1.61    0.79
   1   3  20   -0.62    0.78
   1   3  20   -0.96    0.66
   1   3  20   -0.53    0.58
  -1   3 -20   -0.09    0.74
  -1   3 -20    0.45    0.74
  -1  -3 -20    0.43    0.62
   1  -3  20    1.59    0.81
   1  -3  20    1.29    0.59
  -1  -3 -20    0.69    0.76
  -1  -3 -20   -0.58    0.61
  -1  -3 -20    3.27    1.36
  -1  -3 -20   -0.27    0.65
   1   3  21    4.79    1.31
   1   3  21    4.76    1.15
  -1   3 -21    6.80    1.44
  -1  -3 -21    5.18    1.20
   1  -3  21    5.55    1.25
   1  -3  21    7.73    1.45
  -1  -3 -21    5.17    1.26
  -1  -3 -21    8.08    1.49
  -1   3 -22    3.29    1.40
  -1   3 -22    2.90    1.07
   1   3  22   -0.60    1.09
   1  -3  22    2.27    1.16
  -1  -3 -22    2.99    1.19
  -1  -3 -22    5.00    1.19
  -1  -3 -22    2.89    1.21
   1  -3  22    0.99    1.14
   1   3  23    3.15    1.44
  -1   3 -23   -0.28    1.45
  -1   3 -23    0.38    0.90
  -1  -3 -23    0.92    1.13
   1  -3  23    1.65    1.37
  -1  -3 -23    1.32    1.09
  -1  -3 -23    2.29    1.02
  -1   4  23   -0.86    1.16
   1   4 -23   -0.02    1.16
  -1  -4  23    2.12    1.06
   1  -4 -23    3.48    1.47
   1  -4 -23    2.02    1.73
   1   4 -22    1.50    1.02
  -1   4  22    1.40    1.46
  -1   4  22    2.98    1.22
   1   4 -22    1.90    1.20
  -1  -4  22    0.24    1.14
   1  -4 -22    3.48    1.21
   1  -4 -22    1.32    1.09
  -1  -4  22    3.00    1.15
  -1   4  21    4.28    1.24
   1   4 -21    3.97    1.27
   1   4 -21    3.39    1.15
  -1   4  21    4.07    1.19
  -1   4  21    4.35    1.19
  -1  -4  21    6.98    1.39
   1  -4 -21    2.98    1.07
   1  -4 -21    2.66    1.52
   1  -4 -21    2.92    1.18
  -1  -4  21    4.14    1.24
   1   4 -20   -0.33    0.85
   1   4 -20   -0.43    0.66
  -1  -4  20   -1.14    0.57
   1  -4 -20    0.51    0.61
   1  -4 -20   -0.42    0.61
   1  -4 -20   -0.25    0.93
  -1  -4  20    0.44    0.69
   1   4 -19   15.92    1.91
  -1   4  19   15.60    1.65
  -1   4  19   15.78    1.84
  -1   4  19   17.66    1.96
   1  -4 -19   15.28    1.60
   1  -4 -19   16.78    1.84
   1  -4 -19   19.40    2.04
  -1  -4  19   16.84    1.88
   1  -4 -19   15.42    1.64
  -1  -4  19   12.69    1.62
  -1   4  18    1.67    0.71
   1   4 -18    1.82    0.99
   1   4 -18    1.43    0.85
  -1   4  18    1.04    0.73
  -1   4  18   -0.13    0.65
  -1  -4  18    1.69    0.72
   1  -4 -18    0.30    0.57
   1  -4 -18    1.08    0.54
  -1  -4  18    1.16    0.68
   1  -4 -18    0.85    0.60
  -1   4  17   -0.95    0.81
   1   4 -17    0.02    0.50
   1   4 -17    1.21    0.71
  -1  -4  17   -0.17    0.54
   1  -4 -17    0.08    0.45
  -1  -4  17   -0.20    0.49
   1  -4 -17    1.19    0.70
   1  -4 -17   -0.07    0.43
   1   4 -16    8.78    1.39
   1   4 -16   10.21    0.90
  -1   4  16   12.14    1.53
  -1   4  16    7.71    1.15
  -1   4  16    9.76    1.38
  -1   4  16    6.95    0.99
   1   4 -16    9.83    1.04
   1  -4 -16   11.89    1.19
   1  -4 -16   11.74    1.48
   1  -4 -16    8.87    1.00
  -1  -4  16    9.74    1.33
  -1  -4  16    8.07    1.39
  -1   4  15    1.72    0.63
   1   4 -15    1.07    1.05
  -1   4  15    2.78    1.14
  -1   4  15    1.83    0.61
   1   4 -15    0.98    0.52
  -1   4  15    2.70    1.25
   1   4 -15    1.67    0.42
  -1  -4  15    1.10    0.65
   1  -4 -15    2.14    0.61
   1  -4 -15    2.57    0.60
  -1  -4  15    2.50    0.76
   1   4 -14    3.70    0.58
   1   4 -14    3.14    0.85
  -1   4  14    5.75    1.14
   1   4 -14    3.28    0.64
  -1   4  14    3.11    0.75
  -1   4  14    3.35    0.64
  -1   4  14    3.69    0.87
  -1  -4  14    1.78    0.60
  -1  -4  14    4.16    0.93
  -1  -4  14    3.57    0.55
   1  -4 -14    3.71    0.62
   1  -4 -14    3.29    0.69
   1   4 -13    1.76    0.69
  -1   4  13    0.92    0.46
  -1   4  13    2.90    0.56
  -1   4  13    2.76    0.74
   1   4 -13    1.03    0.41
  -1   4  13    1.13    0.62
   1   4 -13    2.05    0.51
  -1  -4  13    1.58    0.40
  -1  -4  13    1.77    0.66
   1  -4 -13    1.55    0.42
   1  -4 -13    2.72    0.61
  -1  -4  13    2.56    0.71
  -1   4  12   -0.29    0.28
  -1   4  12   -0.12    0.28
   1   4 -12    0.38    0.46
   1   4 -12    0.32    0.25
  -1   4  12    0.25    0.36
   1   4 -12    0.32    0.25
  -1   4  12    0.04    0.27
  -1  -4  12    0.09    0.24
  -1  -4  12   -0.47    0.31
  -1  -4  12   -0.35    0.28
   1  -4 -12    0.15    0.27
   1  -4 -12   -0.18    0.23
  -1   4  11    2.61    0.64
  -1   4  11    2.86    0.71
  -1   4  11    2.71    0.49
   1   4 -11    2.19    0.38
   1   4 -11    2.68    0.73
  -1   4  11    2.56    0.54
   1   4 -11    2.80    0.50
   1  -4 -11    3.94    0.65
  -1  -4  11    2.83    0.42
   1  -4 -11    2.79    0.47
  -1  -4  11    3.17    0.73
  -1  -4  11    1.37    0.49
   1   4 -10    5.99    0.59
  -1   4  10    6.81    0.88
   1   4 -10    5.05    0.88
  -1   4  10    5.64    0.57
  -1   4  10    6.43    0.89
  -1   4  10    4.94    0.67
   1   4 -10    6.40    0.64
  -1  -4  10    6.00    0.57
  -1  -4  10    5.49    0.80
  -1  -4  10    7.53    0.89
   1  -4 -10    5.54    0.67
   1  -4 -10    6.15    0.56
   1   4  -9    0.56    0.27
  -1   4   9    0.75    0.36
   1   4  -9    0.66    0.43
  -1   4   9    0.09    0.29
  -1   4   9    0.15    0.23
  -1   4   9    0.57    0.32
   1  -4  -9    0.62    0.28
  -1  -4   9    0.85    0.19
  -1  -4   9    0.07    0.28
   1  -4  -9    1.00    0.27
  -1  -4   9    1.17    0.43
   1   4  -8    4.59    0.73
  -1   4   8    4.09    0.74
  -1   4   8    4.68    0.55
  -1   4   8    4.62    0.68
   1   4  -8    5.06    0.49
  -1  -4   8    5.12    0.67
   1  -4  -8    4.35    0.42
  -1  -4   8    5.41    0.72
   1  -4  -8    4.58    0.53
  -1   4   7    5.51    0.68
   1   4  -7    4.89    0.44
   1   4  -7    5.33    0.70
  -1   4   7    4.02    0.49
  -1   4   7    4.44    0.66
   1  -4  -7    5.16    0.51
  -1  -4   7    4.37    0.62
  -1  -4   7    4.34    0.62
   1  -4  -7    3.92    0.36
  -1   4   6  278.58    5.09
   1   4  -6  289.30    5.47
  -1   4   6  283.17    5.81
  -1   4   6  287.26    5.79
   1   4  -6  280.03    4.51
  -1  -4   6  289.49    5.62
   1  -4  -6  272.23    4.37
  -1  -4   6  289.87    5.60
   1  -4  -6  287.31    4.96
  -1   4   5   23.10    1.25
   1   4  -5   24.35    1.20
   1   4  -5   22.00    0.75
  -1   4   5   21.53    1.21
  -1   4   5   24.01    1.00
  -1  -4   5   24.22    1.19
  -1  -4   5   23.30    1.18
   1  -4  -5   21.77    0.64
   1  -4  -5   23.62    0.95
   1   4  -4    2.52    0.50
   1   4  -4    2.53    0.30
  -1   4   4    2.27    0.46
  -1   4   4    2.32    0.45
   1  -4  -4    2.42    0.33
  -1  -4   4    2.09    0.38
   1  -4  -4    2.66    0.21
  -1  -4   4    1.97    0.39
  -1   4   3   30.73    1.02
   1   4  -3   27.67    0.78
  -1   4   3   29.14    1.25
  -1   4   3   27.70    1.22
   1   4  -3   29.58    1.19
  -1  -4   3   28.82    1.13
  -1  -4   3   29.56    1.19
   1  -4  -3   29.82    1.16
  -1   4   2    7.97    0.61
  -1   4   2    8.62    0.52
  -1   4   2    9.06    0.65
   1   4  -2    8.20    0.43
   1   4  -2    8.95    0.66
  -1  -4   2    9.29    0.58
   1  -4  -2    8.18    0.34
  -1  -4   2    8.29    0.59
   1  -4  -2    9.35    0.53
  -1  -4   2    8.67    0.38
  -1   4   1    4.89    0.44
   1   4  -1    5.09    0.52
  -1   4   1    5.70    0.64
  -1   4   1    5.06    0.45
   1   4  -1    5.34    0.39
  -1  -4   1    5.04    0.35
   1  -4  -1    5.61    0.43
  -1  -4   1    5.09    0.40
   1  -4  -1    5.29    0.31
  -1  -4   1    5.58    0.44
   1   4   0   33.09    1.13
   1   4   0   32.91    1.03
   1   4   0   32.34    1.05
  -1   4   0   33.77    1.13
  -1   4   0   32.54    1.03
  -1   4   0   32.60    1.12
  -1  -4   0   33.01    1.02
  -1  -4   0   32.95    1.03
  -1  -4   0   31.11    0.86
   1  -4   0   31.94    0.93
  -1   4  -1   14.07    0.57
  -1   4  -1   14.47    0.78
   1   4   1   14.27    0.73
  -1   4  -1   13.84    0.69
   1   4   1   14.81    0.74
   1   4   1   14.88    0.73
  -1  -4  -1   14.24    0.73
   1  -4   1   14.46    0.73
  -1  -4  -1   14.27    0.44
  -1  -4  -1   14.51    0.62
   1  -4   1   15.12    0.69
  -1   4  -2    8.23    0.55
   1   4   2    7.50    0.59
   1   4   2    7.29    0.53
   1   4   2    7.65    0.59
  -1   4  -2    6.94    0.60
   1  -4   2    7.68    0.56
  -1  -4  -2    7.76    0.43
   1  -4   2    6.72    0.61
   1   4   3   70.13    1.84
  -1   4  -3   68.29    1.68
  -1   4  -3   69.26    1.93
   1   4   3   69.87    2.05
   1   4   3   71.07    2.07
   1  -4   3   71.59    1.94
  -1  -4  -3   70.92    1.50
   1  -4   3   70.31    1.95
   1   4   4  103.55    2.46
  -1   4  -4  100.75    2.20
   1   4   4  100.35    2.69
   1   4   4  102.24    2.72
  -1  -4  -4  100.69    1.99
   1  -4   4  100.78    2.56
   1   4   5   22.49    1.07
  -1   4  -5   21.24    1.14
   1   4   5   22.39    1.24
  -1   4  -5   22.27    0.96
   1   4   5   22.53    1.23
  -1  -4  -5   21.68    0.80
   1  -4   5   22.39    1.15
   1  -4   5   22.31    1.16
  -1   4  -6   35.51    1.27
   1   4   6   34.09    1.60
   1   4   6   34.57    1.42
  -1   4  -6   34.81    1.52
   1   4   6   32.58    1.58
   1   4   6   34.58    0.87
  -1  -4  -6   33.42    0.86
  -1  -4  -6   33.46    1.12
   1  -4   6   35.58    1.56
   1  -4   6   34.44    1.51
   1   4   7    0.04    0.17
  -1   4  -7    0.14    0.22
   1   4   7    0.26    0.13
   1   4   7    0.45    0.25
   1   4   7   -0.07    0.18
  -1   4  -7    0.57    0.34
   1  -4   7    0.39    0.28
   1  -4   7   -0.05    0.22
  -1  -4  -7    0.29    0.18
   1  -4   7    0.08    0.19
   1   4   8   11.05    0.89
   1   4   8   11.54    0.68
  -1   4  -8   10.66    0.80
   1   4   8   10.38    0.98
  -1   4  -8   10.71    1.03
   1   4   8   12.31    1.07
   1  -4   8    9.14    1.11
  -1  -4  -8   11.66    0.71
   1  -4   8   12.53    1.01
   1  -4   8   11.74    0.97
   1   4   9   22.38    1.50
   1   4   9   20.95    1.28
   1   4   9   21.97    0.93
  -1   4  -9   23.20    0.83
  -1   4  -9   24.12    1.20
  -1   4  -9   22.61    1.46
   1   4   9   22.00    1.47
   1  -4   9   22.19    1.41
   1  -4   9   24.79    1.49
   1  -4   9   20.82    1.37
  -1  -4  -9   21.87    1.05
   1   4  10   33.82    1.91
  -1   4 -10   31.93    1.80
   1   4  10   33.86    1.93
  -1   4 -10   33.81    1.11
  -1   4 -10   33.22    1.49
   1   4  10   32.81    1.26
   1  -4  10   33.03    1.79
  -1  -4 -10   33.95    1.39
   1  -4  10   32.12    1.81
   1  -4  10   32.24    1.78
   1   4  11    6.67    0.63
   1   4  11    7.11    0.88
   1   4  11    5.31    0.99
  -1   4 -11    6.56    0.55
  -1   4 -11    5.87    0.78
  -1   4 -11    7.60    1.03
   1   4  11    6.37    0.93
  -1  -4 -11    6.02    0.94
   1  -4  11    5.74    0.96
   1  -4  11    6.46    0.88
  -1  -4 -11    4.90    0.64
   1  -4  11    8.50    0.98
  -1   4 -12    1.20    0.58
   1   4  12    0.63    0.28
  -1   4 -12    0.14    0.25
   1   4  12   -0.02    0.36
   1   4  12   -0.05    0.31
   1   4  12    0.45    0.33
  -1   4 -12    0.23    0.32
  -1  -4 -12    0.92    0.43
  -1  -4 -12    0.20    0.26
   1  -4  12   -0.21    0.28
   1  -4  12    0.58    0.40
   1  -4  12    0.11    0.40
  -1  -4 -12    0.31    0.27
  -1   4 -13   27.02    1.19
   1   4  13   27.45    1.93
   1   4  13   25.40    1.34
  -1   4 -13   27.54    1.91
   1   4  13   24.23    1.85
   1   4  13   28.26    1.78
  -1  -4 -13   30.88    2.06
   1  -4  13   28.98    1.95
   1  -4  13   25.90    1.83
  -1  -4 -13   28.60    2.02
  -1  -4 -13   27.55    1.37
   1  -4  13   26.96    1.83
   1   4  14   36.19    2.28
  -1   4 -14   30.15    1.34
  -1   4 -14   36.23    2.22
   1   4  14   29.77    1.53
   1   4  14   34.01    2.01
   1   4  14   33.46    2.22
  -1   4 -14   29.43    1.67
   1  -4  14   30.59    2.01
  -1  -4 -14   30.85    1.60
   1  -4  14   29.51    2.01
  -1  -4 -14   34.43    2.23
   1  -4  14   34.97    2.19
  -1  -4 -14   31.94    1.57
   1   4  15   19.52    2.14
  -1   4 -15   14.56    1.62
   1   4  15   16.40    1.49
   1   4  15   13.19    1.55
   1   4  15   16.48    1.17
  -1   4 -15   15.87    1.32
  -1   4 -15   14.54    0.97
  -1  -4 -15   15.58    1.14
   1  -4  15   17.65    1.69
  -1  -4 -15   15.37    1.22
   1  -4  15   18.42    1.68
  -1  -4 -15   16.76    1.72
   1   4  16   20.29    1.86
   1   4  16   19.57    1.36
   1   4  16   23.14    2.86
   1   4  16   23.11    1.99
  -1   4 -16   21.86    1.98
  -1   4 -16   17.16    1.45
  -1   4 -16   21.25    1.21
   1  -4  16   21.48    1.84
  -1  -4 -16   23.50    2.02
  -1  -4 -16   22.68    1.47
  -1  -4 -16   19.91    1.32
   1  -4  16   21.92    1.90
   1   4  17    2.56    0.77
   1   4  17    2.93    0.64
   1   4  17    4.27    1.00
   1   4  17    2.94    0.96
  -1   4 -17    0.37    0.75
  -1   4 -17    2.51    0.76
  -1  -4 -17    3.49    0.70
   1  -4  17    1.25    0.80
  -1  -4 -17    1.92    0.74
   1  -4  17    1.62    0.76
  -1  -4 -17    1.67    0.79
  -1  -4 -17    2.05    0.58
   1   4  18    0.18    0.63
  -1   4 -18   -0.30    0.64
  -1   4 -18   -0.23    0.59
   1   4  18    0.93    0.63
   1   4  18   -0.15    0.59
   1   4  18    0.87    0.66
  -1  -4 -18   -0.75    0.51
   1  -4  18   -1.25    0.55
  -1  -4 -18    0.57    0.58
  -1  -4 -18    0.82    0.69
   1  -4  18   -0.42    0.54
  -1  -4 -18    1.19    0.62
   1   4  19    2.17    0.85
  -1   4 -19    1.50    0.84
   1   4  19    3.40    0.94
  -1   4 -19    3.27    1.03
   1   4  19    2.45    0.93
   1   4  19    1.83    0.83
  -1  -4 -19    2.64    0.94
   1  -4  19    4.12    1.14
   1  -4  19    1.67    0.84
  -1  -4 -19    1.95    0.76
  -1  -4 -19    3.43    1.10
  -1  -4 -19    2.32    0.74
   1   4  20   -0.75    0.62
  -1   4 -20    0.15    0.82
   1   4  20    1.54    0.80
  -1  -4 -20    1.17    0.78
   1  -4  20    1.58    0.66
  -1  -4 -20    0.10    0.68
   1   4  21    0.80    0.95
   1   4  21    2.06    0.98
  -1   4 -21    0.52    0.96
  -1  -4 -21    0.92    0.96
   1  -4  21   -0.15    0.88
  -1  -4 -21    3.64    1.11
  -1  -4 -21    0.99    0.91
   1  -4  21    2.14    1.06
   1   4  22    0.19    1.02
  -1   4 -22    0.67    1.09
   1   4  22    0.16    1.05
  -1   4 -22    2.01    0.97
   1  -4  22    1.47    1.04
  -1  -4 -22   -0.24    0.89
  -1  -4 -22    1.27    1.12
  -1  -4 -22    0.29    0.91
   1  -4  22   -1.19    0.96
  -1   4 -23    0.29    0.92
  -1   4 -23    2.98    1.39
   1   4  23   -1.40    1.42
   1  -4  23   -1.24    1.11
  -1  -4 -23   -1.03    1.18
   1  -4  23   -1.26    1.70
  -1   5  23   -0.52    1.40
   1   5 -23    0.16    1.03
   1   5 -23    2.01    1.26
  -1  -5  23    0.63    1.09
   1  -5 -23   -1.14    1.11
   1  -5 -23    2.93    1.33
  -1  -5  23    1.40    1.17
   1   5 -22    2.73    1.14
   1   5 -22    1.96    1.27
  -1   5  22    0.75    0.88
  -1   5  22    3.14    1.28
   1  -5 -22    0.97    1.06
  -1  -5  22    1.34    1.26
  -1  -5  22    1.35    1.06
   1  -5 -22    3.66    1.28
  -1   5  21    1.07    1.90
   1   5 -21    5.14    1.25
  -1   5  21    1.14    1.03
  -1   5  21    1.59    0.94
   1   5 -21    1.04    1.09
   1  -5 -21    1.30    1.11
   1  -5 -21    3.37    1.14
  -1  -5  21    2.47    1.13
  -1   5  20    1.17    0.69
   1   5 -20    0.47    0.88
  -1   5  20   -0.98    0.62
   1   5 -20    1.07    0.72
  -1   5  20    1.87    0.94
   1  -5 -20   -0.29    0.66
   1  -5 -20    0.20    0.74
  -1  -5  20   -0.24    0.62
   1  -5 -20    0.41    0.90
  -1   5  19    0.34    0.69
  -1   5  19    1.66    0.81
  -1   5  19    2.19    0.82
   1   5 -19   -0.30    0.83
   1  -5 -19    2.08    0.84
  -1  -5  19    1.37    0.83
   1  -5 -19    1.67    0.61
  -1  -5  19   -0.28    0.75
  -1   5  18    3.72    0.94
  -1   5  18    4.34    1.16
   1   5 -18    4.07    1.23
  -1   5  18    5.20    1.09
   1  -5 -18    4.02    0.84
  -1  -5  18    1.90    0.88
   1  -5 -18    4.17    1.05
   1  -5 -18    2.45    0.70
  -1  -5  18    5.32    1.20
  -1   5  17    1.19    0.74
  -1   5  17    2.13    0.79
   1   5 -17    4.16    1.10
  -1   5  17    2.00    0.83
  -1  -5  17    3.08    0.89
   1  -5 -17    0.66    0.53
  -1  -5  17    2.17    0.75
   1  -5 -17    2.58    0.99
   1  -5 -17    2.93    0.59
  -1   5  16   -0.04    0.47
  -1   5  16    0.58    0.52
   1   5 -16   -0.09    0.39
  -1   5  16   -0.18    0.47
   1   5 -16    0.36    0.61
   1  -5 -16   -0.49    0.37
  -1  -5  16   -0.21    0.58
   1  -5 -16    0.81    0.50
  -1   5  15    7.37    1.16
   1   5 -15    7.55    1.30
  -1   5  15    7.60    1.05
   1   5 -15    7.32    0.82
  -1   5  15    6.62    1.27
  -1  -5  15    8.08    1.39
   1  -5 -15    6.60    0.91
   1  -5 -15    6.29    0.79
  -1  -5  15    6.40    1.21
  -1   5  14   11.43    1.17
  -1   5  14   11.82    1.39
  -1   5  14   12.02    1.67
   1   5 -14   12.82    1.46
   1   5 -14   11.07    0.91
   1  -5 -14    9.86    1.04
  -1  -5  14    8.82    1.28
  -1  -5  14   13.33    1.75
   1  -5 -14   11.26    1.10
  -1   5  13    0.73    0.55
  -1   5  13    1.48    0.63
   1   5 -13    0.78    0.55
   1   5 -13    0.05    0.33
  -1   5  13    0.66    0.42
  -1  -5  13    0.87    0.50
   1  -5 -13    1.16    0.39
  -1  -5  13    0.84    0.46
   1  -5 -13    0.31    0.40
  -1   5  12   20.88    1.71
  -1   5  12   21.78    1.40
   1   5 -12   19.69    1.10
   1   5 -12   22.42    1.69
  -1   5  12   19.68    1.64
   1  -5 -12   20.31    1.30
   1  -5 -12   20.49    1.05
  -1  -5  12   18.95    1.56
  -1  -5  12   21.86    1.68
   1   5 -11   33.48    1.96
  -1   5  11   31.30    1.99
   1   5 -11   29.45    1.29
  -1   5  11   33.98    2.08
  -1   5  11   38.08    2.75
   1  -5 -11   31.42    1.54
   1  -5 -11   30.95    1.21
  -1  -5  11   31.13    1.90
  -1  -5  11   28.84    1.85
   1   5 -10    1.52    0.37
  -1   5  10    1.33    0.47
  -1   5  10    1.32    0.58
   1   5 -10    0.76    0.50
  -1   5  10    1.54    0.40
  -1  -5  10    0.97    0.48
   1  -5 -10    1.16    0.40
  -1  -5  10    1.02    0.43
   1  -5 -10    1.09    0.29
  -1   5   9    8.45    1.01
  -1   5   9    9.07    1.01
   1   5  -9    7.03    0.65
   1   5  -9    7.35    1.01
  -1   5   9    8.21    0.78
   1  -5  -9    8.14    0.73
  -1  -5   9    8.83    0.97
  -1  -5   9    8.82    0.94
   1  -5  -9    8.13    0.52
   1   5  -8    6.94    0.59
  -1   5   8    6.78    0.69
   1   5  -8    7.50    0.94
  -1   5   8    8.04    0.89
  -1   5   8    6.39    0.84
  -1  -5   8    8.87    0.88
  -1  -5   8    8.31    0.88
   1  -5  -8    6.38    0.62
   1  -5  -8    7.02    0.44
  -1   5   7    0.53    0.23
  -1   5   7    0.08    0.26
   1   5  -7    0.46    0.25
  -1   5   7    0.25    0.27
   1  -5  -7    0.63    0.24
   1  -5  -7    0.20    0.12
  -1  -5   7    0.53    0.32
  -1  -5   7   -0.15    0.22
   1   5  -6   11.04    0.98
   1   5  -6   11.10    0.61
  -1   5   6   12.20    1.00
  -1   5   6   12.49    0.81
  -1   5   6   10.87    0.97
   1  -5  -6   12.69    0.77
  -1  -5   6   10.60    0.91
   1  -5  -6   10.67    0.45
  -1  -5   6   10.43    0.90
  -1   5   5   28.92    1.49
   1   5  -5   30.33    0.93
  -1   5   5   30.47    1.23
   1   5  -5   30.44    1.44
  -1   5   5   30.95    1.52
  -1  -5   5   31.99    1.44
  -1  -5   5   29.83    1.43
   1  -5  -5   30.78    1.16
  -1   5   4   13.86    0.98
   1   5  -4   12.96    0.58
   1   5  -4   13.46    0.96
  -1   5   4   15.02    0.80
  -1   5   4   15.25    1.02
   1  -5  -4   14.85    0.77
  -1  -5   4   14.31    0.90
  -1  -5   4   13.46    0.92
   1   5  -3   16.00    0.97
  -1   5   3   14.29    0.92
   1   5  -3   14.86    0.63
  -1   5   3   15.08    0.79
  -1   5   3   17.11    1.02
   1  -5  -3   15.65    0.77
  -1  -5   3   16.27    0.95
  -1  -5   3   15.20    0.86
   1   5  -2    0.04    0.13
  -1   5   2   -0.08    0.15
  -1   5   2   -0.06    0.16
  -1   5   2    0.26    0.19
   1   5  -2    0.35    0.28
  -1  -5   2   -0.13    0.12
   1  -5  -2   -0.03    0.08
  -1  -5   2    0.19    0.21
  -1  -5   2    0.08    0.12
   1  -5  -2   -0.13    0.12
  -1   5   1   14.71    0.79
   1   5  -1   13.96    0.70
   1   5  -1   14.49    0.66
   1   5  -1   14.62    0.87
  -1   5   1   14.39    0.81
  -1   5   1   14.81    0.85
   1  -5  -1   15.31    0.77
  -1  -5   1   14.82    0.80
  -1  -5   1   15.09    0.67
  -1  -5   1   13.82    0.69
  -1   5   0  267.78    4.77
  -1   5   0  274.49    4.85
  -1   5   0  276.06    4.70
   1   5   0  269.05    4.85
   1   5   0  276.05    4.69
   1  -5   0  278.58    4.51
   1  -5   0  276.26    4.81
  -1  -5   0  275.09    4.70
  -1  -5   0  275.49    4.68
  -1  -5   0  266.81    4.35
  -1   5  -1   43.18    1.40
   1   5   1   46.53    1.48
  -1   5  -1   44.40    1.23
   1   5   1   45.34    1.48
  -1   5  -1   43.82    1.46
   1   5   1   44.36    1.48
  -1  -5  -1   41.46    0.98
   1  -5   1   44.69    1.47
  -1  -5  -1   44.59    1.46
   1   5   2    4.82    0.50
  -1   5  -2    4.56    0.33
   1   5   2    5.49    0.55
  -1   5  -2    3.89    0.56
   1   5   2    4.72    0.54
   1  -5   2    4.98    0.49
   1  -5   2    5.32    0.53
  -1  -5  -2    5.29    0.42
   1   5   3    1.18    0.34
  -1   5  -3    1.26    0.37
   1   5   3    1.11    0.29
   1   5   3    1.05    0.33
  -1   5  -3    1.78    0.43
   1  -5   3    1.06    0.30
   1  -5   3    1.25    0.34
  -1  -5  -3    1.14    0.24
  -1   5  -4   26.55    1.29
  -1   5  -4   26.97    1.26
   1   5   4   24.13    1.29
   1   5   4   25.44    1.32
   1   5   4   26.83    1.18
   1  -5   4   27.54    1.27
   1  -5   4   26.99    1.28
  -1  -5  -4   27.12    0.91
  -1   5  -5    0.84    0.36
   1   5   5    0.50    0.29
  -1   5  -5    0.95    0.40
   1   5   5    0.55    0.23
   1   5   5    1.08    0.39
   1  -5   5    0.67    0.30
   1  -5   5    0.23    0.23
  -1  -5  -5    0.55    0.23
   1   5   6   40.12    1.85
  -1   5  -6   42.37    1.80
   1   5   6   41.26    1.88
   1   5   6   41.34    1.64
  -1   5  -6   41.47    1.42
   1  -5   6   42.68    1.79
  -1  -5  -6   41.43    1.30
   1  -5   6   42.62    1.80
   1   5   7   22.72    1.44
   1   5   7   22.74    1.25
  -1   5  -7   21.04    1.07
   1   5   7   22.43    1.43
   1  -5   7   22.03    1.34
  -1  -5  -7   21.77    0.92
   1  -5   7   21.26    1.30
   1   5   8   48.25    2.21
   1   5   8   48.90    1.96
   1   5   8   47.73    2.20
  -1   5  -8   49.37    2.13
  -1   5  -8   49.35    1.70
  -1  -5  -8   45.38    1.15
   1  -5   8   45.44    2.04
  -1  -5  -8   48.97    1.52
   1  -5   8   52.22    2.19
   1   5   9   -0.10    0.17
  -1   5  -9    0.33    0.41
  -1   5  -9    0.58    0.37
   1   5   9    0.35    0.33
   1   5   9    0.39    0.32
   1   5   9    0.22    0.31
   1  -5   9   -0.41    0.26
  -1  -5  -9    0.22    0.23
   1  -5   9    0.45    0.34
  -1  -5  -9    0.27    0.17
  -1   5 -10    1.17    0.44
   1   5  10    1.11    0.50
   1   5  10    0.83    0.47
   1   5  10    1.62    0.32
  -1   5 -10    0.99    0.54
   1   5  10    0.97    0.40
  -1  -5 -10    0.86    0.34
  -1  -5 -10    0.79    0.25
   1  -5  10    1.27    0.48
   1  -5  10    0.64    0.44
  -1   5 -11    8.98    0.86
   1   5  11    8.81    1.11
   1   5  11    9.64    0.66
  -1   5 -11    9.64    1.13
   1   5  11    9.11    1.11
   1   5  11    8.50    0.94
   1  -5  11    9.66    1.08
  -1  -5 -11    9.48    0.66
  -1  -5 -11    7.92    1.07
  -1  -5 -11    8.43    0.73
   1  -5  11    9.13    1.09
  -1   5 -12    5.43    0.76
  -1   5 -12    5.89    1.06
   1   5  12    3.32    0.71
   1   5  12    5.82    1.09
   1   5  12    4.56    0.58
   1   5  12    4.68    1.03
  -1  -5 -12    4.54    0.62
   1  -5  12    5.10    0.94
   1  -5  12    5.98    0.90
  -1  -5 -12    5.05    0.98
  -1  -5 -12    3.95    0.54
  -1   5 -13    3.07    0.64
  -1   5 -13    2.29    0.76
   1   5  13    3.51    0.89
   1   5  13    3.63    0.55
   1   5  13    2.30    0.64
   1   5  13    3.71    0.95
  -1  -5 -13    2.55    0.65
   1  -5  13    2.34    0.73
  -1  -5 -13    2.58    0.76
  -1  -5 -13    2.74    0.48
   1  -5  13    2.09    0.64
   1   5  14    2.41    0.65
  -1   5 -14    2.91    0.68
   1   5  14    2.90    0.57
   1   5  14    2.97    1.21
   1  -5  14    4.32    1.01
   1  -5  14    2.64    0.78
  -1  -5 -14    3.13    0.59
  -1  -5 -14    2.43    0.48
   1   5  15   -0.20    0.37
   1   5  15    0.92    0.62
   1   5  15    0.72    0.54
   1   5  15    0.80    0.58
  -1   5 -15    2.28    0.76
  -1   5 -15    0.58    0.47
  -1  -5 -15    0.88    0.46
  -1  -5 -15   -0.20    0.48
   1  -5  15    0.55    0.60
  -1  -5 -15    0.25    0.35
   1  -5  15   -0.20    0.41
  -1   5 -16    6.68    0.95
  -1   5 -16    5.77    1.25
   1   5  16    5.90    1.19
   1   5  16    3.68    1.06
   1   5  16    5.21    1.26
  -1  -5 -16    5.77    1.29
  -1  -5 -16    7.31    0.89
   1  -5  16    5.37    1.19
  -1  -5 -16    5.53    0.80
   1  -5  16    7.47    1.38
  -1   5 -17   -0.17    0.67
   1   5  17    0.29    0.60
   1   5  17    0.22    0.53
   1   5  17    0.04    0.45
  -1   5 -17    0.52    0.55
  -1  -5 -17    0.12    0.41
   1  -5  17    0.00    0.59
  -1  -5 -17    0.31    0.56
   1  -5  17    1.21    0.54
  -1  -5 -17   -0.79    0.39
   1   5  18    9.83    1.55
   1   5  18   11.42    1.64
  -1   5 -18    7.15    1.60
   1   5  18    7.28    1.25
  -1   5 -18    9.04    1.68
  -1  -5 -18    5.32    1.23
  -1  -5 -18    7.85    1.41
  -1  -5 -18    5.75    0.90
   1  -5  18    7.82    1.37
   1  -5  18    5.52    1.21
   1   5  19   -1.05    0.73
   1   5  19    1.54    0.84
   1   5  19    0.12    0.62
   1  -5  19    0.12    0.74
  -1  -5 -19    0.36    0.82
   1  -5  19    1.59    0.74
  -1   5 -20    1.49    0.87
   1   5  20    0.25    0.78
   1   5  20   -0.76    0.71
  -1  -5 -20   -0.62    0.72
  -1  -5 -20    1.07    0.78
   1  -5  20    0.44    0.63
   1   5  21   -1.26    0.91
   1   5  21   -0.07    0.78
  -1   5 -21    0.15    1.02
   1  -5  21   -0.77    0.84
  -1  -5 -21    0.88    0.86
   1  -5  21    1.37    1.03
  -1  -5 -21   -0.27    0.89
  -1  -5 -21   -0.27    0.94
   1   5  22    1.27    1.02
  -1   5 -22   -1.24    1.10
  -1   5 -22    0.05    0.74
   1   5  22    0.67    1.26
  -1  -5 -22   -0.17    0.94
  -1  -5 -22    0.51    0.98
  -1  -5 -22    1.74    0.95
  -1   5 -23   -1.02    1.04
   1   5  23    1.28    1.26
  -1   5 -23    2.23    1.15
   1  -5  23    1.81    1.08
  -1  -5 -23   -0.14    1.01
  -1  -5 -23    2.32    1.12
   1  -5  23    0.38    1.29
   1   6 -23    1.96    1.21
  -1   6  23    1.63    1.27
  -1  -6  23    3.36    1.46
  -1  -6  23    0.74    1.45
   1  -6 -23    1.89    1.40
   1  -6 -23    3.93    1.29
   1   6 -22   -0.66    1.13
   1   6 -22    3.23    1.73
  -1   6  22    0.52    0.98
  -1   6  22   -0.08    0.86
   1  -6 -22   -0.34    0.94
   1  -6 -22    0.75    1.08
  -1  -6  22    2.15    1.09
   1   6 -21    0.24    0.99
   1   6 -21    0.17    0.82
  -1   6  21    0.87    0.82
  -1   6  21    2.65    0.95
   1  -6 -21   -0.46    1.00
  -1  -6  21    3.07    1.10
   1  -6 -21    1.32    1.04
  -1  -6  21    0.75    1.00
  -1   6  20   -0.69    0.63
  -1   6  20    0.55    0.76
  -1   6  20    0.09    0.97
   1   6 -20    0.92    0.96
  -1  -6  20    1.13    0.82
   1  -6 -20    0.63    0.81
  -1  -6  20    0.24    0.74
   1  -6 -20    0.52    0.83
  -1   6  19    0.37    0.84
  -1   6  19    1.29    0.80
   1   6 -19   -0.03    1.14
  -1   6  19    0.30    0.66
  -1  -6  19    0.28    0.70
   1  -6 -19    1.47    0.93
   1  -6 -19    1.33    0.83
  -1  -6  19    1.49    0.81
  -1   6  18    1.70    0.70
  -1   6  18    1.73    0.84
   1   6 -18    1.81    0.97
  -1   6  18    2.34    0.90
   1  -6 -18    2.14    0.84
  -1  -6  18    1.00    0.71
   1  -6 -18    1.63    0.70
  -1  -6  18    1.36    0.72
  -1   6  17    0.76    0.61
  -1   6  17   -0.01    0.62
   1   6 -17    2.17    0.96
  -1   6  17    0.96    0.68
   1  -6 -17    0.74    0.67
   1  -6 -17    0.72    0.59
  -1  -6  17    0.01    0.55
  -1  -6  17    0.37    0.64
  -1   6  16    0.83    0.73
  -1   6  16    0.06    0.54
   1   6 -16    0.41    0.70
  -1   6  16    0.88    0.65
  -1  -6  16    1.17    0.65
   1  -6 -16    0.42    0.53
   1  -6 -16    0.28    0.40
  -1  -6  16    1.41    0.65
  -1   6  15   14.83    1.38
   1   6 -15   13.69    1.04
  -1   6  15   15.63    1.75
   1   6 -15   16.15    1.73
  -1   6  15   16.00    1.63
  -1  -6  15   15.86    1.69
  -1  -6  15   10.87    1.48
   1  -6 -15   14.71    1.66
   1  -6 -15   14.20    1.21
  -1   6  14    6.00    1.20
  -1   6  14    5.74    0.96
   1   6 -14    5.79    0.77
  -1   6  14    7.72    1.20
   1   6 -14    8.01    1.33
   1  -6 -14    7.53    0.67
  -1  -6  14    6.90    1.26
   1  -6 -14    6.20    0.92
  -1  -6  14    8.68    1.25
   1   6 -13    0.53    0.35
  -1   6  13    0.32    0.49
  -1   6  13    0.80    0.57
  -1   6  13    0.39    0.42
   1   6 -13    1.59    0.70
   1  -6 -13    1.12    0.31
   1  -6 -13    1.23    0.41
  -1  -6  13    1.20    0.63
  -1   6  12    2.17    0.57
   1   6 -12    3.76    0.60
  -1   6  12    2.52    0.78
   1   6 -12    1.87    0.73
  -1   6  12    2.81    0.79
  -1  -6  12    2.21    0.67
   1  -6 -12    1.94    0.37
  -1  -6  12    1.72    0.64
   1  -6 -12    2.73    0.57
  -1   6  11    1.84    0.51
  -1   6  11    1.80    0.62
   1   6 -11    1.06    0.38
   1   6 -11    0.98    0.57
  -1   6  11    1.61    0.55
   1  -6 -11    1.09    0.28
  -1  -6  11    1.11    0.54
  -1  -6  11    2.02    0.64
   1  -6 -11    1.29    0.45
  -1   6  10    2.23    0.69
  -1   6  10    1.52    0.60
   1   6 -10    1.66    0.69
  -1   6  10    2.02    0.48
   1   6 -10    2.63    0.46
  -1  -6  10    1.63    0.56
   1  -6 -10    2.17    0.52
   1  -6 -10    2.05    0.35
  -1  -6  10    2.82    0.69
  -1   6   9   31.49    1.56
  -1   6   9   32.79    1.97
  -1   6   9   32.06    1.96
   1   6  -9   34.43    1.93
   1  -6  -9   30.86    1.42
  -1  -6   9   33.14    1.90
   1  -6  -9   28.09    0.92
  -1  -6   9   32.30    1.86
   1   6  -8    0.24    0.27
   1   6  -8    0.16    0.45
  -1   6   8   -0.35    0.26
  -1   6   8    0.07    0.23
  -1   6   8    0.27    0.30
  -1  -6   8    0.14    0.33
   1  -6  -8   -0.03    0.22
  -1  -6   8    0.05    0.30
   1   6  -7    1.81    0.62
   1   6  -7    1.78    0.34
  -1   6   7    1.67    0.48
  -1   6   7    1.64    0.42
  -1   6   7    1.46    0.46
  -1  -6   7    1.46    0.50
   1  -6  -7    1.58    0.40
  -1  -6   7    1.16    0.42
  -1   6   6   26.56    1.57
   1   6  -6   28.87    1.56
   1   6  -6   25.39    0.91
  -1   6   6   27.81    1.59
  -1   6   6   26.85    1.27
  -1  -6   6   26.53    1.48
  -1  -6   6   27.02    1.46
   1  -6  -6   26.23    1.16
   1   6  -5    5.76    0.80
   1   6  -5    4.44    0.41
  -1   6   5    4.32    0.67
  -1   6   5    3.54    0.49
  -1   6   5    4.05    0.70
   1  -6  -5    4.28    0.48
  -1  -6   5    4.41    0.58
  -1  -6   5    3.17    0.57
  -1   6   4   11.77    0.78
   1   6  -4    9.56    0.56
   1   6  -4    8.91    0.90
  -1   6   4   11.16    0.94
  -1   6   4    9.32    0.85
   1  -6  -4   10.80    0.70
  -1  -6   4    9.75    0.85
  -1  -6   4   10.15    0.80
   1   6  -3   98.40    2.72
  -1   6   3  103.66    2.88
  -1   6   3  101.29    2.86
   1   6  -3   98.22    2.17
  -1   6   3  105.71    2.53
  -1  -6   3  103.14    2.62
  -1  -6   3  104.51    2.80
   1  -6  -3  104.21    2.46
  -1   6   2   28.13    1.17
  -1   6   2   26.65    1.31
   1   6  -2   29.17    1.36
  -1   6   2   28.44    1.32
   1   6  -2   27.57    1.05
   1  -6  -2   29.68    1.17
  -1  -6   2   28.04    1.27
   1  -6  -2   27.95    0.83
  -1  -6   2   26.80    1.13
  -1  -6   2   27.13    0.90
   1   6  -1   55.33    1.62
   1   6  -1   55.27    1.51
  -1   6   1   56.43    1.86
  -1   6   1   55.73    1.78
  -1   6   1   55.04    1.72
   1   6  -1   53.85    1.82
   1  -6  -1   56.71    1.71
  -1  -6   1   57.01    1.78
   1  -6  -1   53.77    1.37
  -1  -6   1   54.39    1.58
  -1  -6   1   54.60    1.51
  -1   6   0    7.83    0.61
  -1   6   0    7.48    0.65
  -1   6   0    6.82    0.66
   1   6   0    7.57    0.58
   1   6   0    7.48    0.68
   1   6   0    7.39    0.61
  -1  -6   0    7.37    0.48
  -1  -6   0    7.42    0.57
   1  -6   0    7.34    0.52
  -1  -6   0    7.94    0.60
   1  -6   0    7.90    0.63
   1   6   1    6.16    0.61
  -1   6  -1    6.92    0.50
   1   6   1    6.83    0.62
   1   6   1    5.64    0.58
  -1   6  -1    5.26    0.66
  -1   6  -1    5.88    0.59
  -1  -6  -1    7.18    0.55
  -1  -6  -1    6.10    0.36
   1  -6   1    6.26    0.51
  -1  -6  -1    6.07    0.57
   1  -6   1    7.30    0.63
  -1   6  -2   47.33    1.23
   1   6   2   47.55    1.75
   1   6   2   48.86    1.67
  -1   6  -2   47.09    1.52
   1   6   2   47.89    1.73
  -1   6  -2   48.92    1.73
   1  -6   2   46.55    1.69
   1  -6   2   47.35    1.59
  -1  -6  -2   48.30    1.74
  -1  -6  -2   49.18    1.46
   1   6   3    6.25    0.66
  -1   6  -3    5.48    0.56
  -1   6  -3    6.13    0.75
   1   6   3    4.89    0.63
   1   6   3    5.95    0.58
  -1  -6  -3    5.61    0.48
   1  -6   3    5.61    0.60
   1  -6   3    6.25    0.66
  -1   6  -4    3.44    0.50
   1   6   4    3.15    0.61
   1   6   4    2.81    0.57
   1   6   4    3.16    0.54
  -1   6  -4    3.66    0.67
  -1  -6  -4    2.63    0.34
   1  -6   4    3.52    0.51
   1  -6   4    2.60    0.50
  -1   6  -5   12.88    1.07
   1   6   5   12.10    1.02
  -1   6  -5   11.98    0.81
   1   6   5   12.87    1.04
   1   6   5   13.35    0.92
  -1  -6  -5   12.59    0.68
   1  -6   5   13.58    0.98
   1  -6   5   12.07    0.98
   1   6   6   16.49    1.24
  -1   6  -6   15.75    1.39
  -1   6  -6   17.67    0.99
   1   6   6   15.45    1.04
   1   6   6   17.14    1.28
  -1  -6  -6   17.99    0.84
   1  -6   6   18.06    1.43
   1  -6   6   19.25    1.23
  -1   6  -7   23.51    1.19
   1   6   7   25.55    1.59
  -1   6  -7   24.73    1.54
   1   6   7   22.10    1.29
   1   6   7   24.38    1.56
   1  -6   7   24.29    1.47
   1  -6   7   22.04    1.41
  -1  -6  -7   23.70    1.01
  -1   6  -8    0.20    0.48
   1   6   8    0.14    0.30
   1   6   8    0.14    0.25
  -1   6  -8    0.45    0.37
  -1  -6  -8    0.33    0.19
   1  -6   8    0.79    0.39
   1  -6   8    0.84    0.37
  -1   6  -9    5.69    1.03
  -1   6  -9    5.31    0.79
   1   6   9    6.66    0.83
   1   6   9    6.38    0.92
   1   6   9    4.36    0.87
   1  -6   9    5.58    0.96
   1  -6   9    6.84    0.93
  -1  -6  -9    5.18    0.55
   1   6  10   -0.06    0.26
  -1   6 -10   -0.04    0.35
   1   6  10    1.12    0.50
   1   6  10    0.53    0.36
  -1   6 -10    0.33    0.57
  -1  -6 -10   -0.06    0.33
   1  -6  10    0.75    0.42
   1  -6  10   -0.01    0.30
  -1  -6 -10    0.07    0.24
  -1   6 -11   16.68    1.52
   1   6  11   14.69    1.43
   1   6  11   15.14    1.26
   1   6  11   16.75    1.53
  -1   6 -11   13.74    1.07
  -1  -6 -11   17.08    1.59
  -1  -6 -11   14.92    0.96
  -1  -6 -11   11.64    0.67
   1  -6  11   16.91    1.48
   1  -6  11   15.00    1.39
  -1   6 -12    5.09    0.78
   1   6  12    4.49    0.98
   1   6  12    5.25    1.09
   1   6  12    5.84    0.86
  -1   6 -12    5.31    1.02
  -1  -6 -12    6.11    0.68
   1  -6  12    6.11    1.12
   1  -6  12    4.64    0.99
  -1  -6 -12    6.11    1.13
  -1  -6 -12    5.17    0.48
  -1   6 -13   17.75    1.78
  -1   6 -13   12.77    1.16
   1   6  13   16.17    1.88
   1   6  13   16.54    1.48
   1   6  13   15.60    1.65
  -1  -6 -13   15.46    1.27
  -1  -6 -13   14.66    0.82
   1  -6  13   15.77    1.52
  -1  -6 -13   17.63    1.89
  -1   6 -14    1.99    0.83
   1   6  14    1.47    0.67
  -1   6 -14    1.84    0.70
   1   6  14    3.43    0.90
   1   6  14    2.71    0.74
  -1  -6 -14    1.63    0.67
  -1  -6 -14    2.23    0.44
   1  -6  14    3.52    0.89
   1  -6  14    2.96    0.81
  -1  -6 -14    2.40    0.51
   1   6  15    3.70    1.00
  -1   6 -15    2.62    0.92
   1   6  15    2.21    0.74
   1   6  15    4.13    1.02
  -1   6 -15    3.50    0.73
  -1  -6 -15    2.21    0.78
   1  -6  15    2.70    0.82
   1  -6  15    4.55    1.01
  -1  -6 -15    2.91    0.61
  -1   6 -16    0.57    0.57
   1   6  16    0.99    0.65
   1   6  16    3.00    0.86
  -1   6 -16   -0.30    0.64
   1   6  16    1.60    0.69
  -1  -6 -16    1.36    0.79
   1  -6  16    1.17    0.68
   1  -6  16    2.29    0.85
  -1  -6 -16    1.40    0.49
   1   6  17    7.74    1.46
   1   6  17    5.12    1.18
  -1   6 -17    5.47    1.36
   1   6  17    7.09    1.21
   1  -6  17    5.78    1.40
  -1  -6 -17    7.26    0.96
  -1  -6 -17    5.63    1.25
   1  -6  17    5.57    1.15
  -1   6 -18    0.16    0.81
   1   6  18    1.16    0.77
  -1  -6 -18    0.89    0.67
   1  -6  18    0.44    0.70
   1  -6  18   -0.94    0.43
   1   6  19    0.05    0.65
   1   6  19    0.24    0.81
  -1   6 -19   -1.60    0.76
   1   6  19    0.78    0.63
  -1  -6 -19   -1.03    0.73
  -1  -6 -19    1.85    0.85
   1  -6  19    1.24    0.67
   1  -6  19    0.61    0.65
   1   6  20    0.55    0.70
   1   6  20    0.52    0.73
   1   6  20    0.20    1.46
  -1   6 -20   -1.00    0.72
   1  -6  20   -0.36    0.77
   1  -6  20    1.48    0.72
  -1  -6 -20   -0.66    0.72
  -1  -6 -20    0.33    0.85
   1   6  21    9.12    1.68
   1   6  21    7.18    1.46
  -1   6 -21    4.55    1.51
  -1  -6 -21    6.59    1.54
  -1  -6 -21    3.97    1.41
   1  -6  21    6.25    1.59
   1  -6  21    3.39    1.13
  -1   6 -22    3.21    1.38
   1   6  22    1.21    1.33
   1   6  22    2.40    1.59
   1  -6  22    0.46    1.13
  -1  -6 -22   -0.30    1.26
   1  -6  22   -1.43    1.19
  -1   6 -23   -0.84    1.51
  -1  -6 -23    2.48    1.44
   1   7 -22   -0.86    0.79
   1   7 -22   -1.74    1.08
  -1   7  22   -0.03    0.88
  -1   7  22    0.31    1.26
   1  -7 -22   -0.19    1.05
  -1  -7  22   -0.32    1.05
  -1  -7  22    1.11    1.25
   1  -7 -22    0.19    1.07
   1   7 -21    0.37    1.19
   1   7 -21   -0.22    0.76
  -1   7  21    1.62    1.14
  -1   7  21    2.08    1.16
   1  -7 -21    1.46    1.09
   1  -7 -21    0.53    0.97
  -1  -7  21    0.41    1.05
  -1  -7  21    1.47    1.06
  -1   7  20    0.36    0.76
  -1   7  20   -2.55    1.08
   1   7 -20   -0.42    0.92
  -1   7  20   -0.26    0.66
  -1  -7  20   -0.21    0.86
  -1  -7  20    1.93    1.07
   1  -7 -20    0.13    0.69
  -1   7  19    1.32    0.67
  -1   7  19   -1.06    0.85
   1   7 -19    0.63    0.89
  -1  -7  19    2.42    0.92
   1  -7 -19    0.68    0.85
  -1  -7  19    1.04    0.71
   1   7 -18   17.67    2.33
  -1   7  18   12.09    1.54
  -1   7  18   24.64    3.29
   1  -7 -18   18.20    3.51
  -1  -7  18   14.54    1.77
   1  -7 -18   15.11    1.66
  -1   7  17   10.31    1.41
  -1   7  17    9.73    1.54
  -1   7  17   10.68    1.60
   1   7 -17   13.44    1.80
   1  -7 -17    8.86    1.07
  -1  -7  17    9.60    1.39
  -1  -7  17    7.35    1.48
   1  -7 -17    9.90    1.57
  -1   7  16    0.89    0.60
  -1   7  16    0.69    0.57
   1   7 -16    1.09    0.83
  -1   7  16    1.06    0.63
   1  -7 -16    1.04    0.48
  -1  -7  16    0.29    0.66
  -1  -7  16   -0.09    0.55
  -1   7  15   -0.62    0.54
  -1   7  15    1.00    0.62
   1   7 -15    0.56    0.76
  -1   7  15    0.31    0.47
  -1  -7  15    0.19    0.54
  -1  -7  15    0.99    0.64
   1  -7 -15    0.15    0.41
   1  -7 -15    0.40    0.66
   1   7 -14    8.47    1.39
  -1   7  14    8.23    1.46
  -1   7  14    7.66    1.07
  -1   7  14    7.60    1.37
   1  -7 -14    6.69    0.90
  -1  -7  14    6.90    1.30
  -1  -7  14    6.99    1.28
  -1   7  13    1.34    0.55
   1   7 -13    2.14    0.88
  -1   7  13    2.24    0.82
   1   7 -13    1.44    0.40
  -1   7  13    2.48    0.79
  -1  -7  13    2.34    0.75
  -1  -7  13    2.54    0.78
   1  -7 -13    1.83    0.53
   1   7 -12    8.94    1.30
  -1   7  12    8.43    1.24
  -1   7  12    6.42    1.21
   1   7 -12    5.18    0.65
  -1   7  12    6.59    0.91
  -1  -7  12    8.59    1.17
  -1  -7  12    4.45    0.94
   1  -7 -12    5.69    0.73
  -1   7  11    0.89    0.34
   1   7 -11    0.16    0.55
   1   7 -11   -0.11    0.25
  -1   7  11    0.47    0.47
  -1   7  11    0.48    0.45
  -1  -7  11   -0.31    0.29
   1  -7 -11    0.32    0.37
  -1  -7  11    0.54    0.50
   1   7 -10    0.30    0.28
  -1   7  10    0.98    0.52
  -1   7  10    0.77    0.49
   1   7 -10    1.00    0.60
  -1   7  10    0.02    0.29
   1  -7 -10    0.07    0.28
  -1  -7  10    0.00    0.42
  -1  -7  10    0.43    0.42
  -1   7   9   13.55    1.34
   1   7  -9   12.96    1.37
  -1   7   9   11.82    1.03
  -1   7   9   11.36    1.26
  -1  -7   9   11.61    1.20
   1  -7  -9   11.87    0.91
  -1  -7   9   12.52    1.21
  -1   7   8   31.15    1.93
  -1   7   8   31.20    1.56
   1   7  -8   30.34    1.08
   1   7  -8   33.16    1.93
  -1   7   8   32.10    1.95
   1  -7  -8   31.67    1.43
  -1  -7   8   29.80    1.81
  -1  -7   8   31.52    1.81
   1   7  -7   19.61    0.84
  -1   7   7   21.15    1.54
  -1   7   7   19.98    1.20
  -1   7   7   20.45    1.51
   1   7  -7   18.09    1.48
   1  -7  -7   19.96    1.09
  -1  -7   7   21.29    1.46
  -1  -7   7   19.13    1.34
  -1   7   6   17.78    1.10
  -1   7   6   17.87    1.32
   1   7  -6   17.18    1.38
  -1   7   6   17.09    1.34
   1   7  -6   17.13    0.77
   1  -7  -6   18.33    1.02
  -1  -7   6   16.98    1.28
   1   7  -5    8.51    0.56
   1   7  -5    7.91    1.10
  -1   7   5    8.50    0.74
  -1   7   5    7.85    0.86
   1  -7  -5    9.20    0.70
  -1  -7   5    8.70    0.82
  -1   7   4   59.61    1.97
  -1   7   4   60.59    2.30
  -1   7   4   60.00    2.31
   1   7  -4   61.26    2.25
   1   7  -4   57.68    2.35
   1  -7  -4   61.98    1.89
  -1  -7   4   57.55    2.18
  -1  -7   4   59.36    2.08
  -1   7   3   31.95    1.37
  -1   7   3   32.18    1.55
  -1   7   3   32.08    1.59
   1   7  -3   31.92    1.17
   1   7  -3   32.42    1.60
   1  -7  -3   31.58    1.31
  -1  -7   3   30.95    1.50
  -1  -7   3   32.50    1.41
  -1  -7   3   31.48    0.94
  -1   7   2    4.93    0.62
   1   7  -2    7.48    0.82
  -1   7   2    6.01    0.68
  -1   7   2    5.46    0.62
   1   7  -2    5.17    0.52
  -1  -7   2    6.56    0.68
   1  -7  -2    5.40    0.58
  -1  -7   2    5.60    0.46
   1  -7  -2    5.02    0.37
  -1  -7   2    5.25    0.55
  -1   7   1    6.66    0.68
   1   7  -1    7.16    0.76
   1   7  -1    6.86    0.63
   1   7  -1    6.33    0.53
  -1   7   1    6.62    0.65
  -1   7   1    6.18    0.70
   1  -7  -1    7.21    0.65
   1  -7  -1    6.31    0.47
  -1  -7   1    6.06    0.64
  -1  -7   1    7.30    0.57
  -1  -7   1    7.69    0.58
  -1   7   0    3.60    0.56
  -1   7   0    5.44    0.53
   1   7   0    4.20    0.52
  -1   7   0    4.13    0.63
   1   7   0    3.83    0.50
   1   7   0    4.75    0.61
  -1  -7   0    4.65    0.51
  -1  -7   0    3.84    0.51
   1  -7   0    4.56    0.54
   1  -7   0    3.35    0.40
  -1  -7   0    3.78    0.45
  -1   7  -1   10.47    0.80
  -1   7  -1    9.93    0.80
   1   7   1    9.86    0.83
  -1   7  -1   11.00    0.91
   1   7   1    9.40    0.79
   1   7   1   10.27    0.78
  -1  -7  -1   11.07    0.80
   1  -7   1   11.37    0.83
  -1  -7  -1   11.32    0.76
   1  -7   1   10.43    0.72
  -1  -7  -1   10.67    0.53
   1   7   2  169.15    3.90
  -1   7  -2  168.60    3.59
  -1   7  -2  163.40    3.09
   1   7   2  164.78    3.91
  -1   7  -2  162.45    3.83
   1   7   2  171.19    3.80
  -1  -7  -2  167.23    3.45
   1  -7   2  170.03    3.89
   1  -7   2  162.61    3.06
   1  -7   2  170.86    3.66
  -1  -7  -2  164.43    3.86
   1   7   3   48.37    1.81
   1   7   3   49.48    1.99
  -1   7  -3   47.70    1.62
   1   7   3   47.70    1.93
  -1   7  -3   47.55    1.92
   1  -7   3   48.99    1.81
  -1  -7  -3   48.71    1.96
  -1  -7  -3   50.24    1.57
   1  -7   3   49.58    1.94
  -1   7  -4   20.48    1.33
  -1   7  -4   19.69    1.03
   1   7   4   19.87    1.31
   1   7   4   22.38    1.35
   1   7   4   22.43    1.22
   1  -7   4   20.59    1.27
   1  -7   4   20.74    1.20
  -1  -7  -4   19.12    0.92
  -1   7  -5   24.06    1.65
   1   7   5   26.73    1.58
   1   7   5   29.01    1.98
   1   7   5   27.20    1.42
  -1   7  -5   28.71    1.23
  -1  -7  -5   27.52    1.10
   1  -7   5   27.93    1.48
   1  -7   5   26.21    1.58
  -1   7  -6    0.29    0.49
  -1   7  -6    0.13    0.31
   1   7   6    0.29    0.25
   1   7   6   -0.24    0.23
   1   7   6    0.27    0.29
   1  -7   6    0.21    0.26
  -1  -7  -6    0.05    0.17
   1  -7   6    0.30    0.31
  -1   7  -7   18.65    1.48
   1   7   7   18.10    1.44
   1   7   7   17.75    1.23
  -1   7  -7   17.33    1.04
   1   7   7   21.26    1.51
  -1  -7  -7   17.74    0.90
   1  -7   7   19.48    1.34
   1  -7   7   18.57    1.37
   1   7   8    1.00    0.47
  -1   7  -8    1.20    0.64
  -1   7  -8    0.42    0.38
   1   7   8    0.95    0.37
   1   7   8    1.01    0.50
  -1  -7  -8    1.10    0.32
   1  -7   8    1.25    0.47
   1  -7   8    0.70    0.39
   1   7   9   36.35    2.17
   1   7   9   32.92    1.82
  -1   7  -9   37.81    1.56
  -1   7  -9   38.62    2.17
   1   7   9   36.32    2.17
   1  -7   9   34.96    2.00
  -1  -7  -9   37.19    1.42
   1  -7   9   37.96    2.09
  -1  -7  -9   35.43    2.18
   1   7  10    0.69    0.50
  -1   7 -10    1.20    0.43
   1   7  10    1.05    0.41
   1   7  10    0.82    0.50
  -1   7 -10    1.14    0.62
  -1  -7 -10    0.60    0.41
  -1  -7 -10    0.49    0.27
   1  -7  10    0.98    0.42
   1  -7  10    0.82    0.48
  -1   7 -11    4.54    1.04
   1   7  11    5.06    0.90
   1   7  11    4.25    0.99
   1   7  11    4.89    1.08
  -1   7 -11    5.39    0.80
  -1  -7 -11    5.10    0.62
   1  -7  11    4.96    0.95
  -1  -7 -11    4.31    0.97
   1  -7  11    3.62    0.87
   1   7  12    0.79    0.50
  -1   7 -12    0.81    0.63
  -1   7 -12    0.31    0.43
   1   7  12    1.53    0.52
   1   7  12    1.13    0.54
   1  -7  12    0.69    0.52
   1  -7  12    2.08    0.82
  -1  -7 -12    1.66    0.64
  -1  -7 -12    2.08    0.46
   1   7  13    2.82    0.87
  -1   7 -13    3.27    0.63
  -1   7 -13    1.60    0.77
   1   7  13    3.83    1.00
   1   7  13    3.16    0.76
   1  -7  13    4.33    0.98
  -1  -7 -13    2.81    0.73
  -1  -7 -13    3.41    0.94
   1  -7  13    3.40    0.82
   1   7  14    7.74    1.43
   1   7  14    5.98    1.04
  -1   7 -14   10.17    1.46
  -1   7 -14    5.73    0.86
  -1  -7 -14    8.96    1.38
   1  -7  14    5.10    1.07
  -1  -7 -14    7.17    0.80
   1  -7  14    6.39    1.23
  -1   7 -15    5.05    0.80
  -1   7 -15    6.51    1.37
   1   7  15    4.41    1.06
   1   7  15    4.71    1.19
   1  -7  15    4.37    1.04
  -1  -7 -15    4.93    1.17
   1  -7  15    3.19    0.99
  -1  -7 -15    4.03    0.66
  -1   7 -16    1.44    0.94
   1   7  16    1.45    0.72
   1   7  16    1.90    0.90
   1   7  16    0.76    0.64
  -1  -7 -16    1.06    0.73
   1  -7  16    1.17    0.75
  -1  -7 -16    1.63    0.45
   1  -7  16    1.12    0.63
   1   7  17    4.12    1.17
   1   7  17    3.57    1.10
   1   7  17    3.45    0.95
  -1   7 -17    4.85    1.32
   1  -7  17    4.02    1.14
  -1  -7 -17    3.53    1.26
   1  -7  17    5.03    1.20
   1   7  18    1.24    1.00
   1   7  18    2.15    0.84
  -1   7 -18    0.12    1.01
   1   7  18   -1.38    0.67
   1  -7  18    1.36    0.74
   1  -7  18   -2.02    0.86
  -1  -7 -18    0.45    0.77
   1   7  19    0.71    0.70
  -1   7 -19    0.53    0.93
   1   7  19   -0.63    0.50
   1   7  19    2.82    0.91
  -1  -7 -19   -0.15    0.75
   1  -7  19   -0.08    0.69
   1  -7  19    0.29    0.72
  -1  -7 -19    2.03    1.00
   1   7  20    3.61    1.24
   1   7  20    5.05    1.21
  -1   7 -20    3.41    1.44
  -1  -7 -20    3.49    1.21
   1  -7  20    3.74    1.34
   1  -7  20    3.95    1.20
  -1  -7 -20    3.45    1.31
  -1   7 -21    1.49    1.21
   1   7  21    0.80    1.21
   1   7  21    0.86    1.03
  -1  -7 -21    0.68    1.01
  -1  -7 -21    2.92    1.15
   1  -7  21   -1.27    0.82
   1  -7  21    2.61    1.15
  -1   7 -22   -0.10    0.92
   1   7  22    1.48    1.26
  -1   7 -22    2.96    1.41
  -1  -7 -22    2.26    1.21
   1  -7  22    2.62    1.20
   1  -7  22    1.89    1.18
   1   8 -22    0.01    1.17
   1   8 -22   -0.35    0.96
  -1   8  22   -0.02    1.02
  -1   8  22   -0.47    0.91
   1  -8 -22   -0.65    1.13
   1  -8 -22    0.30    1.26
  -1  -8  22   -0.09    1.27
  -1  -8  22    2.87    1.21
  -1   8  21    0.98    1.55
   1   8 -21    1.41    1.37
  -1   8  21   -0.51    0.93
   1   8 -21   -0.14    1.04
  -1  -8  21    1.46    1.51
   1  -8 -21    0.53    1.56
  -1  -8  21    1.83    1.26
  -1   8  20    0.44    0.94
   1   8 -20   -0.43    1.06
  -1   8  20    0.89    0.82
   1  -8 -20   -0.40    0.90
  -1  -8  20   -1.25    1.01
  -1  -8  20    0.86    0.98
   1   8 -19    2.41    1.30
  -1   8  19    2.79    1.03
  -1   8  19    5.71    1.44
  -1   8  19    4.12    1.24
  -1  -8  19    2.47    1.13
   1  -8 -19    2.05    1.11
  -1  -8  19    4.13    1.13
  -1   8  18    2.21    0.85
  -1   8  18    1.41    0.80
   1   8 -18   -0.32    0.78
  -1   8  18    0.09    0.62
   1  -8 -18   -0.09    0.65
  -1  -8  18    0.32    0.63
  -1  -8  18   -0.06    0.59
  -1   8  17    3.98    1.18
   1   8 -17    3.69    1.18
  -1   8  17    2.51    1.01
  -1   8  17    2.16    0.79
   1  -8 -17    3.30    1.16
  -1  -8  17    2.24    0.80
   1  -8 -17    2.40    1.00
  -1   8  16    1.60    0.77
  -1   8  16    2.97    0.93
   1   8 -16    3.21    1.10
  -1   8  16    1.80    0.74
  -1  -8  16    3.43    1.03
  -1  -8  16    2.49    0.97
   1  -8 -16    2.62    0.65
   1   8 -15    0.72    0.70
  -1   8  15    1.15    0.58
  -1   8  15    0.44    0.59
  -1   8  15    0.80    0.63
   1  -8 -15    0.14    0.41
  -1  -8  15   -0.24    0.50
  -1  -8  15   -0.12    0.58
   1  -8 -15   -0.13    0.57
  -1   8  14    1.27    0.72
  -1   8  14    0.80    0.69
  -1   8  14    1.17    0.63
   1   8 -14    1.04    0.79
   1  -8 -14    0.25    0.66
  -1  -8  14    1.27    0.71
  -1  -8  14    0.50    0.50
   1  -8 -14    0.22    0.45
  -1   8  13    0.26    0.45
  -1   8  13   -0.02    0.39
  -1   8  13   -0.11    0.46
   1   8 -13    0.52    0.64
   1  -8 -13   -0.33    0.33
  -1  -8  13   -0.10    0.43
   1   8 -12    8.92    1.51
  -1   8  12    8.13    1.43
  -1   8  12    9.06    1.02
  -1   8  12    8.44    1.30
  -1  -8  12    7.04    1.21
  -1  -8  12    7.13    1.24
   1  -8 -12    8.40    0.87
  -1   8  11   21.41    1.49
  -1   8  11   19.71    1.80
   1   8 -11   21.67    1.80
  -1   8  11   19.46    1.82
  -1  -8  11   20.50    1.72
   1  -8 -11   19.55    1.22
  -1  -8  11   17.19    1.64
  -1   8  10    0.46    0.28
   1   8 -10   -0.09    0.51
  -1   8  10    0.73    0.51
  -1  -8  10    0.54    0.43
  -1  -8  10   -0.23    0.34
  -1   8   9   22.42    1.79
   1   8  -9   26.33    1.93
  -1   8   9   25.41    1.90
  -1   8   9   23.48    1.48
   1  -8  -9   20.83    1.22
  -1  -8   9   22.05    1.68
  -1  -8   9   21.88    1.63
  -1   8   8    4.31    0.89
   1   8  -8    4.67    1.00
  -1   8   8    4.35    0.93
   1  -8  -8    3.88    0.63
  -1  -8   8    3.45    0.78
  -1  -8   8    3.95    0.80
   1   8  -7    9.61    1.26
  -1   8   7    9.66    1.13
  -1   8   7   11.42    1.22
  -1   8   7   10.67    0.94
  -1  -8   7   10.51    1.12
  -1  -8   7   10.81    1.06
   1  -8  -7   10.02    0.81
   1   8  -6   41.56    2.13
   1   8  -6   35.70    1.41
  -1   8   6   38.37    2.10
  -1   8   6   37.83    2.05
  -1   8   6   41.22    1.79
  -1  -8   6   40.46    1.93
  -1  -8   6   40.23    2.04
   1  -8  -6   39.35    1.59
  -1   8   5   78.04    2.47
  -1   8   5   75.96    2.84
  -1   8   5   75.34    2.87
   1   8  -5   74.14    1.94
   1   8  -5   75.12    2.77
  -1  -8   5   71.60    3.02
  -1  -8   5   74.33    2.73
   1  -8  -5   74.93    2.25
  -1   8   4   34.26    1.80
  -1   8   4   33.53    1.52
   1   8  -4   34.55    1.81
   1   8  -4   32.79    1.25
  -1   8   4   34.03    1.76
  -1  -8   4   34.02    1.60
  -1  -8   4   33.83    1.71
   1  -8  -4   32.70    1.42
  -1   8   3   -0.09    0.25
  -1   8   3   -0.12    0.21
  -1   8   3   -0.45    0.20
   1   8  -3   -0.37    0.38
   1   8  -3   -0.30    0.17
  -1  -8   3   -0.17    0.20
  -1  -8   3    0.22    0.23
  -1   8   2    1.89    0.48
  -1   8   2    2.63    0.57
   1   8  -2    2.23    0.43
  -1   8   2    2.22    0.56
  -1  -8   2    1.91    0.44
   1  -8  -2    1.96    0.30
   1  -8  -2    2.39    0.48
  -1  -8   2    2.52    0.39
  -1  -8   2    2.09    0.43
  -1   8   1   16.96    1.06
   1   8  -1   17.52    1.02
   1   8  -1   17.34    1.17
  -1   8   1   17.29    1.14
  -1   8   1   18.43    1.15
  -1  -8   1   17.59    1.09
   1  -8  -1   16.55    0.89
  -1  -8   1   17.56    0.92
   1  -8  -1   19.11    1.10
  -1  -8   1   16.57    0.89
  -1   8   0   -0.03    0.22
   1   8   0    0.25    0.30
   1   8   0    0.12    0.19
  -1   8   0   -0.05    0.27
   1   8   0    0.17    0.23
  -1  -8   0   -0.10    0.15
  -1  -8   0   -0.06    0.19
   1  -8   0    0.03    0.20
  -1  -8   0    0.25    0.23
   1  -8   0    0.24    0.17
  -1   8  -1    0.22    0.25
  -1   8  -1    0.60    0.39
   1   8   1   -0.12    0.19
   1   8   1   -0.22    0.23
  -1   8  -1    0.30    0.19
  -1  -8  -1   -0.11    0.21
   1  -8   1    0.29    0.18
  -1  -8  -1    0.17    0.15
  -1  -8  -1    0.53    0.26
   1  -8   1    0.64    0.29
  -1   8  -2   43.80    1.58
   1   8   2   43.79    1.83
   1   8   2   46.13    1.93
  -1   8  -2   47.06    1.75
  -1   8  -2   46.47    1.97
   1   8   2   43.11    1.79
   1  -8   2   45.83    1.90
   1  -8   2   44.13    1.70
   1  -8   2   44.58    1.69
  -1  -8  -2   44.06    1.62
  -1  -8  -2   42.23    1.81
  -1   8  -3    3.67    0.59
   1   8   3    4.32    0.63
   1   8   3    2.71    0.64
  -1   8  -3    3.03    0.81
   1   8   3    3.36    0.64
   1  -8   3    3.20    0.97
   1  -8   3    3.37    0.59
  -1  -8  -3    3.37    0.67
  -1  -8  -3    2.94    0.49
   1  -8   3    3.61    0.35
   1   8   4   34.87    1.65
  -1   8  -4   33.20    1.79
  -1   8  -4   33.76    1.42
   1   8   4   36.16    2.23
   1   8   4   34.90    2.06
  -1  -8  -4   35.96    1.39
  -1  -8  -4   33.31    1.99
   1  -8   4   32.64    1.71
   1  -8   4   37.52    1.71
   1   8   5    5.68    0.82
   1   8   5    4.11    0.90
   1   8   5    4.85    0.88
  -1   8  -5    4.45    0.88
  -1   8  -5    5.34    0.66
   1  -8   5    5.37    0.81
   1  -8   5    5.62    1.16
  -1  -8  -5    5.37    0.55
  -1  -8  -5    6.08    0.85
  -1   8  -6    9.74    0.83
   1   8   6   11.32    1.15
   1   8   6   11.06    1.12
   1   8   6    9.46    0.95
  -1   8  -6    9.10    1.22
   1  -8   6   10.60    1.06
  -1  -8  -6   10.14    1.10
  -1  -8  -6   11.83    0.77
   1  -8   6   11.06    1.01
  -1   8  -7    0.35    0.53
  -1   8  -7    0.92    0.37
   1   8   7    0.52    0.42
   1   8   7    0.71    0.38
   1   8   7   -0.28    0.32
   1  -8   7    0.58    0.43
   1  -8   7    0.29    0.33
  -1  -8  -7    0.42    0.43
  -1  -8  -7    0.68    0.26
   1   8   8    7.18    1.05
  -1   8  -8    6.74    1.13
  -1   8  -8    8.17    0.79
   1   8   8    7.83    1.08
   1   8   8    7.43    0.90
   1  -8   8    6.79    0.94
  -1  -8  -8    6.99    0.64
   1  -8   8    8.79    1.04
  -1  -8  -8    6.84    1.05
  -1   8  -9    0.43    0.36
  -1   8  -9    0.22    0.53
   1   8   9    0.16    0.42
   1   8   9    0.81    0.39
   1   8   9    0.43    0.41
  -1  -8  -9    0.66    0.43
  -1  -8  -9    0.07    0.23
   1  -8   9    0.28    0.35
   1  -8   9    0.35    0.34
   1   8  10    1.22    0.57
   1   8  10   -0.24    0.36
  -1   8 -10    0.47    0.63
   1   8  10    0.63    0.41
  -1   8 -10    0.98    0.41
   1  -8  10    0.72    0.51
   1  -8  10    1.06    0.51
  -1  -8 -10    1.01    0.55
  -1  -8 -10    0.44    0.28
  -1   8 -11    0.72    0.68
   1   8  11    0.13    0.46
   1   8  11    0.41    0.45
   1   8  11    0.19    0.33
  -1   8 -11    0.75    0.39
   1  -8  11   -0.07    0.39
  -1  -8 -11   -0.52    0.39
   1  -8  11   -0.10    0.36
  -1  -8 -11    0.00    0.26
  -1   8 -12   -0.45    0.60
  -1   8 -12   -0.61    0.36
   1   8  12   -0.12    0.28
   1   8  12    0.53    0.50
   1   8  12    0.04    0.50
   1  -8  12    0.70    0.49
  -1  -8 -12   -0.49    0.43
   1  -8  12    0.53    0.45
  -1  -8 -12   -0.06    0.27
   1   8  13   31.09    2.05
  -1   8 -13   27.34    1.46
  -1   8 -13   31.26    2.34
   1   8  13   30.26    2.37
   1   8  13   30.89    2.36
  -1  -8 -13   29.29    2.37
   1  -8  13   29.20    2.20
   1  -8  13   29.38    2.21
   1   8  14    5.62    1.25
  -1   8 -14    2.62    0.74
  -1   8 -14    4.00    1.08
   1   8  14    3.91    0.90
   1   8  14    3.59    1.01
   1  -8  14    4.94    1.14
   1  -8  14    3.40    0.99
  -1  -8 -14    3.02    1.01
  -1  -8 -14    3.18    0.62
   1   8  15    1.48    0.53
   1   8  15    0.78    0.66
  -1   8 -15    2.31    0.89
   1   8  15    1.40    0.73
  -1  -8 -15    0.93    0.61
   1  -8  15    0.79    0.56
  -1  -8 -15    0.78    0.42
   1  -8  15    1.36    0.75
   1   8  16    3.53    1.06
   1   8  16    2.50    0.78
  -1   8 -16    1.92    1.04
   1   8  16    2.36    0.97
   1  -8  16    1.62    0.80
  -1  -8 -16    2.54    0.93
   1  -8  16    2.18    0.88
   1   8  17    1.07    1.29
   1   8  17    1.95    0.98
  -1   8 -17    1.07    1.07
   1   8  17    1.94    0.78
   1  -8  17   -0.77    0.96
   1  -8  17    0.59    0.66
  -1  -8 -17    1.26    1.07
  -1   8 -18    2.95    1.07
   1   8  18    2.26    0.90
   1   8  18    2.85    1.02
   1   8  18    4.62    1.24
   1  -8  18    1.43    0.91
   1  -8  18    1.65    0.84
  -1  -8 -18    3.11    1.10
   1   8  19    0.64    0.98
   1   8  19    2.59    1.04
   1   8  19    1.77    0.86
  -1   8 -19    4.08    1.35
  -1  -8 -19    3.66    1.28
   1  -8  19    5.24    1.36
   1  -8  19    2.96    1.03
  -1   8 -20    1.28    1.12
   1   8  20   -0.84    0.78
   1   8  20   -0.37    1.08
  -1  -8 -20    1.14    1.08
   1  -8  20    0.85    1.00
   1  -8  20   -1.04    0.76
  -1  -8 -20    0.92    0.96
   1  -8  21    0.73    1.42
   1  -8  21   -0.33    0.93
   1   8  22    0.37    1.19
  -1   8 -22    1.42    1.61
   1  -8  22    1.41    1.67
  -1  -8 -22    1.36    1.40
   1  -8  22    1.20    1.30
  -1  -8 -22    1.07    1.46
   1   9 -21    1.16    1.08
   1   9 -21    0.23    1.15
  -1   9  21    0.70    1.21
  -1   9  21   -1.13    0.89
   1  -9 -21    0.84    1.26
  -1  -9  21    1.09    1.06
  -1  -9  21    3.35    1.41
   1   9 -20    1.06    1.13
  -1   9  20    1.14    0.86
  -1   9  20   -0.54    0.87
   1   9 -20   -0.29    0.77
  -1  -9  20    0.77    0.92
  -1  -9  20   -0.45    0.70
   1  -9 -20    1.83    1.26
   1   9 -19    0.38    1.19
  -1   9  19    1.67    0.97
  -1   9  19    3.10    1.19
  -1  -9  19    2.31    1.24
  -1  -9  19    3.64    1.23
   1  -9 -19   -0.13    1.01
   1   9 -18    0.71    0.96
  -1   9  18   -0.11    0.93
  -1   9  18    0.43    0.65
  -1   9  18    0.04    0.62
   1  -9 -18    0.82    0.74
  -1  -9  18    1.27    0.90
  -1   9  17    0.58    0.68
  -1   9  17    0.62    0.58
  -1   9  17    0.15    0.66
   1   9 -17   -0.05    0.91
  -1  -9  17   -0.58    0.64
  -1  -9  17   -0.72    0.56
   1  -9 -17   -0.63    0.51
  -1   9  16   -0.06    0.64
  -1   9  16    0.64    0.60
   1   9 -16   -0.10    0.84
  -1   9  16    0.71    0.69
  -1  -9  16    0.67    0.64
  -1  -9  16   -0.28    0.59
   1  -9 -16    0.11    0.56
  -1   9  15    0.26    0.57
  -1   9  15    0.42    0.50
   1   9 -15    1.23    0.88
  -1   9  15    1.21    0.92
   1  -9 -15    0.24    0.75
   1  -9 -15    0.24    0.39
  -1  -9  15   -0.25    0.46
  -1  -9  15    0.19    0.65
   1   9 -14   12.21    1.81
  -1   9  14   12.52    1.67
  -1   9  14   10.93    1.62
  -1   9  14   11.89    1.34
   1  -9 -14   10.57    1.53
  -1  -9  14   11.90    1.55
   1  -9 -14    9.73    1.01
  -1  -9  14   13.12    1.65
   1   9 -13    1.99    1.00
  -1   9  13    2.66    0.89
  -1   9  13    3.47    1.00
  -1   9  13    1.35    0.59
  -1  -9  13    2.39    0.79
   1  -9 -13    1.79    0.52
  -1  -9  13    1.04    0.75
   1  -9 -13    2.36    0.88
  -1   9  12    2.80    0.73
  -1   9  12    3.35    1.01
  -1   9  12    3.43    0.95
   1   9 -12    2.39    0.90
  -1  -9  12    2.71    0.79
   1  -9 -12    1.95    0.55
  -1  -9  12    2.11    0.80
   1   9 -11    0.48    0.69
  -1   9  11    0.02    0.45
  -1   9  11   -0.26    0.46
  -1   9  11    0.23    0.37
  -1  -9  11    0.43    0.47
  -1  -9  11   -0.34    0.39
   1  -9 -11    0.50    0.34
  -1   9  10   16.25    1.69
   1   9 -10   21.94    1.91
  -1   9  10   19.76    1.82
  -1   9  10   17.34    1.37
  -1  -9  10   20.28    1.69
  -1  -9  10   17.57    1.66
   1  -9 -10   18.21    1.16
  -1   9   9    0.38    0.33
  -1   9   9    0.64    0.48
   1   9  -9    0.28    0.59
  -1   9   9    0.39    0.46
  -1  -9   9    1.08    0.56
   1  -9  -9    0.75    0.32
  -1  -9   9    0.07    0.37
   1   9  -8   -0.44    0.22
   1   9  -8   -0.18    0.51
  -1   9   8    0.18    0.46
  -1   9   8    0.35    0.49
  -1   9   8   -0.20    0.21
  -1  -9   8   -0.46    0.31
  -1  -9   8   -0.08    0.30
   1   9  -7   -0.21    0.54
  -1   9   7    0.39    0.45
  -1   9   7    0.66    0.44
   1   9  -7    0.34    0.23
  -1   9   7    0.29    0.32
   1  -9  -7    0.58    0.29
  -1  -9   7    0.42    0.39
  -1  -9   7    1.31    0.52
  -1   9   6    2.40    0.60
   1   9  -6    2.76    0.42
   1   9  -6    3.71    0.87
  -1   9   6    1.93    0.67
  -1   9   6    2.19    0.61
   1  -9  -6    2.97    0.57
  -1  -9   6    2.25    0.60
  -1  -9   6    1.82    0.52
  -1   9   5   20.07    2.05
   1   9  -5   17.31    0.93
  -1   9   5   17.76    1.46
  -1   9   5   18.41    1.43
   1   9  -5   19.45    1.56
   1  -9  -5   17.26    1.10
  -1  -9   5   16.21    1.21
  -1  -9   5   17.43    1.36
  -1   9   4    0.90    0.41
  -1   9   4    0.47    0.41
   1   9  -4    0.75    0.28
   1   9  -4    0.43    0.52
  -1  -9   4   -0.22    0.25
   1  -9  -4    0.70    0.32
  -1  -9   4    0.30    0.33
  -1   9   3    0.40    0.35
   1   9  -3    0.68    0.50
  -1   9   3    0.28    0.32
  -1   9   3    0.15    0.31
   1   9  -3    0.34    0.25
  -1  -9   3   -0.03    0.20
   1  -9  -3    0.26    0.24
  -1  -9   3    0.35    0.33
  -1  -9   3   -0.04    0.23
   1   9  -2   14.33    0.97
  -1   9   2   13.38    1.35
  -1   9   2   13.48    1.08
  -1   9   2   13.17    1.27
   1   9  -2   13.04    1.20
  -1  -9   2   14.74    1.17
  -1  -9   2   14.58    0.96
  -1  -9   2   13.28    0.79
   1  -9  -2   13.68    0.67
   1  -9  -2   13.29    0.99
  -1   9   1   14.27    1.12
   1   9  -1   16.34    1.26
  -1   9   1   16.15    1.10
   1   9  -1   15.17    1.05
  -1  -9   1   15.53    0.90
  -1  -9   1   17.11    1.16
   1  -9  -1   16.07    0.81
   1  -9  -1   15.83    1.09
  -1  -9   1   15.65    0.94
  -1   9   0    3.02    0.63
  -1   9   0    3.55    0.71
   1   9   0    2.85    0.52
   1   9   0    3.55    0.71
  -1   9   0    3.43    0.53
   1   9   0    3.22    0.60
   1  -9   0    2.02    0.40
  -1  -9   0    3.20    0.42
  -1  -9   0    2.68    0.55
  -1  -9   0    2.75    0.52
   1   9   1    0.62    0.38
  -1   9  -1   -0.11    0.27
  -1   9  -1   -0.03    0.22
   1   9   1    0.51    0.36
   1   9   1    0.31    0.23
  -1   9  -1    0.65    0.45
   1  -9   1    0.54    0.35
  -1  -9  -1    0.28    0.28
   1  -9   1    0.54    0.24
   1  -9   1    0.26    0.24
  -1  -9  -1    0.00    0.26
   1   9   2  175.25    4.31
  -1   9  -2  174.29    4.40
  -1   9  -2  177.21    4.13
   1   9   2  176.23    4.31
  -1   9  -2  170.12    3.46
   1   9   2  178.93    4.49
   1  -9   2  182.09    4.47
  -1  -9  -2  179.07    3.99
   1  -9   2  177.28    4.02
   1  -9   2  173.03    3.46
  -1  -9  -2  174.18    4.32
  -1   9  -3   36.80    1.62
   1   9   3   38.40    1.81
  -1   9  -3   36.17    1.95
   1   9   3   38.56    1.94
   1  -9   3   35.09    1.09
  -1  -9  -3   35.58    1.53
   1  -9   3   36.23    1.85
   1  -9   3   37.82    1.70
   1   9   4    9.33    0.94
  -1   9  -4    9.97    0.88
  -1   9  -4    9.90    1.21
   1   9   4    9.92    1.05
   1   9   4    9.04    1.00
  -1  -9  -4    9.46    0.99
  -1  -9  -4    9.15    0.79
   1  -9   4    9.85    1.03
   1   9   5   20.74    1.55
   1   9   5   20.71    1.38
  -1   9  -5   23.52    1.67
  -1   9  -5   21.48    1.21
   1   9   5   22.41    1.57
  -1  -9  -5   24.13    1.20
  -1  -9  -5   21.77    1.57
   1  -9   5   20.65    1.50
   1  -9   5   24.18    1.48
  -1   9  -6    0.85    0.34
   1   9   6    0.48    0.34
  -1   9  -6    0.36    0.52
   1   9   6    0.80    0.47
   1   9   6    0.94    0.46
  -1  -9  -6    0.85    0.33
   1  -9   6    1.44    0.51
   1  -9   6    0.39    0.37
  -1  -9  -6    0.76    0.47
  -1   9  -7   -0.19    0.28
   1   9   7    0.16    0.33
  -1   9  -7   -0.17    0.49
   1   9   7   -0.25    0.26
   1   9   7    0.06    0.33
  -1  -9  -7    0.13    0.42
   1  -9   7   -0.63    0.30
   1  -9   7    0.51    0.35
  -1  -9  -7   -0.35    0.19
  -1   9  -8    0.23    0.32
   1   9   8    0.14    0.37
   1   9   8   -0.12    0.28
  -1   9  -8    0.53    0.60
   1   9   8    0.20    0.35
   1  -9   8    0.32    0.35
  -1  -9  -8   -0.12    0.37
   1  -9   8    0.17    0.35
  -1   9  -9    2.56    0.88
   1   9   9    2.63    0.77
   1   9   9    2.21    0.75
  -1   9  -9    1.49    0.45
   1   9   9    1.85    0.58
  -1  -9  -9    1.49    0.59
   1  -9   9    1.19    0.60
   1  -9   9    1.51    0.62
  -1  -9  -9    1.09    0.38
   1   9  10    4.40    0.87
   1   9  10    4.49    1.07
  -1   9 -10    5.21    1.22
  -1   9 -10    4.91    0.71
   1   9  10    5.83    1.13
   1  -9  10    5.25    1.12
  -1  -9 -10    4.55    1.03
   1  -9  10    4.64    0.98
  -1  -9 -10    4.17    0.59
   1   9  11    3.86    1.02
  -1   9 -11    2.95    0.52
   1   9  11    2.74    0.78
   1   9  11    3.79    0.96
  -1   9 -11    2.19    0.90
   1  -9  11    2.28    0.73
  -1  -9 -11    2.18    0.75
   1  -9  11    2.58    0.84
  -1  -9 -11    2.66    0.49
   1   9  12    1.77    0.67
  -1   9 -12    1.36    0.45
  -1   9 -12    1.00    0.85
   1   9  12    2.38    0.90
   1   9  12    1.65    0.75
   1  -9  12    2.07    0.75
   1  -9  12    1.67    0.64
  -1  -9 -12    1.86    0.87
  -1  -9 -12    1.58    0.46
   1   9  13    0.50    0.59
  -1   9 -13   -0.02    0.70
   1   9  13    0.63    0.47
   1   9  13    0.03    0.42
  -1  -9 -13   -0.26    0.54
   1  -9  13   -0.18    0.48
   1  -9  13   -0.27    0.49
   1   9  14   -0.22    0.59
   1   9  14    0.27    0.44
  -1   9 -14   -0.23    0.61
   1   9  14   -0.29    0.51
   1  -9  14   -0.52    0.53
  -1  -9 -14   -0.41    0.41
   1  -9  14    0.29    0.55
  -1  -9 -14    0.22    0.61
   1   9  15    0.86    0.56
  -1   9 -15   -0.27    0.75
   1   9  15   -0.59    0.51
   1   9  15   -0.38    0.54
   1  -9  15   -0.37    0.59
  -1  -9 -15    0.23    0.55
   1  -9  15   -0.82    0.50
   1   9  16   11.97    1.80
   1   9  16   17.23    1.92
   1   9  16   12.63    1.60
  -1   9 -16   18.14    2.16
   1  -9  16   12.61    1.82
   1  -9  16    9.25    1.66
  -1  -9 -16   12.17    1.87
   1   9  17   -0.51    0.68
  -1   9 -17   -0.52    0.81
   1   9  17   -0.30    0.55
   1   9  17   -0.99    0.58
   1  -9  17    0.02    0.70
   1  -9  17   -0.55    0.62
  -1  -9 -17    0.16    0.71
   1   9  18   -0.63    0.76
   1   9  18    1.32    0.71
  -1   9 -18    0.14    0.86
   1   9  18    0.54    0.72
  -1  -9 -18    1.89    0.85
   1  -9  18   -0.68    0.64
   1  -9  18   -0.05    0.69
   1   9  19    1.60    1.20
  -1   9 -19    1.66    1.14
   1   9  19    0.93    0.82
   1   9  19    1.26    0.84
  -1  -9 -19    1.81    0.99
   1  -9  19    1.11    0.87
   1  -9  19    1.31    0.86
   1   9  20    1.08    1.38
  -1   9 -20    0.65    1.18
   1   9  20   -0.94    0.84
   1  -9  20    0.73    0.94
  -1  -9 -20    0.20    0.96
  -1  -9 -20    0.12    1.01
   1  -9  20   -1.46    0.94
  -1   9 -21    1.83    1.45
   1   9  21    0.41    1.09
   1  -9  21    0.53    0.97
  -1  -9 -21    1.46    1.18
  -1  -9 -21    2.32    1.35
   1  -9  21    0.59    1.16
   1  10 -21    0.16    1.42
  -1  10  21    2.11    1.55
  -1  10  21   -2.19    1.32
  -1 -10  21    0.46    2.04
   1  10 -20    3.35    1.97
  -1  10  20    5.74    1.64
   1  10 -20    3.29    1.16
  -1  10  20    5.47    1.76
  -1 -10  20    4.25    1.55
   1 -10 -20    3.26    1.43
  -1 -10  20    2.15    1.28
   1  10 -19    1.68    1.21
  -1  10  19   -1.04    0.82
  -1  10  19    1.39    0.99
  -1 -10  19    1.53    1.07
  -1 -10  19    1.58    1.07
   1 -10 -19    1.30    1.02
   1  10 -18   -0.29    0.92
  -1  10  18    0.89    0.73
  -1  10  18    1.11    0.83
  -1 -10  18    1.99    0.96
   1 -10 -18    1.41    0.92
  -1 -10  18    0.49    0.83
  -1  10  17    1.07    0.80
  -1  10  17    0.74    0.84
  -1  10  17    0.96    0.71
   1 -10 -17    0.08    0.73
  -1 -10  17    2.10    0.81
   1  10 -16   -1.05    0.85
  -1  10  16   -0.24    0.67
  -1  10  16    1.05    0.61
  -1  10  16    1.26    0.76
  -1 -10  16    0.75    0.78
  -1 -10  16    0.23    0.69
   1 -10 -16    0.76    0.92
   1  10 -15   -0.82    0.66
  -1  10  15    0.41    0.61
  -1  10  15    1.15    0.91
  -1  10  15   -0.50    0.58
   1 -10 -15    0.51    0.67
  -1 -10  15   -0.11    0.59
  -1 -10  15   -0.56    0.47
   1  10 -14    5.75    1.35
  -1  10  14    3.12    1.49
  -1  10  14    4.79    1.18
  -1  10  14    4.54    1.21
  -1 -10  14    3.40    1.01
  -1 -10  14    3.26    0.98
   1 -10 -14    4.32    1.16
   1 -10 -14    3.65    0.65
  -1  10  13    0.84    0.63
  -1  10  13    0.98    0.54
   1  10 -13    0.48    0.87
  -1  10  13    1.28    0.73
  -1 -10  13    1.43    0.73
  -1 -10  13    1.24    0.63
   1 -10 -13    1.70    0.75
   1 -10 -13   -0.08    0.43
   1  10 -12    3.89    1.14
  -1  10  12    2.60    0.99
  -1  10  12    4.82    1.24
  -1  10  12    3.62    0.81
  -1 -10  12    2.54    0.89
   1 -10 -12    2.47    0.56
   1 -10 -12    4.16    1.03
  -1 -10  12    2.88    0.92
   1  10 -11    2.16    0.93
  -1  10  11    2.20    0.87
  -1  10  11    1.23    0.53
  -1  10  11    1.88    0.78
   1 -10 -11    0.53    0.38
  -1 -10  11    2.19    0.65
  -1 -10  11    1.20    0.72
   1 -10 -11    1.59    0.70
  -1  10  10    0.73    0.53
  -1  10  10    0.06    0.57
  -1  10  10    0.63    0.42
   1  10 -10    1.42    0.78
  -1 -10  10    0.39    0.68
  -1 -10  10    0.28    0.45
   1 -10 -10    1.16    0.42
  -1  10   9    0.32    0.42
  -1  10   9    1.25    0.74
  -1  10   9    0.35    0.41
  -1 -10   9    0.59    0.78
  -1 -10   9   -0.15    0.35
   1 -10  -9    0.46    0.31
  -1  10   8    3.88    0.76
  -1  10   8    4.85    1.00
   1  10  -8    4.24    1.03
  -1  10   8    3.39    0.88
   1  10  -8    4.70    0.50
  -1 -10   8    3.08    0.77
   1 -10  -8    3.12    0.65
  -1 -10   8    3.45    0.82
  -1  10   7   29.87    2.09
  -1  10   7   30.55    2.07
  -1  10   7   29.95    1.76
   1  10  -7   30.74    1.21
   1  10  -7   32.16    2.14
  -1 -10   7   31.25    1.90
   1 -10  -7   31.23    1.57
  -1 -10   7   30.27    2.01
  -1  10   6    1.72    0.68
  -1  10   6    2.26    0.57
  -1  10   6    2.06    0.65
   1  10  -6    1.64    0.37
   1  10  -6    2.48    0.77
   1 -10  -6    1.49    0.45
  -1 -10   6    1.39    0.53
  -1 -10   6    1.38    0.51
  -1  10   5    9.85    0.99
   1  10  -5    9.77    1.25
  -1  10   5    9.72    1.18
  -1  10   5    9.61    1.12
   1  10  -5    9.18    0.75
  -1 -10   5   11.14    1.15
   1 -10  -5   10.42    0.93
  -1 -10   5   10.60    1.04
  -1  10   4    6.47    0.81
   1  10  -4    5.56    0.67
  -1  10   4    5.77    0.91
   1  10  -4    5.57    0.98
  -1  10   4    5.89    1.02
  -1 -10   4    6.55    0.81
   1 -10  -4    4.82    0.70
  -1 -10   4    6.36    0.87
  -1  10   3   21.18    1.38
   1  10  -3   18.67    1.49
   1  10  -3   21.22    1.19
  -1  10   3   20.99    1.46
  -1  10   3   20.36    1.52
  -1 -10   3   20.39    1.48
  -1 -10   3   19.31    1.22
  -1 -10   3   19.91    0.92
   1 -10  -3   20.41    1.29
   1  10  -2    3.03    0.57
  -1  10   2    3.05    0.69
  -1  10   2    2.24    0.60
   1  10  -2    3.09    0.77
  -1  10   2    2.80    0.67
   1 -10  -2    2.61    0.57
  -1 -10   2    2.47    0.50
  -1 -10   2    2.92    0.48
  -1 -10   2    2.26    0.60
   1  10  -1    0.21    0.39
  -1  10   1    0.74    0.48
   1  10  -1    0.91    0.38
  -1  10   1    1.42    0.48
  -1  10   1    0.65    0.37
  -1 -10   1    1.30    0.36
   1 -10  -1    0.58    0.38
  -1 -10   1    0.69    0.41
  -1 -10   1    0.32    0.27
   1 -10  -1    0.69    0.27
   1 -10  -1    0.10    0.29
  -1  10   0    0.92    0.35
  -1  10   0    0.59    0.39
   1  10   0    1.18    0.47
  -1  10   0    0.73    0.45
   1  10   0    0.82    0.38
  -1 -10   0    1.26    0.31
   1 -10   0    0.81    0.38
  -1 -10   0    0.73    0.36
  -1 -10   0    0.89    0.41
   1 -10   0    0.54    0.30
   1 -10   0    1.13    0.34
   1  10   1   19.77    1.38
   1  10   1   19.82    1.26
  -1  10  -1   20.45    1.46
  -1  10  -1   19.42    1.32
   1  10   1   19.56    1.58
  -1  10  -1   19.62    1.09
  -1 -10  -1   19.25    1.25
  -1 -10  -1   19.01    0.84
   1 -10   1   20.92    1.14
   1 -10   1   18.84    1.34
   1 -10   1   19.84    1.09
  -1  10  -2   10.32    0.71
  -1  10  -2   10.93    1.18
   1  10   2   10.13    1.02
  -1  10  -2    9.60    0.95
   1  10   2    9.61    1.03
   1 -10   2    9.19    0.98
  -1 -10  -2    9.39    0.88
   1 -10   2   10.11    0.87
   1 -10   2    9.94    0.72
   1  10   3   49.06    2.23
   1  10   3   47.85    2.29
  -1  10  -3   48.38    2.31
  -1  10  -3   50.01    2.00
   1  10   3   48.72    2.17
   1 -10   3   48.98    2.41
  -1 -10  -3   43.67    1.83
   1 -10   3   49.26    2.28
  -1 -10  -3   47.92    2.22
  -1  10  -4    3.17    0.86
   1  10   4    4.48    0.84
   1  10   4    2.57    0.69
   1  10   4    3.55    0.74
  -1  10  -4    3.17    0.61
  -1 -10  -4    3.10    0.57
   1 -10   4    3.29    0.63
  -1 -10  -4    2.93    0.74
   1 -10   4    3.56    0.76
  -1  10  -5    9.13    1.25
   1  10   5   11.57    1.10
   1  10   5    9.58    1.15
   1  10   5   10.76    1.19
  -1  10  -5   10.23    0.90
   1 -10   5   12.63    1.25
  -1 -10  -5    9.43    0.84
   1 -10   5    9.50    1.03
  -1 -10  -5   11.72    1.23
  -1  10  -6    2.58    0.84
   1  10   6    2.84    0.73
  -1  10  -6    2.67    0.56
   1  10   6    2.20    0.62
   1  10   6    1.99    0.66
   1 -10   6    2.96    0.69
  -1 -10  -6    3.21    0.79
  -1 -10  -6    3.39    0.56
   1 -10   6    2.50    0.76
   1  10   7    5.31    0.93
  -1  10  -7    6.57    1.17
   1  10   7    6.56    1.04
  -1  10  -7    4.91    0.69
   1  10   7    6.57    1.17
   1 -10   7    7.76    1.06
   1 -10   7    5.84    1.00
  -1 -10  -7    5.10    1.03
  -1 -10  -7    5.19    0.66
  -1  10  -8    0.62    0.71
   1  10   8    0.60    0.49
  -1  10  -8    0.39    0.34
   1  10   8    0.57    0.43
   1  10   8   -0.09    0.33
   1 -10   8   -0.33    0.35
  -1 -10  -8    0.51    0.48
   1 -10   8   -0.66    0.36
  -1 -10  -8    0.50    0.31
   1  10   9   11.00    1.20
   1  10   9    9.49    1.34
  -1  10  -9   11.22    0.90
   1  10   9   11.39    2.14
  -1 -10  -9    7.66    0.79
  -1 -10  -9    9.85    1.37
   1 -10   9    9.28    1.16
   1  10  10   11.19    1.52
   1  10  10   10.66    1.44
  -1  10 -10   10.49    1.66
  -1  10 -10   10.83    0.89
   1  10  10    9.83    1.26
   1 -10  10   13.81    1.45
  -1 -10 -10   10.70    0.88
   1 -10  10   10.10    1.36
  -1 -10 -10   12.47    1.54
   1  10  11   -0.52    0.44
   1  10  11    0.48    0.59
  -1  10 -11    0.78    0.36
  -1  10 -11   -0.36    0.72
   1  10  11   -0.56    0.33
   1 -10  11   -0.13    0.49
  -1 -10 -11   -0.21    0.35
   1 -10  11    0.44    0.46
  -1 -10 -11    1.16    0.60
   1  10  12    6.71    1.37
   1  10  12    5.68    1.06
  -1  10 -12    5.25    1.26
   1  10  12    6.68    1.43
   1 -10  12    7.05    1.34
  -1 -10 -12    6.35    1.20
  -1 -10 -12    5.20    1.31
   1 -10  12    6.86    1.36
   1  10  13    9.33    1.24
   1  10  13   12.31    1.65
   1  10  13   11.54    1.57
  -1  10 -13    9.39    1.70
   1 -10  13   11.93    1.52
  -1 -10 -13    9.06    1.65
   1 -10  13   11.81    1.49
   1  10  14    1.63    0.84
  -1  10 -14    0.63    1.10
   1  10  14    0.80    0.64
   1  10  14    0.44    0.59
  -1 -10 -14    1.66    0.78
   1 -10  14    1.62    0.81
   1 -10  14    1.25    0.78
  -1  10 -15    0.18    0.89
   1  10  15    0.58    0.63
   1  10  15   -0.16    0.57
   1  10  15   -1.04    0.45
   1 -10  15   -0.99    0.44
   1 -10  15   -0.25    0.59
  -1 -10 -15   -1.09    0.48
   1  10  16    2.10    0.84
  -1  10 -16    1.16    0.97
   1  10  16    0.43    0.72
   1  10  16    0.03    0.66
  -1 -10 -16    1.29    0.90
   1 -10  16    0.28    0.80
   1 -10  16    1.20    0.68
   1  10  17   -0.26    0.74
   1  10  17    0.69    0.69
  -1  10 -17    0.60    1.02
   1  10  17    0.98    0.77
   1 -10  17    0.09    0.77
  -1 -10 -17    0.90    0.86
   1 -10  17    2.58    0.99
   1  10  18    4.09    1.29
  -1  10 -18    5.70    1.57
   1  10  18    7.04    2.03
   1  10  18    6.00    1.50
  -1 -10 -18    5.23    1.60
   1 -10  18    3.03    1.12
   1 -10  18    3.55    1.28
  -1  10 -19    4.16    1.55
   1  10  19    3.31    1.35
   1  10  19    3.64    1.29
   1  10  19    6.82    1.70
  -1 -10 -19    3.29    1.58
   1 -10  19    6.39    1.61
   1 -10  19    2.99    1.27
  -1  10 -20   -0.79    1.19
   1  10  20    0.69    1.04
   1 -10  20   -0.38    0.97
  -1 -10 -20    0.03    1.06
  -1 -10 -20   -0.11    1.11
   1 -10  20   -1.55    0.90
  -1  11  20   -1.69    0.83
  -1  11  20    0.93    0.95
   1  11 -20    0.77    0.95
  -1 -11  20    0.33    0.97
  -1 -11  20    1.32    1.19
   1 -11 -20   -0.02    0.97
  -1  11  19    1.68    1.74
  -1  11  19   -1.55    1.53
   1  11 -19    2.95    1.84
   1 -11 -19    1.03    1.42
  -1 -11  19   -2.48    1.33
   1  11 -18    1.81    1.19
  -1  11  18    1.96    0.98
  -1  11  18   -0.74    0.76
  -1 -11  18    0.87    1.06
  -1 -11  18    1.17    0.93
  -1  11  17    1.60    1.38
  -1  11  17   -0.37    0.69
  -1  11  17    1.20    0.79
   1  11 -17   -0.10    0.95
  -1 -11  17    0.76    0.79
  -1 -11  17    1.71    0.88
   1 -11 -17    0.40    0.93
  -1  11  16    4.87    1.22
  -1  11  16    4.72    1.16
   1  11 -16    4.15    1.26
  -1  11  16    4.60    1.22
  -1 -11  16    4.93    1.20
  -1 -11  16    4.38    1.08
   1 -11 -16    3.29    1.08
  -1  11  15    0.98    0.67
  -1  11  15   -0.42    0.53
   1  11 -15    1.16    0.97
  -1  11  15    0.57    0.72
   1 -11 -15   -0.12    0.69
  -1 -11  15    0.23    0.65
  -1 -11  15    0.15    0.63
  -1  11  14   -0.47    0.53
   1  11 -14    0.17    0.83
  -1  11  14    1.52    0.62
  -1  11  14    0.94    0.73
   1 -11 -14   -0.04    0.61
  -1 -11  14    0.31    0.67
  -1 -11  14    1.22    0.83
   1  11 -13    0.30    0.85
  -1  11  13    1.46    0.86
  -1  11  13    1.01    0.67
  -1  11  13    0.60    0.70
  -1 -11  13   -0.22    0.59
   1 -11 -13    0.28    0.54
  -1 -11  13    0.31    0.51
   1 -11 -13    1.16    0.46
  -1  11  12    3.05    0.90
  -1  11  12    2.39    0.80
   1  11 -12    1.72    1.03
  -1  11  12    4.07    1.12
  -1 -11  12    3.71    1.04
  -1 -11  12    1.55    0.79
   1 -11 -12    2.53    0.99
   1 -11 -12    1.86    0.59
   1  11 -11    0.53    0.77
  -1  11  11   -0.14    0.52
  -1  11  11    0.57    0.70
  -1  11  11   -0.04    0.39
  -1 -11  11    0.72    0.72
   1 -11 -11    1.74    0.47
   1 -11 -11   -0.10    0.49
  -1 -11  11    0.02    0.56
  -1  11  10    1.92    0.63
   1  11 -10    1.01    0.83
  -1  11  10    1.85    0.77
   1 -11 -10    1.97    0.52
  -1 -11  10    1.56    0.64
  -1 -11  10    1.50    0.74
   1 -11 -10    1.57    0.76
   1  11  -9    0.17    0.68
  -1  11   9    0.68    0.50
  -1  11   9   -0.41    0.36
  -1  11   9    0.10    0.39
   1 -11  -9    0.16    0.51
   1 -11  -9   -0.06    0.37
  -1 -11   9    0.30    0.43
  -1  11   8    7.15    1.38
   1  11  -8    6.01    1.23
  -1  11   8    5.14    0.94
   1  11  -8    5.25    0.56
  -1  11   8    4.30    1.04
  -1 -11   8    4.12    0.87
   1 -11  -8    4.27    0.97
  -1 -11   8    4.43    0.94
  -1  11   7    3.75    0.84
  -1  11   7    4.00    0.90
   1  11  -7    1.82    0.95
   1  11  -7    2.98    0.48
  -1  11   7    5.47    0.84
   1 -11  -7    4.21    0.72
  -1 -11   7    2.19    0.73
  -1 -11   7    1.89    0.62
   1 -11  -7    2.97    0.79
  -1  11   6    1.06    0.55
  -1  11   6    2.11    0.67
  -1  11   6    1.22    0.55
   1  11  -6    2.71    0.89
   1  11  -6    2.14    0.42
  -1 -11   6    0.74    0.45
  -1 -11   6    2.43    0.71
   1 -11  -6    1.99    0.53
   1  11  -5    8.44    1.28
   1  11  -5    7.37    0.72
  -1  11   5    8.84    0.99
  -1  11   5    7.67    1.05
  -1  11   5    7.94    1.10
  -1 -11   5    9.54    1.03
   1 -11  -5    8.89    0.89
  -1 -11   5    7.97    1.04
   1 -11  -5    9.12    1.12
  -1  11   4    8.57    0.97
   1  11  -4    8.09    0.79
  -1  11   4   10.36    1.23
   1  11  -4    7.14    1.16
  -1  11   4    7.25    1.17
  -1 -11   4    8.55    0.95
   1 -11  -4    8.99    0.97
   1 -11  -4   10.05    1.10
  -1 -11   4    8.46    1.08
   1  11  -3    8.04    0.85
   1  11  -3   13.88    1.34
  -1  11   3   10.23    1.06
  -1  11   3   10.13    1.18
  -1  11   3   11.18    1.16
   1 -11  -3   10.72    1.11
   1 -11  -3    9.70    0.97
  -1 -11   3   12.95    1.27
  -1 -11   3    8.20    0.66
  -1 -11   3   10.07    0.98
  -1  11   2   11.85    1.14
   1  11  -2   11.87    1.02
   1  11  -2   11.79    1.23
  -1  11   2   12.44    1.23
  -1  11   2   11.02    1.07
   1 -11  -2   11.53    1.07
  -1 -11   2   12.16    0.82
   1 -11  -2   12.58    0.68
  -1 -11   2   13.28    0.99
   1 -11  -2   12.60    1.11
  -1 -11   2   11.89    1.18
   1  11  -1    7.29    1.04
  -1  11   1    7.71    0.96
  -1  11   1    9.08    1.13
  -1  11   1    8.02    1.00
  -1 -11   1    8.57    0.97
  -1 -11   1    7.67    0.75
   1 -11  -1    7.47    0.99
   1 -11  -1    8.57    0.94
  -1 -11   1    7.63    0.70
   1 -11  -1    6.85    0.63
   1  11   0   25.14    1.57
  -1  11   0   26.10    1.66
  -1  11   0   23.49    1.58
  -1  11   0   25.62    1.39
   1  11   0   23.80    1.64
   1 -11   0   25.57    1.60
   1 -11   0   24.23    1.37
  -1 -11   0   24.37    1.12
  -1 -11   0   25.88    1.59
  -1 -11   0   23.69    1.37
   1 -11   0   26.44    1.22
   1  11   1    0.87    0.47
  -1  11  -1    1.96    0.43
   1  11   1    1.12    0.48
  -1  11  -1    1.44    0.51
  -1  11  -1    1.15    0.59
  -1 -11  -1    1.46    0.31
   1 -11   1    1.42    0.40
  -1 -11  -1    1.55    0.52
   1 -11   1    1.18    0.48
  -1 -11  -1    3.37    1.08
   1 -11   1    1.12    0.38
  -1  11  -2   21.15    1.61
   1  11   2   22.17    1.52
   1  11   2   22.13    1.46
   1  11   2   20.00    1.50
  -1  11  -2   18.82    1.35
   1 -11   2   19.64    1.48
  -1 -11  -2   19.84    1.35
   1 -11   2   19.33    1.23
   1 -11   2   20.19    1.07
  -1 -11  -2   21.12    1.42
   1  11   3    0.02    0.30
   1  11   3    0.44    0.37
  -1  11  -3    0.71    0.58
  -1 -11  -3    0.17    0.36
  -1 -11  -3    0.73    0.33
   1 -11   3    0.39    0.25
   1 -11   3    0.45    0.35
   1 -11   3    0.34    0.38
   1  11   4    2.38    0.65
  -1  11  -4    2.30    0.78
   1  11   4    1.74    0.60
   1  11   4    1.31    0.54
  -1  11  -4    2.60    0.56
  -1 -11  -4    1.39    0.49
  -1 -11  -4    1.27    0.58
   1 -11   4    2.04    0.64
   1 -11   4    2.08    0.58
   1  11   5    8.77    1.07
   1  11   5    8.15    1.02
  -1  11  -5    7.50    1.26
   1  11   5    9.15    1.19
  -1  11  -5    7.83    0.86
   1 -11   5    7.57    1.22
   1 -11   5   10.20    1.07
  -1 -11  -5    8.66    1.12
  -1 -11  -5    8.43    0.95
   1  11   6   12.98    1.30
   1  11   6   13.80    1.46
   1  11   6   14.29    1.41
  -1  11  -6   15.11    1.07
  -1  11  -6   14.08    1.58
   1 -11   6   13.77    1.28
   1 -11   6   13.19    1.35
  -1 -11  -6   11.17    1.33
  -1  11  -7    8.21    1.52
  -1  11  -7    7.18    0.80
   1  11   7    7.77    1.07
   1  11   7    7.65    1.36
   1  11   7    7.90    1.14
   1 -11   7    7.78    1.15
  -1 -11  -7    8.38    1.21
   1 -11   7    8.18    1.07
   1  11   8    1.77    1.20
   1  11   8    2.50    0.70
   1  11   8    2.71    1.02
  -1  11  -8    2.15    0.95
  -1  11  -8    1.83    0.50
   1 -11   8    1.95    0.72
  -1 -11  -8    1.77    1.08
   1 -11   8    1.19    0.55
  -1  11  -9    0.83    0.78
   1  11   9    0.95    0.50
   1  11   9    0.74    0.54
  -1  11  -9    0.64    0.35
   1  11   9    0.86    0.61
   1 -11   9    1.44    0.62
   1 -11   9    0.87    0.59
  -1 -11  -9    0.22    0.65
  -1 -11  -9    0.23    0.63
   1  11  10    0.02    0.46
  -1  11 -10   -0.61    0.32
   1  11  10    0.72    0.47
  -1  11 -10    0.43    0.77
   1  11  10    0.56    0.38
   1 -11  10    0.71    0.54
  -1 -11 -10   -0.06    0.60
   1 -11  10    0.45    0.56
  -1 -11 -10   -0.59    0.27
   1  11  11    3.72    1.01
   1  11  11    2.71    1.00
  -1  11 -11    2.90    1.01
  -1 -11 -11    1.55    0.79
  -1 -11 -11    2.63    0.56
   1 -11  11    3.09    0.91
   1 -11  11    3.46    1.03
   1  11  12   13.57    1.77
   1  11  12   15.39    1.89
  -1  11 -12   13.33    1.95
   1  11  12   14.63    1.57
   1 -11  12   18.67    1.85
  -1 -11 -12   14.73    1.80
   1 -11  12   15.46    1.78
   1  11  13    7.33    1.54
   1  11  13    7.45    1.49
  -1  11 -13    5.26    1.42
   1  11  13    2.86    0.89
   1 -11  13    4.96    1.23
  -1 -11 -13    5.31    1.20
   1 -11  13    4.90    1.09
   1  11  14    7.34    1.57
  -1  11 -14    5.34    1.46
   1  11  14    8.23    1.58
   1  11  14    6.37    1.24
   1 -11  14    6.52    1.42
  -1 -11 -14    6.61    1.50
   1 -11  14    3.79    1.05
   1  11  15   -0.81    0.56
   1  11  15   -0.85    0.60
   1  11  15   -0.08    0.58
  -1 -11 -15   -0.35    0.79
   1 -11  15    0.06    0.50
   1 -11  15    0.34    0.67
   1  11  16    2.05    0.85
   1  11  16    0.93    0.79
   1  11  16    1.97    0.92
  -1  11 -16   -0.20    0.97
   1 -11  16    1.19    0.80
   1 -11  16    0.95    0.82
  -1 -11 -16    1.05    0.85
   1  11  17    1.75    0.97
   1  11  17    2.92    1.03
   1  11  17    1.84    0.97
  -1  11 -17    1.66    1.07
   1 -11  17    2.79    1.07
   1 -11  17    4.33    1.38
  -1 -11 -17    1.76    1.20
   1  11  18    0.52    1.01
   1  11  18   -0.19    0.80
   1  11  18    0.84    1.03
  -1  11 -18    2.21    1.24
   1 -11  18    0.91    0.98
  -1 -11 -18   -0.38    0.97
   1 -11  18    0.14    0.73
  -1  11 -19   -1.34    1.65
   1  11  19    1.56    0.98
   1 -11  19    0.90    1.10
  -1 -11 -19   -0.01    1.03
  -1  11 -20   -0.42    1.35
  -1 -11 -20   -0.12    1.17
   1 -11  20   -1.17    1.05
   1 -11  20    0.06    1.14
   1  12 -19    0.29    1.22
  -1  12  19   -0.22    0.99
  -1  12  19    0.86    1.04
   1  12 -19    0.72    1.02
  -1 -12  19    0.01    0.95
   1 -12 -19    1.42    1.24
  -1 -12  19    0.92    1.03
  -1  12  18   -2.10    1.68
   1  12 -18   -0.64    1.47
  -1  12  18    2.41    1.44
  -1  12  17    1.31    1.07
  -1  12  17   -0.32    0.84
   1  12 -17    0.91    1.30
  -1 -12  17   -1.11    0.79
   1 -12 -17    0.49    1.19
  -1 -12  17    0.49    0.90
  -1  12  16    0.28    1.06
  -1  12  16    0.55    0.82
   1  12 -16   -0.09    1.04
  -1  12  16    1.26    0.86
  -1 -12  16    0.31    0.89
  -1 -12  16    0.89    0.87
   1 -12 -16    0.45    0.85
   1  12 -15    1.77    1.18
  -1  12  15   -0.05    0.79
  -1  12  15    1.96    0.80
   1 -12 -15    1.12    0.79
  -1 -12  15    1.29    0.78
  -1 -12  15   -0.30    0.66
   1  12 -14    3.17    1.28
  -1  12  14    2.68    1.02
  -1  12  14    4.42    1.36
  -1  12  14    1.72    0.91
  -1 -12  14    4.42    1.26
   1 -12 -14    1.49    0.97
  -1 -12  14    1.96    0.97
  -1  12  13    1.95    0.87
  -1  12  13    1.63    0.72
  -1  12  13    2.73    1.01
   1  12 -13    1.65    1.10
  -1 -12  13    2.86    1.06
  -1 -12  13    1.81    0.84
   1 -12 -13    1.70    0.79
  -1  12  12    0.95    0.69
  -1  12  12    2.50    0.76
   1  12 -12    2.27    1.03
  -1  12  12    2.07    0.90
   1 -12 -12    1.06    0.50
  -1 -12  12    1.21    0.78
  -1 -12  12    0.15    0.69
   1 -12 -12    1.31    0.78
   1  12 -11    0.30    0.81
  -1  12  11    0.35    0.62
  -1  12  11    0.88    0.67
  -1 -12  11   -0.40    0.45
  -1 -12  11   -0.62    0.39
   1 -12 -11   -0.08    0.56
   1 -12 -11    0.49    0.36
  -1  12  10    0.91    0.60
  -1  12  10    1.22    0.74
   1  12 -10    2.87    1.11
  -1  12  10    0.97    0.66
   1 -12 -10    2.55    0.91
   1 -12 -10    2.59    0.55
  -1 -12  10    2.41    0.87
  -1 -12  10    1.68    0.72
  -1  12   9   16.49    1.54
   1  12  -9   22.62    2.23
  -1  12   9   17.76    1.82
  -1  12   9   21.10    2.03
  -1 -12   9   16.45    1.73
   1 -12  -9   17.06    1.27
   1 -12  -9   21.33    2.00
  -1 -12   9   18.57    1.72
  -1  12   8   10.17    1.22
   1  12  -8    8.80    1.58
  -1  12   8   11.44    1.52
  -1  12   8    8.83    1.34
   1 -12  -8    7.51    1.34
   1 -12  -8    9.08    1.00
  -1 -12   8    9.40    1.38
   1  12  -7    3.60    1.05
  -1  12   7    1.72    0.78
   1  12  -7    3.16    0.53
  -1  12   7    2.95    0.77
  -1 -12   7    2.63    0.84
   1 -12  -7    3.24    0.63
  -1 -12   7    2.35    0.74
   1  12  -6    0.80    0.33
  -1  12   6   -0.11    0.40
   1  12  -6    0.44    0.61
  -1  12   6   -0.95    0.45
  -1  12   6    0.33    0.42
   1 -12  -6    0.34    0.38
  -1 -12   6    0.77    0.51
   1 -12  -6    0.47    0.54
  -1  12   5    0.42    0.38
   1  12  -5    0.41    0.28
  -1  12   5    0.34    0.40
  -1  12   5    0.23    0.36
  -1 -12   5   -0.09    0.39
   1 -12  -5   -0.23    0.29
  -1 -12   5   -0.65    0.36
   1 -12  -5   -0.14    0.36
  -1  12   4   -0.29    0.34
   1  12  -4    0.23    0.28
   1  12  -4    0.70    0.61
  -1  12   4    0.74    0.43
  -1  12   4    0.68    0.44
  -1 -12   4    0.62    0.43
   1 -12  -4    0.48    0.37
  -1 -12   4    0.64    0.39
   1 -12  -4    0.09    0.38
   1  12  -3    0.42    0.52
  -1  12   3    0.06    0.37
  -1  12   3    0.73    0.39
   1  12  -3   -0.68    0.42
  -1  12   3   -0.20    0.39
   1 -12  -3   -0.55    0.32
   1 -12  -3   -0.29    0.30
  -1 -12   3   -0.17    0.25
  -1 -12   3   -0.28    0.30
  -1 -12   3    0.59    0.43
  -1  12   2   -0.44    0.32
   1  12  -2   -0.35    0.29
  -1  12   2   -0.45    0.40
  -1  12   2    0.01    0.40
   1  12  -2    0.45    0.54
  -1 -12   2    0.61    0.45
   1 -12  -2   -0.35    0.28
  -1 -12   2   -0.28    0.25
   1 -12  -2    0.77    0.22
   1 -12  -2    0.24    0.38
  -1  12   1    5.45    0.99
  -1  12   1    4.83    0.90
   1  12  -1    6.50    1.14
  -1  12   1    4.91    0.81
   1  12  -1    5.23    0.81
   1 -12  -1    3.52    0.50
  -1 -12   1    4.97    0.86
  -1 -12   1    3.94    0.65
  -1 -12   1    5.12    0.65
   1 -12  -1    4.63    0.81
  -1  12   0    1.16    0.59
   1  12   0    1.78    0.54
   1  12   0    0.96    0.49
  -1  12   0    1.15    0.53
  -1  12   0    1.26    0.41
  -1 -12   0    0.68    0.48
  -1 -12   0    1.39    0.37
   1 -12   0    1.26    0.42
   1 -12   0    1.26    0.52
   1 -12   0    1.75    0.42
   1  12   1   25.84    1.74
   1  12   1   26.98    1.78
  -1  12  -1   30.06    1.90
   1  12   1   23.87    0.97
  -1  12  -1   26.85    1.70
  -1 -12  -1   25.43    1.56
   1 -12   1   26.80    1.76
  -1 -12  -1   26.91    1.69
  -1 -12  -1   26.40    1.04
   1 -12   1   25.91    1.37
   1 -12   1   25.60    1.35
   1  12   2    6.92    1.02
  -1  12  -2    9.40    1.21
   1  12   2    7.02    1.00
  -1  12  -2    7.76    1.00
   1  12   2    8.57    0.98
   1 -12   2    7.93    0.85
  -1 -12  -2    7.40    1.00
   1 -12   2    6.65    0.99
  -1 -12  -2    8.17    0.96
   1 -12   2    7.56    0.72
  -1  12  -3    7.08    0.93
   1  12   3    7.17    1.01
   1  12   3    7.95    1.05
   1  12   3    6.68    1.00
  -1  12  -3    8.46    1.21
   1 -12   3    6.82    0.87
   1 -12   3    7.39    0.63
  -1 -12  -3    7.72    1.01
  -1 -12  -3    7.34    0.89
   1 -12   3   10.04    1.15
  -1  12  -4   14.39    1.18
   1  12   4   14.50    1.36
   1  12   4   15.71    1.48
   1  12   4   13.42    1.38
  -1  12  -4   17.12    1.66
  -1 -12  -4   15.74    1.20
  -1 -12  -4   15.10    1.46
   1 -12   4   17.45    1.54
   1 -12   4   15.80    1.28
  -1  12  -5    0.13    0.38
   1  12   5   -0.25    0.32
   1  12   5    0.09    0.35
  -1  12  -5   -0.06    0.64
   1  12   5    0.80    0.39
  -1 -12  -5   -0.13    0.27
   1 -12   5    0.55    0.44
   1 -12   5    0.25    0.39
  -1 -12  -5    0.44    0.46
   1  12   6    0.24    0.38
   1  12   6    0.81    0.45
   1  12   6   -0.54    0.33
  -1  12  -6    0.42    0.63
   1 -12   6   -0.22    0.33
  -1 -12  -6    0.38    0.31
   1 -12   6    0.89    0.50
  -1 -12  -6    0.33    0.46
   1  12   7   -0.27    0.57
  -1  12  -7    0.61    0.70
   1  12   7   -0.27    0.33
  -1  12  -7   -0.07    0.33
   1  12   7    0.31    0.35
   1 -12   7   -0.14    0.40
  -1 -12  -7    0.42    0.31
   1 -12   7    0.78    0.44
   1  12   8   11.30    1.51
   1  12   8   11.69    1.34
  -1  12  -8   12.13    1.71
   1  12   8   12.23    1.44
  -1  12  -8   10.32    0.95
   1 -12   8   10.75    1.44
  -1 -12  -8   12.94    1.04
   1 -12   8   11.32    1.44
  -1 -12  -8   11.33    1.52
   1  12   9    5.62    1.14
  -1  12  -9    7.55    0.81
   1  12   9    5.51    1.24
  -1  12  -9    5.12    1.29
   1 -12   9    5.35    1.13
  -1 -12  -9    5.94    1.31
   1 -12   9    5.88    1.17
  -1 -12  -9    5.72    0.78
   1  12  10    9.90    1.34
   1  12  10   12.00    1.61
   1  12  10    9.28    1.57
  -1  12 -10    9.75    1.69
   1 -12  10    9.02    1.62
  -1 -12 -10    9.81    1.55
   1 -12  10   11.35    1.41
  -1 -12 -10    8.89    0.92
   1  12  11   -0.25    0.45
  -1  12 -11    0.85    0.90
   1  12  11    1.02    0.69
   1  12  11    0.73    0.59
   1 -12  11    0.66    0.58
   1 -12  11   -0.67    0.51
  -1 -12 -11    0.32    0.62
   1  12  12    3.32    0.97
   1  12  12    3.14    1.08
   1  12  12    3.96    1.17
  -1  12 -12    3.59    1.30
  -1 -12 -12    3.20    1.10
   1 -12  12    6.26    1.34
   1 -12  12    2.91    0.94
   1  12  13    4.03    1.27
  -1  12 -13    4.17    1.55
   1  12  13    1.87    0.82
   1  12  13    2.93    0.99
   1 -12  13    3.67    1.20
   1 -12  13    4.31    1.16
  -1 -12 -13    3.33    1.12
  -1  12 -14   -1.04    0.77
   1  12  14    0.59    0.63
   1  12  14    0.53    0.60
   1  12  14    0.19    0.67
   1 -12  14   -0.68    0.68
   1 -12  14    1.60    0.84
  -1 -12 -14    1.32    0.96
  -1  12 -15    0.70    0.99
   1  12  15    0.79    0.83
   1  12  15    0.26    0.77
   1  12  15    0.87    0.76
   1 -12  15    0.45    0.65
   1 -12  15   -0.08    0.76
  -1 -12 -15    0.68    0.85
  -1  12 -16    1.54    1.11
   1  12  16    2.36    1.05
   1  12  16    2.24    1.00
   1  12  16    1.18    1.00
  -1 -12 -16    3.04    1.27
   1 -12  16    2.39    0.97
   1 -12  16    3.18    1.17
   1  12  17    0.37    0.86
   1  12  17    0.32    1.07
  -1  12 -17    0.74    1.15
   1  12  17    0.84    0.89
   1 -12  17    0.88    0.98
  -1 -12 -17   -1.48    1.06
   1 -12  17    1.40    0.98
  -1  12 -18   -1.77    1.82
  -1 -12 -18   -0.73    1.67
   1  12  19    1.52    0.93
  -1  12 -19   -2.07    1.15
   1 -12  19    0.24    1.06
   1 -12  19    0.10    1.02
  -1 -12 -19    0.14    1.14
   1  13 -18    1.63    1.58
  -1  13  18    2.36    1.31
   1  13 -18    1.38    0.94
   1 -13 -18    4.09    1.56
  -1 -13  18    1.56    1.12
  -1 -13  18   -1.29    0.96
   1  13 -17    0.54    1.38
  -1  13  17    1.57    1.68
  -1 -13  17    1.75    1.29
   1  13 -16   -0.96    0.99
  -1  13  16    0.79    1.02
  -1  13  16    3.14    1.11
  -1 -13  16    1.68    1.12
   1 -13 -16    0.77    0.97
  -1 -13  16   -0.49    0.84
   1  13 -15    1.23    1.15
  -1  13  15    0.78    0.84
  -1  13  15    1.25    1.07
  -1  13  15    0.74    0.86
   1 -13 -15   -0.10    0.78
  -1 -13  15    0.38    0.87
  -1 -13  15    1.68    0.89
   1  13 -14    1.44    1.10
  -1  13  14    1.01    0.82
  -1  13  14    0.81    0.89
  -1  13  14   -0.20    0.87
  -1 -13  14    1.28    0.85
  -1 -13  14    0.75    0.77
   1 -13 -14    1.92    0.86
  -1  13  13    8.21    1.72
   1  13 -13    6.18    1.56
  -1  13  13    5.21    1.22
  -1  13  13    3.67    0.97
   1 -13 -13    6.29    1.50
  -1 -13  13    5.14    1.32
  -1 -13  13    4.21    1.35
  -1  13  12    1.37    0.91
  -1  13  12    3.14    0.82
  -1  13  12    3.93    2.01
   1 -13 -12    3.67    1.16
  -1 -13  12    3.18    1.00
  -1  13  11    0.49    0.57
   1  13 -11   -0.60    0.84
  -1  13  11   -0.27    0.58
  -1  13  11   -0.25    0.53
  -1 -13  11   -0.25    0.58
   1 -13 -11    0.15    0.44
  -1 -13  11    0.66    0.65
   1 -13 -11    0.62    0.68
  -1  13  10    5.77    1.11
  -1  13  10    5.91    1.36
   1  13 -10    5.60    1.38
  -1  13  10    5.41    1.37
  -1 -13  10    6.29    1.27
  -1 -13  10    5.74    1.32
   1 -13 -10    6.08    1.36
   1 -13 -10    4.82    0.78
  -1  13   9    8.35    1.62
  -1  13   9    7.91    1.48
  -1  13   9    7.82    1.51
   1  13  -9    9.03    1.57
   1 -13  -9    9.33    1.49
  -1 -13   9    9.12    1.34
   1 -13  -9    7.50    0.98
  -1 -13   9   10.01    1.49
   1  13  -8   26.76    2.36
  -1  13   8   29.68    2.41
  -1  13   8   24.57    2.12
  -1  13   8   26.63    2.22
  -1 -13   8   27.10    2.03
  -1 -13   8   27.82    2.21
   1 -13  -8   27.48    2.27
   1 -13  -8   25.83    1.65
  -1  13   7    0.63    0.54
  -1  13   7    1.28    0.68
  -1  13   7    1.07    0.51
   1  13  -7    1.80    0.87
   1 -13  -7    1.30    0.63
   1 -13  -7    0.70    0.53
  -1 -13   7    0.94    0.58
   1  13  -6    7.81    1.47
  -1  13   6    8.42    1.25
  -1  13   6    8.57    1.27
  -1  13   6    7.61    1.24
   1  13  -6    6.15    0.76
  -1 -13   6    7.19    1.26
   1 -13  -6    5.69    1.37
   1 -13  -6    7.19    0.92
  -1 -13   6    7.48    1.15
  -1  13   5    2.70    0.86
   1  13  -5    1.37    0.77
   1  13  -5    1.18    0.45
  -1  13   5    1.55    0.73
  -1  13   5    1.05    0.61
   1 -13  -5    2.49    0.81
  -1 -13   5    1.20    0.54
  -1 -13   5    1.15    0.61
   1 -13  -5    1.64    0.52
  -1  13   4    2.88    0.76
   1  13  -4    0.84    0.49
  -1  13   4    1.30    0.56
  -1  13   4    1.71    0.61
   1  13  -4    1.08    0.72
  -1 -13   4    0.61    0.44
   1 -13  -4    1.99    0.67
   1 -13  -4    1.24    0.51
   1  13  -3    9.60    0.98
  -1  13   3    9.72    1.22
   1  13  -3   11.77    1.43
  -1  13   3    8.52    1.19
  -1  13   3   11.30    1.18
  -1 -13   3    7.85    0.77
  -1 -13   3   10.38    1.24
  -1 -13   3   11.00    1.03
   1 -13  -3   10.55    1.24
   1 -13  -3   10.72    1.17
  -1  13   2    0.17    0.45
   1  13  -2   -0.25    0.55
   1  13  -2    0.08    0.43
  -1  13   2    0.47    0.45
  -1  13   2   -0.51    0.30
   1 -13  -2   -0.12    0.38
  -1 -13   2    0.14    0.39
  -1 -13   2    0.38    0.50
   1 -13  -2   -0.41    0.31
  -1  13   1    0.43    0.28
  -1  13   1   -0.22    0.38
  -1  13   1   -0.19    0.40
   1  13  -1   -0.03    0.35
  -1 -13   1   -0.47    0.43
  -1 -13   1    0.34    0.36
  -1 -13   1    0.00    0.29
   1 -13  -1    0.36    0.27
   1 -13  -1   -0.32    0.35
   1 -13  -1    0.05    0.32
   1  13   0    0.35    0.45
   1  13   0    0.28    0.37
  -1  13   0    1.19    0.58
  -1  13   0    1.13    0.51
  -1 -13   0    0.70    0.33
   1 -13   0    0.46    0.30
  -1 -13   0    0.37    0.39
   1 -13   0    0.23    0.44
  -1 -13   0    0.45    0.46
   1 -13   0    1.17    0.40
  -1  13  -1    4.27    0.87
   1  13   1    4.14    0.88
   1  13   1    4.21    0.95
  -1  13  -1    3.08    0.89
  -1 -13  -1    3.65    0.82
  -1 -13  -1    2.70    0.65
   1 -13   1    3.64    0.89
   1 -13   1    3.21    0.59
   1  13   2   -0.21    0.36
   1  13   2   -0.30    0.34
  -1  13  -2    0.93    0.69
  -1  13  -2   -0.23    0.35
   1 -13   2    0.10    0.35
   1 -13   2    0.42    0.40
  -1 -13  -2    0.15    0.38
  -1 -13  -2   -0.28    0.40
   1 -13   2    0.06    0.31
  -1  13  -3    3.96    0.80
   1  13   3    7.05    0.97
   1  13   3    7.20    1.18
  -1  13  -3    6.23    1.20
   1  13   3    5.79    1.11
  -1 -13  -3    6.54    0.88
  -1 -13  -3    4.74    0.91
   1 -13   3    5.52    0.81
   1  13   4    6.08    1.12
  -1  13  -4    8.12    1.37
   1  13   4    6.79    1.17
   1  13   4    6.18    1.17
  -1  13  -4    7.86    0.99
   1 -13   4    5.69    1.09
  -1 -13  -4    7.67    1.15
   1 -13   4    6.07    0.84
  -1 -13  -4    7.30    0.91
  -1  13  -5    8.26    1.38
   1  13   5    9.30    1.74
  -1  13  -5    5.84    0.93
   1  13   5    7.40    1.44
   1  13   5    9.37    1.25
   1 -13   5    7.03    1.00
   1 -13   5    8.27    1.39
  -1 -13  -5    5.49    1.07
  -1 -13  -5    8.11    0.95
   1  13   6    0.30    0.47
   1  13   6    0.70    0.53
  -1  13  -6    0.71    0.79
   1  13   6    0.43    0.83
  -1  13  -6    0.35    0.43
   1 -13   6    0.88    0.52
   1 -13   6   -0.06    0.48
  -1 -13  -6    1.44    0.44
  -1 -13  -6    0.43    0.51
   1  13   7    2.28    0.85
  -1  13  -7    1.67    0.56
   1  13   7    2.09    0.76
   1  13   7    2.34    0.75
  -1  13  -7    2.73    1.10
  -1 -13  -7    0.72    0.69
   1 -13   7    2.98    0.79
   1 -13   7    2.67    0.81
  -1 -13  -7    2.40    0.58
   1  13   8    5.01    1.11
   1  13   8    5.55    1.18
  -1  13  -8    3.16    1.12
   1  13   8    4.83    1.13
   1 -13   8    3.77    0.99
   1 -13   8    3.14    0.94
  -1 -13  -8    4.39    0.75
  -1 -13  -8    3.09    0.92
   1  13   9    1.83    0.75
   1  13   9   -0.34    0.62
   1  13   9    2.02    0.81
  -1  13  -9    1.94    0.91
   1 -13   9    0.75    0.64
   1 -13   9    0.47    0.62
  -1 -13  -9    0.82    0.45
  -1 -13  -9    0.17    0.69
  -1  13 -10   -0.06    0.84
   1  13  10   -0.13    0.49
   1  13  10   -0.35    0.55
   1  13  10   -0.68    0.44
   1 -13  10    0.85    0.56
   1 -13  10   -0.30    0.48
  -1 -13 -10   -0.10    0.56
  -1  13 -11    8.57    1.71
   1  13  11    9.70    1.78
   1  13  11   10.49    1.45
   1  13  11    7.81    1.50
   1 -13  11    7.02    1.45
  -1 -13 -11    5.77    1.32
   1 -13  11    7.95    1.43
   1  13  12    0.13    0.59
   1  13  12    0.53    0.72
  -1 -13 -12    2.51    1.07
   1 -13  12    1.43    0.82
   1  13  13    2.12    0.84
   1  13  13    1.14    0.71
   1  13  13    2.77    0.90
  -1  13 -13    1.09    1.03
  -1 -13 -13    0.22    0.81
   1 -13  13    1.45    0.83
   1 -13  13    0.70    0.73
   1  13  14    8.30    1.72
  -1  13 -14    6.53    1.64
   1  13  14    7.47    1.54
   1  13  14    4.94    1.12
   1 -13  14    5.42    1.31
  -1 -13 -14    6.21    1.50
   1 -13  14    6.71    1.48
   1  13  15    0.76    0.73
   1  13  15    0.72    1.02
  -1  13 -15    0.48    1.10
   1  13  15    0.44    0.73
   1 -13  15    1.31    0.85
   1 -13  15    0.11    0.81
  -1 -13 -15    0.24    0.95
   1  13  16   -1.83    0.82
   1  13  16    0.70    1.07
   1  13  16    0.12    0.86
  -1  13 -16    0.10    1.22
  -1 -13 -16    1.24    1.20
   1 -13  16    0.98    0.87
   1 -13  16    1.12    0.88
  -1 -13 -17    2.42    1.90
  -1  13 -18    7.31    1.95
   1  13  18    3.50    1.43
   1 -13  18    6.44    1.79
   1 -13  18    6.32    1.70
  -1 -13 -18    4.60    1.83
   1  14 -17   -0.04    0.83
  -1  14  17   -0.36    0.82
   1  14 -17    0.85    1.16
  -1  14  17   -0.78    0.83
  -1 -14  17    1.72    1.13
  -1 -14  17   -1.06    0.85
  -1  14  16    0.87    1.97
  -1  14  16    0.54    1.38
  -1 -14  16    3.17    1.74
  -1  14  15    1.57    1.10
  -1  14  15   -0.12    0.91
   1  14 -15   -0.34    1.08
  -1 -14  15    2.79    1.28
  -1 -14  15    0.43    0.97
   1 -14 -15    2.71    1.26
   1  14 -14    0.68    1.15
  -1  14  14    1.07    0.81
  -1  14  14   -0.86    0.96
  -1  14  14    1.37    1.07
   1 -14 -14    0.65    0.90
  -1 -14  14    1.29    1.12
  -1 -14  14    0.61    0.83
  -1  14  13   -0.07    0.86
   1  14 -13    1.06    1.04
  -1  14  13    2.21    0.89
  -1  14  13    1.45    0.85
   1 -14 -13   -1.38    0.66
  -1 -14  13   -0.32    0.74
  -1 -14  13    0.20    0.61
   1  14 -12   -1.01    0.79
  -1  14  12   -0.91    0.58
  -1  14  12   -0.37    0.57
  -1  14  12    0.54    0.73
  -1 -14  12    0.16    0.54
  -1 -14  12    0.91    0.69
   1 -14 -12    0.00    0.62
  -1  14  11    2.53    0.82
  -1  14  11   -1.02    0.96
  -1  14  11    1.44    0.68
   1  14 -11    1.30    0.95
  -1 -14  11   -0.22    0.58
  -1 -14  11   -0.07    0.56
  -1  14  10    1.05    0.71
  -1  14  10    1.40    0.89
   1  14 -10    2.14    1.08
  -1  14  10    2.37    0.94
   1 -14 -10    2.96    0.62
  -1 -14  10    1.57    0.93
   1 -14 -10    1.84    0.84
  -1 -14  10    1.80    0.92
  -1  14   9    0.01    0.46
   1  14  -9   -0.17    0.78
  -1  14   9   -0.09    0.59
  -1  14   9    0.40    0.56
  -1 -14   9    0.91    0.75
  -1 -14   9   -0.58    0.50
   1 -14  -9    0.17    0.44
  -1  14   8    1.36    0.67
   1  14  -8    0.24    0.83
  -1  14   8    0.12    0.54
  -1  14   8    0.68    0.72
   1 -14  -8    1.67    0.56
  -1 -14   8    0.75    0.68
   1 -14  -8    0.80    0.67
  -1 -14   8   -0.43    0.51
  -1  14   7    0.60    0.47
   1  14  -7    0.38    0.65
  -1  14   7   -0.51    0.42
  -1 -14   7   -0.08    0.53
  -1 -14   7    0.09    0.60
   1 -14  -7    0.42    0.57
  -1  14   6   23.32    1.83
  -1  14   6   21.77    2.08
   1  14  -6   21.53    2.06
  -1  14   6   20.96    1.85
   1 -14  -6   21.05    1.56
  -1 -14   6   19.94    1.90
   1 -14  -6   17.11    1.84
   1  14  -5    0.06    0.64
  -1  14   5    0.73    0.48
  -1  14   5    0.09    0.48
  -1  14   5    0.47    0.51
   1  14  -5    0.28    0.36
  -1 -14   5   -0.25    0.44
  -1 -14   5    0.75    0.63
   1 -14  -5    0.20    0.56
   1 -14  -5    0.60    0.48
  -1  14   4    9.42    1.36
   1  14  -4    8.18    1.48
  -1  14   4    8.82    1.19
  -1  14   4    8.01    1.17
   1  14  -4    8.67    0.95
  -1 -14   4    8.76    1.05
   1 -14  -4    9.35    1.07
   1 -14  -4    7.69    1.19
  -1 -14   4    7.85    1.37
  -1  14   3    1.61    0.67
   1  14  -3    0.99    0.52
  -1  14   3    0.80    0.56
   1  14  -3    1.23    0.77
  -1  14   3    1.59    0.63
   1 -14  -3    0.75    0.62
  -1 -14   3    1.53    0.61
  -1 -14   3    2.23    0.56
   1 -14  -3    1.25    0.51
  -1  14   2    0.49    0.61
  -1  14   2    0.14    0.44
   1  14  -2    0.18    0.43
   1  14  -2   -0.27    0.48
  -1  14   2   -0.18    0.47
   1 -14  -2   -0.35    0.37
   1 -14  -2    0.40    0.38
  -1 -14   2   -0.19    0.46
  -1 -14   2   -0.53    0.39
  -1 -14   2   -0.49    0.33
  -1  14   1    0.82    0.47
   1  14  -1    0.51    0.51
   1  14  -1    0.36    0.41
  -1  14   1   -0.47    0.46
  -1 -14   1    0.49    0.63
  -1 -14   1   -0.22    0.34
   1 -14  -1    0.25    0.45
   1 -14  -1   -0.46    0.37
   1  14   0    6.66    1.18
   1  14   0    6.95    0.71
   1  14   0    7.18    1.18
  -1  14   0    7.87    1.14
  -1  14   0    9.22    1.43
  -1 -14   0    6.13    0.94
  -1 -14   0    5.69    0.67
   1 -14   0    6.68    0.89
   1 -14   0    6.34    0.77
  -1 -14   0    8.69    1.16
   1  14   1    1.71    0.60
  -1  14  -1    0.51    0.69
  -1  14  -1    2.24    0.65
   1  14   1    2.18    0.75
  -1 -14  -1    0.88    0.63
   1 -14   1    2.25    0.70
   1 -14   1    1.49    0.61
   1 -14   1    1.89    0.49
  -1 -14  -1    1.61    0.59
   1  14   2    1.02    0.60
  -1  14  -2    0.89    0.51
  -1  14  -2    1.08    0.67
   1  14   2    0.71    0.47
   1 -14   2    0.16    0.40
   1 -14   2    1.18    0.54
   1 -14   2    0.34    0.41
  -1 -14  -2   -0.75    0.36
  -1 -14  -2    0.16    0.46
   1  14   3    0.64    0.50
  -1  14  -3    1.28    0.55
  -1  14  -3    1.97    0.75
  -1 -14  -3    0.42    0.50
   1 -14   3    0.80    0.67
  -1 -14  -3    1.36    0.50
   1 -14   3    0.32    0.39
  -1  14  -4   -0.27    0.72
   1  14   4    0.27    0.45
  -1  14  -4   -0.40    0.43
   1  14   4    1.01    0.56
   1 -14   4   -0.07    0.46
  -1 -14  -4    0.72    0.48
   1 -14   4    1.26    0.48
  -1 -14  -4    0.26    0.50
  -1  14  -5    2.26    0.56
   1  14   5    1.84    0.71
   1  14   5    0.75    0.54
  -1  14  -5    1.88    0.86
   1  14   5    1.30    0.65
  -1 -14  -5    1.51    0.55
   1 -14   5    1.42    0.73
  -1 -14  -5    1.09    0.66
   1 -14   5    2.64    0.63
   1  14   6    1.12    0.66
  -1  14  -6    1.37    0.57
   1  14   6    1.56    0.66
   1  14   6    1.48    0.72
  -1  14  -6    1.84    0.96
   1 -14   6    1.20    0.74
   1 -14   6    1.65    0.62
  -1 -14  -6    2.18    0.62
  -1 -14  -6    0.83    0.67
  -1  14  -7   -0.54    0.53
   1  14   7    0.67    0.52
  -1  14  -7    1.37    0.91
   1  14   7    0.80    0.53
   1  14   7   -0.14    0.48
   1 -14   7    0.63    0.54
  -1 -14  -7    0.47    0.70
  -1 -14  -7    0.96    0.44
   1 -14   7    0.80    0.52
   1  14   8    4.62    1.23
   1  14   8    4.56    1.15
  -1  14  -8    4.53    1.31
   1  14   8    3.73    0.94
  -1 -14  -8    3.38    1.02
  -1 -14  -8    2.98    0.66
   1 -14   8    1.63    0.82
   1 -14   8    3.95    1.10
   1  14   9    1.35    0.86
   1  14   9    0.56    0.55
  -1  14  -9    1.30    1.05
   1  14   9    1.06    0.71
  -1 -14  -9    1.68    0.92
   1 -14   9   -0.03    0.59
   1 -14   9   -0.34    0.48
   1  14  10   -0.08    0.57
   1  14  10    1.74    0.86
  -1  14 -10    0.91    0.97
   1  14  10    1.53    0.75
   1 -14  10    0.67    0.75
  -1 -14 -10    0.87    0.74
   1 -14  10    0.24    0.62
   1  14  11   -1.01    0.49
   1  14  11    0.07    0.57
   1  14  11    1.17    1.11
   1 -14  11   -0.84    0.57
   1 -14  11    0.37    0.74
  -1  14 -12    1.33    1.13
   1  14  12   -0.33    0.50
   1  14  12   -0.39    0.53
   1  14  12   -0.36    0.70
   1 -14  12   -0.54    0.73
  -1 -14 -12    0.04    0.75
   1 -14  12   -0.12    0.67
  -1  14 -13    2.80    1.43
   1  14  13    4.50    1.19
   1  14  13    6.16    1.51
   1  14  13    4.39    1.17
   1 -14  13    7.60    1.40
   1 -14  13    5.44    1.41
  -1 -14 -13    4.92    1.39
  -1  14 -14    1.57    1.43
   1  14  14    4.30    1.54
   1  14  14    2.74    1.12
   1  14  14    5.55    1.48
  -1 -14 -14    1.93    1.22
   1 -14  14    1.88    1.11
   1 -14  14    2.88    1.27
   1  14  15    1.25    1.18
   1  14  15   -0.16    0.76
  -1  14 -15    0.40    1.35
  -1 -14 -15    0.29    1.23
   1 -14  15    0.57    1.07
   1 -14  15    1.08    1.02
   1  14  16    4.46    1.72
  -1  14 -16    6.46    2.80
   1 -14  16    3.48    1.48
  -1 -14 -16    7.65    2.53
   1  14  17    0.94    0.91
  -1  14 -17   -1.04    1.22
   1 -14  17   -0.14    1.06
  -1 -14 -17   -1.47    1.07
  -1  15  16    1.93    1.11
   1  15 -16    1.95    1.11
  -1  15  16    1.36    1.14
   1  15 -16    1.50    1.49
   1 -15 -16    4.51    1.59
  -1 -15  16    0.74    1.15
  -1 -15  16    2.51    1.30
  -1  15  15   -0.40    0.73
   1  15 -15   -0.78    1.17
  -1  15  15   -1.44    0.81
  -1 -15  15    2.41    1.26
   1 -15 -15    1.03    1.46
  -1  15  14   -0.92    0.64
   1  15 -14    1.35    1.24
  -1  15  14    0.63    0.85
  -1 -15  14    0.96    1.04
  -1 -15  14    1.55    1.04
   1 -15 -14    0.68    1.07
  -1  15  13    0.42    1.00
  -1  15  13    0.21    1.18
  -1  15  13   -0.10    0.61
   1  15 -13    1.03    1.19
  -1 -15  13   -0.09    0.70
  -1 -15  13    1.18    0.94
   1 -15 -13    0.25    1.03
   1  15 -12    0.98    1.06
  -1  15  12    0.89    0.82
  -1  15  12   -0.20    0.82
  -1 -15  12    1.96    0.86
  -1 -15  12    1.42    0.83
   1 -15 -12    0.73    0.82
  -1  15  11    0.20    0.76
   1  15 -11   -0.81    0.86
  -1  15  11    0.21    0.75
  -1  15  11   -1.25    0.58
   1 -15 -11   -0.36    0.68
  -1 -15  11    0.09    0.71
  -1  15  10    0.04    0.70
  -1  15  10   -0.07    0.59
   1  15 -10    0.56    0.84
  -1  15  10   -0.39    0.55
  -1 -15  10   -0.80    0.53
   1 -15 -10    0.52    0.71
  -1 -15  10    0.27    0.67
  -1  15   9    5.02    1.09
  -1  15   9    7.14    1.43
   1  15  -9    4.91    1.38
   1 -15  -9    6.59    1.37
   1 -15  -9    3.97    0.83
  -1 -15   9    5.54    1.18
  -1  15   8   -0.38    0.54
  -1  15   8    1.86    0.78
   1  15  -8    1.75    0.97
  -1  15   8    0.81    0.68
  -1 -15   8    0.36    0.60
  -1 -15   8    1.15    0.83
   1 -15  -8    1.28    0.77
  -1  15   7    5.62    1.17
   1  15  -7    8.24    1.53
  -1  15   7    7.13    1.45
  -1  15   7    6.56    1.31
  -1 -15   7    4.65    1.01
   1 -15  -7    6.61    1.37
   1 -15  -7    6.19    1.01
  -1 -15   7    4.77    1.27
  -1  15   6   -0.06    0.63
   1  15  -6    1.86    0.90
  -1  15   6    1.11    0.61
  -1  15   6    0.44    0.56
   1 -15  -6    1.56    0.74
   1 -15  -6   -0.07    0.48
  -1 -15   6   -0.10    0.59
  -1 -15   6    0.89    0.55
  -1  15   5    7.65    1.31
   1  15  -5   11.26    1.79
  -1  15   5    9.99    1.35
  -1  15   5   11.98    1.68
   1 -15  -5    8.97    1.43
   1 -15  -5    9.09    1.20
  -1 -15   5   12.94    1.58
  -1 -15   5    9.41    1.58
  -1  15   4    0.66    0.50
  -1  15   4    0.90    0.62
   1  15  -4   -0.02    0.63
  -1  15   4   -0.14    0.52
   1  15  -4    0.79    0.42
   1 -15  -4    1.12    0.65
  -1 -15   4    0.24    0.47
  -1 -15   4   -0.07    0.55
   1 -15  -4   -1.00    0.50
  -1  15   3   17.40    1.82
  -1  15   3   16.33    1.61
  -1  15   3   19.18    1.87
   1  15  -3   16.20    1.38
   1  15  -3   17.21    1.86
  -1 -15   3   19.82    1.84
   1 -15  -3   18.78    1.53
   1 -15  -3   17.34    1.71
  -1 -15   3   15.85    1.29
  -1  15   2    1.89    0.78
   1  15  -2    0.98    0.58
   1  15  -2    1.32    0.72
   1  15  -2    1.02    0.52
  -1  15   2    0.51    0.57
   1 -15  -2    1.14    0.70
   1 -15  -2    1.35    0.64
  -1 -15   2    1.09    0.54
  -1 -15   2    1.68    0.78
  -1  15   1    8.69    1.42
   1  15  -1    9.79    1.38
  -1  15   1    9.37    1.36
   1  15  -1    8.76    1.28
   1 -15  -1    8.08    1.09
  -1 -15   1    9.33    1.08
  -1 -15   1    8.52    1.24
   1 -15  -1   10.94    1.35
  -1  15   0    3.28    0.92
   1  15   0    2.37    0.79
  -1  15   0    2.53    1.07
   1  15   0    2.76    0.86
   1 -15   0    1.17    0.66
  -1 -15   0    3.08    0.69
   1 -15   0    2.70    0.68
  -1 -15   0    1.98    0.73
   1  15   1    1.46    0.70
  -1  15  -1    1.17    0.59
  -1  15  -1    1.55    0.78
  -1 -15  -1    0.87    0.48
  -1 -15  -1    0.66    0.68
   1 -15   1    0.67    0.43
   1 -15   1   -0.59    0.48
   1 -15   1    0.12    0.52
  -1  15  -2    2.39    0.70
  -1  15  -2    1.02    0.77
   1  15   2    1.50    0.82
   1  15   2    1.20    0.56
   1 -15   2    1.37    0.54
   1 -15   2    1.56    0.73
  -1 -15  -2    0.84    0.66
  -1  15  -3    1.50    0.93
   1  15   3    2.46    0.80
   1  15   3    2.81    0.83
  -1  15  -3    2.88    0.78
  -1 -15  -3    4.53    0.98
   1 -15   3    2.58    0.98
  -1 -15  -3    1.72    1.27
   1 -15   3    3.85    0.70
  -1  15  -4    7.96    1.42
   1  15   4    7.63    1.40
   1  15   4    7.45    1.26
  -1  15  -4    6.82    1.02
  -1 -15  -4    7.02    1.10
   1 -15   4    7.96    1.35
  -1 -15  -4    6.04    1.15
   1 -15   4    7.12    1.03
  -1  15  -5    0.25    0.84
   1  15   5    0.24    0.60
  -1  15  -5    0.50    0.41
   1  15   5    0.26    0.49
   1 -15   5   -0.22    0.51
   1 -15   5   -0.78    0.56
  -1 -15  -5    0.47    0.47
   1  15   6    2.62    0.94
  -1  15  -6    3.82    1.13
   1  15   6    1.43    0.66
   1 -15   6    1.88    0.74
  -1 -15  -6    0.86    0.73
  -1 -15  -6    0.53    0.64
   1 -15   6    2.87    0.93
  -1  15  -7    4.47    1.26
   1  15   7    1.89    0.76
   1  15   7    2.88    1.00
  -1 -15  -7    2.31    0.71
   1 -15   7    0.78    0.77
  -1 -15  -7    3.11    0.82
   1 -15   7    1.75    0.76
   1  15   8    0.31    0.56
   1  15   8    0.43    0.63
  -1  15  -8    1.89    1.12
   1 -15   8    1.46    0.68
  -1 -15  -8    1.75    0.78
   1 -15   8    0.97    0.68
   1  15   9   -1.11    0.48
  -1  15  -9   -0.79    0.75
   1  15   9   -0.32    0.53
   1 -15   9   -0.35    0.67
   1 -15   9   -0.33    0.61
  -1 -15  -9   -0.49    0.54
   1  15  10    0.19    0.64
   1  15  10    0.87    0.73
  -1  15 -10    2.22    1.03
   1  15  10    1.32    0.77
   1 -15  10    0.63    0.71
   1 -15  10    0.92    0.67
  -1 -15 -10    0.55    0.77
   1  15  11    0.14    0.66
  -1  15 -11    0.21    0.89
   1  15  11    0.15    0.54
   1 -15  11    0.13    0.61
   1 -15  11    0.28    0.65
  -1 -15 -11    0.12    0.75
  -1  15 -12    1.03    1.20
  -1 -15 -12    0.74    0.83
   1 -15  12    0.18    0.72
   1 -15  12    0.09    0.81
   1  15  13    1.51    0.86
  -1  15 -13   -1.72    0.95
   1  15  13    0.02    0.66
   1 -15  13    0.98    0.84
  -1 -15 -13   -0.07    0.94
   1 -15  13    1.76    1.05
   1  15  14    0.14    1.04
  -1  15 -14    1.65    1.32
   1  15  14    0.68    0.72
   1 -15  14    0.05    0.92
  -1 -15 -14    1.35    1.07
   1 -15  14   -0.41    0.80
  -1  15 -15   -1.49    1.16
   1  15  15    1.17    1.06
  -1 -15 -15    1.95    1.28
   1 -15  15    0.07    0.96
   1 -15  15    0.23    1.68
   1  15  16   -0.26    0.96
  -1  15 -16    0.39    1.32
   1 -15  16    0.45    0.94
  -1 -15 -16   -0.27    1.14
   1 -15  16   -0.78    0.86
   1  16 -15    0.62    0.97
  -1 -16  15    0.50    1.08
   1 -16 -15   -0.59    1.23
  -1  16  14    0.90    0.96
   1  16 -14   -2.06    1.17
  -1  16  14    1.18    1.07
  -1 -16  14    0.71    0.88
  -1 -16  14   -1.22    1.26
   1 -16 -14    0.75    1.19
  -1  16  13   -0.47    1.24
  -1  16  13   -0.69    0.68
  -1 -16  13    0.97    0.95
   1 -16 -13    1.16    1.06
  -1  16  12   -0.63    1.01
  -1  16  12    0.66    0.88
  -1  16  12    1.56    1.00
   1  16 -12    1.87    1.17
  -1 -16  12    1.53    0.99
   1 -16 -12    0.94    1.09
  -1 -16  12    2.06    1.07
  -1  16  11    0.68    0.81
   1  16 -11   -0.95    0.80
  -1  16  11   -0.93    0.74
   1 -16 -11   -1.30    0.77
  -1 -16  11   -0.78    0.68
  -1 -16  11   -0.14    0.94
   1  16 -10    0.66    1.02
  -1  16  10    1.10    0.82
  -1  16  10    0.80    0.81
  -1  16  10    0.70    0.77
  -1 -16  10    2.00    0.94
   1 -16 -10    2.03    0.96
  -1 -16  10   -1.09    0.69
  -1  16   9    1.92    0.80
  -1  16   9    3.06    1.07
  -1  16   9    2.39    1.00
   1  16  -9    0.77    0.85
   1 -16  -9    1.21    0.87
  -1 -16   9    1.86    0.98
  -1 -16   9    0.40    0.76
  -1  16   8   -0.64    0.63
  -1  16   8    0.16    0.69
  -1  16   8   -0.15    1.07
   1  16  -8   -1.16    0.66
   1 -16  -8   -0.43    0.68
   1 -16  -8   -0.31    0.54
  -1 -16   8    0.91    0.70
  -1 -16   8    1.05    0.75
  -1  16   7    2.75    0.86
   1  16  -7    3.05    1.07
  -1  16   7    1.08    0.80
   1 -16  -7    2.44    1.03
  -1 -16   7    2.70    0.85
   1 -16  -7    3.97    0.86
  -1  16   6    5.35    1.21
  -1  16   6    3.21    1.15
  -1  16   6    3.73    0.98
   1  16  -6    7.22    1.89
   1 -16  -6    4.65    0.93
   1 -16  -6    5.58    1.23
  -1 -16   6    3.42    1.04
  -1 -16   6    4.96    1.11
  -1  16   5    0.88    0.67
  -1  16   5    1.13    0.59
  -1  16   5    0.07    0.54
   1  16  -5    1.74    0.91
   1 -16  -5    0.20    0.69
   1 -16  -5   -0.03    0.45
  -1 -16   5   -0.54    0.68
  -1 -16   5    1.83    0.63
  -1  16   4    2.11    0.70
  -1  16   4    2.68    0.84
   1  16  -4    3.54    1.06
   1  16  -4    0.22    0.58
  -1 -16   4    1.40    0.67
  -1 -16   4   -0.72    0.64
   1 -16  -4    1.23    0.74
   1 -16  -4    0.14    0.71
   1  16  -3   10.31    1.64
   1  16  -3   10.43    1.25
   1  16  -3   11.50    1.21
  -1  16   3   12.13    1.60
  -1  16   3    9.23    1.37
   1 -16  -3   11.21    1.41
  -1 -16   3   11.30    1.52
   1 -16  -3   12.63    1.46
  -1  16   2    7.88    1.32
   1  16  -2    8.09    1.12
  -1  16   2    7.81    1.40
   1  16  -2    8.12    1.48
   1 -16  -2    5.23    1.31
  -1 -16   2    6.40    1.24
   1 -16  -2    6.31    1.11
  -1  16   1    1.18    0.61
   1  16  -1   -0.11    0.63
  -1  16   1    1.15    0.77
   1 -16  -1    0.75    0.63
  -1 -16   1    1.19    0.71
   1 -16  -1   -0.15    0.50
  -1  16   0   -0.13    0.57
   1  16   0    0.62    0.54
  -1  16   0    0.44    0.58
   1  16   0    1.68    0.71
  -1 -16   0    0.73    0.59
   1 -16   0   -0.50    0.65
   1 -16   0    0.81    0.62
  -1 -16   0    1.41    0.68
   1  16   1   -0.36    0.47
  -1  16  -1    0.72    0.54
  -1  16  -1    1.15    0.52
  -1 -16  -1    0.49    0.62
   1 -16   1   -0.47    0.56
  -1 -16  -1   -0.45    0.46
   1  16   2    3.22    0.95
  -1  16  -2    3.39    0.81
   1  16   2    2.13    0.77
  -1  16  -2    1.56    0.84
  -1 -16  -2    2.10    1.32
   1 -16   2    1.83    0.80
  -1 -16  -2    1.52    0.69
   1  16   3    4.84    1.11
  -1  16  -3    5.06    1.18
   1  16   3    3.81    0.95
  -1 -16  -3    1.33    0.78
  -1 -16  -3    3.20    0.98
   1 -16   3    5.45    1.24
   1 -16   3    2.74    0.71
   1  16   4   -0.50    0.51
   1  16   4    0.50    0.52
  -1  16  -4   -0.17    0.71
  -1  16  -4    1.19    0.45
   1 -16   4    0.87    0.68
  -1 -16  -4   -0.54    0.51
  -1 -16  -4    0.09    0.57
   1 -16   4   -0.67    0.45
   1  16   5    1.65    0.85
  -1  16  -5    3.37    1.19
   1  16   5    1.52    0.72
   1 -16   5    1.19    0.70
  -1 -16  -5    1.77    0.75
   1 -16   5    0.99    0.73
  -1 -16  -5    2.48    0.90
   1  16   6    0.30    0.54
   1  16   6    1.11    0.73
   1 -16   6    1.71    0.66
  -1 -16  -6    0.30    0.69
   1 -16   6    0.55    0.89
  -1 -16  -6    0.36    0.53
   1  16   7    0.84    0.65
  -1  16  -7    1.48    1.01
   1  16   7    1.69    0.85
  -1 -16  -7    0.85    0.80
   1 -16   7    2.06    0.80
   1 -16   7    2.56    1.04
   1  16   8    0.81    0.72
   1  16   8    0.27    0.52
  -1  16  -8    1.36    0.97
   1 -16   8   -1.14    0.63
  -1 -16  -8    0.96    1.14
   1 -16   8   -0.19    0.70
   1  16   9   -0.74    0.62
   1  16   9    0.89    0.83
  -1  16  -9    0.31    0.95
  -1 -16  -9    1.41    0.75
   1 -16   9    0.40    0.70
  -1  16 -10   -1.09    0.80
   1  16  10    0.82    0.72
   1  16  10    0.44    0.80
   1 -16  10   -0.10    0.71
  -1 -16 -10    0.88    0.75
   1 -16  10   -1.36    0.64
   1  16  11    1.27    0.97
  -1  16 -11   -0.50    1.15
   1  16  11    2.20    0.93
   1 -16  11    1.01    0.87
   1 -16  11    1.80    0.94
  -1 -16 -11    1.01    0.90
   1  16  12    1.64    0.94
  -1  16 -12    2.00    1.30
   1  16  12    1.27    0.89
   1 -16  12    0.95    0.89
  -1 -16 -12    1.98    1.13
   1 -16  12    0.92    0.81
   1  16  13   -0.59    1.12
   1  16  13    1.08    1.41
  -1 -16 -13   -1.99    0.96
   1 -16  13    0.77    0.93
   1  16  14   -0.11    0.79
  -1  16 -14   -0.10    1.23
  -1 -16 -14    0.46    1.01
   1 -16  14    1.72    0.98
   1 -16  14   -0.28    0.94
   1 -16  15    0.10    1.13
  -1  17  13   -0.89    0.90
   1  17 -13   -0.50    1.01
   1  17 -13    0.75    1.32
  -1 -17  13   -1.08    0.98
   1 -17 -13   -0.10    1.09
  -1 -17  13   -1.02    0.88
  -1  17  12    2.75    1.28
   1  17 -12    2.80    1.10
   1  17 -12    1.70    1.23
  -1 -17  12    1.28    0.87
  -1 -17  12    2.57    1.27
  -1  17  11    1.23    1.01
  -1  17  11   -1.22    1.23
   1  17 -11    0.24    1.22
   1  17 -11   -0.01    0.82
   1 -17 -11   -1.18    0.99
  -1 -17  11   -0.58    0.82
  -1 -17  11    0.05    0.85
  -1  17  10    0.58    1.01
   1  17 -10    0.21    0.80
  -1  17  10    1.26    0.99
   1  17 -10    2.34    1.24
   1 -17 -10    2.52    1.20
  -1 -17  10    1.09    0.84
  -1 -17  10    1.03    1.01
  -1  17   9    2.90    0.98
   1  17  -9    2.83    1.18
   1  17  -9    0.75    0.82
  -1  17   9    2.52    1.07
  -1 -17   9    1.06    0.91
  -1 -17   9    3.84    1.12
  -1  17   8    0.81    0.82
   1  17  -8    1.17    0.82
   1  17  -8    1.10    1.02
  -1  17   8   -0.21    0.78
   1 -17  -8    0.17    0.75
  -1 -17   8   -0.27    0.74
  -1  17   7    0.38    0.79
   1  17  -7    0.97    0.79
   1  17  -7   -0.40    0.79
  -1  17   7    0.92    1.18
  -1 -17   7   -0.74    0.67
  -1 -17   7   -0.04    0.79
   1 -17  -7   -0.78    0.69
   1  17  -6    2.57    0.90
   1  17  -6    2.07    0.84
  -1  17   6    0.77    0.72
  -1  17   6    1.84    0.79
   1 -17  -6    2.54    0.86
   1 -17  -6    1.04    0.83
  -1 -17   6    1.01    0.95
  -1 -17   6    1.27    0.82
   1  17  -5    3.71    1.20
   1  17  -5    3.07    1.17
  -1  17   5    3.71    1.02
  -1 -17   5    3.62    1.18
   1 -17  -5    4.39    0.92
   1 -17  -5    3.61    1.07
  -1  17   4    0.80    0.63
  -1  17   4    0.00    0.65
   1  17  -4    0.88    0.71
   1 -17  -4   -0.17    0.63
   1 -17  -4    1.31    0.67
   1  17  -3    2.08    0.96
  -1  17   3    2.56    0.97
  -1  17   3    1.65    0.76
  -1 -17   3    1.86    0.96
   1 -17  -3    2.67    0.85
   1 -17  -3    1.28    0.80
  -1  17   2    0.64    0.52
  -1  17   2   -0.50    0.58
   1  17  -2    0.20    0.67
   1 -17  -2    0.75    0.63
   1 -17  -2    0.73    0.71
  -1 -17   2    0.28    0.59
  -1  17   1    2.78    0.90
  -1  17   1    1.73    0.85
   1  17  -1    3.43    0.92
   1 -17  -1    3.31    0.94
  -1 -17   1    3.24    0.93
   1  17   0    3.72    1.31
  -1  17   0    2.46    0.66
   1  17   0    0.93    0.68
  -1  17   0    0.27    0.73
  -1 -17   0    1.67    0.82
   1 -17   0    1.82    0.84
   1  17   1    2.92    0.84
   1  17   1    0.51    0.83
  -1  17  -1    2.14    0.72
  -1  17  -1    0.97    0.86
  -1 -17  -1    1.86    0.81
   1 -17   1    3.50    0.93
  -1  17  -2    1.80    0.72
   1  17   2    1.81    0.74
   1  17   2    0.99    0.80
  -1 -17  -2    1.86    0.77
   1 -17   2    0.81    0.69
  -1 -17  -2    1.52    0.81
  -1  17  -3   -0.83    0.77
   1  17   3    0.95    0.56
   1  17   3    0.30    0.61
  -1  17  -3    0.87    0.73
  -1 -17  -3    0.72    0.71
  -1 -17  -3   -0.26    0.65
   1 -17   3    0.92    0.89
   1  17   4    0.86    1.00
   1  17   4   -0.19    0.67
  -1  17  -4   -0.56    0.65
  -1 -17  -4   -0.30    0.75
   1 -17   4    0.93    0.74
  -1 -17  -4    0.29    0.74
   1  17   5   20.00    3.19
  -1  17  -5   19.31    2.22
   1 -17   5   22.20    2.25
  -1 -17  -5   22.89    2.35
  -1 -17  -5   21.17    2.18
   1 -17   5   26.17    1.87
  -1  17  -6   -1.79    0.76
   1  17   6    0.16    0.62
   1  17   6    1.81    0.74
  -1 -17  -6    1.01    0.87
   1 -17   6    0.26    0.66
   1 -17   6    0.27    0.64
  -1  17  -7    4.70    1.38
   1  17   7    3.97    1.09
   1  17   7    2.02    0.95
   1 -17   7    4.18    1.27
  -1 -17  -7    2.98    1.07
   1 -17   7    4.66    1.07
   1  17   8    1.83    0.89
  -1  17  -8    3.07    1.17
   1  17   8    1.27    0.90
  -1 -17  -8    2.20    1.11
   1 -17   8    1.51    0.95
   1 -17   8    1.48    0.90
   1  17   9    0.89    0.87
   1  17   9    0.25    0.65
  -1  17  -9   -0.28    1.08
   1 -17   9    0.11    0.81
  -1 -17  -9   -0.64    0.91
   1 -17   9   -0.40    0.70
   1  17  10    0.53    0.80
  -1  17 -10    2.08    1.24
   1  17  10   -0.83    0.78
   1 -17  10    1.64    0.96
  -1 -17 -10    1.11    0.96
   1 -17  10   -0.76    0.81
  -1  17 -11    1.14    1.38
   1  17  11    2.35    1.13
   1  17  11   -0.09    0.91
   1 -17  11    2.47    1.46
  -1 -17 -11    3.50    1.51
   1 -17  11    0.17    1.05
  -1  17 -12   -0.92    0.98
   1  17  12   -0.54    0.68
   1  17  12   -1.05    1.22
   1 -17  12   -0.29    1.05
  -1 -17 -12   -1.70    2.34
  -1  17 -13    1.31    1.24
   1  17  13   -0.55    0.73
  -1 -17 -13    1.39    1.36
   1 -17  13    0.85    1.18
  -1  18  11    2.46    1.08
   1 -18 -11    0.64    1.15
  -1 -18  11    1.86    1.27
  -1  18  10    1.49    1.13
   1  18 -10    0.37    1.16
   1  18 -10    2.69    1.18
  -1 -18  10   -0.08    1.15
   1 -18 -10    3.53    1.38
  -1 -18  10    1.44    1.09
  -1  18   9   -0.08    0.68
  -1  18   9   -0.24    1.06
   1  18  -9   -0.50    1.03
  -1 -18   9    0.98    1.00
  -1 -18   9    1.38    0.98
   1 -18  -9    1.20    1.04
   1  18  -8    1.52    1.00
  -1  18   8   -0.50    0.85
   1  18  -8    0.84    1.26
  -1  18   8    1.34    0.96
   1 -18  -8    0.44    0.94
  -1 -18   8    1.16    1.03
  -1  18   7    1.99    0.97
  -1  18   7    1.34    0.97
   1  18  -7    2.80    1.25
   1 -18  -7    4.86    1.22
  -1 -18   7    3.36    1.21
   1  18  -6    1.04    0.99
  -1  18   6    0.60    0.87
  -1  18   6   -0.05    0.70
   1 -18  -6    0.44    0.95
  -1 -18   6    2.61    1.17
  -1  18   5    0.58    0.64
   1  18  -5    2.32    1.02
  -1  18   5    0.24    0.74
   1 -18  -5    0.40    0.80
  -1 -18   5    1.22    0.92
  -1  18   4    3.67    0.98
   1  18  -4    2.73    1.06
  -1  18   4    4.03    1.15
   1 -18  -4    2.80    1.05
   1 -18  -4    5.44    1.37
  -1 -18   4    5.46    1.35
  -1  18   3   -0.04    0.70
   1  18  -3    0.79    0.77
  -1  18   3    1.10    0.64
  -1 -18   3    0.48    0.86
   1 -18  -3    1.74    1.04
   1  18  -2    0.58    0.79
  -1  18   2   -0.32    0.62
  -1 -18   2   -0.90    0.79
   1  18  -1    4.46    1.07
  -1  18   1    0.97    0.75
  -1  18   1    2.43    0.86
   1 -18  -1    2.41    1.47
  -1 -18   1    2.21    1.25
  -1  18   0    1.57    0.79
   1  18   0    1.88    0.72
   1  18   0   -0.16    0.78
  -1  18   0    0.86    0.81
   1 -18   0    0.67    0.79
  -1 -18   0   -0.16    0.77
   1  18   1    1.50    0.79
  -1  18  -1    1.88    0.84
  -1  18  -1   -0.21    0.70
   1  18   1    0.24    0.71
   1 -18   1    0.00    0.71
  -1 -18  -1    0.13    0.76
   1  18   2    1.44    0.83
   1  18   2    1.00    0.78
  -1  18  -2   -0.68    0.66
   1 -18   2   -0.50    0.60
  -1 -18  -2    1.54    0.87
   1  18   3    4.02    1.62
   1  18   3    2.12    0.99
  -1  18  -3    3.68    1.02
  -1 -18  -3    2.45    1.59
   1 -18   3    1.96    0.99
  -1 -18  -3    2.97    1.03
   1  18   4    1.01    0.71
   1  18   4    0.63    0.80
  -1  18  -4    0.15    0.98
   1 -18   4    1.40    0.87
  -1 -18  -4    0.96    0.95
   1  18   5    3.61    1.03
  -1  18  -5    4.38    1.21
   1  18   5    3.65    0.95
   1 -18   5    3.04    1.31
   1  18   6    0.88    0.76
  -1  18  -6    0.78    0.90
   1  18   6    1.16    0.77
  -1 -18  -6    0.08    0.85
   1 -18   6    1.34    0.94
  -1  18  -7   -0.23    1.06
   1  18   7   -0.16    0.73
  -1 -18  -7   -1.07    0.77
   1 -18   7   -0.65    0.86
   1  18   8    0.77    0.86
   1  18   8    0.17    0.68
  -1  18  -8    0.25    0.91
   1 -18   8   -1.64    0.83
  -1 -18  -8   -1.88    1.05
   1 -18   8    0.52    0.81
   1  18   9    0.05    1.06
   1  18   9    1.00    1.11
   1 -18   9    3.44    1.19
  -1 -18  -9   -1.25    1.16
  -1  18 -10   -0.43    1.03
   1  18  10    0.22    0.94
   1  18  10   -0.62    1.08
   1 -18  10    1.08    0.99
  -1 -18 -10    0.44    1.69
   1 -18  10    0.68    1.12
   1  18  11    2.38    1.49
  -1  18 -11    1.77    1.22
   1  18  11    0.11    0.85
   1 -18  11    1.21    1.36
   1 -18  11   -0.71    1.05
  -1 -18 -11   -0.62    1.33
   1  19  -9   -0.10    1.28
  -1  19   9    0.04    0.98
  -1 -19   9   -0.51    1.16
   1 -19  -9   -1.26    1.24
  -1  19   8   -1.25    1.20
   1  19  -8    1.61    1.09
  -1  19   8    1.68    0.95
  -1 -19   8    0.63    0.98
   1 -19  -8   -0.51    1.42
   1  19  -7    1.43    1.03
  -1  19   7    2.02    1.09
   1 -19  -7    1.63    1.47
  -1  19   6    2.31    0.95
   1  19  -6    1.71    2.25
   1 -19  -6    3.64    1.47
   1  19  -5   -0.42    0.86
  -1  19   5   -0.35    0.81
  -1  19   5    0.91    0.81
  -1 -19   5    2.15    0.98
   1  19  -4    1.89    1.04
  -1  19   4   -0.17    0.86
  -1  19   4    1.15    0.92
  -1 -19   4    1.15    1.17
  -1  19   3    4.90    1.28
  -1  19   3    3.21    1.17
   1  19  -3    3.03    1.24
  -1 -19   3    4.31    1.47
   1 -19  -3    3.96    1.09
  -1  19   2    0.45    0.75
   1  19  -2    0.00    0.76
  -1  19   2    1.03    0.92
   1 -19  -2    0.79    0.76
  -1 -19   2   -0.90    0.92
   1  19  -1    1.45    1.04
  -1  19   1    2.64    0.98
  -1  19   1    2.66    0.93
  -1 -19   1    3.35    1.18
   1 -19  -1    1.71    0.87
  -1  19   0    1.79    0.90
   1  19   0    2.04    1.02
   1 -19   0    2.26    1.05
  -1 -19   0    1.60    0.94
   1  19   1    1.05    0.79
  -1  19  -1   -0.35    0.92
  -1 -19  -1   -0.14    0.90
   1 -19   1    0.14    0.84
   1  19   2    1.65    0.80
  -1  19  -2    2.74    1.11
   1  19   2    2.73    1.05
   1 -19   2    0.50    0.78
  -1 -19  -2    0.06    1.27
   1  19   3    0.56    0.72
   1  19   3   -1.10    0.61
  -1  19  -3   -0.62    0.79
   1 -19   3    0.44    0.97
   1  19   4    1.54    0.91
  -1  19  -4    0.50    1.02
   1  19   4    1.71    0.80
   1 -19   4    0.42    0.93
   1  19   5    1.53    1.07
   1  19   5    0.61    1.04
  -1  19  -5    3.24    1.31
   1 -19   5    1.20    1.14
   1  19   6    1.15    1.03
   1  19   6    2.74    1.00
   1 -19   6    2.59    1.33
  -1 -19  -6    4.26    1.51
  -1  19  -7    0.32    0.95
   1  19   7    1.27    0.99
   1  19   7   -1.55    0.94
   1 -19   7    0.63    1.12
  -1 -19  -7    2.31    1.37
  -1  19  -8    0.98    1.19
   1  19   8   -0.96    0.82
  -1 -19  -8    1.70    1.51
   1 -19   8    2.38    1.21
   1  19   9   -0.09    1.42
   1  19   9    0.41    0.91
  -1  19  -9    1.55    1.85
  -1 -19  -9    0.98    1.33
   1 -19   9    0.11    1.12
  -1  20   6    0.59    1.21
  -1 -20   6    0.94    1.20
  -1  20   5    0.75    1.16
  -1  20   5   -0.16    0.91
  -1 -20   5    0.19    1.27
   1  20  -4    0.72    1.03
  -1 -20   4   -0.10    1.01
   1  20  -3   -0.20    1.06
  -1  20   3    0.49    1.00
   1  20  -2    0.75    0.98
  -1 -20   2   -0.22    1.13
   1  20  -1    4.36    1.26
   1 -20  -1    2.86    1.00
  -1 -20   1    2.96    1.26
   1  20   0   -0.99    0.96
  -1 -20   0    1.68    1.58
   1 -20   0    0.99    0.97
  -1  20  -1    0.50    1.25
   1  20   1    0.47    1.36
   1 -20   1   -0.25    1.07
  -1  20  -2   -0.41    0.93
   1  20   2    1.93    1.11
   1  20   3   -0.01    0.86
  -1  20  -3   -0.21    1.21
   1 -20   3   -0.62    1.25
   1  20   4   -0.14    1.11
   1  20   4    0.44    0.89
  -1  20  -4    1.69    1.00
   1 -20   4    0.97    1.14
   1  20   5    2.10    1.10
   1  20   5    0.29    1.02
  -1  20  -5    2.11    1.33
   1 -20   5   -0.76    1.11
   2   0 -24    0.67    0.96
   2   0 -23    0.72    0.97
   2   0 -23    0.87    1.04
  -2   0  23    1.76    1.17
   2   0 -23   -1.65    0.73
  -2   0  22    3.14    1.11
   2   0 -22    1.97    0.90
   2   0 -22    0.66    0.79
   2   0 -22    0.27    0.77
  -2   0  22    0.61    0.90
   2   0 -21   -0.41    1.28
   2   0 -21   -0.13    0.62
  -2   0  21    0.66    0.92
   2   0 -21    0.32    0.76
  -2   0  21   -1.24    0.78
   2   0 -21   -0.82    0.67
   2   0 -21    0.42    0.65
   2   0 -20    1.79    0.74
  -2   0  20   -1.04    0.63
  -2   0  20    0.01    0.66
  -2   0  20    0.97    0.66
   2   0 -20    1.78    0.84
   2   0 -20    0.80    0.65
   2   0 -20    0.45    0.62
   2   0 -20    1.11    0.70
  -2   0  19   -0.09    0.61
   2   0 -19    1.78    0.57
   2   0 -19   -0.97    0.55
  -2   0  19    0.43    0.63
   2   0 -19   -0.76    0.55
   2   0 -19   -1.01    0.49
  -2   0  19    0.37    0.58
  -2   0  19    0.22    0.58
  -2   0  19   -0.88    0.59
   2   0 -18    1.29    0.61
   2   0 -18   -0.39    0.55
  -2   0  18    0.57    0.64
   2   0 -18    0.87    0.53
   2   0 -18   -0.31    0.48
  -2   0  18    1.37    0.67
  -2   0  18   -0.01    0.57
  -2   0  18    0.96    0.63
  -2   0  17    0.18    0.43
   2   0 -17   -0.26    0.43
  -2   0  17    0.54    0.60
  -2   0  17    0.11    0.49
  -2   0  17    0.78    0.53
  -2   0  17   -0.37    0.50
   2   0 -17    0.14    0.50
   2   0 -17   -0.19    0.40
  -2   0  16   12.31    1.32
  -2   0  16    7.26    1.12
   2   0 -16    9.74    1.15
  -2   0  16   10.02    1.14
  -2   0  16    8.54    1.16
  -2   0  16    9.75    1.22
   2   0 -16    9.91    1.19
   2   0 -16    8.41    1.04
  -2   0  15    0.00    0.37
  -2   0  15    0.38    0.42
   2   0 -15    0.69    0.44
  -2   0  15   -0.49    0.35
  -2   0  15   -0.86    0.36
   2   0 -15    0.41    0.40
  -2   0  15   -0.67    0.36
   2   0 -15    0.14    0.39
  -2   0  14   12.46    1.18
   2   0 -14   12.74    1.23
  -2   0  14   13.67    1.17
  -2   0  14   11.78    1.17
  -2   0  14   12.53    1.20
  -2   0  14   12.38    1.26
  -2   0  13   -0.10    0.29
  -2   0  13    0.41    0.34
  -2   0  13   -0.34    0.29
  -2   0  13    0.24    0.35
  -2   0  13    0.28    0.33
   2   0 -13   -0.42    0.27
  -2   0  12   78.42    2.77
  -2   0  12   79.61    2.91
  -2   0  12   79.55    3.21
   2   0 -12   77.77    2.67
  -2   0  12   77.94    2.67
  -2   0  12   76.56    2.76
  -2   0  11   -0.13    0.25
   2   0 -11    0.32    0.26
  -2   0  11    0.34    0.27
  -2   0  11   -0.16    0.29
  -2   0  11    0.02    0.22
  -2   0  11    0.74    0.35
  -2   0  10   45.15    1.87
  -2   0  10   43.99    1.80
  -2   0  10   45.02    1.79
  -2   0  10   46.68    1.93
  -2   0  10   48.59    2.01
  -2   0   9   -0.23    0.17
  -2   0   9   -0.39    0.15
  -2   0   9    0.07    0.21
  -2   0   9    0.01    0.20
  -2   0   9   -0.31    0.19
  -2   0   8    0.35    0.20
  -2   0   8    0.13    0.22
  -2   0   8    0.13    0.19
  -2   0   8    0.02    0.18
  -2   0   8    0.11    0.18
  -2   0   7    0.11    0.17
  -2   0   7   -0.03    0.15
  -2   0   7    0.21    0.17
  -2   0   7    0.08    0.16
  -2   0   6  281.95    5.02
  -2   0   6  293.14    5.12
  -2   0   6  247.91    5.08
  -2   0   6  279.40    4.92
  -2   0   5    0.12    0.12
  -2   0   5    0.06    0.13
  -2   0   5   -0.07    0.12
  -2   0   5    0.09    0.13
  -2   0   5    0.21    0.16
  -2   0   4    3.37    0.33
  -2   0   4    3.68    0.38
  -2   0   4    3.17    0.29
  -2   0   4    3.24    0.34
  -2   0   4    2.76    0.34
  -2   0   3    0.12    0.13
  -2   0   3    0.12    0.15
   2   0  -3    0.21    0.13
  -2   0   3    0.17    0.16
  -2   0   3    0.21    0.16
   2   0  -3    0.29    0.16
  -2   0   3    0.32    0.13
  -2   0   2  141.69    2.31
  -2   0   2  135.95    2.35
   2   0  -2  133.57    2.25
  -2   0   2  132.89    2.17
   2   0  -2  128.71    2.01
   2   0  -2  123.66    2.01
  -2   0   1   -0.16    0.05
  -2   0   1   -0.15    0.11
  -2   0   1   -0.18    0.08
   2   0  -1   -0.15    0.07
  -2   0   1   -0.38    0.07
   2   0  -1   -0.18    0.08
  -2   0   0  310.68    4.68
  -2   0   0  305.69    4.57
  -2   0   0  365.82    5.03
   2   0   0  327.86    4.68
   2   0   0  317.59    4.58
   2   0   1   -0.39    0.10
  -2   0  -1   -0.56    0.09
  -2   0  -1   -0.54    0.09
   2   0   1   -0.54    0.07
   2   0   1   -0.51    0.06
   2   0   2  180.89    2.94
   2   0   2  178.07    2.75
   2   0   2  177.96    3.08
  -2   0  -2  187.81    3.01
   2   0   2  184.71    3.11
  -2   0  -2  183.66    3.09
   2   0   3   -0.17    0.09
  -2   0  -3   -0.16    0.14
   2   0   3   -0.02    0.12
  -2   0  -3    0.00    0.14
   2   0   3   -0.03    0.10
   2   0   3    0.04    0.14
   2   0   4   48.21    1.33
   2   0   4   50.26    1.22
  -2   0  -4   47.95    1.33
   2   0   4   48.71    1.44
  -2   0  -4   49.23    1.45
   2   0   4   47.58    1.32
   2   0   5   -0.04    0.12
   2   0   5    0.01    0.13
  -2   0  -5    0.17    0.18
   2   0   5    0.05    0.11
  -2   0  -5    0.04    0.14
   2   0   5    0.05    0.12
   2   0   5    0.22    0.15
  -2   0  -6   89.86    2.26
   2   0   6   89.79    2.38
  -2   0  -6   90.83    2.39
   2   0   6   91.06    2.43
   2   0   6   88.67    2.23
   2   0   6   96.22    2.41
   2   0   6   88.34    2.24
   2   0   7    0.13    0.16
   2   0   7    0.02    0.16
  -2   0  -7    0.04    0.19
   2   0   7   -0.09    0.15
  -2   0  -7   -0.34    0.15
   2   0   7   -0.01    0.17
   2   0   7    0.02    0.15
   2   0   8   47.69    1.83
   2   0   8   45.38    1.82
   2   0   8   46.67    1.71
   2   0   8   46.63    1.69
  -2   0  -8   48.01    1.83
  -2   0  -8   47.13    1.72
   2   0   8   47.23    1.64
   2   0   9   -0.32    0.13
   2   0   9   -0.25    0.18
  -2   0  -9   -0.27    0.17
   2   0   9   -0.09    0.17
   2   0   9    0.05    0.19
   2   0   9   -0.23    0.20
   2   0  10  135.37    3.40
  -2   0 -10  131.60    3.62
  -2   0 -10  134.05    3.50
   2   0  10  135.83    3.51
   2   0  10  136.60    3.68
   2   0  10  127.03    4.08
   2   0  10  129.40    3.42
   2   0  11    0.01    0.21
   2   0  11    0.29    0.29
   2   0  11   -0.02    0.24
   2   0  11   -0.33    0.23
  -2   0 -11    0.01    0.29
   2   0  11   -0.28    0.23
  -2   0 -11    0.33    0.33
   2   0  12    6.12    0.89
   2   0  12    6.42    0.81
   2   0  12    8.03    0.95
  -2   0 -12    7.97    0.96
  -2   0 -12    5.60    0.86
   2   0  12    7.95    0.87
   2   0  12    7.29    0.89
   2   0  13    0.09    0.28
   2   0  13    0.14    0.30
   2   0  13    0.31    0.29
  -2   0 -13   -0.34    0.31
   2   0  13    0.29    0.37
  -2   0 -13    0.05    0.39
   2   0  13   -0.22    0.25
   2   0  14    2.06    0.56
   2   0  14    1.70    0.53
   2   0  14    1.92    0.67
   2   0  14    2.49    0.66
  -2   0 -14    2.33    0.63
   2   0  14    1.26    0.59
  -2   0 -14    1.53    0.55
   2   0  15    0.23    0.35
   2   0  15    0.04    0.41
   2   0  15   -0.30    0.31
   2   0  15    0.68    0.46
   2   0  15    0.90    0.47
  -2   0 -15    0.17    0.46
  -2   0 -15    0.76    0.46
  -2   0 -16    0.43    0.45
   2   0  16    0.53    0.51
   2   0  16   -0.67    0.43
   2   0  16    1.56    0.54
  -2   0 -16    0.26    0.49
   2   0  16    0.05    0.50
  -2   0 -16    1.13    0.52
   2   0  17    0.61    0.58
  -2   0 -17    0.34    0.60
  -2   0 -17   -0.33    0.50
   2   0  17    0.30    0.57
  -2   0 -17   -0.59    0.44
   2   0  18   30.14    2.10
  -2   0 -18   34.75    2.46
  -2   0 -18   29.77    2.11
   2   0  18   28.64    2.22
   2   0  18   26.83    1.99
  -2   0 -18   27.25    2.09
  -2   0 -19   -0.12    0.52
   2   0  19   -0.30    0.48
  -2   0 -19   -0.09    0.58
  -2   0 -19    0.57    0.52
   2   0  19   -0.62    0.55
   2   0  19   -0.77    0.46
  -2   0 -19   -0.76    0.61
  -2   0 -20    1.22    0.85
   2   0  20    0.38    0.73
   2   0  20   -0.83    0.60
  -2   0 -20   -1.42    0.62
  -2   0 -20   -0.60    0.58
  -2   0 -20    1.25    0.80
   2   0  20   -0.11    0.61
  -2   0 -21    1.39    0.71
  -2   0 -21   -1.53    0.64
  -2   0 -21    2.56    0.89
   2   0  21   -0.84    0.72
  -2   0 -21   -0.68    0.73
   2   0  21    0.17    0.89
  -2   0 -22   -0.31    0.95
  -2   0 -22    0.95    0.93
   2   0  22    3.35    0.96
   2   0  22    0.58    1.30
   2   0  22    2.47    1.12
  -2   0 -22    2.75    1.04
  -2   0 -23    0.10    0.91
   2   0  23    1.62    1.24
  -2   0 -23    0.69    1.05
   2   1 -24    0.15    1.12
   2   1 -24    0.67    1.00
  -2  -1  24   -1.53    1.30
   2   1 -23    3.31    1.17
   2   1 -23    4.28    1.26
   2   1 -23    1.03    1.11
  -2  -1  23    2.57    1.19
   2  -1 -23    2.47    0.94
   2  -1 -23    2.72    1.14
  -2  -1  23    2.85    1.31
   2   1 -22    0.41    0.85
   2   1 -22    1.50    0.84
  -2   1  22   -0.24    0.90
   2   1 -22    0.48    0.84
  -2  -1  22   -0.56    0.88
   2  -1 -22   -0.21    0.82
   2  -1 -22   -1.35    0.71
   2  -1 -22   -0.72    0.73
   2  -1 -22   -1.38    0.72
   2  -1 -22    1.34    0.80
  -2  -1  22   -0.78    0.91
  -2   1  21   -0.61    0.74
  -2   1  21    1.55    0.75
  -2   1  21    0.55    0.83
   2   1 -21    1.35    0.71
   2   1 -21   -0.99    0.58
  -2   1  21    0.70    0.76
   2  -1 -21   -1.65    0.83
  -2  -1  21   -1.34    0.58
   2  -1 -21   -2.05    0.97
  -2  -1  21    0.53    0.75
   2  -1 -21   -0.60    0.72
   2  -1 -21   -0.86    0.59
   2  -1 -21    0.57    0.76
   2   1 -20    0.62    0.67
  -2   1  20    0.43    0.70
  -2   1  20    0.38    0.78
  -2   1  20   -1.08    0.59
   2   1 -20    1.24    0.63
   2   1 -20   -0.58    0.60
   2   1 -20    0.03    0.69
  -2   1  20    0.43    0.68
  -2   1  20   -0.61    0.61
  -2  -1  20   -0.27    0.60
  -2  -1  20   -0.58    0.71
   2  -1 -20    1.56    0.73
   2  -1 -20    0.18    0.68
   2  -1 -20    0.21    0.69
   2  -1 -20    0.44    0.68
   2  -1 -20   -0.80    0.55
  -2  -1  20    0.19    0.60
  -2   1  19    0.25    0.59
  -2   1  19    0.29    0.68
   2   1 -19    0.96    0.67
   2   1 -19   -0.24    0.50
  -2   1  19    1.42    0.71
  -2   1  19    1.91    0.75
  -2   1  19    0.66    0.70
   2   1 -19    1.17    0.68
   2   1 -19    1.29    0.77
  -2  -1  19    0.27    0.62
   2  -1 -19    0.92    0.72
   2  -1 -19    0.77    0.56
   2  -1 -19    1.54    0.78
   2  -1 -19    1.86    0.80
   2  -1 -19    1.80    0.77
  -2  -1  19    0.19    0.66
  -2  -1  19    0.36    0.68
  -2   1  18    1.60    0.71
   2   1 -18    0.82    0.58
   2   1 -18    2.96    0.82
  -2   1  18    2.69    0.79
   2   1 -18    1.50    0.79
  -2   1  18    1.16    0.73
  -2   1  18    0.84    0.79
   2   1 -18    1.64    0.72
  -2   1  18    2.08    0.73
   2  -1 -18    1.46    0.64
   2  -1 -18    0.86    0.59
   2  -1 -18    0.04    0.55
   2  -1 -18    1.78    0.66
  -2  -1  18    0.11    0.56
   2  -1 -18    2.05    0.81
  -2  -1  18    2.00    0.80
  -2  -1  18    1.82    0.67
   2   1 -17    0.90    0.48
   2   1 -17    1.68    0.68
  -2   1  17    0.15    0.75
   2   1 -17    2.44    0.62
   2   1 -17    1.68    0.71
  -2   1  17    0.21    0.54
  -2   1  17    0.60    0.54
  -2   1  17    1.51    0.75
  -2   1  17    0.38    0.61
   2  -1 -17    2.16    0.65
   2  -1 -17    0.11    0.64
   2  -1 -17    1.33    0.55
  -2  -1  17    2.05    0.65
  -2  -1  17    1.90    0.65
  -2  -1  17    1.48    0.66
  -2  -1  17    1.85    0.65
  -2   1  16    1.88    0.83
   2   1 -16    1.76    0.59
   2   1 -16    3.72    0.88
  -2   1  16    2.02    0.64
  -2   1  16    2.12    0.66
  -2   1  16    3.82    0.81
   2   1 -16    2.49    0.66
  -2   1  16    3.25    0.84
   2  -1 -16    2.56    0.73
  -2  -1  16    2.40    0.64
   2  -1 -16    2.92    0.71
   2  -1 -16    2.81    0.71
  -2  -1  16    3.29    1.40
   2  -1 -16    2.31    0.71
  -2  -1  16    1.18    0.58
  -2  -1  16    2.72    0.72
  -2  -1  16    2.98    1.10
  -2   1  15    2.65    0.69
  -2   1  15    3.27    0.76
   2   1 -15    2.10    0.64
   2   1 -15    3.20    0.73
  -2   1  15    3.16    0.72
  -2   1  15    2.77    0.74
  -2   1  15    3.05    0.71
   2  -1 -15    3.22    0.74
  -2  -1  15    3.08    0.71
  -2  -1  15    2.80    0.76
   2  -1 -15    2.16    0.65
  -2  -1  15    4.64    0.89
  -2  -1  15    1.94    0.65
   2  -1 -15    3.21    0.72
  -2  -1  15    2.08    0.60
  -2   1  14    2.13    0.59
   2   1 -14    2.01    0.61
  -2   1  14    2.07    0.57
  -2   1  14    1.17    0.52
   2   1 -14    0.87    0.42
  -2   1  14    0.69    0.42
  -2   1  14    1.01    0.49
  -2  -1  14    1.98    0.65
  -2  -1  14    1.57    0.47
  -2  -1  14    1.71    0.53
  -2  -1  14    1.87    0.54
   2  -1 -14    2.00    0.62
  -2  -1  14    1.77    0.61
  -2   1  13    1.31    0.46
   2   1 -13    0.94    0.52
  -2   1  13    1.65    0.48
  -2   1  13    1.13    0.45
  -2   1  13    1.19    0.52
  -2   1  13    1.02    0.50
  -2  -1  13    1.82    0.51
  -2  -1  13    1.39    0.52
   2  -1 -13    2.23    0.60
  -2  -1  13    1.59    0.54
  -2  -1  13    1.20    0.49
  -2   1  12    3.56    0.75
  -2   1  12    4.57    0.73
  -2   1  12    4.20    0.71
  -2   1  12    3.76    0.72
   2   1 -12    3.77    0.67
  -2   1  12    3.26    0.86
   2   1 -12    3.70    0.71
  -2  -1  12    3.03    0.64
  -2  -1  12    3.96    0.69
  -2  -1  12    4.83    0.88
  -2  -1  12    3.00    0.61
  -2  -1  12    3.49    0.69
  -2   1  11    1.34    0.44
  -2   1  11    0.97    0.37
  -2   1  11    1.76    0.49
   2   1 -11    1.25    0.47
  -2   1  11    0.08    0.30
  -2  -1  11    1.30    0.40
  -2  -1  11    0.69    0.37
  -2  -1  11    0.79    0.40
  -2  -1  11    0.62    0.29
  -2  -1  11    1.41    0.46
  -2   1  10    1.88    0.45
  -2   1  10    1.87    0.41
  -2   1  10    1.13    0.35
   2   1 -10    0.58    0.33
  -2   1  10    1.20    0.40
  -2   1  10    0.88    0.36
  -2  -1  10    1.04    0.34
  -2  -1  10    1.16    0.36
  -2  -1  10    1.73    0.42
  -2   1   9   18.47    1.06
  -2   1   9   16.99    1.10
   2   1  -9   18.09    1.08
  -2   1   9   18.12    1.03
  -2   1   9   18.10    1.17
  -2   1   9   17.89    1.12
  -2  -1   9   18.36    1.08
  -2  -1   9   17.42    1.03
  -2  -1   9   17.42    1.13
  -2  -1   9   16.80    1.15
  -2  -1   9   17.16    0.98
   2   1  -8   10.44    0.79
  -2   1   8   11.84    0.86
  -2   1   8   10.80    0.76
  -2   1   8   12.65    0.93
  -2   1   8   11.41    0.84
  -2   1   8   10.85    0.76
  -2  -1   8   11.36    0.89
  -2  -1   8   11.63    0.81
  -2  -1   8   11.67    0.86
  -2  -1   8   10.75    0.78
  -2  -1   8   11.19    0.74
   2   1  -7   25.43    1.11
  -2   1   7   25.18    1.07
  -2   1   7   24.86    1.24
  -2   1   7   25.62    1.10
  -2   1   7   25.38    1.19
  -2   1   7   28.01    1.24
  -2  -1   7   24.15    1.18
  -2  -1   7   25.94    1.11
  -2  -1   7   25.26    1.11
  -2  -1   7   26.01    1.25
   2   1  -6   14.95    0.79
  -2   1   6   15.27    0.79
  -2   1   6   15.21    0.86
  -2   1   6   14.74    0.90
  -2   1   6   15.77    0.76
  -2   1   6   16.67    0.89
  -2  -1   6   16.50    0.83
  -2  -1   6   16.07    0.96
  -2  -1   6   15.96    0.89
  -2  -1   6   14.42    0.70
  -2  -1   6   15.31    0.91
  -2   1   5   42.41    1.28
  -2   1   5   41.92    1.17
  -2   1   5   41.86    1.44
  -2   1   5   42.38    1.35
   2   1  -5   41.17    1.27
   2  -1  -5   40.15    1.25
  -2  -1   5   41.68    1.38
  -2  -1   5   42.39    1.45
  -2  -1   5   41.17    1.26
  -2  -1   5   40.93    1.25
  -2  -1   5   41.14    1.12
  -2   1   4   16.17    0.73
  -2   1   4   15.34    0.73
  -2   1   4   14.54    0.77
   2   1  -4   15.76    0.67
  -2   1   4   15.05    0.64
  -2   1   4   15.80    0.59
  -2  -1   4   14.72    0.64
   2  -1  -4   15.51    0.63
  -2  -1   4   15.73    0.67
   2  -1  -4   15.53    0.70
  -2  -1   4   15.00    0.55
  -2   1   3   83.27    1.49
   2   1  -3   79.84    1.66
  -2   1   3   86.11    1.67
  -2   1   3   81.07    1.80
  -2   1   3   88.02    1.82
   2   1  -3   84.23    1.55
  -2   1   3   82.80    1.92
   2  -1  -3   84.23    1.78
  -2  -1   3   82.30    1.45
  -2  -1   3   83.86    1.83
  -2  -1   3   84.08    1.68
   2  -1  -3   82.49    1.64
  -2  -1   3   89.03    1.93
  -2   1   2    0.03    0.15
  -2   1   2   -0.24    0.14
   2   1  -2   -0.13    0.15
  -2   1   2   -0.08    0.07
  -2   1   2    0.30    0.20
   2   1  -2   -0.23    0.10
   2   1  -2    0.02    0.09
  -2  -1   2    0.05    0.16
   2  -1  -2    0.04    0.14
   2  -1  -2    0.05    0.12
  -2  -1   2   -0.03    0.08
   2  -1  -2    0.05    0.07
  -2  -1   2   -0.14    0.13
  -2  -1   2   -0.18    0.14
  -2   1   1    0.25    0.16
   2   1  -1    0.24    0.14
  -2   1   1    0.43    0.17
   2   1  -1    0.19    0.08
   2   1  -1    0.23    0.13
   2  -1  -1    0.33    0.13
  -2  -1   1    0.50    0.17
  -2  -1   1    0.20    0.13
  -2  -1   1    0.47    0.16
   2  -1  -1    0.52    0.15
  -2  -1   1    0.41    0.10
  -2   1   0   21.08    0.53
  -2   1   0   22.70    0.64
   2   1   0   22.04    0.60
   2   1   0   22.26    0.52
   2   1   0   23.74    0.62
   2   1   0   22.00    0.55
  -2   1   0   21.63    0.68
   2  -1   0   23.32    0.58
  -2  -1   0   22.83    0.57
  -2  -1   0   22.64    0.58
   2  -1   0   22.28    0.61
  -2  -1   0   23.17    0.66
   2  -1   0   22.75    0.63
  -2   1  -1  147.69    2.35
   2   1   1  143.48    2.45
   2   1   1  142.05    2.48
  -2   1  -1  146.83    2.49
   2   1   1  142.02    2.23
  -2  -1  -1  150.49    2.52
   2  -1   1  144.19    2.42
   2  -1   1  144.27    2.37
   2  -1   1  145.50    2.42
   2   1   2    4.31    0.26
  -2   1  -2    3.85    0.38
  -2   1  -2    4.16    0.30
   2   1   2    3.90    0.35
   2   1   2    4.16    0.38
   2  -1   2    4.23    0.35
  -2  -1  -2    4.10    0.38
   2  -1   2    3.82    0.36
   2  -1   2    4.27    0.31
  -2   1  -3   17.29    0.61
  -2   1  -3   17.10    0.73
   2   1   3   17.47    0.76
   2   1   3   17.40    0.78
   2   1   3   17.10    0.49
   2   1   3   16.26    0.74
   2   1   3   16.88    0.59
   2  -1   3   16.41    0.65
  -2  -1  -3   16.82    0.76
   2  -1   3   16.30    0.75
   2  -1   3   16.67    0.72
  -2   1  -4  358.26    5.45
   2   1   4  343.22    5.97
   2   1   4  368.85    5.31
   2   1   4  357.47    5.48
   2   1   4  343.24    5.87
  -2   1  -4  358.75    5.73
   2   1   4  372.14    7.35
  -2  -1  -4  345.41    5.92
   2  -1   4  355.57    5.91
   2  -1   4  359.12    5.63
   2   1   5  110.40    2.30
  -2   1  -5  114.86    2.53
   2   1   5  116.84    2.20
   2   1   5  108.56    2.59
   2   1   5  108.05    2.55
   2   1   5  109.32    2.65
  -2   1  -5  112.27    2.29
   2  -1   5  107.55    2.50
   2  -1   5  111.13    2.50
  -2  -1  -5  107.68    2.55
   2  -1   5  111.67    2.65
   2  -1   5  107.46    2.25
  -2   1  -6   52.50    1.54
   2   1   6   53.10    1.43
   2   1   6   52.79    1.80
   2   1   6   52.80    1.75
   2   1   6   51.32    1.51
   2   1   6   54.00    1.75
  -2   1  -6   53.49    1.68
   2  -1   6   50.78    1.64
   2  -1   6   48.93    1.48
  -2  -1  -6   52.46    1.73
   2  -1   6   51.66    1.59
   2  -1   6   51.07    1.76
   2  -1   6   52.72    1.70
   2   1   7   13.65    0.94
   2   1   7   14.58    0.77
  -2   1  -7   13.77    0.89
   2   1   7   13.74    0.90
   2   1   7   13.49    0.91
   2   1   7   13.80    0.80
  -2   1  -7   13.76    0.79
  -2  -1  -7   14.67    0.93
   2  -1   7   13.58    0.82
   2  -1   7   13.62    0.88
   2  -1   7   13.29    0.92
   2  -1   7   13.88    0.88
   2  -1   7   13.54    0.76
  -2   1  -8   37.18    1.55
   2   1   8   37.99    1.60
   2   1   8   38.53    1.39
  -2   1  -8   37.39    1.43
   2   1   8   37.50    1.44
   2   1   8   36.56    1.65
   2   1   8   35.89    1.61
   2  -1   8   36.68    1.63
   2  -1   8   37.57    1.41
   2  -1   8   39.67    1.53
   2  -1   8   38.40    1.61
   2  -1   8   41.06    1.62
  -2  -1  -8   35.76    1.57
   2   1   9    0.12    0.19
   2   1   9   -0.22    0.18
   2   1   9    0.09    0.24
  -2   1  -9   -0.12    0.20
   2   1   9    0.24    0.19
   2   1   9    0.00    0.20
  -2   1  -9    0.07    0.21
   2  -1   9    0.01    0.20
   2  -1   9    0.25    0.22
   2  -1   9   -0.12    0.20
  -2  -1  -9    0.01    0.20
   2  -1   9    0.23    0.22
   2  -1   9   -0.07    0.18
   2   1  10   18.05    1.22
  -2   1 -10   17.19    1.20
   2   1  10   18.33    1.12
  -2   1 -10   16.72    1.07
   2   1  10   21.59    2.18
   2   1  10   16.24    1.48
   2   1  10   19.17    1.10
   2  -1  10   19.21    1.10
   2  -1  10   18.16    1.20
  -2  -1 -10   20.06    1.27
   2  -1  10   18.16    1.28
   2  -1  10   18.94    1.61
   2  -1  10   19.02    1.19
   2   1  11    3.30    0.70
  -2   1 -11    4.08    0.62
   2   1  11    4.75    0.99
   2   1  11    3.33    0.67
   2   1  11    3.97    0.60
   2   1  11    3.53    0.63
  -2  -1 -11    3.19    0.77
   2  -1  11    3.28    0.78
   2  -1  11    3.87    0.75
   2  -1  11    3.18    0.58
  -2  -1 -11    3.46    0.70
   2  -1  11    3.27    0.66
   2  -1  11    3.59    0.67
   2   1  12   -0.11    0.26
  -2   1 -12    0.42    0.40
   2   1  12    0.55    0.35
  -2   1 -12    0.10    0.41
   2   1  12    0.46    0.35
   2   1  12    0.83    0.39
   2   1  12    0.18    0.33
   2  -1  12    0.83    0.47
   2  -1  12    0.37    0.34
   2  -1  12    1.05    0.49
  -2  -1 -12    0.75    0.45
  -2  -1 -12    1.19    0.43
   2  -1  12    1.03    0.39
   2  -1  12   -0.19    0.28
  -2   1 -13    0.66    0.51
   2   1  13    1.25    0.43
  -2   1 -13    0.67    0.43
   2   1  13    1.68    0.55
   2   1  13    0.76    0.43
   2   1  13    0.82    0.47
   2   1  13    1.62    0.47
  -2  -1 -13    1.43    0.53
   2  -1  13    1.47    0.53
  -2  -1 -13    2.47    0.64
   2  -1  13    0.88    0.42
   2  -1  13    1.11    0.41
   2  -1  13    1.08    0.45
   2  -1  13    1.41    0.54
  -2   1 -14    8.90    1.03
  -2   1 -14   11.00    1.13
   2   1  14   11.27    1.18
   2   1  14   10.48    1.07
   2   1  14   10.61    1.15
   2   1  14   11.52    1.25
   2   1  14    9.99    1.04
  -2   1 -14   10.34    1.22
   2  -1  14    9.92    1.16
  -2  -1 -14   12.30    1.23
   2  -1  14   11.34    1.17
   2  -1  14    9.92    1.10
  -2  -1 -14   12.02    1.24
   2  -1  14    9.43    1.11
  -2   1 -15   38.16    2.33
   2   1  15   38.02    2.29
   2   1  15   41.35    2.36
   2   1  15   39.68    2.22
   2   1  15   42.83    2.14
  -2   1 -15   38.27    2.00
  -2   1 -15   38.33    2.15
   2   1  15   45.22    2.23
   2  -1  15   41.39    2.31
   2  -1  15   40.67    2.20
  -2  -1 -15   39.65    2.24
   2  -1  15   41.16    2.36
  -2  -1 -15   39.15    2.28
   2   1  16    4.49    0.88
  -2   1 -16    4.04    0.86
  -2   1 -16    3.87    0.92
   2   1  16    3.77    1.07
   2   1  16    3.70    0.83
  -2   1 -16    4.92    0.85
   2   1  16    4.87    1.04
   2   1  16    4.83    0.92
   2  -1  16    4.43    0.91
  -2  -1 -16    4.19    0.92
   2  -1  16    4.69    0.94
  -2  -1 -16    4.30    1.25
   2   1  17    1.82    0.73
  -2   1 -17    1.37    0.64
   2   1  17    0.75    0.63
   2   1  17    2.12    0.73
  -2   1 -17    2.29    0.79
  -2  -1 -17    1.00    0.62
  -2  -1 -17    1.77    0.63
   2  -1  17    1.05    0.63
   2  -1  17    2.22    0.78
   2   1  18    0.39    0.56
  -2   1 -18    1.22    0.59
   2   1  18    0.47    0.56
  -2   1 -18    0.17    0.59
   2   1  18    0.23    0.55
  -2   1 -18    1.08    0.63
   2  -1  18    0.11    0.64
   2  -1  18    1.09    0.70
  -2  -1 -18   -0.28    0.54
   2  -1  18    0.75    0.62
  -2  -1 -18    0.57    0.78
  -2  -1 -18   -0.61    0.58
  -2  -1 -18   -0.56    0.52
   2   1  19    3.59    1.00
  -2   1 -19    4.65    0.94
  -2   1 -19    5.51    1.10
   2   1  19    7.63    1.36
   2   1  19    5.86    1.08
  -2   1 -19    6.34    1.34
   2  -1  19    5.92    1.14
  -2  -1 -19    5.24    1.14
  -2  -1 -19    7.60    1.11
   2  -1  19    4.32    1.14
  -2  -1 -19    5.61    1.14
   2  -1  19    6.56    1.26
  -2  -1 -19    5.24    1.17
   2   1  20    1.82    0.86
   2   1  20    0.34    0.74
  -2   1 -20    1.11    0.70
  -2   1 -20    1.19    0.68
   2   1  20    0.60    0.65
  -2  -1 -20   -1.19    0.63
  -2  -1 -20   -0.51    0.65
  -2  -1 -20    0.28    0.60
   2  -1  20   -0.28    0.57
   2  -1  20   -0.53    0.71
   2  -1  20   -0.41    0.96
  -2  -1 -20    0.76    0.63
  -2  -1 -20    1.01    0.71
  -2   1 -21    6.13    1.38
  -2   1 -21    6.93    1.50
   2   1  21    6.30    1.20
   2   1  21    8.11    1.43
  -2   1 -21    5.43    1.19
  -2   1 -21    4.42    1.18
   2   1  21    6.08    1.22
  -2  -1 -21    7.59    1.24
  -2  -1 -21    6.14    1.32
  -2  -1 -21    4.93    1.29
  -2  -1 -21    5.68    1.64
   2  -1  21    4.88    1.15
   2  -1  21    7.06    1.35
  -2  -1 -21    8.99    1.52
   2  -1  21    7.34    1.43
  -2   1 -22    1.81    0.96
  -2   1 -22    3.43    0.97
  -2   1 -22    0.27    0.85
  -2   1 -22    0.04    0.91
   2   1  22    0.46    1.00
   2  -1  22    0.86    0.99
  -2  -1 -22    2.09    1.48
  -2  -1 -22   -0.15    0.82
  -2  -1 -22    2.30    0.93
   2  -1  22    0.54    1.02
  -2  -1 -22    0.85    0.80
   2   1  23    3.62    1.43
  -2   1 -23    4.16    1.26
   2   1  23    4.22    2.37
  -2   1 -23    2.80    1.40
   2  -1  23    2.43    1.31
  -2  -1 -23    2.94    1.13
  -2  -1 -23    3.04    1.16
   2   2 -24    0.27    1.08
   2   2 -24   -2.71    1.24
   2   2 -24    0.29    1.14
  -2  -2  24    4.77    1.46
  -2  -2  24    0.08    1.32
   2   2 -23    2.04    0.94
   2   2 -23   -1.02    0.96
   2   2 -23   -0.16    1.02
   2  -2 -23   -1.76    1.06
  -2  -2  23    0.47    1.09
  -2  -2  23    1.15    1.26
   2   2 -22    1.11    0.88
   2   2 -22    1.09    0.84
  -2   2  22    2.97    0.96
   2   2 -22    1.03    0.93
  -2   2  22    1.82    0.94
   2  -2 -22    0.87    0.75
   2  -2 -22    0.47    0.91
   2  -2 -22    0.58    0.94
  -2  -2  22    2.42    0.93
   2  -2 -22    0.05    0.77
   2  -2 -22   -0.50    0.89
  -2   2  21    2.12    0.99
  -2   2  21    0.48    1.31
   2   2 -21    1.75    0.89
  -2   2  21    1.27    0.92
   2   2 -21   -0.39    0.76
   2   2 -21    1.16    0.91
   2  -2 -21    0.95    0.79
   2  -2 -21    0.74    0.99
   2  -2 -21    0.31    0.78
  -2  -2  21    0.90    0.81
  -2  -2  21    1.25    0.79
   2  -2 -21    0.46    0.66
  -2   2  20    0.29    0.73
   2   2 -20   -0.82    0.69
  -2   2  20    2.29    0.91
  -2   2  20    1.74    0.85
  -2   2  20    0.72    0.78
   2   2 -20    3.79    1.52
   2  -2 -20    0.80    0.76
   2  -2 -20    0.41    0.63
   2  -2 -20    1.30    0.70
  -2  -2  20    1.27    1.00
  -2  -2  20    1.29    0.82
   2  -2 -20    1.92    0.71
   2  -2 -20    1.13    0.83
   2   2 -19    1.82    0.80
  -2   2  19    0.81    0.85
  -2   2  19    0.48    0.66
  -2   2  19   -0.01    0.60
  -2   2  19    1.12    0.71
   2   2 -19    0.36    0.59
  -2   2  19    0.29    0.70
   2   2 -19    1.94    0.84
  -2  -2  19    0.68    0.66
   2  -2 -19    2.06    0.73
   2  -2 -19    1.16    0.64
  -2  -2  19    2.39    0.78
  -2  -2  19    0.40    0.69
   2  -2 -19    1.30    0.71
   2  -2 -19    1.09    0.69
   2  -2 -19    0.47    0.63
  -2   2  18    0.70    0.63
   2   2 -18    1.34    0.61
   2   2 -18    0.15    0.63
   2   2 -18    0.60    0.52
  -2   2  18    0.51    0.66
  -2   2  18    0.96    0.69
   2   2 -18    0.60    0.53
  -2   2  18    0.06    0.50
  -2   2  18    1.65    0.65
   2  -2 -18   -0.79    0.49
  -2  -2  18    0.47    0.63
   2  -2 -18    0.08    0.58
   2  -2 -18    1.89    0.64
  -2  -2  18    1.50    0.75
   2  -2 -18    0.07    0.54
   2  -2 -18   -0.55    0.61
  -2  -2  18    2.21    0.73
   2   2 -17   -0.31    0.42
  -2   2  17   -0.23    0.48
   2   2 -17   -0.15    0.55
  -2   2  17    0.56    0.45
   2   2 -17    0.00    0.45
  -2   2  17    0.18    0.51
  -2   2  17    0.10    0.55
  -2  -2  17    0.40    0.54
  -2  -2  17    0.18    0.59
   2  -2 -17    0.20    0.55
  -2  -2  17    0.80    0.50
   2  -2 -17    0.82    0.68
   2  -2 -17    0.12    0.43
   2   2 -16    8.32    0.95
  -2   2  16   10.95    1.15
   2   2 -16   11.75    1.43
  -2   2  16   11.30    1.40
   2   2 -16   11.02    1.03
  -2   2  16    9.64    1.31
  -2   2  16    8.70    1.22
  -2   2  16    9.05    1.17
  -2  -2  16   11.13    1.12
   2  -2 -16   12.76    1.21
  -2  -2  16   10.31    1.33
   2  -2 -16   10.82    1.19
   2  -2 -16   11.47    1.30
  -2  -2  16    8.29    1.25
   2   2 -15    0.70    0.58
  -2   2  15    2.29    0.70
  -2   2  15    2.23    0.75
   2   2 -15    1.49    0.51
   2   2 -15    1.89    0.55
  -2   2  15    2.40    0.67
  -2   2  15    1.78    0.66
  -2   2  15    3.01    0.73
  -2  -2  15    3.55    0.82
  -2  -2  15    1.64    0.70
   2  -2 -15    2.72    0.74
  -2  -2  15    2.03    0.54
  -2  -2  15    2.28    0.63
   2  -2 -15    2.42    0.65
  -2  -2  15    2.55    0.60
  -2   2  14    0.45    0.44
  -2   2  14    0.46    0.43
   2   2 -14    0.24    0.47
  -2   2  14    0.18    0.44
   2   2 -14    1.23    0.39
  -2   2  14    1.35    0.56
  -2  -2  14   -0.03    0.34
  -2  -2  14    0.78    0.35
  -2  -2  14    0.88    0.38
   2  -2 -14    0.70    0.44
   2  -2 -14    0.52    0.41
  -2  -2  14    0.73    0.53
  -2   2  13    5.20    0.71
   2   2 -13    4.57    0.88
   2   2 -13    4.75    0.66
  -2   2  13    5.24    0.91
  -2   2  13    4.97    0.92
  -2   2  13    4.59    0.79
  -2   2  13    3.69    0.79
  -2  -2  13    3.59    0.78
  -2  -2  13    4.66    0.66
  -2  -2  13    2.98    0.73
  -2  -2  13    5.68    0.71
   2  -2 -13    5.13    0.77
   2  -2 -13    4.32    0.78
  -2  -2  13    3.54    0.77
   2   2 -12   23.48    1.52
   2   2 -12   22.25    1.25
  -2   2  12   25.95    2.14
  -2   2  12   22.05    1.46
  -2   2  12   23.81    1.57
  -2   2  12   24.36    1.65
  -2   2  12   22.78    1.38
  -2  -2  12   23.73    1.60
   2  -2 -12   23.07    1.39
  -2  -2  12   21.69    1.28
  -2  -2  12   20.63    1.23
  -2  -2  12   23.81    1.62
   2  -2 -12   23.37    1.42
  -2  -2  12   24.86    1.55
   2   2 -11    0.18    0.23
  -2   2  11   -0.05    0.22
   2   2 -11    0.22    0.32
  -2   2  11    0.06    0.28
  -2   2  11    0.40    0.30
  -2   2  11    0.51    0.38
  -2  -2  11    0.37    0.31
   2  -2 -11    0.27    0.51
  -2  -2  11    0.32    0.36
   2  -2 -11    0.45    0.29
  -2  -2  11   -0.09    0.29
  -2  -2  11    0.62    0.26
  -2   2  10   29.84    1.39
  -2   2  10   32.48    1.47
  -2   2  10   31.81    1.55
  -2   2  10   31.49    1.65
   2   2 -10   31.23    1.55
   2   2 -10   31.58    1.32
  -2   2  10   28.94    2.42
   2  -2 -10   31.37    1.49
  -2  -2  10   28.79    1.28
  -2  -2  10   31.05    1.70
   2  -2 -10   33.83    1.44
  -2  -2  10   30.67    1.65
  -2  -2  10   31.76    1.40
  -2  -2  10   30.79    1.56
   2   2  -9    0.57    0.20
  -2   2   9    0.24    0.22
  -2   2   9    0.19    0.24
   2   2  -9    0.41    0.30
  -2   2   9    0.19    0.24
  -2   2   9    0.42    0.28
  -2  -2   9   -0.02    0.23
   2  -2  -9    0.30    0.24
  -2  -2   9   -0.02    0.22
   2  -2  -9    0.36    0.23
  -2  -2   9    0.35    0.19
  -2  -2   9    0.54    0.29
  -2  -2   9    0.03    0.21
   2   2  -8   -0.12    0.23
  -2   2   8    0.07    0.19
   2   2  -8   -0.16    0.15
  -2   2   8    0.49    0.22
  -2   2   8    0.11    0.25
  -2   2   8    0.27    0.25
  -2   2   8    0.57    0.25
  -2  -2   8    0.17    0.25
   2  -2  -8    0.49    0.23
  -2  -2   8    0.05    0.22
  -2  -2   8    0.15    0.19
   2  -2  -8    0.45    0.25
  -2  -2   8    0.32    0.21
  -2  -2   8    0.40    0.26
  -2   2   7   11.62    0.70
  -2   2   7   10.39    0.81
   2   2  -7   10.53    0.77
  -2   2   7   10.43    0.67
   2   2  -7   11.00    0.60
  -2   2   7   11.07    0.77
  -2   2   7   11.54    0.90
  -2  -2   7    9.23    0.58
  -2  -2   7   10.38    0.75
   2  -2  -7   10.36    0.73
  -2  -2   7   11.29    0.80
  -2  -2   7   11.16    0.85
   2  -2  -7   11.08    0.67
  -2  -2   7   12.11    0.86
  -2   2   6    2.21    0.45
  -2   2   6    1.90    0.40
   2   2  -6    2.36    0.29
   2   2  -6    2.58    0.43
  -2   2   6    1.99    0.33
  -2   2   6    2.74    0.45
  -2   2   6    2.63    0.34
  -2  -2   6    3.05    0.50
  -2  -2   6    2.97    0.50
  -2  -2   6    2.70    0.33
   2  -2  -6    2.53    0.37
  -2  -2   6    2.68    0.30
   2  -2  -6    2.39    0.32
   2   2  -5    0.66    0.26
   2   2  -5    0.66    0.16
  -2   2   5    1.18    0.30
  -2   2   5    1.15    0.32
  -2   2   5    1.00    0.23
  -2   2   5    0.69    0.26
  -2   2   5    0.77    0.20
  -2  -2   5    0.63    0.26
  -2  -2   5    0.57    0.24
   2  -2  -5    0.74    0.22
  -2  -2   5    0.56    0.18
   2  -2  -5    0.92    0.20
  -2  -2   5    0.52    0.15
   2   2  -4  112.17    2.63
   2   2  -4  115.66    1.83
  -2   2   4  110.16    2.62
  -2   2   4  112.10    2.10
  -2   2   4  118.97    2.43
  -2   2   4  108.03    2.52
  -2  -2   4  116.57    2.56
   2  -2  -4  114.98    2.40
  -2  -2   4  112.93    1.83
  -2  -2   4  111.70    2.49
   2  -2  -4  112.29    2.10
  -2  -2   4  111.30    2.09
  -2   2   3  210.10    3.21
  -2   2   3  203.85    3.73
  -2   2   3  201.50    3.81
   2   2  -3  202.32    3.53
  -2  -2   3  212.51    3.69
  -2  -2   3  207.62    3.26
   2  -2  -3  203.67    3.24
   2  -2  -3  207.49    3.52
  -2  -2   3  209.54    3.72
  -2   2   2  103.78    1.75
  -2   2   2  108.67    2.29
  -2   2   2  106.07    2.21
   2   2  -2  105.50    2.10
   2  -2  -2  109.88    2.10
  -2  -2   2  111.15    2.19
  -2  -2   2  108.64    2.13
   2  -2  -2  111.85    1.90
  -2  -2   2  112.64    1.93
   2   2  -1   30.44    0.91
  -2   2   1   29.23    0.96
   2   2  -1   31.38    0.84
   2   2  -1   31.40    0.66
  -2   2   1   33.05    0.98
  -2   2   1   30.40    0.73
  -2  -2   1   31.40    0.86
   2  -2  -1   31.32    0.78
  -2  -2   1   33.14    0.84
  -2  -2   1   30.68    0.66
   2  -2  -1   31.79    0.90
  -2  -2   1   32.83    0.90
  -2   2   0    0.05    0.16
   2   2   0   -0.04    0.08
   2   2   0   -0.05    0.14
  -2   2   0   -0.01    0.13
  -2   2   0    0.08    0.22
   2   2   0   -0.01    0.11
   2  -2   0   -0.12    0.11
  -2  -2   0    0.04    0.10
  -2  -2   0    0.08    0.14
   2  -2   0    0.05    0.11
  -2   2  -1   84.75    1.55
  -2   2  -1   84.57    1.79
   2   2   1   85.47    1.40
   2   2   1   84.39    1.77
  -2   2  -1   85.08    1.69
   2   2   1   84.84    1.34
   2   2   1   82.94    1.73
   2  -2   1   86.22    1.73
   2  -2   1   88.82    1.76
  -2  -2  -1   85.52    1.81
   2  -2   1   82.95    1.68
  -2  -2  -1   82.82    1.35
   2   2   2    4.96    0.45
  -2   2  -2    4.68    0.42
  -2   2  -2    4.85    0.52
   2   2   2    4.46    0.39
  -2   2  -2    4.94    0.34
   2   2   2    4.69    0.22
   2   2   2    4.99    0.44
   2  -2   2    4.36    0.39
   2  -2   2    4.48    0.39
  -2  -2  -2    4.58    0.44
   2  -2   2    4.22    0.40
  -2   2  -3    8.84    0.38
  -2   2  -3    8.86    0.59
   2   2   3    8.47    0.60
   2   2   3    8.79    0.61
   2   2   3    8.65    0.36
   2   2   3    8.45    0.54
  -2   2  -3    9.00    0.57
   2  -2   3    8.58    0.57
  -2  -2  -3    8.79    0.31
  -2  -2  -3    8.59    0.70
   2  -2   3    9.39    0.55
  -2  -2  -3    8.67    0.29
   2   2   4  242.37    4.46
  -2   2  -4  259.90    3.87
   2   2   4  247.00    4.61
   2   2   4  250.81    3.74
   2   2   4  244.23    4.56
   2   2   4  254.10    3.90
  -2   2  -4  252.27    4.28
   2  -2   4  254.03    4.51
  -2  -2  -4  246.81    4.57
   2  -2   4  250.42    4.38
   2  -2   4  247.47    4.48
  -2  -2  -4  241.86    3.72
   2   2   5   25.15    0.77
   2   2   5   25.02    1.16
  -2   2  -5   24.71    0.81
   2   2   5   24.32    0.83
   2   2   5   23.72    1.15
   2   2   5   23.61    1.08
  -2   2  -5   24.94    1.04
   2  -2   5   24.42    1.05
  -2  -2  -5   25.12    1.17
   2  -2   5   24.03    1.09
   2  -2   5   25.61    1.15
  -2   2  -6   24.96    1.08
   2   2   6   23.88    1.23
   2   2   6   26.82    1.25
  -2   2  -6   24.66    0.88
   2   2   6   22.35    0.88
   2   2   6   24.41    0.87
   2   2   6   23.23    1.14
   2  -2   6   24.48    1.12
   2  -2   6   24.11    1.17
  -2  -2  -6   24.01    1.22
   2  -2   6   24.61    1.20
   2   2   7    6.72    0.70
   2   2   7    5.78    0.62
   2   2   7    7.16    0.53
  -2   2  -7    5.82    0.49
   2   2   7    6.22    0.67
  -2   2  -7    6.70    0.62
  -2  -2  -7    6.26    0.69
   2  -2   7    5.92    0.63
   2  -2   7    6.43    0.67
   2  -2   7    6.96    0.64
   2   2   8   12.31    0.96
   2   2   8   12.67    0.77
   2   2   8   10.84    0.92
  -2   2  -8   13.00    0.88
   2   2   8   12.88    0.75
   2   2   8   13.26    0.96
  -2   2  -8   12.33    0.72
  -2  -2  -8   13.25    1.00
   2  -2   8   12.15    0.93
   2  -2   8   12.76    0.90
   2  -2   8   11.76    0.93
  -2   2  -9    8.47    0.78
   2   2   9    9.28    0.91
   2   2   9    8.14    0.68
   2   2   9    8.61    0.84
   2   2   9    8.83    0.90
  -2   2  -9    9.44    0.69
   2   2   9    7.88    0.65
   2  -2   9    9.31    0.83
   2  -2   9    9.13    0.89
  -2  -2  -9    7.42    0.83
   2  -2   9    9.29    0.86
  -2   2 -10    6.43    0.66
  -2   2 -10    5.88    0.72
   2   2  10    5.99    0.62
   2   2  10    4.45    1.10
   2   2  10    7.36    0.87
   2   2  10    5.13    0.60
   2  -2  10    5.52    0.75
   2  -2  10    6.43    0.76
   2  -2  10    6.83    0.82
  -2   2 -11   51.50    2.10
   2   2  11   55.01    2.35
   2   2  11   50.14    2.21
   2   2  11   52.43    2.38
  -2   2 -11   53.94    1.91
   2   2  11   51.09    1.88
   2   2  11   50.76    1.90
  -2   2 -11   53.40    2.34
   2  -2  11   52.34    2.28
   2  -2  11   52.24    2.31
  -2  -2 -11   52.72    2.33
   2  -2  11   50.70    2.17
  -2   2 -12    1.21    0.39
  -2   2 -12    0.72    0.49
   2   2  12    1.36    0.53
  -2   2 -12    0.73    0.43
   2   2  12    1.17    0.44
   2   2  12    1.31    0.42
   2   2  12    1.71    0.56
   2   2  12    1.41    0.50
   2  -2  12    1.00    0.45
  -2  -2 -12    1.32    0.53
   2  -2  12    0.65    0.40
   2  -2  12    2.03    0.55
   2   2  13   -0.09    0.25
   2   2  13   -0.62    0.28
   2   2  13    0.37    0.33
  -2   2 -13   -0.39    0.34
   2  -2  13    0.00    0.32
   2  -2  13   -0.29    0.30
  -2  -2 -13   -0.49    0.30
  -2  -2 -13   -0.71    0.33
  -2   2 -14    0.04    0.41
  -2   2 -14    0.90    0.53
   2   2  14    0.73    0.44
   2   2  14    0.45    0.40
   2   2  14    0.98    0.50
   2   2  14    0.55    0.47
  -2   2 -14    0.61    0.41
   2   2  14   -0.03    0.34
  -2  -2 -14    0.53    0.50
   2  -2  14    0.20    0.38
   2  -2  14    0.35    0.47
  -2  -2 -14    1.54    0.51
   2  -2  14    0.36    0.50
  -2  -2 -14    1.20    0.39
  -2   2 -15   15.63    2.02
  -2   2 -15   14.31    1.18
   2   2  15   15.15    1.44
   2   2  15   13.64    1.49
   2   2  15   13.05    1.16
   2   2  15   14.10    1.23
  -2   2 -15   12.99    1.27
   2   2  15   13.78    1.40
  -2  -2 -15   12.89    1.45
  -2  -2 -15   15.55    1.21
   2  -2  15   13.20    1.37
  -2  -2 -15   14.02    1.44
   2  -2  15   15.17    1.49
   2  -2  15   14.15    1.74
   2   2  16   10.79    1.34
  -2   2 -16    6.46    0.91
   2   2  16   10.48    1.10
   2   2  16    8.02    1.23
  -2   2 -16   10.66    1.19
  -2   2 -16   11.58    1.39
   2   2  16    8.42    1.29
   2   2  16    7.33    1.01
   2  -2  16    9.78    1.28
   2  -2  16    8.97    1.35
  -2  -2 -16    8.78    1.30
  -2  -2 -16    9.14    1.27
  -2  -2 -16    9.79    1.10
   2  -2  16    9.14    1.15
  -2   2 -17    0.95    0.50
  -2   2 -17    0.72    0.53
   2   2  17   -0.11    0.53
  -2   2 -17    0.77    0.63
   2   2  17   -0.03    0.50
   2   2  17    0.92    0.54
   2   2  17    0.85    0.53
   2  -2  17    0.26    0.62
   2  -2  17    1.06    0.54
  -2  -2 -17    1.58    0.64
  -2  -2 -17    0.42    0.56
   2  -2  17    0.58    0.59
  -2  -2 -17   -0.02    0.50
  -2   2 -18    2.39    0.69
  -2   2 -18    1.12    0.70
   2   2  18    1.89    0.69
   2   2  18    2.01    0.71
   2   2  18    1.44    0.72
  -2   2 -18    2.02    0.95
   2   2  18    2.51    0.74
   2  -2  18    0.54    0.69
   2  -2  18    0.25    0.64
  -2  -2 -18    1.37    0.65
  -2  -2 -18    1.49    0.71
   2  -2  18    1.54    0.72
  -2  -2 -18    1.50    0.79
  -2   2 -19   -0.22    0.74
   2   2  19   -0.49    0.55
   2   2  19    0.43    0.64
   2   2  19    1.05    0.67
  -2   2 -19   -0.16    0.50
   2   2  19    0.36    0.59
   2  -2  19   -0.43    0.59
   2  -2  19    0.86    0.67
  -2  -2 -19    0.20    0.67
  -2  -2 -19    0.22    0.69
  -2  -2 -19    0.69    0.56
   2  -2  19   -0.10    0.67
  -2  -2 -19   -0.36    0.63
  -2  -2 -19    0.02    0.50
   2   2  20   -0.32    0.61
   2   2  20    0.09    0.75
  -2   2 -20    0.59    0.65
   2   2  20    0.43    0.66
  -2   2 -20   -0.98    0.82
   2   2  20    0.57    0.67
  -2  -2 -20   -0.08    0.70
  -2  -2 -20   -0.18    0.74
   2  -2  20    2.37    1.11
  -2  -2 -20    1.22    0.65
  -2  -2 -20    1.10    0.65
   2  -2  20    0.75    0.81
  -2  -2 -20   -0.23    0.68
   2   2  21   -1.78    0.79
   2   2  21    0.55    0.74
  -2   2 -21   -1.50    0.78
  -2   2 -21    0.24    0.89
  -2  -2 -21    0.25    0.76
  -2  -2 -21    1.30    0.95
   2  -2  21   -0.40    0.62
  -2  -2 -21    0.79    0.68
  -2  -2 -21    0.58    0.72
  -2   2 -22   -0.32    0.93
   2   2  22    1.47    0.99
  -2   2 -22   -1.41    0.71
  -2   2 -22    0.43    0.88
  -2  -2 -22    0.15    0.80
  -2  -2 -22   -1.32    0.78
   2  -2  22   -0.37    0.91
  -2  -2 -22   -0.15    0.98
   2  -2  22   -0.46    0.98
   2   2  23   -0.33    1.17
  -2   2 -23    1.01    1.16
  -2  -2 -23    0.89    0.92
   2  -2  23   -2.07    1.01
  -2  -2 -23    0.94    1.17
   2  -2  23    0.50    1.40
   2   3 -23    3.58    1.18
   2   3 -23   -0.25    1.06
  -2   3  23    4.18    1.44
  -2  -3  23    1.63    1.14
   2  -3 -23    2.35    1.10
  -2  -3  23   -0.55    1.64
   2  -3 -23    4.53    1.29
   2   3 -22    1.60    1.10
  -2   3  22    0.37    0.90
   2   3 -22    2.45    0.97
   2   3 -22    3.62    1.24
  -2   3  22    2.23    1.92
  -2   3  22    1.21    0.96
  -2  -3  22    1.13    0.99
   2  -3 -22    2.10    0.96
  -2  -3  22    1.17    1.10
   2  -3 -22    4.83    1.30
   2  -3 -22    1.77    0.99
  -2   3  21    0.52    0.85
  -2   3  21    0.79    0.86
   2   3 -21    0.26    0.71
  -2   3  21   -0.59    0.99
   2   3 -21    0.45    0.87
   2  -3 -21    1.17    0.80
   2  -3 -21    1.02    0.82
  -2  -3  21    2.27    0.89
  -2  -3  21   -0.04    0.80
   2  -3 -21    1.47    0.82
   2  -3 -21    0.53    0.87
   2  -3 -21    0.54    0.82
  -2   3  20    0.95    0.66
   2   3 -20    0.03    0.84
  -2   3  20    1.57    0.66
   2   3 -20   -0.38    0.72
  -2   3  20   -0.71    0.75
   2  -3 -20    0.24    0.72
   2  -3 -20    0.43    0.64
   2  -3 -20   -0.71    0.63
   2  -3 -20    2.14    0.82
  -2  -3  20    1.06    0.69
   2  -3 -20    0.08    0.56
   2   3 -19    5.77    1.22
  -2   3  19    5.89    1.17
  -2   3  19    5.28    1.02
  -2   3  19    5.57    1.29
   2   3 -19    5.06    1.10
  -2  -3  19    4.90    1.19
   2  -3 -19    5.35    0.91
   2  -3 -19    6.89    1.25
   2  -3 -19    4.57    1.02
   2  -3 -19    8.38    1.20
   2  -3 -19    4.26    1.09
  -2  -3  19    4.07    1.11
   2   3 -18    0.06    0.53
  -2   3  18    0.76    0.60
  -2   3  18    0.78    0.55
   2   3 -18    0.88    0.45
  -2   3  18   -0.09    0.55
   2   3 -18    0.97    0.73
   2   3 -18    0.51    0.51
   2  -3 -18   -0.01    0.59
  -2  -3  18   -0.25    0.57
   2  -3 -18   -0.39    0.46
  -2  -3  18   -0.87    0.45
   2  -3 -18   -0.99    0.51
   2  -3 -18   -0.26    0.49
  -2   3  17   11.02    1.43
   2   3 -17    9.55    1.46
  -2   3  17    9.50    1.56
   2   3 -17   10.77    1.02
  -2   3  17   11.85    1.34
   2   3 -17   10.08    1.03
  -2   3  17   10.49    1.22
  -2  -3  17    9.23    1.12
  -2  -3  17   10.03    1.37
   2  -3 -17    9.80    1.15
  -2  -3  17   10.24    1.65
   2  -3 -17   12.66    1.47
   2  -3 -17   12.95    1.25
  -2   3  16    1.21    0.59
   2   3 -16    0.93    0.42
   2   3 -16    0.57    0.57
  -2   3  16   -0.24    0.41
  -2   3  16    0.00    0.46
  -2   3  16    0.87    0.51
   2  -3 -16   -0.51    0.42
  -2  -3  16   -0.01    0.52
  -2  -3  16    0.76    0.56
  -2  -3  16   -0.09    0.42
   2  -3 -16    0.66    0.45
  -2   3  15    6.08    1.09
   2   3 -15    5.91    1.02
  -2   3  15    5.22    1.14
   2   3 -15    5.06    0.83
  -2   3  15    3.84    0.83
  -2   3  15    4.94    0.91
  -2   3  15    4.82    0.92
   2   3 -15    4.22    1.03
   2  -3 -15    4.29    0.77
  -2  -3  15    4.66    1.08
  -2  -3  15    3.94    1.02
   2  -3 -15    5.09    0.91
  -2   3  14   20.25    1.37
   2   3 -14   23.68    1.70
  -2   3  14   20.29    1.50
  -2   3  14   22.34    1.50
  -2   3  14   22.52    1.72
   2   3 -14   20.53    1.29
  -2   3  14   22.61    1.78
   2   3 -14   21.21    1.28
  -2  -3  14   24.32    1.78
   2  -3 -14   22.12    1.52
  -2  -3  14   21.93    1.32
  -2  -3  14   19.50    1.65
   2  -3 -14   21.22    1.33
   2   3 -13   41.25    1.70
  -2   3  13   38.36    1.78
  -2   3  13   45.12    2.41
  -2   3  13   39.12    2.21
  -2   3  13   40.98    2.04
  -2   3  13   40.46    1.93
   2   3 -13   40.87    2.12
   2  -3 -13   40.90    1.79
  -2  -3  13   36.69    2.16
  -2  -3  13   41.67    2.28
   2  -3 -13   42.45    2.00
  -2  -3  13   41.62    1.72
  -2   3  12   46.22    2.32
  -2   3  12   43.88    2.50
   2   3 -12   41.93    1.64
  -2   3  12   42.65    1.78
   2   3 -12   47.47    2.17
  -2   3  12   41.74    1.97
  -2   3  12   44.56    2.31
   2  -3 -12   42.10    1.76
  -2  -3  12   42.99    2.25
  -2  -3  12   42.66    2.21
   2  -3 -12   45.08    1.97
  -2  -3  12   43.60    1.70
   2   3 -11    0.61    0.28
  -2   3  11    0.96    0.34
   2   3 -11    0.60    0.40
  -2   3  11    0.13    0.33
  -2   3  11    0.26    0.39
  -2   3  11    0.64    0.32
   2  -3 -11    0.03    0.51
  -2  -3  11    1.11    0.49
   2  -3 -11    0.75    0.32
  -2  -3  11   -0.21    0.32
  -2  -3  11    0.62    0.27
  -2   3  10    0.11    0.24
   2   3 -10    0.80    0.28
   2   3 -10    0.77    0.51
  -2   3  10    0.27    0.30
  -2   3  10    0.64    0.30
  -2   3  10    0.73    0.35
  -2   3  10    0.12    0.26
   2  -3 -10    0.30    0.29
   2  -3 -10    0.65    0.29
  -2  -3  10    0.83    0.40
  -2  -3  10    0.33    0.33
  -2  -3  10    0.65    0.25
  -2   3   9    1.77    0.45
  -2   3   9    2.05    0.59
  -2   3   9    1.55    0.48
  -2   3   9    1.11    0.33
   2   3  -9    1.46    0.31
  -2   3   9    1.70    0.38
   2   3  -9    2.04    0.50
   2  -3  -9    1.70    0.38
   2  -3  -9    1.41    0.36
  -2  -3   9    1.69    0.49
  -2   3   8   35.68    1.28
  -2   3   8   37.17    1.76
   2   3  -8   37.56    1.17
  -2   3   8   34.35    1.67
   2   3  -8   36.08    1.57
  -2   3   8   37.61    1.51
  -2   3   8   35.29    1.39
  -2  -3   8   37.64    1.73
  -2  -3   8   37.02    1.69
  -2  -3   8   35.81    1.27
   2  -3  -8   36.14    1.45
   2  -3  -8   34.94    1.23
  -2   3   7   68.84    1.75
  -2   3   7   69.73    2.39
  -2   3   7   71.44    2.05
  -2   3   7   69.72    2.34
   2   3  -7   69.08    1.57
   2   3  -7   66.92    2.10
  -2   3   7   68.37    1.90
   2  -3  -7   68.20    1.73
  -2  -3   7   66.55    2.23
  -2  -3   7   66.83    2.27
   2  -3  -7   69.14    1.98
  -2  -3   7   65.47    1.66
   2   3  -6   72.27    2.10
  -2   3   6   74.12    2.37
   2   3  -6   73.49    1.48
  -2   3   6   70.12    2.25
  -2  -3   6   73.94    2.27
  -2  -3   6   73.13    2.22
  -2  -3   6   72.38    1.64
   2  -3  -6   74.80    1.97
   2  -3  -6   70.96    1.66
  -2   3   5  130.86    3.16
   2   3  -5  132.92    2.96
  -2   3   5  139.51    2.68
   2   3  -5  135.06    2.20
  -2   3   5  138.35    3.31
  -2  -3   5  139.90    3.17
  -2  -3   5  136.18    3.11
   2  -3  -5  139.31    2.85
  -2  -3   5  136.56    2.42
   2  -3  -5  135.09    2.46
  -2   3   4  182.59    3.81
  -2   3   4  175.75    3.69
   2   3  -4  180.31    3.49
  -2   3   4  180.21    3.13
  -2  -3   4  183.36    3.61
   2  -3  -4  177.20    2.95
   2  -3  -4  181.06    3.35
  -2  -3   4  182.40    2.92
  -2  -3   4  182.32    3.66
   2   3  -3  154.30    3.05
  -2   3   3  156.71    2.68
  -2   3   3  155.50    3.29
  -2   3   3  156.93    3.24
  -2  -3   3  153.49    3.15
   2  -3  -3  160.74    2.61
  -2  -3   3  159.01    2.58
   2  -3  -3  160.72    3.00
  -2  -3   3  162.35    3.19
   2   3  -2   15.32    0.84
  -2   3   2   15.98    0.80
  -2   3   2   15.63    0.57
   2   3  -2   15.65    0.43
  -2  -3   2   16.23    0.44
   2  -3  -2   16.57    0.54
  -2  -3   2   16.24    0.58
  -2  -3   2   15.09    0.73
   2  -3  -2   16.56    0.70
  -2  -3   2   15.48    0.70
   2   3  -1   64.52    1.61
  -2   3   1   65.25    1.40
  -2   3   1   67.84    1.66
   2   3  -1   67.96    1.33
  -2  -3   1   66.67    1.54
   2  -3  -1   67.04    1.57
  -2  -3   1   69.81    1.44
  -2  -3   1   64.89    1.45
   2  -3  -1   66.62    1.35
   2   3   0    4.01    0.27
  -2   3   0    4.25    0.42
  -2   3   0    3.70    0.47
   2   3   0    4.24    0.34
  -2   3   0    4.50    0.37
   2   3   0    4.47    0.41
  -2  -3   0    4.18    0.36
  -2  -3   0    4.03    0.28
   2  -3   0    4.69    0.33
  -2  -3   0    4.13    0.32
   2  -3   0    4.25    0.37
   2   3   1   58.29    1.49
  -2   3  -1   57.48    1.50
   2   3   1   57.75    1.03
  -2   3  -1   56.65    1.42
   2   3   1   58.40    1.48
   2   3   1   60.31    1.53
  -2   3  -1   58.10    1.25
  -2  -3  -1   58.13    1.18
   2  -3   1   57.55    1.47
   2  -3   1   58.18    1.42
  -2  -3  -1   57.99    1.52
   2   3   2    0.46    0.24
   2   3   2    0.20    0.15
  -2   3  -2   -0.04    0.09
  -2   3  -2   -0.18    0.22
   2   3   2    0.01    0.13
  -2   3  -2    0.18    0.19
  -2  -3  -2   -0.05    0.07
  -2  -3  -2    0.13    0.19
   2  -3   2    0.11    0.16
   2   3   3    2.84    0.39
   2   3   3    2.64    0.38
  -2   3  -3    3.15    0.45
  -2   3  -3    2.86    0.41
   2   3   3    2.92    0.35
   2  -3   3    3.45    0.41
   2  -3   3    3.19    0.38
  -2  -3  -3    2.64    0.20
   2  -3   3    2.88    0.38
  -2  -3  -3    2.73    0.40
   2   3   4   68.66    2.05
  -2   3  -4   72.76    1.98
   2   3   4   70.76    2.08
  -2   3  -4   71.56    1.82
   2   3   4   70.74    1.93
   2   3   4   71.94    1.33
   2  -3   4   71.76    1.94
  -2  -3  -4   72.08    2.09
   2  -3   4   71.29    1.96
   2  -3   4   73.60    2.01
  -2  -3  -4   68.96    1.34
   2   3   5   88.89    2.36
   2   3   5   91.76    2.54
  -2   3  -5   93.83    1.67
  -2   3  -5   94.89    2.23
   2   3   5   91.06    1.75
   2   3   5   86.48    2.51
  -2  -3  -5   90.18    1.74
   2  -3   5   90.98    2.45
  -2  -3  -5   89.02    2.53
   2  -3   5   91.25    2.42
   2  -3   5   92.83    2.39
  -2   3  -6   38.67    1.57
  -2   3  -6   39.81    1.01
   2   3   6   39.83    1.69
   2   3   6   38.15    1.63
  -2   3  -6   38.65    1.38
   2   3   6   37.39    1.06
   2   3   6   36.28    1.48
  -2  -3  -6   37.64    1.05
   2  -3   6   40.00    1.54
  -2  -3  -6   37.84    1.63
   2  -3   6   37.30    1.55
   2  -3   6   37.81    1.55
   2   3   7   65.39    2.16
   2   3   7   61.27    2.23
   2   3   7   64.86    1.63
   2   3   7   63.67    2.30
  -2   3  -7   65.47    1.53
  -2   3  -7   63.81    2.19
  -2   3  -7   65.27    1.94
   2   3   7   65.10    1.66
  -2  -3  -7   66.45    2.34
   2  -3   7   68.08    2.17
   2  -3   7   64.08    2.21
   2  -3   7   65.18    2.21
  -2  -3  -7   61.48    1.58
   2   3   8   19.80    1.26
  -2   3  -8   20.00    1.09
   2   3   8   18.78    0.87
   2   3   8   20.40    1.31
  -2   3  -8   18.03    0.80
   2   3   8   19.33    1.18
   2   3   8   19.75    0.89
  -2   3  -8   19.67    1.25
  -2  -3  -8   18.87    1.27
   2  -3   8   18.04    1.14
  -2  -3  -8   18.02    0.83
   2  -3   8   18.60    1.20
   2  -3   8   18.22    1.20
   2   3   9    0.00    0.25
   2   3   9    0.02    0.17
  -2   3  -9   -0.22    0.18
   2   3   9   -0.12    0.20
  -2   3  -9   -0.16    0.21
   2   3   9    0.16    0.19
   2  -3   9   -0.40    0.23
   2  -3   9   -0.32    0.15
  -2  -3  -9   -0.05    0.21
   2  -3   9   -0.09    0.22
   2   3  10   13.18    1.19
   2   3  10   12.43    1.14
   2   3  10   11.79    0.82
  -2   3 -10   12.65    0.78
  -2   3 -10   13.92    1.01
   2   3  10   11.81    1.05
  -2   3 -10   12.18    1.15
   2   3  10   13.26    0.86
  -2  -3 -10   12.08    1.13
   2  -3  10   11.32    1.05
   2  -3  10   12.74    1.06
  -2  -3 -10   13.46    0.86
   2  -3  10   13.35    1.16
   2   3  11   34.81    1.48
   2   3  11   33.12    1.45
  -2   3 -11   34.44    1.66
   2   3  11   36.86    2.03
  -2   3 -11   34.18    1.91
  -2   3 -11   34.84    1.38
   2   3  11   36.68    1.96
   2   3  11   33.07    1.80
   2  -3  11   33.36    1.87
   2  -3  11   35.43    1.84
  -2  -3 -11   35.92    1.98
  -2  -3 -11   33.22    1.44
   2  -3  11   35.55    1.93
   2   3  12    3.84    0.76
   2   3  12    4.86    0.93
  -2   3 -12    4.32    0.94
   2   3  12    4.15    0.86
   2   3  12    4.58    0.63
  -2   3 -12    4.81    0.58
  -2   3 -12    4.80    0.93
   2   3  12    4.86    0.65
   2  -3  12    4.16    0.82
   2  -3  12    5.40    0.81
  -2  -3 -12    4.84    0.64
   2  -3  12    3.61    0.78
  -2  -3 -12    4.22    0.87
  -2   3 -13    0.32    0.34
   2   3  13    0.07    0.41
  -2   3 -13    0.32    0.32
  -2   3 -13    0.37    0.43
   2   3  13    0.90    0.38
   2   3  13   -0.45    0.27
   2   3  13   -0.31    0.28
   2   3  13    0.29    0.40
   2  -3  13    0.46    0.43
   2  -3  13    0.50    0.42
  -2  -3 -13    0.26    0.41
   2  -3  13   -0.41    0.32
   2   3  14    1.17    0.43
  -2   3 -14    0.92    0.63
   2   3  14    3.12    0.60
  -2   3 -14    1.74    0.55
   2   3  14    2.55    0.77
  -2   3 -14    0.98    0.44
   2   3  14    1.96    0.62
   2   3  14    1.14    0.57
   2  -3  14    1.25    0.59
   2  -3  14    0.95    0.54
  -2  -3 -14    1.88    0.63
   2  -3  14    1.31    0.56
  -2  -3 -14    0.54    0.45
   2   3  15    2.07    1.03
  -2   3 -15    1.53    0.66
   2   3  15    1.62    0.61
   2   3  15    1.91    0.57
   2   3  15    1.25    0.45
   2   3  15    2.14    0.76
  -2   3 -15    0.79    0.51
  -2   3 -15    2.47    0.81
  -2  -3 -15    1.69    0.75
  -2  -3 -15    2.45    0.57
   2  -3  15    2.95    0.87
   2  -3  15    1.73    0.65
   2  -3  15    3.03    0.82
  -2   3 -16   -0.27    0.50
   2   3  16   -0.66    0.37
   2   3  16   -0.09    0.40
   2   3  16   -0.85    0.42
  -2   3 -16   -0.28    0.46
   2   3  16   -0.51    0.40
  -2   3 -16   -0.33    0.39
   2  -3  16   -0.32    0.49
  -2  -3 -16    0.62    0.49
   2  -3  16   -0.41    0.40
   2  -3  16    0.42    0.48
  -2  -3 -16    0.06    0.50
  -2  -3 -16    0.34    0.40
   2   3  17    0.32    0.55
   2   3  17    1.77    0.70
  -2   3 -17    0.45    0.56
   2   3  17    1.32    0.50
  -2   3 -17    0.13    0.43
   2   3  17    0.21    0.51
   2   3  17   -0.01    0.53
  -2   3 -17    0.38    0.71
  -2  -3 -17   -1.12    0.57
  -2  -3 -17    1.04    0.59
  -2  -3 -17    0.41    0.51
   2  -3  17    0.55    0.49
   2  -3  17   -0.19    0.56
   2  -3  17    0.13    0.56
  -2  -3 -17    0.30    0.45
   2   3  18   11.07    1.41
   2   3  18   11.15    1.49
   2   3  18    8.93    1.53
  -2   3 -18    9.04    1.35
  -2   3 -18   12.64    1.72
  -2  -3 -18   10.40    1.17
  -2  -3 -18   12.22    2.36
  -2  -3 -18   12.61    1.61
   2  -3  18   12.21    1.62
   2  -3  18   11.33    1.52
  -2  -3 -18   12.20    1.56
   2  -3  18    9.99    1.42
  -2   3 -19   20.22    2.12
  -2   3 -19   16.64    1.59
   2   3  19   14.54    1.73
   2   3  19   18.12    1.88
   2   3  19   13.56    1.50
  -2  -3 -19   17.02    1.91
   2  -3  19   14.48    1.75
   2  -3  19   15.46    1.69
  -2  -3 -19   17.28    1.53
  -2  -3 -19   15.02    1.44
  -2  -3 -19   19.05    1.98
   2   3  20   -0.59    1.11
   2   3  20    0.56    0.68
   2   3  20   -1.06    0.71
  -2   3 -20   -1.21    0.70
  -2   3 -20    0.30    0.73
  -2  -3 -20   -0.31    0.82
   2  -3  20   -0.99    0.58
   2  -3  20   -0.71    0.72
  -2  -3 -20    0.84    0.77
  -2  -3 -20   -0.74    0.64
  -2  -3 -20   -0.63    0.70
   2   3  21   -0.77    0.81
   2   3  21    1.16    0.71
  -2   3 -21   -0.17    0.88
   2  -3  21    2.46    0.88
  -2  -3 -21    0.44    0.83
  -2  -3 -21    0.24    0.86
   2  -3  21   -1.10    0.75
  -2  -3 -21   -0.40    0.83
   2   3  22    1.92    1.00
  -2   3 -22    2.57    0.97
  -2   3 -22    0.28    0.96
  -2  -3 -22    1.56    1.03
   2  -3  22    0.33    0.93
  -2  -3 -22    1.65    0.98
  -2  -3 -22    0.68    0.97
   2   3  23    1.88    1.20
  -2   3 -23    0.65    0.93
  -2   3 -23    2.05    1.39
  -2   3 -23    0.82    1.36
  -2  -3 -23   -2.13    0.97
  -2  -3 -23    1.86    0.98
   2  -3  23    1.12    1.38
   2   4 -23    0.58    1.31
   2   4 -23    0.19    1.53
   2   4 -23    0.80    0.91
  -2   4  23    1.04    1.24
  -2  -4  23   -2.02    0.90
   2  -4 -23    1.72    1.30
   2   4 -22    0.47    0.99
  -2   4  22    0.14    1.03
   2   4 -22    0.49    0.83
  -2   4  22   -0.55    0.97
   2  -4 -22    2.34    0.92
  -2  -4  22    0.17    0.86
   2  -4 -22    0.83    1.05
  -2  -4  22   -0.05    0.94
  -2   4  21    5.33    1.42
   2   4 -21    3.59    1.21
  -2   4  21    3.60    1.13
  -2   4  21    5.06    1.30
   2   4 -21    6.25    1.45
  -2  -4  21    4.37    1.09
   2  -4 -21    3.28    1.09
   2  -4 -21    2.59    1.07
   2  -4 -21    4.74    1.29
  -2  -4  21    2.20    1.22
   2  -4 -21    3.27    0.98
  -2   4  20    1.40    1.13
   2   4 -20    3.19    1.07
  -2   4  20    0.73    0.83
  -2   4  20    0.53    1.00
  -2  -4  20    1.30    0.87
   2  -4 -20    1.77    1.00
  -2  -4  20   -0.49    0.71
   2  -4 -20    2.17    0.73
   2  -4 -20    1.20    0.71
  -2   4  19    2.71    0.93
   2   4 -19    3.82    1.15
  -2   4  19    4.26    1.06
   2   4 -19    4.77    1.30
  -2   4  19    2.43    0.88
  -2  -4  19    5.32    1.25
   2  -4 -19    2.04    0.79
  -2  -4  19    1.82    0.91
   2  -4 -19    3.44    0.92
   2  -4 -19    2.65    0.97
   2  -4 -19    3.35    0.73
  -2   4  18    0.69    0.70
   2   4 -18    1.26    0.83
  -2   4  18    0.85    0.67
  -2   4  18    1.22    0.68
   2  -4 -18    1.21    0.83
  -2  -4  18    1.93    0.76
   2  -4 -18    0.98    0.44
   2  -4 -18   -0.01    0.45
  -2   4  17    3.31    0.95
   2   4 -17    4.28    0.71
  -2   4  17    3.79    0.91
   2   4 -17    4.43    1.11
  -2   4  17    2.33    0.81
  -2  -4  17    3.31    0.99
   2  -4 -17    1.80    1.19
   2  -4 -17    1.56    0.78
  -2  -4  17    3.08    0.94
   2  -4 -17    2.93    0.65
   2   4 -16    0.95    0.50
  -2   4  16    0.99    0.59
   2   4 -16    1.57    0.69
  -2   4  16    0.39    0.51
   2   4 -16   -0.02    0.38
  -2   4  16    1.26    0.64
   2  -4 -16    1.56    0.51
   2  -4 -16    0.10    0.47
  -2  -4  16    0.83    0.50
  -2  -4  16    0.03    0.55
  -2  -4  16    0.15    0.52
   2   4 -15   13.20    1.46
  -2   4  15   11.21    1.17
   2   4 -15   11.97    0.90
  -2   4  15   14.11    2.17
   2   4 -15   10.18    0.95
  -2   4  15   12.49    1.50
   2  -4 -15   10.09    1.00
  -2  -4  15    9.69    1.33
  -2  -4  15    9.42    1.30
  -2  -4  15   11.26    0.94
   2  -4 -15   12.23    1.19
   2   4 -14    0.69    0.36
   2   4 -14    1.26    0.60
  -2   4  14    1.62    0.47
  -2   4  14    1.03    0.57
  -2   4  14    0.95    0.52
   2   4 -14    1.07    0.36
  -2  -4  14    0.91    0.59
  -2  -4  14    1.17    0.59
   2  -4 -14    1.23    0.44
  -2  -4  14    1.29    0.39
   2  -4 -14    1.49    0.55
   2   4 -13    0.71    0.51
  -2   4  13    0.58    0.42
   2   4 -13    0.04    0.25
  -2   4  13    0.32    0.37
   2   4 -13    0.42    0.29
  -2   4  13   -0.01    0.35
  -2  -4  13    0.12    0.36
   2  -4 -13   -0.68    0.43
  -2  -4  13   -0.22    0.34
  -2  -4  13   -0.29    0.29
   2  -4 -13    0.31    0.36
   2   4 -12    1.34    0.58
  -2   4  12    1.37    0.66
  -2   4  12    0.78    0.44
  -2   4  12    0.52    0.45
   2   4 -12    1.18    0.34
   2  -4 -12    0.80    0.34
  -2  -4  12    0.24    0.35
   2  -4 -12    1.09    0.45
  -2  -4  12    0.70    0.31
  -2  -4  12    0.85    0.45
  -2   4  11   12.18    0.96
  -2   4  11   12.15    1.19
  -2   4  11   10.21    1.13
   2   4 -11   11.74    1.18
   2   4 -11   11.68    0.75
  -2  -4  11   11.51    1.18
   2  -4 -11   10.56    0.82
  -2  -4  11    9.74    1.08
  -2  -4  11   11.42    0.74
   2   4 -10    0.35    0.42
  -2   4  10    0.26    0.34
  -2   4  10    0.14    0.23
  -2   4  10    0.81    0.39
   2   4 -10   -0.14    0.19
   2  -4 -10    0.20    0.22
  -2  -4  10    0.30    0.31
   2  -4 -10    0.52    0.29
  -2  -4  10    0.20    0.32
  -2  -4  10    0.04    0.17
  -2   4   9    0.81    0.31
  -2   4   9    0.48    0.35
  -2   4   9    1.20    0.45
   2   4  -9    0.50    0.22
  -2  -4   9    0.83    0.24
  -2  -4   9    0.11    0.30
   2  -4  -9    0.70    0.24
   2  -4  -9    0.21    0.25
  -2  -4   9    0.79    0.35
  -2   4   8    0.43    0.24
   2   4  -8    0.94    0.40
  -2   4   8    0.46    0.31
   2   4  -8    0.45    0.21
   2  -4  -8    0.73    0.20
  -2  -4   8    0.40    0.17
  -2  -4   8    0.12    0.36
  -2  -4   8    0.41    0.25
   2   4  -7   40.26    1.07
  -2   4   7   39.78    1.43
  -2   4   7   41.93    1.86
  -2   4   7   40.45    1.86
   2   4  -7   42.02    1.73
   2  -4  -7   42.61    1.51
  -2  -4   7   41.50    1.77
  -2  -4   7   39.45    1.09
  -2  -4   7   40.47    1.77
  -2   4   6  218.19    4.10
  -2   4   6  225.77    4.92
   2   4  -6  212.45    3.41
   2   4  -6  220.06    4.50
  -2   4   6  228.00    4.86
  -2  -4   6  221.66    4.65
  -2  -4   6  225.15    4.75
  -2  -4   6  223.61    3.53
   2  -4  -6  216.19    3.64
   2  -4  -6  219.71    4.19
  -2   4   5    5.00    0.64
   2   4  -5    5.04    0.64
  -2   4   5    5.05    0.62
  -2  -4   5    5.40    0.59
  -2  -4   5    5.76    0.64
   2  -4  -5    5.61    0.51
   2  -4  -5    5.37    0.35
  -2   4   4   12.51    0.87
  -2   4   4   11.87    0.62
  -2   4   4   12.86    0.89
   2   4  -4   12.21    0.84
  -2  -4   4   11.52    0.46
  -2  -4   4   12.11    0.79
   2  -4  -4   11.24    0.68
   2  -4  -4   11.64    0.49
  -2  -4   4   12.48    0.84
  -2   4   3  157.24    2.86
   2   4  -3  154.46    3.24
  -2   4   3  160.45    3.45
  -2   4   3  158.10    3.46
   2   4  -3  153.25    2.45
  -2  -4   3  154.04    3.19
   2  -4  -3  158.97    2.61
  -2  -4   3  159.46    2.63
   2  -4  -3  159.89    3.08
  -2  -4   3  158.45    3.32
  -2   4   2   19.78    0.98
   2   4  -2   19.93    0.63
   2   4  -2   19.44    0.95
  -2   4   2   19.82    0.76
  -2   4   2   19.66    0.96
   2  -4  -2   21.13    0.65
  -2  -4   2   21.34    0.94
   2  -4  -2   20.11    0.85
  -2  -4   2   20.47    0.68
  -2  -4   2   17.39    0.97
   2   4  -1  514.04    8.10
  -2   4   1  523.79    8.12
  -2   4   1  520.26    7.81
  -2   4   1  510.35    8.18
   2   4  -1  528.12    7.69
  -2  -4   1  521.91    7.79
  -2  -4   1  535.62    7.76
  -2  -4   1  535.47    8.02
   2  -4  -1  532.23    8.03
   2  -4  -1  531.88    7.63
  -2   4   0   31.89    1.06
   2   4   0   32.12    1.15
  -2   4   0   30.68    1.31
   2   4   0   32.24    1.05
  -2   4   0   32.09    1.05
   2  -4   0   31.88    0.98
  -2  -4   0   32.04    0.87
  -2  -4   0   32.51    1.00
   2  -4   0   33.61    1.13
  -2  -4   0   32.00    1.06
   2   4   1    0.12    0.17
   2   4   1    0.06    0.13
  -2   4  -1    0.18    0.13
   2   4   1    0.17    0.08
   2   4   1    0.18    0.18
  -2   4  -1   -0.16    0.21
  -2   4  -1    0.15    0.22
   2  -4   1    0.15    0.16
   2  -4   1    0.04    0.12
  -2  -4  -1   -0.14    0.10
  -2  -4  -1    0.10    0.28
  -2  -4  -1   -0.10    0.08
  -2   4  -2    2.82    0.43
   2   4   2    2.42    0.39
  -2   4  -2    2.89    0.45
  -2   4  -2    2.76    0.25
   2   4   2    2.15    0.39
   2   4   2    2.53    0.36
   2  -4   2    2.63    0.35
   2  -4   2    2.17    0.36
  -2  -4  -2    2.98    0.39
  -2  -4  -2    2.23    0.25
   2   4   3   85.02    2.16
  -2   4  -3   91.53    2.41
   2   4   3   84.76    2.32
  -2   4  -3   85.21    2.21
   2   4   3   85.10    2.33
  -2  -4  -3   84.26    1.63
  -2  -4  -3   84.77    2.32
   2  -4   3   88.27    2.24
   2  -4   3   86.77    2.24
   2   4   4    0.72    0.28
   2   4   4    0.41    0.23
   2   4   4    0.65    0.29
  -2   4  -4    0.40    0.28
  -2   4  -4    0.43    0.31
   2  -4   4    0.35    0.22
  -2  -4  -4    0.54    0.26
   2  -4   4    0.42    0.24
  -2  -4  -4    0.61    0.15
  -2   4  -5    0.40    0.29
  -2   4  -5    0.62    0.32
   2   4   5    0.90    0.31
   2   4   5    0.77    0.30
   2   4   5    0.62    0.25
  -2  -4  -5    0.61    0.30
   2  -4   5    0.40    0.25
  -2  -4  -5    0.70    0.16
   2  -4   5    0.41    0.25
   2  -4   5    0.45    0.27
   2   4   6    1.40    0.43
  -2   4  -6    1.21    0.40
  -2   4  -6    1.04    0.37
   2   4   6    1.82    0.42
   2   4   6    1.71    0.22
   2   4   6    1.12    0.38
   2  -4   6    0.95    0.33
   2  -4   6    1.10    0.36
  -2  -4  -6    0.49    0.32
  -2  -4  -6    1.84    0.25
   2  -4   6    1.27    0.38
  -2   4  -7    9.69    0.77
   2   4   7    8.19    0.87
   2   4   7    8.53    0.48
  -2   4  -7    9.05    0.86
   2   4   7    9.69    0.91
   2   4   7   10.18    0.84
   2  -4   7    8.73    0.84
  -2  -4  -7    9.36    0.93
   2  -4   7    9.38    0.83
  -2  -4  -7    9.14    0.53
   2  -4   7    8.39    0.83
   2   4   8    0.88    0.36
  -2   4  -8    1.00    0.37
   2   4   8    0.57    0.48
   2   4   8    1.06    0.27
  -2  -4  -8    1.50    0.74
  -2  -4  -8    1.05    0.25
   2  -4   8    0.76    0.32
  -2   4  -9    2.61    0.66
  -2   4  -9    2.37    0.33
   2   4   9    2.35    0.58
   2   4   9    2.83    0.42
   2   4   9    2.60    0.62
  -2   4  -9    3.86    0.66
   2   4   9    2.58    0.61
  -2  -4  -9    3.59    0.72
   2  -4   9    2.52    0.61
   2  -4   9    3.22    0.66
   2  -4   9    2.44    0.57
  -2  -4  -9    2.74    0.41
   2   4  10   70.47    1.97
  -2   4 -10   69.76    2.74
   2   4  10   72.39    2.66
   2   4  10   73.06    2.89
  -2   4 -10   73.39    2.38
   2   4  10   74.14    2.96
  -2   4 -10   74.35    1.99
   2  -4  10   70.04    2.65
   2  -4  10   71.38    2.76
   2  -4  10   73.93    2.77
  -2  -4 -10   70.64    2.01
  -2  -4 -10   73.20    2.92
   2   4  11    8.14    0.93
  -2   4 -11    6.94    0.88
  -2   4 -11    8.31    0.61
   2   4  11    7.71    0.67
   2   4  11    8.33    1.03
   2   4  11    8.76    1.07
  -2   4 -11    6.68    1.01
  -2  -4 -11    9.56    1.09
   2  -4  11    7.08    0.93
  -2  -4 -11    8.18    0.70
   2  -4  11    9.55    1.06
   2  -4  11    7.74    0.94
   2   4  12    0.42    0.43
  -2   4 -12    0.14    0.23
  -2   4 -12    0.18    0.46
   2   4  12   -0.11    0.30
  -2   4 -12    0.06    0.39
   2   4  12   -0.03    0.22
   2   4  12    0.47    0.37
   2  -4  12   -0.10    0.29
   2  -4  12    1.16    0.51
  -2  -4 -12    0.99    0.47
   2  -4  12    0.98    0.54
  -2  -4 -12    0.60    0.30
  -2   4 -13    2.92    0.85
   2   4  13    2.16    0.65
   2   4  13    1.43    0.46
  -2   4 -13    1.98    0.39
  -2   4 -13    2.10    0.60
   2   4  13    2.45    0.73
   2   4  13    1.72    0.59
   2  -4  13    2.56    0.70
   2  -4  13    2.47    0.71
   2  -4  13    1.38    0.55
  -2  -4 -13    2.68    0.74
  -2  -4 -13    1.63    0.47
  -2   4 -14   19.00    1.39
  -2   4 -14   19.35    1.80
   2   4  14   17.11    1.48
   2   4  14   18.36    1.71
   2   4  14   17.49    1.19
  -2   4 -14   17.16    1.02
   2   4  14   19.52    1.66
   2  -4  14   17.10    1.56
  -2  -4 -14   18.54    1.72
  -2  -4 -14   16.36    1.24
   2  -4  14   20.22    1.79
   2  -4  14   19.26    1.66
   2   4  15    6.08    1.22
   2   4  15    7.40    0.88
   2   4  15    8.85    1.26
  -2   4 -15    6.08    1.23
  -2   4 -15    5.91    0.71
  -2   4 -15    6.57    1.04
   2   4  15    8.61    1.15
  -2  -4 -15    5.63    0.82
   2  -4  15    7.03    1.25
  -2  -4 -15    6.39    1.17
   2  -4  15    6.16    1.65
   2  -4  15    8.52    1.21
  -2  -4 -15    7.06    0.86
   2   4  16   13.26    1.59
  -2   4 -16   13.31    1.34
  -2   4 -16    9.72    1.02
   2   4  16   12.25    1.45
   2   4  16   12.12    1.11
   2   4  16   13.29    1.59
  -2   4 -16   12.72    1.66
  -2  -4 -16    9.73    1.45
  -2  -4 -16   12.42    1.06
   2  -4  16   11.88    1.45
  -2  -4 -16   12.44    1.56
   2  -4  16   13.02    1.54
   2  -4  16   13.69    1.57
  -2  -4 -16   13.73    1.16
  -2   4 -17    0.63    0.67
   2   4  17    1.18    0.60
   2   4  17    0.63    0.50
   2   4  17   -0.21    0.47
  -2   4 -17    0.35    0.56
   2   4  17    0.07    0.52
  -2  -4 -17   -0.19    0.52
   2  -4  17    0.62    0.58
  -2  -4 -17    0.82    0.44
  -2  -4 -17    0.52    0.58
   2  -4  17    0.23    0.45
  -2  -4 -17   -0.27    0.43
   2   4  18    1.48    0.57
   2   4  18    0.95    0.63
  -2   4 -18    0.64    0.69
   2   4  18    0.09    0.57
   2   4  18    0.35    0.54
  -2   4 -18    1.12    0.67
  -2  -4 -18    0.53    0.76
   2  -4  18   -0.41    0.65
  -2  -4 -18   -0.24    0.47
  -2  -4 -18    0.25    0.59
   2  -4  18    0.24    0.55
  -2  -4 -18    0.01    0.53
   2   4  19    1.99    0.83
   2   4  19    1.31    0.66
   2   4  19    2.14    0.98
  -2   4 -19    2.26    1.10
  -2  -4 -19    3.05    0.94
  -2  -4 -19    0.97    0.82
   2  -4  19   -0.48    0.72
   2  -4  19    1.23    0.79
   2   4  20    2.02    1.10
   2   4  20    3.43    0.92
  -2   4 -20    5.05    1.43
   2  -4  20    5.02    1.18
  -2  -4 -20    4.66    1.14
  -2  -4 -20    3.83    1.11
   2   4  21   -0.55    0.64
   2   4  21    2.19    0.94
  -2   4 -21    0.99    0.99
  -2  -4 -21    1.47    1.00
   2  -4  21   -0.41    0.79
   2  -4  21   -0.02    0.83
  -2  -4 -21   -1.56    0.80
  -2  -4 -21   -0.66    0.88
   2   4  22   -1.34    0.96
   2   4  22    0.03    0.96
  -2   4 -22   -0.95    1.06
   2  -4  22   -0.04    1.00
  -2  -4 -22   -1.23    0.80
  -2  -4 -22   -0.43    1.02
   2  -4  22   -0.89    0.96
  -2  -4 -22    1.19    1.01
  -2   4 -23   -1.79    1.06
  -2   4 -23    1.08    0.85
   2   4  23   -2.25    1.41
   2  -4  23   -0.30    0.98
  -2  -4 -23   -1.05    0.95
   2   5 -23   -0.42    1.02
  -2   5  23    1.35    1.97
  -2   5  23    0.14    1.15
   2   5 -23    0.26    1.32
  -2  -5  23   -0.12    1.15
  -2  -5  23    2.44    1.16
   2  -5 -23   -2.18    0.98
   2  -5 -23   -1.11    0.97
  -2   5  22    0.65    0.96
   2   5 -22    1.20    0.91
   2   5 -22   -0.73    1.11
  -2   5  22    2.25    1.14
  -2  -5  22   -0.09    1.04
  -2  -5  22    1.24    1.01
   2  -5 -22   -0.80    0.92
   2  -5 -22    3.57    1.13
   2   5 -21    1.50    1.03
  -2   5  21   -0.05    0.82
  -2   5  21    2.37    1.01
   2   5 -21   -0.43    0.79
  -2  -5  21   -0.80    0.80
   2  -5 -21    1.86    0.89
   2  -5 -21    1.68    1.08
  -2  -5  21    4.93    1.38
   2   5 -20   -0.20    0.82
  -2   5  20    1.49    0.82
  -2   5  20    0.96    1.04
   2   5 -20    1.13    0.85
  -2   5  20    1.48    0.84
   2  -5 -20    2.33    0.99
   2  -5 -20   -0.32    0.77
  -2  -5  20    1.61    0.91
   2  -5 -20    0.00    0.63
  -2  -5  20    0.54    0.72
   2  -5 -20    0.28    0.66
   2   5 -19   11.80    1.81
  -2   5  19   11.20    1.70
  -2   5  19   11.69    1.51
   2   5 -19   12.89    1.79
  -2   5  19   13.92    1.76
  -2  -5  19    9.19    1.94
   2  -5 -19    8.72    1.26
  -2  -5  19   12.15    1.74
   2  -5 -19   13.10    1.77
  -2   5  18    4.15    1.09
  -2   5  18    4.11    1.06
   2   5 -18    2.78    1.08
  -2   5  18    3.25    0.88
  -2  -5  18    2.47    0.95
   2  -5 -18    3.27    0.68
   2  -5 -18    2.25    0.73
  -2  -5  18    2.02    0.86
   2  -5 -18    0.99    0.80
  -2   5  17   13.73    1.66
  -2   5  17   15.14    1.75
  -2   5  17   11.38    1.37
   2   5 -17   11.85    1.68
  -2  -5  17   12.91    1.65
  -2  -5  17    9.67    1.39
   2  -5 -17   10.34    1.04
   2  -5 -17   11.49    1.56
   2  -5 -17   13.38    2.18
  -2   5  16    0.90    0.63
  -2   5  16    0.00    0.50
   2   5 -16    0.30    0.56
   2   5 -16   -0.21    0.63
  -2   5  16    0.56    0.51
   2  -5 -16   -0.24    0.43
  -2  -5  16    1.34    0.72
   2  -5 -16    0.75    0.37
  -2  -5  16   -0.81    0.42
  -2   5  15   -0.66    0.39
   2   5 -15    0.34    0.56
  -2   5  15   -0.27    0.42
  -2   5  15   -0.32    0.38
   2   5 -15    0.06    0.35
  -2  -5  15    0.24    0.50
  -2  -5  15   -0.60    0.46
   2  -5 -15    0.02    0.36
   2  -5 -15   -0.63    0.30
  -2   5  14   10.19    2.05
   2   5 -14   10.73    1.31
   2   5 -14    8.41    0.80
  -2   5  14    8.14    1.01
  -2   5  14    8.86    1.26
   2   5 -14    7.17    0.64
  -2  -5  14   12.47    1.43
   2  -5 -14   11.34    1.07
   2  -5 -14    7.74    0.98
   2   5 -13    5.62    1.09
   2   5 -13    5.25    0.64
   2   5 -13    5.57    0.53
  -2   5  13    7.71    1.14
  -2   5  13    6.45    0.85
  -2   5  13    6.04    1.19
   2  -5 -13    5.12    0.64
  -2  -5  13    5.30    1.01
  -2  -5  13    5.62    1.10
   2  -5 -13    4.92    0.86
  -2   5  12    4.41    0.98
  -2   5  12    4.04    0.72
   2   5 -12    5.57    0.61
  -2   5  12    4.47    0.96
   2   5 -12    5.00    0.98
  -2  -5  12    4.53    0.96
   2  -5 -12    4.55    0.57
  -2  -5  12    4.13    0.90
   2  -5 -12    5.25    0.86
   2   5 -11    1.63    0.63
  -2   5  11    2.34    0.67
  -2   5  11    2.02    0.62
   2   5 -11    1.25    0.35
  -2   5  11    1.06    0.43
   2  -5 -11    1.38    0.35
  -2  -5  11    0.95    0.48
  -2  -5  11    0.62    0.43
   2  -5 -11    1.58    0.50
  -2   5  10   12.88    1.25
  -2   5  10   12.55    0.96
  -2   5  10   12.45    1.24
   2   5 -10   14.05    1.30
   2  -5 -10   12.82    0.98
  -2  -5  10   12.44    1.19
  -2  -5  10   11.83    1.17
   2  -5 -10   12.41    0.73
   2   5  -9   10.80    1.12
  -2   5   9    8.68    0.99
   2   5  -9    9.26    0.61
  -2   5   9    9.93    1.08
  -2   5   9    9.86    0.81
  -2  -5   9    8.77    0.98
   2  -5  -9    7.88    0.57
   2  -5  -9    8.01    0.76
  -2  -5   9    9.84    1.03
   2   5  -8   14.46    0.68
   2   5  -8   15.09    1.48
  -2   5   8   14.90    1.25
  -2   5   8   14.87    1.22
  -2   5   8   16.18    0.97
   2  -5  -8   16.51    0.99
  -2  -5   8   14.56    1.16
   2  -5  -8   14.41    0.75
  -2  -5   8   15.76    1.19
  -2   5   7    3.24    0.64
   2   5  -7    2.80    0.36
  -2   5   7    3.45    0.55
  -2   5   7    3.15    0.67
   2   5  -7    4.01    0.73
  -2  -5   7    3.25    0.61
   2  -5  -7    3.43    0.34
   2  -5  -7    3.21    0.46
  -2  -5   7    3.57    0.63
  -2   5   6    5.93    0.73
   2   5  -6    6.30    0.80
  -2   5   6    5.11    0.51
  -2   5   6    5.58    0.73
  -2  -5   6    5.01    0.66
   2  -5  -6    5.99    0.57
   2  -5  -6    5.22    0.36
  -2  -5   6    5.54    0.68
   2   5  -5  100.93    2.77
  -2   5   5   99.87    2.98
  -2   5   5  102.46    2.40
  -2   5   5  105.42    3.00
   2  -5  -5  103.46    2.49
  -2  -5   5  103.39    2.88
   2  -5  -5   97.85    1.87
  -2  -5   5  102.25    2.76
  -2   5   4  214.96    4.63
   2   5  -4  209.32    3.34
   2   5  -4  210.66    4.37
  -2   5   4  215.54    3.93
  -2   5   4  216.86    4.63
   2  -5  -4  213.95    3.40
  -2  -5   4  220.72    4.50
  -2  -5   4  215.65    4.33
   2  -5  -4  219.22    4.09
  -2   5   3    0.65    0.32
   2   5  -3    0.91    0.37
  -2   5   3    1.32    0.29
  -2   5   3    1.24    0.38
   2   5  -3    1.18    0.21
   2  -5  -3    1.13    0.19
   2  -5  -3    1.61    0.36
  -2  -5   3    1.10    0.22
  -2  -5   3    1.04    0.32
  -2  -5   3    1.12    0.29
   2   5  -2   83.14    2.25
  -2   5   2   84.06    2.30
  -2   5   2   81.45    1.95
  -2   5   2   82.07    2.32
   2   5  -2   80.78    1.74
   2  -5  -2   82.92    2.06
  -2  -5   2   84.09    1.76
   2  -5  -2   83.06    1.68
  -2  -5   2   82.40    2.04
  -2  -5   2   81.70    2.17
   2   5  -1  148.68    3.23
  -2   5   1  153.05    3.32
  -2   5   1  153.30    3.23
   2   5  -1  152.28    2.90
  -2   5   1  151.87    3.01
  -2  -5   1  155.66    3.14
   2  -5  -1  152.43    2.78
  -2  -5   1  153.68    2.92
   2  -5  -1  155.86    3.16
  -2  -5   1  155.48    2.92
   2   5   0    0.33    0.20
  -2   5   0    0.33    0.21
  -2   5   0    0.47    0.28
   2   5   0    0.38    0.24
  -2   5   0    0.38    0.21
   2  -5   0    0.57    0.23
  -2  -5   0    0.23    0.14
   2  -5   0    0.29    0.15
  -2   5  -1  100.26    2.12
   2   5   1   96.86    1.73
   2   5   1   97.95    2.39
   2   5   1   98.43    2.41
  -2   5  -1   98.48    2.37
   2   5   1  101.32    2.42
  -2   5  -1   97.74    2.36
   2  -5   1   99.06    2.26
  -2  -5  -1   96.80    2.38
  -2  -5  -1   99.50    2.11
  -2  -5  -1   95.87    1.75
   2  -5   1   97.95    2.41
   2   5   2   27.35    1.17
   2   5   2   29.66    1.27
  -2   5  -2   29.23    1.17
  -2   5  -2   28.44    0.87
   2   5   2   29.02    1.25
  -2   5  -2   28.11    1.21
   2  -5   2   29.83    1.18
  -2  -5  -2   28.26    0.93
   2  -5   2   27.96    1.21
  -2  -5  -2   27.91    1.24
   2   5   3   82.57    2.40
   2   5   3   83.47    2.25
  -2   5  -3   82.69    2.12
   2   5   3   82.77    2.40
  -2   5  -3   81.36    2.28
  -2  -5  -3   83.70    2.41
   2  -5   3   82.36    2.26
  -2  -5  -3   83.31    1.76
   2  -5   3   84.34    2.33
   2   5   4    0.29    0.19
  -2   5  -4    0.19    0.28
   2   5   4    0.15    0.21
   2   5   4    0.29    0.24
  -2   5  -4    0.02    0.27
  -2  -5  -4    0.13    0.19
   2  -5   4    0.14    0.18
   2  -5   4   -0.05    0.17
  -2   5  -5   16.50    0.98
  -2   5  -5   16.26    1.09
   2   5   5   16.16    1.11
   2   5   5   16.45    1.12
   2   5   5   15.84    0.99
   2  -5   5   17.78    1.08
   2  -5   5   16.44    1.05
  -2  -5  -5   15.56    1.11
  -2  -5  -5   16.21    0.65
   2   5   6   15.62    1.15
  -2   5  -6   14.30    1.07
   2   5   6   16.11    1.15
  -2   5  -6   14.97    0.98
   2   5   6   14.42    0.99
  -2  -5  -6   15.06    1.15
   2  -5   6   15.30    1.05
   2  -5   6   14.56    1.06
  -2  -5  -6   14.14    0.64
  -2   5  -7    8.76    1.16
   2   5   7    9.46    0.85
  -2   5  -7    9.49    0.86
   2   5   7   10.88    1.22
   2   5   7    9.25    1.12
  -2  -5  -7   10.44    1.37
   2  -5   7   10.86    0.94
   2  -5   7    9.31    0.98
  -2   5  -8   30.46    1.44
   2   5   8   26.86    1.49
   2   5   8   29.55    1.76
  -2   5  -8   30.96    1.70
   2   5   8   30.43    1.75
  -2  -5  -8   29.77    1.07
  -2  -5  -8   28.88    1.75
   2  -5   8   29.14    1.60
  -2  -5  -8   29.45    0.88
   2  -5   8   30.17    1.67
   2   5   9   30.81    1.86
   2   5   9   30.36    1.69
  -2   5  -9   31.20    1.52
   2   5   9   30.83    1.00
   2   5   9   30.99    1.85
  -2   5  -9   31.25    1.80
  -2  -5  -9   30.97    1.89
   2  -5   9   28.54    1.67
  -2  -5  -9   29.01    0.97
  -2  -5  -9   30.02    1.15
   2  -5   9   33.15    1.82
   2  -5   9   31.79    1.75
   2   5  10   24.61    1.53
   2   5  10   23.88    0.97
   2   5  10   24.12    1.69
  -2   5 -10   26.83    1.75
   2   5  10   25.53    1.77
  -2   5 -10   26.12    1.45
  -2  -5 -10   24.77    1.74
   2  -5  10   24.76    1.63
   2  -5  10   25.75    1.67
  -2  -5 -10   24.13    0.96
   2  -5  10   26.66    1.67
  -2  -5 -10   24.17    1.08
   2   5  11   13.29    1.32
   2   5  11   12.93    0.78
   2   5  11   13.67    1.20
   2   5  11   13.93    1.37
  -2   5 -11   12.60    1.08
  -2   5 -11   13.89    1.41
  -2  -5 -11   13.71    0.84
   2  -5  11   14.54    1.31
   2  -5  11   14.65    1.36
  -2  -5 -11   14.48    0.80
   2  -5  11   12.96    1.27
  -2  -5 -11   14.74    1.38
   2   5  12    0.40    0.39
  -2   5 -12    1.08    0.63
   2   5  12    1.77    0.38
   2   5  12    1.63    0.59
  -2   5 -12    1.50    0.52
   2   5  12    1.26    0.56
  -2  -5 -12    1.22    0.36
   2  -5  12    1.58    0.56
  -2  -5 -12    1.36    0.61
   2  -5  12    1.03    0.54
   2  -5  12    2.29    0.70
  -2  -5 -12    2.33    0.41
  -2   5 -13    4.61    0.78
   2   5  13    5.31    1.10
   2   5  13    5.20    0.61
   2   5  13    4.07    0.80
   2   5  13    7.21    1.06
  -2   5 -13    3.98    0.96
  -2  -5 -13    4.37    0.94
  -2  -5 -13    5.89    0.69
  -2  -5 -13    4.33    0.56
   2  -5  13    5.04    0.95
   2  -5  13    4.42    0.91
  -2   5 -14    4.67    1.06
   2   5  14    3.91    1.02
   2   5  14    3.24    0.76
   2   5  14    3.92    1.59
   2   5  14    4.15    0.64
  -2   5 -14    4.22    0.81
  -2  -5 -14    3.01    1.14
  -2  -5 -14    4.42    0.59
  -2  -5 -14    4.34    1.10
   2  -5  14    3.71    0.93
   2  -5  14    6.01    1.14
  -2   5 -15    9.72    1.10
  -2   5 -15    9.16    1.49
   2   5  15    8.99    1.32
   2   5  15    8.53    1.12
   2   5  15    7.06    1.33
   2   5  15    7.39    1.13
  -2  -5 -15    8.52    1.36
  -2  -5 -15    8.88    0.91
   2  -5  15    9.90    1.29
   2  -5  15    8.45    1.24
  -2  -5 -15    5.98    0.79
   2   5  16    0.38    0.47
   2   5  16    1.77    0.71
   2   5  16    2.12    0.60
  -2   5 -16    1.89    0.64
  -2   5 -16    0.62    0.70
   2   5  16    1.98    0.73
  -2  -5 -16    1.34    0.50
  -2  -5 -16    1.05    0.73
   2  -5  16    2.19    0.80
  -2  -5 -16    0.09    0.42
   2  -5  16    0.87    0.59
  -2   5 -17    1.17    0.82
   2   5  17    1.75    0.76
  -2   5 -17    0.95    0.64
[truncated: 3,032,881 more chars]
