# Supplementary material for: 1,4,6,10-Tetraazaadamantanes (TAADs) with N-amino groups: synthesis and formation of boron chelates and host–guest complexes
Source: Beilstein J Org Chem. 2022 Oct 11;18:1424–34. doi: 10.3762/bjoc.18.148 (PMC9577388; doi:10.3762/bjoc.18.148)
Supplement: File 2 — Crystallographic information files (CIFs) for compounds 19e·3HCl·H2O, Bn-4c(bromide)·3CD3OD, 21·2D2O, 4a·H2O·0.5MeOH, 4a·HCl·H2O·MeOH, 4c·HCl·3.5MeOH, 8a, 21·HCl·2H2O, and hydrazinium dihydrochloride. CCDC deposition numbers 2190361, 2190362, 2190363, 2182991, 2182992, 2182993, 2182994, 2182995, 2183048. [file Beilstein_J_Org_Chem-18-1424-s002.zip › 4c_HCl_3.5MeOH.cif]

data_ART2644_sq

_publ_section_acknowledgements
;
Crystal structure determination was performed in the Department of Structural
Studies of Zelinsky Institute of Organic Chemistry, Moscow.
;

# start Validation Reply Form
_vrf_FORMU01_ART2644_sq
;
PROBLEM: There is a discrepancy between the atom counts in the
 _chemical_formula_sum and the formula from the _atom_site* data.
RESPONSE: The SQUEEZE procedure was used to remove 1.5 highly
 disordered methanol molecules.
;
_vrf_CELLZ01_ART2644_sq
;
PROBLEM: Difference between formula and atom_site contents detected.
RESPONSE: The SQUEEZE procedure was used to remove 1.5 highly
 disordered methanol molecules.
;
_vrf_PLAT007_ART2644_sq
;
PROBLEM: Number of Unrefined Donor-H Atoms .............. 2 Report.
RESPONSE: Two major positions of a disordered methanol molecule are
 determined. However, positions of corresponding disordered hydroxyl
 H-atoms cannot be confidently determined. Their  probable positions
 (Q-peaks) are only found and used as starting positions to refine
 these H-atoms as riding.
;
_vrf_PLAT041_ART2644_sq
;
PROBLEM: Calc. and Reported SumFormula Strings Differ Please Check.
RESPONSE: The SQUEEZE procedure was used to remove 1.5 highly
 disordered methanol molecules.
;
_vrf_PLAT042_ART2644_sq
;
PROBLEM: Calc. and Reported MoietyFormula Strings Differ Please Check.
RESPONSE: The SQUEEZE procedure was used to remove 1.5 highly
 disordered methanol molecules.
;
_vrf_PLAT068_ART2644_sq
;
PROBLEM: Reported F000 Differs from Calcd (or Missing)... Please Check.
RESPONSE: The SQUEEZE procedure was used to remove 1.5 highly
 disordered methanol molecules.
;
# end Validation Reply Form

_audit_creation_method            'SHELXL-2018/3'
_shelx_SHELXL_version_number      '2018/3'
_chemical_name_systematic         ?
_chemical_name_common             ?
_chemical_melting_point           ?
_chemical_formula_moiety          'C24 H46 N7 O6, 3.5(C H4 O), Cl'
_chemical_formula_sum             'C27.50 H60 Cl N7 O9.50'
_chemical_formula_weight          676.27

loop_
 _atom_type_symbol
 _atom_type_description
 _atom_type_scat_dispersion_real
 _atom_type_scat_dispersion_imag
 _atom_type_scat_source
 'C'  'C'   0.0033   0.0016
 'International Tables Vol C Tables 4.2.6.8 and 6.1.1.4'
 'H'  'H'   0.0000   0.0000
 'International Tables Vol C Tables 4.2.6.8 and 6.1.1.4'
 'N'  'N'   0.0061   0.0033
 'International Tables Vol C Tables 4.2.6.8 and 6.1.1.4'
 'O'  'O'   0.0106   0.0060
 'International Tables Vol C Tables 4.2.6.8 and 6.1.1.4'
 'Cl'  'Cl'   0.1484   0.1585
 'International Tables Vol C Tables 4.2.6.8 and 6.1.1.4'
 
_space_group_crystal_system       monoclinic
_space_group_IT_number            15
_space_group_name_H-M_alt         'C 2/c'
_space_group_name_Hall            '-C 2yc'
 
_shelx_space_group_comment
;
The symmetry employed for this shelxl refinement is uniquely defined
by the following loop, which should always be used as a source of
symmetry information in preference to the above space-group names.
They are only intended as comments.
;
 
loop_
 _space_group_symop_operation_xyz
 'x, y, z'
 '-x, y, -z+1/2'
 'x+1/2, y+1/2, z'
 '-x+1/2, y+1/2, -z+1/2'
 '-x, -y, -z'
 'x, -y, z-1/2'
 '-x+1/2, -y+1/2, -z'
 'x+1/2, -y+1/2, z-1/2'
 
_cell_length_a                    31.7369(7)
_cell_length_b                    12.6737(3)
_cell_length_c                    24.1811(5)
_cell_angle_alpha                 90
_cell_angle_beta                  130.5508(5)
_cell_angle_gamma                 90
_cell_volume                      7390.3(3)
_cell_formula_units_Z             8
_cell_measurement_temperature     100(2)
_cell_measurement_reflns_used      9886
_cell_measurement_theta_min        2.40
_cell_measurement_theta_max       31.84

_exptl_crystal_description        block
_exptl_crystal_colour             colourless
_exptl_crystal_density_meas       ?
_exptl_crystal_density_method     'not measured'
_exptl_crystal_density_diffrn     1.216         
_exptl_crystal_F_000              2936
_exptl_transmission_factor_min    ?
_exptl_transmission_factor_max    ?
_exptl_crystal_size_max           0.23
_exptl_crystal_size_mid           0.19
_exptl_crystal_size_min           0.15
_exptl_absorpt_coefficient_mu     0.160
_shelx_estimated_absorpt_T_min    0.964
_shelx_estimated_absorpt_T_max    0.976
_exptl_absorpt_correction_type    multi-scan
_exptl_absorpt_correction_T_min   0.6033
_exptl_absorpt_correction_T_max   0.6501
_exptl_absorpt_process_details
'SADABS 2016/2 (Krause et al., J. Appl. Cryst. 2015, 48, 3-10)'
_exptl_special_details            ?
_diffrn_ambient_temperature       100(2)
_diffrn_radiation_wavelength      0.71073
_diffrn_radiation_type            MoK\a
_diffrn_source                    'fine-focus sealed X-Ray tube'
_diffrn_radiation_monochromator   graphite
_diffrn_measurement_device_type   'Bruker AXS D8 QUEST, Photon III detector'
_diffrn_measurement_method        '\f and \w shutterless scans'
_diffrn_detector_area_resol_mean  7.31
_diffrn_reflns_number             139270
_diffrn_reflns_av_unetI/netI      0.0399
_diffrn_reflns_av_R_equivalents   0.0725
_diffrn_reflns_limit_h_min        -48
_diffrn_reflns_limit_h_max        48
_diffrn_reflns_limit_k_min        -19
_diffrn_reflns_limit_k_max        19
_diffrn_reflns_limit_l_min        -37
_diffrn_reflns_limit_l_max        37
_diffrn_reflns_theta_min          2.217
_diffrn_reflns_theta_max          33.145
_diffrn_reflns_theta_full         25.242
_diffrn_measured_fraction_theta_max   1.000
_diffrn_measured_fraction_theta_full  0.999
_diffrn_reflns_Laue_measured_fraction_max    1.000
_diffrn_reflns_Laue_measured_fraction_full   0.999
_diffrn_reflns_point_group_measured_fraction_max   1.000
_diffrn_reflns_point_group_measured_fraction_full  0.999
_reflns_number_total              14100
_reflns_number_gt                 9013
_reflns_threshold_expression      'I > 2\s(I)'
_reflns_Friedel_coverage          0.000
_reflns_Friedel_fraction_max      .
_reflns_Friedel_fraction_full     .
 
_reflns_special_details
;
 Reflections were merged by SHELXL according to the crystal
 class for the calculation of statistics and refinement.
 
 Structure factors included contributions from the .fab file.
 
 _reflns_Friedel_fraction is defined as the number of unique
 Friedel pairs measured divided by the number that would be
 possible theoretically, ignoring centric projections and
 systematic absences.
;
 
_computing_data_collection        '<i>APEX3</i> (Bruker, 2019)'
_computing_cell_refinement        'SAINT (Bruker, 2019)'
_computing_data_reduction         'SAINT (Bruker, 2019)'
_computing_structure_solution
 'SHELXT, SHELXS-2013 (Sheldrick, Acta Cryst., 2015, A71, 3-8)'
_computing_structure_refinement
 'SHELXL-2018 (Sheldrick, Acta Cryst., 2015, C71, 3-8)'
_computing_molecular_graphics
 'SHELXTL (Sheldrick, Acta Cryst., 2008, A64, 112-122)'
_computing_publication_material
 'SHELXTL (Sheldrick, Acta Cryst., 2008, A64, 112-122)'
_refine_special_details
;
 Refinement of F^2^ against ALL reflections.  The weighted R-factor wR and 
 goodness of fit S are based on F^2^, conventional R-factors R are based 
 on F, with F set to zero for negative F^2^. The threshold expression of 
 F^2^ > 2sigma(F^2^) is used only for calculating R-factors(gt) etc. and is 
 not relevant to the choice of reflections for refinement.  R-factors based 
 on F^2^ are statistically about twice as large as those based on F, and R- 
 factors based on ALL data will be even larger.

 Three methanol molecules were disodered. Two major positions for one of
 them were found (atoms O7A, O7B). Highest peaks of the residual electron
 density, corresponding to two other highly disodered methanol molecules
 with overall occupancies of 1.5, were removed by the SQUEEZE procedure
 (Spek, Acta Cryst., 2015, C71, 9-18).
;
_refine_ls_structure_factor_coef  Fsqd
_refine_ls_matrix_type            full
_refine_ls_weighting_scheme       calc
_refine_ls_weighting_details
'w=1/[\s^2^(Fo^2^)+(0.0671P)^2^+5.5729P] where P=(Fo^2^+2Fc^2^)/3'
_atom_sites_solution_primary      direct
_atom_sites_solution_secondary    difmap
_atom_sites_solution_hydrogens    mixed
_refine_ls_hydrogen_treatment     mixed
_refine_ls_extinction_method
 'SHELXL-2018 (Sheldrick, Acta Cryst., 2015, C71, 3-8)'
_refine_ls_extinction_coef        0.00078(13)
_refine_ls_extinction_expression
 'Fc^*^=kFc[1+0.001xFc^2^\l^3^/sin(2\q)]^-1/4^'
_refine_ls_number_reflns          14100
_refine_ls_number_parameters      422
_refine_ls_number_restraints      14
_refine_ls_R_factor_all           0.0946
_refine_ls_R_factor_gt            0.0545
_refine_ls_wR_factor_ref          0.1570
_refine_ls_wR_factor_gt           0.1312
_refine_ls_goodness_of_fit_ref    1.027
_refine_ls_restrained_S_all       1.029
_refine_ls_shift/su_max           0.001
_refine_ls_shift/su_mean          0.000
 
loop_
 _atom_site_label
 _atom_site_type_symbol
 _atom_site_fract_x
 _atom_site_fract_y
 _atom_site_fract_z
 _atom_site_U_iso_or_equiv
 _atom_site_adp_type
 _atom_site_occupancy
 _atom_site_site_symmetry_order  
 _atom_site_calc_flag
 _atom_site_refinement_flags_posn
 _atom_site_refinement_flags_adp
 _atom_site_refinement_flags_occupancy
 _atom_site_disorder_assembly
 _atom_site_disorder_group
Cl1 Cl 0.49470(2) 0.68941(3) 0.52888(2) 0.03048(9) Uani 1 1 d . . . . .
O1A O 0.39561(19) 0.7323(3) 0.15919(12) 0.0480(9) Uani 0.774(13) 1 d D . P A 1
O1B O 0.3777(6) 0.7508(4) 0.1555(5) 0.0480(9) Uani 0.226(13) 1 d D . P A 2
O2 O 0.33018(5) 0.62785(10) 0.06194(6) 0.0390(3) Uani 1 1 d . . . . .
O3 O 0.34802(4) 0.26161(9) 0.17364(5) 0.0299(2) Uani 1 1 d . . . . .
O4 O 0.41484(4) 0.16625(9) 0.27413(5) 0.0299(2) Uani 1 1 d . . . . .
O5 O 0.21202(5) 0.57252(10) 0.21601(6) 0.0334(2) Uani 1 1 d . . . . .
O6 O 0.17578(4) 0.52403(9) 0.10161(5) 0.0272(2) Uani 1 1 d . . . . .
N1 N 0.42670(5) 0.57605(10) 0.38480(6) 0.0279(3) Uani 1 1 d . . . . .
H1 H 0.4515(9) 0.5992(18) 0.4334(12) 0.050(6) Uiso 1 1 d . . . . .
N2 N 0.38059(5) 0.60842(11) 0.23968(6) 0.0296(3) Uani 1 1 d . . . . .
N3 N 0.34783(6) 0.59894(12) 0.16407(7) 0.0321(3) Uani 1 1 d . . . . .
H3 H 0.3275(8) 0.5401(16) 0.1413(11) 0.034(5) Uiso 1 1 d . . . . .
N4 N 0.37533(5) 0.42825(9) 0.26511(6) 0.0225(2) Uani 1 1 d . . . . .
N5 N 0.40082(5) 0.32917(10) 0.28914(6) 0.0260(2) Uani 1 1 d . . . . .
H5 H 0.4258(9) 0.3173(16) 0.3323(11) 0.038(5) Uiso 1 1 d . . . . .
N6 N 0.31489(5) 0.55325(9) 0.25732(6) 0.0234(2) Uani 1 1 d . . . . .
N7 N 0.26573(5) 0.53326(10) 0.18651(6) 0.0246(2) Uani 1 1 d . . . . .
H7 H 0.2652(8) 0.5010(16) 0.1541(11) 0.039(5) Uiso 1 1 d . . . . .
C1 C 0.39129(7) 0.66931(12) 0.34209(8) 0.0328(3) Uani 1 1 d . . . . .
H1A H 0.414620 0.728075 0.348347 0.039 Uiso 1 1 calc R U . . .
H1B H 0.372187 0.693012 0.359829 0.039 Uiso 1 1 calc R U . . .
C2 C 0.34856(6) 0.63938(11) 0.26177(7) 0.0276(3) Uani 1 1 d . . . . .
C3 C 0.31304(8) 0.73528(13) 0.21992(9) 0.0391(4) Uani 1 1 d . . . . .
H3A H 0.336646 0.793537 0.227562 0.059 Uiso 1 1 calc R U . . .
H3B H 0.293568 0.756088 0.237165 0.059 Uiso 1 1 calc R U . . .
H3C H 0.285907 0.718350 0.167935 0.059 Uiso 1 1 calc R U . . .
C4 C 0.45659(6) 0.54218(13) 0.35941(8) 0.0297(3) Uani 1 1 d . . . . .
H4A H 0.480307 0.480410 0.387930 0.036 Uiso 1 1 calc R U . . .
H4B H 0.480635 0.600092 0.366518 0.036 Uiso 1 1 calc R U . . .
C5 C 0.41397(6) 0.51326(12) 0.27856(7) 0.0271(3) Uani 1 1 d . . . . .
C6 C 0.44428(7) 0.47945(16) 0.25255(9) 0.0396(4) Uani 1 1 d . . . . .
H6A H 0.417741 0.449446 0.203550 0.059 Uiso 1 1 calc R U . . .
H6B H 0.472204 0.426239 0.285827 0.059 Uiso 1 1 calc R U . . .
H6C H 0.462526 0.540783 0.251442 0.059 Uiso 1 1 calc R U . . .
C7 C 0.39155(6) 0.48814(11) 0.37652(7) 0.0245(3) Uani 1 1 d . . . . .
H7A H 0.372528 0.510831 0.394567 0.029 Uiso 1 1 calc R U . . .
H7B H 0.415070 0.426389 0.405443 0.029 Uiso 1 1 calc R U . . .
C8 C 0.34858(5) 0.45798(11) 0.29587(7) 0.0212(2) Uani 1 1 d . . . . .
C9 C 0.31289(6) 0.36890(12) 0.28718(8) 0.0274(3) Uani 1 1 d . . . . .
H9A H 0.289093 0.395346 0.296654 0.041 Uiso 1 1 calc R U . . .
H9B H 0.336714 0.312510 0.321807 0.041 Uiso 1 1 calc R U . . .
H9C H 0.289773 0.341192 0.237452 0.041 Uiso 1 1 calc R U . . .
C10 C 0.36064(8) 0.66153(15) 0.13109(9) 0.0412(4) Uani 1 1 d D . . . .
C11 C 0.33417(8) 0.67906(16) 0.01077(9) 0.0416(4) Uani 1 1 d . . . . .
C12 C 0.29404(10) 0.61421(17) -0.05760(10) 0.0538(5) Uani 1 1 d . . . . .
H12A H 0.306575 0.540688 -0.047976 0.081 Uiso 1 1 calc R U . . .
H12B H 0.292518 0.642381 -0.096613 0.081 Uiso 1 1 calc R U . . .
H12C H 0.257054 0.617609 -0.072460 0.081 Uiso 1 1 calc R U . . .
C13 C 0.31555(9) 0.79321(16) -0.00053(10) 0.0459(4) Uani 1 1 d . . . . .
H13A H 0.278266 0.795898 -0.016273 0.069 Uiso 1 1 calc R U . . .
H13B H 0.314977 0.825339 -0.037879 0.069 Uiso 1 1 calc R U . . .
H13C H 0.341382 0.832054 0.045267 0.069 Uiso 1 1 calc R U . . .
C14 C 0.39294(10) 0.6684(2) 0.03904(16) 0.0721(8) Uani 1 1 d . . . . .
H14A H 0.417776 0.713877 0.081680 0.108 Uiso 1 1 calc R U . . .
H14B H 0.393936 0.689498 0.000911 0.108 Uiso 1 1 calc R U . . .
H14C H 0.405040 0.594835 0.052762 0.108 Uiso 1 1 calc R U . . .
C15 C 0.38463(6) 0.25258(12) 0.23964(7) 0.0250(3) Uani 1 1 d . . . . .
C16 C 0.40466(7) 0.06810(12) 0.23381(8) 0.0309(3) Uani 1 1 d . . . . .
C17 C 0.34647(8) 0.02742(14) 0.19494(10) 0.0402(4) Uani 1 1 d . . . . .
H17A H 0.339936 0.023940 0.229320 0.060 Uiso 1 1 calc R U . . .
H17B H 0.342469 -0.043180 0.175480 0.060 Uiso 1 1 calc R U . . .
H17C H 0.319433 0.075228 0.154910 0.060 Uiso 1 1 calc R U . . .
C18 C 0.44795(8) -0.00563(15) 0.29490(10) 0.0421(4) Uani 1 1 d . . . . .
H18A H 0.485038 0.023220 0.319743 0.063 Uiso 1 1 calc R U . . .
H18B H 0.444804 -0.075093 0.274691 0.063 Uiso 1 1 calc R U . . .
H18C H 0.441973 -0.012614 0.329718 0.063 Uiso 1 1 calc R U . . .
C19 C 0.41471(8) 0.08650(17) 0.18123(10) 0.0433(4) Uani 1 1 d . . . . .
H19A H 0.385089 0.131018 0.140940 0.065 Uiso 1 1 calc R U . . .
H19B H 0.415016 0.018628 0.162079 0.065 Uiso 1 1 calc R U . . .
H19C H 0.450521 0.121749 0.206697 0.065 Uiso 1 1 calc R U . . .
C20 C 0.21704(6) 0.54518(12) 0.17249(7) 0.0250(3) Uani 1 1 d . . . . .
C21 C 0.11821(6) 0.50861(12) 0.07164(8) 0.0276(3) Uani 1 1 d . . . . .
C22 C 0.11682(8) 0.41359(13) 0.10813(10) 0.0381(4) Uani 1 1 d . . . . .
H22A H 0.134505 0.353604 0.104696 0.057 Uiso 1 1 calc R U . . .
H22B H 0.078239 0.395866 0.083905 0.057 Uiso 1 1 calc R U . . .
H22C H 0.136820 0.429656 0.159452 0.057 Uiso 1 1 calc R U . . .
C23 C 0.09582(7) 0.60775(14) 0.08012(10) 0.0380(4) Uani 1 1 d . . . . .
H23A H 0.114605 0.618359 0.131652 0.057 Uiso 1 1 calc R U . . .
H23B H 0.055874 0.599978 0.052270 0.057 Uiso 1 1 calc R U . . .
H23C H 0.102562 0.668753 0.061894 0.057 Uiso 1 1 calc R U . . .
C24 C 0.08788(7) 0.48574(18) -0.00780(9) 0.0446(4) Uani 1 1 d . . . . .
H24A H 0.089063 0.548276 -0.030599 0.067 Uiso 1 1 calc R U . . .
H24B H 0.049199 0.467730 -0.032717 0.067 Uiso 1 1 calc R U . . .
H24C H 0.105761 0.426423 -0.011464 0.067 Uiso 1 1 calc R U . . .
O7A O 0.30463(12) 0.6463(4) 0.36368(18) 0.0653(9) Uani 0.668(6) 1 d D U P B 1
H7C H 0.279999 0.639807 0.318335 0.098 Uiso 0.668(6) 1 calc R U P B 1
O7B O 0.2925(3) 0.6931(7) 0.3427(3) 0.0653(9) Uani 0.332(6) 1 d D U P B 2
H7D H 0.270719 0.649137 0.309829 0.098 Uiso 0.332(6) 1 calc R U P B 2
C25 C 0.28342(10) 0.69833(19) 0.38986(13) 0.0550(5) Uani 1 1 d D . . . .
H25A H 0.295584 0.663650 0.434364 0.082 Uiso 1 1 calc R U . B 1
H25B H 0.242833 0.697424 0.353309 0.082 Uiso 1 1 calc R U . B 1
H25C H 0.296549 0.771509 0.400787 0.082 Uiso 1 1 calc R U . B 1
O8 O 0.27653(4) 0.42075(9) 0.09369(5) 0.0275(2) Uani 1 1 d . . . . .
H8 H 0.2991(10) 0.3700(19) 0.1171(13) 0.055(7) Uiso 1 1 d . . . . .
C26 C 0.24049(8) 0.40162(16) 0.01787(8) 0.0439(4) Uani 1 1 d . . . . .
H26A H 0.216367 0.462949 -0.008224 0.066 Uiso 1 1 calc R U . . .
H26B H 0.217755 0.339287 0.006275 0.066 Uiso 1 1 calc R U . . .
H26C H 0.262398 0.389366 0.003027 0.066 Uiso 1 1 calc R U . . .
 
loop_
 _atom_site_aniso_label
 _atom_site_aniso_U_11
 _atom_site_aniso_U_22
 _atom_site_aniso_U_33
 _atom_site_aniso_U_23
 _atom_site_aniso_U_13
 _atom_site_aniso_U_12
Cl1 0.02958(17) 0.02690(16) 0.01813(14) -0.00142(12) 0.00804(13) -0.00013(13)
O1A 0.0394(16) 0.0591(12) 0.0330(7) 0.0106(8) 0.0180(10) -0.0187(13)
O1B 0.0394(16) 0.0591(12) 0.0330(7) 0.0106(8) 0.0180(10) -0.0187(13)
O2 0.0424(7) 0.0470(7) 0.0250(5) 0.0108(5) 0.0208(5) -0.0037(5)
O3 0.0309(5) 0.0328(6) 0.0172(4) 0.0004(4) 0.0118(4) 0.0053(4)
O4 0.0305(5) 0.0302(5) 0.0186(4) 0.0012(4) 0.0115(4) 0.0069(4)
O5 0.0300(5) 0.0464(7) 0.0239(5) -0.0040(5) 0.0175(4) 0.0024(5)
O6 0.0212(4) 0.0372(6) 0.0170(4) -0.0009(4) 0.0096(4) -0.0020(4)
N1 0.0267(6) 0.0241(6) 0.0170(5) -0.0012(4) 0.0072(5) -0.0028(5)
N2 0.0289(6) 0.0318(6) 0.0188(5) 0.0049(5) 0.0113(5) -0.0048(5)
N3 0.0325(7) 0.0370(7) 0.0183(5) 0.0058(5) 0.0127(5) -0.0063(6)
N4 0.0241(5) 0.0240(5) 0.0179(5) 0.0016(4) 0.0131(4) 0.0005(4)
N5 0.0274(6) 0.0278(6) 0.0151(5) 0.0015(4) 0.0104(5) 0.0041(5)
N6 0.0219(5) 0.0244(5) 0.0131(4) -0.0008(4) 0.0066(4) 0.0004(4)
N7 0.0213(5) 0.0316(6) 0.0140(5) -0.0036(4) 0.0085(4) -0.0008(5)
C1 0.0328(7) 0.0229(7) 0.0188(6) -0.0005(5) 0.0061(6) -0.0008(6)
C2 0.0287(7) 0.0228(6) 0.0173(6) 0.0013(5) 0.0087(5) -0.0014(5)
C3 0.0419(9) 0.0254(7) 0.0235(7) 0.0048(6) 0.0095(7) 0.0039(6)
C4 0.0223(6) 0.0323(7) 0.0230(6) 0.0027(5) 0.0096(5) -0.0042(5)
C5 0.0237(6) 0.0332(7) 0.0208(6) 0.0046(5) 0.0129(5) -0.0028(5)
C6 0.0319(8) 0.0573(11) 0.0336(8) 0.0097(8) 0.0231(7) 0.0019(8)
C7 0.0264(6) 0.0261(6) 0.0152(5) 0.0000(5) 0.0110(5) 0.0001(5)
C8 0.0219(6) 0.0239(6) 0.0143(5) -0.0009(4) 0.0103(5) -0.0005(5)
C9 0.0280(7) 0.0298(7) 0.0239(6) 0.0008(5) 0.0167(6) -0.0035(6)
C10 0.0403(9) 0.0464(10) 0.0268(7) 0.0115(7) 0.0173(7) -0.0065(8)
C11 0.0463(10) 0.0506(11) 0.0330(8) 0.0186(7) 0.0281(8) 0.0068(8)
C12 0.0802(15) 0.0490(11) 0.0343(9) 0.0125(8) 0.0381(10) 0.0097(11)
C13 0.0531(11) 0.0473(11) 0.0372(9) 0.0151(8) 0.0293(9) 0.0012(9)
C14 0.0595(14) 0.091(2) 0.0828(18) 0.0473(15) 0.0539(14) 0.0239(13)
C15 0.0235(6) 0.0307(7) 0.0186(6) 0.0009(5) 0.0127(5) 0.0027(5)
C16 0.0335(7) 0.0292(7) 0.0250(6) 0.0007(5) 0.0168(6) 0.0085(6)
C17 0.0400(9) 0.0334(8) 0.0342(8) -0.0002(7) 0.0184(7) 0.0000(7)
C18 0.0429(9) 0.0388(9) 0.0345(8) 0.0073(7) 0.0206(8) 0.0156(8)
C19 0.0464(10) 0.0532(11) 0.0339(8) 0.0039(8) 0.0277(8) 0.0149(9)
C20 0.0251(6) 0.0270(7) 0.0172(5) 0.0002(5) 0.0113(5) -0.0001(5)
C21 0.0213(6) 0.0303(7) 0.0231(6) 0.0024(5) 0.0109(5) -0.0015(5)
C22 0.0420(9) 0.0291(8) 0.0432(9) 0.0030(7) 0.0278(8) -0.0038(7)
C23 0.0335(8) 0.0337(8) 0.0441(9) 0.0098(7) 0.0240(8) 0.0095(7)
C24 0.0282(8) 0.0658(13) 0.0229(7) -0.0042(8) 0.0092(6) -0.0076(8)
O7A 0.0419(13) 0.097(3) 0.0344(14) -0.0214(14) 0.0149(12) 0.0119(13)
O7B 0.0419(13) 0.097(3) 0.0344(14) -0.0214(14) 0.0149(12) 0.0119(13)
C25 0.0682(14) 0.0525(12) 0.0610(13) 0.0057(10) 0.0495(12) 0.0094(11)
O8 0.0285(5) 0.0305(5) 0.0158(4) 0.0011(4) 0.0111(4) 0.0035(4)
C26 0.0525(11) 0.0424(10) 0.0181(6) -0.0015(6) 0.0148(7) 0.0032(8)
 
_geom_special_details
;
 All esds (except the esd in the dihedral angle between two l.s. planes)
 are estimated using the full covariance matrix.  The cell esds are taken
 into account individually in the estimation of esds in distances, angles
 and torsion angles; correlations between esds in cell parameters are only
 used when they are defined by crystal symmetry.  An approximate (isotropic)
 treatment of cell esds is used for estimating esds involving l.s. planes.
;
 
loop_
 _geom_bond_atom_site_label_1
 _geom_bond_atom_site_label_2
 _geom_bond_distance
 _geom_bond_site_symmetry_2
 _geom_bond_publ_flag
O1A C10 1.231(2) . ?
O1B C10 1.227(3) . ?
O2 C10 1.346(2) . ?
O2 C11 1.4739(19) . ?
O3 C15 1.2243(16) . ?
O4 C15 1.3312(17) . ?
O4 C16 1.4807(18) . ?
O5 C20 1.2127(17) . ?
O6 C20 1.3439(16) . ?
O6 C21 1.4765(17) . ?
N1 C1 1.4890(19) . ?
N1 C4 1.489(2) . ?
N1 C7 1.4952(19) . ?
N1 H1 0.94(2) . ?
N2 N3 1.4024(17) . ?
N2 C5 1.472(2) . ?
N2 C2 1.476(2) . ?
N3 C10 1.361(2) . ?
N3 H3 0.90(2) . ?
N4 N5 1.3992(17) . ?
N4 C8 1.4956(17) . ?
N4 C5 1.5004(19) . ?
N5 C15 1.3564(18) . ?
N5 H5 0.81(2) . ?
N6 N7 1.3988(15) . ?
N6 C8 1.4745(17) . ?
N6 C2 1.4817(19) . ?
N7 C20 1.3583(19) . ?
N7 H7 0.87(2) . ?
C1 C2 1.5265(19) . ?
C1 H1A 0.9900 . ?
C1 H1B 0.9900 . ?
C2 C3 1.513(2) . ?
C3 H3A 0.9800 . ?
C3 H3B 0.9800 . ?
C3 H3C 0.9800 . ?
C4 C5 1.532(2) . ?
C4 H4A 0.9900 . ?
C4 H4B 0.9900 . ?
C5 C6 1.514(2) . ?
C6 H6A 0.9800 . ?
C6 H6B 0.9800 . ?
C6 H6C 0.9800 . ?
C7 C8 1.5333(18) . ?
C7 H7A 0.9900 . ?
C7 H7B 0.9900 . ?
C8 C9 1.514(2) . ?
C9 H9A 0.9800 . ?
C9 H9B 0.9800 . ?
C9 H9C 0.9800 . ?
C11 C12 1.514(3) . ?
C11 C14 1.519(3) . ?
C11 C13 1.519(3) . ?
C12 H12A 0.9800 . ?
C12 H12B 0.9800 . ?
C12 H12C 0.9800 . ?
C13 H13A 0.9800 . ?
C13 H13B 0.9800 . ?
C13 H13C 0.9800 . ?
C14 H14A 0.9800 . ?
C14 H14B 0.9800 . ?
C14 H14C 0.9800 . ?
C16 C19 1.517(2) . ?
C16 C17 1.518(2) . ?
C16 C18 1.518(2) . ?
C17 H17A 0.9800 . ?
C17 H17B 0.9800 . ?
C17 H17C 0.9800 . ?
C18 H18A 0.9800 . ?
C18 H18B 0.9800 . ?
C18 H18C 0.9800 . ?
C19 H19A 0.9800 . ?
C19 H19B 0.9800 . ?
C19 H19C 0.9800 . ?
C21 C22 1.510(2) . ?
C21 C24 1.515(2) . ?
C21 C23 1.521(2) . ?
C22 H22A 0.9800 . ?
C22 H22B 0.9800 . ?
C22 H22C 0.9800 . ?
C23 H23A 0.9800 . ?
C23 H23B 0.9800 . ?
C23 H23C 0.9800 . ?
C24 H24A 0.9800 . ?
C24 H24B 0.9800 . ?
C24 H24C 0.9800 . ?
O7A C25 1.357(3) . ?
O7A H7C 0.8400 . ?
O7B C25 1.349(3) . ?
O7B H7D 0.8400 . ?
C25 H25A 0.9800 . ?
C25 H25B 0.9800 . ?
C25 H25C 0.9800 . ?
O8 C26 1.4149(18) . ?
O8 H8 0.85(2) . ?
C26 H26A 0.9800 . ?
C26 H26B 0.9800 . ?
C26 H26C 0.9800 . ?
 
loop_
 _geom_angle_atom_site_label_1
 _geom_angle_atom_site_label_2
 _geom_angle_atom_site_label_3
 _geom_angle
 _geom_angle_site_symmetry_1
 _geom_angle_site_symmetry_3
 _geom_angle_publ_flag
C10 O2 C11 121.28(14) . . ?
C15 O4 C16 121.19(11) . . ?
C20 O6 C21 121.40(11) . . ?
C1 N1 C4 109.79(12) . . ?
C1 N1 C7 109.73(12) . . ?
C4 N1 C7 110.47(11) . . ?
C1 N1 H1 105.1(14) . . ?
C4 N1 H1 111.4(13) . . ?
C7 N1 H1 110.2(14) . . ?
N3 N2 C5 112.22(13) . . ?
N3 N2 C2 113.17(12) . . ?
C5 N2 C2 111.45(11) . . ?
C10 N3 N2 117.60(13) . . ?
C10 N3 H3 119.4(12) . . ?
N2 N3 H3 119.8(12) . . ?
N5 N4 C8 112.41(10) . . ?
N5 N4 C5 112.58(11) . . ?
C8 N4 C5 111.06(11) . . ?
C15 N5 N4 119.39(11) . . ?
C15 N5 H5 119.5(14) . . ?
N4 N5 H5 121.1(14) . . ?
N7 N6 C8 113.50(11) . . ?
N7 N6 C2 113.58(11) . . ?
C8 N6 C2 111.41(11) . . ?
C20 N7 N6 117.90(11) . . ?
C20 N7 H7 118.2(13) . . ?
N6 N7 H7 122.6(13) . . ?
N1 C1 C2 109.32(12) . . ?
N1 C1 H1A 109.8 . . ?
C2 C1 H1A 109.8 . . ?
N1 C1 H1B 109.8 . . ?
C2 C1 H1B 109.8 . . ?
H1A C1 H1B 108.3 . . ?
N2 C2 N6 114.32(12) . . ?
N2 C2 C3 111.13(13) . . ?
N6 C2 C3 110.77(13) . . ?
N2 C2 C1 105.98(13) . . ?
N6 C2 C1 106.12(12) . . ?
C3 C2 C1 108.10(12) . . ?
C2 C3 H3A 109.5 . . ?
C2 C3 H3B 109.5 . . ?
H3A C3 H3B 109.5 . . ?
C2 C3 H3C 109.5 . . ?
H3A C3 H3C 109.5 . . ?
H3B C3 H3C 109.5 . . ?
N1 C4 C5 108.92(12) . . ?
N1 C4 H4A 109.9 . . ?
C5 C4 H4A 109.9 . . ?
N1 C4 H4B 109.9 . . ?
C5 C4 H4B 109.9 . . ?
H4A C4 H4B 108.3 . . ?
N2 C5 N4 107.61(11) . . ?
N2 C5 C6 110.76(12) . . ?
N4 C5 C6 110.93(13) . . ?
N2 C5 C4 106.90(13) . . ?
N4 C5 C4 111.57(11) . . ?
C6 C5 C4 108.99(13) . . ?
C5 C6 H6A 109.5 . . ?
C5 C6 H6B 109.5 . . ?
H6A C6 H6B 109.5 . . ?
C5 C6 H6C 109.5 . . ?
H6A C6 H6C 109.5 . . ?
H6B C6 H6C 109.5 . . ?
N1 C7 C8 108.98(11) . . ?
N1 C7 H7A 109.9 . . ?
C8 C7 H7A 109.9 . . ?
N1 C7 H7B 109.9 . . ?
C8 C7 H7B 109.9 . . ?
H7A C7 H7B 108.3 . . ?
N6 C8 N4 107.74(10) . . ?
N6 C8 C9 110.69(11) . . ?
N4 C8 C9 111.01(11) . . ?
N6 C8 C7 106.24(11) . . ?
N4 C8 C7 111.86(11) . . ?
C9 C8 C7 109.20(11) . . ?
C8 C9 H9A 109.5 . . ?
C8 C9 H9B 109.5 . . ?
H9A C9 H9B 109.5 . . ?
C8 C9 H9C 109.5 . . ?
H9A C9 H9C 109.5 . . ?
H9B C9 H9C 109.5 . . ?
O1B C10 O2 128.7(5) . . ?
O1A C10 O2 125.31(19) . . ?
O1B C10 N3 117.6(5) . . ?
O1A C10 N3 127.33(19) . . ?
O2 C10 N3 107.24(15) . . ?
O2 C11 C12 101.96(15) . . ?
O2 C11 C14 109.48(15) . . ?
C12 C11 C14 111.0(2) . . ?
O2 C11 C13 109.55(15) . . ?
C12 C11 C13 111.58(16) . . ?
C14 C11 C13 112.73(19) . . ?
C11 C12 H12A 109.5 . . ?
C11 C12 H12B 109.5 . . ?
H12A C12 H12B 109.5 . . ?
C11 C12 H12C 109.5 . . ?
H12A C12 H12C 109.5 . . ?
H12B C12 H12C 109.5 . . ?
C11 C13 H13A 109.5 . . ?
C11 C13 H13B 109.5 . . ?
H13A C13 H13B 109.5 . . ?
C11 C13 H13C 109.5 . . ?
H13A C13 H13C 109.5 . . ?
H13B C13 H13C 109.5 . . ?
C11 C14 H14A 109.5 . . ?
C11 C14 H14B 109.5 . . ?
H14A C14 H14B 109.5 . . ?
C11 C14 H14C 109.5 . . ?
H14A C14 H14C 109.5 . . ?
H14B C14 H14C 109.5 . . ?
O3 C15 O4 125.46(13) . . ?
O3 C15 N5 125.27(14) . . ?
O4 C15 N5 109.27(12) . . ?
O4 C16 C19 110.37(14) . . ?
O4 C16 C17 110.49(13) . . ?
C19 C16 C17 111.56(14) . . ?
O4 C16 C18 101.79(12) . . ?
C19 C16 C18 111.09(14) . . ?
C17 C16 C18 111.14(15) . . ?
C16 C17 H17A 109.5 . . ?
C16 C17 H17B 109.5 . . ?
H17A C17 H17B 109.5 . . ?
C16 C17 H17C 109.5 . . ?
H17A C17 H17C 109.5 . . ?
H17B C17 H17C 109.5 . . ?
C16 C18 H18A 109.5 . . ?
C16 C18 H18B 109.5 . . ?
H18A C18 H18B 109.5 . . ?
C16 C18 H18C 109.5 . . ?
H18A C18 H18C 109.5 . . ?
H18B C18 H18C 109.5 . . ?
C16 C19 H19A 109.5 . . ?
C16 C19 H19B 109.5 . . ?
H19A C19 H19B 109.5 . . ?
C16 C19 H19C 109.5 . . ?
H19A C19 H19C 109.5 . . ?
H19B C19 H19C 109.5 . . ?
O5 C20 O6 126.51(14) . . ?
O5 C20 N7 125.82(13) . . ?
O6 C20 N7 107.65(11) . . ?
O6 C21 C22 108.40(12) . . ?
O6 C21 C24 102.18(12) . . ?
C22 C21 C24 110.63(14) . . ?
O6 C21 C23 111.22(13) . . ?
C22 C21 C23 112.72(14) . . ?
C24 C21 C23 111.18(14) . . ?
C21 C22 H22A 109.5 . . ?
C21 C22 H22B 109.5 . . ?
H22A C22 H22B 109.5 . . ?
C21 C22 H22C 109.5 . . ?
H22A C22 H22C 109.5 . . ?
H22B C22 H22C 109.5 . . ?
C21 C23 H23A 109.5 . . ?
C21 C23 H23B 109.5 . . ?
H23A C23 H23B 109.5 . . ?
C21 C23 H23C 109.5 . . ?
H23A C23 H23C 109.5 . . ?
H23B C23 H23C 109.5 . . ?
C21 C24 H24A 109.5 . . ?
C21 C24 H24B 109.5 . . ?
H24A C24 H24B 109.5 . . ?
C21 C24 H24C 109.5 . . ?
H24A C24 H24C 109.5 . . ?
H24B C24 H24C 109.5 . . ?
C25 O7A H7C 109.5 . . ?
C25 O7B H7D 109.5 . . ?
O7A C25 H25A 109.5 . . ?
O7A C25 H25B 109.5 . . ?
H25A C25 H25B 109.5 . . ?
O7A C25 H25C 109.5 . . ?
H25A C25 H25C 109.5 . . ?
H25B C25 H25C 109.5 . . ?
C26 O8 H8 110.8(16) . . ?
O8 C26 H26A 109.5 . . ?
O8 C26 H26B 109.5 . . ?
H26A C26 H26B 109.5 . . ?
O8 C26 H26C 109.5 . . ?
H26A C26 H26C 109.5 . . ?
H26B C26 H26C 109.5 . . ?
 
loop_
 _geom_torsion_atom_site_label_1
 _geom_torsion_atom_site_label_2
 _geom_torsion_atom_site_label_3
 _geom_torsion_atom_site_label_4
 _geom_torsion
 _geom_torsion_site_symmetry_1
 _geom_torsion_site_symmetry_2
 _geom_torsion_site_symmetry_3
 _geom_torsion_site_symmetry_4
 _geom_torsion_publ_flag
C5 N2 N3 C10 -112.33(17) . . . . ?
C2 N2 N3 C10 120.47(16) . . . . ?
C8 N4 N5 C15 121.46(13) . . . . ?
C5 N4 N5 C15 -112.20(14) . . . . ?
C8 N6 N7 C20 111.88(14) . . . . ?
C2 N6 N7 C20 -119.51(14) . . . . ?
C4 N1 C1 C2 60.96(16) . . . . ?
C7 N1 C1 C2 -60.63(16) . . . . ?
N3 N2 C2 N6 75.61(15) . . . . ?
C5 N2 C2 N6 -51.99(15) . . . . ?
N3 N2 C2 C3 -50.68(16) . . . . ?
C5 N2 C2 C3 -178.28(12) . . . . ?
N3 N2 C2 C1 -167.88(12) . . . . ?
C5 N2 C2 C1 64.52(14) . . . . ?
N7 N6 C2 N2 -78.01(14) . . . . ?
C8 N6 C2 N2 51.67(14) . . . . ?
N7 N6 C2 C3 48.46(16) . . . . ?
C8 N6 C2 C3 178.14(11) . . . . ?
N7 N6 C2 C1 165.56(12) . . . . ?
C8 N6 C2 C1 -64.76(14) . . . . ?
N1 C1 C2 N2 -61.15(16) . . . . ?
N1 C1 C2 N6 60.77(17) . . . . ?
N1 C1 C2 C3 179.64(14) . . . . ?
C1 N1 C4 C5 -59.85(15) . . . . ?
C7 N1 C4 C5 61.30(15) . . . . ?
N3 N2 C5 N4 -72.36(14) . . . . ?
C2 N2 C5 N4 55.75(14) . . . . ?
N3 N2 C5 C6 49.05(17) . . . . ?
C2 N2 C5 C6 177.16(12) . . . . ?
N3 N2 C5 C4 167.66(12) . . . . ?
C2 N2 C5 C4 -64.23(14) . . . . ?
N5 N4 C5 N2 169.88(11) . . . . ?
C8 N4 C5 N2 -63.06(13) . . . . ?
N5 N4 C5 C6 48.58(15) . . . . ?
C8 N4 C5 C6 175.64(11) . . . . ?
N5 N4 C5 C4 -73.15(15) . . . . ?
C8 N4 C5 C4 53.91(15) . . . . ?
N1 C4 C5 N2 59.89(15) . . . . ?
N1 C4 C5 N4 -57.50(16) . . . . ?
N1 C4 C5 C6 179.65(13) . . . . ?
C1 N1 C7 C8 60.36(15) . . . . ?
C4 N1 C7 C8 -60.83(14) . . . . ?
N7 N6 C8 N4 74.46(14) . . . . ?
C2 N6 C8 N4 -55.26(13) . . . . ?
N7 N6 C8 C9 -47.08(15) . . . . ?
C2 N6 C8 C9 -176.80(11) . . . . ?
N7 N6 C8 C7 -165.52(11) . . . . ?
C2 N6 C8 C7 64.76(13) . . . . ?
N5 N4 C8 N6 -170.02(10) . . . . ?
C5 N4 C8 N6 62.83(13) . . . . ?
N5 N4 C8 C9 -48.67(14) . . . . ?
C5 N4 C8 C9 -175.82(11) . . . . ?
N5 N4 C8 C7 73.58(14) . . . . ?
C5 N4 C8 C7 -53.57(14) . . . . ?
N1 C7 C8 N6 -60.63(14) . . . . ?
N1 C7 C8 N4 56.68(15) . . . . ?
N1 C7 C8 C9 179.95(12) . . . . ?
C11 O2 C10 O1B 29.6(9) . . . . ?
C11 O2 C10 O1A -3.6(5) . . . . ?
C11 O2 C10 N3 -179.92(15) . . . . ?
N2 N3 C10 O1B -35.2(8) . . . . ?
N2 N3 C10 O1A -5.8(5) . . . . ?
N2 N3 C10 O2 170.47(14) . . . . ?
C10 O2 C11 C12 179.14(17) . . . . ?
C10 O2 C11 C14 61.5(3) . . . . ?
C10 O2 C11 C13 -62.6(2) . . . . ?
C16 O4 C15 O3 -2.6(2) . . . . ?
C16 O4 C15 N5 177.49(13) . . . . ?
N4 N5 C15 O3 -1.1(2) . . . . ?
N4 N5 C15 O4 178.82(12) . . . . ?
C15 O4 C16 C19 62.24(18) . . . . ?
C15 O4 C16 C17 -61.62(18) . . . . ?
C15 O4 C16 C18 -179.75(14) . . . . ?
C21 O6 C20 O5 -14.2(2) . . . . ?
C21 O6 C20 N7 167.46(12) . . . . ?
N6 N7 C20 O5 0.5(2) . . . . ?
N6 N7 C20 O6 178.86(11) . . . . ?
C20 O6 C21 C22 -62.32(17) . . . . ?
C20 O6 C21 C24 -179.16(14) . . . . ?
C20 O6 C21 C23 62.13(17) . . . . ?
 
loop_
 _geom_hbond_atom_site_label_D 
 _geom_hbond_atom_site_label_H 
 _geom_hbond_atom_site_label_A 
 _geom_hbond_distance_DH 
 _geom_hbond_distance_HA 
 _geom_hbond_distance_DA 
 _geom_hbond_angle_DHA 
 _geom_hbond_site_symmetry_A 
 _geom_hbond_publ_flag
N1 H1 Cl1  0.94(2) 2.10(2) 3.0140(13) 164(2) . yes
N3 H3 O8  0.90(2) 1.95(2) 2.8477(18) 172.0(18) . yes
N5 H5 Cl1  0.81(2) 2.58(2) 3.3825(12) 171.2(19) 5_666 yes
N7 H7 O8  0.87(2) 2.00(2) 2.8617(16) 171(2) . yes
O7A H7C O5  0.84 2.14 2.935(3) 158.9 . yes
O7A H7C N6  0.84 2.59 3.033(2) 113.9 . yes
O7B H7D O5  0.84 2.02 2.841(7) 166.9 . yes
O8 H8 O3  0.85(2) 1.85(3) 2.6925(15) 176(2) . yes
 
_refine_diff_density_max    0.650
_refine_diff_density_min   -0.532
_refine_diff_density_rms    0.058

_shelx_res_file
;
TITL ART2644 in C2/c
    art2644_sq.res
    created by SHELXL-2018/3 at 12:06:17 on 09-Oct-2020
CELL 0.71073  31.73690  12.67370  24.18110  90.0000 130.5508  90.0000
ZERR   8.00   0.00070   0.00030   0.00050   0.0000   0.0005   0.0000
LATT 7
SYMM -x, y, -z+1/2
SFAC C H N O Cl
UNIT 220 480 56 76 8
TEMP -173.15
SIZE 0.15 0.19 0.23
OMIT -4 66.29
LIST 4
L.S. 5 0   27
FMAP 2
PLAN 20
ACTA
BOND $H
HTAB N1 Cl1
HTAB N3 O8
EQIV $1 -x+1, -y+1, -z+1
HTAB N5 Cl1_$1
HTAB N7 O8
HTAB O7A O5
HTAB O7A N6
HTAB O7B O5
HTAB O8 O3
CONF
EADP O1A O1B
SADI 0.003 C10 O1A C10 O1B
ISOR 0.005 O7A O7B
EADP O7A O7B
SADI 0.003 C25 O7A C25 O7B
ABIN
WGHT    0.067100    5.572900
EXTI    0.000784
FVAR       0.06472   0.77361   0.66770
CL1   5    0.494703    0.689413    0.528883    11.00000    0.02958    0.02690 =
         0.01813   -0.00142    0.00804   -0.00013
PART 1 21
O1A   4    0.395610    0.732258    0.159190    21.00000    0.03941    0.05910 =
         0.03297    0.01062    0.01796   -0.01869
PART 2 -21
O1B   4    0.377741    0.750823    0.155464   -21.00000    0.03941    0.05910 =
         0.03297    0.01062    0.01796   -0.01869
PART 0
O2    4    0.330183    0.627851    0.061943    11.00000    0.04243    0.04699 =
         0.02503    0.01076    0.02084   -0.00366
O3    4    0.348022    0.261609    0.173643    11.00000    0.03093    0.03281 =
         0.01724    0.00039    0.01183    0.00533
O4    4    0.414845    0.166252    0.274131    11.00000    0.03055    0.03023 =
         0.01864    0.00117    0.01146    0.00694
O5    4    0.212017    0.572524    0.216008    11.00000    0.02995    0.04643 =
         0.02389   -0.00398    0.01753    0.00237
O6    4    0.175781    0.524030    0.101609    11.00000    0.02117    0.03721 =
         0.01702   -0.00088    0.00963   -0.00202
N1    3    0.426699    0.576053    0.384797    11.00000    0.02670    0.02410 =
         0.01701   -0.00124    0.00721   -0.00281
H1    2    0.451507    0.599168    0.433372    11.00000    0.05040
N2    3    0.380588    0.608422    0.239685    11.00000    0.02889    0.03184 =
         0.01880    0.00493    0.01132   -0.00476
N3    3    0.347831    0.598935    0.164072    11.00000    0.03253    0.03700 =
         0.01829    0.00584    0.01275   -0.00634
H3    2    0.327535    0.540106    0.141270    11.00000    0.03364
N4    3    0.375327    0.428255    0.265107    11.00000    0.02413    0.02396 =
         0.01795    0.00161    0.01309    0.00047
N5    3    0.400816    0.329173    0.289144    11.00000    0.02744    0.02784 =
         0.01509    0.00145    0.01042    0.00412
H5    2    0.425803    0.317282    0.332255    11.00000    0.03819
N6    3    0.314890    0.553253    0.257323    11.00000    0.02191    0.02439 =
         0.01307   -0.00082    0.00658    0.00043
N7    3    0.265735    0.533264    0.186513    11.00000    0.02127    0.03162 =
         0.01404   -0.00363    0.00846   -0.00080
H7    2    0.265178    0.501017    0.154068    11.00000    0.03896
C1    1    0.391291    0.669307    0.342088    11.00000    0.03279    0.02287 =
         0.01881   -0.00050    0.00614   -0.00079
AFIX  23
H1A   2    0.414620    0.728075    0.348347    11.00000   -1.20000
H1B   2    0.372187    0.693012    0.359829    11.00000   -1.20000
AFIX   0
C2    1    0.348563    0.639375    0.261773    11.00000    0.02873    0.02282 =
         0.01730    0.00129    0.00875   -0.00136
C3    1    0.313043    0.735284    0.219923    11.00000    0.04185    0.02540 =
         0.02348    0.00484    0.00948    0.00389
AFIX 137
H3A   2    0.336646    0.793537    0.227562    11.00000   -1.50000
H3B   2    0.293568    0.756088    0.237165    11.00000   -1.50000
H3C   2    0.285907    0.718350    0.167935    11.00000   -1.50000
AFIX   0
C4    1    0.456589    0.542179    0.359410    11.00000    0.02230    0.03233 =
         0.02295    0.00270    0.00956   -0.00424
AFIX  23
H4A   2    0.480307    0.480410    0.387930    11.00000   -1.20000
H4B   2    0.480635    0.600092    0.366518    11.00000   -1.20000
AFIX   0
C5    1    0.413965    0.513255    0.278564    11.00000    0.02374    0.03323 =
         0.02080    0.00465    0.01289   -0.00275
C6    1    0.444282    0.479450    0.252553    11.00000    0.03190    0.05727 =
         0.03364    0.00968    0.02314    0.00190
AFIX 137
H6A   2    0.417741    0.449446    0.203550    11.00000   -1.50000
H6B   2    0.472204    0.426239    0.285827    11.00000   -1.50000
H6C   2    0.462526    0.540783    0.251442    11.00000   -1.50000
AFIX   0
C7    1    0.391546    0.488139    0.376516    11.00000    0.02639    0.02608 =
         0.01523   -0.00003    0.01101    0.00010
AFIX  23
H7A   2    0.372528    0.510831    0.394567    11.00000   -1.20000
H7B   2    0.415070    0.426389    0.405443    11.00000   -1.20000
AFIX   0
C8    1    0.348578    0.457978    0.295866    11.00000    0.02192    0.02388 =
         0.01432   -0.00090    0.01027   -0.00051
C9    1    0.312894    0.368903    0.287179    11.00000    0.02801    0.02979 =
         0.02392    0.00080    0.01670   -0.00355
AFIX 137
H9A   2    0.289093    0.395346    0.296654    11.00000   -1.50000
H9B   2    0.336714    0.312510    0.321807    11.00000   -1.50000
H9C   2    0.289773    0.341192    0.237452    11.00000   -1.50000
AFIX   0
C10   1    0.360638    0.661532    0.131094    11.00000    0.04028    0.04643 =
         0.02679    0.01149    0.01729   -0.00651
C11   1    0.334173    0.679056    0.010765    11.00000    0.04633    0.05062 =
         0.03299    0.01858    0.02808    0.00678
C12   1    0.294040    0.614215   -0.057601    11.00000    0.08018    0.04902 =
         0.03428    0.01253    0.03812    0.00975
AFIX 137
H12A  2    0.306575    0.540688   -0.047976    11.00000   -1.50000
H12B  2    0.292518    0.642381   -0.096613    11.00000   -1.50000
H12C  2    0.257054    0.617609   -0.072460    11.00000   -1.50000
AFIX   0
C13   1    0.315547    0.793213   -0.000532    11.00000    0.05310    0.04729 =
         0.03716    0.01508    0.02927    0.00117
AFIX 137
H13A  2    0.278266    0.795898   -0.016273    11.00000   -1.50000
H13B  2    0.314977    0.825339   -0.037879    11.00000   -1.50000
H13C  2    0.341382    0.832054    0.045267    11.00000   -1.50000
AFIX   0
C14   1    0.392943    0.668369    0.039037    11.00000    0.05948    0.09134 =
         0.08282    0.04733    0.05392    0.02386
AFIX 137
H14A  2    0.417776    0.713877    0.081680    11.00000   -1.50000
H14B  2    0.393936    0.689498    0.000911    11.00000   -1.50000
H14C  2    0.405040    0.594835    0.052762    11.00000   -1.50000
AFIX   0
C15   1    0.384633    0.252578    0.239636    11.00000    0.02353    0.03068 =
         0.01855    0.00093    0.01268    0.00268
C16   1    0.404662    0.068105    0.233812    11.00000    0.03352    0.02920 =
         0.02495    0.00075    0.01677    0.00854
C17   1    0.346472    0.027421    0.194938    11.00000    0.03998    0.03344 =
         0.03425   -0.00018    0.01837   -0.00005
AFIX 137
H17A  2    0.339936    0.023940    0.229320    11.00000   -1.50000
H17B  2    0.342469   -0.043180    0.175480    11.00000   -1.50000
H17C  2    0.319433    0.075228    0.154910    11.00000   -1.50000
AFIX   0
C18   1    0.447955   -0.005628    0.294904    11.00000    0.04286    0.03879 =
         0.03450    0.00733    0.02059    0.01561
AFIX 137
H18A  2    0.485038    0.023220    0.319743    11.00000   -1.50000
H18B  2    0.444804   -0.075093    0.274691    11.00000   -1.50000
H18C  2    0.441973   -0.012614    0.329718    11.00000   -1.50000
AFIX   0
C19   1    0.414711    0.086502    0.181231    11.00000    0.04635    0.05321 =
         0.03388    0.00389    0.02765    0.01490
AFIX 137
H19A  2    0.385089    0.131018    0.140940    11.00000   -1.50000
H19B  2    0.415016    0.018628    0.162079    11.00000   -1.50000
H19C  2    0.450521    0.121749    0.206697    11.00000   -1.50000
AFIX   0
C20   1    0.217039    0.545175    0.172495    11.00000    0.02513    0.02704 =
         0.01722    0.00021    0.01125   -0.00006
C21   1    0.118211    0.508608    0.071643    11.00000    0.02135    0.03026 =
         0.02307    0.00237    0.01088   -0.00154
C22   1    0.116822    0.413593    0.108126    11.00000    0.04203    0.02912 =
         0.04322    0.00299    0.02775   -0.00381
AFIX 137
H22A  2    0.134505    0.353604    0.104696    11.00000   -1.50000
H22B  2    0.078239    0.395866    0.083905    11.00000   -1.50000
H22C  2    0.136820    0.429656    0.159452    11.00000   -1.50000
AFIX   0
C23   1    0.095821    0.607745    0.080119    11.00000    0.03351    0.03369 =
         0.04409    0.00982    0.02403    0.00946
AFIX 137
H23A  2    0.114605    0.618359    0.131652    11.00000   -1.50000
H23B  2    0.055874    0.599978    0.052270    11.00000   -1.50000
H23C  2    0.102562    0.668753    0.061894    11.00000   -1.50000
AFIX   0
C24   1    0.087879    0.485739   -0.007802    11.00000    0.02824    0.06581 =
         0.02295   -0.00418    0.00918   -0.00759
AFIX 137
H24A  2    0.089063    0.548276   -0.030599    11.00000   -1.50000
H24B  2    0.049199    0.467730   -0.032717    11.00000   -1.50000
H24C  2    0.105761    0.426423   -0.011464    11.00000   -1.50000
AFIX   0
PART 1 31
O7A   4    0.304626    0.646250    0.363683    31.00000    0.04186    0.09734 =
         0.03437   -0.02145    0.01493    0.01189
AFIX  83
H7C   2    0.279999    0.639807    0.318335    31.00000   -1.50000
AFIX   0
PART 2 -31
O7B   4    0.292539    0.693123    0.342651   -31.00000    0.04186    0.09734 =
         0.03437   -0.02145    0.01493    0.01189
AFIX  83
H7D   2    0.270719    0.649137    0.309829   -31.00000   -1.50000
AFIX   0
PART 0
C25   1    0.283424    0.698328    0.389855    11.00000    0.06822    0.05245 =
         0.06101    0.00573    0.04945    0.00944
AFIX 137
H25A  2    0.295584    0.663650    0.434364    11.00000   -1.50000
H25B  2    0.242833    0.697424    0.353309    11.00000   -1.50000
H25C  2    0.296549    0.771509    0.400787    11.00000   -1.50000
AFIX   0
PART 0
O8    4    0.276535    0.420748    0.093689    11.00000    0.02852    0.03052 =
         0.01582    0.00107    0.01105    0.00350
H8    2    0.299064    0.369986    0.117063    11.00000    0.05549
C26   1    0.240494    0.401617    0.017865    11.00000    0.05252    0.04240 =
         0.01815   -0.00154    0.01475    0.00322
AFIX 137
H26A  2    0.216367    0.462949   -0.008224    11.00000   -1.50000
H26B  2    0.217755    0.339287    0.006275    11.00000   -1.50000
H26C  2    0.262398    0.389366    0.003027    11.00000   -1.50000
AFIX   0
HKLF 4


REM  ART2644 in C2/c
REM wR2 = 0.157044, GooF = S = 1.02663, Restrained GooF = 1.02927 for all data
REM R1 = 0.054541 for 9013 Fo > 4sig(Fo) and 0.094639 for all 14100 data
REM 422 parameters refined using 14 restraints

END

WGHT      0.0671      5.5729

REM Highest difference peak  0.650,  deepest hole -0.532,  1-sigma level  0.058
Q1    1   0.3366  0.6426  0.4292  11.00000  0.05    0.65
Q2    1   0.2757  0.6926  0.3484  11.00000  0.05    0.59
Q3    1   0.3190  0.6487 -0.0320  11.00000  0.05    0.55
Q4    1   0.3586  0.7102  0.0389  11.00000  0.05    0.40
Q5    1   0.3220  0.2524  0.1705  11.00000  0.05    0.37
Q6    1   0.4670  0.6877  0.5283  11.00000  0.05    0.37
Q7    1   0.1834  0.5609  0.2016  11.00000  0.05    0.36
Q8    1   0.3669  0.6594  0.3011  11.00000  0.05    0.36
Q9    1   0.3502  0.6533  0.0906  11.00000  0.05    0.35
Q10   1   0.3655  0.6206  0.2484  11.00000  0.05    0.34
Q11   1   0.3699  0.4705  0.3361  11.00000  0.05    0.33
Q12   1   0.1076  0.4892  0.0376  11.00000  0.05    0.31
Q13   1   0.1158  0.4686  0.0906  11.00000  0.05    0.30
Q14   1   0.3650  0.4507  0.2786  11.00000  0.05    0.29
Q15   1   0.3275  0.4243  0.2911  11.00000  0.05    0.29
Q16   1   0.4065  0.6931  0.1611  11.00000  0.05    0.29
Q17   1   0.3254  0.6824  0.2394  11.00000  0.05    0.28
Q18   1   0.4124  0.0809  0.2125  11.00000  0.05    0.27
Q19   1   0.1543  0.5106  0.0931  11.00000  0.05    0.26
Q20   1   0.2186  0.3733  0.0311  11.00000  0.05    0.26
;
_shelx_res_checksum   11413

_shelx_hkl_file
;
  -4   0   0 1000.00   16.66
   6   0   0   44.05    1.01
   6   0   0   44.86    1.00
   6   0   0   45.00    1.00
  -6   0   0   41.90    1.01
   6   0   0   42.54    1.13
   6   0   0   45.57    1.15
  -6   0   0   43.06    1.03
  -6   0   0   44.97    1.06
  -6   0   0   45.24    1.00
  -6   0   0   44.10    1.00
  -6   0   0   46.62    1.02
   6   0   0   46.21    1.04
   8   0   0    1.18    0.24
   8   0   0    0.99    0.22
   8   0   0    0.97    0.24
  -8   0   0    0.76    0.23
   8   0   0    0.94    0.24
   8   0   0    0.97    0.23
  -8   0   0    0.89    0.25
  10   0   0  346.73    6.19
 -10   0   0  338.26    6.11
  10   0   0  353.19    6.13
  10   0   0  346.29    6.15
  10   0   0  330.59    6.18
  10   0   0  347.85    6.22
  12   0   0   51.32    1.34
  12   0   0   53.63    1.43
  12   0   0   51.65    1.44
 -12   0   0   52.70    1.46
  12   0   0   51.36    1.37
 -12   0   0   53.08    1.36
  14   0   0    0.23    0.28
 -14   0   0    0.21    0.29
  14   0   0    0.39    0.28
 -14   0   0    0.49    0.31
  14   0   0    0.37    0.25
  14   0   0   -0.03    0.26
  16   0   0    5.49    0.63
  16   0   0    6.16    0.62
 -16   0   0    7.34    0.69
  16   0   0    6.02    0.64
 -16   0   0    6.00    0.61
  16   0   0    5.98    0.59
  18   0   0   53.06    1.66
  18   0   0   51.65    1.56
 -18   0   0   49.65    1.56
 -18   0   0   49.17    1.67
  18   0   0   50.29    1.62
  18   0   0   48.43    1.65
  20   0   0   10.56    0.87
  20   0   0   10.61    0.81
  20   0   0    9.12    0.87
  20   0   0   11.41    0.92
 -20   0   0   11.16    0.86
 -20   0   0    8.92    0.90
 -22   0   0    8.25    0.89
 -22   0   0    9.14    0.86
  22   0   0   10.07    0.80
  22   0   0    9.17    0.90
  22   0   0   10.00    0.90
  22   0   0    7.14    0.84
 -24   0   0    1.82    0.58
  24   0   0    2.19    0.54
  24   0   0    1.73    0.53
  24   0   0    2.74    0.62
  24   0   0    1.51    0.54
 -24   0   0    0.69    0.50
  26   0   0   15.56    1.06
  26   0   0   16.22    1.19
 -26   0   0   15.06    1.11
 -26   0   0   15.31    1.19
  26   0   0   16.15    1.23
  28   0   0    0.44    0.45
  28   0   0    0.84    0.60
 -28   0   0    1.43    0.72
  28   0   0    0.82    0.53
 -28   0   0    1.34    0.61
  28   0   0    0.68    0.54
 -30   0   0   13.52    1.16
  30   0   0   15.71    1.31
  30   0   0   13.98    1.31
  30   0   0   13.92    1.13
 -30   0   0    9.70    1.19
  30   0   0   11.94    1.21
  32   0   0    2.08    0.77
 -32   0   0    3.16    0.77
  32   0   0    6.10    0.98
  32   0   0    3.60    0.71
  32   0   0    3.68    0.85
  34   0   0    2.22    0.80
  34   0   0    3.61    0.88
 -34   0   0    3.16    0.76
  34   0   0    3.86    0.76
  34   0   0    2.87    0.91
  36   0   0   -0.27    0.57
  36   0   0    0.43    0.83
  36   0   0    0.18    0.75
 -36   0   0    2.03    0.72
  36   0   0    0.83    0.74
  38   0   0    1.18    0.64
  38   0   0    0.08    0.66
  38   0   0    0.39    0.67
 -38   0   0    0.15    0.63
  40   0   0   -0.14    0.53
  40   0   0   -0.10    0.71
  40   0   0    0.09    0.70
  -3  -1   0   72.14    1.38
   3  -1   0   73.81    1.34
   3  -1   0   72.29    1.38
   3  -1   0   64.99    1.35
  -3  -1   0   73.53    1.39
   3  -1   0   71.87    1.32
  -3  -1   0   73.98    1.34
  -3  -1   0   70.99    1.41
   3  -1   0   73.34    1.38
  -3   1   0   72.75    1.38
   3   1   0   72.65    1.41
   3   1   0   73.03    1.39
   3   1   0   71.96    1.32
  -3   1   0   72.19    1.33
  -3   1   0   74.17    1.33
  -3   1   0   70.97    1.37
   3   1   0   72.53    1.38
  -3   1   0   72.88    1.30
   3   1   0   71.56    1.38
   5  -1   0   47.37    1.04
   5  -1   0   45.81    1.04
   5  -1   0   45.04    1.05
   5  -1   0   46.06    0.97
  -5  -1   0   45.35    1.02
  -5  -1   0   46.07    1.06
  -5  -1   0   45.15    0.97
  -5  -1   0   46.10    1.03
  -5  -1   0   46.68    1.07
  -5  -1   0   46.20    0.98
  -5  -1   0   45.35    1.03
   5  -1   0   46.36    1.04
   5  -1   0   47.32    0.95
   5   1   0   47.04    1.05
   5   1   0   46.35    1.06
  -5   1   0   44.91    1.03
   5   1   0   47.06    1.05
   5   1   0   46.91    0.98
  -5   1   0   46.50    1.03
  -5   1   0   46.07    0.99
  -5   1   0   46.64    1.04
   5   1   0   45.48    0.98
   5   1   0   47.03    1.04
  -5   1   0   46.00    0.97
   5   1   0   46.95    1.07
  -5   1   0   47.15    0.95
  -7  -1   0   18.84    0.68
  -7  -1   0   18.81    0.63
   7  -1   0   18.12    0.57
   7  -1   0   18.85    0.61
   7  -1   0   18.55    0.65
  -7  -1   0   18.64    0.69
   7  -1   0   19.65    0.58
   7  -1   0   20.55    0.67
  -7  -1   0   16.78    0.62
   7  -1   0   18.79    0.64
  -7   1   0   18.95    0.56
  -7   1   0   19.83    0.60
   7   1   0   18.52    0.58
   7   1   0   20.18    0.67
   7   1   0   18.83    0.66
   7   1   0   19.27    0.64
  -7   1   0   19.56    0.65
   7   1   0   19.60    0.60
  -7   1   0   18.72    0.65
   7   1   0   18.53    0.66
   9  -1   0    1.36    0.28
  -9  -1   0    0.86    0.28
   9  -1   0    0.97    0.25
   9  -1   0    1.22    0.25
   9  -1   0    0.58    0.24
  -9  -1   0    0.94    0.28
   9  -1   0    1.01    0.21
   9   1   0    1.06    0.26
  -9   1   0    1.03    0.27
  -9   1   0    0.92    0.23
   9   1   0    0.89    0.24
   9   1   0    1.13    0.24
   9   1   0    1.11    0.27
   9   1   0    1.08    0.26
 -11  -1   0   12.00    0.67
  11  -1   0   13.46    0.64
  11  -1   0   13.07    0.66
  11  -1   0   12.81    0.56
  11  -1   0   12.94    0.63
 -11  -1   0   12.52    0.65
  11   1   0   12.91    0.59
  11   1   0   12.79    0.66
 -11   1   0   12.69    0.59
 -11   1   0   12.85    0.66
  11   1   0   12.52    0.66
  11   1   0   12.85    0.62
  13  -1   0    2.51    0.40
 -13  -1   0    1.96    0.38
 -13  -1   0    2.26    0.43
  13  -1   0    1.96    0.31
  13  -1   0    2.10    0.39
  13  -1   0    2.64    0.39
 -13   1   0    3.18    0.45
 -13   1   0    2.46    0.38
  13   1   0    2.48    0.36
  13   1   0    1.86    0.35
  13   1   0    2.81    0.42
  13   1   0    2.02    0.37
  15  -1   0    4.03    0.55
  15  -1   0    4.45    0.54
  15  -1   0    5.41    0.49
 -15  -1   0    4.84    0.60
 -15  -1   0    5.00    0.59
  15   1   0    4.35    0.51
 -15   1   0    4.68    0.53
  15   1   0    4.54    0.55
 -15   1   0    4.97    0.58
  15   1   0    3.24    0.46
  15   1   0    4.79    0.57
 -17  -1   0   11.46    0.86
  17  -1   0   10.62    0.80
  17  -1   0   10.84    0.79
 -17  -1   0   10.85    0.81
  17  -1   0   11.49    0.71
  17  -1   0   11.54    0.79
 -17   1   0   10.02    0.73
  17   1   0   11.42    0.82
  17   1   0   12.28    0.76
  17   1   0   11.03    0.82
 -17   1   0   11.73    0.84
  17   1   0   10.96    0.74
  19  -1   0    0.20    0.31
  19  -1   0    0.67    0.44
 -19  -1   0    0.39    0.45
 -19  -1   0    0.70    0.44
  19  -1   0    0.01    0.38
  19  -1   0    0.25    0.37
 -19   1   0   -0.16    0.36
  19   1   0    0.44    0.38
 -19   1   0    0.04    0.36
  19   1   0    0.11    0.33
  19   1   0    0.46    0.41
  19   1   0    0.59    0.45
 -21  -1   0    3.05    0.62
  21  -1   0    3.96    0.55
  21  -1   0    4.01    0.65
  21  -1   0    2.70    0.56
 -21  -1   0    4.19    0.69
  21  -1   0    3.57    0.62
  21   1   0    3.57    0.62
 -21   1   0    3.84    0.64
  21   1   0    4.45    0.66
 -21   1   0    4.11    0.62
  21   1   0    3.55    0.58
  21   1   0    2.93    0.58
  23  -1   0    8.92    0.92
  23  -1   0   10.55    0.98
 -23  -1   0    9.14    0.97
  23  -1   0    8.41    0.76
 -23  -1   0    7.61    0.88
  23  -1   0    7.56    0.84
 -23   1   0    8.61    0.82
 -23   1   0    8.90    0.92
  23   1   0    9.31    0.89
  23   1   0    8.47    0.80
  23   1   0    7.48    0.84
  23   1   0    6.53    0.84
 -25  -1   0    2.78    0.66
 -25  -1   0    3.93    0.71
  25  -1   0    2.58    0.65
  25  -1   0    2.81    0.70
  25  -1   0    2.22    0.52
 -25   1   0    3.18    0.67
  25   1   0    3.42    0.71
  25   1   0    2.04    0.62
 -25   1   0    3.20    0.62
  25   1   0    2.06    0.53
  25   1   0    2.24    0.64
  27  -1   0    7.92    1.02
 -27  -1   0    8.70    1.01
  27  -1   0    7.55    0.97
  27  -1   0    7.12    0.97
  27  -1   0    9.34    0.88
 -27  -1   0    7.20    0.93
 -27   1   0    6.81    0.86
  27   1   0    7.75    0.98
  27   1   0    7.44    0.89
 -27   1   0    6.88    0.92
  27   1   0   10.36    1.05
  27   1   0    8.46    1.04
 -29  -1   0    0.47    0.51
  29  -1   0    0.56    0.60
  29  -1   0   -0.34    0.48
 -29  -1   0    1.49    0.61
  29  -1   0   -0.26    0.34
  29  -1   0   -0.39    0.48
  29   1   0   -0.14    0.51
  29   1   0    0.32    0.51
 -29   1   0    0.52    0.53
  29   1   0   -0.49    0.37
 -29   1   0   -0.47    0.45
  29   1   0   -0.26    0.48
  31  -1   0    1.53    0.74
  31  -1   0    0.92    0.62
  31  -1   0    0.73    0.75
  31  -1   0   -0.07    0.42
 -31  -1   0    0.95    0.64
  31   1   0    0.08    0.72
  31   1   0    0.68    0.55
  31   1   0    0.12    0.60
  31   1   0    1.02    0.69
 -31   1   0    1.03    0.58
  33  -1   0    1.60    0.61
  33  -1   0    2.39    0.81
  33  -1   0    1.49    0.76
 -33  -1   0    1.84    0.74
  33  -1   0    1.69    0.79
 -33   1   0    0.66    0.63
  33   1   0    1.94    0.73
  33   1   0    1.13    0.68
  33   1   0    0.96    0.72
  33   1   0    0.61    0.59
  35  -1   0   -0.74    0.56
  35  -1   0    1.00    0.77
  35  -1   0   -0.40    0.65
  35  -1   0    0.25    0.52
 -35  -1   0    0.25    0.65
 -35   1   0   -0.92    0.54
  35   1   0   -0.86    0.60
  35   1   0   -0.06    0.66
  35   1   0   -0.92    0.83
  37  -1   0    1.35    0.89
  37  -1   0   -0.43    0.47
  37  -1   0   -0.42    0.59
  37  -1   0   -0.60    0.64
 -37  -1   0    0.22    0.62
  37   1   0    1.06    0.85
  37   1   0   -0.07    0.54
  37   1   0    0.26    0.66
  37   1   0   -0.37    0.52
 -39  -1   0    1.01    0.75
  39  -1   0    0.00    0.69
  39  -1   0    1.27    0.61
  39  -1   0    0.16    0.75
  39   1   0    0.81    0.73
  39   1   0    1.39    0.65
  39   1   0    0.93    1.26
   0  -2   0  176.24    3.13
   0  -2   0  185.17    3.06
   0  -2   0  159.47    3.07
   0  -2   0  179.51    3.10
   0  -2   0  180.77    3.14
   0   2   0  183.13    3.06
   0   2   0  179.70    3.05
   0   2   0  180.64    3.13
   0   2   0  178.66    3.08
   0   2   0  174.55    3.12
  -2  -2   0   17.08    0.48
   2  -2   0   17.94    0.50
   2  -2   0   17.45    0.47
   2  -2   0   17.99    0.42
   2  -2   0   18.54    0.51
   2  -2   0   18.15    0.42
   2  -2   0   17.73    0.49
  -2  -2   0   18.15    0.52
  -2  -2   0   17.40    0.46
  -2  -2   0   17.68    0.50
  -2  -2   0   17.74    0.45
  -2  -2   0   17.13    0.60
   2   2   0   17.41    0.47
  -2   2   0   18.05    0.41
   2   2   0   18.62    0.50
  -2   2   0   18.09    0.50
   2   2   0   17.64    0.53
   2   2   0   18.13    0.51
  -2   2   0   17.96    0.50
  -2   2   0   17.92    0.49
  -2   2   0   17.31    0.41
  -2   2   0   18.01    0.50
   2   2   0   17.70    0.50
  -2   2   0   18.21    0.42
   2   2   0   17.49    0.44
   4  -2   0    5.58    0.24
  -4  -2   0    5.90    0.39
  -4  -2   0    6.18    0.35
   4  -2   0    6.32    0.35
   4  -2   0    5.75    0.29
   4  -2   0    5.63    0.36
   4  -2   0    5.90    0.30
  -4  -2   0    6.31    0.47
  -4  -2   0    6.15    0.29
   4  -2   0    5.68    0.27
  -4  -2   0    5.85    0.31
  -4  -2   0    5.84    0.34
   4  -2   0    5.92    0.37
   4   2   0    5.50    0.41
   4   2   0    6.80    0.42
  -4   2   0    5.76    0.24
  -4   2   0    5.71    0.31
  -4   2   0    5.62    0.26
   4   2   0    5.29    0.27
  -4   2   0    5.63    0.33
   4   2   0    6.40    0.34
   4   2   0    5.53    0.34
  -4   2   0    6.17    0.35
  -4   2   0    6.41    0.36
   4   2   0    5.91    0.35
   6  -2   0  204.89    3.80
   6  -2   0  207.21    3.79
  -6  -2   0  206.65    3.68
  -6  -2   0  207.41    3.87
  -6  -2   0  206.93    3.82
   6  -2   0  203.79    3.67
   6  -2   0  207.04    3.78
   6  -2   0  206.19    3.68
   6  -2   0  208.53    3.63
  -6   2   0  208.34    3.63
  -6   2   0  207.88    3.79
   6   2   0  205.77    3.81
   6   2   0  209.42    3.80
   6   2   0  207.31    3.68
   6   2   0  210.37    3.81
   6   2   0  208.95    3.68
  -6   2   0  208.11    3.68
   6   2   0  206.07    3.80
  -6   2   0  207.69    3.68
  -6   2   0  205.99    3.78
  -8  -2   0   76.96    1.76
   8  -2   0   75.92    1.70
   8  -2   0   75.96    1.69
   8  -2   0   76.92    1.71
  -8  -2   0   76.03    1.74
  -8  -2   0   77.36    1.60
   8  -2   0   76.99    1.61
   8  -2   0   73.56    1.52
   8   2   0   76.27    1.72
  -8   2   0   74.29    1.57
  -8   2   0   73.56    1.52
   8   2   0   77.24    1.71
   8   2   0   74.01    1.58
   8   2   0   77.92    1.72
   8   2   0   75.30    1.71
  -8   2   0   75.22    1.69
 -10  -2   0   96.11    2.19
  10  -2   0   98.89    2.19
  10  -2   0   97.71    2.08
  10  -2   0  100.68    2.18
  10  -2   0   96.64    2.20
  10  -2   0   99.67    2.00
 -10  -2   0  100.09    2.21
  10   2   0  102.87    2.20
  10   2   0   99.26    2.20
  10   2   0   94.98    2.37
  10   2   0  101.66    2.21
  10   2   0  100.42    2.06
 -10   2   0   99.25    2.18
 -10   2   0  100.35    2.04
 -12  -2   0   16.05    0.79
 -12  -2   0   15.68    0.79
  12  -2   0   14.95    0.76
  12  -2   0   16.64    0.71
  12  -2   0   15.03    0.61
  12  -2   0   16.20    0.77
  12   2   0   15.89    0.67
  12   2   0   16.17    0.79
 -12   2   0   16.02    0.75
 -12   2   0   16.00    0.67
  12   2   0   15.84    0.73
  12   2   0   17.07    0.79
  14  -2   0    2.64    0.41
  14  -2   0    2.34    0.44
 -14  -2   0    3.80    0.53
 -14  -2   0    2.37    0.45
  14  -2   0    3.22    0.38
  14  -2   0    2.83    0.54
  14   2   0    3.80    0.54
 -14   2   0    2.70    0.44
  14   2   0    2.81    0.40
  14   2   0    2.98    0.45
 -14   2   0    2.88    0.39
  14   2   0    3.51    0.50
  16  -2   0    7.20    0.55
  16  -2   0    6.84    0.67
  16  -2   0    7.10    0.63
  16  -2   0    7.06    0.71
 -16  -2   0    8.28    0.74
 -16  -2   0    7.61    0.74
  16   2   0    6.73    0.60
 -16   2   0    8.02    0.71
  16   2   0    6.59    0.67
  16   2   0    7.32    0.69
 -16   2   0    8.27    0.63
  16   2   0    7.10    0.65
  18  -2   0   -0.07    0.29
  18  -2   0    0.11    0.35
 -18  -2   0    0.35    0.44
  18  -2   0   -0.44    0.34
 -18  -2   0    0.06    0.44
  18  -2   0   -0.15    0.31
  18   2   0   -0.06    0.32
  18   2   0    0.81    0.42
 -18   2   0    0.50    0.40
  18   2   0    0.05    0.30
  18   2   0    0.13    0.36
 -20  -2   0   14.61    1.01
  20  -2   0   16.22    0.86
 -20  -2   0   16.95    1.11
  20  -2   0   15.07    1.03
  20  -2   0   15.35    1.05
  20  -2   0   16.50    0.99
  20   2   0   16.92    0.95
  20   2   0   15.76    0.98
  20   2   0   16.29    1.06
  20   2   0   16.51    1.07
 -20   2   0   18.22    1.08
 -20   2   0   15.54    0.92
 -22  -2   0    0.73    0.49
  22  -2   0    0.68    0.34
  22  -2   0    0.72    0.48
 -22  -2   0    1.37    0.53
  22  -2   0    0.45    0.48
  22  -2   0    0.71    0.41
 -22   2   0    1.05    0.46
 -22   2   0    0.42    0.46
  22   2   0    1.08    0.47
  22   2   0    0.96    0.48
  22   2   0    0.42    0.39
  22   2   0    0.69    0.47
  24  -2   0    0.48    0.51
 -24  -2   0    0.88    0.52
 -24  -2   0    0.48    0.48
  24  -2   0    0.21    0.35
  24  -2   0   -0.26    0.40
  24  -2   0    0.25    0.43
  24   2   0    0.02    0.43
  24   2   0    0.09    0.42
 -24   2   0   -0.28    0.40
 -24   2   0   -0.28    0.39
  24   2   0   -0.03    0.41
  24   2   0    0.38    0.42
 -26  -2   0    1.30    0.61
  26  -2   0    1.43    0.63
 -26  -2   0    1.31    0.59
  26  -2   0    1.80    0.60
  26  -2   0    2.86    0.68
  26  -2   0    0.63    0.41
  26   2   0    2.16    0.65
  26   2   0    1.11    0.55
  26   2   0    1.96    0.58
  26   2   0    0.83    0.48
 -26   2   0   -0.06    0.45
 -26   2   0   -0.26    0.42
 -28  -2   0    2.95    0.76
  28  -2   0    4.00    0.79
  28  -2   0    3.57    0.59
 -28  -2   0    3.24    0.74
  28  -2   0    3.24    0.77
  28  -2   0    4.08    0.78
 -28   2   0    3.67    0.70
  28   2   0    3.93    0.82
 -28   2   0    2.24    0.68
  28   2   0    2.97    0.65
  28   2   0    5.43    0.82
  28   2   0    2.22    0.64
  30  -2   0    4.07    0.83
 -30  -2   0    5.04    0.89
  30  -2   0    5.56    0.96
  30  -2   0    4.74    0.71
  30  -2   0    6.57    0.99
 -30  -2   0    4.39    0.88
 -30   2   0    7.01    1.03
 -30   2   0    4.88    0.80
  30   2   0    5.89    0.98
  30   2   0    4.49    0.88
  30   2   0    5.74    0.98
  30   2   0    6.97    0.94
  32  -2   0    0.18    0.56
  32  -2   0    0.30    0.59
  32  -2   0    0.14    0.43
  32  -2   0    0.42    0.71
 -32  -2   0    0.27    0.64
 -32   2   0    0.15    0.51
  32   2   0   -0.68    0.66
  32   2   0    0.31    0.52
  32   2   0    0.62    0.59
  32   2   0    0.18    0.60
  34  -2   0    0.15    0.46
  34  -2   0    0.13    0.61
 -34  -2   0    0.72    0.64
  34  -2   0    0.85    0.71
  34  -2   0   -0.33    0.63
 -34   2   0    1.02    0.58
  34   2   0    0.25    0.61
  34   2   0   -0.35    0.57
  34   2   0   -0.13    0.66
  34   2   0    0.43    0.74
 -36  -2   0    0.93    0.74
  36  -2   0    2.66    0.91
  36  -2   0    1.06    0.55
  36  -2   0    1.56    0.83
  36  -2   0    0.30    0.59
  36   2   0    0.89    0.67
 -36   2   0    1.23    0.66
  36   2   0    0.06    0.55
  36   2   0    0.14    0.64
  36   2   0    0.77    0.79
 -38  -2   0   -0.12    0.66
  38  -2   0   -0.27    0.69
  38  -2   0    0.76    0.60
  38  -2   0    0.55    0.63
  38   2   0   -0.51    0.66
  38   2   0    0.95    0.64
  38   2   0    0.47    0.67
  40  -2   0   -0.97    0.54
 -40  -2   0   -0.93    0.69
  40  -2   0   -0.83    0.70
  40   2   0   -0.17    0.69
  40   2   0    0.84    0.75
  40   2   0   -1.09    0.66
  -1  -3   0  462.90    8.03
   1  -3   0  486.22    7.96
  -1  -3   0  472.01    8.13
  -1  -3   0  456.80    7.99
  -1  -3   0  470.24    8.09
   1  -3   0  468.04    7.99
   1  -3   0  478.03    8.09
   1  -3   0  482.16    8.11
  -1  -3   0  456.41    8.09
   1  -3   0  474.80    8.07
   1  -3   0  468.73    8.07
   1   3   0  468.95    8.05
  -1   3   0  473.90    8.06
   1   3   0  474.42    8.10
   1   3   0  455.89    8.08
   1   3   0  465.26    8.01
  -1   3   0  478.56    8.00
   1   3   0  477.36    8.01
   1   3   0  485.07    8.11
  -1   3   0  485.00    7.99
   1   3   0  472.88    8.00
  -1   3   0  473.21    8.06
  -1   3   0  479.71    8.10
  -1   3   0  480.04    7.96
  -1   3   0  472.64    8.09
   3  -3   0  219.42    3.90
  -3  -3   0  217.25    3.96
   3  -3   0  221.28    3.81
   3  -3   0  218.77    3.96
   3  -3   0  214.04    4.09
  -3  -3   0  223.60    4.07
  -3  -3   0  213.84    3.90
   3  -3   0  214.04    3.88
   3  -3   0  222.76    3.97
  -3  -3   0  220.75    3.98
   3  -3   0  220.00    3.80
   3   3   0  221.88    3.96
  -3   3   0  220.45    3.97
  -3   3   0  220.86    3.81
  -3   3   0  219.68    3.89
   3   3   0  216.56    3.97
  -3   3   0  218.45    3.80
   3   3   0  213.70    3.85
  -3   3   0  223.85    3.81
   3   3   0  222.78    3.93
  -3   3   0  223.29    3.97
   3   3   0  228.69    4.00
   5  -3   0   68.06    1.52
   5  -3   0   68.78    1.50
   5  -3   0   67.74    1.49
  -5  -3   0   66.55    1.37
  -5  -3   0   67.33    1.61
   5  -3   0   68.12    1.31
  -5  -3   0   67.53    1.49
  -5  -3   0   68.07    1.53
   5  -3   0   67.03    1.39
   5  -3   0   66.39    1.40
  -5   3   0   65.38    1.48
  -5   3   0   66.24    1.30
  -5   3   0   67.21    1.34
  -5   3   0   66.76    1.40
   5   3   0   65.07    1.49
   5   3   0   67.47    1.51
   5   3   0   67.37    1.51
   5   3   0   67.49    1.49
   5   3   0   65.52    1.36
  -5   3   0   67.92    1.50
   7  -3   0   76.37    1.56
   7  -3   0   78.49    1.76
   7  -3   0   79.68    1.76
  -7  -3   0   76.94    1.85
   7  -3   0   76.97    1.73
  -7  -3   0   78.16    1.61
   7  -3   0   78.65    1.60
   7  -3   0   78.78    1.62
   7   3   0   78.16    1.76
  -7   3   0   76.77    1.52
   7   3   0   78.07    1.75
   7   3   0   79.94    1.77
   7   3   0   79.28    1.76
  -7   3   0   79.19    1.63
  -7   3   0   74.30    1.86
   9  -3   0   26.49    1.14
  -9  -3   0   31.61    0.88
   9  -3   0   31.25    1.01
  -9  -3   0   28.84    1.05
   9  -3   0   30.80    0.87
  -9  -3   0   30.71    1.02
   9  -3   0   30.80    0.99
   9  -3   0   30.86    0.79
   9   3   0   31.00    0.99
  -9   3   0   31.57    0.87
   9   3   0   30.17    0.98
   9   3   0   32.44    1.00
  -9   3   0   30.77    0.98
   9   3   0   30.79    0.86
  -9   3   0   28.16    0.84
  11  -3   0   37.44    0.97
  11  -3   0   37.68    1.18
 -11  -3   0   37.62    1.21
  11  -3   0   36.87    1.17
 -11  -3   0   37.51    1.05
  11  -3   0   36.62    1.05
 -11  -3   0   37.51    1.25
  11   3   0   36.41    1.03
  11   3   0   37.12    1.18
  11   3   0   37.50    1.19
  11   3   0   37.03    1.18
 -11   3   0   34.60    1.14
 -11   3   0   35.73    1.02
  13  -3   0    0.40    0.26
 -13  -3   0    1.13    0.42
 -13  -3   0    0.72    0.36
  13  -3   0    0.36    0.30
  13  -3   0    1.17    0.36
  13  -3   0    0.78    0.23
  13   3   0    0.40    0.28
 -13   3   0    1.08    0.34
  13   3   0    0.66    0.33
  13   3   0    1.02    0.29
 -13   3   0    0.53    0.25
  15  -3   0    3.16    0.52
  15  -3   0    3.19    0.41
 -15  -3   0    2.39    0.49
  15  -3   0    3.56    0.48
 -15  -3   0    4.49    0.61
  15  -3   0    3.57    0.54
 -15   3   0    3.44    0.44
  15   3   0    3.29    0.49
  15   3   0    3.35    0.50
 -15   3   0    3.90    0.55
  15   3   0    3.14    0.51
  15   3   0    4.16    0.49
 -17  -3   0    6.12    0.76
  17  -3   0    4.48    0.58
  17  -3   0    5.56    0.71
  17  -3   0    5.35    0.50
  17  -3   0    5.32    0.68
 -17  -3   0    6.31    0.75
  17   3   0    3.73    0.59
  17   3   0    5.50    0.69
  17   3   0    5.10    0.65
 -17   3   0    5.47    0.58
 -17   3   0    5.58    0.68
  17   3   0    4.81    0.55
  19  -3   0   47.72    1.70
  19  -3   0   45.32    1.67
  19  -3   0   45.83    1.56
 -19  -3   0   47.58    1.69
 -19  -3   0   46.21    1.72
  19   3   0   46.97    1.52
 -19   3   0   47.56    1.49
  19   3   0   46.17    1.73
 -19   3   0   43.95    1.64
  19   3   0   44.62    1.63
  19   3   0   45.52    1.70
 -21  -3   0    0.62    0.50
  21  -3   0    0.27    0.37
  21  -3   0    0.13    0.40
 -21  -3   0    0.13    0.46
  21  -3   0    0.63    0.47
  21  -3   0    0.15    0.28
  21   3   0    0.17    0.41
  21   3   0   -0.40    0.34
 -21   3   0   -0.05    0.39
  21   3   0    0.02    0.40
  21   3   0   -0.26    0.34
 -21   3   0   -0.04    0.33
  23  -3   0    2.28    0.52
  23  -3   0    1.96    0.41
  23  -3   0    1.89    0.59
 -23  -3   0    0.67    0.53
  23  -3   0    0.77    0.54
 -23  -3   0    0.62    0.55
 -23   3   0    1.20    0.47
  23   3   0    1.51    0.52
 -23   3   0    1.80    0.54
  23   3   0    2.13    0.55
  23   3   0    2.28    0.57
  25  -3   0   -0.05    0.49
  25  -3   0   -0.63    0.37
  25  -3   0   -0.29    0.30
  25  -3   0   -0.04    0.43
 -25  -3   0   -0.19    0.48
 -25  -3   0   -0.28    0.46
  25   3   0    0.24    0.44
  25   3   0    0.10    0.43
 -25   3   0   -0.30    0.39
  25   3   0    0.71    0.53
 -25   3   0   -0.38    0.38
  25   3   0   -0.46    0.40
  27  -3   0    2.00    0.49
  27  -3   0    1.58    0.59
  27  -3   0    1.07    0.54
 -27  -3   0    1.51    0.62
 -27  -3   0    1.39    0.65
  27  -3   0    1.75    0.68
  27   3   0    2.63    0.71
  27   3   0    0.63    0.53
 -27   3   0    1.99    0.56
  27   3   0    0.99    0.65
 -27   3   0    0.79    0.52
  27   3   0    1.36    0.60
  29  -3   0    1.69    0.68
  29  -3   0    2.11    0.63
 -29  -3   0    1.75    0.69
  29  -3   0    2.97    0.79
 -29  -3   0    1.24    0.66
  29  -3   0    1.51    0.48
  29   3   0    0.96    0.62
 -29   3   0    1.90    0.66
  29   3   0    2.12    0.69
  29   3   0    3.41    0.77
  29   3   0    1.11    0.61
 -29   3   0    1.77    0.55
 -31  -3   0    0.80    0.66
  31  -3   0   -0.24    0.65
  31  -3   0    0.55    0.56
  31  -3   0    0.60    0.41
  31  -3   0    0.57    0.66
 -31   3   0    0.63    0.54
  31   3   0    0.61    0.53
  31   3   0    0.89    0.67
  31   3   0    0.68    0.62
  31   3   0    0.99    0.64
  33  -3   0    0.29    0.41
  33  -3   0    0.30    1.01
  33  -3   0    0.34    0.66
  33  -3   0   -0.28    0.52
 -33  -3   0    0.26    0.71
  33   3   0    1.02    0.62
  33   3   0   -0.01    0.60
  33   3   0   -0.25    0.62
 -33   3   0    1.32    0.59
  33   3   0   -0.07    0.65
  35  -3   0   -0.54    0.67
  35  -3   0    0.19    0.75
  35  -3   0   -0.49    0.52
  35  -3   0    0.27    0.51
 -35  -3   0   -0.07    0.71
 -35   3   0    0.26    0.58
  35   3   0   -0.33    0.63
  35   3   0   -0.53    0.55
  35   3   0   -1.46    0.56
  35   3   0   -0.31    0.67
 -37  -3   0   -0.24    0.60
  37  -3   0    0.29    0.56
  37  -3   0   -0.05    0.72
  37   3   0   -0.17    0.63
  37   3   0   -0.88    0.58
  37   3   0    0.81    0.59
  39  -3   0    0.16    0.60
 -39  -3   0    0.46    0.73
  39   3   0    0.21    0.68
  39   3   0    0.08    0.76
  39   3   0    0.50    0.61
   0  -4   0    0.56    0.21
   0  -4   0    0.37    0.27
   0  -4   0    0.75    0.28
   0  -4   0    0.68    0.21
   0  -4   0    0.55    0.22
   0   4   0    0.55    0.16
   0   4   0    1.21    0.24
   0   4   0    0.92    0.21
   0   4   0    0.64    0.18
   2  -4   0   50.05    1.24
   2  -4   0   50.35    1.21
  -2  -4   0   51.09    1.31
  -2  -4   0   48.58    1.13
   2  -4   0   49.37    1.20
   2  -4   0   51.60    1.15
   2  -4   0   49.29    1.08
  -2  -4   0   50.03    1.21
   2  -4   0   49.79    1.21
   2   4   0   51.00    1.15
  -2   4   0   51.43    1.10
   2   4   0   50.78    1.19
  -2   4   0   51.11    1.09
   2   4   0   50.11    1.22
  -2   4   0   50.07    1.34
  -2   4   0   48.73    1.05
   2   4   0   51.01    1.23
   2   4   0   49.60    1.19
  -2   4   0   50.08    1.22
  -4  -4   0    7.46    0.40
  -4  -4   0    6.49    0.58
   4  -4   0    6.84    0.49
  -4  -4   0    6.63    0.60
   4  -4   0    7.37    0.49
   4  -4   0    7.08    0.44
   4  -4   0    7.03    0.43
   4  -4   0    6.71    0.38
   4  -4   0    6.84    0.38
   4   4   0    6.80    0.42
  -4   4   0    7.34    0.32
  -4   4   0    7.42    0.40
   4   4   0    6.62    0.39
   4   4   0    7.42    0.45
  -4   4   0    7.45    0.33
   4   4   0    7.20    0.46
   4   4   0    6.98    0.46
   6  -4   0    7.99    0.35
  -6  -4   0    7.93    0.42
   6  -4   0    8.34    0.49
  -6  -4   0    8.80    0.56
   6  -4   0    7.80    0.51
   6  -4   0    7.65    0.37
   6  -4   0    7.94    0.46
  -6  -4   0    8.62    0.66
   6  -4   0    8.65    0.53
   6   4   0    8.90    0.52
   6   4   0    7.57    0.49
  -6   4   0    8.42    0.34
   6   4   0    7.68    0.49
   6   4   0    7.18    0.48
  -6   4   0    8.50    0.37
  -6   4   0    8.43    0.50
  -8  -4   0    0.30    0.19
   8  -4   0    0.32    0.15
   8  -4   0    0.17    0.25
   8  -4   0    0.14    0.16
  -8  -4   0    0.38    0.27
   8  -4   0    0.72    0.28
  -8  -4   0    0.08    0.35
  -8   4   0    0.35    0.14
   8   4   0    0.57    0.26
  -8   4   0    0.20    0.20
   8   4   0    0.79    0.26
   8   4   0    0.64    0.25
  -8   4   0    0.43    0.24
  10  -4   0    6.32    0.58
 -10  -4   0    6.91    0.45
  10  -4   0    6.54    0.56
  10  -4   0    6.44    0.45
 -10  -4   0    6.89    0.70
  10  -4   0    7.03    0.45
  10  -4   0    6.05    0.37
 -10  -4   0    6.40    0.60
 -10   4   0    7.32    0.48
  10   4   0    6.84    0.43
 -10   4   0    6.37    0.52
  10   4   0    6.65    0.54
  10   4   0    6.93    0.55
  10   4   0    7.74    0.56
  12  -4   0    0.80    0.26
 -12  -4   0    0.46    0.27
 -12  -4   0    0.91    0.36
  12  -4   0   -0.03    0.21
  12  -4   0    0.42    0.19
  12  -4   0    0.41    0.32
  12  -4   0    0.32    0.29
  12   4   0    0.39    0.23
  12   4   0    0.24    0.27
 -12   4   0    0.46    0.26
 -12   4   0    0.35    0.28
  12   4   0    0.36    0.30
  12   4   0   -0.01    0.27
  14  -4   0    5.20    0.42
 -14  -4   0    5.13    0.68
  14  -4   0    5.60    0.65
  14  -4   0    5.66    0.53
 -14  -4   0    6.08    0.69
  14  -4   0    5.33    0.61
 -14   4   0    5.65    0.53
  14   4   0    7.13    0.64
  14   4   0    4.67    0.48
  14   4   0    5.60    0.66
  14   4   0    3.87    0.52
 -14   4   0    5.44    0.60
 -16  -4   0    1.08    0.45
  16  -4   0    1.22    0.30
  16  -4   0    0.85    0.40
  16  -4   0    1.22    0.44
  16  -4   0    1.77    0.48
 -16  -4   0    1.05    0.53
  16   4   0    0.66    0.42
  16   4   0    1.52    0.44
 -16   4   0    0.83    0.39
 -16   4   0    1.19    0.37
  16   4   0    1.42    0.43
  16   4   0    1.23    0.35
  18  -4   0    7.14    0.80
 -18  -4   0    6.78    0.87
 -18  -4   0    7.43    0.95
  18  -4   0    8.88    0.71
  18  -4   0    7.68    0.57
  18   4   0    6.81    0.82
 -18   4   0    6.68    0.76
 -18   4   0    7.96    0.80
  18   4   0    7.83    0.69
  18   4   0    9.04    0.82
  20  -4   0    0.83    0.50
  20  -4   0    0.74    0.36
 -20  -4   0    1.02    0.56
  20  -4   0    0.66    0.39
 -20  -4   0    0.56    0.50
  20  -4   0    0.45    0.40
 -20   4   0    0.69    0.44
 -20   4   0    0.82    0.40
  20   4   0    0.82    0.46
  20   4   0    0.44    0.39
  20   4   0    1.06    0.51
  20   4   0    0.23    0.41
  22  -4   0    1.25    0.53
 -22  -4   0    0.62    0.55
  22  -4   0    1.60    0.59
 -22  -4   0    0.71    0.54
  22  -4   0    1.19    0.38
  22  -4   0    0.90    0.44
  22   4   0    1.14    0.45
  22   4   0    0.97    0.57
  22   4   0    1.98    0.58
 -22   4   0    0.50    0.45
  22   4   0    0.34    0.44
 -22   4   0    1.01    0.44
  24  -4   0   -0.04    0.42
 -24  -4   0    0.23    0.55
  24  -4   0    0.02    0.51
  24  -4   0    0.41    0.38
  24  -4   0    0.09    0.32
 -24  -4   0   -0.67    0.49
  24   4   0    0.41    0.43
 -24   4   0    0.85    0.49
  24   4   0    1.04    0.47
 -24   4   0    0.14    0.36
  24   4   0    0.73    0.56
  24   4   0    0.59    0.51
 -26  -4   0   -0.16    0.48
  26  -4   0    0.44    0.53
 -26  -4   0    1.45    0.65
  26  -4   0    0.81    0.56
  26  -4   0    0.34    0.59
  26  -4   0    1.20    0.39
 -26   4   0    1.22    0.49
  26   4   0   -0.19    0.44
  26   4   0    1.59    0.63
  26   4   0   -0.07    0.49
 -26   4   0    0.64    0.54
  26   4   0    0.68    0.47
  28  -4   0   -0.41    0.50
 -28  -4   0    1.28    0.66
  28  -4   0   -0.05    0.54
 -28  -4   0    2.03    0.72
  28  -4   0    0.42    0.47
  28  -4   0    0.09    0.35
 -28   4   0   -0.66    0.41
  28   4   0   -0.77    0.48
  28   4   0    0.15    0.50
  28   4   0   -0.24    0.45
  28   4   0   -0.13    0.48
 -28   4   0    0.52    0.53
  30  -4   0    1.02    0.58
  30  -4   0    2.75    0.84
  30  -4   0    3.41    0.57
 -30  -4   0    1.84    0.79
  30   4   0    2.06    0.67
  30   4   0    2.13    0.79
  30   4   0    1.91    0.71
 -30   4   0    2.34    0.62
  32  -4   0   -0.35    0.36
  32  -4   0   -0.30    0.47
  32  -4   0    0.47    0.67
 -32  -4   0   -0.01    0.67
  32  -4   0   -0.25    1.08
  32   4   0    0.29    0.60
  32   4   0    0.35    0.54
  32   4   0    0.50    0.60
  32   4   0    0.61    0.69
 -32   4   0    0.87    0.53
  34  -4   0    0.63    0.73
  34  -4   0    1.30    0.50
  34  -4   0    2.54    0.89
  34  -4   0    2.10    0.89
  34   4   0    1.17    0.70
 -34   4   0    1.28    0.63
  34   4   0    0.09    0.62
  34   4   0    1.32    0.75
  34   4   0    2.43    0.88
  36  -4   0    0.48    0.59
 -36  -4   0   -0.93    0.65
  36  -4   0    0.30    0.91
  36  -4   0    0.15    0.74
  36  -4   0   -0.14    0.74
  36   4   0   -0.72    0.58
  36   4   0   -0.20    0.59
  36   4   0   -1.12    0.69
  36   4   0    0.24    0.72
 -38  -4   0    0.29    0.74
  38  -4   0    0.76    0.69
  38  -4   0    0.33    0.59
  38   4   0    1.36    0.65
  38   4   0    0.40    0.70
  38   4   0    0.30    0.90
  40  -4   0    1.26    0.64
  40  -4   0    0.11    0.71
  40   4   0   -1.36    0.53
   1  -5   0   40.36    1.09
   1  -5   0   41.39    0.97
  -1  -5   0   41.56    1.07
  -1  -5   0   41.54    1.20
   1  -5   0   42.63    1.17
   1  -5   0   40.70    1.14
   1   5   0   40.46    1.14
  -1   5   0   41.37    1.03
  -1   5   0   40.54    0.95
  -1   5   0   41.04    1.13
   1   5   0   42.00    1.01
   1   5   0   41.74    1.08
  -1   5   0   40.64    0.96
   3  -5   0   91.19    2.05
   3  -5   0   92.60    1.99
  -3  -5   0   92.13    2.16
  -3  -5   0   95.58    2.08
  -3  -5   0   92.35    1.92
   3  -5   0   94.07    2.04
   3  -5   0   91.57    1.81
  -3   5   0   93.00    2.04
  -3   5   0   91.45    1.80
  -3   5   0   95.85    1.87
   3   5   0   93.77    1.94
   3   5   0   91.84    2.00
   3   5   0   93.12    2.05
   5  -5   0    7.78    0.39
   5  -5   0    7.92    0.38
  -5  -5   0    8.94    0.72
  -5  -5   0    8.10    0.45
   5  -5   0    7.89    0.54
  -5  -5   0    8.28    0.58
   5  -5   0    8.41    0.51
   5  -5   0    7.64    0.55
  -5   5   0    8.02    0.52
   5   5   0    7.48    0.51
   5   5   0    7.88    0.50
   5   5   0    8.42    0.54
  -5   5   0    7.54    0.37
  -5   5   0    8.23    0.39
  -5   5   0    8.21    0.37
   7  -5   0    1.34    0.35
  -7  -5   0    1.35    0.44
   7  -5   0    1.83    0.34
  -7  -5   0    1.51    0.38
  -7  -5   0    1.45    0.27
   7  -5   0    1.47    0.23
   7  -5   0    1.43    0.31
   7  -5   0    1.17    0.21
  -7   5   0    1.48    0.22
   7   5   0    1.25    0.30
   7   5   0    1.11    0.32
   7   5   0    1.08    0.27
  -7   5   0    1.08    0.29
  -7   5   0    1.21    0.21
   9  -5   0  137.10    2.61
   9  -5   0  137.15    2.69
  -9  -5   0  137.01    3.13
  -9  -5   0  137.45    3.01
   9  -5   0  139.73    2.78
   9  -5   0  138.03    2.98
  -9  -5   0  134.66    2.73
   9  -5   0  139.71    2.98
   9   5   0  139.26    2.98
   9   5   0  140.32    2.96
  -9   5   0  137.83    2.95
   9   5   0  138.62    3.00
  11  -5   0   20.07    0.79
 -11  -5   0   20.56    0.98
  11  -5   0   21.17    0.94
 -11  -5   0   20.63    1.10
  11  -5   0   20.26    0.97
  11  -5   0   20.67    0.76
  11  -5   0   20.43    0.67
 -11  -5   0   20.51    0.79
 -11   5   0   20.25    0.81
  11   5   0   21.28    0.93
  11   5   0   20.77    0.76
 -11   5   0   18.96    0.90
  11   5   0   21.31    0.94
  11   5   0   20.57    0.95
 -13  -5   0    6.23    0.55
  13  -5   0    5.28    0.64
 -13  -5   0    5.81    0.74
  13  -5   0    6.85    0.44
  13  -5   0    6.66    0.66
  13  -5   0    5.99    0.52
  13  -5   0    6.95    0.53
 -13  -5   0    5.91    0.73
 -13   5   0    6.84    0.63
 -13   5   0    6.72    0.53
  13   5   0    6.74    0.70
  13   5   0    5.39    0.62
  13   5   0    5.77    0.65
  13   5   0    6.30    0.51
  15  -5   0    0.48    0.37
  15  -5   0    0.54    0.31
  15  -5   0    0.73    0.25
  15  -5   0    0.60    0.42
  15  -5   0    0.40    0.29
 -15  -5   0   -0.03    0.47
 -15  -5   0    0.53    0.43
  15   5   0    0.68    0.39
  15   5   0    0.32    0.36
 -15   5   0    0.67    0.39
  15   5   0    0.79    0.31
  15   5   0    0.96    0.42
 -15   5   0    1.53    0.35
  17  -5   0    0.12    0.23
 -17  -5   0   -0.55    0.42
 -17  -5   0   -0.19    0.48
  17  -5   0    0.70    0.46
  17  -5   0   -0.20    0.28
  17   5   0   -0.18    0.36
  17   5   0    0.11    0.40
  17   5   0   -0.01    0.31
 -17   5   0    0.10    0.36
  17   5   0   -0.17    0.36
 -19  -5   0   24.08    1.34
  19  -5   0   27.20    1.39
  19  -5   0   23.38    1.24
  19  -5   0   23.19    0.92
 -19  -5   0   24.41    1.37
  19  -5   0   26.43    1.11
  19  -5   0   24.82    1.04
  19   5   0   22.17    1.23
  19   5   0   23.50    1.07
  19   5   0   23.93    1.28
 -19   5   0   26.01    1.09
  19   5   0   26.11    1.35
 -19   5   0   27.83    1.29
  21  -5   0   18.84    1.23
  21  -5   0   19.42    0.88
  21  -5   0   21.21    1.24
  21  -5   0   21.15    1.00
  21  -5   0   21.60    1.07
 -21  -5   0   21.38    1.35
 -21  -5   0   20.65    1.31
  21   5   0   19.84    1.28
  21   5   0   19.83    1.04
 -21   5   0   20.16    1.03
 -21   5   0   20.80    1.19
  21   5   0   20.79    1.24
  21   5   0   18.72    1.18
  23  -5   0   -0.17    0.23
  23  -5   0   -0.50    0.46
  23  -5   0   -0.29    0.41
  23  -5   0   -0.03    0.37
 -23  -5   0    0.19    0.48
 -23  -5   0   -0.14    0.54
  23   5   0   -0.37    0.39
 -23   5   0    0.29    0.42
  23   5   0    0.46    0.45
 -23   5   0    0.33    0.37
  23   5   0   -0.04    0.45
  23   5   0    0.13    0.38
  25  -5   0    0.14    0.29
 -25  -5   0    0.30    0.52
  25  -5   0    1.09    0.62
  25  -5   0    0.18    0.37
  25  -5   0    0.34    0.52
 -25  -5   0   -0.12    0.54
  25  -5   0    0.83    0.45
  25   5   0    0.69    0.50
  25   5   0   -0.11    0.47
  25   5   0   -0.16    0.43
 -25   5   0   -0.13    0.37
  25   5   0   -0.14    0.41
 -25   5   0    0.52    0.43
  27  -5   0   -0.64    0.28
 -27  -5   0    0.07    0.60
  27  -5   0   -0.27    0.40
  27  -5   0    0.76    0.63
  27  -5   0   -0.29    0.48
  27  -5   0   -0.91    0.31
 -27  -5   0    1.55    0.69
 -27   5   0    1.04    0.48
  27   5   0    0.13    0.57
 -27   5   0    0.18    0.49
  27   5   0   -0.03    0.45
  27   5   0   -0.47    0.43
  27   5   0    0.27    0.50
  29  -5   0    6.97    0.89
  29  -5   0    8.57    1.13
  29  -5   0    7.23    0.71
  29  -5   0    7.14    0.85
 -29  -5   0    7.41    1.08
  29  -5   0    5.85    1.01
  29   5   0    7.91    0.95
  29   5   0    7.41    1.11
 -29   5   0    5.68    0.82
  29   5   0    9.01    1.14
  29   5   0    9.00    1.16
  31  -5   0   -0.93    0.40
  31  -5   0    0.75    0.74
  31  -5   0    0.62    0.46
 -31  -5   0    0.65    0.70
  31  -5   0    0.29    0.52
  31  -5   0    0.98    0.64
  31   5   0   -0.24    0.61
  31   5   0   -0.31    0.51
  31   5   0   -0.27    0.59
  31   5   0   -0.29    0.60
 -31   5   0    0.96    0.51
  33  -5   0    0.51    0.53
  33  -5   0   -0.27    0.65
  33  -5   0   -0.26    0.50
  33  -5   0    0.83    0.74
  33   5   0    0.57    0.62
  33   5   0   -0.83    0.52
  33   5   0    1.10    0.65
  33   5   0    1.59    0.75
 -33   5   0   -0.07    0.48
  35  -5   0    0.56    0.71
  35  -5   0   -1.79    0.56
  35  -5   0   -0.05    0.80
 -35  -5   0   -0.59    0.69
  35  -5   0    1.14    0.57
  35   5   0   -0.67    0.70
  35   5   0   -0.33    0.54
  35   5   0    0.09    0.59
  35   5   0    0.03    0.68
 -37  -5   0    0.87    0.71
  37  -5   0    0.95    0.84
  37  -5   0    2.04    0.63
  37   5   0    0.12    0.61
  37   5   0    0.07    0.83
  37   5   0   -0.19    0.72
  39  -5   0    0.00    0.62
 -39  -5   0    2.05    1.20
  39  -5   0    0.62    0.73
  39   5   0    1.40    0.69
  39   5   0   -0.15    0.67
   0  -6   0    0.70    0.34
   0  -6   0    0.35    0.28
   0  -6   0    0.25    0.24
   0   6   0    0.73    0.24
   0   6   0    0.31    0.24
   0   6   0    0.64    0.20
  -2  -6   0   48.86    1.27
  -2  -6   0   50.36    1.47
   2  -6   0   51.58    1.41
   2  -6   0   49.54    1.35
   2  -6   0   48.21    1.36
   2  -6   0   50.72    1.16
  -2  -6   0   50.43    1.41
  -2   6   0   49.84    1.37
   2   6   0   48.63    1.23
  -2   6   0   51.64    1.23
   2   6   0   48.14    1.30
  -2   6   0   50.46    1.16
   2   6   0   50.26    1.38
  -4  -6   0    0.37    0.38
  -4  -6   0    0.28    0.22
   4  -6   0    0.37    0.27
   4  -6   0    0.31    0.28
   4  -6   0    0.25    0.29
   4  -6   0    0.20    0.17
  -4  -6   0    0.30    0.27
   4   6   0    0.12    0.23
   4   6   0    0.27    0.22
   4   6   0    0.21    0.24
  -4   6   0    0.07    0.21
  -4   6   0    0.35    0.18
   6  -6   0    9.50    0.45
   6  -6   0    9.66    0.60
  -6  -6   0    9.87    0.69
  -6  -6   0    9.02    0.81
  -6  -6   0    8.75    0.53
   6  -6   0    9.88    0.64
   6  -6   0    9.73    0.65
  -6   6   0    9.35    0.60
   6   6   0   10.70    0.65
  -6   6   0    9.67    0.46
   6   6   0    8.93    0.57
   6   6   0   10.62    0.64
   8  -6   0    0.10    0.26
  -8  -6   0    0.26    0.23
   8  -6   0    0.07    0.28
  -8  -6   0   -0.19    0.28
  -8  -6   0    0.02    0.41
   8  -6   0    0.34    0.18
   8  -6   0    0.37    0.19
   8   6   0    0.08    0.26
   8   6   0    0.57    0.28
  -8   6   0    0.40    0.19
  -8   6   0    0.29    0.25
 -10  -6   0    2.64    0.52
  10  -6   0    3.48    0.54
  10  -6   0    2.64    0.47
 -10  -6   0    3.47    0.44
  10  -6   0    3.29    0.34
 -10  -6   0    3.86    0.66
  10  -6   0    3.95    0.48
  10  -6   0    3.63    0.38
 -10   6   0    3.36    0.48
  10   6   0    3.55    0.50
  10   6   0    4.37    0.54
  10   6   0    4.00    0.53
 -12  -6   0   26.19    1.20
  12  -6   0   26.12    0.81
  12  -6   0   25.72    1.14
 -12  -6   0   28.46    1.37
  12  -6   0   25.25    1.16
 -12  -6   0   27.93    0.97
  12  -6   0   27.33    0.99
  12  -6   0   26.94    0.90
  12   6   0   26.80    1.17
  12   6   0   27.81    1.16
  12   6   0   26.81    0.93
  12   6   0   25.94    1.12
 -12   6   0   26.69    1.10
 -14  -6   0    2.53    0.66
  14  -6   0    3.20    0.43
  14  -6   0    2.76    0.53
  14  -6   0    3.13    0.38
  14  -6   0    3.70    0.47
 -14  -6   0    3.99    0.50
 -14  -6   0    2.60    0.59
  14  -6   0    4.23    0.63
 -14   6   0    4.35    0.51
  14   6   0    3.55    0.54
  14   6   0    3.79    0.47
  14   6   0    3.48    0.58
 -14   6   0    3.22    0.53
  14   6   0    2.76    0.54
  16  -6   0    1.13    0.28
 -16  -6   0    1.02    0.61
  16  -6   0    1.09    0.51
 -16  -6   0    1.06    0.52
 -16   6   0    0.45    0.39
  16   6   0    0.61    0.44
  16   6   0    0.81    0.45
  16   6   0    1.18    0.47
  18  -6   0    3.49    0.63
  18  -6   0    3.31    0.50
 -18  -6   0    3.09    0.72
  18  -6   0    3.30    0.40
  18  -6   0    3.29    0.48
  18  -6   0    2.09    0.60
 -18  -6   0    1.72    0.59
  18   6   0    3.82    0.66
  18   6   0    1.85    0.52
  18   6   0    3.08    0.49
 -18   6   0    3.15    0.50
 -18   6   0    2.65    0.55
  18   6   0    2.95    0.62
  20  -6   0    9.13    0.60
  20  -6   0    9.86    0.75
  20  -6   0   11.55    1.10
 -20  -6   0    9.37    1.02
  20  -6   0   10.71    0.79
 -20  -6   0   10.02    1.09
  20  -6   0   10.67    0.97
  20   6   0   12.53    0.81
 -20   6   0    9.55    0.79
  20   6   0    9.35    0.92
  20   6   0    8.82    0.91
  20   6   0    8.36    0.97
 -20   6   0   10.35    0.91
 -22  -6   0    6.29    0.87
  22  -6   0    6.09    0.72
  22  -6   0    5.20    0.64
  22  -6   0    6.24    0.90
  22  -6   0    5.28    0.53
  22  -6   0    5.91    0.89
 -22   6   0    5.78    0.71
  22   6   0    4.81    0.77
  22   6   0    5.62    0.70
  22   6   0    5.69    0.85
 -22   6   0    5.54    0.76
  22   6   0    8.32    0.92
  24  -6   0    0.36    0.30
  24  -6   0    0.28    0.55
  24  -6   0    0.42    0.46
  24  -6   0    0.29    0.37
 -24  -6   0   -0.33    0.54
 -24  -6   0    0.31    0.54
  24  -6   0    0.00    0.36
  24   6   0   -0.07    0.43
  24   6   0    0.32    0.51
 -24   6   0    0.23    0.41
 -24   6   0    1.24    0.52
  24   6   0    0.76    0.56
  24   6   0    0.89    0.44
 -26  -6   0    0.09    0.61
 -26  -6   0   -0.19    0.55
  26  -6   0    0.74    0.64
  26  -6   0    1.21    0.46
  26  -6   0   -0.01    0.31
  26  -6   0   -0.93    0.41
  26   6   0   -0.09    0.53
  26   6   0    1.15    0.60
 -26   6   0    0.21    0.48
  26   6   0    1.00    0.52
  26   6   0    0.92    0.49
 -26   6   0    0.31    0.41
  28  -6   0    0.12    0.44
 -28  -6   0    0.69    0.65
  28  -6   0   -0.02    0.29
  28  -6   0   -0.59    0.49
  28  -6   0   -0.07    0.64
  28  -6   0   -0.16    0.40
  28   6   0    1.39    0.73
 -28   6   0   -0.29    0.50
  28   6   0   -0.53    0.53
  28   6   0   -0.04    0.45
  28   6   0   -0.80    0.46
 -28   6   0   -0.25    0.43
  30  -6   0    2.00    0.60
  30  -6   0    1.39    0.43
  30  -6   0    1.54    0.75
  30  -6   0    1.02    0.79
 -30  -6   0    0.65    0.74
  30  -6   0    0.49    0.48
  30   6   0    1.29    1.10
 -30   6   0    1.07    0.52
  30   6   0    2.30    0.74
  30   6   0    1.57    0.60
  30   6   0    1.05    0.66
  32  -6   0    2.89    0.96
  32  -6   0    2.04    0.64
  32  -6   0    2.05    0.61
  32  -6   0    1.60    0.78
 -32   6   0    2.17    0.62
  32   6   0    0.62    0.74
  32   6   0    1.22    0.74
  32   6   0    1.89    0.67
  32   6   0    2.36    0.82
  34  -6   0   -0.02    0.78
  34  -6   0    0.41    0.69
  34  -6   0   -0.98    0.56
 -34  -6   0   -0.35    0.71
  34  -6   0    0.03    0.69
  34   6   0    1.94    0.70
  34   6   0   -0.01    0.60
  34   6   0    0.62    0.74
  34   6   0    1.67    0.85
  36  -6   0    2.63    0.70
  36  -6   0    1.51    0.88
 -36  -6   0    4.25    1.03
  36   6   0    2.19    0.74
  36   6   0    2.69    0.92
  36   6   0    1.49    0.80
  38  -6   0    0.37    0.66
 -38  -6   0   -0.71    0.66
  38  -6   0   -1.02    0.70
  38   6   0   -0.27    0.56
  38   6   0   -0.30    0.66
   1  -7   0   15.61    0.85
  -1  -7   0   15.05    0.79
   1  -7   0   14.56    0.74
   1  -7   0   14.78    0.79
  -1  -7   0   14.42    0.90
  -1  -7   0   14.23    0.71
   1   7   0   15.45    0.70
   1   7   0   14.41    0.74
  -1   7   0   15.69    0.60
  -1   7   0   15.63    0.76
   1   7   0   14.46    0.62
  -1   7   0   14.56    0.66
  -3  -7   0   24.53    1.02
  -3  -7   0   24.58    1.15
   3  -7   0   24.19    0.97
   3  -7   0   25.15    0.99
   3  -7   0   24.96    1.01
  -3  -7   0   24.81    0.90
   3  -7   0   24.36    0.76
  -3   7   0   24.71    0.75
  -3   7   0   25.47    0.83
   3   7   0   24.30    0.97
  -3   7   0   24.45    0.97
   3   7   0   24.87    0.94
   3   7   0   24.04    0.86
   5  -7   0    0.03    0.30
  -5  -7   0   -0.16    0.23
  -5  -7   0   -0.34    0.28
  -5  -7   0    0.49    0.46
   5  -7   0    0.34    0.30
   5  -7   0    0.25    0.33
   5  -7   0    0.37    0.19
  -5   7   0   -0.07    0.24
   5   7   0    0.12    0.26
   5   7   0    0.38    0.28
   5   7   0    0.02    0.24
  -5   7   0    0.13    0.21
   7  -7   0    3.44    0.36
  -7  -7   0    3.92    0.57
   7  -7   0    4.30    0.57
  -7  -7   0    3.36    0.42
   7  -7   0    3.33    0.49
  -7  -7   0    3.04    0.64
   7  -7   0    3.96    0.49
  -7   7   0    3.50    0.48
  -7   7   0    3.82    0.38
   7   7   0    4.37    0.52
   7   7   0    4.06    0.53
   7   7   0    3.78    0.50
  -9  -7   0   -0.11    0.24
   9  -7   0   -0.30    0.28
   9  -7   0    0.25    0.20
  -9  -7   0   -0.17    0.35
   9  -7   0    0.01    0.18
  -9  -7   0   -0.28    0.50
   9  -7   0    0.20    0.34
   9  -7   0    0.09    0.37
   9   7   0   -0.33    0.28
  -9   7   0    0.25    0.30
  -9   7   0    0.08    0.20
   9   7   0    0.07    0.30
   9   7   0    0.11    0.30
 -11  -7   0    0.65    0.44
  11  -7   0    0.81    0.25
 -11  -7   0    0.45    0.29
  11  -7   0    0.22    0.24
  11  -7   0    0.91    0.46
  11  -7   0    0.54    0.35
 -11  -7   0    1.32    0.63
  11  -7   0    0.25    0.37
  11   7   0    0.95    0.39
 -11   7   0    0.62    0.34
  11   7   0    0.74    0.37
 -11   7   0    1.18    0.26
  11   7   0    0.55    0.38
  13  -7   0    9.48    0.53
  13  -7   0    9.17    0.71
 -13  -7   0    9.44    0.90
  13  -7   0   10.92    0.87
 -13  -7   0    8.82    1.06
 -13  -7   0   10.43    0.67
  13  -7   0    9.43    0.58
  13  -7   0   11.12    0.91
  13   7   0    9.95    0.86
  13   7   0   10.81    0.83
 -13   7   0   10.04    0.79
  13   7   0   10.58    0.65
  13   7   0   11.74    0.86
  15  -7   0    4.18    0.42
  15  -7   0    4.79    0.72
  15  -7   0    5.16    0.60
 -15  -7   0    4.45    0.73
 -15  -7   0    3.93    0.81
  15  -7   0    4.63    0.51
  15   7   0    3.73    0.62
  15   7   0    4.49    0.69
  15   7   0    4.56    0.58
 -15   7   0    4.46    0.63
  15   7   0    4.78    0.73
  17  -7   0    4.41    0.43
 -17  -7   0    4.25    0.81
  17  -7   0    5.14    0.63
  17  -7   0    4.12    0.72
  17  -7   0    4.39    0.73
 -17  -7   0    5.25    0.63
 -17  -7   0    5.68    0.81
  17  -7   0    3.74    0.50
  17   7   0    4.07    0.68
  17   7   0    4.76    0.56
 -17   7   0    4.83    0.70
  17   7   0    3.67    0.64
  17   7   0    4.44    0.67
  19  -7   0    0.38    0.25
 -19  -7   0    0.36    0.52
 -19  -7   0    0.72    0.63
  19  -7   0    0.14    0.49
  19  -7   0   -0.19    0.34
  19  -7   0    0.57    0.34
  19  -7   0   -0.05    0.41
 -19   7   0    0.10    0.35
  19   7   0   -0.20    0.39
  19   7   0    0.39    0.51
 -19   7   0   -0.45    0.32
  19   7   0   -0.44    0.28
  19   7   0    0.01    0.42
  21  -7   0    0.40    0.48
 -21  -7   0   -0.26    0.47
  21  -7   0    0.39    0.33
 -21  -7   0    0.82    0.65
  21  -7   0   -0.08    0.24
  21  -7   0   -0.75    0.29
  21  -7   0    0.36    0.52
 -21   7   0    0.17    0.41
  21   7   0   -0.02    0.33
  21   7   0   -0.03    0.44
  21   7   0   -0.03    0.42
 -21   7   0    0.56    0.41
  21   7   0    0.10    0.48
 -23  -7   0    2.09    0.76
  23  -7   0    1.60    0.47
  23  -7   0    3.78    0.71
  23  -7   0    2.70    0.55
  23  -7   0    2.42    0.73
  23  -7   0    1.73    0.36
 -23  -7   0    3.27    0.77
  23   7   0    1.81    0.70
 -23   7   0    2.60    0.55
  23   7   0    2.27    0.51
  23   7   0    1.96    0.64
  23   7   0    1.72    0.60
 -23   7   0    1.70    0.55
 -25  -7   0    1.26    0.71
 -25  -7   0    1.63    0.76
  25  -7   0    0.89    0.33
  25  -7   0    1.08    0.45
  25  -7   0    1.56    0.50
  25  -7   0    1.79    0.75
  25  -7   0    1.09    0.60
 -25   7   0    1.61    0.53
 -25   7   0    2.67    0.67
  25   7   0    0.66    0.57
  25   7   0    1.65    0.53
  25   7   0    1.16    0.63
  25   7   0    1.70    0.64
  27  -7   0    2.79    0.60
  27  -7   0    1.68    0.40
  27  -7   0    2.59    0.57
  27  -7   0    2.34    0.86
 -27  -7   0    1.62    0.75
  27  -7   0    0.75    0.65
  27   7   0    2.28    0.76
  27   7   0    2.64    0.76
  27   7   0    2.98    0.64
 -27   7   0    1.40    0.56
 -27   7   0    1.48    0.70
  27   7   0    2.45    0.76
 -29  -7   0   -1.04    0.66
  29  -7   0    0.03    0.45
  29  -7   0    0.79    0.36
  29  -7   0    0.90    0.83
  29  -7   0    1.42    0.70
  29   7   0    0.66    0.50
  29   7   0    0.54    0.61
  29   7   0    1.29    0.71
  31  -7   0   -1.12    0.57
 -31  -7   0    1.02    0.87
  31  -7   0    0.06    0.48
  31  -7   0   -0.02    0.61
  31  -7   0   -0.14    0.46
  31   7   0   -0.05    0.63
  31   7   0   -0.25    0.70
  31   7   0   -0.16    0.53
 -31   7   0   -0.85    0.40
  31   7   0    0.38    0.55
  33  -7   0   -0.69    0.44
 -33  -7   0   -0.64    0.71
  33  -7   0   -0.26    0.86
  33  -7   0   -0.13    0.67
  33  -7   0    1.05    0.78
  33   7   0   -0.32    0.56
  33   7   0    1.12    0.77
  33   7   0    0.46    0.71
  33   7   0    0.83    0.67
  35  -7   0   -0.46    0.65
 -35  -7   0    0.13    0.78
  35  -7   0   -0.70    0.52
  35   7   0    0.62    0.72
  35   7   0    0.92    0.65
 -37  -7   0    2.08    0.89
  37  -7   0    0.88    0.63
  37  -7   0    0.72    0.78
  37   7   0    0.30    0.72
  37   7   0    0.96    0.73
   0  -8   0    7.05    0.63
   0  -8   0    7.23    0.80
   0   8   0    5.97    0.54
   0   8   0    6.33    0.59
   0   8   0    6.23    0.46
  -2  -8   0    4.64    0.55
   2  -8   0    3.92    0.53
  -2  -8   0    4.12    0.67
  -2  -8   0    4.36    0.61
   2  -8   0    4.87    0.58
   2   8   0    4.41    0.53
  -2   8   0    5.04    0.56
  -2   8   0    4.40    0.48
  -2   8   0    4.91    0.43
   2   8   0    4.20    0.46
   2   8   0    4.14    0.52
  -4  -8   0   50.39    1.42
  -4  -8   0   49.27    1.60
   4  -8   0   49.80    1.24
   4  -8   0   49.00    1.57
   4  -8   0   48.56    1.68
  -4  -8   0   51.76    1.78
   4  -8   0   47.64    1.53
  -4   8   0   52.27    1.57
   4   8   0   50.35    1.41
   4   8   0   50.65    1.60
  -4   8   0   49.16    1.24
   4   8   0   49.73    1.55
  -4   8   0   52.28    1.34
   6  -8   0   -0.07    0.36
  -6  -8   0    0.38    0.30
   6  -8   0    0.02    0.35
   6  -8   0    0.30    0.22
   6  -8   0   -0.06    0.32
  -6  -8   0    0.14    0.37
  -6  -8   0   -0.23    0.53
   6   8   0    0.27    0.31
  -6   8   0    0.27    0.24
   6   8   0    0.36    0.33
   6   8   0   -0.03    0.28
  -6   8   0    0.21    0.29
   8  -8   0    5.73    0.68
  -8  -8   0    5.54    0.55
   8  -8   0    5.37    0.66
   8  -8   0    5.48    0.43
  -8  -8   0    4.97    0.78
  -8  -8   0    5.87    0.77
   8  -8   0    5.45    0.69
   8   8   0    5.29    0.60
  -8   8   0    5.13    0.45
  -8   8   0    4.67    0.60
   8   8   0    5.49    0.68
   8   8   0    6.13    0.66
 -10  -8   0   25.67    0.98
  10  -8   0   25.95    1.19
  10  -8   0   25.72    1.23
  10  -8   0   23.26    1.24
 -10  -8   0   25.50    1.26
 -10  -8   0   24.72    1.44
  10  -8   0   24.84    0.86
  10   8   0   25.21    1.13
  10   8   0   26.15    1.18
 -10   8   0   24.47    0.83
 -10   8   0   23.67    1.11
  10   8   0   25.32    1.18
 -12  -8   0    5.31    0.75
  12  -8   0    4.53    0.43
  12  -8   0    4.27    0.68
 -12  -8   0    5.46    0.92
  12  -8   0    4.32    0.67
  12  -8   0    5.19    0.48
  12  -8   0    5.37    0.63
 -12  -8   0    6.01    0.59
 -12   8   0    5.47    0.45
  12   8   0    5.33    0.69
  12   8   0    5.20    0.71
  12   8   0    5.56    0.71
 -12   8   0    4.39    0.61
 -14  -8   0   23.15    1.51
  14  -8   0   26.69    1.30
  14  -8   0   27.61    1.14
  14  -8   0   25.32    0.94
 -14  -8   0   27.79    1.68
  14  -8   0   25.47    1.35
  14  -8   0   27.13    0.87
 -14  -8   0   28.02    1.39
  14   8   0   24.27    1.30
  14   8   0   26.49    1.29
 -14   8   0   25.02    1.21
 -14   8   0   27.03    0.87
  16  -8   0    0.07    0.44
 -16  -8   0   -0.03    0.32
  16  -8   0    0.10    0.21
  16  -8   0   -0.24    0.39
  16  -8   0   -0.07    0.35
 -16  -8   0    0.20    0.59
 -16  -8   0    0.53    0.54
  16  -8   0   -0.43    0.44
 -16   8   0    0.26    0.34
  16   8   0   -0.12    0.38
  16   8   0    0.07    0.37
  16   8   0   -0.10    0.41
  16   8   0    0.44    0.32
  18  -8   0    2.12    0.48
 -18  -8   0    1.14    0.58
 -18  -8   0    2.21    0.48
  18  -8   0    2.74    0.38
  18  -8   0    2.21    0.59
  18  -8   0    2.02    0.73
 -18  -8   0    3.50    0.88
  18  -8   0    2.74    0.47
  18   8   0    2.45    0.46
 -18   8   0    1.79    0.52
  18   8   0    2.05    0.54
  18   8   0    2.52    0.65
  18   8   0    2.38    0.89
 -20  -8   0    1.03    0.71
  20  -8   0    0.66    0.34
  20  -8   0    0.29    0.40
  20  -8   0   -0.22    0.47
  20  -8   0    0.68    0.28
  20  -8   0   -0.22    0.42
 -20  -8   0   -1.24    0.43
 -20   8   0   -0.16    0.37
  20   8   0    1.24    0.59
  20   8   0    0.57    0.51
  20   8   0    1.00    0.38
  20   8   0    0.42    0.45
  22  -8   0    8.96    0.81
 -22  -8   0    7.13    1.05
  22  -8   0    8.46    0.74
  22  -8   0    9.64    0.62
  22  -8   0   10.55    1.14
  22  -8   0    8.07    1.03
 -22  -8   0    7.13    0.98
  22   8   0    8.63    1.04
  22   8   0    8.54    0.76
 -22   8   0    9.04    0.93
  22   8   0    9.53    1.03
  22   8   0    9.82    1.10
  24  -8   0    2.63    0.78
  24  -8   0    1.82    0.49
 -24  -8   0    2.51    0.81
  24  -8   0    2.40    0.40
  24  -8   0    2.60    0.71
  24  -8   0    2.22    0.55
 -24  -8   0    2.86    0.76
  24   8   0    2.05    0.64
  24   8   0    2.46    0.54
 -24   8   0    2.99    0.65
  24   8   0    1.54    0.63
  24   8   0    1.90    0.70
  26  -8   0    0.35    0.29
 -26  -8   0   -0.03    0.77
 -26  -8   0   -0.22    0.70
  26  -8   0   -0.15    0.39
  26  -8   0    0.61    0.70
  26  -8   0    0.03    0.54
  26  -8   0    0.30    0.45
  26   8   0    0.33    0.63
  26   8   0   -0.26    0.42
  26   8   0   -0.07    0.53
  26   8   0   -0.42    0.58
 -28  -8   0    2.64    0.95
  28  -8   0    3.78    0.62
  28  -8   0    2.62    0.96
  28  -8   0    3.28    0.65
  28  -8   0    3.33    0.84
  28   8   0    2.61    0.80
  28   8   0    3.55    0.85
  28   8   0    3.39    0.65
  30  -8   0    3.38    0.91
  30  -8   0    1.88    0.61
  30  -8   0    2.40    0.80
  30  -8   0    1.65    0.56
 -30  -8   0    1.78    0.94
  30   8   0    1.95    0.79
  30   8   0    2.88    0.82
  30   8   0    3.40    0.70
  30   8   0    1.57    0.81
  32  -8   0    0.69    0.54
 -32  -8   0    1.00    0.84
  32  -8   0    2.09    0.88
  32  -8   0    1.42    0.82
  32   8   0    0.15    0.65
  32   8   0    0.29    0.58
  32   8   0    2.06    0.85
  32   8   0   -0.16    0.66
  34  -8   0    1.45    0.89
  34  -8   0    0.90    0.59
 -34  -8   0    1.00    0.86
  34   8   0    0.39    0.75
  34   8   0    0.74    0.69
  36  -8   0   -0.11    0.70
 -36  -8   0   -0.55    0.71
  36   8   0    1.61    0.86
  36   8   0    0.07    0.84
  -1  -9   0    2.72    0.54
   1  -9   0    2.68    0.55
  -1  -9   0    1.77    0.51
   1  -9   0    2.98    0.65
   1  -9   0    2.79    0.52
  -1  -9   0    2.78    0.64
  -1   9   0    3.24    0.46
  -1   9   0    3.14    0.41
  -1   9   0    2.31    0.47
   1   9   0    2.94    0.41
   1   9   0    1.90    0.44
  -3  -9   0    1.33    0.48
   3  -9   0    1.63    0.53
   3  -9   0    1.24    0.45
  -3  -9   0    1.47    0.43
  -3  -9   0    1.62    0.62
   3  -9   0    1.24    0.46
  -3   9   0    2.18    0.34
   3   9   0    2.01    0.45
   3   9   0    2.02    0.39
  -3   9   0    1.14    0.40
  -3   9   0    2.08    0.39
   3   9   0    1.11    0.40
   5  -9   0    0.17    0.23
  -5  -9   0    0.33    0.42
   5  -9   0    0.01    0.39
  -5  -9   0   -0.34    0.30
   5  -9   0   -0.20    0.41
  -5  -9   0    0.44    0.62
   5  -9   0    0.12    0.40
  -5   9   0    0.44    0.27
  -5   9   0    0.53    0.35
   5   9   0    0.20    0.35
   5   9   0    0.01    0.31
   5   9   0    0.73    0.39
  -5   9   0    0.29    0.23
  -7  -9   0    6.00    0.61
   7  -9   0    5.43    0.70
  -7  -9   0    5.28    0.71
  -7  -9   0    4.63    0.86
   7  -9   0    5.67    0.73
   7  -9   0    4.93    0.65
   7  -9   0    4.76    0.45
   7   9   0    4.68    0.60
   7   9   0    5.69    0.69
   7   9   0    4.16    0.59
  -7   9   0    6.18    0.66
  -7   9   0    5.77    0.50
  -7   9   0    5.54    0.45
  -9  -9   0    0.15    0.32
   9  -9   0    0.37    0.41
  -9  -9   0   -0.62    0.59
  -9  -9   0   -0.50    0.41
   9  -9   0   -0.44    0.38
   9  -9   0    0.05    0.41
   9  -9   0    0.33    0.25
  -9   9   0   -0.14    0.30
  -9   9   0    0.04    0.25
   9   9   0    0.06    0.38
   9   9   0    0.23    0.39
   9   9   0   -0.01    0.34
 -11  -9   0    0.02    0.45
 -11  -9   0    0.71    0.67
  11  -9   0    0.04    0.40
  11  -9   0    0.11    0.46
  11  -9   0   -0.25    0.38
  11  -9   0   -0.48    0.21
  11   9   0    0.35    0.36
  11   9   0    0.24    0.39
 -11   9   0    0.02    0.23
  11   9   0   -0.07    0.39
 -11   9   0    0.01    0.33
  13  -9   0    1.38    0.51
  13  -9   0    2.58    0.53
  13  -9   0    2.49    0.39
 -13  -9   0    1.62    0.75
  13  -9   0    2.39    0.61
 -13  -9   0    2.42    0.49
 -13  -9   0    1.18    0.56
 -13   9   0    2.18    0.54
  13   9   0    2.02    0.51
 -13   9   0    2.47    0.34
  13   9   0    2.97    0.61
  13   9   0    1.06    0.50
  15  -9   0    0.35    0.23
  15  -9   0    0.71    0.46
 -15  -9   0    0.59    0.53
  15  -9   0    0.33    0.49
  15  -9   0    0.43    0.40
 -15  -9   0   -0.05    0.61
 -15  -9   0    0.28    0.36
  15  -9   0    0.81    0.31
  15   9   0    0.29    0.41
  15   9   0    0.61    0.48
 -15   9   0    0.01    0.34
 -15   9   0    0.32    0.24
  15   9   0    0.46    0.45
  15   9   0    0.18    0.31
  17  -9   0   10.22    1.04
  17  -9   0    8.63    0.53
 -17  -9   0    8.17    1.11
 -17  -9   0    9.99    0.77
 -17  -9   0    8.03    1.03
  17  -9   0    8.24    0.78
  17  -9   0    8.65    0.64
  17  -9   0    8.49    0.92
  17   9   0    8.83    0.98
  17   9   0    9.21    1.08
 -17   9   0    9.21    0.55
  17   9   0    9.28    0.73
 -17   9   0    8.07    0.85
  17   9   0   10.16    0.94
  19  -9   0    0.97    0.45
 -19  -9   0    0.45    0.40
 -19  -9   0   -0.23    0.53
  19  -9   0    0.42    0.24
 -19  -9   0    0.59    0.67
  19  -9   0    0.14    0.46
  19  -9   0    0.39    0.52
  19  -9   0   -0.21    0.30
  19   9   0    0.13    0.36
  19   9   0    0.43    0.50
  19   9   0    0.76    0.56
  19   9   0    0.84    0.50
 -19   9   0    0.59    0.42
 -19   9   0    0.29    0.25
  21  -9   0    3.74    0.81
 -21  -9   0    3.31    0.94
  21  -9   0    4.29    0.58
  21  -9   0    4.71    0.46
  21  -9   0    3.51    0.73
  21  -9   0    4.87    0.67
 -21  -9   0    4.01    0.83
  21   9   0    3.00    0.70
 -21   9   0    3.94    0.47
  21   9   0    3.84    0.79
  21   9   0    3.31    0.74
 -21   9   0    2.37    0.62
  21   9   0    3.60    0.57
  23  -9   0   -0.08    0.58
  23  -9   0    0.46    0.27
 -23  -9   0    1.21    0.98
  23  -9   0    0.51    0.37
  23  -9   0    0.51    0.53
 -23  -9   0    0.01    0.70
  23   9   0   -0.04    0.39
  23   9   0   -0.96    0.46
  23   9   0   -0.30    0.52
 -23   9   0    0.31    0.42
  23   9   0    0.09    0.47
  25  -9   0    0.64    0.42
 -25  -9   0   -0.70    0.63
  25  -9   0    0.75    0.49
  25  -9   0   -0.76    0.47
  25  -9   0    0.11    0.69
 -25  -9   0   -0.18    0.69
  25   9   0   -0.02    0.56
 -25   9   0   -0.64    0.44
  25   9   0    0.90    0.45
  25   9   0   -0.57    0.57
  27  -9   0    0.51    0.48
  27  -9   0    0.51    0.39
 -27  -9   0    0.04    0.75
  27  -9   0   -1.08    0.50
  27   9   0    0.28    0.58
  29  -9   0    0.24    0.71
  29  -9   0    0.31    0.60
  29  -9   0   -0.12    0.38
  29  -9   0   -0.52    0.46
 -29  -9   0    0.82    0.80
  29   9   0    0.55    0.54
  29   9   0    0.65    0.70
  29   9   0   -0.17    0.64
  29   9   0   -0.14    0.66
 -31  -9   0   -0.39    0.79
  31  -9   0    1.67    0.83
  31  -9   0    1.10    0.48
  31  -9   0    0.36    0.73
  31   9   0    0.57    0.58
  31   9   0   -0.69    0.62
  31   9   0    0.15    0.69
  31   9   0    0.96    0.75
  33  -9   0    0.24    0.58
 -33  -9   0   -0.16    0.76
  33  -9   0    0.28    0.79
  33   9   0   -0.34    0.61
  33   9   0   -0.20    0.66
  35  -9   0    0.75    0.82
 -35  -9   0   -0.63    0.80
  35   9   0    0.91    0.67
  35   9   0   -1.24    0.62
 -37  -9   0    1.28    0.90
   0 -10   0    2.91    0.55
   0 -10   0    2.02    0.66
   0 -10   0    3.30    0.64
   0  10   0    2.15    0.47
   0  10   0    1.93    0.47
   0  10   0    2.12    0.39
   2 -10   0   15.26    0.97
   2 -10   0   16.15    1.05
  -2 -10   0   16.39    0.95
   2 -10   0   16.87    1.19
  -2 -10   0   16.59    1.27
  -2 -10   0   17.73    1.11
   2  10   0   16.63    0.82
  -2  10   0   17.58    0.77
   2  10   0   17.42    0.99
  -2  10   0   17.27    0.98
   2  10   0   18.22    0.96
   4 -10   0   10.77    0.90
  -4 -10   0    9.18    1.09
  -4 -10   0   10.80    0.80
   4 -10   0    9.27    0.94
  -4 -10   0   11.24    1.00
   4 -10   0   11.12    0.94
  -4  10   0   10.50    0.82
  -4  10   0   11.24    0.63
  -4  10   0   10.60    0.71
   4  10   0   10.99    0.82
   4  10   0   10.11    0.83
   4  10   0   10.81    0.75
   6 -10   0    4.21    0.67
  -6 -10   0    4.66    0.61
  -6 -10   0    2.60    0.82
   6 -10   0    4.35    0.47
   6 -10   0    4.23    0.67
   6 -10   0    5.21    0.75
  -6 -10   0    4.48    0.73
  -6  10   0    5.30    0.54
  -6  10   0    4.12    0.45
   6  10   0    5.09    0.65
   6  10   0    4.26    0.65
   6  10   0    4.60    0.65
  -6  10   0    4.53    0.65
  -8 -10   0    7.22    0.90
  -8 -10   0    6.76    0.70
   8 -10   0    6.14    0.50
   8 -10   0    6.18    0.76
   8 -10   0    5.75    0.77
  -8 -10   0    6.99    1.03
   8 -10   0    5.86    0.78
   8  10   0    7.25    0.72
  -8  10   0    6.05    0.55
   8  10   0    6.87    0.76
  -8  10   0    5.47    0.48
  -8  10   0    4.59    0.66
   8  10   0    6.34    0.78
 -10 -10   0    5.48    0.97
  10 -10   0    6.09    0.50
 -10 -10   0    5.79    0.67
  10 -10   0    4.96    0.70
 -10 -10   0    7.73    0.94
  10 -10   0    5.47    0.76
  10 -10   0    7.55    0.86
  10  10   0    7.30    0.85
 -10  10   0    6.80    0.75
  10  10   0    7.38    0.75
 -10  10   0    6.46    0.53
 -12 -10   0    5.14    0.85
  12 -10   0    4.79    0.74
  12 -10   0    5.63    0.49
 -12 -10   0    5.85    0.64
  12 -10   0    4.70    0.75
 -12 -10   0    4.98    0.95
  12 -10   0    5.54    0.70
  12  10   0    5.02    0.72
 -12  10   0    5.38    0.73
  12  10   0    5.21    0.71
  12  10   0    4.67    0.71
 -12  10   0    4.15    0.46
 -14 -10   0    3.33    0.72
  14 -10   0    3.83    0.47
 -14 -10   0    4.49    0.57
  14 -10   0    3.43    0.67
 -14 -10   0    4.55    1.01
  14 -10   0    3.95    0.62
  14  10   0    4.20    0.72
  14  10   0    4.03    0.89
 -14  10   0    5.23    0.73
  14  10   0    4.71    0.73
 -14  10   0    5.48    0.47
 -16 -10   0    3.10    0.88
 -16 -10   0    3.74    0.56
  16 -10   0    4.57    0.80
  16 -10   0    4.62    0.51
 -16 -10   0    1.50    0.65
  16 -10   0    3.27    0.59
  16 -10   0    3.04    0.74
 -16  10   0    3.23    0.63
 -16  10   0    4.25    0.44
  16  10   0    4.35    0.57
  16  10   0    3.55    0.66
  16  10   0    3.28    0.69
  18 -10   0    2.88    0.69
  18 -10   0    2.92    0.47
 -18 -10   0    2.01    0.89
  18 -10   0    2.71    0.71
  18 -10   0    2.56    0.58
 -18 -10   0    2.97    0.55
 -18 -10   0    2.96    0.71
  18  10   0    3.12    0.53
  18  10   0    3.43    0.73
 -18  10   0    2.43    0.58
  18  10   0    2.71    0.67
  18  10   0    1.91    0.62
 -18  10   0    2.47    0.35
  20 -10   0    0.49    0.23
  20 -10   0   -0.28    0.30
  20 -10   0    0.21    0.57
  20 -10   0    0.71    0.47
 -20 -10   0    0.88    0.74
  20 -10   0   -0.07    0.42
 -20 -10   0    0.18    0.59
 -20  10   0   -0.51    0.35
  20  10   0   -0.06    0.50
  20  10   0   -0.25    0.47
  20  10   0   -0.09    0.45
  20  10   0    0.70    0.37
 -20  10   0    0.13    0.23
  22 -10   0    0.41    0.62
  22 -10   0   -0.06    0.22
 -22 -10   0   -0.18    0.59
  22 -10   0   -0.30    0.30
  22 -10   0   -0.10    0.46
  22 -10   0   -0.61    0.47
 -22 -10   0    0.71    0.76
 -22  10   0   -0.55    0.24
  22  10   0    0.70    0.63
  22  10   0    0.19    0.56
  22  10   0   -0.47    0.34
  22  10   0    0.35    0.50
  24 -10   0    7.30    1.12
  24 -10   0    7.74    1.06
 -24 -10   0    3.47    1.05
  24 -10   0    7.00    0.82
  24 -10   0    7.58    0.72
 -24 -10   0    7.03    1.09
  24  10   0    5.46    1.01
  24  10   0    5.83    0.99
  24  10   0    6.20    0.75
 -24  10   0    5.54    0.87
  24  10   0    6.16    1.02
 -26 -10   0    1.39    0.92
  26 -10   0   -0.15    0.69
  26 -10   0    0.50    0.66
  26 -10   0   -0.14    0.40
  26  10   0   -0.77    0.62
  26  10   0    0.30    0.49
  26  10   0   -0.65    0.49
  28 -10   0    0.26    0.41
  28 -10   0   -1.08    0.57
  28 -10   0    0.14    0.51
  28 -10   0    0.86    0.85
 -28 -10   0    0.83    0.90
  28  10   0   -0.56    0.47
  28  10   0   -0.87    0.62
  28  10   0    0.77    0.66
  28  10   0    0.14    0.67
 -30 -10   0   -0.20    0.82
  30 -10   0    0.82    0.85
  30 -10   0    0.77    0.75
  30 -10   0    2.22    0.70
  30  10   0    0.37    0.73
  30  10   0    1.34    0.78
  30  10   0   -0.33    0.75
  30  10   0   -1.09    0.53
 -32 -10   0    0.38    0.80
  32 -10   0    0.42    0.77
  32  10   0   -0.41    0.70
  32  10   0   -0.50    0.60
 -34 -10   0    0.63    1.31
  34 -10   0   -0.82    0.69
  34  10   0    0.62    0.71
  34  10   0    1.06    0.78
 -36 -10   0    0.21    0.82
   1 -11   0   -0.28    0.40
   1 -11   0    0.81    0.47
  -1 -11   0    0.03    0.42
  -1 -11   0   -0.07    0.62
  -1 -11   0    0.30    0.42
   1 -11   0    0.64    0.60
  -1  11   0    0.39    0.37
   1  11   0    0.14    0.34
   1  11   0    0.09    0.37
  -1  11   0   -0.11    0.33
  -1  11   0    0.37    0.27
  -3 -11   0   16.68    0.98
   3 -11   0   17.15    1.10
   3 -11   0   15.67    1.08
  -3 -11   0   17.34    1.17
   3 -11   0   15.67    1.23
  -3 -11   0   15.12    1.34
  -3  11   0   15.73    0.99
   3  11   0   17.43    1.04
  -3  11   0   15.80    0.87
   3  11   0   17.68    1.01
  -3  11   0   15.36    0.75
   3  11   0   15.61    0.86
  -5 -11   0    0.30    0.67
  -5 -11   0    0.86    0.52
   5 -11   0    0.09    0.49
   5 -11   0    0.68    0.48
  -5 -11   0    0.45    0.42
   5 -11   0    0.50    0.56
   5  11   0    0.68    0.45
  -5  11   0    0.35    0.28
  -5  11   0    0.63    0.38
   5  11   0    0.09    0.36
  -5  11   0    0.14    0.35
   5  11   0    0.50    0.37
   7 -11   0    1.99    0.61
  -7 -11   0    1.58    0.59
   7 -11   0    2.19    0.59
   7 -11   0    1.90    0.58
   7 -11   0    2.31    0.36
  -7 -11   0    3.80    0.56
  -7 -11   0    1.23    0.75
  -7  11   0    2.76    0.39
   7  11   0    2.65    0.52
  -7  11   0    1.37    0.47
  -7  11   0    2.03    0.41
   7  11   0    2.17    0.55
  -9 -11   0   22.23    1.34
   9 -11   0   22.21    1.24
  -9 -11   0   22.74    1.61
   9 -11   0   22.03    0.85
   9 -11   0   21.48    1.28
  -9 -11   0   23.23    1.08
   9 -11   0   22.26    1.30
  -9  11   0   22.83    1.24
   9  11   0   22.45    1.25
  -9  11   0   21.57    0.89
   9  11   0   22.11    1.17
  -9  11   0   23.72    0.87
   9  11   0   22.33    1.24
  11 -11   0    1.06    0.54
  11 -11   0    0.96    0.54
 -11 -11   0    0.45    0.56
 -11 -11   0    1.06    0.81
  11 -11   0    1.00    0.31
 -11 -11   0    1.11    0.44
  11 -11   0    2.00    0.63
 -11  11   0    1.08    0.33
  11  11   0    0.94    0.49
  11  11   0    1.02    0.53
  11  11   0    1.12    0.50
 -11  11   0    1.10    0.46
 -11  11   0    1.42    0.32
  13 -11   0    8.49    0.58
  13 -11   0    8.32    1.02
  13 -11   0   10.16    0.94
 -13 -11   0    5.86    1.07
 -13 -11   0    8.01    1.05
  13 -11   0    7.85    0.92
 -13 -11   0    8.57    0.77
  13  11   0    8.06    0.93
 -13  11   0    8.84    0.57
  13  11   0    7.80    0.90
 -13  11   0    8.26    0.85
  13  11   0    9.84    0.94
 -15 -11   0    1.43    0.85
  15 -11   0    0.97    0.50
 -15 -11   0    1.66    0.47
  15 -11   0    0.81    0.57
  15 -11   0    1.61    0.54
 -15 -11   0    0.03    0.58
 -15  11   0    0.95    0.28
 -15  11   0    2.51    0.59
  15  11   0    1.78    0.58
  15  11   0    0.66    0.53
  15  11   0    0.80    0.60
  17 -11   0    0.10    0.47
  17 -11   0    0.87    0.61
 -17 -11   0    1.26    0.83
 -17 -11   0    0.63    0.42
  17 -11   0    0.27    0.46
  17 -11   0    0.74    0.33
 -17 -11   0   -0.42    0.80
 -17  11   0    0.71    0.28
 -17  11   0    0.08    0.41
  17  11   0    0.35    0.47
  17  11   0   -0.03    0.47
  17  11   0    1.09    0.56
  17  11   0    0.51    0.36
  19 -11   0    7.54    0.97
  19 -11   0    6.72    0.62
 -19 -11   0    4.88    0.97
 -19 -11   0    6.41    1.12
 -19 -11   0    6.47    0.76
  19 -11   0    8.05    1.07
  19 -11   0    6.53    0.80
 -19  11   0    5.29    0.47
  19  11   0    6.68    0.73
  19  11   0    6.54    0.95
  19  11   0    6.20    0.99
  19  11   0    6.93    0.95
  21 -11   0    2.79    0.63
  21 -11   0    2.01    0.80
  21 -11   0    2.30    0.70
 -21 -11   0    2.44    0.97
  21 -11   0    1.74    0.42
 -21 -11   0    1.08    0.75
 -21  11   0    2.16    0.60
  21  11   0    2.03    0.49
  21  11   0    2.17    0.72
  21  11   0    2.17    0.75
  21  11   0    1.00    0.68
  23 -11   0    2.47    0.80
 -23 -11   0    1.62    0.93
  23 -11   0    0.24    0.75
  23 -11   0    1.79    0.58
 -23 -11   0    0.85    0.74
  23 -11   0    0.30    0.37
  23  11   0    1.23    0.71
  23  11   0    1.36    0.69
  23  11   0    1.84    0.53
  23  11   0    1.19    0.72
 -25 -11   0   -1.03    0.81
  25 -11   0    0.41    0.64
  25 -11   0    0.48    0.38
  25 -11   0    0.21    0.51
  25 -11   0    1.00    0.79
  25  11   0    0.95    0.64
  25  11   0    0.58    0.49
  25  11   0   -0.12    0.85
  25  11   0    1.05    0.73
  27 -11   0   -0.27    0.51
  27 -11   0    0.02    0.76
 -27 -11   0    0.36    0.84
  27 -11   0    0.74    0.65
  27  11   0    0.28    0.48
  27  11   0    0.53    0.67
  27  11   0    1.38    0.76
  27  11   0   -0.65    0.64
  29 -11   0    3.11    0.93
 -29 -11   0    3.82    1.17
  29 -11   0    4.57    1.13
  29  11   0    2.58    0.89
  29  11   0    2.04    0.90
  29  11   0    2.03    0.93
 -31 -11   0   -0.16    0.85
  31 -11   0    0.22    0.74
  31  11   0    1.37    0.76
  31  11   0    0.40    0.74
 -33 -11   0    1.18    1.19
  33 -11   0    1.69    0.91
  33  11   0   -0.23    0.70
  33  11   0   -0.24    0.70
 -35 -11   0    0.06    0.79
   0 -12   0   15.52    2.12
   0 -12   0   12.02    1.29
   0 -12   0   12.70    0.98
   0  12   0   11.56    0.95
   0  12   0   14.62    0.92
   0  12   0   12.22    0.74
   2 -12   0    7.74    0.89
   2 -12   0    8.32    0.97
  -2 -12   0    7.36    0.80
  -2 -12   0    8.19    1.10
   2 -12   0    6.12    0.92
  -2 -12   0    7.48    0.97
  -2  12   0    7.26    0.80
   2  12   0    6.06    0.89
  -2  12   0    8.76    0.75
   2  12   0    6.88    0.68
   2  12   0    8.52    0.80
  -2  12   0    7.26    0.77
   4 -12   0   21.96    1.42
  -4 -12   0   21.79    1.13
  -4 -12   0   22.70    1.60
  -4 -12   0   21.34    1.34
   4 -12   0   24.03    1.27
   4 -12   0   23.04    1.33
   4  12   0   20.71    1.05
  -4  12   0   22.26    1.20
   4  12   0   22.17    1.21
  -4  12   0   23.10    1.06
  -4  12   0   23.12    0.91
   4  12   0   22.98    1.28
   6 -12   0   28.33    1.46
  -6 -12   0   23.11    1.66
   6 -12   0   25.80    1.43
   6 -12   0   26.95    1.47
  -6 -12   0   26.83    1.24
  -6 -12   0   29.97    1.55
   6  12   0   26.58    1.36
  -6  12   0   24.50    1.29
  -6  12   0   27.67    1.10
   6  12   0   26.03    1.33
  -6  12   0   25.25    0.95
   6  12   0   26.03    1.20
   8 -12   0    7.12    0.89
   8 -12   0    7.27    0.93
  -8 -12   0    6.22    0.76
   8 -12   0    6.84    0.90
  -8 -12   0    6.61    1.12
  -8 -12   0    5.84    0.87
  -8  12   0    7.87    0.55
  -8  12   0    7.95    0.82
   8  12   0    7.39    0.81
   8  12   0    6.62    0.85
   8  12   0    7.40    0.93
  -8  12   0    7.60    0.64
 -10 -12   0    4.86    0.67
  10 -12   0    4.31    0.74
  10 -12   0    4.23    0.80
  10 -12   0    4.82    0.49
 -10 -12   0    3.40    0.96
  10 -12   0    4.43    0.77
 -10 -12   0    3.11    0.78
  10  12   0    4.83    0.74
 -10  12   0    4.69    0.48
 -10  12   0    3.33    0.46
  10  12   0    3.63    0.96
 -10  12   0    4.96    0.73
  10  12   0    3.38    0.66
  12 -12   0    0.64    0.54
  12 -12   0    0.20    0.26
 -12 -12   0    0.39    0.41
 -12 -12   0    0.32    0.77
  12 -12   0   -0.34    0.49
  12 -12   0    0.55    0.53
 -12  12   0   -0.16    0.42
 -12  12   0    0.82    0.30
  12  12   0   -0.53    0.43
 -12  12   0   -0.34    0.22
  12  12   0    0.11    0.43
  12  12   0    0.53    0.46
 -14 -12   0    0.05    0.39
  14 -12   0    0.45    0.33
  14 -12   0    0.27    0.52
 -14 -12   0    0.41    0.79
  14 -12   0   -0.05    0.56
  14 -12   0    0.71    0.53
 -14 -12   0    1.50    0.65
 -14  12   0    0.72    0.28
 -14  12   0   -0.07    0.43
  14  12   0    0.77    0.49
  14  12   0   -0.40    0.45
 -14  12   0    0.04    0.27
  14  12   0    0.27    0.48
 -16 -12   0    0.71    0.44
 -16 -12   0    0.57    0.85
  16 -12   0    0.13    0.56
  16 -12   0    0.79    0.29
  16 -12   0   -1.03    0.42
  16 -12   0    0.44    0.50
 -16 -12   0    0.78    0.62
 -16  12   0   -0.11    0.24
  16  12   0   -0.60    0.38
  16  12   0    0.21    0.49
  16  12   0   -0.01    0.33
 -16  12   0    0.16    0.50
  16  12   0    1.41    0.62
  18 -12   0    0.07    0.49
  18 -12   0   -0.74    0.44
 -18 -12   0   -0.74    0.75
 -18 -12   0    0.94    0.66
  18 -12   0    0.32    0.60
  18 -12   0   -0.31    0.27
 -18 -12   0   -0.06    0.36
  18  12   0    0.07    0.36
 -18  12   0    0.06    0.24
  18  12   0    0.20    0.54
 -18  12   0   -0.19    0.38
  18  12   0    0.30    0.55
  18  12   0    0.15    0.49
  20 -12   0    1.22    0.39
 -20 -12   0    1.05    0.90
 -20 -12   0    0.15    0.40
  20 -12   0    0.53    0.69
  20 -12   0    1.24    0.57
 -20 -12   0    0.51    0.67
  20 -12   0    1.15    0.61
  20  12   0    0.20    0.59
  20  12   0    0.42    0.61
 -20  12   0    0.70    0.54
  20  12   0    0.34    0.38
  20  12   0    0.31    0.61
  22 -12   0    2.68    0.92
  22 -12   0    0.36    0.35
 -22 -12   0    1.42    0.95
  22 -12   0    1.09    0.60
  22  12   0    0.88    0.66
  22  12   0    1.01    0.67
  22  12   0    0.74    0.44
  22  12   0    1.41    0.84
 -24 -12   0   -0.65    0.82
  24 -12   0   -0.22    0.53
  24 -12   0   -0.36    0.56
  24 -12   0   -0.20    0.72
  24  12   0   -0.10    0.46
  24  12   0    0.51    0.66
  24  12   0    1.31    0.73
  24  12   0   -0.09    0.52
  26 -12   0   -0.59    0.54
 -26 -12   0   -0.05    0.82
  26 -12   0    0.40    0.80
  26 -12   0   -0.56    0.50
  26  12   0    0.69    0.73
  26  12   0   -1.36    0.55
  26  12   0    0.28    0.64
 -28 -12   0   -0.39    0.80
  28 -12   0   -0.20    0.74
  28 -12   0    0.09    0.74
  28  12   0   -0.16    0.92
  28  12   0    0.25    0.61
  28  12   0    0.10    0.63
 -30 -12   0    0.07    0.80
  30 -12   0    0.00    0.82
  30  12   0    1.72    0.81
  30  12   0   -0.93    0.61
  32 -12   0    0.33    0.86
 -32 -12   0    2.04    0.97
  32  12   0    0.33    0.68
  32  12   0    1.22    0.83
   1 -13   0    4.63    0.75
   1 -13   0    5.24    0.83
   1 -13   0    4.11    0.95
  -1 -13   0    6.68    0.84
  -1 -13   0    4.29    0.80
   1  13   0    4.37    0.66
  -1  13   0    3.94    0.60
   1  13   0    4.43    0.59
  -1  13   0    5.40    0.59
   1  13   0    3.64    0.67
  -1  13   0    5.07    0.74
  -3 -13   0    7.59    1.00
   3 -13   0    8.52    0.95
   3 -13   0    8.69    1.11
  -3 -13   0    8.65    0.88
  -3 -13   0    7.37    1.13
  -3  13   0    8.56    0.87
   3  13   0    7.41    0.84
   3  13   0    8.69    0.76
   3  13   0    8.25    0.87
  -3  13   0    8.75    0.63
  -3  13   0    7.27    0.74
   5 -13   0    5.79    0.97
   5 -13   0    5.20    0.84
  -5 -13   0    5.61    0.74
   5 -13   0    6.38    0.89
  -5 -13   0    5.32    0.86
  -5 -13   0    6.28    1.12
   5  13   0    5.50    0.77
  -5  13   0    5.11    0.59
  -5  13   0    4.23    0.67
  -5  13   0    6.02    0.67
   5  13   0    6.22    0.82
   5  13   0    5.23    0.68
  -7 -13   0    1.44    0.88
  -7 -13   0    1.37    0.51
   7 -13   0    1.30    0.60
   7 -13   0    1.23    0.70
   7 -13   0    0.89    0.61
  -7 -13   0    1.20    0.67
   7  13   0    1.62    0.81
   7  13   0    1.22    0.53
  -7  13   0    1.56    0.34
   7  13   0    1.29    0.50
  -7  13   0    1.80    0.59
  -7  13   0    1.71    0.44
  -9 -13   0    2.69    0.98
   9 -13   0    1.54    0.70
  -9 -13   0    2.59    0.58
   9 -13   0    0.81    0.61
  -9 -13   0    2.14    0.71
   9 -13   0    1.44    0.63
  -9  13   0    2.41    0.39
   9  13   0    2.56    0.60
  -9  13   0    1.56    0.39
   9  13   0    1.55    0.60
  -9  13   0    0.87    0.43
   9  13   0    1.63    0.57
 -11 -13   0    1.40    0.51
  11 -13   0    1.20    0.61
  11 -13   0    1.06    0.61
 -11 -13   0    0.64    0.85
  11 -13   0    1.42    0.67
 -11 -13   0    0.92    0.65
  11  13   0    2.31    0.63
 -11  13   0    0.45    0.28
 -11  13   0    0.27    0.42
  11  13   0    0.53    0.51
  11  13   0    1.00    0.51
 -11  13   0    0.23    0.29
  13 -13   0    0.28    0.60
  13 -13   0    0.11    0.31
 -13 -13   0   -0.52    0.54
  13 -13   0    0.38    0.54
  13 -13   0    0.78    0.61
 -13 -13   0    0.63    0.84
 -13 -13   0    0.21    0.45
  13  13   0    0.34    0.48
  13  13   0    0.91    0.57
 -13  13   0    0.94    0.48
  13  13   0    0.52    0.50
 -13  13   0    0.05    0.26
 -13  13   0    0.75    0.31
  15 -13   0    1.65    0.64
 -15 -13   0    0.71    0.46
 -15 -13   0    0.08    0.61
  15 -13   0    0.91    0.47
  15 -13   0    0.44    0.55
  15 -13   0    0.91    0.65
 -15 -13   0    1.63    0.96
 -15  13   0    1.01    0.32
  15  13   0    0.91    0.60
  15  13   0    1.03    0.56
 -15  13   0    0.89    0.50
  15  13   0    0.74    0.58
 -17 -13   0    0.57    0.92
  17 -13   0    0.23    0.57
  17 -13   0    1.23    0.36
 -17 -13   0    1.04    0.48
  17 -13   0    0.39    0.65
  17 -13   0    0.40    0.74
 -17 -13   0    1.08    0.71
 -17  13   0    1.56    0.58
  17  13   0    0.69    0.42
  17  13   0    0.89    0.57
  17  13   0    0.76    0.59
  17  13   0    1.06    0.66
 -17  13   0    0.29    0.30
  19 -13   0    1.51    0.75
 -19 -13   0   -0.22    0.89
 -19 -13   0    0.88    0.53
  19 -13   0    1.44    0.76
  19 -13   0    1.33    0.66
 -19 -13   0    2.15    0.88
  19  13   0    1.04    0.45
 -19  13   0    1.58    0.64
  19  13   0    0.91    0.65
  19  13   0    2.23    0.70
  19  13   0    1.73    0.75
  21 -13   0    1.14    0.71
  21 -13   0    1.11    0.64
 -21 -13   0    0.11    0.91
  21 -13   0    0.81    0.78
  21  13   0    1.41    0.72
  21  13   0    1.83    0.79
  21  13   0    1.11    0.48
 -23 -13   0    1.29    0.99
  23 -13   0    0.31    0.58
  23 -13   0    4.65    1.04
  23 -13   0    2.05    0.78
  23  13   0    1.54    0.76
  23  13   0    1.86    0.73
  23  13   0    3.28    0.88
  23  13   0    1.03    0.52
  25 -13   0    1.89    0.68
  25 -13   0    3.32    0.91
  25 -13   0    2.69    1.01
 -25 -13   0    1.83    1.06
  25  13   0    3.77    0.98
  25  13   0    2.66    0.84
  25  13   0    3.38    0.96
  27 -13   0   -0.34    0.73
 -27 -13   0    1.99    0.95
  27  13   0   -0.78    0.56
  27  13   0    0.11    0.67
  29 -13   0    0.83    1.25
 -29 -13   0   -0.79    0.80
  29  13   0    0.42    0.78
  29  13   0    0.33    0.90
  31 -13   0    0.93    0.88
 -31 -13   0   -1.32    0.70
  31  13   0   -0.66    0.65
  31  13   0    0.01    0.74
   0 -14   0    7.39    1.03
   0 -14   0    6.63    1.09
   0 -14   0    7.81    0.96
   0  14   0    9.08    0.72
   0  14   0    7.37    0.88
   0  14   0    8.51    0.86
  -2 -14   0   -0.40    0.53
  -2 -14   0    0.32    0.80
   2 -14   0    0.22    0.56
  -2 -14   0    0.80    0.50
   2 -14   0    0.44    0.75
  -2  14   0   -0.03    0.37
   2  14   0    0.48    0.45
   2  14   0    0.07    0.41
   2  14   0    0.26    0.36
  -2  14   0    0.57    0.40
  -2  14   0    0.48    0.32
  -4 -14   0   -0.21    0.79
   4 -14   0    0.86    0.73
   4 -14   0   -0.13    0.48
  -4 -14   0    0.46    0.61
   4 -14   0   -0.02    0.50
  -4 -14   0    0.66    0.49
   4  14   0    0.11    0.42
  -4  14   0    0.19    0.28
  -4  14   0    0.43    0.40
   4  14   0    0.53    0.55
  -4  14   0    0.54    0.38
   4  14   0    0.49    0.39
   6 -14   0    0.57    0.54
  -6 -14   0    1.81    0.92
  -6 -14   0    1.67    0.56
   6 -14   0    1.57    0.66
  -6 -14   0    2.98    0.74
   6 -14   0    2.13    0.82
  -6  14   0    2.95    0.64
   6  14   0    1.40    0.49
  -6  14   0    2.78    0.49
  -6  14   0    2.64    0.43
   6  14   0    2.11    0.63
   6  14   0    0.85    0.50
   8 -14   0    4.03    0.84
   8 -14   0    3.01    0.73
  -8 -14   0    3.21    1.01
   8 -14   0    4.50    0.92
  -8 -14   0    4.49    0.88
  -8 -14   0    4.57    0.69
   8  14   0    4.80    0.77
  -8  14   0    4.76    0.58
  -8  14   0    4.55    0.74
   8  14   0    3.80    0.67
  -8  14   0    4.94    0.62
   8  14   0    4.66    0.79
  10 -14   0    0.93    0.68
 -10 -14   0    0.33    0.85
  10 -14   0    0.26    0.57
 -10 -14   0   -0.57    0.56
 -10 -14   0    0.53    0.46
  10 -14   0    0.17    0.51
 -10  14   0   -0.37    0.36
 -10  14   0    0.14    0.25
  10  14   0    0.16    0.51
  10  14   0   -0.67    0.39
  10  14   0   -0.01    0.42
 -10  14   0   -0.15    0.28
 -12 -14   0    3.00    0.61
 -12 -14   0    2.34    0.79
  12 -14   0    3.60    0.86
  12 -14   0    2.97    0.85
  12 -14   0    1.81    0.72
 -12 -14   0    1.94    1.05
  12  14   0    2.36    0.68
  12  14   0    2.83    0.74
 -12  14   0    3.44    0.42
 -12  14   0    2.63    0.43
 -12  14   0    1.63    0.60
  12  14   0    2.85    0.71
 -14 -14   0   -0.21    0.92
  14 -14   0    0.37    0.57
  14 -14   0    0.13    0.59
  14 -14   0    1.30    0.71
 -14 -14   0    0.43    0.43
 -14 -14   0   -0.79    0.59
  14  14   0   -0.18    0.54
  14  14   0   -0.59    0.47
 -14  14   0    0.02    0.27
 -14  14   0   -0.97    0.40
  14  14   0    0.24    0.48
 -16 -14   0   -0.54    0.68
  16 -14   0    0.10    0.60
 -16 -14   0   -0.59    0.42
  16 -14   0    0.80    0.64
  16 -14   0   -0.03    0.67
 -16 -14   0    0.07    0.84
  16  14   0    0.03    0.58
 -16  14   0    0.64    0.53
  16  14   0   -0.91    0.43
  16  14   0   -0.32    0.55
 -18 -14   0    0.44    1.03
  18 -14   0    2.06    1.25
 -18 -14   0    1.84    0.55
  18 -14   0    1.18    0.77
  18 -14   0    0.80    0.64
  18  14   0    1.15    0.69
  18  14   0    2.80    1.03
  18  14   0    1.54    0.52
  18  14   0    1.03    0.64
  20 -14   0    1.71    0.68
 -20 -14   0   -0.01    0.51
  20 -14   0    2.74    0.87
 -20 -14   0    2.34    1.11
  20 -14   0    2.05    0.89
  20  14   0    2.06    0.73
  20  14   0    2.44    0.80
  20  14   0    1.09    0.79
  20  14   0    2.00    0.56
  22 -14   0   -0.64    0.64
  22 -14   0    0.39    0.60
 -22 -14   0    0.54    1.01
  22 -14   0   -0.07    0.73
  22  14   0    0.66    0.68
  22  14   0   -0.04    0.58
  22  14   0   -0.82    0.55
  24 -14   0    0.01    0.64
  24 -14   0   -0.23    0.74
  24 -14   0    0.50    0.74
 -24 -14   0   -0.67    0.83
  24  14   0    0.29    0.66
  24  14   0   -0.68    0.61
 -26 -14   0   -2.15    0.74
  26 -14   0    0.40    0.82
  26  14   0    0.72    0.73
  26  14   0   -0.78    0.64
  28 -14   0   -1.16    0.69
 -28 -14   0   -0.14    1.31
  28  14   0    0.40    0.87
  28  14   0   -0.32    0.57
 -30 -14   0   -0.66    0.83
  30 -14   0    1.03    0.85
  30  14   0   -0.14    0.67
  30  14   0   -0.73    0.62
   1 -15   0   -0.26    0.54
   1 -15   0    0.22    0.79
  -1 -15   0   -0.08    0.64
  -1 -15   0    0.65    0.56
   1 -15   0    0.17    0.52
  -1 -15   0    0.35    0.84
   1  15   0    0.36    0.47
  -1  15   0    0.51    0.44
  -1  15   0    0.12    0.34
   1  15   0    0.05    0.34
  -1  15   0   -0.30    0.39
   1  15   0   -0.02    0.48
  -3 -15   0    1.75    0.91
   3 -15   0    0.59    0.54
   3 -15   0    0.75    0.60
   3 -15   0    0.51    0.84
  -3 -15   0    0.96    0.63
  -3 -15   0    0.39    0.61
  -3  15   0    0.80    0.46
  -3  15   0    0.96    0.36
   3  15   0    1.01    0.44
  -3  15   0    1.25    0.48
   3  15   0    1.47    0.53
   3  15   0    0.74    0.52
  -5 -15   0    1.55    0.93
   5 -15   0    2.34    0.91
  -5 -15   0    0.33    0.67
   5 -15   0    1.24    0.64
   5 -15   0    2.92    0.80
  -5 -15   0    1.41    0.71
  -5  15   0    1.49    0.39
   5  15   0    2.02    0.53
  -5  15   0    1.76    0.50
   5  15   0    0.68    0.56
  -5  15   0    1.50    0.55
   5  15   0    1.67    0.62
  -7 -15   0   -0.19    0.61
   7 -15   0    0.63    0.61
  -7 -15   0    0.33    0.86
  -7 -15   0    0.14    0.46
   7 -15   0   -0.10    0.70
   7  15   0   -0.33    0.46
  -7  15   0    0.13    0.28
   7  15   0    0.02    0.50
  -7  15   0    0.16    0.37
   7  15   0    0.16    0.43
  -7  15   0    0.17    0.46
   9 -15   0   -0.40    0.64
  -9 -15   0   -0.25    0.45
  -9 -15   0   -1.51    0.88
  -9 -15   0   -0.70    0.60
   9 -15   0    1.10    0.67
   9 -15   0   -1.07    0.50
  -9  15   0    1.00    0.37
   9  15   0    0.73    0.60
   9  15   0    0.00    0.44
   9  15   0    0.07    0.47
  -9  15   0    0.11    0.41
  11 -15   0    2.58    0.79
 -11 -15   0    2.06    0.80
 -11 -15   0    0.53    0.47
  11 -15   0    1.75    0.74
 -11 -15   0    0.89    1.02
  11 -15   0    2.32    0.85
  11  15   0    1.42    0.68
  11  15   0    1.38    0.60
  11  15   0    2.33    0.69
 -11  15   0    1.48    0.57
 -11  15   0    1.56    0.38
 -13 -15   0    4.02    0.68
 -13 -15   0    1.49    0.83
 -13 -15   0    1.47    1.08
  13 -15   0    2.66    0.85
  13 -15   0    3.60    0.87
  13 -15   0    4.44    0.94
  13  15   0    3.73    0.79
 -13  15   0    2.61    0.69
  13  15   0    2.95    0.75
  13  15   0    2.78    0.78
 -15 -15   0    2.61    0.58
  15 -15   0    1.55    0.77
  15 -15   0    2.45    0.86
 -15 -15   0    0.35    1.00
  15 -15   0    2.77    0.87
  15  15   0    1.57    0.69
  15  15   0    1.94    0.74
  15  15   0    2.69    0.73
  17 -15   0    0.71    0.75
 -17 -15   0    0.48    1.02
  17 -15   0   -0.33    0.68
  17 -15   0   -0.03    0.64
  17  15   0   -0.65    0.53
  17  15   0   -0.72    0.68
  17  15   0   -0.67    0.44
  17  15   0   -0.32    0.58
  19 -15   0    0.95    0.67
  19 -15   0   -0.34    0.66
 -19 -15   0    0.84    1.12
  19 -15   0    1.30    0.73
  19  15   0    1.23    0.67
  19  15   0    0.62    0.96
  19  15   0    2.18    0.82
  21 -15   0   -0.10    0.74
  21 -15   0   -1.10    0.67
  21 -15   0    0.31    0.68
 -21 -15   0    0.50    1.02
  21  15   0    1.66    0.76
  21  15   0   -0.05    0.82
  21  15   0    1.36    0.71
 -23 -15   0    1.14    1.01
  23 -15   0    2.26    0.94
  23  15   0    0.59    0.74
  23  15   0    1.90    0.89
 -25 -15   0   -0.06    0.97
  25 -15   0    0.78    0.83
  25  15   0   -0.73    0.67
  25  15   0   -1.15    0.55
 -27 -15   0    0.41    0.99
  27 -15   0    0.69    0.79
  27  15   0   -0.47    0.92
  27  15   0    0.32    0.75
  29  15   0   -0.64    0.72
   0 -16   0    2.94    0.88
   0 -16   0    2.98    0.77
   0 -16   0    4.29    1.16
   0  16   0    3.18    0.74
   0  16   0    3.28    0.68
   0  16   0    2.27    0.49
   2 -16   0    2.12    0.69
  -2 -16   0    2.88    0.72
   2 -16   0    3.99    0.92
  -2 -16   0    3.13    0.87
   2 -16   0    2.54    1.06
  -2 -16   0    2.69    1.08
   2  16   0    3.54    0.73
  -2  16   0    2.11    0.48
   2  16   0    2.26    0.51
  -2  16   0    1.38    0.58
   2  16   0    3.06    0.71
  -4 -16   0    0.51    0.55
  -4 -16   0    0.99    0.74
  -4 -16   0    1.46    1.02
   4 -16   0   -0.50    0.53
   4 -16   0    0.12    0.84
   4 -16   0   -0.25    0.62
   4  16   0    1.03    0.50
  -4  16   0    0.26    0.47
   4  16   0    0.36    0.51
  -4  16   0   -0.11    0.47
  -4  16   0    0.85    0.36
   4  16   0    1.26    0.58
  -6 -16   0    1.77    1.07
   6 -16   0    3.60    0.86
   6 -16   0    2.62    0.98
   6 -16   0    3.21    0.82
  -6 -16   0    3.17    0.72
  -6 -16   0    3.47    0.91
   6  16   0    3.43    0.79
   6  16   0    3.00    0.75
   6  16   0    2.78    0.71
  -6  16   0    2.44    0.54
  -6  16   0    2.89    0.46
  -6  16   0    3.42    0.77
  -8 -16   0    0.25    0.54
  -8 -16   0    1.41    0.78
   8 -16   0   -0.33    0.76
   8 -16   0    0.92    0.73
  -8 -16   0    1.95    1.08
   8  16   0    0.81    0.60
  -8  16   0    0.16    0.41
   8  16   0    1.60    0.63
   8  16   0   -0.29    0.45
  -8  16   0   -0.58    0.45
  10 -16   0    7.67    1.13
 -10 -16   0    7.11    1.69
 -10 -16   0    8.11    0.96
  10 -16   0    6.71    1.17
 -10 -16   0    6.18    1.14
  10 -16   0    6.46    1.08
  10  16   0    5.43    0.95
 -10  16   0    4.80    0.90
  10  16   0    5.62    0.94
  10  16   0    4.48    0.77
 -10  16   0    4.53    0.62
 -12 -16   0   -1.04    0.88
 -12 -16   0   -0.30    0.47
  12 -16   0   -0.47    0.74
  12 -16   0   -0.30    0.68
  12 -16   0    0.88    0.75
  12  16   0   -0.04    0.56
  12  16   0    0.21    0.63
  12  16   0   -0.60    0.49
 -14 -16   0   -0.88    0.94
  14 -16   0    1.04    0.72
  14 -16   0   -0.07    0.73
 -14 -16   0    0.33    0.50
  14 -16   0    0.06    0.73
  14  16   0   -0.10    0.52
  14  16   0    0.13    0.61
  16 -16   0    2.36    0.87
  16 -16   0    3.33    1.03
 -16 -16   0    0.81    1.09
  16 -16   0    3.00    0.90
  16  16   0    3.98    0.89
  16  16   0    4.35    0.98
  16  16   0    3.11    0.86
  18 -16   0    0.63    0.76
  18 -16   0    1.75    0.89
  18 -16   0    1.29    0.84
 -18 -16   0    2.65    1.18
  18  16   0    0.95    0.72
  18  16   0    1.09    0.73
  20 -16   0   -0.66    0.71
 -20 -16   0   -0.07    0.88
  20 -16   0   -0.32    0.68
  20  16   0   -0.05    0.63
  20  16   0    0.56    0.63
 -22 -16   0    1.72    1.12
  22 -16   0    0.17    0.75
  22  16   0   -0.30    0.61
  22  16   0   -0.99    0.55
 -24 -16   0   -0.33    0.85
  24 -16   0    1.31    0.84
  24  16   0    1.06    0.80
  24  16   0    0.78    0.74
 -26 -16   0   -0.19    0.85
  26 -16   0   -0.72    0.76
  26  16   0    0.14    0.63
  26  16   0   -0.22    0.62
   1 -17   0    0.80    0.80
  -1 -17   0    1.49    1.05
  -1 -17   0    0.75    0.79
  -1 -17   0    2.32    0.72
   1 -17   0    1.82    0.74
   1 -17   0    0.22    0.94
  -1  17   0    0.44    0.50
  -1  17   0   -0.16    0.54
  -1  17   0    0.52    0.43
   1  17   0    0.03    0.41
   1  17   0    0.49    0.50
   1  17   0    1.07    0.65
  -3 -17   0    1.30    0.60
   3 -17   0    1.14    0.70
   3 -17   0    1.57    0.82
  -3 -17   0    0.66    0.99
   3 -17   0    1.88    0.98
  -3 -17   0    2.64    0.92
   3  17   0   -0.10    0.53
   3  17   0    1.54    0.51
  -3  17   0    0.90    0.53
   3  17   0    0.01    0.46
  -3  17   0    2.08    0.73
  -5 -17   0   -1.90    0.69
   5 -17   0   -0.16    0.62
   5 -17   0    1.13    0.76
  -5 -17   0    1.25    0.60
   5 -17   0    0.59    0.90
   5  17   0   -1.29    0.48
   5  17   0    0.05    0.54
  -5  17   0   -1.06    0.60
   5  17   0    0.58    0.47
  -7 -17   0    0.05    1.01
  -7 -17   0    1.40    1.08
   7 -17   0    0.70    0.70
  -7 -17   0    0.56    0.55
   7 -17   0    0.92    0.90
   7 -17   0   -0.80    0.66
   7  17   0    1.17    0.55
  -7  17   0    0.87    0.47
   7  17   0    0.97    0.68
   7  17   0    0.36    0.60
   9 -17   0    0.21    0.82
  -9 -17   0   -0.32    0.95
  -9 -17   0    0.43    0.53
   9 -17   0   -0.21    0.82
   9  17   0   -0.66    0.51
   9  17   0    0.18    0.64
   9  17   0    0.26    0.50
  11 -17   0    1.62    0.86
  11 -17   0    2.75    1.01
 -11 -17   0    0.39    1.10
  11 -17   0    3.20    0.92
 -11 -17   0    2.16    0.68
  11  17   0    3.13    0.89
  11  17   0    2.59    1.02
  11  17   0    3.44    0.75
  13 -17   0    0.57    0.80
  13 -17   0    2.07    0.89
  13 -17   0    2.78    0.97
 -13 -17   0    2.34    0.66
 -13 -17   0    0.61    1.19
  13  17   0    0.08    0.66
  13  17   0    0.59    0.64
  15 -17   0    0.86    0.86
  15 -17   0    1.01    0.82
 -15 -17   0   -1.58    0.84
  15  17   0    0.57    0.71
  17 -17   0    1.39    0.84
 -17 -17   0    1.16    1.08
  17 -17   0    0.84    0.82
  17  17   0    0.96    0.72
  17  17   0    1.86    0.72
 -19 -17   0    2.18    1.10
  19 -17   0   -0.99    0.99
  19 -17   0   -0.81    0.67
  19  17   0    0.43    0.59
  19  17   0   -0.43    0.61
 -21 -17   0    0.07    1.12
  21  17   0   -0.36    0.84
  21  17   0   -0.58    0.56
 -23 -17   0   -1.94    0.82
  23 -17   0    0.13    0.84
  23  17   0   -0.80    0.70
  23  17   0   -0.93    0.65
   0 -18   0    1.95    0.75
   0 -18   0   -0.20    0.90
   0  18   0    1.46    0.59
  -2 -18   0    0.98    0.58
   2 -18   0   -1.40    0.79
  -2 -18   0    1.93    1.14
   2 -18   0    0.33    0.64
  -2  18   0    0.41    0.51
   2  18   0    0.12    0.54
   4 -18   0    0.93    0.95
   4 -18   0    2.38    0.81
  -4 -18   0    3.33    0.77
  -4 -18   0    2.59    1.19
   4  18   0    1.19    0.54
   4  18   0    1.22    0.68
  -4  18   0    1.25    0.54
   6 -18   0    1.06    1.23
   6 -18   0    1.59    0.83
  -6 -18   0    3.35    1.23
  -6 -18   0    2.96    0.76
   6  18   0    1.97    0.74
   6  18   0    2.23    0.60
  -8 -18   0    2.70    0.70
   8 -18   0    2.24    1.20
   8 -18   0    0.97    0.70
  -8 -18   0   -1.06    0.91
   8  18   0    0.91    0.68
   8  18   0    1.01    0.63
  10 -18   0    2.47    1.08
 -10 -18   0    0.34    0.58
 -10 -18   0   -0.35    1.03
  10 -18   0    0.05    0.67
  10  18   0   -0.14    0.58
  10  18   0   -0.02    0.56
 -12 -18   0    3.38    1.22
  12 -18   0    2.20    0.99
  12 -18   0    1.98    0.90
  12  18   0    0.63    0.65
  12  18   0    1.53    0.70
  14 -18   0    1.82    0.90
  14 -18   0    4.13    1.04
 -14 -18   0    1.02    1.08
  14  18   0    0.95    0.74
  14  18   0    1.76    0.70
 -16 -18   0   -0.07    0.99
  16 -18   0    0.35    0.75
  16 -18   0   -1.28    0.78
  16  18   0    0.83    0.76
  16  18   0   -0.57    0.60
  18 -18   0    1.86    1.44
  18 -18   0   -0.94    0.88
 -18 -18   0    1.63    1.11
  18  18   0    0.12    0.62
  18  18   0   -0.24    0.68
 -20 -18   0   -1.27    0.95
  20 -18   0   -0.38    0.73
  20  18   0    0.96    0.63
  20  18   0    0.13    0.71
  22  18   0   -0.71    0.65
  22  18   0   -1.12    0.68
   1 -19   0    1.85    1.12
  -1 -19   0    2.32    1.18
   1 -19   0    2.99    0.83
   1  19   0    0.97    0.67
  -1  19   0    1.13    0.58
   3 -19   0    1.12    0.70
   3 -19   0   -0.53    0.89
  -3 -19   0    1.23    1.10
  -3 -19   0   -0.05    0.64
   3  19   0    0.69    0.68
   5 -19   0    1.39    0.77
   5 -19   0    0.69    0.97
  -5 -19   0   -0.50    0.97
  -5 -19   0    1.63    0.78
   5  19   0   -0.14    0.54
  -7 -19   0   -0.79    0.94
   7 -19   0    1.13    0.95
   7 -19   0    0.01    0.67
  -7 -19   0   -0.58    0.62
   7  19   0   -0.11    0.60
   9 -19   0    1.27    1.01
   9 -19   0    0.23    0.70
  -9 -19   0    0.17    1.01
   9  19   0    0.28    0.59
   9  19   0    1.43    0.97
 -11 -19   0    0.04    1.01
  11 -19   0    0.14    0.87
  11 -19   0    0.05    0.70
  11  19   0    0.09    0.62
  11  19   0   -1.05    0.65
  13 -19   0   -0.74    0.66
  13 -19   0    3.07    1.03
  13  19   0    0.38    0.68
  13  19   0   -0.54    0.64
  15 -19   0    0.24    0.92
 -15 -19   0    0.44    1.12
  15  19   0   -0.63    0.61
  15  19   0    0.61    0.70
  17 -19   0    0.75    0.84
 -17 -19   0    2.74    1.23
  17  19   0    1.73    0.71
  17  19   0    0.41    0.71
  19  19   0   -0.16    0.77
   0 -20   0   -0.50    0.59
   0 -20   0    0.08    1.03
  -2 -20   0   -0.03    0.67
   2 -20   0    0.63    0.97
   2 -20   0   -0.15    0.69
  -2 -20   0   -0.05    0.96
   2  20   0    0.62    0.64
  -4 -20   0    1.00    1.11
  -4 -20   0    0.63    0.77
   4 -20   0   -0.20    0.67
   4 -20   0    0.35    0.89
   4  20   0   -0.66    0.57
   6 -20   0   -1.21    0.58
   6 -20   0    1.42    0.97
  -6 -20   0   -2.15    0.87
   6  20   0    0.33    0.65
   8 -20   0   -1.29    0.82
   8 -20   0    0.17    0.73
  -8 -20   0   -0.01    1.37
   8  20   0    0.48    0.61
  10 -20   0   -0.30    0.84
 -10 -20   0    0.48    1.08
  10 -20   0   -0.91    0.60
  10  20   0   -0.85    0.61
  12 -20   0   -0.85    0.62
 -12 -20   0    1.28    1.04
  12 -20   0    0.44    0.93
  14 -20   0   -0.64    0.61
  14 -20   0    0.62    1.50
  14  20   0   -1.01    0.59
  -1 -21   0   -0.15    0.95
   1 -21   0   -0.26    0.86
   1 -21   0    0.40    0.74
  -3 -21   0   -0.55    0.94
   3 -21   0   -1.17    0.67
   3 -21   0    1.46    1.11
   5 -21   0    0.56    1.22
   5 -21   0    2.27    1.30
  -5 -21   0    2.19    1.25
   5  21   0    1.17    0.74
   7 -21   0    0.89    0.80
  -7 -21   0    1.31    1.20
   7 -21   0    0.56    1.17
   7  21   0    1.06    0.76
  40   0  -1    0.11    0.65
  40   0  -1    0.15    0.55
 -40   0   1    0.98    0.69
  38   0  -1    1.17    0.67
 -38   0   1   -0.35    0.66
  38   0  -1   -0.40    0.58
  38   0  -1   -0.88    0.70
  38   0  -1   -0.14    0.68
  36   0  -1   -0.35    0.51
  36   0  -1    0.77    0.69
 -36   0   1    0.24    0.62
  36   0  -1    0.17    0.69
  36   0  -1    0.40    0.59
  34   0  -1    0.78    0.61
 -34   0   1   -0.15    0.61
  34   0  -1   -0.57    0.39
  34   0  -1   -0.21    0.61
  32   0  -1    0.26    0.54
 -32   0   1    0.13    0.51
  32   0  -1   -0.47    0.54
  32   0  -1   -0.09    0.60
  32   0  -1   -0.01    0.46
  30   0  -1   -0.30    0.47
  30   0  -1   -0.47    0.53
  30   0  -1    1.15    0.50
 -30   0   1    0.25    0.61
  30   0  -1    0.39    0.52
 -30   0   1    1.00    0.59
  28   0  -1    0.11    0.46
  28   0  -1   -0.51    0.35
 -28   0   1   -0.01    0.50
  28   0  -1    0.69    0.57
  28   0  -1   -0.29    0.44
 -28   0   1   -0.78    0.42
 -26   0   1   -0.04    0.45
  26   0  -1   -0.75    0.35
  26   0  -1   -0.16    0.45
  26   0  -1    0.96    0.44
  26   0  -1   -0.01    0.43
 -26   0   1    0.17    0.47
 -24   0   1   -0.60    0.37
 -24   0   1    0.20    0.43
  24   0  -1    0.14    0.36
  24   0  -1   -0.31    0.36
  24   0  -1    0.28    0.45
  24   0  -1   -0.15    0.39
  22   0  -1   -0.05    0.38
  22   0  -1   -0.45    0.34
  22   0  -1   -0.20    0.30
 -22   0   1   -0.26    0.39
  22   0  -1   -0.19    0.39
 -22   0   1    0.45    0.45
 -20   0   1   -0.42    0.36
  20   0  -1    0.90    0.41
  20   0  -1    0.22    0.37
  20   0  -1    0.16    0.30
  20   0  -1   -0.53    0.35
 -20   0   1   -0.28    0.38
  18   0  -1    0.10    0.34
  18   0  -1    0.08    0.26
 -18   0   1    0.06    0.37
  18   0  -1    0.13    0.32
  18   0  -1   -0.02    0.33
 -18   0   1   -0.43    0.32
  16   0  -1    0.01    0.23
 -16   0   1   -0.01    0.29
 -16   0   1    0.02    0.29
  16   0  -1    0.13    0.28
  16   0  -1    0.17    0.29
 -14   0   1    0.22    0.28
  14   0  -1    0.06    0.24
  14   0  -1   -0.18    0.19
 -14   0   1    0.02    0.27
  14   0  -1   -0.13    0.22
  14   0  -1    0.04    0.24
  12   0  -1    0.01    0.23
  12   0  -1    0.15    0.24
  12   0  -1   -0.12    0.22
  12   0  -1   -0.26    0.17
 -12   0   1    0.08    0.24
 -12   0   1   -0.36    0.20
  12   0  -1   -0.06    0.21
 -10   0   1    0.12    0.21
  10   0  -1   -0.15    0.19
  10   0  -1   -0.04    0.20
  10   0  -1    0.12    0.21
  10   0  -1   -0.06    0.19
  10   0  -1    0.11    0.18
 -10   0   1    0.20    0.23
   8   0  -1   -0.01    0.19
   8   0  -1   -0.04    0.18
   8   0  -1    0.06    0.15
  -8   0   1   -0.15    0.20
   8   0  -1   -0.07    0.18
   8   0  -1    0.02    0.18
  -8   0   1    0.03    0.14
  -8   0   1   -0.18    0.17
   6   0  -1   -0.20    0.14
  -6   0   1   -0.34    0.16
  -6   0   1   -0.46    0.13
  -6   0   1   -0.48    0.12
   6   0  -1   -0.50    0.13
  -6   0   1   -0.64    0.11
   6   0  -1   -0.35    0.14
  -6   0   1   -0.38    0.13
  -6   0   1   -0.26    0.17
   6   0  -1   -0.40    0.12
   6   0  -1   -0.27    0.14
   4   0  -1   -0.04    0.07
  -4   0   1   -0.04    0.06
  -4   0   1   -0.10    0.06
   4   0  -1   -0.03    0.07
  -4   0   1   -0.05    0.07
   4   0  -1    0.06    0.07
  -4   0   1    0.07    0.06
   2   0   1   -0.20    0.06
  -2   0  -1   -0.24    0.08
  -2   0  -1   -0.28    0.05
   2   0   1   -0.17    0.07
  -2   0  -1   -0.29    0.05
   2   0   1   -0.20    0.06
   2   0   1   -0.17    0.06
  -4   0  -1   -0.02    0.13
  -4   0  -1   -0.26    0.12
   4   0   1   -0.14    0.13
  -4   0  -1   -0.05    0.12
   4   0   1   -0.15    0.13
  -4   0  -1   -0.13    0.12
   4   0   1   -0.14    0.15
  -4   0  -1    0.09    0.16
  -4   0  -1   -0.04    0.11
   4   0   1   -0.29    0.11
   4   0   1   -0.26    0.13
   6   0   1   -0.04    0.19
  -6   0  -1    0.13    0.15
   6   0   1    0.03    0.17
  -6   0  -1    0.10    0.20
   6   0   1   -0.12    0.15
   6   0   1    0.09    0.17
  -6   0  -1    0.07    0.17
  -6   0  -1   -0.18    0.15
   6   0   1   -0.13    0.18
   6   0   1    0.30    0.18
   8   0   1    0.19    0.18
  -8   0  -1   -0.05    0.21
  -8   0  -1    0.27    0.21
   8   0   1    0.18    0.21
   8   0   1   -0.09    0.19
   8   0   1   -0.01    0.19
   8   0   1    0.02    0.19
  10   0   1    0.07    0.21
 -10   0  -1    0.02    0.24
  10   0   1   -0.04    0.20
  10   0   1   -0.32    0.19
  10   0   1   -0.06    0.20
 -10   0  -1   -0.20    0.21
 -12   0  -1    0.07    0.23
 -12   0  -1    0.20    0.30
  12   0   1   -0.04    0.23
  12   0   1   -0.04    0.23
  12   0   1    0.05    0.24
  12   0   1    0.30    0.23
 -14   0  -1   -0.03    0.32
  14   0   1    0.09    0.29
  14   0   1   -0.25    0.25
 -14   0  -1    0.09    0.28
  14   0   1    0.09    0.26
  14   0   1   -0.09    0.27
  16   0   1   -0.09    0.30
  16   0   1    0.28    0.30
  16   0   1    0.26    0.35
 -16   0  -1    0.02    0.33
 -16   0  -1   -0.49    0.33
  16   0   1    0.12    0.33
  18   0   1    0.27    0.37
  18   0   1    0.14    0.36
 -18   0  -1    0.02    0.36
  18   0   1   -0.27    0.28
 -18   0  -1   -0.23    0.40
  18   0   1    0.12    0.35
 -20   0  -1    0.27    0.46
  20   0   1    0.04    0.40
 -20   0  -1    0.07    0.39
  20   0   1   -0.07    0.36
  20   0   1   -0.03    0.35
  20   0   1   -0.08    0.38
  22   0   1    0.16    0.43
  22   0   1    0.01    0.40
  22   0   1    0.27    0.44
 -22   0  -1   -0.92    0.37
 -22   0  -1   -0.61    0.37
  22   0   1    0.05    0.37
  24   0   1    0.35    0.48
 -24   0  -1   -0.15    0.41
  24   0   1   -0.16    0.36
 -24   0  -1   -0.23    0.48
  24   0   1   -0.81    0.36
  24   0   1   -0.10    0.40
 -26   0  -1   -0.55    0.43
  26   0   1   -0.02    0.46
 -26   0  -1   -1.18    0.42
  26   0   1   -0.34    0.41
  26   0   1    0.55    0.52
  28   0   1   -0.06    0.48
  28   0   1    0.71    0.50
  28   0   1    0.01    0.53
  28   0   1   -0.53    0.44
 -30   0  -1    1.32    0.70
  30   0   1    0.50    0.62
  30   0   1   -0.57    0.38
  30   0   1    1.06    0.64
  30   0   1   -0.40    0.50
 -30   0  -1   -0.20    0.50
  32   0   1    0.27    0.52
  32   0   1   -0.68    0.53
 -32   0  -1   -0.69    0.59
  32   0   1    0.17    0.60
  34   0   1   -1.22    0.59
  34   0   1    0.33    1.10
  34   0   1    1.31    0.73
  34   0   1   -0.51    0.47
 -34   0  -1    0.24    0.64
 -36   0  -1    0.37    0.89
  36   0   1    1.18    0.74
  36   0   1   -1.06    0.55
  36   0   1    0.38    0.58
  38   0   1    1.62    0.91
  38   0   1    0.55    0.69
  38   0   1   -0.68    0.54
  40   0   1   -0.47    0.76
  40   0   1    0.14    0.64
  41  -1  -1    0.75    0.70
  41  -1  -1    1.75    0.79
 -41  -1   1   -0.28    0.76
  41   1  -1    1.89    0.69
  41   1  -1    0.45    0.68
  41   1  -1   -0.23    0.79
  39  -1  -1   -1.08    0.65
  39  -1  -1   -1.16    0.44
 -39  -1   1    0.79    0.75
  39  -1  -1    0.24    0.61
  39   1  -1    0.30    0.70
  39   1  -1    0.80    0.60
  39   1  -1    0.42    0.61
 -39   1   1   -0.73    0.59
 -37  -1   1    0.12    0.62
  37  -1  -1    0.65    0.77
  37  -1  -1    0.68    0.70
  37  -1  -1   -0.15    0.49
  37  -1  -1    0.77    0.67
  37   1  -1    0.06    0.55
 -37   1   1    1.39    0.69
  37   1  -1    0.37    0.79
  37   1  -1    0.41    0.65
  37   1  -1    0.71    0.67
  35  -1  -1    0.19    0.65
  35  -1  -1    0.89    0.54
  35  -1  -1    0.28    0.67
  35  -1  -1    1.14    0.65
 -35  -1   1   -0.83    0.63
  35   1  -1    0.39    0.61
  35   1  -1   -0.10    0.67
 -35   1   1    1.33    0.64
  35   1  -1    0.41    0.56
  35   1  -1   -0.09    0.63
  33  -1  -1    4.20    0.86
  33  -1  -1    4.60    0.74
  33  -1  -1    2.13    0.82
 -33  -1   1    3.93    0.83
  33  -1  -1    3.48    0.88
  33   1  -1    4.89    0.91
  33   1  -1    3.56    0.90
  33   1  -1    3.23    0.77
 -33   1   1    3.83    0.86
  33   1  -1    3.10    0.79
  31  -1  -1    0.41    0.43
 -31  -1   1    1.18    0.67
  31  -1  -1    1.67    0.69
  31  -1  -1    0.17    0.54
  31  -1  -1   -0.03    0.66
  31   1  -1    0.65    0.63
  31   1  -1    0.39    0.60
  31   1  -1    0.96    0.52
 -31   1   1    0.37    0.53
 -29  -1   1    0.36    0.54
 -29  -1   1    0.22    0.55
  29  -1  -1    0.47    0.54
  29  -1  -1    0.99    0.55
  29  -1  -1    0.69    0.45
  29  -1  -1    0.95    0.62
  29   1  -1    1.05    0.58
  29   1  -1    0.11    0.41
  29   1  -1    0.96    0.61
  29   1  -1    0.03    0.49
 -29   1   1    1.02    0.56
 -27  -1   1    4.32    0.79
  27  -1  -1    4.42    0.81
  27  -1  -1    4.38    0.75
  27  -1  -1    4.47    0.65
  27  -1  -1    4.12    0.79
 -27  -1   1    4.43    0.76
  27   1  -1    4.61    0.72
  27   1  -1    3.50    0.72
 -27   1   1    4.80    0.75
  27   1  -1    3.59    0.72
 -27   1   1    3.50    0.68
  25  -1  -1    0.82    0.55
  25  -1  -1    1.35    0.41
  25  -1  -1   -0.17    0.41
 -25  -1   1   -0.31    0.41
  25  -1  -1    0.53    0.49
 -25  -1   1    0.05    0.46
 -25   1   1    0.21    0.45
 -25   1   1    0.36    0.48
  25   1  -1    0.00    0.41
  25   1  -1    0.39    0.47
  25   1  -1    0.42    0.42
 -23  -1   1    6.91    0.87
  23  -1  -1    5.27    0.75
  23  -1  -1    5.58    0.66
  23  -1  -1    6.32    0.83
 -23  -1   1    6.86    0.84
  23  -1  -1    6.53    0.82
  23   1  -1    5.28    0.75
 -23   1   1    6.40    0.82
  23   1  -1    6.59    0.80
  23   1  -1    5.06    0.68
  23   1  -1    6.80    0.85
 -23   1   1    7.55    0.79
  21  -1  -1    2.98    0.59
 -21  -1   1    3.41    0.64
 -21  -1   1    4.21    0.66
  21  -1  -1    4.40    0.65
  21  -1  -1    3.27    0.50
  21  -1  -1    3.06    0.58
 -21   1   1    3.98    0.63
  21   1  -1    3.17    0.56
  21   1  -1    3.97    0.63
  21   1  -1    4.01    0.63
  21   1  -1    3.98    0.68
 -21   1   1    3.16    0.58
  19  -1  -1    3.96    0.59
  19  -1  -1    3.99    0.57
  19  -1  -1    4.15    0.52
 -19  -1   1    4.01    0.62
 -19  -1   1    3.62    0.59
  19   1  -1    3.67    0.55
  19   1  -1    4.66    0.63
 -19   1   1    4.04    0.60
 -19   1   1    3.67    0.53
  19   1  -1    4.55    0.57
 -17  -1   1   -0.08    0.35
  17  -1  -1    0.14    0.32
  17  -1  -1    0.42    0.26
  17  -1  -1    0.42    0.34
 -17  -1   1   -0.13    0.33
  17  -1  -1    0.14    0.31
  17   1  -1    0.11    0.32
  17   1  -1    0.25    0.33
  17   1  -1    0.15    0.28
  17   1  -1    0.75    0.36
 -17   1   1    0.35    0.36
 -17   1   1    0.58    0.35
  15  -1  -1    7.63    0.52
  15  -1  -1    6.30    0.63
  15  -1  -1    6.91    0.58
 -15  -1   1    6.95    0.64
  15  -1  -1    6.97    0.60
 -15  -1   1    6.53    0.64
  15   1  -1    7.04    0.61
  15   1  -1    7.06    0.56
  15   1  -1    6.51    0.67
  15   1  -1    7.97    0.60
 -15   1   1    7.59    0.59
 -15   1   1    7.54    0.62
  13  -1  -1    0.12    0.19
  13  -1  -1    0.27    0.24
  13  -1  -1    0.32    0.24
 -13  -1   1   -0.02    0.26
  13  -1  -1    0.40    0.26
  13  -1  -1    0.68    0.29
  13   1  -1    0.18    0.25
  13   1  -1    0.56    0.27
  13   1  -1    0.24    0.22
  13   1  -1    0.09    0.25
  13   1  -1    0.36    0.24
 -13   1   1    0.47    0.27
 -11  -1   1   16.97    0.73
 -11  -1   1   17.62    0.73
  11  -1  -1   17.36    0.70
  11  -1  -1   18.96    0.74
  11  -1  -1   17.56    0.72
  11  -1  -1   17.89    0.62
  11  -1  -1   17.57    0.68
  11   1  -1   18.33    0.69
 -11   1   1   17.02    0.68
  11   1  -1   17.99    0.73
  11   1  -1   17.29    0.73
  11   1  -1   17.83    0.72
 -11   1   1   17.71    0.72
  11   1  -1   17.83    0.69
   9  -1  -1   28.92    0.83
   9  -1  -1   30.23    0.77
  -9  -1   1   27.80    0.88
   9  -1  -1   29.10    0.87
   9  -1  -1   30.46    0.89
   9  -1  -1   30.74    0.89
  -9  -1   1   28.86    0.89
   9   1  -1   31.10    0.87
   9   1  -1   30.95    0.90
   9   1  -1   28.73    0.88
  -9   1   1   29.59    0.83
  -9   1   1   27.70    0.75
  -9   1   1   29.15    0.87
   9   1  -1   30.29    0.85
   9   1  -1   29.52    0.89
   7  -1  -1  100.46    1.96
   7  -1  -1  100.33    1.95
   7  -1  -1  104.84    2.03
  -7  -1   1  104.38    2.04
  -7  -1   1   97.32    1.96
  -7  -1   1  101.41    2.04
  -7  -1   1  102.25    2.00
  -7  -1   1  104.50    1.99
   7  -1  -1  101.18    2.01
   7  -1  -1  103.93    1.89
   7  -1  -1  102.56    2.02
   7   1  -1  101.69    1.98
  -7   1   1  100.92    1.89
   7   1  -1  103.64    2.03
   7   1  -1   99.75    1.97
  -7   1   1  100.00    2.00
   7   1  -1  100.27    2.02
   7   1  -1  104.28    2.01
  -7   1   1  102.01    1.96
   7   1  -1  101.89    2.03
  -7   1   1  101.38    2.00
  -7   1   1  100.96    1.94
   5  -1  -1   35.65    0.82
   5  -1  -1   34.73    0.80
   5  -1  -1   35.55    0.75
   5  -1  -1   35.64    0.80
  -5  -1   1   35.15    0.79
  -5  -1   1   34.98    0.82
   5  -1  -1   36.07    0.70
  -5  -1   1   34.47    0.79
  -5  -1   1   34.99    0.91
  -5  -1   1   35.48    0.80
   5  -1  -1   34.84    0.77
  -5  -1   1   33.25    0.80
   5   1  -1   34.88    0.81
  -5   1   1   35.27    0.80
   5   1  -1   34.92    0.82
   5   1  -1   35.66    0.78
  -5   1   1   35.87    0.80
  -5   1   1   35.49    0.79
   5   1  -1   34.23    0.78
  -5   1   1   34.76    0.80
   5   1  -1   35.49    0.82
   5   1  -1   34.75    0.84
  -5   1   1   35.14    0.70
   3  -1  -1   12.21    0.40
  -3  -1   1   13.38    0.38
   3  -1  -1   12.75    0.34
   3  -1  -1   13.51    0.35
  -3  -1   1   11.15    0.35
   3   1  -1   13.46    0.35
   3   1  -1   12.80    0.36
   3   1  -1   12.66    0.38
  -3   1   1   13.57    0.28
  -3   1   1   10.83    0.36
   3   1  -1   13.11    0.34
   1  -1   1   33.80    0.69
  -1  -1  -1   32.22    0.69
   1  -1   1   31.27    0.61
   1  -1   1   33.62    0.61
   1  -1   1   33.86    0.70
  -1   1  -1   33.51    0.69
   1   1   1   33.23    0.68
   1   1   1   32.68    0.69
   1   1   1   34.19    0.69
  -1   1  -1   28.88    0.65
  -3  -1  -1   10.40    0.36
  -3  -1  -1   10.08    0.36
   3  -1   1   10.60    0.36
   3  -1   1   11.60    0.42
  -3  -1  -1   10.69    0.30
   3  -1   1   10.82    0.29
  -3  -1  -1   11.53    0.41
   3  -1   1   10.55    0.38
   3  -1   1   10.95    0.34
  -3  -1  -1   10.74    0.41
  -3  -1  -1   10.98    0.37
   3   1   1   10.91    0.40
   3   1   1   10.71    0.38
   3   1   1   10.32    0.30
  -3   1  -1   10.86    0.37
  -3   1  -1   10.39    0.38
  -3   1  -1   11.18    0.38
  -3   1  -1   11.13    0.30
  -3   1  -1   10.53    0.37
   3   1   1   10.88    0.30
  -3   1  -1   10.64    0.35
  -5  -1  -1  347.71    6.08
   5  -1   1  349.42    6.07
  -5  -1  -1  358.36    6.08
  -5  -1  -1  339.59    5.96
   5  -1   1  348.42    6.07
   5  -1   1  347.95    5.99
   5  -1   1  352.33    6.04
   5  -1   1  343.60    5.93
  -5  -1  -1  352.80    6.10
   5  -1   1  351.32    6.05
   5   1   1  352.97    6.09
   5   1   1  337.97    6.02
  -5   1  -1  356.44    6.08
  -5   1  -1  348.25    6.15
   5   1   1  343.81    6.07
  -5   1  -1  348.92    6.07
   5   1   1  349.79    6.08
   5   1   1  359.32    6.10
   5   1   1  346.95    6.07
  -5   1  -1  344.12    6.03
   5   1   1  342.02    5.96
  -5   1  -1  349.17    5.94
  -5   1  -1  345.04    5.99
   7  -1   1    5.59    0.34
   7  -1   1    5.48    0.38
   7  -1   1    6.28    0.43
   7  -1   1    6.50    0.37
  -7  -1  -1    6.32    0.42
  -7  -1  -1    5.95    0.46
   7  -1   1    5.78    0.42
  -7  -1  -1    5.21    0.53
   7  -1   1    5.22    0.42
  -7   1  -1    6.14    0.41
   7   1   1    6.10    0.42
   7   1   1    5.93    0.44
   7   1   1    5.34    0.35
   7   1   1    5.76    0.44
  -7   1  -1    5.76    0.36
  -7   1  -1    5.60    0.53
   7   1   1    5.73    0.43
   9  -1   1   10.37    0.55
   9  -1   1   10.59    0.57
  -9  -1  -1    9.94    0.60
  -9  -1  -1   10.14    0.57
   9  -1   1   10.10    0.54
   9  -1   1   10.33    0.50
  -9   1  -1   10.47    0.59
   9   1   1   10.60    0.58
  -9   1  -1   10.82    0.49
   9   1   1   10.57    0.55
   9   1   1   10.14    0.58
   9   1   1   10.67    0.50
  11  -1   1    0.13    0.25
 -11  -1  -1    0.70    0.30
  11  -1   1    0.65    0.26
 -11  -1  -1    0.83    0.31
  11  -1   1    0.91    0.29
  11  -1   1    0.58    0.23
  11   1   1    0.24    0.25
 -11   1  -1    0.74    0.26
  11   1   1    0.66    0.25
  11   1   1    0.42    0.24
 -11   1  -1    0.15    0.27
  11   1   1    0.55    0.30
 -13  -1  -1   36.76    1.19
  13  -1   1   37.62    1.21
 -13  -1  -1   36.17    1.27
  13  -1   1   38.17    1.14
  13  -1   1   36.30    1.24
  13  -1   1   37.31    1.21
  13   1   1   39.41    1.17
 -13   1  -1   37.77    1.26
 -13   1  -1   37.22    1.12
  13   1   1   37.64    1.26
  13   1   1   38.31    1.21
 -15  -1  -1   22.75    1.09
  15  -1   1   23.85    1.06
  15  -1   1   23.71    0.95
 -15  -1  -1   25.38    1.04
  15  -1   1   24.45    1.04
  15  -1   1   22.69    1.01
  15   1   1   22.89    1.05
 -15   1  -1   25.19    1.10
  15   1   1   24.03    0.99
 -15   1  -1   24.13    0.94
  15   1   1   24.04    1.06
  15   1   1   24.78    1.02
  17  -1   1   28.65    1.12
  17  -1   1   30.00    1.22
 -17  -1  -1   28.98    1.18
  17  -1   1   28.23    1.25
  17  -1   1   28.74    1.21
 -17  -1  -1   29.12    1.29
  17   1   1   28.37    1.24
 -17   1  -1   29.33    1.13
 -17   1  -1   26.30    1.22
  17   1   1   29.04    1.15
  17   1   1   28.62    1.25
  17   1   1   29.78    1.20
  19  -1   1    1.14    0.45
  19  -1   1    0.92    0.47
 -19  -1  -1    1.45    0.54
  19  -1   1    0.44    0.39
  19  -1   1    1.05    0.38
 -19  -1  -1    0.59    0.44
  19   1   1    0.38    0.39
  19   1   1    0.64    0.40
 -19   1  -1    0.38    0.43
  19   1   1    0.84    0.45
 -19   1  -1    0.63    0.39
  19   1   1    0.96    0.45
  21  -1   1    2.43    0.49
  21  -1   1    2.02    0.55
 -21  -1  -1    2.08    0.58
  21  -1   1    2.50    0.57
 -21  -1  -1    1.81    0.53
  21  -1   1    1.72    0.53
  21   1   1    2.45    0.53
  21   1   1    3.00    0.62
  21   1   1    1.11    0.48
  21   1   1    2.43    0.59
 -21   1  -1    3.22    0.66
 -21   1  -1    2.23    0.52
  23  -1   1    1.63    0.52
  23  -1   1    0.94    0.52
 -23  -1  -1    1.26    0.58
  23  -1   1    0.62    0.42
 -23  -1  -1    1.19    0.53
  23  -1   1    1.29    0.52
 -23   1  -1    1.26    0.48
  23   1   1    1.26    0.52
  23   1   1    1.64    0.46
  23   1   1    0.94    0.49
 -23   1  -1    1.36    0.57
  25  -1   1    1.23    0.57
 -25  -1  -1    0.98    0.59
  25  -1   1   -0.01    0.59
 -25  -1  -1    0.62    0.53
  25  -1   1   -0.10    0.46
  25  -1   1    0.38    0.40
  25   1   1    0.25    0.42
  25   1   1    0.41    0.47
  25   1   1    0.85    0.52
 -25   1  -1   -0.08    0.42
  25   1   1    0.37    0.50
 -25   1  -1    0.41    0.51
  27  -1   1    8.31    1.02
 -27  -1  -1    9.18    1.70
  27  -1   1    8.81    1.45
  27  -1   1    9.55    1.07
  27  -1   1    8.32    1.05
 -27  -1  -1    8.14    1.03
  27   1   1    8.67    1.04
 -27   1  -1    6.90    0.94
  27   1   1    8.00    0.95
  27   1   1    9.55    1.06
  27   1   1    8.83    1.07
 -27   1  -1    8.62    0.94
  29  -1   1    5.99    0.96
  29  -1   1    5.75    0.80
  29  -1   1    4.53    0.89
  29  -1   1    5.23    0.89
 -29  -1  -1    5.08    0.88
 -29  -1  -1    4.41    0.88
  29   1   1    5.60    0.95
  29   1   1    4.71    0.82
 -29   1  -1    6.44    0.86
  29   1   1    4.62    0.88
  29   1   1    6.47    0.96
 -29   1  -1    4.19    0.81
  31  -1   1   -0.95    0.56
  31  -1   1    0.24    0.66
  31  -1   1   -0.07    0.44
 -31  -1  -1    0.09    0.54
  31  -1   1    0.25    0.60
 -31   1  -1    0.31    0.54
  31   1   1   -1.42    0.52
  31   1   1    0.10    0.50
  31   1   1   -0.36    0.53
  31   1   1   -0.11    0.60
  33  -1   1    0.66    0.57
  33  -1   1   -0.68    0.61
  33  -1   1   -0.69    0.55
  33  -1   1   -0.93    0.60
 -33  -1  -1   -0.13    0.61
  33   1   1    0.27    0.53
  33   1   1   -0.06    0.60
  33   1   1   -0.04    0.63
  33   1   1   -0.68    0.58
 -33   1  -1    0.06    0.57
  35  -1   1    1.29    0.68
 -35  -1  -1   -0.42    0.61
  35  -1   1   -0.48    0.62
  35  -1   1    1.07    0.83
  35  -1   1    1.96    0.83
  35   1   1    0.53    0.81
  35   1   1    0.31    0.53
  35   1   1   -0.37    0.63
  35   1   1    0.30    0.67
 -35   1  -1    0.58    0.61
 -37  -1  -1    1.70    0.78
  37  -1   1    0.05    0.54
  37  -1   1    0.00    0.70
  37  -1   1   -0.16    0.66
  37   1   1    1.75    0.78
  37   1   1    1.99    0.82
  37   1   1    1.32    0.67
  39  -1   1    1.22    0.76
  39  -1   1   -0.42    0.76
  39   1   1   -1.00    0.65
  39   1   1    0.64    0.72
  39   1   1    1.55    0.67
  40  -2  -1   -0.68    0.77
  40  -2  -1    1.09    0.69
 -40  -2   1    0.37    0.64
  40   2  -1   -0.64    0.69
  40   2  -1    0.07    0.57
  40   2  -1    1.02    0.74
 -38  -2   1    1.71    0.77
  38  -2  -1    0.79    0.78
  38  -2  -1   -0.27    0.77
  38  -2  -1   -0.63    0.57
  38   2  -1   -0.16    0.68
  38   2  -1   -0.01    0.63
 -38   2   1   -0.06    0.56
  38   2  -1    0.15    0.51
  38   2  -1    0.56    0.73
  36  -2  -1    0.78    0.62
  36  -2  -1    0.65    0.74
  36  -2  -1    1.06    0.51
  36  -2  -1    0.29    0.71
  36   2  -1    0.22    0.57
  36   2  -1    1.63    0.74
 -36   2   1    1.27    0.65
  36   2  -1    0.51    0.74
  36   2  -1    0.11    0.72
  34  -2  -1   -0.02    0.59
 -34  -2   1    0.94    0.72
  34  -2  -1    0.46    0.61
  34  -2  -1   -0.16    0.40
  34   2  -1   -0.12    0.62
 -34   2   1    0.70    0.57
  34   2  -1    0.77    0.72
  34   2  -1   -0.59    0.45
  34   2  -1    0.47    0.67
  32  -2  -1    3.48    0.87
 -32  -2   1    3.03    0.83
  32  -2  -1    3.41    0.86
  32  -2  -1    3.07    0.63
  32  -2  -1    2.98    0.75
  32   2  -1    3.29    0.84
  32   2  -1    3.16    0.77
  32   2  -1    2.65    0.75
  32   2  -1    3.33    0.74
 -32   2   1    3.46    0.74
  30  -2  -1    1.62    0.72
  30  -2  -1    1.64    0.71
  30  -2  -1    2.64    0.73
 -30  -2   1    2.41    0.73
 -30  -2   1    3.52    0.79
  30  -2  -1    1.73    0.57
 -30   2   1    3.74    0.76
  30   2  -1    1.58    0.68
  30   2  -1    1.62    0.58
  30   2  -1    3.86    0.82
 -30   2   1    2.57    0.72
  30   2  -1    1.67    0.67
  28  -2  -1    2.74    0.66
 -28  -2   1    3.86    0.77
  28  -2  -1    3.27    0.73
  28  -2  -1    1.25    0.65
  28  -2  -1    3.09    0.56
 -28  -2   1    2.59    0.68
  28   2  -1    1.93    0.63
  28   2  -1    1.26    0.55
  28   2  -1    1.44    0.61
 -28   2   1    2.77    0.64
  28   2  -1    1.50    0.63
 -28   2   1    3.28    0.68
 -26  -2   1    0.67    0.57
  26  -2  -1    0.23    0.48
 -26  -2   1   -0.52    0.42
  26  -2  -1    0.25    0.33
  26  -2  -1   -0.37    0.41
  26  -2  -1    0.09    0.46
 -26   2   1   -0.09    0.44
  26   2  -1   -0.26    0.43
  26   2  -1   -0.10    0.38
  26   2  -1   -0.85    0.37
  26   2  -1    0.97    0.53
 -26   2   1    0.47    0.47
  24  -2  -1    1.84    0.52
  24  -2  -1    0.80    0.54
  24  -2  -1    1.01    0.40
 -24  -2   1    2.54    0.64
 -24  -2   1    0.84    0.50
  24  -2  -1    2.37    0.60
  24   2  -1    1.05    0.52
 -24   2   1    1.39    0.49
  24   2  -1    1.27    0.52
 -24   2   1    1.29    0.49
  24   2  -1    2.22    0.59
  24   2  -1    1.49    0.50
 -22  -2   1    0.47    0.46
 -22  -2   1    0.09    0.44
  22  -2  -1    0.12    0.41
  22  -2  -1   -0.28    0.34
  22  -2  -1   -0.09    0.28
  22  -2  -1   -0.03    0.43
  22   2  -1    0.53    0.39
 -22   2   1    0.87    0.44
 -22   2   1   -0.07    0.40
  22   2  -1    0.68    0.47
  22   2  -1    0.23    0.42
  22   2  -1    0.31    0.40
  20  -2  -1    0.23    0.31
  20  -2  -1   -0.15    0.37
  20  -2  -1   -0.04    0.33
 -20  -2   1    0.00    0.42
  20  -2  -1   -0.25    0.38
 -20  -2   1    0.14    0.42
  20   2  -1    0.39    0.37
  20   2  -1    0.21    0.40
 -20   2   1   -0.38    0.36
 -20   2   1    0.15    0.36
  20   2  -1    0.23    0.40
  20   2  -1    0.27    0.36
  18  -2  -1    8.18    0.59
 -18  -2   1    6.32    0.76
  18  -2  -1    6.90    0.71
  18  -2  -1    6.29    0.71
  18  -2  -1    7.08    0.68
 -18  -2   1    7.77    0.79
  18   2  -1    6.67    0.69
  18   2  -1    6.56    0.63
  18   2  -1    6.48    0.71
  18   2  -1    6.79    0.67
 -18   2   1    6.93    0.71
 -16  -2   1   62.15    1.77
  16  -2  -1   59.03    1.72
  16  -2  -1   57.95    1.62
  16  -2  -1   61.79    1.75
 -16  -2   1   60.23    1.74
  16  -2  -1   59.80    1.51
 -16   2   1   59.35    1.71
  16   2  -1   61.85    1.77
  16   2  -1   58.35    1.73
 -16   2   1   58.36    1.59
  16   2  -1   57.98    1.68
  16   2  -1   57.12    1.61
  14  -2  -1    1.42    0.36
  14  -2  -1    1.08    0.24
 -14  -2   1    0.95    0.37
  14  -2  -1    0.88    0.33
  14  -2  -1    0.82    0.28
 -14  -2   1    0.59    0.33
  14   2  -1    0.83    0.29
  14   2  -1    0.79    0.28
 -14   2   1    1.09    0.30
 -14   2   1    0.71    0.31
  14   2  -1    0.74    0.31
  12  -2  -1    3.12    0.37
  12  -2  -1    3.51    0.32
  12  -2  -1    3.36    0.42
  12  -2  -1    3.49    0.41
 -12  -2   1    2.65    0.50
  12  -2  -1    3.14    0.41
 -12  -2   1    3.42    0.46
 -12   2   1    3.45    0.41
  12   2  -1    3.35    0.43
 -12   2   1    3.25    0.44
  12   2  -1    3.55    0.44
  12   2  -1    3.70    0.39
  12   2  -1    3.61    0.44
  12   2  -1    2.84    0.40
  10  -2  -1    0.70    0.17
 -10  -2   1    1.01    0.25
  10  -2  -1    0.69    0.24
  10  -2  -1    1.19    0.23
  10  -2  -1    1.11    0.28
  10  -2  -1    0.79    0.26
 -10  -2   1    0.65    0.30
 -10  -2   1    0.70    0.28
  10   2  -1    1.11    0.24
  10   2  -1    0.96    0.28
 -10   2   1    0.40    0.21
  10   2  -1    0.71    0.23
 -10   2   1    0.42    0.23
  10   2  -1    1.00    0.27
  10   2  -1    0.59    0.24
 -10   2   1    0.89    0.17
   8  -2  -1    7.54    0.48
   8  -2  -1    7.19    0.46
   8  -2  -1    7.59    0.48
   8  -2  -1    6.65    0.31
  -8  -2   1    8.08    0.50
  -8  -2   1    8.60    0.55
   8  -2  -1    7.87    0.39
  -8  -2   1    7.66    0.42
  -8   2   1    7.83    0.46
  -8   2   1    7.28    0.36
   8   2  -1    7.39    0.47
   8   2  -1    7.33    0.40
  -8   2   1    7.35    0.32
   8   2  -1    7.03    0.45
   8   2  -1    7.04    0.46
  -8   2   1    7.57    0.42
   8   2  -1    7.36    0.46
   6  -2  -1  118.96    2.31
  -6  -2   1  121.37    2.32
  -6  -2   1  118.92    2.26
  -6  -2   1  124.67    2.35
   6  -2  -1  120.02    2.12
   6  -2  -1  120.64    2.33
  -6  -2   1  120.35    2.40
   6  -2  -1  123.62    2.20
   6  -2  -1  117.10    2.25
   6  -2  -1  121.18    2.34
  -6   2   1  121.27    2.12
   6   2  -1  121.36    2.34
   6   2  -1  120.00    2.34
  -6   2   1  120.68    2.31
  -6   2   1  118.67    2.18
   6   2  -1  120.93    2.33
  -6   2   1  117.86    2.26
   6   2  -1  117.33    2.25
   6   2  -1  122.11    2.34
  -6   2   1  120.70    2.31
   4  -2  -1  235.15    4.06
   4  -2  -1  218.76    4.12
  -4  -2   1  226.53    4.04
  -4  -2   1  234.54    4.10
   4  -2  -1  235.58    3.91
   4  -2  -1  231.07    4.10
   4  -2  -1  233.67    3.94
   4  -2  -1  234.25    4.08
  -4  -2   1  235.13    4.09
   4  -2  -1  236.58    4.10
  -4   2   1  227.51    4.13
  -4   2   1  232.35    4.08
  -4   2   1  232.36    3.94
   4   2  -1  226.93    4.15
  -4   2   1  235.43    4.09
   4   2  -1  231.79    4.04
   4   2  -1  234.52    4.10
   4   2  -1  235.21    4.10
  -4   2   1  233.19    3.91
  -4   2   1  235.99    4.08
   4   2  -1  231.22    4.10
   4   2  -1  234.37    4.09
   2  -2  -1    3.82    0.23
   2  -2  -1    3.64    0.21
  -2  -2   1    3.60    0.23
  -2  -2   1    3.59    0.21
   2  -2  -1    3.78    0.15
   2  -2  -1    3.67    0.13
   2  -2  -1    3.73    0.21
   2  -2  -1    3.31    0.22
  -2  -2   1    3.95    0.21
  -2  -2   1    3.58    0.28
  -2  -2   1    3.54    0.20
   2   2  -1    3.18    0.20
  -2   2   1    3.40    0.16
   2   2  -1    3.75    0.21
  -2   2   1    3.80    0.13
  -2   2   1    3.58    0.20
  -2   2   1    3.38    0.20
  -2   2   1    3.82    0.21
  -2   2   1    3.76    0.22
   2   2  -1    3.31    0.21
   2   2  -1    3.78    0.24
   2   2  -1    3.63    0.20
   2   2  -1    3.65    0.22
   2   2  -1    4.19    0.23
  -2   2   1    3.79    0.14
   0  -2   1  419.84    6.86
   0  -2   1  403.11    6.81
   0  -2   1  405.77    6.79
   0  -2  -1  395.38    6.86
   0  -2   1  410.55    6.81
   0  -2  -1  397.73    6.84
   0  -2  -1  397.91    6.76
   0  -2  -1  405.82    6.76
   0  -2   1  406.48    6.85
   0   2  -1  405.39    6.84
   0   2  -1  394.14    6.85
   0   2   1  414.74    6.85
   0   2   1  402.03    6.76
   0   2   1  404.99    6.77
   0   2   1  400.88    6.85
   0   2  -1  409.27    6.81
   0   2  -1  368.15    6.83
   0   2   1  402.06    6.81
   0   2  -1  404.47    6.85
   0   2  -1  410.59    6.80
   2  -2   1   34.77    0.76
  -2  -2  -1   33.85    0.78
  -2  -2  -1   34.18    0.70
   2  -2   1   35.65    0.74
  -2  -2  -1   35.49    0.84
  -2  -2  -1   34.08    0.80
   2  -2   1   34.02    0.82
   2  -2   1   34.29    0.83
   2  -2   1   35.16    0.75
   2  -2   1   35.12    0.82
   2  -2   1   34.87    0.73
  -2  -2  -1   34.79    0.88
  -2   2  -1   35.04    0.82
  -2   2  -1   35.15    0.73
   2   2   1   34.09    0.79
   2   2   1   34.35    0.82
   2   2   1   35.20    0.82
  -2   2  -1   34.62    0.82
  -2   2  -1   36.00    0.76
   2   2   1   34.64    0.70
   2   2   1   34.33    0.82
   2   2   1   33.88    0.84
   4  -2   1    0.14    0.20
   4  -2   1    0.29    0.19
   4  -2   1   -0.16    0.13
  -4  -2  -1   -0.03    0.21
  -4  -2  -1    0.11    0.13
   4  -2   1    0.26    0.18
   4  -2   1   -0.05    0.12
   4  -2   1    0.02    0.15
   4  -2   1    0.07    0.13
  -4  -2  -1    0.13    0.17
  -4  -2  -1   -0.15    0.26
  -4   2  -1    0.39    0.18
   4   2   1   -0.03    0.18
  -4   2  -1   -0.12    0.18
   4   2   1    0.04    0.12
   4   2   1    0.20    0.18
   4   2   1    0.02    0.18
   4   2   1    0.16    0.12
  -4   2  -1   -0.02    0.14
   4   2   1    0.18    0.19
  -4   2  -1    0.05    0.14
  -4   2  -1    0.13    0.13
   6  -2   1   36.57    0.85
   6  -2   1   38.51    1.02
   6  -2   1   38.35    0.89
  -6  -2  -1   37.31    0.88
   6  -2   1   37.14    0.99
  -6  -2  -1   38.12    1.06
   6  -2   1   36.35    1.00
   6  -2   1   38.31    0.94
  -6  -2  -1   38.83    1.09
  -6  -2  -1   37.50    1.00
   6   2   1   36.64    0.86
   6   2   1   37.33    0.88
   6   2   1   38.68    1.03
  -6   2  -1   37.19    0.87
   6   2   1   37.79    1.02
   6   2   1   38.41    1.02
  -6   2  -1   37.54    1.00
   6   2   1   36.94    1.01
  -6   2  -1   36.12    0.87
  -6   2  -1   36.18    1.12
   8  -2   1   64.89    1.58
  -8  -2  -1   69.06    1.63
  -8  -2  -1   66.67    1.62
   8  -2   1   66.69    1.45
   8  -2   1   66.78    1.51
   8  -2   1   67.64    1.59
   8   2   1   67.88    1.61
   8   2   1   66.29    1.44
  -8   2  -1   66.09    1.42
  -8   2  -1   66.98    1.59
   8   2   1   67.25    1.61
   8   2   1   66.77    1.59
 -10  -2  -1    8.12    0.60
  10  -2   1    8.47    0.56
  10  -2   1    8.22    0.51
  10  -2   1    7.33    0.44
 -10  -2  -1    7.80    0.59
  10  -2   1    6.87    0.53
  10   2   1    8.07    0.55
 -10   2  -1    6.82    0.54
  10   2   1    7.57    0.45
  10   2   1    7.91    0.55
 -10   2  -1    7.51    0.44
  10   2   1    6.97    0.55
 -12  -2  -1    7.48    0.64
  12  -2   1    8.08    0.61
  12  -2   1   10.19    0.60
  12  -2   1    8.02    0.61
  12  -2   1    8.80    0.51
 -12  -2  -1    8.60    0.66
 -12   2  -1    8.47    0.63
  12   2   1    9.07    0.62
  12   2   1    8.89    0.61
 -12   2  -1    9.03    0.52
  12   2   1    6.83    0.58
  12   2   1    8.69    0.53
  14  -2   1    0.56    0.36
 -14  -2  -1    0.37    0.35
  14  -2   1    1.45    0.40
  14  -2   1    1.25    0.37
 -14  -2  -1    1.36    0.46
  14  -2   1    1.28    0.30
 -14   2  -1    0.80    0.39
  14   2   1    1.51    0.39
 -14   2  -1    0.61    0.30
  14   2   1    0.90    0.32
  14   2   1    1.42    0.39
  14   2   1    0.66    0.34
 -16  -2  -1    0.45    0.41
  16  -2   1    0.55    0.38
 -16  -2  -1    0.74    0.42
  16  -2   1    0.68    0.39
  16  -2   1    0.70    0.30
  16  -2   1    0.71    0.36
 -16   2  -1    0.79    0.41
  16   2   1    0.65    0.39
  16   2   1    0.90    0.39
  16   2   1   -0.38    0.30
 -16   2  -1    0.11    0.30
  18  -2   1    0.05    0.28
  18  -2   1    0.60    0.41
 -18  -2  -1    0.01    0.42
  18  -2   1    0.31    0.37
 -18  -2  -1    0.32    0.44
  18  -2   1    0.29    0.39
  18   2   1   -0.33    0.32
  18   2   1   -0.05    0.38
  18   2   1    0.14    0.36
  18   2   1    0.30    0.38
 -18   2  -1    0.36    0.43
 -20  -2  -1    0.85    0.51
  20  -2   1    1.37    0.51
  20  -2   1    1.21    0.46
 -20  -2  -1    0.96    0.48
  20  -2   1    1.23    0.52
  20  -2   1    0.81    0.37
  20   2   1    0.80    0.49
  20   2   1    1.34    0.45
 -20   2  -1    1.09    0.43
  20   2   1    0.65    0.42
  20   2   1    1.74    0.53
 -20   2  -1    1.12    0.50
  22  -2   1    0.70    0.35
  22  -2   1    0.09    0.46
  22  -2   1    0.38    0.43
  22  -2   1    0.41    0.45
 -22  -2  -1   -1.08    0.40
 -22  -2  -1   -0.39    0.40
  22   2   1    0.25    0.43
  22   2   1   -0.75    0.33
 -22   2  -1   -0.23    0.35
 -22   2  -1   -0.24    0.43
  22   2   1   -0.43    0.35
  22   2   1    0.08    0.41
  24  -2   1    6.45    0.94
 -24  -2  -1    7.68    0.99
 -24  -2  -1    7.31    0.90
  24  -2   1    7.53    0.74
  24  -2   1    9.15    0.97
  24   2   1    7.65    0.88
  24   2   1    7.37    0.90
 -24   2  -1    6.14    0.83
 -24   2  -1    6.33    0.79
  24   2   1    6.11    0.87
  24   2   1    8.92    1.00
  26  -2   1    0.18    0.51
 -26  -2  -1    0.63    0.60
 -26  -2  -1   -0.34    0.47
  26  -2   1   -0.03    0.47
  26  -2   1   -0.21    0.34
  26  -2   1    0.23    0.48
  26   2   1    0.06    0.47
  26   2   1   -0.01    0.49
  26   2   1    0.07    0.41
 -26   2  -1    0.27    0.45
  26   2   1    0.52    0.45
 -26   2  -1   -0.07    0.45
  28  -2   1    4.16    0.67
  28  -2   1    6.22    0.97
 -28  -2  -1    3.00    0.90
 -28  -2  -1    4.19    0.79
  28  -2   1    5.05    0.90
  28  -2   1    3.95    0.76
  28   2   1    4.29    0.83
 -28   2  -1    3.92    0.72
  28   2   1    2.82    0.74
  28   2   1    3.21    0.72
  28   2   1    4.10    0.78
  30  -2   1    1.28    0.64
  30  -2   1   -0.25    0.38
 -30  -2  -1    0.26    0.60
  30  -2   1   -0.50    0.60
  30  -2   1    0.17    0.58
 -30   2  -1    0.84    0.55
  30   2   1    0.48    0.59
  30   2   1    0.31    0.51
 -30   2  -1    0.77    0.91
  30   2   1   -0.70    0.59
  30   2   1    0.88    0.61
  32  -2   1    0.94    0.53
  32  -2   1    1.53    0.66
  32  -2   1    0.43    0.69
  32  -2   1    1.36    0.73
 -32  -2  -1   -0.24    0.56
  32   2   1    0.66    0.57
  32   2   1    1.06    0.66
  32   2   1    0.50    0.64
  32   2   1    2.03    0.78
 -32   2  -1    0.40    0.50
  34  -2   1    2.03    0.57
  34  -2   1    0.78    0.71
  34  -2   1    1.49    0.73
  34  -2   1    0.10    0.72
 -34  -2  -1   -0.38    0.59
  34   2   1    0.72    0.73
  34   2   1    2.27    0.78
  34   2   1    2.45    0.89
  34   2   1    1.26    0.68
 -34   2  -1    2.32    0.67
  36  -2   1    0.32    0.53
  36  -2   1    1.48    0.65
  36  -2   1    0.81    0.75
 -36  -2  -1    0.45    0.67
  36   2   1   -0.25    0.55
  36   2   1    0.08    0.62
  36   2   1    0.13    0.63
  38  -2   1   -0.17    0.65
 -38  -2  -1   -0.22    0.62
  38  -2   1    1.09    0.77
  38   2   1    0.43    0.71
  38   2   1    1.46    0.84
  38   2   1   -0.79    0.57
  41  -3  -1    1.25    0.63
  41  -3  -1    0.47    0.73
 -41  -3   1    0.82    1.07
  41   3  -1   -1.26    0.77
  41   3  -1   -0.22    0.73
  41   3  -1    0.36    0.66
  39  -3  -1   -0.30    0.72
 -39  -3   1   -1.00    0.59
  39  -3  -1   -0.30    0.50
  39   3  -1    0.66    0.68
  39   3  -1   -0.68    0.52
  37  -3  -1    1.75    0.88
  37  -3  -1   -0.38    0.52
 -37  -3   1   -0.26    0.66
  37  -3  -1   -0.51    0.63
  37   3  -1   -0.37    0.68
  37   3  -1    0.77    0.76
 -37   3   1    1.26    0.65
  37   3  -1    0.21    0.61
  37   3  -1    1.14    0.74
  35  -3  -1    3.29    0.85
  35  -3  -1    4.96    1.05
 -35  -3   1    2.29    0.97
  35  -3  -1    3.08    0.68
  35  -3  -1    2.70    0.87
  35   3  -1    3.19    0.78
 -35   3   1    4.77    0.87
  35   3  -1    3.94    0.93
  35   3  -1    3.59    0.81
  35   3  -1    3.48    0.95
  33  -3  -1    0.75    0.71
  33  -3  -1    0.00    0.72
 -33  -3   1    0.51    0.72
  33  -3  -1    1.15    0.45
  33  -3  -1    0.43    0.55
  33   3  -1   -0.26    0.58
 -33   3   1    0.65    0.54
  33   3  -1    0.28    0.54
  33   3  -1    0.41    0.63
  33   3  -1   -0.12    0.59
 -31  -3   1    0.34    0.64
  31  -3  -1   -0.26    0.53
  31  -3  -1    0.85    0.68
  31  -3  -1    0.51    0.54
  31   3  -1    0.48    0.52
  31   3  -1    0.31    0.54
  31   3  -1    0.68    0.64
  31   3  -1    1.45    0.65
 -31   3   1    0.35    0.54
  29  -3  -1    0.17    0.36
  29  -3  -1   -0.86    0.50
  29  -3  -1   -0.05    0.45
 -29  -3   1    0.60    0.60
 -29  -3   1   -0.40    0.57
  29  -3  -1    0.51    0.54
 -29   3   1    0.49    0.54
  29   3  -1    0.56    0.52
 -29   3   1    0.78    0.51
  29   3  -1    0.75    0.62
  29   3  -1    0.30    0.54
  29   3  -1    0.38    0.51
 -27  -3   1    1.82    0.65
  27  -3  -1    0.84    0.57
  27  -3  -1    1.67    0.60
  27  -3  -1    1.07    0.54
 -27  -3   1    0.65    0.57
  27  -3  -1    0.92    0.40
  27   3  -1    0.95    0.54
  27   3  -1    1.29    0.61
 -27   3   1    1.40    0.56
  27   3  -1    0.75    0.52
 -27   3   1    0.85    0.48
  27   3  -1    0.49    0.50
 -25  -3   1   20.38    1.30
  25  -3  -1   20.00    1.31
 -25  -3   1   18.87    1.26
  25  -3  -1   21.26    1.02
  25  -3  -1   19.52    1.16
  25  -3  -1   23.39    1.39
  25   3  -1   20.37    1.18
 -25   3   1   20.66    1.25
  25   3  -1   19.30    1.22
  25   3  -1   22.06    1.33
  25   3  -1   19.40    1.27
 -25   3   1   20.81    1.14
  23  -3  -1    5.75    0.59
 -23  -3   1    7.25    0.90
  23  -3  -1    5.75    0.73
  23  -3  -1    8.48    0.90
 -23  -3   1    6.09    0.82
  23  -3  -1    6.82    0.86
  23   3  -1    6.14    0.82
  23   3  -1    6.32    0.78
  23   3  -1    8.10    0.81
 -23   3   1    6.15    0.80
  23   3  -1    5.00    0.75
 -23   3   1    5.85    0.71
  21  -3  -1    6.44    0.59
 -21  -3   1    5.73    0.78
  21  -3  -1    6.13    0.78
 -21  -3   1    4.76    0.73
  21  -3  -1    7.07    0.83
  21  -3  -1    7.88    0.74
 -21   3   1    7.10    0.73
  21   3  -1    5.82    0.76
  21   3  -1    6.98    0.78
  21   3  -1    6.62    0.75
  21   3  -1    6.88    0.81
 -21   3   1    7.94    0.82
  19  -3  -1    1.13    0.46
  19  -3  -1    1.46    0.50
  19  -3  -1    1.65    0.34
 -19  -3   1    1.94    0.54
 -19  -3   1    1.67    0.55
  19  -3  -1    1.06    0.40
 -19   3   1    1.40    0.42
  19   3  -1    2.04    0.47
 -19   3   1    1.00    0.43
  19   3  -1    1.97    0.50
  19   3  -1    1.48    0.44
  19   3  -1    1.23    0.47
  17  -3  -1    3.05    0.55
  17  -3  -1    2.69    0.50
 -17  -3   1    2.02    0.48
  17  -3  -1    2.47    0.51
  17  -3  -1    2.53    0.35
 -17  -3   1    2.25    0.54
 -17   3   1    2.07    0.46
  17   3  -1    2.70    0.52
  17   3  -1    3.11    0.51
 -17   3   1    2.59    0.43
  17   3  -1    2.37    0.49
  17   3  -1    1.77    0.47
  15  -3  -1    5.99    0.64
  15  -3  -1    5.70    0.53
  15  -3  -1    5.69    0.42
 -15  -3   1    4.94    0.64
 -15  -3   1    4.75    0.60
  15  -3  -1    6.36    0.62
 -15   3   1    4.93    0.58
  15   3  -1    5.64    0.53
  15   3  -1    6.09    0.60
 -15   3   1    4.90    0.53
  15   3  -1    5.40    0.62
  15   3  -1    5.63    0.60
  13  -3  -1    2.42    0.40
  13  -3  -1    2.72    0.31
 -13  -3   1    2.68    0.47
  13  -3  -1    2.94    0.45
 -13  -3   1    3.15    0.47
  13  -3  -1    3.06    0.39
  13   3  -1    3.63    0.46
  13   3  -1    2.84    0.42
  13   3  -1    3.26    0.40
 -13   3   1    3.43    0.42
  13   3  -1    2.75    0.48
 -13   3   1    2.33    0.39
  11  -3  -1    8.48    0.56
  11  -3  -1    7.89    0.52
 -11  -3   1    9.19    0.52
 -11  -3   1    7.63    0.65
  11  -3  -1    7.97    0.58
  11  -3  -1    7.35    0.45
  11  -3  -1    7.92    0.39
  11   3  -1    7.93    0.56
  11   3  -1    8.23    0.56
  11   3  -1    8.60    0.58
  11   3  -1    8.10    0.57
 -11   3   1    7.99    0.49
 -11   3   1    7.85    0.61
  11   3  -1    8.04    0.48
   9  -3  -1   54.74    1.38
   9  -3  -1   55.91    1.24
   9  -3  -1   55.04    1.42
  -9  -3   1   55.35    1.49
  -9  -3   1   57.04    1.32
  -9  -3   1   55.29    1.43
   9  -3  -1   55.47    1.41
  -9   3   1   54.91    1.38
   9   3  -1   54.33    1.29
  -9   3   1   56.22    1.31
  -9   3   1   56.33    1.15
   9   3  -1   57.84    1.42
   9   3  -1   54.50    1.41
   9   3  -1   56.40    1.42
   9   3  -1   57.44    1.43
   7  -3  -1  299.64    5.07
   7  -3  -1  296.79    5.26
  -7  -3   1  303.98    5.38
  -7  -3   1  294.32    5.24
   7  -3  -1  298.44    5.37
   7  -3  -1  289.75    5.22
   7  -3  -1  301.22    5.36
  -7  -3   1  299.36    5.47
   7  -3  -1  295.51    5.34
  -7   3   1  302.62    5.35
  -7   3   1  295.04    5.26
   7   3  -1  298.82    5.36
  -7   3   1  295.11    5.14
   7   3  -1  294.87    5.37
   7   3  -1  296.91    5.36
   7   3  -1  293.80    5.35
  -5  -3   1  166.06    3.10
  -5  -3   1  165.01    3.02
   5  -3  -1  162.23    2.89
  -5  -3   1  168.38    3.12
   5  -3  -1  154.36    3.29
   5  -3  -1  164.70    3.05
   5  -3  -1  166.93    3.11
  -5  -3   1  167.10    3.22
   5  -3  -1  170.45    3.12
   5  -3  -1  167.39    2.87
   5   3  -1  164.40    3.12
  -5   3   1  163.13    2.86
   5   3  -1  162.30    3.09
  -5   3   1  166.37    3.09
  -5   3   1  167.60    3.05
  -5   3   1  173.57    3.23
   5   3  -1  163.78    3.01
   5   3  -1  163.81    3.10
   3  -3  -1    1.28    0.14
   3  -3  -1    1.17    0.15
  -3  -3   1    1.25    0.32
  -3  -3   1    1.11    0.22
  -3  -3   1    1.20    0.22
   3  -3  -1    1.17    0.24
  -3  -3   1    1.01    0.24
  -3  -3   1    1.14    0.20
   3  -3  -1    1.00    0.21
   3  -3  -1    1.12    0.23
   3  -3  -1    1.23    0.24
  -3   3   1    1.38    0.19
  -3   3   1    0.94    0.13
   3   3  -1    1.24    0.23
  -3   3   1    1.17    0.22
   3   3  -1    1.17    0.21
   3   3  -1    1.15    0.23
  -3   3   1    0.68    0.20
   3   3  -1    0.95    0.19
  -3   3   1    1.12    0.22
   3   3  -1    1.26    0.23
  -3   3   1    1.29    0.23
  -3   3   1    1.22    0.15
   3   3  -1    1.14    0.21
  -1  -3   1   24.36    0.70
   1  -3  -1   23.07    0.77
  -1  -3   1   23.85    0.71
   1  -3  -1   24.36    0.68
   1  -3  -1   23.87    0.55
   1  -3  -1   24.62    0.71
   1  -3  -1   23.26    0.59
  -1  -3   1   23.32    0.67
  -1  -3   1   24.13    0.68
  -1  -3   1   23.76    0.64
   1   3  -1   24.31    0.69
   1   3  -1   24.20    0.65
  -1   3   1   23.89    0.68
   1   3  -1   23.06    0.65
  -1   3   1   23.98    0.56
   1   3  -1   23.72    0.64
  -1   3   1   24.03    0.55
  -1   3   1   24.42    0.68
   1   3  -1   24.26    0.62
  -1   3   1   24.77    0.61
   1   3  -1   23.25    0.67
  -1   3   1   23.03    0.68
  -1   3   1   24.58    0.63
   1   3  -1   24.38    0.69
   1  -3   1    4.51    0.37
  -1  -3  -1    4.76    0.29
   1  -3   1    4.63    0.34
   1  -3   1    4.65    0.38
  -1  -3  -1    4.13    0.42
  -1  -3  -1    4.57    0.31
   1  -3   1    4.83    0.38
   1  -3   1    4.19    0.28
  -1  -3  -1    5.28    0.44
  -1  -3  -1    4.61    0.27
   1   3   1    4.60    0.33
   1   3   1    4.23    0.35
  -1   3  -1    3.87    0.29
  -1   3  -1    4.10    0.27
  -1   3  -1    4.65    0.27
  -1   3  -1    4.04    0.32
   1   3   1    4.09    0.33
   1   3   1    4.95    0.36
  -1   3  -1    4.34    0.37
  -1   3  -1    4.37    0.38
  -1   3  -1    4.14    0.34
   1   3   1    4.23    0.27
   3  -3   1   38.99    1.00
  -3  -3  -1   37.69    0.84
  -3  -3  -1   38.69    0.98
   3  -3   1   38.35    0.99
   3  -3   1   36.38    0.94
   3  -3   1   39.89    0.98
   3  -3   1   38.04    0.87
   3  -3   1   37.91    0.97
  -3  -3  -1   36.87    1.06
  -3   3  -1   38.56    0.87
   3   3   1   36.54    0.83
   3   3   1   37.59    0.97
  -3   3  -1   37.32    0.85
   3   3   1   39.14    0.99
   3   3   1   37.27    0.97
  -3   3  -1   37.54    0.86
   3   3   1   38.81    0.95
  -3   3  -1   37.93    0.98
  -5  -3  -1    7.36    0.45
   5  -3   1    7.45    0.39
  -5  -3  -1    6.62    0.51
  -5  -3  -1    7.89    0.61
   5  -3   1    7.77    0.49
   5  -3   1    8.71    0.46
   5  -3   1    7.71    0.38
   5  -3   1    7.72    0.35
   5  -3   1    7.17    0.36
  -5  -3  -1    7.07    0.35
   5  -3   1    7.86    0.48
  -5   3  -1    6.98    0.46
   5   3   1    7.41    0.34
  -5   3  -1    7.41    0.34
   5   3   1    8.17    0.47
  -5   3  -1    6.80    0.36
  -5   3  -1    8.19    0.46
  -5   3  -1    7.93    0.39
   5   3   1    7.55    0.48
   5   3   1    7.50    0.47
   5   3   1    8.32    0.48
  -7  -3  -1   15.71    0.54
  -7  -3  -1   16.45    0.80
   7  -3   1   16.41    0.54
   7  -3   1   14.95    0.57
  -7  -3  -1   15.78    0.71
   7  -3   1   14.94    0.66
   7  -3   1   15.19    0.54
   7  -3   1   15.75    0.69
   7   3   1   16.67    0.69
   7   3   1   15.82    0.67
   7   3   1   15.06    0.53
   7   3   1   15.32    0.66
  -7   3  -1   15.49    0.66
  -7   3  -1   15.96    0.55
  -9  -3  -1  111.06    2.50
   9  -3   1  113.98    2.48
  -9  -3  -1  111.44    2.26
   9  -3   1  113.96    2.26
   9  -3   1  112.41    2.46
   9  -3   1  115.05    2.35
  -9  -3  -1  117.49    2.56
   9   3   1  115.61    2.49
   9   3   1  114.85    2.50
   9   3   1  114.32    2.48
  -9   3  -1  114.21    2.47
  -9   3  -1  113.44    2.25
   9   3   1  112.80    2.26
 -11  -3  -1   14.48    0.79
  11  -3   1   14.71    0.60
  11  -3   1   13.78    0.73
  11  -3   1   14.08    0.66
 -11  -3  -1   13.76    0.81
  11  -3   1   14.25    0.74
  11   3   1   14.79    0.62
 -11   3  -1   14.51    0.61
  11   3   1   14.23    0.75
  11   3   1   14.21    0.76
  11   3   1   15.58    0.77
 -11   3  -1   14.05    0.75
 -13  -3  -1   -0.27    0.33
 -13  -3  -1   -0.40    0.30
  13  -3   1    0.02    0.25
  13  -3   1    0.47    0.23
  13  -3   1   -0.03    0.31
  13  -3   1    0.28    0.30
 -13   3  -1   -0.04    0.23
  13   3   1    0.31    0.32
 -13   3  -1    0.01    0.30
  13   3   1    0.61    0.34
  13   3   1    0.19    0.24
  13   3   1   -0.54    0.22
  15  -3   1    5.82    0.63
 -15  -3  -1    5.65    0.73
  15  -3   1    7.47    0.70
 -15  -3  -1    5.49    0.67
  15  -3   1    7.03    0.54
  15  -3   1    5.38    0.68
 -15   3  -1    6.33    0.54
 -15   3  -1    4.69    0.61
  15   3   1    5.30    0.66
  15   3   1    6.35    0.66
  15   3   1    6.51    0.56
  15   3   1    4.91    0.63
 -17  -3  -1   10.01    0.92
  17  -3   1   11.79    0.81
  17  -3   1   11.08    0.69
  17  -3   1   12.76    0.92
 -17  -3  -1   12.60    0.98
  17  -3   1   12.89    0.93
  17   3   1   12.08    0.91
  17   3   1   11.90    0.76
  17   3   1   11.34    0.87
  17   3   1   13.20    0.94
 -17   3  -1   10.37    0.71
 -17   3  -1   10.62    0.86
  19  -3   1    2.17    0.68
  19  -3   1    1.93    0.50
 -19  -3  -1    1.28    0.54
  19  -3   1    1.54    0.37
 -19  -3  -1    2.82    0.61
  19  -3   1    1.70    0.54
  19   3   1    1.94    0.51
 -19   3  -1    2.13    0.46
 -19   3  -1    1.79    0.51
  19   3   1    1.89    0.55
  19   3   1    1.08    0.43
  21  -3   1    2.61    0.62
  21  -3   1    3.03    0.50
  21  -3   1    2.46    0.54
 -21  -3  -1    2.59    0.69
  21  -3   1    2.59    0.62
 -21  -3  -1    2.77    0.64
  21   3   1    1.91    0.55
 -21   3  -1    2.50    0.60
 -21   3  -1    3.20    0.54
  21   3   1    2.62    0.56
  21   3   1    2.68    0.61
  21   3   1    3.37    0.57
  23  -3   1   11.56    0.95
  23  -3   1   12.39    0.83
  23  -3   1   10.89    1.30
  23  -3   1   10.52    1.01
 -23  -3  -1   11.82    1.03
 -23  -3  -1   11.56    1.08
  23   3   1   12.13    1.08
 -23   3  -1   10.39    0.98
  23   3   1   13.88    1.06
  23   3   1   10.46    0.92
  23   3   1   11.55    1.02
 -23   3  -1    9.85    0.83
  25  -3   1    0.48    0.54
  25  -3   1    1.39    0.58
 -25  -3  -1    2.08    0.69
  25  -3   1    0.69    0.49
  25  -3   1    1.13    0.45
 -25  -3  -1    2.29    0.74
  25   3   1    1.04    0.57
  25   3   1    1.02    0.52
  25   3   1    1.01    0.56
 -25   3  -1    2.29    0.64
  25   3   1    1.17    0.57
 -25   3  -1    1.73    0.51
  27  -3   1    3.02    0.67
 -27  -3  -1    2.11    0.71
  27  -3   1    3.48    0.79
  27  -3   1    1.60    0.48
  27  -3   1    1.66    0.69
  27   3   1    3.13    0.74
 -27   3  -1    2.00    0.54
  27   3   1    2.53    0.69
  27   3   1    3.47    0.85
  27   3   1    1.75    0.67
 -27   3  -1    3.03    0.80
  29  -3   1   -0.13    0.61
 -29  -3  -1    1.26    0.65
  29  -3   1    0.58    0.52
  29  -3   1    0.28    0.55
  29  -3   1    0.08    0.38
 -29  -3  -1   -0.42    0.53
 -29   3  -1    0.49    0.51
  29   3   1    0.04    0.55
  29   3   1    1.09    0.71
  29   3   1    0.33    0.56
 -29   3  -1    0.09    0.54
  29   3   1    0.58    0.55
 -31  -3  -1    0.56    0.70
  31  -3   1    0.85    0.73
  31  -3   1    1.35    0.62
  31  -3   1    1.45    0.48
  31  -3   1    0.92    0.62
  31   3   1    1.24    0.64
  31   3   1    1.67    1.08
  31   3   1    1.57    0.71
 -31   3  -1    2.50    0.66
  31   3   1    1.63    0.67
  33  -3   1    0.39    0.58
  33  -3   1    0.14    0.68
  33  -3   1    0.47    0.42
 -33  -3  -1    0.66    0.65
  33  -3   1    1.06    0.69
  33   3   1    0.01    0.59
  33   3   1    1.04    0.73
 -33   3  -1    0.48    0.48
  33   3   1    0.59    0.64
  33   3   1   -1.24    0.57
  35  -3   1    0.59    0.56
  35  -3   1    0.67    0.58
  35  -3   1   -1.00    0.74
 -35  -3  -1    0.98    0.71
  35  -3   1    1.22    0.75
  35   3   1    1.46    0.66
  35   3   1    0.18    1.02
  35   3   1    0.41    0.80
 -37  -3  -1   -0.07    0.65
  37  -3   1   -0.39    0.54
  37  -3   1   -0.09    0.65
  37   3   1    1.71    0.81
  37   3   1   -0.79    0.64
  37   3   1    0.54    0.63
  39  -3   1   -0.10    0.66
  39  -3   1    0.53    0.64
 -39  -3  -1    0.32    0.73
  39   3   1   -0.06    0.75
  39   3   1   -0.26    0.66
  39   3   1    0.38    0.63
  40  -4  -1    0.27    0.55
 -40  -4   1    0.12    0.72
  40  -4  -1    0.09    0.74
  40   4  -1    0.44    0.76
  40   4  -1   -0.11    0.73
  38  -4  -1   -0.33    0.72
 -38  -4   1    2.50    0.92
  38  -4  -1    1.80    0.67
  38   4  -1    0.71    0.63
  38   4  -1    0.56    0.68
  38   4  -1    0.64    0.76
 -36  -4   1   -0.96    0.66
  36  -4  -1    1.04    0.73
  36  -4  -1    0.12    0.75
  36  -4  -1   -0.38    0.55
  36   4  -1   -0.23    0.66
  36   4  -1   -0.33    0.67
  36   4  -1    0.22    0.56
 -36   4   1   -0.28    0.57
 -34  -4   1    0.90    0.81
  34  -4  -1    0.40    0.70
  34  -4  -1    1.29    0.61
  34  -4  -1    1.79    0.86
  34  -4  -1    1.17    0.43
  34   4  -1    0.34    0.70
  34   4  -1    0.88    0.63
 -34   4   1    0.66    0.62
  34   4  -1    0.74    0.66
  34   4  -1    0.67    0.66
  32  -4  -1   -0.26    0.53
  32  -4  -1   -0.01    0.64
  32  -4  -1   -0.32    0.48
 -32  -4   1    0.26    0.66
  32   4  -1    0.04    0.55
  32   4  -1    0.58    0.60
 -32   4   1    0.64    0.52
  32   4  -1    0.52    0.57
 -30  -4   1    0.96    0.70
  30  -4  -1   -0.84    0.57
  30  -4  -1    0.94    0.38
  30  -4  -1    0.55    0.51
  30   4  -1    0.00    0.52
  30   4  -1   -0.13    0.61
  30   4  -1    0.99    1.12
  30   4  -1    0.52    0.59
 -30   4   1    0.65    0.51
  28  -4  -1    8.49    1.10
  28  -4  -1    8.40    1.11
 -28  -4   1    6.31    0.96
  28  -4  -1    8.19    0.89
  28  -4  -1    7.49    0.71
 -28  -4   1    6.67    0.99
  28   4  -1    6.24    0.96
  28   4  -1    6.06    0.90
  28   4  -1    9.21    1.09
 -28   4   1    7.81    0.99
 -28   4   1    8.07    0.88
  28   4  -1    7.05    0.94
  26  -4  -1    3.04    0.49
 -26  -4   1    3.57    0.79
 -26  -4   1    3.63    0.74
  26  -4  -1    3.17    0.69
  26  -4  -1    3.19    0.76
  26  -4  -1    3.37    0.62
  26   4  -1    2.90    0.66
  26   4  -1    2.78    0.72
  26   4  -1    2.71    0.71
  26   4  -1    3.37    0.63
 -26   4   1    3.05    0.60
 -26   4   1    3.09    0.64
  24  -4  -1    0.13    0.26
 -24  -4   1    0.14    0.54
 -24  -4   1   -0.32    0.46
  24  -4  -1    0.57    0.42
  24  -4  -1    0.27    0.51
  24  -4  -1    0.04    0.42
 -24   4   1    0.27    0.39
 -24   4   1   -0.39    0.36
  24   4  -1    0.19    0.41
  24   4  -1   -0.25    0.38
  24   4  -1   -0.25    0.38
  24   4  -1    0.27    0.48
  22  -4  -1   26.69    1.19
 -22  -4   1   28.56    1.43
  22  -4  -1   29.50    1.42
  22  -4  -1   27.99    1.43
  22  -4  -1   25.52    1.01
 -22  -4   1   26.59    1.41
 -22   4   1   27.29    1.20
 -22   4   1   26.81    1.31
  22   4  -1   26.14    1.38
  22   4  -1   26.85    1.38
  22   4  -1   27.44    1.23
  22   4  -1   26.87    1.36
  20  -4  -1    3.62    0.65
  20  -4  -1    2.21    0.59
 -20  -4   1    2.04    0.61
 -20  -4   1    2.70    0.62
  20  -4  -1    3.15    0.41
  20  -4  -1    3.55    0.53
  20   4  -1    3.75    0.65
 -20   4   1    3.03    0.56
  20   4  -1    3.57    0.56
 -20   4   1    2.45    0.50
  20   4  -1    3.24    0.60
  20   4  -1    2.08    0.55
 -18  -4   1    3.46    0.61
 -18  -4   1    3.44    0.67
  18  -4  -1    4.08    0.63
  18  -4  -1    3.20    0.57
  18  -4  -1    3.65    0.44
  18  -4  -1    4.24    0.53
  18   4  -1    3.08    0.65
 -18   4   1    3.74    0.57
  18   4  -1    3.40    0.56
  18   4  -1    3.46    0.50
 -18   4   1    4.24    0.56
  18   4  -1    3.98    0.64
 -16  -4   1    0.33    0.44
  16  -4  -1    0.53    0.37
  16  -4  -1    0.40    0.23
  16  -4  -1   -0.19    0.30
  16  -4  -1    0.41    0.28
 -16  -4   1   -0.23    0.35
  16   4  -1   -0.04    0.32
  16   4  -1    0.21    0.35
  16   4  -1    0.25    0.28
 -16   4   1    0.35    0.35
 -16   4   1    0.29    0.31
  16   4  -1    0.20    0.33
  14  -4  -1    0.82    0.37
 -14  -4   1    0.46    0.30
  14  -4  -1    0.40    0.24
  14  -4  -1    0.18    0.29
 -14  -4   1   -0.11    0.33
  14  -4  -1    0.49    0.19
 -14  -4   1    1.05    0.45
 -14   4   1    0.14    0.29
 -14   4   1    0.89    0.31
  14   4  -1    0.56    0.35
  14   4  -1    0.68    0.33
  14   4  -1    0.09    0.28
  14   4  -1    0.46    0.27
  12  -4  -1   46.69    1.09
  12  -4  -1   46.43    1.25
  12  -4  -1   40.88    1.66
 -12  -4   1   45.85    1.51
  12  -4  -1   47.33    1.40
 -12  -4   1   48.86    1.28
  12  -4  -1   46.94    1.20
 -12  -4   1   44.38    1.41
 -12   4   1   48.05    1.27
  12   4  -1   45.24    1.48
  12   4  -1   47.90    1.41
 -12   4   1   47.84    1.39
  12   4  -1   47.69    1.26
  12   4  -1   46.37    1.43
  10  -4  -1   25.16    1.16
 -10  -4   1   28.97    1.04
 -10  -4   1   28.27    0.88
  10  -4  -1   29.37    0.82
  10  -4  -1   28.48    1.00
  10  -4  -1   29.47    1.01
 -10  -4   1   28.56    1.10
  10  -4  -1   29.05    0.73
  10  -4  -1   29.06    0.90
  10   4  -1   28.14    1.00
 -10   4   1   28.39    0.89
 -10   4   1   27.87    1.11
  10   4  -1   30.31    1.02
 -10   4   1   28.41    0.72
  10   4  -1   29.04    1.01
  -8  -4   1   19.18    0.90
   8  -4  -1   19.39    0.69
   8  -4  -1   18.68    0.57
   8  -4  -1   18.32    0.52
   8  -4  -1   19.41    0.78
   8  -4  -1   19.42    0.73
   8  -4  -1   18.72    0.75
  -8  -4   1   18.25    0.66
  -8  -4   1   18.35    0.82
  -8   4   1   19.20    0.69
   8   4  -1   18.27    0.75
   8   4  -1   19.21    0.76
   8   4  -1   19.85    0.76
   8   4  -1   18.30    0.74
  -8   4   1   17.73    0.55
  -8   4   1   19.37    0.52
  -8   4   1   18.20    0.73
   6  -4  -1   -0.07    0.12
   6  -4  -1    0.02    0.18
   6  -4  -1    0.00    0.21
  -6  -4   1    0.10    0.23
   6  -4  -1    0.09    0.22
   6  -4  -1    0.10    0.12
   6  -4  -1   -0.08    0.22
  -6  -4   1   -0.12    0.17
  -6  -4   1    0.11    0.32
   6   4  -1    0.03    0.20
  -6   4   1    0.02    0.12
   6   4  -1    0.12    0.20
   6   4  -1   -0.10    0.18
  -6   4   1   -0.01    0.11
  -6   4   1   -0.02    0.18
   6   4  -1    0.21    0.21
  -6   4   1   -0.03    0.10
   4  -4  -1    8.65    0.48
   4  -4  -1    8.55    0.50
   4  -4  -1    8.65    0.50
  -4  -4   1    9.14    0.46
  -4  -4   1    8.54    0.63
  -4  -4   1    8.05    0.51
   4  -4  -1    8.82    0.47
   4  -4  -1    8.72    0.32
  -4   4   1    9.06    0.48
   4   4  -1    8.02    0.49
   4   4  -1    8.80    0.46
   4   4  -1    8.55    0.48
  -4   4   1    8.95    0.35
   4   4  -1    8.81    0.49
  -4   4   1    8.66    0.33
  -4   4   1    8.15    0.31
   2  -4  -1    0.43    0.23
   2  -4  -1    0.56    0.16
   2  -4  -1    0.16    0.13
  -2  -4   1    0.27    0.21
  -2  -4   1    0.69    0.30
  -2  -4   1    0.38    0.22
   2  -4  -1    0.13    0.23
  -2  -4   1    0.16    0.23
   2  -4  -1    0.31    0.21
   2  -4  -1   -0.09    0.17
   2   4  -1    0.12    0.20
  -2   4   1    0.24    0.12
   2   4  -1    0.37    0.18
   2   4  -1    0.31    0.20
  -2   4   1    0.63    0.21
  -2   4   1    0.35    0.14
   2   4  -1    0.39    0.20
  -2   4   1    0.23    0.16
   0  -4   1   43.83    1.08
   0  -4   1   41.58    1.09
   0  -4   1   42.08    1.06
   0  -4  -1   41.43    1.06
   0  -4   1   41.41    1.06
   0  -4  -1   42.16    0.93
   0  -4  -1   41.10    0.98
   0  -4  -1   42.54    1.13
   0  -4   1   41.46    0.96
   0   4   1   40.48    0.93
   0   4   1   39.86    1.06
   0   4   1   40.99    0.92
   0   4   1   40.98    1.00
   0   4   1   41.61    1.06
   0   4  -1   42.08    0.96
   0   4  -1   43.14    1.07
   0   4  -1   41.44    0.95
   0   4  -1   41.95    1.07
   0   4  -1   42.31    1.00
   0   4   1   40.54    0.96
  -2  -4  -1    2.30    0.29
   2  -4   1    2.58    0.29
   2  -4   1    2.66    0.28
   2  -4   1    2.57    0.34
  -2  -4  -1    2.79    0.36
   2  -4   1    2.54    0.32
  -2  -4  -1    2.05    0.28
   2  -4   1    2.71    0.32
  -2  -4  -1    2.56    0.40
  -2   4  -1    2.70    0.34
  -2   4  -1    2.80    0.26
   2   4   1    2.91    0.38
  -2   4  -1    2.75    0.33
   2   4   1    2.32    0.26
  -2   4  -1    2.75    0.28
   2   4   1    2.06    0.28
  -2   4  -1    2.37    0.25
   2   4   1    2.65    0.30
  -4  -4  -1   24.92    0.81
   4  -4   1   24.52    0.83
   4  -4   1   23.71    0.84
   4  -4   1   24.95    0.73
   4  -4   1   25.19    0.69
  -4  -4  -1   25.18    0.97
  -4  -4  -1   25.08    0.87
   4  -4   1   25.04    0.68
  -4  -4  -1   24.59    0.68
  -4   4  -1   26.69    0.91
  -4   4  -1   24.61    0.68
   4   4   1   24.42    0.78
  -4   4  -1   24.62    0.67
  -4   4  -1   25.09    0.82
   4   4   1   24.98    0.67
   4   4   1   24.45    0.82
   4   4   1   24.40    0.82
  -6  -4  -1    3.23    0.30
  -6  -4  -1    3.85    0.47
   6  -4   1    2.58    0.30
   6  -4   1    2.90    0.28
   6  -4   1    3.13    0.39
   6  -4   1    2.93    0.33
  -6  -4  -1    2.78    0.48
   6  -4   1    2.80    0.36
   6   4   1    3.41    0.41
  -6   4  -1    2.27    0.33
   6   4   1    3.07    0.39
   6   4   1    2.92    0.36
   8  -4   1   32.88    1.07
   8  -4   1   32.36    0.91
   8  -4   1   32.84    1.10
  -8  -4  -1   34.03    0.91
   8  -4   1   33.83    0.88
   8  -4   1   32.29    0.93
  -8  -4  -1   32.88    1.21
  -8  -4  -1   32.27    1.11
   8   4   1   32.88    1.07
   8   4   1   32.78    0.88
  -8   4  -1   33.03    0.92
   8   4   1   34.19    1.08
  -8   4  -1   34.69    1.09
   8   4   1   33.42    1.10
  10  -4   1    0.12    0.28
  10  -4   1    0.19    0.18
  10  -4   1    0.20    0.22
 -10  -4  -1    0.50    0.23
  10  -4   1    0.19    0.25
  10  -4   1    0.22    0.21
 -10  -4  -1    0.79    0.42
 -10  -4  -1    0.59    0.36
  10   4   1    0.17    0.19
  10   4   1    0.35    0.28
  10   4   1    0.34    0.26
 -10   4  -1    0.03    0.24
  10   4   1    0.30    0.28
 -10   4  -1    0.17    0.21
 -12  -4  -1    0.56    0.36
 -12  -4  -1    0.18    0.41
  12  -4   1    0.61    0.37
  12  -4   1    1.18    0.25
  12  -4   1    0.60    0.31
  12  -4   1    0.93    0.30
  12   4   1    0.80    0.33
  12   4   1    0.70    0.26
  12   4   1    0.65    0.32
  12   4   1    0.50    0.32
 -12   4  -1    0.72    0.26
 -12   4  -1    0.78    0.34
  14  -4   1    1.57    0.31
 -14  -4  -1    0.92    0.47
  14  -4   1    1.41    0.41
  14  -4   1    1.16    0.35
 -14  -4  -1    1.76    0.50
  14  -4   1    2.12    0.49
  14   4   1    1.94    0.46
  14   4   1    2.37    0.50
 -14   4  -1    2.00    0.37
  14   4   1    1.52    0.33
 -14   4  -1    1.30    0.42
  14   4   1    1.66    0.43
  16  -4   1   14.75    0.73
 -16  -4  -1   16.48    1.06
  16  -4   1   15.13    0.97
  16  -4   1   17.11    0.87
 -16  -4  -1   14.57    1.05
  16  -4   1   15.16    0.98
  16   4   1   16.38    0.99
 -16   4  -1   17.36    0.99
 -16   4  -1   17.24    0.81
  16   4   1   15.61    0.95
  16   4   1   14.91    0.96
  16   4   1   14.15    0.78
  18  -4   1    1.30    0.53
  18  -4   1    1.36    0.43
 -18  -4  -1    1.17    0.54
 -18  -4  -1    1.74    0.62
  18   4   1    1.31    0.46
  18   4   1    1.93    0.45
  18   4   1    1.49    0.51
 -18   4  -1    1.48    0.46
  18   4   1    1.96    0.48
  20  -4   1    0.09    0.39
 -20  -4  -1    0.00    0.47
 -20  -4  -1    0.52    0.53
  20  -4   1    0.28    0.30
  20  -4   1    0.17    0.47
  20  -4   1    0.25    0.38
  20   4   1    0.27    0.35
 -20   4  -1   -0.40    0.37
  20   4   1    0.26    0.41
  20   4   1    0.46    0.44
  20   4   1   -0.20    0.37
 -20   4  -1   -0.13    0.32
  22  -4   1    2.55    0.82
  22  -4   1    2.36    0.55
 -22  -4  -1    3.03    0.70
  22  -4   1    3.55    0.67
  22  -4   1    2.24    0.46
 -22  -4  -1    3.25    0.72
 -22   4  -1    2.27    0.59
  22   4   1    2.27    0.62
  22   4   1    2.54    0.52
  22   4   1    2.32    0.63
  22   4   1    2.24    0.59
 -22   4  -1    2.18    0.50
  24  -4   1    0.49    0.42
  24  -4   1    0.50    0.35
  24  -4   1   -0.62    0.47
 -24  -4  -1    1.17    0.58
  24  -4   1    0.07    0.43
  24   4   1    0.56    0.54
  24   4   1    0.82    0.44
 -24   4  -1    0.25    0.38
  24   4   1    0.17    0.47
  24   4   1   -0.25    0.39
 -24   4  -1    0.66    0.47
  26  -4   1    5.63    0.69
  26  -4   1    6.51    0.97
 -26  -4  -1    6.56    0.96
  26  -4   1    7.08    0.90
  26  -4   1    6.09    0.94
 -26  -4  -1    6.32    1.06
  26   4   1    6.58    0.84
  26   4   1    8.39    1.04
  26   4   1    6.24    0.92
 -26   4  -1    6.19    0.89
 -26   4  -1    6.91    0.78
  26   4   1    6.37    0.98
  28  -4   1    0.21    0.37
 -28  -4  -1   -0.31    0.56
 -28  -4  -1    1.18    0.67
  28  -4   1   -0.08    0.53
  28  -4   1    0.05    0.59
  28  -4   1    0.22    0.46
  28   4   1   -0.05    0.53
  28   4   1    0.31    0.52
  28   4   1    0.86    0.64
 -28   4  -1    0.91    0.48
 -28   4  -1    0.84    0.61
  28   4   1    0.95    0.64
 -30  -4  -1    0.93    0.70
  30  -4   1   -2.10    1.01
  30  -4   1    0.13    0.69
  30  -4   1    0.11    0.54
  30  -4   1    0.59    0.41
  30   4   1   -0.19    0.61
  30   4   1    0.40    0.56
  30   4   1   -0.42    0.50
 -30   4  -1   -0.04    0.47
  32  -4   1   -0.56    0.59
  32  -4   1   -0.93    0.65
  32  -4   1    1.34    0.68
  32  -4   1    0.21    0.39
 -32  -4  -1    0.76    0.74
  32   4   1   -0.50    0.60
 -32   4  -1   -0.49    0.45
  32   4   1    0.75    0.72
  32   4   1    0.69    0.65
  32   4   1    0.56    0.58
 -34  -4  -1   -0.65    0.68
  34  -4   1   -0.33    0.69
  34  -4   1    1.80    0.73
  34  -4   1    0.52    0.46
  34  -4   1    1.53    0.61
  34  -4   1    0.91    0.77
  34   4   1    1.03    0.67
  34   4   1    1.48    0.75
  34   4   1    0.73    0.75
  34   4   1    0.21    0.72
  36  -4   1    4.46    1.03
  36  -4   1    4.18    0.86
 -36  -4  -1    3.21    0.87
  36   4   1    4.57    0.97
  36   4   1    3.91    0.89
  36   4   1    2.59    0.97
  38  -4   1   -1.26    0.83
 -38  -4  -1    0.16    0.69
  38  -4   1    0.41    0.62
  38   4   1   -0.36    0.67
  38   4   1   -0.73    0.78
 -39  -5   1   -0.30    0.66
  39  -5  -1    1.09    0.86
  39  -5  -1    0.26    0.58
  39   5  -1    1.52    0.77
  39   5  -1    1.09    0.95
  39   5  -1   -1.00    0.59
  37  -5  -1    0.32    0.53
  37  -5  -1    1.25    0.86
  37  -5  -1    0.14    0.73
 -37  -5   1   -0.18    0.68
  37   5  -1    0.88    0.66
  37   5  -1    0.44    0.59
  37   5  -1   -0.13    0.74
  37   5  -1    0.52    0.77
  35  -5  -1    0.76    0.75
  35  -5  -1   -0.74    0.49
  35  -5  -1    0.11    0.72
 -35  -5   1   -0.49    0.65
  35   5  -1   -0.68    0.64
  35   5  -1   -0.15    0.70
 -35   5   1    1.33    0.64
  35   5  -1    0.40    0.58
  35   5  -1   -0.37    0.56
  33  -5  -1    0.46    0.68
  33  -5  -1    0.75    0.56
  33  -5  -1    1.88    0.87
 -33  -5   1    1.78    0.84
  33  -5  -1    0.24    0.54
  33   5  -1    1.99    0.78
  33   5  -1    1.71    0.75
  33   5  -1    0.94    0.59
 -33   5   1    0.26    0.54
  33   5  -1    1.95    0.83
  31  -5  -1    0.89    0.39
  31  -5  -1    1.13    0.75
 -31  -5   1    0.91    0.73
  31  -5  -1    0.00    0.45
  31  -5  -1    0.10    0.47
  31  -5  -1    0.68    0.60
  31   5  -1   -0.49    0.51
 -31   5   1    0.83    0.53
  31   5  -1   -0.19    0.55
  31   5  -1    0.35    0.66
  31   5  -1    1.05    0.65
 -29  -5   1    1.53    0.73
  29  -5  -1    0.93    0.52
  29  -5  -1    1.45    0.42
  29  -5  -1    1.52    0.51
  29  -5  -1    2.18    0.67
  29  -5  -1    0.95    0.73
 -29  -5   1    1.62    0.72
  29   5  -1    1.44    0.67
  29   5  -1    0.47    0.64
 -29   5   1    1.82    0.58
 -29   5   1    2.11    0.74
  29   5  -1    0.60    0.57
  29   5  -1    2.03    0.68
  27  -5  -1   -0.16    0.57
  27  -5  -1    1.08    0.72
 -27  -5   1    0.13    0.59
  27  -5  -1   -0.14    0.28
 -27  -5   1    0.57    0.57
  27  -5  -1    0.26    0.50
 -27   5   1    0.05    0.43
  27   5  -1    0.30    0.50
  27   5  -1   -0.15    0.47
  27   5  -1    0.41    0.51
  27   5  -1    0.23    0.46
 -27   5   1    0.52    0.48
  25  -5  -1    0.10    0.53
 -25  -5   1   -0.18    0.48
  25  -5  -1    0.66    0.51
 -25  -5   1   -0.10    0.49
  25  -5  -1   -0.07    0.26
  25  -5  -1   -0.01    0.36
  25   5  -1    0.16    0.49
 -25   5   1    0.26    0.40
  25   5  -1    0.30    0.41
 -25   5   1    0.63    0.46
  25   5  -1    0.01    0.47
  25   5  -1   -0.66    0.38
 -23  -5   1    2.73    0.69
 -23  -5   1    1.17    0.60
  23  -5  -1    2.37    0.53
  23  -5  -1    2.68    0.68
  23  -5  -1    1.75    0.54
  23  -5  -1    2.58    0.40
  23   5  -1    1.43    0.64
  23   5  -1    1.88    0.52
 -23   5   1    1.33    0.52
 -23   5   1    3.40    0.59
  23   5  -1    3.42    0.67
  21  -5  -1   22.42    1.31
  21  -5  -1   22.33    1.05
 -21  -5   1   20.31    1.25
  21  -5  -1   23.85    1.27
 -21  -5   1   20.03    1.34
  21  -5  -1   22.07    0.88
  21   5  -1   22.49    1.26
 -21   5   1   21.20    1.08
  21   5  -1   22.20    1.08
  21   5  -1   22.22    1.31
 -21   5   1   20.84    1.17
  21   5  -1   21.69    1.25
  19  -5  -1   11.42    0.62
 -19  -5   1   12.37    1.09
  19  -5  -1   12.08    0.99
  19  -5  -1   11.97    0.77
  19  -5  -1   12.25    0.79
  19  -5  -1   12.21    0.95
 -19  -5   1   11.17    1.01
  19   5  -1   13.75    0.84
  19   5  -1   12.98    0.96
 -19   5   1   13.36    0.82
  19   5  -1   10.89    0.89
 -19   5   1   12.29    0.90
  19   5  -1   13.11    1.02
  17  -5  -1   16.46    1.02
  17  -5  -1   15.55    0.65
  17  -5  -1   15.52    1.16
 -17  -5   1   14.78    1.02
  17  -5  -1   13.64    0.93
  17  -5  -1   14.87    0.78
 -17  -5   1   13.57    1.08
 -17   5   1   14.39    0.97
  17   5  -1   14.01    0.80
 -17   5   1   15.27    0.93
  17   5  -1   14.65    0.99
  17   5  -1   14.01    0.95
  15  -5  -1    3.52    0.42
  15  -5  -1    3.16    0.45
 -15  -5   1    2.83    0.44
 -15  -5   1    2.46    0.52
  15  -5  -1    3.12    0.54
  15  -5  -1    4.12    0.61
  15  -5  -1    2.86    0.33
 -15  -5   1    2.92    0.65
 -15   5   1    3.05    0.46
  15   5  -1    3.70    0.47
  15   5  -1    2.67    0.49
  15   5  -1    2.74    0.53
  15   5  -1    3.74    0.57
 -15   5   1    3.57    0.55
 -13  -5   1    8.55    0.59
  13  -5  -1    7.45    0.41
 -13  -5   1    7.57    0.72
  13  -5  -1    8.68    0.69
  13  -5  -1    7.92    0.57
 -13  -5   1    7.74    0.80
  13  -5  -1    7.09    0.50
  13  -5  -1    8.34    0.71
  13   5  -1    8.15    0.66
 -13   5   1    8.84    0.60
  13   5  -1    7.05    0.53
 -13   5   1    8.72    0.66
  13   5  -1    8.94    0.70
  13   5  -1    7.53    0.69
 -11  -5   1  144.11    3.16
 -11  -5   1  140.30    3.57
  11  -5  -1  146.79    3.26
  11  -5  -1  145.77    2.72
  11  -5  -1  149.34    2.99
 -11  -5   1  147.65    2.96
  11  -5  -1  146.98    2.84
  11  -5  -1  146.24    3.14
  11   5  -1  151.86    3.97
  11   5  -1  147.51    3.16
 -11   5   1  150.59    3.00
  11   5  -1  144.82    3.19
 -11   5   1  146.39    3.12
 -11   5   1  141.57    2.79
  -9  -5   1    0.38    0.23
   9  -5  -1    0.17    0.16
  -9  -5   1   -0.21    0.37
   9  -5  -1    0.58    0.17
   9  -5  -1    0.40    0.31
  -9  -5   1    0.64    0.33
   9  -5  -1    0.37    0.25
   9  -5  -1    0.40    0.29
   9   5  -1    0.54    0.28
  -9   5   1    0.40    0.14
  -9   5   1    0.45    0.25
   9   5  -1    0.29    0.27
   9   5  -1    0.31    0.25
  -7  -5   1   98.08    2.09
   7  -5  -1   98.97    1.92
   7  -5  -1  101.16    2.14
  -7  -5   1   97.83    2.38
   7  -5  -1   99.65    2.22
   7  -5  -1  102.65    2.25
   7  -5  -1  101.66    1.91
   7  -5  -1   92.43    2.39
  -7  -5   1   98.16    2.24
  -7   5   1   99.18    1.92
   7   5  -1  102.34    2.22
   7   5  -1  102.75    2.25
  -7   5   1  101.60    2.24
  -7   5   1  101.68    1.91
  -7   5   1   99.75    1.90
   7   5  -1  101.62    2.25
   5  -5  -1    1.03    0.30
   5  -5  -1    1.11    0.25
  -5  -5   1    0.81    0.28
  -5  -5   1    0.62    0.23
   5  -5  -1    0.49    0.26
   5  -5  -1    0.28    0.23
  -5  -5   1    0.92    0.40
   5   5  -1    1.01    0.29
  -5   5   1    1.03    0.19
   5   5  -1    1.04    0.29
  -5   5   1    0.72    0.16
  -5   5   1    0.69    0.15
   5   5  -1    1.13    0.26
   5   5  -1    0.75    0.24
   3  -5  -1   40.96    1.09
   3  -5  -1   44.39    1.19
  -3  -5   1   45.06    1.30
  -3  -5   1   41.89    1.12
  -3  -5   1   46.65    1.36
   3  -5  -1   43.85    1.16
   3  -5  -1   43.48    1.17
   3  -5  -1   42.69    1.09
   3  -5  -1   45.16    1.22
  -3   5   1   42.34    0.95
  -3   5   1   45.00    1.03
  -3   5   1   43.93    1.02
   3   5  -1   43.64    1.10
   3   5  -1   46.46    1.18
   3   5  -1   44.02    1.19
   3   5  -1   47.18    1.22
   1  -5  -1   11.86    0.56
  -1  -5   1   11.64    0.66
   1  -5  -1   10.73    0.62
  -1  -5   1   12.00    0.50
   1  -5  -1   11.83    0.61
  -1  -5   1   11.47    0.56
  -1  -5   1   11.83    0.60
   1  -5  -1   11.24    0.53
  -1   5   1   11.17    0.63
  -1   5   1   11.94    0.43
  -1   5   1   12.20    0.44
  -1   5   1   12.03    0.50
   1   5  -1   12.25    0.49
   1   5  -1   12.06    0.58
   1   5  -1   12.13    0.54
   1   5  -1   11.00    0.56
   1  -5   1    2.17    0.34
  -1  -5  -1    1.99    0.29
  -1  -5  -1    1.59    0.32
   1  -5   1    2.46    0.28
  -1  -5  -1    2.02    0.31
   1  -5   1    2.88    0.38
   1  -5   1    1.89    0.33
  -1  -5  -1    1.87    0.37
  -1   5  -1    1.76    0.30
  -1   5  -1    2.45    0.29
  -1   5  -1    2.00    0.25
   1   5   1    2.27    0.29
   1   5   1    2.05    0.32
   1   5   1    2.21    0.29
   3  -5   1  199.00    3.67
   3  -5   1  196.13    3.78
  -3  -5  -1  191.16    3.79
  -3  -5  -1  190.50    3.57
   3  -5   1  196.80    3.56
   3  -5   1  196.24    3.58
   3  -5   1  192.50    3.77
  -3  -5  -1  194.51    3.90
   3   5   1  198.99    3.67
  -3   5  -1  195.33    3.58
   3   5   1  196.23    3.74
   3   5   1  197.28    3.78
  -3   5  -1  196.69    3.78
  -5  -5  -1   -0.12    0.17
   5  -5   1    0.33    0.25
   5  -5   1    0.03    0.16
  -5  -5  -1    0.14    0.26
   5  -5   1    0.23    0.23
   5  -5   1    0.38    0.27
  -5  -5  -1    0.13    0.36
   5  -5   1   -0.03    0.16
  -5   5  -1   -0.06    0.16
   5   5   1    0.08    0.20
   5   5   1    0.16    0.22
   5   5   1    0.05    0.22
  -5   5  -1    0.22    0.22
  -7  -5  -1   44.61    1.52
   7  -5   1   48.43    1.22
  -7  -5  -1   46.71    1.42
   7  -5   1   49.21    1.15
  -7  -5  -1   47.47    1.17
   7  -5   1   50.26    1.43
   7  -5   1   47.29    1.37
   7  -5   1   48.26    1.18
  -7   5  -1   46.39    1.35
   7   5   1   48.35    1.39
   7   5   1   49.65    1.39
   7   5   1   48.56    1.35
   9  -5   1    0.69    0.26
   9  -5   1    0.46    0.29
   9  -5   1    0.24    0.19
  -9  -5  -1    0.62    0.36
  -9  -5  -1    0.32    0.44
  -9  -5  -1    0.45    0.24
   9  -5   1    0.27    0.20
   9   5   1    0.33    0.29
   9   5   1    0.33    0.28
  -9   5  -1   -0.32    0.20
 -11  -5  -1   16.26    1.04
  11  -5   1   15.72    0.70
 -11  -5  -1   19.15    0.98
  11  -5   1   15.91    0.90
  11  -5   1   16.14    0.64
 -11  -5  -1   16.55    0.70
  11  -5   1   16.32    0.87
  11  -5   1   16.92    0.73
  11   5   1   16.49    0.85
  11   5   1   16.82    0.90
 -11   5  -1   16.66    0.72
  11   5   1   17.38    0.68
 -11   5  -1   15.76    0.84
  11   5   1   16.33    0.87
  13  -5   1    6.38    0.67
  13  -5   1    6.47    0.74
  13  -5   1    5.51    0.53
 -13  -5  -1    6.02    0.77
  13  -5   1    5.27    0.50
 -13  -5  -1    5.86    0.51
 -13  -5  -1    5.23    0.70
  13  -5   1    5.57    0.44
  13   5   1    5.39    0.49
 -13   5  -1    5.63    0.64
  13   5   1    6.55    0.71
  13   5   1    6.69    0.67
 -13   5  -1    6.19    0.53
  13   5   1    6.48    0.66
  15  -5   1    1.66    0.49
  15  -5   1    0.88    0.48
  15  -5   1    0.97    0.35
 -15  -5  -1    0.92    0.55
  15  -5   1    0.60    0.27
  15  -5   1    1.67    0.37
 -15  -5  -1    1.28    0.51
  15   5   1    0.90    0.41
  15   5   1    1.02    0.45
 -15   5  -1    1.06    0.35
 -15   5  -1    0.95    0.43
  15   5   1    0.87    0.42
  15   5   1    1.53    0.37
  17  -5   1    0.78    0.42
  17  -5   1    0.44    0.35
  17  -5   1    0.51    0.28
  17  -5   1    0.32    0.50
 -17  -5  -1    0.50    0.50
  17  -5   1    0.55    0.33
 -17  -5  -1    0.22    0.52
  17   5   1    0.46    0.44
 -17   5  -1    0.84    0.38
  17   5   1    0.53    0.41
 -17   5  -1    0.80    0.44
  17   5   1    1.05    0.44
  17   5   1    0.38    0.34
 -19  -5  -1   27.81    1.46
  19  -5   1   29.49    1.40
  19  -5   1   29.65    1.23
 -19  -5  -1   27.75    1.47
  19  -5   1   29.19    1.43
  19  -5   1   29.98    1.10
  19  -5   1   28.78    1.12
  19   5   1   30.13    1.41
  19   5   1   30.22    1.45
 -19   5  -1   30.82    1.17
 -19   5  -1   28.69    1.38
  19   5   1   29.16    1.18
  19   5   1   32.35    1.47
 -21  -5  -1    5.25    0.82
  21  -5   1    5.07    0.62
 -21  -5  -1    6.38    0.89
  21  -5   1    4.86    0.57
  21  -5   1    5.53    0.70
  21  -5   1    5.41    0.76
 -21   5  -1    6.91    0.72
  21   5   1    5.03    0.76
  21   5   1    4.61    0.78
 -21   5  -1    5.65    0.79
  21   5   1    6.43    1.33
  21   5   1    6.74    0.72
 -23  -5  -1    0.31    0.63
  23  -5   1    0.24    0.31
  23  -5   1   -0.34    0.48
  23  -5   1    1.20    0.56
  23  -5   1   -0.11    0.38
 -23  -5  -1   -0.08    0.51
  23  -5   1    0.37    0.36
 -23   5  -1    0.15    0.37
 -23   5  -1   -0.61    0.39
  23   5   1    0.31    0.45
  23   5   1   -0.26    0.46
  23   5   1    0.46    0.43
  23   5   1    0.44    0.42
 -25  -5  -1    0.21    0.58
  25  -5   1   -0.14    0.34
  25  -5   1    0.32    0.36
  25  -5   1    0.12    0.41
  25  -5   1   -0.94    0.49
 -25  -5  -1    0.43    0.62
  25  -5   1    0.65    0.49
  25   5   1   -0.19    0.47
 -25   5  -1    0.35    0.40
  25   5   1    0.07    0.51
  25   5   1    0.35    0.49
  25   5   1    0.56    0.41
 -25   5  -1   -0.45    0.40
  27  -5   1   -1.16    0.54
  27  -5   1   -0.13    0.49
  27  -5   1   -0.06    0.33
  27  -5   1   -0.38    0.35
 -27  -5  -1   -0.36    0.58
 -27  -5  -1    0.12    0.59
  27  -5   1   -0.50    0.37
 -27   5  -1   -0.25    0.43
  27   5   1   -0.55    0.48
 -27   5  -1    0.53    0.50
  27   5   1   -0.92    0.51
  27   5   1   -0.52    0.45
  27   5   1   -0.28    0.50
  29  -5   1    0.33    0.54
  29  -5   1    0.30    0.54
 -29  -5  -1   -0.99    0.64
  29  -5   1    0.48    0.38
  29  -5   1    0.15    0.73
  29  -5   1   -0.74    0.40
  29   5   1   -0.01    0.58
 -29   5  -1   -0.10    0.42
  29   5   1    0.18    0.59
  29   5   1   -0.62    0.45
  29   5   1   -0.57    0.63
  31  -5   1    0.98    0.74
  31  -5   1    0.28    0.51
  31  -5   1   -0.39    0.57
  31  -5   1    0.24    0.47
  31  -5   1   -0.22    0.35
 -31  -5  -1   -1.17    0.59
  31   5   1    0.53    0.64
  31   5   1   -1.25    0.47
  31   5   1    0.31    0.70
 -31   5  -1    0.43    0.49
  31   5   1   -0.65    0.57
  33  -5   1    1.92    0.85
 -33  -5  -1    0.53    0.68
  33  -5   1    0.53    0.77
  33  -5   1    1.79    0.58
  33  -5   1    1.27    0.66
  33  -5   1    0.74    0.49
 -33   5  -1    0.49    0.70
  33   5   1    0.03    0.61
  33   5   1   -0.04    0.68
  33   5   1    0.82    0.63
  33   5   1    0.95    0.66
  35  -5   1    1.97    0.68
 -35  -5  -1    1.59    0.82
  35  -5   1    0.25    0.78
  35   5   1    1.00    0.67
  35   5   1    0.69    0.73
 -37  -5  -1    0.00    0.75
  37  -5   1    0.07    0.60
  37  -5   1   -1.25    0.82
  37   5   1    0.70    0.80
  37   5   1   -1.15    0.63
  40  -6  -1    0.81    1.04
  40  -6  -1    1.80    0.99
 -40  -6   1    2.86    0.99
  40   6  -1    1.76    0.82
 -38  -6   1   -0.05    0.74
  38   6  -1   -0.21    0.72
  38   6  -1    0.45    0.69
  38   6  -1    0.06    0.62
 -36  -6   1    0.63    0.85
  36  -6  -1    0.39    0.71
  36  -6  -1    1.45    0.57
  36  -6  -1    1.34    0.82
  36   6  -1    1.20    0.73
  36   6  -1    0.89    0.83
  36   6  -1    1.06    0.75
  34  -6  -1    1.32    0.63
  34  -6  -1    1.58    0.60
  34  -6  -1    2.32    0.85
 -34  -6   1    1.94    0.89
  34  -6  -1    0.86    0.83
  34   6  -1    3.28    0.92
  34   6  -1    2.41    0.82
 -34   6   1    4.00    0.73
  34   6  -1    2.08    0.85
  34   6  -1    2.09    0.70
  32  -6  -1   -0.51    0.66
  32  -6  -1   -0.13    0.47
  32  -6  -1   -0.32    0.67
 -32  -6   1    0.62    0.78
  32  -6  -1    0.34    0.51
  32   6  -1   -0.87    0.55
  32   6  -1    0.06    0.54
  32   6  -1   -0.28    0.56
 -32   6   1   -0.17    0.47
  32   6  -1   -0.86    0.56
  30  -6  -1    3.22    0.64
  30  -6  -1    3.27    0.66
  30  -6  -1    3.16    0.94
 -30  -6   1    3.72    0.96
  30  -6  -1    3.94    0.54
  30  -6  -1    2.11    0.77
 -30   6   1    3.27    0.69
  30   6  -1    2.48    0.80
  30   6  -1    2.90    0.80
  30   6  -1    2.34    0.84
  30   6  -1    3.25    0.69
  28  -6  -1   -0.31    0.39
 -28  -6   1   -0.36    0.61
  28  -6  -1    0.40    0.66
  28  -6  -1    0.59    0.45
  28  -6  -1    1.01    0.58
  28  -6  -1   -0.03    0.29
 -28  -6   1    0.21    0.64
 -28   6   1    0.06    0.49
  28   6  -1    0.51    0.59
  28   6  -1    0.11    0.57
 -28   6   1    0.39    0.45
  28   6  -1    0.35    0.56
  26  -6  -1    0.79    0.34
  26  -6  -1    2.15    0.66
  26  -6  -1    2.44    0.78
  26  -6  -1    1.49    0.50
 -26  -6   1    1.18    0.63
  26  -6  -1    1.54    0.49
 -26  -6   1    1.10    0.67
 -26   6   1    2.01    0.53
  26   6  -1    2.10    0.56
  26   6  -1    1.48    0.61
  26   6  -1    1.38    0.63
 -26   6   1    1.86    0.60
  26   6  -1    1.44    0.66
  24  -6  -1    3.43    0.57
  24  -6  -1    3.71    0.80
 -24  -6   1    2.95    0.74
  24  -6  -1    3.45    0.45
 -24  -6   1    3.29    0.74
  24  -6  -1    3.73    0.57
  24  -6  -1    3.90    0.73
 -24   6   1    4.49    0.66
 -24   6   1    3.55    0.70
  24   6  -1    3.16    0.69
  24   6  -1    3.21    0.70
  24   6  -1    2.53    0.69
  24   6  -1    2.94    0.59
  22  -6  -1   13.43    0.88
  22  -6  -1   13.38    1.12
  22  -6  -1   13.31    0.68
  22  -6  -1   12.09    0.84
 -22  -6   1   12.93    1.13
 -22  -6   1   11.33    1.16
  22  -6  -1   11.13    1.03
 -22   6   1   13.80    0.90
 -22   6   1   11.12    0.95
  22   6  -1   13.61    1.13
  22   6  -1   12.30    1.15
  22   6  -1   14.04    0.90
  22   6  -1   13.14    1.05
  20  -6  -1   11.43    0.78
 -20  -6   1   10.22    1.01
  20  -6  -1   12.14    0.80
  20  -6  -1   13.08    1.09
  20  -6  -1   10.02    0.93
 -20  -6   1    8.57    1.08
  20  -6  -1   12.07    0.62
 -20   6   1   10.95    0.91
  20   6  -1    9.17    0.93
  20   6  -1   10.18    0.96
 -20   6   1   11.52    0.84
  20   6  -1   11.40    0.80
  20   6  -1   10.24    0.93
  18  -6  -1   11.63    0.74
  18  -6  -1   11.60    0.96
 -18  -6   1   10.85    1.00
  18  -6  -1   11.69    0.97
  18  -6  -1   12.32    0.79
  18  -6  -1   11.11    0.59
 -18  -6   1   11.26    1.10
  18   6  -1   11.90    0.77
  18   6  -1   10.95    0.97
  18   6  -1   11.71    0.93
 -18   6   1   13.21    0.82
  18   6  -1   10.89    0.94
 -18   6   1   11.49    0.89
  16  -6  -1    0.86    0.46
  16  -6  -1    0.17    0.21
 -16  -6   1    0.33    0.52
 -16  -6   1    0.46    0.46
  16  -6  -1    0.16    0.33
  16  -6  -1    0.06    0.25
 -16  -6   1    0.44    0.39
  16  -6  -1    0.32    0.46
  16   6  -1   -0.04    0.39
  16   6  -1   -0.16    0.36
 -16   6   1    0.26    0.35
 -16   6   1   -0.38    0.33
  14  -6  -1    5.13    0.65
  14  -6  -1    5.02    0.67
 -14  -6   1    4.73    0.68
 -14  -6   1    4.26    0.52
  14  -6  -1    5.36    0.39
 -14  -6   1    5.05    0.76
  14  -6  -1    4.66    0.56
  14  -6  -1    4.84    0.46
  14   6  -1    4.88    0.52
  14   6  -1    3.60    0.57
 -14   6   1    4.80    0.58
  14   6  -1    5.13    0.65
 -14   6   1    4.28    0.59
  14   6  -1    6.41    0.68
  12  -6  -1    1.35    0.36
  12  -6  -1    0.78    0.38
 -12  -6   1    0.61    0.52
  12  -6  -1    0.64    0.20
  12  -6  -1    1.11    0.26
 -12  -6   1    1.07    0.42
 -12  -6   1    0.72    0.32
  12  -6  -1    0.99    0.42
 -12   6   1    1.21    0.35
  12   6  -1    1.31    0.38
  12   6  -1    0.99    0.38
  12   6  -1    0.59    0.36
  10  -6  -1   23.71    1.02
  10  -6  -1   25.93    0.96
 -10  -6   1   25.09    1.24
  10  -6  -1   25.16    0.76
  10  -6  -1   25.48    0.71
 -10  -6   1   26.26    0.91
 -10  -6   1   24.29    1.07
  10  -6  -1   24.96    1.04
 -10   6   1   25.04    0.71
  10   6  -1   25.40    1.02
  10   6  -1   23.81    1.54
  10   6  -1   24.52    1.04
 -10   6   1   25.92    1.01
   8  -6  -1   74.11    1.56
   8  -6  -1   75.76    1.93
   8  -6  -1   76.72    1.93
   8  -6  -1   75.65    1.82
  -8  -6   1   78.23    1.97
  -8  -6   1   71.75    2.30
  -8  -6   1   74.42    1.75
   8   6  -1   75.36    1.92
  -8   6   1   76.53    1.56
   8   6  -1   77.74    1.89
   8   6  -1   76.31    1.93
  -8   6   1   76.35    1.90
  -8   6   1   74.82    1.64
   6  -6  -1   70.32    1.79
  -6  -6   1   73.29    1.99
   6  -6  -1   73.07    1.76
  -6  -6   1   73.51    1.85
   6  -6  -1   71.74    1.83
   6  -6  -1   71.54    1.48
  -6  -6   1   72.40    1.69
  -6   6   1   69.24    1.47
   6   6  -1   72.58    1.80
   6   6  -1   74.23    1.76
  -6   6   1   73.85    1.80
  -6   6   1   72.89    1.52
   6   6  -1   73.15    1.82
   4  -6  -1  188.70    3.72
   4  -6  -1  187.31    3.77
   4  -6  -1  191.29    3.42
  -4  -6   1  191.03    3.90
  -4  -6   1  190.99    3.64
  -4  -6   1  186.54    3.76
   4  -6  -1  189.79    3.71
   4   6  -1  186.93    3.71
   4   6  -1  191.06    3.77
  -4   6   1  185.93    3.40
   4   6  -1  189.28    3.64
  -4   6   1  191.66    3.75
  -4   6   1  191.21    3.49
  -4   6   1  188.47    3.41
  -2  -6   1   87.72    2.11
  -2  -6   1   87.35    2.05
   2  -6  -1   85.92    2.04
   2  -6  -1   88.80    1.96
  -2  -6   1   86.97    1.96
   2  -6  -1   86.94    2.04
   2   6  -1   87.31    1.88
   2   6  -1   87.96    1.96
  -2   6   1   87.28    1.76
  -2   6   1   87.34    1.85
   2   6  -1   90.05    2.04
  -2   6   1   87.09    2.01
   0  -6   1   15.17    0.58
   0  -6   1   15.05    0.74
   0  -6   1   14.96    0.76
   0  -6  -1   14.34    0.63
   0  -6  -1   15.01    0.79
   0  -6   1   15.28    0.71
   0   6   1   14.58    0.55
   0   6   1   15.02    0.63
   0   6  -1   14.47    0.63
   0   6  -1   14.78    0.57
   0   6   1   14.16    0.68
   0   6  -1   14.46    0.69
   2  -6   1   13.59    0.55
   2  -6   1   13.96    0.71
  -2  -6  -1   12.68    0.58
  -2  -6  -1   13.99    0.73
  -2  -6  -1   13.09    0.81
   2  -6   1   14.15    0.71
   2  -6   1   14.70    0.71
   2   6   1   13.98    0.65
  -2   6  -1   12.80    0.52
  -2   6  -1   14.09    0.69
   2   6   1   12.90    0.58
   2   6   1   13.69    0.68
  -2   6  -1   14.18    0.60
  -4  -6  -1    1.17    0.26
  -4  -6  -1    1.36    0.45
   4  -6   1    2.12    0.36
   4  -6   1    1.69    0.35
   4  -6   1    1.48    0.26
   4  -6   1    1.53    0.35
  -4  -6  -1    1.43    0.37
   4   6   1    1.18    0.31
   4   6   1    2.14    0.34
  -4   6  -1    1.22    0.30
   4   6   1    1.13    0.30
  -4   6  -1    1.94    0.28
   6  -6   1    7.00    0.61
   6  -6   1    8.28    0.62
  -6  -6  -1    6.73    0.45
  -6  -6  -1    6.84    0.79
   6  -6   1    7.74    0.44
  -6  -6  -1    7.01    0.62
   6  -6   1    7.26    0.44
   6  -6   1    6.79    0.53
  -6   6  -1    7.36    0.44
   6   6   1    7.43    0.54
   6   6   1    7.59    0.60
  -6   6  -1    7.46    0.58
   6   6   1    6.72    0.56
  -8  -6  -1    5.83    0.46
   8  -6   1    6.48    0.42
  -8  -6  -1    5.53    0.67
   8  -6   1    6.85    0.53
   8  -6   1    5.73    0.60
  -8  -6  -1    5.23    0.70
   8  -6   1    6.48    0.45
   8  -6   1    6.86    0.67
   8   6   1    6.20    0.59
   8   6   1    6.39    0.59
  -8   6  -1    6.70    0.59
   8   6   1    6.86    0.59
 -10  -6  -1   27.34    0.90
  10  -6   1   25.71    1.12
  10  -6   1   27.21    0.94
  10  -6   1   26.67    0.89
 -10  -6  -1   25.37    1.31
  10  -6   1   26.59    1.11
  10  -6   1   27.96    0.85
 -10  -6  -1   26.35    1.18
  10   6   1   26.37    1.10
  10   6   1   26.26    1.13
  10   6   1   27.64    1.12
 -10   6  -1   25.97    1.08
 -12  -6  -1    0.26    0.26
 -12  -6  -1    0.23    0.52
 -12  -6  -1    0.65    0.43
  12  -6   1    0.52    0.40
  12  -6   1    0.05    0.21
  12  -6   1    0.31    0.26
  12  -6   1    0.22    0.30
  12  -6   1    0.20    0.36
  12   6   1    0.41    0.35
  12   6   1    0.11    0.31
 -12   6  -1    0.00    0.30
  12   6   1    0.14    0.25
  12   6   1    0.52    0.38
  14  -6   1    4.68    0.55
  14  -6   1    5.18    0.47
  14  -6   1    4.62    0.52
  14  -6   1    5.45    0.72
 -14  -6  -1    6.55    0.83
  14  -6   1    4.53    0.64
 -14  -6  -1    4.80    0.54
 -14  -6  -1    5.53    0.81
  14   6   1    4.56    0.63
  14   6   1    5.36    0.52
  14   6   1    3.82    0.59
 -14   6  -1    4.90    0.65
 -14   6  -1    5.25    0.57
  14   6   1    4.91    0.68
  16  -6   1    0.24    0.25
 -16  -6  -1    0.03    0.46
 -16  -6  -1    0.46    0.58
  16  -6   1    0.01    0.32
  16  -6   1   -0.22    0.42
  16  -6   1    0.39    0.41
  16  -6   1   -0.18    0.28
  16   6   1    0.17    0.30
  16   6   1   -0.29    0.40
  16   6   1   -0.25    0.35
  16   6   1    0.53    0.43
 -16   6  -1    0.17    0.37
 -16   6  -1   -0.38    0.30
  18  -6   1    1.32    0.52
  18  -6   1    2.11    0.62
  18  -6   1    2.59    0.48
  18  -6   1    1.60    0.34
  18  -6   1    1.86    0.43
 -18  -6  -1    0.90    0.62
 -18  -6  -1    1.76    0.61
 -18   6  -1    1.99    0.53
  18   6   1    1.67    0.58
  18   6   1    2.10    0.43
  18   6   1    1.26    0.47
 -18   6  -1    1.91    0.45
  18   6   1    2.23    0.57
 -20  -6  -1    0.55    0.58
  20  -6   1   -0.06    0.41
  20  -6   1    0.10    0.34
 -20  -6  -1   -0.33    0.45
  20  -6   1    0.12    0.27
  20  -6   1   -0.73    0.28
  20   6   1   -0.26    0.56
  20   6   1   -0.04    0.40
  20   6   1    0.63    0.37
 -20   6  -1    0.13    0.34
 -20   6  -1    0.41    0.42
  20   6   1    0.33    0.48
  22  -6   1    2.38    0.71
 -22  -6  -1    2.86    0.75
  22  -6   1    1.16    0.41
  22  -6   1    2.44    0.43
  22  -6   1    2.20    0.53
  22  -6   1    2.28    0.63
 -22  -6  -1    1.09    0.67
 -22   6  -1    1.85    0.58
  22   6   1    1.57    0.47
  22   6   1    1.32    0.59
  22   6   1    2.87    0.66
  22   6   1    2.26    0.63
 -22   6  -1    1.77    0.48
  24  -6   1    2.17    0.43
  24  -6   1    1.87    0.48
 -24  -6  -1    0.87    0.67
  24  -6   1    2.57    0.73
  24  -6   1    2.48    0.56
  24  -6   1    0.80    0.52
 -24  -6  -1    0.93    0.71
  24   6   1    2.93    0.58
  24   6   1    2.00    0.67
  24   6   1    1.73    0.64
  24   6   1    2.63    0.68
 -24   6  -1    1.55    0.57
 -24   6  -1    2.23    0.52
  26  -6   1    0.24    0.64
  26  -6   1   -0.10    0.49
 -26  -6  -1    0.61    0.65
 -26  -6  -1    1.24    0.68
  26  -6   1    0.31    0.41
  26  -6   1   -0.46    0.37
  26  -6   1    0.13    0.32
  26   6   1   -0.74    0.52
 -26   6  -1   -0.58    0.38
  26   6   1    0.77    0.55
  26   6   1    0.19    0.46
 -26   6  -1   -0.03    0.47
  26   6   1    1.27    0.61
 -28  -6  -1    2.21    0.83
  28  -6   1    6.16    1.01
  28  -6   1    5.74    0.66
 -28  -6  -1    2.33    0.82
  28  -6   1    3.87    0.94
  28  -6   1    5.30    0.79
  28  -6   1    5.23    0.70
  28   6   1    5.41    1.04
 -28   6  -1    4.57    0.90
  28   6   1    4.43    0.77
  28   6   1    5.17    0.99
 -28   6  -1    5.16    0.71
  28   6   1    4.60    0.88
  30  -6   1    0.86    0.69
 -30  -6  -1    2.22    0.85
  30  -6   1    0.85    0.81
  30  -6   1    1.89    0.49
  30  -6   1    1.25    0.67
  30  -6   1    2.93    0.70
  30   6   1    3.10    0.95
  30   6   1    4.44    0.99
  30   6   1    3.04    0.73
 -30   6  -1    1.74    0.54
  30   6   1    2.49    0.82
  32  -6   1   -0.14    0.43
  32  -6   1    0.20    0.68
  32  -6   1   -0.58    0.64
 -32  -6  -1   -0.82    0.65
  32  -6   1   -0.03    0.49
  32   6   1   -0.68    0.55
  32   6   1    0.36    0.68
  32   6   1    0.10    0.59
  32   6   1    1.25    0.82
 -34  -6  -1   -0.34    0.71
  34  -6   1   -0.35    0.55
  34  -6   1   -0.35    0.66
  34   6   1    0.20    0.72
  34   6   1   -0.49    0.54
  34   6   1    0.27    0.61
  36  -6   1    0.22    0.58
 -36  -6  -1   -0.43    0.72
  36  -6   1   -0.21    0.71
  36   6   1   -0.95    0.61
  36   6   1   -0.50    0.58
  38  -6   1    1.02    0.84
  38  -6   1    2.21    0.98
 -38  -6  -1    3.01    1.18
  38   6   1    0.79    0.68
  39  -7  -1   -0.33    0.80
 -39  -7   1    1.93    1.05
  39   7  -1    1.01    0.64
 -37  -7   1   -1.40    0.61
  37  -7  -1    0.76    0.64
  37  -7  -1   -1.20    0.66
  37   7  -1   -0.09    0.82
  37   7  -1   -0.70    0.64
  35  -7  -1    1.59    0.86
  35  -7  -1    0.41    0.71
 -35  -7   1   -0.04    0.69
  35   7  -1   -0.87    0.58
  35   7  -1    2.25    0.74
  35   7  -1   -0.38    0.74
  35   7  -1    0.13    0.64
  33  -7  -1    5.04    0.81
 -33  -7   1    3.56    1.04
  33  -7  -1    4.31    1.06
  33  -7  -1    3.81    0.98
  33  -7  -1    4.65    0.78
  33   7  -1    4.09    1.03
 -33   7   1    4.31    0.77
  33   7  -1    3.73    0.94
  33   7  -1    5.52    1.04
  33   7  -1    4.25    0.82
  31  -7  -1    0.78    0.81
 -31  -7   1   -0.46    0.68
  31  -7  -1    0.14    0.47
  31  -7  -1   -0.15    0.59
  31  -7  -1   -0.18    0.45
  31   7  -1    0.48    0.67
 -31   7   1    0.74    0.54
  31   7  -1    0.03    0.50
  31   7  -1    0.73    0.69
  31   7  -1    0.69    0.75
  29  -7  -1    0.95    0.76
  29  -7  -1   -0.09    0.30
  29  -7  -1   -0.20    0.38
 -29  -7   1    0.03    0.73
  29  -7  -1   -0.60    0.56
  29   7  -1   -0.18    0.44
 -29   7   1    0.06    0.43
  29   7  -1    0.52    0.64
  29   7  -1   -0.95    0.50
  29   7  -1    0.46    0.62
 -27  -7   1   -0.36    0.66
  27  -7  -1    0.80    0.64
  27  -7  -1    1.35    0.51
  27  -7  -1    0.52    0.31
  27  -7  -1    1.33    0.47
 -27  -7   1    1.14    0.73
  27  -7  -1    0.49    0.68
  27   7  -1    0.51    0.60
 -27   7   1    0.14    0.50
  27   7  -1    2.27    0.55
 -27   7   1    1.46    0.53
  27   7  -1    1.58    0.67
  27   7  -1    0.39    0.62
 -25  -7   1    2.27    0.69
 -25  -7   1    1.08    0.71
  25  -7  -1    1.95    0.52
  25  -7  -1    1.59    0.61
  25  -7  -1    2.33    0.74
  25  -7  -1    2.82    0.56
  25  -7  -1    2.02    0.36
  25   7  -1    2.41    0.70
 -25   7   1    1.78    0.52
  25   7  -1    2.79    0.74
  25   7  -1    0.63    0.56
 -25   7   1    1.21    0.49
  25   7  -1    1.86    0.53
  23  -7  -1    2.47    0.36
  23  -7  -1    3.11    0.54
  23  -7  -1    2.05    0.61
 -23  -7   1    2.36    0.76
  23  -7  -1    2.19    0.51
 -23  -7   1    1.49    0.65
  23  -7  -1    2.43    0.72
  23   7  -1    2.40    0.53
 -23   7   1    2.36    0.57
  23   7  -1    2.19    0.62
  23   7  -1    3.09    0.69
  23   7  -1    1.19    0.55
 -23   7   1    4.21    0.65
 -21  -7   1   -0.19    1.02
  21  -7  -1    0.29    0.24
 -21  -7   1    0.88    0.57
  21  -7  -1    0.17    0.37
  21  -7  -1    0.49    0.35
  21  -7  -1    0.01    0.49
  21  -7  -1    0.72    0.50
 -21   7   1    0.43    0.39
 -21   7   1    0.41    0.43
  21   7  -1    0.62    0.52
  21   7  -1    0.33    0.42
  21   7  -1    0.02    0.35
  21   7  -1    0.25    0.45
  19  -7  -1    2.56    0.51
  19  -7  -1    1.90    0.56
  19  -7  -1    1.79    0.39
  19  -7  -1    1.06    0.56
 -19  -7   1    1.01    0.64
  19  -7  -1    1.60    0.29
 -19  -7   1    2.82    0.66
  19   7  -1    1.91    0.57
 -19   7   1    1.78    0.49
  19   7  -1    1.28    0.51
  19   7  -1    1.67    0.43
  19   7  -1    1.25    0.54
 -19   7   1    2.14    0.52
  17  -7  -1   -0.28    0.37
 -17  -7   1   -0.73    0.40
 -17  -7   1   -0.16    0.59
  17  -7  -1    0.28    0.26
  17  -7  -1    0.29    0.36
  17  -7  -1   -0.10    0.45
 -17  -7   1    0.16    0.35
  17  -7  -1   -0.01    0.21
  17   7  -1   -0.13    0.31
 -17   7   1   -0.04    0.33
  17   7  -1   -0.05    0.40
  17   7  -1    0.33    0.43
  17   7  -1   -0.40    0.33
  15  -7  -1    3.10    0.62
 -15  -7   1    2.70    0.58
  15  -7  -1    3.03    0.40
  15  -7  -1    3.66    0.52
  15  -7  -1    2.55    0.58
 -15  -7   1    2.34    0.52
 -15  -7   1    2.78    0.71
  15  -7  -1    2.74    0.32
  15   7  -1    3.44    0.61
  15   7  -1    2.87    0.70
 -15   7   1    2.67    0.52
  15   7  -1    2.87    0.58
  15   7  -1    2.73    0.53
 -13  -7   1    1.26    0.52
  13  -7  -1    1.67    0.26
  13  -7  -1    1.61    0.31
 -13  -7   1    2.19    0.68
  13  -7  -1    1.14    0.45
 -13  -7   1    1.65    0.39
  13  -7  -1    1.72    0.51
  13   7  -1    2.00    0.50
 -13   7   1    1.03    0.38
 -13   7   1    1.79    0.28
  13   7  -1    1.27    0.43
  13   7  -1    1.48    0.45
 -11  -7   1   33.73    1.52
 -11  -7   1   33.18    1.12
  11  -7  -1   33.50    1.31
  11  -7  -1   32.77    0.89
 -11  -7   1   33.88    1.36
  11  -7  -1   33.96    0.95
  11  -7  -1   35.77    1.22
  11  -7  -1   32.42    1.28
  11   7  -1   35.67    1.33
  11   7  -1   34.91    1.29
  11   7  -1   32.73    1.28
 -11   7   1   33.14    1.24
 -11   7   1   32.72    0.90
   9  -7  -1    0.34    0.36
  -9  -7   1   -0.07    0.26
   9  -7  -1    0.12    0.31
   9  -7  -1   -0.14    0.17
  -9  -7   1    0.15    0.48
   9  -7  -1   -0.14    0.28
  -9  -7   1   -0.23    0.32
  -9   7   1    0.30    0.19
   9   7  -1    0.26    0.31
   9   7  -1    0.14    0.29
  -9   7   1   -0.17    0.26
   9   7  -1   -0.04    0.31
   7  -7  -1   23.90    1.02
  -7  -7   1   21.89    1.18
   7  -7  -1   24.15    0.71
  -7  -7   1   24.47    1.06
  -7  -7   1   22.66    0.88
   7  -7  -1   24.05    0.97
   7   7  -1   24.28    0.96
   7   7  -1   23.74    1.00
  -7   7   1   25.49    0.75
   7   7  -1   22.61    0.98
  -7   7   1   23.56    0.97
  -5  -7   1    0.42    0.32
   5  -7  -1    0.14    0.18
   5  -7  -1    0.58    0.33
   5  -7  -1    0.27    0.31
  -5  -7   1    0.47    0.28
   5  -7  -1    0.67    0.36
   5   7  -1    0.34    0.29
  -5   7   1    0.62    0.22
  -5   7   1    0.57    0.29
   5   7  -1    0.55    0.27
  -5   7   1    0.79    0.20
   5   7  -1    0.66    0.30
   3  -7  -1    0.15    0.28
   3  -7  -1   -0.06    0.27
  -3  -7   1   -0.04    0.27
   3  -7  -1   -0.04    0.31
  -3  -7   1    0.08    0.26
  -3  -7   1   -0.03    0.38
   3   7  -1    0.04    0.23
  -3   7   1    0.46    0.22
  -3   7   1    0.05    0.17
   3   7  -1    0.25    0.25
  -3   7   1    0.35    0.26
   3   7  -1    0.01    0.22
   1  -7  -1    1.67    0.44
   1  -7  -1    2.16    0.41
   1  -7  -1    1.58    0.35
  -1  -7   1    2.12    0.39
  -1  -7   1    1.88    0.46
   1   7  -1    2.12    0.34
  -1   7   1    1.85    0.28
   1   7  -1    1.27    0.32
  -1   7   1    2.11    0.36
  -1   7   1    1.77    0.32
   1   7  -1    1.51    0.29
  -1  -7  -1   56.22    1.61
  -1  -7  -1   56.26    1.45
   1  -7   1   56.46    1.58
   1  -7   1   56.35    1.55
   1  -7   1   56.19    1.36
  -1  -7  -1   56.77    1.70
   1  -7   1   54.59    1.57
  -1   7  -1   56.78    1.36
   1   7   1   55.51    1.37
  -1   7  -1   56.94    1.58
   1   7   1   57.06    1.49
  -1   7  -1   56.60    1.42
   1   7   1   57.55    1.57
   3  -7   1    4.50    0.57
   3  -7   1    4.67    0.54
   3  -7   1    4.84    0.39
  -3  -7  -1    4.34    0.45
  -3  -7  -1    5.18    0.61
   3  -7   1    3.83    0.50
   3   7   1    5.14    0.45
  -3   7  -1    3.66    0.40
  -3   7  -1    5.30    0.39
   3   7   1    4.62    0.51
  -3   7  -1    3.56    0.46
   3   7   1    4.86    0.50
  -5  -7  -1    9.91    0.57
   5  -7   1   10.18    0.71
   5  -7   1   10.62    0.75
   5  -7   1   11.16    0.53
  -5  -7  -1    9.74    0.94
   5  -7   1   10.04    0.67
  -5  -7  -1    9.26    0.74
  -5   7  -1   11.12    0.69
   5   7   1   10.81    0.69
  -5   7  -1   11.11    0.55
   5   7   1    9.76    0.69
   5   7   1   11.62    0.64
   7  -7   1    3.29    0.52
  -7  -7  -1    2.32    0.34
   7  -7   1    2.28    0.45
  -7  -7  -1    1.96    0.61
   7  -7   1    2.79    0.35
   7  -7   1    2.99    0.35
  -7  -7  -1    3.47    0.53
   7  -7   1    2.77    0.45
   7   7   1    3.49    0.52
  -7   7  -1    3.48    0.50
  -7   7  -1    2.80    0.34
   7   7   1    2.47    0.46
   7   7   1    3.34    0.48
   9  -7   1    0.21    0.38
   9  -7   1    0.70    0.27
   9  -7   1    0.35    0.31
   9  -7   1    0.44    0.36
  -9  -7  -1   -0.11    0.37
   9  -7   1    0.67    0.24
  -9  -7  -1    0.38    0.27
  -9  -7  -1    0.25    0.52
  -9   7  -1    0.36    0.31
   9   7   1    0.21    0.33
   9   7   1    0.32    0.34
  -9   7  -1    0.03    0.21
   9   7   1    0.26    0.32
 -11  -7  -1   -0.44    0.37
  11  -7   1    0.48    0.44
  11  -7   1    0.97    0.28
 -11  -7  -1    0.50    0.61
  11  -7   1    0.03    0.22
  11  -7   1    0.43    0.33
  11  -7   1    0.80    0.39
 -11  -7  -1   -0.08    0.27
  11   7   1    0.57    0.37
  11   7   1   -0.16    0.32
 -11   7  -1    0.33    0.34
  11   7   1    0.68    0.39
 -13  -7  -1    2.47    0.41
  13  -7   1    2.00    0.33
 -13  -7  -1    1.30    0.53
 -13  -7  -1    1.47    0.69
  13  -7   1    2.31    0.40
  13  -7   1    2.44    0.45
  13  -7   1    2.46    0.55
  13  -7   1    2.06    0.54
  13   7   1    2.35    0.53
 -13   7  -1    2.07    0.52
  13   7   1    2.15    0.38
  13   7   1    1.75    0.48
  13   7   1    1.21    0.48
  15  -7   1    1.00    0.50
  15  -7   1    0.64    0.49
 -15  -7  -1    0.86    0.38
 -15  -7  -1    1.38    0.57
 -15  -7  -1    1.70    0.68
  15  -7   1    0.68    0.28
  15  -7   1    1.42    0.37
  15   7   1    1.48    0.37
  15   7   1    1.55    0.52
 -15   7  -1    1.13    0.44
  15   7   1    0.97    0.46
  15   7   1    1.32    0.50
  17  -7   1    0.36    0.47
  17  -7   1    0.33    0.32
 -17  -7  -1    0.66    0.63
  17  -7   1    0.68    0.29
  17  -7   1    0.06    0.34
 -17  -7  -1    0.77    0.54
  17  -7   1   -0.34    0.37
 -17   7  -1    0.84    0.43
  17   7   1    0.28    0.31
  17   7   1    0.94    0.50
  17   7   1   -0.36    0.41
  17   7   1    0.79    0.46
  19  -7   1    5.41    0.84
 -19  -7  -1    6.73    0.92
  19  -7   1    5.39    0.66
  19  -7   1    5.98    0.65
 -19  -7  -1    6.50    0.95
  19  -7   1    5.75    0.73
  19  -7   1    6.12    0.81
  19   7   1    5.71    0.81
 -19   7  -1    6.13    0.79
  19   7   1    6.49    0.85
  19   7   1    5.25    0.84
  19   7   1    5.27    0.61
  21  -7   1    7.94    0.75
  21  -7   1    5.44    0.82
  21  -7   1    7.74    0.71
  21  -7   1    7.78    0.62
 -21  -7  -1    6.54    1.01
 -21  -7  -1    6.62    0.92
  21  -7   1    6.40    0.92
  21   7   1    8.73    1.03
 -21   7  -1    7.53    0.74
 -21   7  -1    8.70    0.92
  21   7   1    8.28    0.73
  21   7   1    7.73    0.92
  21   7   1    5.65    0.84
  23  -7   1    1.81    0.50
  23  -7   1    1.07    0.65
  23  -7   1    0.32    0.55
 -23  -7  -1    1.27    0.73
  23  -7   1    1.40    0.44
  23  -7   1    1.12    0.36
  23   7   1    0.71    0.58
  23   7   1    2.00    0.63
 -23   7  -1    0.73    0.43
  23   7   1    1.73    0.46
  23   7   1    0.22    0.47
 -23   7  -1    1.52    0.57
  25  -7   1    3.48    0.85
 -25  -7  -1    3.64    0.87
 -25  -7  -1    4.17    0.90
  25  -7   1    3.18    0.56
  25  -7   1    5.47    0.60
  25  -7   1    2.83    0.71
  25  -7   1    4.35    0.77
  25   7   1    3.04    0.61
 -25   7  -1    2.87    0.58
  25   7   1    3.00    0.73
  25   7   1    3.40    0.82
 -25   7  -1    3.38    0.71
  25   7   1    2.55    0.78
  27  -7   1    0.19    0.41
 -27  -7  -1    0.54    0.77
  27  -7   1    0.25    0.58
  27  -7   1    0.35    0.44
 -27  -7  -1    0.66    0.67
  27  -7   1    0.43    0.35
  27  -7   1    0.01    0.62
  27   7   1    0.01    0.44
 -27   7  -1    1.53    0.62
  27   7   1    0.43    0.62
  27   7   1    0.77    0.68
  27   7   1    0.11    0.59
 -27   7  -1    1.31    0.48
  29  -7   1   -0.22    0.68
  29  -7   1    0.82    0.37
  29  -7   1    0.07    0.46
  29  -7   1    0.10    0.45
 -29  -7  -1    1.03    0.73
  29  -7   1    0.86    0.71
  29   7   1    0.34    0.51
  29   7   1    0.20    0.60
  29   7   1    2.02    0.77
  29   7   1    0.54    0.70
 -29   7  -1    0.45    0.58
  31  -7   1    0.35    0.73
  31  -7   1   -0.57    0.47
 -31  -7  -1    0.32    0.71
  31  -7   1   -0.39    0.49
  31  -7   1    1.17    0.75
  31   7   1    0.26    0.67
  31   7   1    0.42    0.72
  31   7   1    0.37    0.59
  31   7   1    0.23    0.71
  33  -7   1   -0.51    0.54
  33  -7   1   -0.64    0.68
 -33  -7  -1    1.52    0.83
  33  -7   1   -0.40    1.21
  33   7   1   -0.05    0.60
  33   7   1    0.22    0.65
  33   7   1    1.26    0.78
  35  -7   1   -0.39    0.69
 -35  -7  -1    0.81    0.82
  35  -7   1    1.23    0.62
  35   7   1    0.23    0.65
 -37  -7  -1    0.92    1.15
  37  -7   1    1.72    0.92
  37  -7   1    1.11    0.67
  37   7   1    0.98    0.70
  37   7   1   -0.14    0.63
 -38  -8   1    1.82    0.85
  38  -8  -1    0.41    0.82
  38   8  -1    0.04    0.77
  38   8  -1   -0.07    0.65
  36  -8  -1   -1.21    0.69
 -36  -8   1   -0.48    0.72
  36   8  -1    0.16    0.61
  34  -8  -1    0.85    0.51
  34  -8  -1    0.71    0.82
  34  -8  -1   -0.37    0.64
 -34  -8   1   -0.29    0.74
  34   8  -1   -0.76    0.57
  34   8  -1   -0.36    0.75
  34   8  -1    0.07    0.62
  34   8  -1   -0.34    0.58
  32  -8  -1    0.05    0.44
  32  -8  -1   -0.95    0.46
  32  -8  -1   -0.59    0.67
 -32  -8   1   -0.66    0.67
  32  -8  -1   -0.20    0.65
  32   8  -1    0.31    0.71
  32   8  -1    0.81    0.76
  32   8  -1    0.51    0.59
  32   8  -1   -0.63    0.62
  30  -8  -1   -0.57    0.57
  30  -8  -1   -0.21    0.36
  30  -8  -1    0.32    0.51
  30  -8  -1    0.24    0.73
  30   8  -1    0.84    0.72
  30   8  -1    0.14    0.51
  30   8  -1    1.31    0.74
  30   8  -1    0.34    0.57
  28  -8  -1   -0.16    0.56
  28  -8  -1   -0.28    0.35
  28  -8  -1   -0.39    0.65
 -28  -8   1    0.34    0.76
  28   8  -1   -0.48    0.53
  28   8  -1    0.56    0.67
  28   8  -1   -0.09    0.50
  28   8  -1   -0.20    0.46
 -26  -8   1    0.88    0.74
  26  -8  -1    1.01    0.74
  26  -8  -1    1.40    0.49
  26  -8  -1   -0.05    0.54
  26  -8  -1    0.22    0.39
 -26  -8   1   -0.31    0.63
  26   8  -1   -0.12    0.57
 -26   8   1   -0.01    0.45
  26   8  -1   -0.45    0.47
  26   8  -1    0.48    0.56
  26   8  -1   -0.07    0.41
  24  -8  -1    2.75    0.57
  24  -8  -1    2.90    0.78
 -24  -8   1    1.94    0.80
  24  -8  -1    1.98    0.46
 -24  -8   1    2.50    0.75
  24  -8  -1    2.18    0.70
  24  -8  -1    1.72    0.31
  24   8  -1    1.67    0.64
 -24   8   1    1.83    0.58
  24   8  -1    1.97    0.52
  24   8  -1    1.99    0.68
  24   8  -1    0.84    0.55
  22  -8  -1    2.33    0.69
  22  -8  -1    3.04    0.50
  22  -8  -1    3.95    0.76
 -22  -8   1    2.60    0.72
  22  -8  -1    2.50    0.37
 -22  -8   1    1.77    0.73
  22  -8  -1    3.02    0.56
  22   8  -1    2.71    0.68
  22   8  -1    4.38    0.62
  22   8  -1    3.68    0.77
 -22   8   1    2.20    0.58
  22   8  -1    2.62    0.65
 -20  -8   1    1.55    0.60
  20  -8  -1    3.57    0.69
  20  -8  -1    4.18    0.80
  20  -8  -1    2.89    0.56
 -20  -8   1    3.56    0.85
  20  -8  -1    3.85    0.42
  20  -8  -1    3.40    0.48
  20   8  -1    2.29    0.64
 -20   8   1    3.63    0.63
  20   8  -1    3.28    0.54
  20   8  -1    2.89    0.68
  20   8  -1    4.21    0.74
 -18  -8   1    0.19    0.60
  18  -8  -1    0.12    0.27
  18  -8  -1    0.12    0.41
 -18  -8   1    0.32    0.39
  18  -8  -1   -0.79    0.33
  18  -8  -1   -0.25    0.47
  18  -8  -1    0.08    0.22
 -18  -8   1   -0.08    0.48
 -18   8   1    0.49    0.24
  18   8  -1    0.21    0.45
  18   8  -1    0.61    0.44
 -18   8   1    0.43    0.37
  18   8  -1    0.87    0.38
  18   8  -1    0.41    0.45
  16  -8  -1    1.23    0.44
  16  -8  -1    0.91    0.25
 -16  -8   1    1.08    0.64
  16  -8  -1    1.53    0.33
  16  -8  -1    0.80    0.46
 -16  -8   1    0.58    0.39
 -16  -8   1    0.48    0.51
  16  -8  -1    0.38    0.49
  16   8  -1    1.02    0.48
  16   8  -1    0.94    0.47
  16   8  -1    1.31    0.39
 -16   8   1    0.99    0.25
  16   8  -1    1.14    0.44
 -16   8   1    0.90    0.42
  14  -8  -1    2.14    0.57
  14  -8  -1    2.86    0.39
 -14  -8   1    2.03    0.74
  14  -8  -1    3.04    0.56
 -14  -8   1    3.63    0.51
  14  -8  -1    2.72    0.32
 -14  -8   1    3.24    0.63
  14  -8  -1    3.62    0.64
 -14   8   1    2.96    0.38
  14   8  -1    2.73    0.56
 -14   8   1    3.14    0.55
  14   8  -1    2.45    0.57
  14   8  -1    2.87    0.58
  12  -8  -1    3.10    0.36
  12  -8  -1    2.62    0.57
  12  -8  -1    3.10    0.51
 -12  -8   1    2.55    0.47
  12  -8  -1    2.71    0.58
 -12  -8   1    2.90    0.62
 -12  -8   1    2.44    0.73
 -12   8   1    2.73    0.53
  12   8  -1    2.85    0.55
 -12   8   1    2.90    0.34
  12   8  -1    2.67    0.54
  12   8  -1    3.08    0.55
 -10  -8   1    6.25    0.59
 -10  -8   1    7.53    0.83
  10  -8  -1    7.54    0.72
  10  -8  -1    5.90    0.70
  10  -8  -1    6.09    0.77
 -10  -8   1    6.32    0.89
  10  -8  -1    6.78    0.45
  10   8  -1    7.29    0.73
 -10   8   1    6.59    0.45
 -10   8   1    6.18    0.66
  10   8  -1    7.54    0.68
  10   8  -1    6.77    0.71
   8  -8  -1   -0.13    0.35
  -8  -8   1    0.64    0.42
   8  -8  -1   -0.03    0.34
  -8  -8   1    0.21    0.54
  -8  -8   1    0.13    0.29
   8  -8  -1    0.06    0.35
   8  -8  -1    0.29    0.21
  -8   8   1    0.03    0.29
   8   8  -1   -0.30    0.30
  -8   8   1   -0.01    0.20
   8   8  -1   -0.02    0.29
   8   8  -1   -0.03    0.30
   6  -8  -1    3.60    0.64
  -6  -8   1    3.89    0.52
   6  -8  -1    4.49    0.58
  -6  -8   1    4.06    0.58
   6  -8  -1    3.93    0.55
  -6  -8   1    4.98    0.77
   6  -8  -1    5.04    0.38
  -6   8   1    5.00    0.44
  -6   8   1    3.94    0.53
   6   8  -1    4.20    0.55
   6   8  -1    4.15    0.57
   6   8  -1    3.95    0.51
  -6   8   1    4.36    0.36
  -4  -8   1    0.33    0.50
  -4  -8   1    0.97    0.35
   4  -8  -1    1.76    0.46
   4  -8  -1    0.43    0.36
   4  -8  -1    0.77    0.41
  -4  -8   1    1.27    0.43
   4   8  -1    0.92    0.31
  -4   8   1    1.34    0.30
   4   8  -1    0.88    0.34
  -4   8   1    0.74    0.33
  -4   8   1    1.46    0.26
  -2  -8   1    5.54    0.64
  -2  -8   1    4.37    0.67
   2  -8  -1    4.26    0.60
  -2  -8   1    4.97    0.57
   2  -8  -1    5.56    0.58
   2  -8  -1    4.93    0.62
   2   8  -1    4.77    0.55
  -2   8   1    4.94    0.55
  -2   8   1    5.16    0.42
  -2   8   1    5.46    0.49
   2   8  -1    4.94    0.47
   2   8  -1    5.33    0.54
   0  -8  -1   10.76    0.69
   0  -8   1   10.39    0.75
   0  -8   1   10.52    0.72
   0  -8  -1    9.07    0.74
   0  -8  -1    9.91    0.88
   0   8   1    9.37    0.54
   0   8   1   10.04    0.64
   0   8  -1    9.59    0.68
   0   8   1   10.23    0.69
   0   8  -1   10.09    0.56
   0   8  -1   10.16    0.63
   2  -8   1   13.96    0.90
   2  -8   1   14.42    0.86
   2  -8   1   15.46    0.67
  -2  -8  -1   14.61    1.04
   2  -8   1   14.76    0.86
  -2  -8  -1   15.60    0.91
  -2  -8  -1   15.91    0.76
   2   8   1   14.89    0.69
  -2   8  -1   13.55    0.63
   2   8   1   15.93    0.80
   2   8   1   14.36    0.82
  -2   8  -1   15.60    0.83
  -2   8  -1   15.26    0.72
   4  -8   1    0.01    0.35
   4  -8   1   -0.36    0.35
   4  -8   1   -0.33    0.31
   4  -8   1    0.25    0.23
  -4  -8  -1   -0.91    0.45
  -4  -8  -1   -0.19    0.27
  -4  -8  -1   -0.13    0.36
   4   8   1    0.14    0.26
  -4   8  -1   -0.15    0.20
  -4   8  -1   -0.19    0.26
   4   8   1    0.00    0.31
  -4   8  -1    0.08    0.25
   4   8   1    0.43    0.32
  -6  -8  -1    0.18    0.57
   6  -8   1    0.38    0.37
   6  -8   1    0.37    0.36
   6  -8   1   -0.06    0.36
  -6  -8  -1   -0.11    0.25
  -6  -8  -1    0.08    0.39
   6  -8   1    0.11    0.23
  -6   8  -1    0.18    0.31
  -6   8  -1   -0.12    0.23
   6   8   1   -0.03    0.30
   6   8   1   -0.47    0.25
   8  -8   1    4.14    0.43
   8  -8   1    3.88    0.63
  -8  -8  -1    2.71    0.72
  -8  -8  -1    3.76    0.46
  -8  -8  -1    3.24    0.60
   8  -8   1    3.29    0.56
   8  -8   1    3.93    0.54
   8   8   1    3.44    0.53
  -8   8  -1    3.40    0.55
   8   8   1    3.19    0.52
  -8   8  -1    3.66    0.44
   8   8   1    4.20    0.59
  10  -8   1    1.65    0.45
 -10  -8  -1    2.17    0.41
  10  -8   1    2.74    0.39
  10  -8   1    2.67    0.37
  10  -8   1    2.45    0.57
 -10  -8  -1    1.47    0.67
 -10  -8  -1    3.00    0.65
  10  -8   1    3.09    0.59
  10   8   1    2.70    0.51
 -10   8  -1    3.39    0.57
 -10   8  -1    2.23    0.35
  10   8   1    1.91    0.51
  10   8   1    2.92    0.53
  12  -8   1    2.87    0.38
  12  -8   1    2.71    0.64
 -12  -8  -1    2.69    0.45
  12  -8   1    3.37    0.63
 -12  -8  -1    1.70    0.75
  12  -8   1    2.81    0.41
 -12  -8  -1    3.23    0.68
  12  -8   1    2.96    0.58
  12   8   1    2.90    0.57
 -12   8  -1    2.35    0.51
 -12   8  -1    3.12    0.40
  12   8   1    2.67    0.59
  12   8   1    2.98    0.56
  14  -8   1    3.38    0.41
  14  -8   1    1.61    0.44
 -14  -8  -1    2.65    0.80
 -14  -8  -1    2.89    0.47
 -14  -8  -1    4.54    0.77
  14  -8   1    1.48    0.58
  14   8   1    2.66    0.58
  14   8   1    2.14    0.42
  14   8   1    2.51    0.59
 -14   8  -1    3.76    0.59
  14   8   1    3.02    0.61
 -16  -8  -1    2.20    0.75
  16  -8   1    2.78    0.60
 -16  -8  -1    3.45    0.71
  16  -8   1    2.59    0.50
  16  -8   1    2.50    0.43
  16  -8   1    2.56    0.38
  16  -8   1    1.41    0.56
 -16  -8  -1    2.41    0.47
  16   8   1    2.92    0.63
  16   8   1    2.72    0.60
  16   8   1    3.04    0.46
  16   8   1    2.54    0.60
 -16   8  -1    3.08    0.59
  18  -8   1    0.33    0.35
 -18  -8  -1   -0.51    0.43
  18  -8   1    0.00    0.47
  18  -8   1    0.24    0.32
  18  -8   1    0.20    0.43
  18  -8   1    0.40    0.28
 -18  -8  -1   -0.48    0.65
  18   8   1   -0.09    0.43
  18   8   1    0.15    0.30
  18   8   1    0.30    0.43
 -18   8  -1    0.32    0.40
  18   8   1    0.67    0.53
  20  -8   1    2.68    0.53
 -20  -8  -1    2.22    0.73
  20  -8   1    1.32    0.61
  20  -8   1    2.31    0.49
  20  -8   1    3.22    0.76
 -20  -8  -1    1.89    0.78
  20  -8   1    1.86    0.45
  20   8   1    3.19    0.72
 -20   8  -1    1.83    0.56
  20   8   1    1.21    0.60
  20   8   1    1.64    0.44
  20   8   1    2.15    0.63
  22  -8   1    0.40    0.37
  22  -8   1   -0.61    0.46
 -22  -8  -1    0.23    0.68
  22  -8   1   -0.32    0.52
  22  -8   1    0.47    0.30
 -22  -8  -1    0.39    0.58
  22  -8   1    0.79    0.40
  22   8   1    0.14    0.49
  22   8   1   -0.25    0.48
  22   8   1    0.43    0.37
  22   8   1    0.03    0.46
 -24  -8  -1    1.25    0.67
 -24  -8  -1   -0.63    0.63
  24  -8   1    0.07    0.63
  24  -8   1   -0.25    0.34
  24  -8   1   -0.25    0.27
  24  -8   1   -0.96    0.33
  24  -8   1   -0.18    0.53
  24   8   1   -0.05    0.39
  24   8   1   -0.65    0.43
 -24   8  -1    0.51    0.49
  24   8   1   -0.13    0.48
  24   8   1   -0.46    0.51
  26  -8   1    2.71    0.45
  26  -8   1    1.88    0.84
 -26  -8  -1    5.14    1.01
  26  -8   1    3.38    0.67
  26  -8   1    2.34    0.79
  26  -8   1    2.35    0.58
 -26  -8  -1    2.80    0.92
  26   8   1    2.36    0.76
  26   8   1    2.86    0.60
 -26   8  -1    2.27    0.72
  26   8   1    2.16    0.81
  26   8   1    1.58    0.75
  28  -8   1    0.79    0.49
  28  -8   1    2.37    0.78
  28  -8   1   -0.78    0.42
  28  -8   1   -0.33    0.69
 -28  -8  -1    0.31    0.75
  28   8   1    0.26    0.47
  28   8   1    0.19    0.61
  28   8   1   -0.65    0.57
  28   8   1   -0.34    0.60
 -30  -8  -1    0.20    0.76
  30  -8   1   -0.13    0.70
  30  -8   1    0.84    0.73
  30  -8   1    1.08    0.65
  30  -8   1    0.65    0.48
  30   8   1    0.02    0.71
  30   8   1    0.57    0.65
  30   8   1   -0.73    0.66
  30   8   1    0.40    0.54
  32  -8   1    2.19    1.02
 -32  -8  -1    0.03    0.77
  32  -8   1    1.67    0.62
  32  -8   1    1.80    0.87
  32   8   1    1.92    0.83
  32   8   1    0.39    0.68
 -34  -8  -1    0.11    0.78
  34  -8   1    1.33    0.63
  34  -8   1    0.00    0.76
  34   8   1   -1.67    0.73
  34   8   1   -0.22    0.67
  36  -8   1   -0.37    0.80
 -36  -8  -1    1.24    1.17
  36   8   1   -0.66    0.69
  36   8   1    1.28    0.73
  37  -9  -1    0.23    0.82
 -37  -9   1    1.60    0.90
  37   9  -1   -0.72    0.62
  37   9  -1   -1.19    0.67
 -35  -9   1   -1.60    0.64
  35  -9  -1    0.11    0.85
  35   9  -1   -0.01    0.61
  35   9  -1    1.36    1.21
 -33  -9   1   -0.86    0.75
  33  -9  -1    0.64    0.56
  33  -9  -1    0.30    0.80
  33  -9  -1    0.80    0.77
  33   9  -1   -0.24    0.57
  33   9  -1    0.07    0.63
  33   9  -1   -0.29    0.72
  33   9  -1   -0.99    0.65
  31  -9  -1    4.46    0.95
 -31  -9   1    4.66    1.11
  31  -9  -1    4.65    0.76
  31  -9  -1    5.99    0.75
  31  -9  -1    4.05    1.06
  31   9  -1    4.94    1.04
  31   9  -1    4.93    0.98
  31   9  -1    3.52    0.97
  31   9  -1    5.52    0.85
  29  -9  -1    2.89    0.86
  29  -9  -1    3.72    0.69
 -29  -9   1    4.16    1.21
  29  -9  -1    2.34    0.54
  29  -9  -1    3.04    0.97
  29   9  -1    1.91    0.75
  29   9  -1    4.18    0.90
  29   9  -1    2.66    0.88
  29   9  -1    4.76    0.74
  27  -9  -1    0.53    0.73
 -27  -9   1    1.94    0.86
  27  -9  -1    1.56    0.45
  27  -9  -1    1.33    0.68
  27   9  -1    1.32    0.73
  27   9  -1    0.53    0.56
  27   9  -1    0.92    0.75
  27   9  -1    0.04    0.55
  25  -9  -1    1.05    0.41
  25  -9  -1   -0.22    0.58
  25  -9  -1    0.34    0.49
  25  -9  -1    0.45    0.59
 -25  -9   1    1.19    0.79
 -25  -9   1    0.99    0.65
 -25   9   1    0.34    0.29
  25   9  -1   -0.28    0.48
  25   9  -1    0.45    0.61
 -25   9   1    0.54    0.44
  25   9  -1   -0.49    0.49
  25   9  -1    0.52    0.46
  23  -9  -1    7.52    0.69
 -23  -9   1    7.05    0.98
  23  -9  -1    9.28    0.86
  23  -9  -1    6.24    0.98
  23  -9  -1    9.08    1.06
 -23  -9   1    6.79    1.09
  23  -9  -1    7.28    0.51
  23   9  -1    6.32    0.95
  23   9  -1    8.25    1.01
 -23   9   1    7.45    0.52
  23   9  -1    7.30    1.02
  23   9  -1    6.45    0.74
 -23   9   1    7.47    0.89
  21  -9  -1    3.19    0.60
 -21  -9   1    4.02    0.77
  21  -9  -1    2.97    0.35
 -21  -9   1    2.03    0.79
  21  -9  -1    1.61    0.62
  21  -9  -1    2.58    0.46
  21  -9  -1    3.35    0.80
 -21   9   1    2.58    0.34
  21   9  -1    2.39    0.69
  21   9  -1    2.41    0.65
 -21   9   1    2.00    0.57
  21   9  -1    1.33    0.57
  21   9  -1    2.00    0.49
 -19  -9   1    5.72    0.73
 -19  -9   1    4.66    0.94
  19  -9  -1    5.14    0.68
  19  -9  -1    4.09    0.70
  19  -9  -1    5.74    0.55
 -19  -9   1    5.57    0.86
  19  -9  -1    5.36    0.85
  19  -9  -1    4.85    0.41
  19   9  -1    5.66    0.84
  19   9  -1    5.07    0.62
 -19   9   1    5.80    0.44
  19   9  -1    5.89    0.87
 -19   9   1    4.32    0.67
  19   9  -1    5.43    0.79
  17  -9  -1    0.23    0.26
  17  -9  -1    0.39    0.45
  17  -9  -1    0.04    0.21
  17  -9  -1    0.35    0.41
 -17  -9   1    0.21    0.37
 -17  -9   1    0.46    0.53
  17   9  -1    0.32    0.43
 -17   9   1    0.32    0.36
 -17   9   1    0.64    0.23
  17   9  -1    0.29    0.35
  17   9  -1    0.84    0.51
  15  -9  -1   -0.34    0.41
  15  -9  -1    0.51    0.43
 -15  -9   1    0.08    0.34
  15  -9  -1   -0.02    0.41
  15  -9  -1    0.09    0.23
 -15  -9   1    0.63    0.66
 -15  -9   1    0.09    0.49
 -15   9   1    0.36    0.36
  15   9  -1    0.34    0.41
  15   9  -1    0.25    0.43
  15   9  -1   -0.07    0.40
 -15   9   1    0.46    0.23
  13  -9  -1    5.80    0.78
  13  -9  -1    6.42    0.49
  13  -9  -1    4.90    0.74
 -13  -9   1    6.12    0.82
  13  -9  -1    6.85    0.77
 -13  -9   1    5.60    0.66
 -13  -9   1    6.64    1.02
  13   9  -1    5.39    0.75
  13   9  -1    6.28    0.77
 -13   9   1    6.17    0.44
 -13   9   1    5.30    0.68
  13   9  -1    4.54    0.66
 -11  -9   1    4.06    0.70
 -11  -9   1    6.08    0.64
  11  -9  -1    5.07    0.70
 -11  -9   1    7.42    0.98
  11  -9  -1    4.66    0.63
  11  -9  -1    5.61    0.45
  11  -9  -1    4.72    0.70
  11   9  -1    6.20    0.72
 -11   9   1    5.93    0.46
  11   9  -1    4.57    0.67
 -11   9   1    6.65    0.71
  -9  -9   1   10.09    0.93
  -9  -9   1    8.50    0.81
   9  -9  -1   10.29    0.90
   9  -9  -1    9.42    0.84
   9  -9  -1    9.90    0.51
   9  -9  -1    9.53    0.86
  -9  -9   1   10.31    1.16
   9   9  -1   10.64    0.84
  -9   9   1   10.90    0.80
  -9   9   1    9.33    0.55
  -9   9   1    9.70    0.51
   9   9  -1    9.99    0.79
   9   9  -1   10.45    0.88
   7  -9  -1   13.33    0.58
  -7  -9   1   13.63    0.98
   7  -9  -1   13.69    0.93
   7  -9  -1   13.78    0.93
  -7  -9   1   12.64    1.18
   7  -9  -1   12.66    0.92
  -7   9   1   13.26    0.65
   7   9  -1   12.06    0.86
   7   9  -1   13.65    0.89
  -7   9   1   13.53    0.85
  -7   9   1   12.16    0.57
   7   9  -1   14.34    0.84
   5  -9  -1    8.55    0.83
   5  -9  -1    7.45    0.75
  -5  -9   1    8.23    0.82
  -5  -9   1    6.22    0.88
   5  -9  -1    6.40    0.75
  -5  -9   1    8.33    0.79
   5   9  -1    8.60    0.74
  -5   9   1    5.86    0.63
  -5   9   1    8.12    0.57
  -5   9   1    7.14    0.47
   5   9  -1    8.20    0.72
   3  -9  -1    1.94    0.55
   3  -9  -1    2.05    0.49
  -3  -9   1    1.19    0.59
  -3  -9   1    0.81    0.39
  -3  -9   1    1.90    0.51
   3  -9  -1    1.08    0.42
  -3   9   1    1.93    0.32
   3   9  -1    1.30    0.35
   3   9  -1    1.34    0.43
  -3   9   1    2.49    0.46
   3   9  -1    2.02    0.44
  -3   9   1    1.90    0.37
  -1  -9   1   18.20    1.16
  -1  -9   1   19.88    1.00
   1  -9  -1   18.59    1.14
  -1  -9   1   19.62    1.04
   1   9  -1   17.98    0.97
   1   9  -1   18.44    0.79
  -1   9   1   19.17    0.75
  -1   9   1   17.80    0.84
  -1   9   1   17.62    0.94
  -1  -9  -1    9.88    1.00
  -1  -9  -1    8.43    0.69
   1  -9   1   10.50    0.80
   1  -9   1    9.48    0.81
   1  -9   1    9.23    0.92
  -1  -9  -1   10.70    0.87
   1   9   1    9.16    0.59
  -1   9  -1   11.00    0.61
   1   9   1    8.57    0.78
   1   9   1   10.13    0.75
  -1   9  -1   10.57    0.69
  -1   9  -1   10.47    0.77
   3  -9   1    7.96    0.78
  -3  -9  -1    8.32    0.66
   3  -9   1    8.09    0.85
   3  -9   1    7.60    0.54
   3  -9   1    7.81    0.77
  -3  -9  -1    9.12    1.06
  -3  -9  -1    8.83    0.87
  -3   9  -1   10.22    0.66
   3   9   1    9.41    0.64
  -3   9  -1   10.20    0.77
   3   9   1    7.92    0.70
  -3   9  -1    8.74    0.55
   3   9   1    8.35    0.71
   5  -9   1    1.07    0.48
  -5  -9  -1    0.52    0.33
   5  -9   1    0.51    0.43
  -5  -9  -1    0.06    0.42
   5  -9   1    0.31    0.41
  -5  -9  -1    0.37    0.64
   5  -9   1    0.54    0.28
   5   9   1    0.25    0.31
   5   9   1    0.35    0.33
  -5   9  -1    0.64    0.36
   5   9   1    0.33    0.39
  -5   9  -1    0.77    0.28
  -5   9  -1    0.84    0.31
   7  -9   1    1.38    0.32
   7  -9   1    1.87    0.50
   7  -9   1    1.16    0.47
  -7  -9  -1    1.46    0.52
  -7  -9  -1    0.77    0.34
   7  -9   1    1.42    0.52
  -7  -9  -1    0.82    0.67
   7   9   1    1.35    0.47
  -7   9  -1    1.55    0.34
  -7   9  -1    1.22    0.43
   7   9   1    1.20    0.43
   7   9   1    1.08    0.40
   9  -9   1    4.86    0.67
  -9  -9  -1    5.28    0.58
  -9  -9  -1    4.51    0.86
   9  -9   1    4.73    0.70
  -9  -9  -1    7.21    0.89
   9  -9   1    5.12    0.49
   9  -9   1    6.46    0.74
   9   9   1    4.58    0.64
   9   9   1    5.09    0.69
   9   9   1    4.98    0.66
  -9   9  -1    5.53    0.70
  -9   9  -1    5.44    0.50
  11  -9   1    1.35    0.33
 -11  -9  -1    1.99    0.63
 -11  -9  -1    1.43    0.71
  11  -9   1    0.79    0.43
  11  -9   1    0.24    0.40
  11  -9   1    1.60    0.56
 -11  -9  -1    0.92    0.36
 -11   9  -1    1.03    0.44
  11   9   1    0.89    0.45
  11   9   1    0.52    0.44
 -11   9  -1    1.18    0.31
  11   9   1    0.82    0.42
  13  -9   1   -0.19    0.46
  13  -9   1   -0.11    0.37
  13  -9   1    0.13    0.40
 -13  -9  -1    0.65    0.52
  13  -9   1    0.14    0.23
 -13  -9  -1   -0.45    0.61
 -13  -9  -1    0.76    0.61
  13  -9   1    0.02    0.26
 -13   9  -1    0.26    0.26
 -13   9  -1    0.35    0.40
  13   9   1    0.54    0.44
  13   9   1   -0.03    0.39
  15  -9   1    0.13    0.45
 -15  -9  -1    0.28    0.51
 -15  -9  -1   -0.01    0.65
  15  -9   1   -0.31    0.22
  15  -9   1    0.05    0.30
 -15  -9  -1    0.55    0.37
  15  -9   1   -0.06    0.37
  15   9   1   -0.04    0.38
  15   9   1    0.55    0.54
  15   9   1    0.45    0.33
  15   9   1   -0.01    0.43
 -15   9  -1    0.55    0.27
 -15   9  -1    0.17    0.36
 -17  -9  -1    1.53    0.45
  17  -9   1    1.74    0.58
  17  -9   1    3.23    0.54
  17  -9   1    2.25    0.63
 -17  -9  -1    2.55    0.68
  17  -9   1    2.08    0.37
 -17  -9  -1    0.80    0.73
  17  -9   1    1.95    0.43
  17   9   1    2.01    0.57
  17   9   1    2.53    0.45
 -17   9  -1    2.49    0.57
 -17   9  -1    2.40    0.39
  17   9   1    3.19    0.66
  17   9   1    3.13    0.73
  19  -9   1   26.00    1.54
  19  -9   1   26.22    1.19
  19  -9   1   27.64    1.16
 -19  -9  -1   27.97    1.74
  19  -9   1   25.76    0.96
  19  -9   1   25.58    1.46
  19   9   1   25.67    1.52
 -19   9  -1   24.44    1.38
  19   9   1   28.51    1.51
  19   9   1   26.16    1.11
 -19   9  -1   24.62    0.95
  19   9   1   26.58    1.49
 -21  -9  -1    1.07    0.76
  21  -9   1    2.07    0.47
  21  -9   1    2.93    0.70
 -21  -9  -1    3.07    0.78
  21  -9   1    2.06    0.50
  21  -9   1    2.63    0.41
  21  -9   1    2.74    0.78
  21   9   1    1.40    0.44
 -21   9  -1    1.49    0.54
  21   9   1    1.28    0.62
  21   9   1    1.99    0.64
  21   9   1    1.73    0.64
  23  -9   1    1.16    0.71
  23  -9   1    0.75    0.44
 -23  -9  -1    0.52    0.75
 -23  -9  -1    1.49    0.76
  23  -9   1    1.44    0.50
  23  -9   1    0.97    0.35
  23  -9   1    0.39    0.56
  23   9   1    2.40    0.77
 -23   9  -1    2.06    0.60
  23   9   1    0.91    0.58
  23   9   1    1.04    0.67
  23   9   1    0.69    0.41
  25  -9   1   -0.04    0.43
  25  -9   1    0.65    0.69
 -25  -9  -1   -0.94    0.69
 -25  -9  -1    1.07    0.77
  25  -9   1    0.33    0.60
  25  -9   1    0.44    0.39
  25  -9   1   -0.33    0.34
  25   9   1    0.60    0.47
  25   9   1   -0.03    0.61
 -25   9  -1   -0.10    0.49
  25   9   1   -0.42    0.50
  25   9   1   -0.10    0.59
  27  -9   1    4.76    0.95
  27  -9   1    2.29    0.89
  27  -9   1    2.44    0.57
  27  -9   1    4.16    0.70
 -27  -9  -1    1.36    0.95
  27   9   1    1.77    0.83
  27   9   1    4.07    0.93
  27   9   1    1.61    0.80
  29  -9   1    0.79    0.75
 -29  -9  -1    1.44    0.88
  29  -9   1    1.35    0.50
  29  -9   1    0.49    0.81
  29   9   1    0.65    0.69
  29   9   1    1.28    0.58
  29   9   1    1.09    0.80
  29   9   1    1.13    0.74
  31  -9   1    0.41    0.74
  31  -9   1    0.83    1.05
  31  -9   1    0.00    0.43
 -31  -9  -1   -0.07    0.75
  31   9   1    0.88    0.77
  31   9   1    0.03    0.64
 -33  -9  -1    0.04    0.74
  33  -9   1    0.57    0.80
  33   9   1    1.44    0.75
  33   9   1   -0.73    0.57
  35  -9   1   -0.86    0.77
 -35  -9  -1    0.42    0.83
  35   9   1   -0.73    0.76
  35   9   1   -0.47    0.72
 -36 -10   1    0.51    0.89
  36 -10  -1    0.10    0.78
  36  10  -1    0.52    0.82
  36  10  -1    0.72    0.74
 -34 -10   1    0.91    0.80
  34 -10  -1   -0.54    0.94
  34  10  -1    2.26    1.37
  34  10  -1    0.77    0.83
  32 -10  -1    1.69    0.94
 -32 -10   1    0.90    0.90
  32 -10  -1    1.37    0.85
  32  10  -1    1.27    0.83
  32  10  -1    1.07    0.68
  32  10  -1    3.08    0.97
  30 -10  -1    0.95    0.85
 -30 -10   1    1.58    1.02
  30 -10  -1    0.71    0.55
  30 -10  -1    1.28    0.74
  30  10  -1    1.53    0.71
  30  10  -1    0.15    0.68
  30  10  -1    2.18    0.83
  30  10  -1    0.66    0.56
 -28 -10   1    0.93    0.87
  28 -10  -1    0.91    0.55
  28 -10  -1   -0.11    0.63
  28 -10  -1    0.57    0.74
  28  10  -1   -0.23    0.64
  28  10  -1   -0.26    0.64
  28  10  -1   -0.03    0.46
  28  10  -1   -0.66    0.58
  26 -10  -1    0.05    0.45
  26 -10  -1    0.09    0.32
  26 -10  -1    0.11    0.65
  26 -10  -1    0.68    0.65
 -26 -10   1    0.92    0.83
  26  10  -1   -0.38    0.58
  26  10  -1    0.53    0.64
  26  10  -1    0.06    0.55
  24 -10  -1    3.06    0.87
  24 -10  -1    1.24    0.54
 -24 -10   1    0.45    0.84
 -24 -10   1    0.34    0.71
  24 -10  -1    1.51    0.65
  24 -10  -1    0.55    0.37
  24  10  -1    1.89    0.54
  24  10  -1    2.04    0.65
  24  10  -1    1.17    0.63
  24  10  -1    1.22    0.65
 -24  10   1    0.76    0.52
  22 -10  -1    2.24    0.76
 -22 -10   1    2.88    0.78
  22 -10  -1    1.91    0.41
  22 -10  -1    2.24    0.68
  22 -10  -1    2.81    0.61
 -22 -10   1    3.32    0.95
  22  10  -1    2.38    0.67
  22  10  -1    2.66    0.54
  22  10  -1    2.50    0.73
 -22  10   1    2.14    0.31
  22  10  -1    2.96    0.75
 -22  10   1    2.12    0.62
  20 -10  -1   -0.41    0.26
  20 -10  -1    0.13    0.44
  20 -10  -1   -0.79    0.42
 -20 -10   1    0.12    0.70
 -20 -10   1   -1.16    0.45
  20 -10  -1    0.03    0.50
 -20 -10   1    0.45    0.43
  20  10  -1    0.36    0.49
 -20  10   1   -0.13    0.21
  20  10  -1   -0.48    0.43
  20  10  -1   -0.22    0.32
  20  10  -1    0.37    0.51
 -20  10   1   -0.35    0.37
  18 -10  -1    3.61    0.74
  18 -10  -1    3.96    0.66
 -18 -10   1    4.47    0.84
  18 -10  -1    4.59    0.84
  18 -10  -1    4.49    0.57
 -18 -10   1    4.08    0.61
 -18 -10   1    2.56    0.88
 -18  10   1    3.67    0.64
 -18  10   1    3.67    0.38
  18  10  -1    4.43    0.76
  18  10  -1    4.16    0.76
  18  10  -1    4.98    0.63
  18  10  -1    3.24    0.66
 -16 -10   1    1.82    0.66
  16 -10  -1    1.15    0.52
  16 -10  -1    2.25    0.57
 -16 -10   1    1.72    0.48
  16 -10  -1    2.24    0.38
 -16 -10   1    2.27    0.80
  16 -10  -1    2.20    0.66
 -16  10   1    1.82    0.51
 -16  10   1    2.09    0.31
  16  10  -1    1.68    0.58
  16  10  -1    0.93    0.50
  16  10  -1    2.00    0.62
  14 -10  -1    0.23    0.50
  14 -10  -1    0.13    0.23
 -14 -10   1    0.10    0.35
  14 -10  -1   -0.10    0.41
 -14 -10   1   -0.09    0.63
  14 -10  -1   -0.80    0.38
 -14 -10   1    0.66    0.52
  14  10  -1    0.08    0.44
  14  10  -1    0.05    0.43
 -14  10   1   -0.20    0.32
 -14  10   1    0.03    0.21
  14  10  -1   -0.47    0.35
  12 -10  -1   -0.06    0.42
  12 -10  -1    0.74    0.25
  12 -10  -1    0.05    0.47
  12 -10  -1   -0.16    0.41
 -12 -10   1   -0.42    0.60
 -12 -10   1    0.59    0.40
 -12 -10   1    0.53    0.51
 -12  10   1    0.30    0.23
  12  10  -1    0.51    0.44
 -12  10   1    0.51    0.40
  12  10  -1    0.43    0.44
  12  10  -1    0.22    0.45
 -10 -10   1    0.73    0.52
  10 -10  -1    0.56    0.45
  10 -10  -1    0.26    0.25
  10 -10  -1    0.22    0.46
  10 -10  -1    0.27    0.46
 -10 -10   1    1.12    0.72
 -10 -10   1    0.12    0.37
  10  10  -1    0.08    0.40
  10  10  -1    0.81    0.40
  10  10  -1    0.34    0.39
 -10  10   1    0.48    0.40
 -10  10   1    0.28    0.23
 -10  10   1    0.27    0.26
   8 -10  -1    1.73    0.55
  -8 -10   1    1.34    0.43
  -8 -10   1    0.79    0.69
   8 -10  -1    2.05    0.33
   8 -10  -1    3.00    0.74
  -8 -10   1    1.97    0.63
   8 -10  -1    2.98    0.61
   8  10  -1    1.44    0.50
   8  10  -1    1.63    0.51
  -8  10   1    2.41    0.38
  -8  10   1    1.82    0.49
   8  10  -1    2.37    0.50
  -8  10   1    2.34    0.33
  -6 -10   1   16.82    1.35
   6 -10  -1   15.41    1.06
  -6 -10   1   17.08    0.96
   6 -10  -1   17.28    1.06
   6 -10  -1   19.51    1.13
  -6 -10   1   17.49    1.14
  -6  10   1   16.74    0.79
  -6  10   1   16.55    0.69
   6  10  -1   15.81    0.92
   6  10  -1   17.67    1.03
  -6  10   1   16.17    0.96
   6  10  -1   18.99    1.07
   4 -10  -1    0.10    0.49
  -4 -10   1    0.00    0.43
  -4 -10   1   -0.37    0.60
   4 -10  -1   -0.68    0.36
   4 -10  -1   -0.16    0.42
  -4 -10   1   -0.24    0.36
   4  10  -1   -0.06    0.30
   4  10  -1   -0.16    0.34
  -4  10   1    0.12    0.31
  -4  10   1   -0.24    0.21
  -4  10   1    0.50    0.32
   4  10  -1    0.21    0.36
  -2 -10   1    1.67    0.48
  -2 -10   1    1.68    0.69
   2 -10  -1    0.71    0.56
   2 -10  -1    0.75    0.45
  -2 -10   1    1.58    0.52
  -2  10   1    1.19    0.31
   2  10  -1    1.18    0.42
   2  10  -1    1.26    0.36
  -2  10   1    0.96    0.40
   2  10  -1    0.40    0.37
   0 -10  -1    1.70    0.48
   0 -10   1    2.03    0.65
   0 -10  -1    1.48    0.64
   0 -10  -1    1.98    0.57
   0 -10   1    2.37    0.53
   0  10  -1    2.08    0.44
   0  10   1    2.30    0.48
   0  10   1    2.10    0.39
   0  10  -1    2.40    0.50
   0  10   1    1.96    0.47
   0  10  -1    2.02    0.39
  -2 -10  -1    0.17    0.45
   2 -10   1    1.22    0.61
  -2 -10  -1    1.00    0.44
  -2 -10  -1    1.76    0.71
   2 -10   1    1.42    0.52
   2 -10   1    0.33    0.44
   2  10   1    0.90    0.40
  -2  10  -1    1.52    0.42
  -2  10  -1    1.61    0.37
   2  10   1    1.01    0.40
  -2  10  -1    1.49    0.45
  -4 -10  -1   -0.27    0.44
   4 -10   1   -0.20    0.47
  -4 -10  -1    0.09    0.36
  -4 -10  -1    0.57    0.67
   4 -10   1    0.26    0.41
   4 -10   1    0.58    0.46
   4 -10   1    0.06    0.27
  -4  10  -1    0.04    0.29
  -4  10  -1    0.29    0.27
   4  10   1   -0.23    0.31
  -4  10  -1    0.07    0.33
   4  10   1    0.23    0.35
   4  10   1    0.10    0.39
   6 -10   1    0.53    0.44
   6 -10   1    0.55    0.51
  -6 -10  -1    0.02    0.47
  -6 -10  -1    0.03    0.66
  -6 -10  -1    0.81    0.42
   6 -10   1    0.90    0.31
   6 -10   1    0.09    0.44
   6  10   1    0.89    0.39
  -6  10  -1    0.30    0.37
  -6  10  -1    0.74    0.29
   6  10   1   -0.02    0.36
  -6  10  -1    0.26    0.30
   6  10   1    0.09    0.35
   8 -10   1   21.52    1.22
  -8 -10  -1   23.09    1.53
   8 -10   1   23.25    1.19
  -8 -10  -1   22.95    1.32
  -8 -10  -1   21.16    1.13
   8 -10   1   24.20    1.30
   8 -10   1   23.07    0.89
   8  10   1   25.36    1.16
   8  10   1   22.09    1.20
  -8  10  -1   22.67    1.18
   8  10   1   24.20    1.21
  -8  10  -1   23.61    0.92
  10 -10   1    1.33    0.50
 -10 -10  -1    0.78    0.37
 -10 -10  -1    0.64    0.54
  10 -10   1    1.11    0.33
 -10 -10  -1    1.28    0.74
  10 -10   1    0.83    0.52
 -10  10  -1    0.93    0.40
  10  10   1    1.21    0.48
  10  10   1    0.34    0.39
 -10  10  -1    0.85    0.32
  10  10   1    1.21    0.50
 -12 -10  -1    0.02    0.32
  12 -10   1    0.34    0.51
  12 -10   1    0.20    0.42
  12 -10   1    0.22    0.42
  12 -10   1    0.39    0.28
 -12 -10  -1   -0.69    0.44
 -12 -10  -1   -0.34    0.67
 -12  10  -1    0.74    0.28
 -12  10  -1    0.36    0.39
  12  10   1    0.37    0.43
  12  10   1    0.33    0.47
  12  10   1    0.54    0.45
  14 -10   1    8.05    0.81
  14 -10   1    6.45    0.92
  14 -10   1    8.30    0.63
  14 -10   1    8.98    0.96
 -14 -10  -1    6.72    0.93
 -14 -10  -1    6.85    1.10
 -14 -10  -1   10.17    0.72
 -14  10  -1    8.17    0.57
  14  10   1    8.71    0.99
 -14  10  -1    8.24    0.86
  14  10   1    9.15    0.93
  14  10   1    8.42    0.66
  14  10   1    9.08    0.92
  16 -10   1    0.83    0.28
  16 -10   1    0.39    0.46
  16 -10   1    1.23    0.47
  16 -10   1    0.94    0.59
 -16 -10  -1    0.25    0.68
  16 -10   1    0.26    0.30
 -16 -10  -1    0.12    0.37
  16  10   1    1.01    0.36
  16  10   1    1.25    0.55
 -16  10  -1    0.40    0.39
  16  10   1    1.27    0.55
 -16  10  -1    0.18    0.26
  16  10   1    1.01    0.50
 -18 -10  -1    0.75    0.42
  18 -10   1    0.61    0.51
  18 -10   1    0.04    0.58
 -18 -10  -1    0.38    0.77
  18 -10   1    0.68    0.45
  18 -10   1    0.19    0.31
  18 -10   1    0.34    0.26
 -18 -10  -1    1.63    0.63
  18  10   1   -0.32    0.48
  18  10   1    0.63    0.33
  18  10   1    0.06    0.46
  18  10   1    0.27    0.55
 -18  10  -1    0.73    0.54
 -18  10  -1   -0.23    0.23
  20 -10   1    3.55    0.54
  20 -10   1    3.98    0.62
  20 -10   1    1.76    0.75
 -20 -10  -1    3.94    0.83
  20 -10   1    2.55    0.67
  20 -10   1    3.90    0.75
 -20 -10  -1    1.88    0.89
  20  10   1    2.81    0.70
  20  10   1    2.02    0.69
 -20  10  -1    2.82    0.41
  20  10   1    3.35    0.71
  20  10   1    3.23    0.54
 -20  10  -1    2.64    0.65
  22 -10   1   -0.39    0.29
 -22 -10  -1   -0.52    0.73
 -22 -10  -1   -0.02    0.61
  22 -10   1   -0.43    0.27
  22 -10   1   -0.49    0.40
  22 -10   1    0.69    0.57
  22 -10   1    0.20    0.61
  22  10   1    1.68    0.67
  22  10   1   -0.35    0.33
  22  10   1   -0.34    0.57
  22  10   1   -0.82    0.46
 -22  10  -1    0.12    0.43
  24 -10   1   -0.44    0.43
 -24 -10  -1    0.49    0.79
  24 -10   1   -0.57    0.60
  24 -10   1    0.99    0.40
 -24 -10  -1    0.26    0.74
  24 -10   1   -1.10    0.48
  24  10   1    0.53    0.43
  24  10   1   -0.21    0.49
  24  10   1   -0.01    0.60
  24  10   1    0.83    0.68
 -24  10  -1   -0.36    0.54
  26 -10   1    0.34    0.62
 -26 -10  -1    0.21    0.93
  26 -10   1   -0.59    0.47
  26 -10   1   -0.45    0.67
  26 -10   1   -0.43    0.36
  26  10   1   -0.39    0.59
  26  10   1    0.22    0.62
  26  10   1    0.20    0.65
  26  10   1   -0.31    0.46
  28 -10   1    2.27    0.57
  28 -10   1    0.75    0.85
  28 -10   1    1.76    0.80
 -28 -10  -1    1.94    0.97
  28  10   1    1.28    0.63
  28  10   1    1.20    0.79
  28  10   1    1.06    0.79
  28  10   1    0.99    0.78
  30 -10   1    0.96    0.65
 -30 -10  -1    0.80    0.83
  30 -10   1    0.85    0.79
  30  10   1    0.07    0.71
  30  10   1   -0.50    0.57
 -32 -10  -1    0.55    0.76
  32 -10   1    1.10    0.82
  32  10   1    0.55    0.74
  32  10   1    1.73    0.76
  34 -10   1   -1.07    0.68
 -34 -10  -1   -0.64    0.75
  34  10   1   -0.01    0.68
  34  10   1    1.53    0.82
 -35 -11   1   -0.69    0.84
  35 -11  -1   -0.27    0.83
  35  11  -1    0.44    0.75
  35  11  -1    0.31    0.68
 -33 -11   1   -0.12    0.78
  31 -11  -1    0.92    0.82
 -31 -11   1   -0.96    0.73
  31 -11  -1   -1.01    0.69
  31  11  -1    0.03    0.70
  31  11  -1    0.29    0.89
  31  11  -1   -0.74    0.59
  29 -11  -1    1.53    0.86
  29 -11  -1    0.63    0.58
 -29 -11   1    1.13    0.93
  29 -11  -1    0.57    0.75
  29  11  -1    1.86    0.85
  29  11  -1    2.09    0.62
  29  11  -1    1.16    0.78
  29  11  -1    0.70    0.74
  27 -11  -1    5.28    0.79
  27 -11  -1    2.71    0.94
 -27 -11   1    4.11    1.16
  27 -11  -1    2.41    0.82
  27  11  -1    3.30    0.88
  27  11  -1    2.82    0.82
  27  11  -1    3.28    0.68
  27  11  -1    3.81    1.00
  25 -11  -1    0.12    0.49
 -25 -11   1    0.17    0.83
  25 -11  -1   -0.12    0.34
  25 -11  -1   -0.17    0.55
  25  11  -1    0.18    0.57
  25  11  -1   -0.08    0.44
  25  11  -1    0.89    0.75
  23 -11  -1    1.79    0.77
  23 -11  -1    2.35    0.45
  23 -11  -1    1.73    0.77
  23 -11  -1    1.53    0.63
 -23 -11   1    0.61    0.83
  23  11  -1    1.68    0.73
  23  11  -1    0.99    0.69
  23  11  -1    2.72    0.74
  23  11  -1    2.11    0.52
 -21 -11   1    1.09    0.81
  21 -11  -1    0.95    0.67
  21 -11  -1    0.18    0.52
  21 -11  -1    0.34    0.32
 -21 -11   1    1.19    0.47
  21 -11  -1    0.98    0.53
 -21 -11   1   -0.86    0.56
  21  11  -1    0.97    0.44
  21  11  -1    1.02    0.56
  21  11  -1    0.60    0.60
 -21  11   1    1.42    0.54
  21  11  -1    1.32    0.67
  19 -11  -1   -0.22    0.45
 -19 -11   1    0.60    0.63
  19 -11  -1    0.52    0.30
 -19 -11   1    0.63    0.44
  19 -11  -1    0.02    0.46
 -19 -11   1    0.75    0.78
  19 -11  -1    0.91    0.62
  19  11  -1   -0.03    0.43
  19  11  -1    0.44    0.37
  19  11  -1    0.17    0.53
 -19  11   1    0.44    0.23
  19  11  -1    0.35    0.53
 -19  11   1    0.47    0.39
 -17 -11   1    5.77    0.74
  17 -11  -1    5.01    0.87
 -17 -11   1    5.20    0.86
  17 -11  -1    6.06    0.79
  17 -11  -1    5.84    0.90
  17 -11  -1    4.95    0.51
 -17 -11   1    7.74    1.20
  17  11  -1    6.04    0.86
 -17  11   1    5.01    0.42
  17  11  -1    6.48    0.88
 -17  11   1    5.38    0.78
  17  11  -1    6.58    0.71
  17  11  -1    4.53    0.81
  15 -11  -1    5.86    0.88
 -15 -11   1    7.65    1.00
  15 -11  -1    6.96    0.82
  15 -11  -1    6.06    0.50
 -15 -11   1    6.72    0.75
  15 -11  -1    7.11    0.92
 -15 -11   1    5.70    1.06
 -15  11   1    6.86    0.48
 -15  11   1    6.10    0.79
  15  11  -1    6.83    0.87
  15  11  -1    5.54    0.84
 -13 -11   1    3.25    0.58
  13 -11  -1    3.06    0.38
 -13 -11   1    3.73    0.77
  13 -11  -1    3.78    0.70
  13 -11  -1    4.40    0.72
 -13 -11   1    3.63    0.89
 -13  11   1    3.91    0.66
  13  11  -1    3.81    0.67
  13  11  -1    3.12    0.81
 -13  11   1    2.98    0.37
  13  11  -1    3.47    0.65
 -13  11   1    3.47    0.41
 -11 -11   1    1.34    0.83
 -11 -11   1    1.06    0.56
  11 -11  -1    1.98    0.62
  11 -11  -1    1.31    0.57
  11 -11  -1    1.00    0.29
  11 -11  -1    1.00    0.55
 -11 -11   1    0.52    0.41
  11  11  -1    0.83    0.47
 -11  11   1    1.02    0.31
  11  11  -1    1.23    0.52
  11  11  -1    1.56    0.51
 -11  11   1    1.23    0.46
 -11  11   1    1.23    0.29
   9 -11  -1    3.14    0.65
  -9 -11   1    2.45    0.67
  -9 -11   1    2.88    0.56
   9 -11  -1    3.17    0.66
   9 -11  -1    2.52    0.62
  -9 -11   1    3.06    0.84
  -9  11   1    2.96    0.57
  -9  11   1    3.56    0.45
   9  11  -1    2.64    0.58
  -9  11   1    3.32    0.38
   9  11  -1    4.44    0.68
   9  11  -1    2.36    0.53
  -7 -11   1    0.82    0.74
   7 -11  -1    1.59    0.57
   7 -11  -1    0.99    0.54
  -7 -11   1    1.44    0.48
   7 -11  -1    1.09    0.58
  -7 -11   1    0.86    0.54
  -7  11   1    2.13    0.39
   7  11  -1    1.54    0.48
   7  11  -1    1.34    0.46
  -7  11   1    1.74    0.46
   7  11  -1    0.94    0.47
  -7  11   1    1.38    0.31
  -5 -11   1   10.14    1.26
   5 -11  -1   12.70    1.01
  -5 -11   1   11.88    0.91
  -5 -11   1   11.54    1.05
   5 -11  -1   11.68    0.96
   5 -11  -1   12.91    1.11
   5  11  -1   10.97    0.91
   5  11  -1   11.63    0.81
  -5  11   1   12.11    0.64
  -5  11   1   11.78    0.90
  -3 -11   1    1.18    0.48
  -3 -11   1    0.04    0.66
   3 -11  -1    1.58    0.66
  -3 -11   1    0.95    0.52
   3 -11  -1    1.01    0.51
  -3  11   1    1.26    0.32
   3  11  -1    0.95    0.43
   3  11  -1    1.45    0.46
  -3  11   1    0.79    0.43
   3  11  -1    1.05    0.39
  -3  11   1    1.83    0.41
  -1 -11   1   10.55    1.19
  -1 -11   1   10.66    1.00
   1 -11  -1   11.43    1.19
   1 -11  -1   11.67    1.00
   1 -11  -1   10.64    0.89
  -1 -11   1    9.52    0.90
  -1  11   1    9.02    0.63
  -1  11   1    9.66    0.83
   1  11  -1    9.22    0.80
   1  11  -1    9.39    0.69
   1  11  -1    9.32    0.79
  -1  11   1   10.47    0.79
   1 -11   1    1.86    0.68
  -1 -11  -1    2.41    0.79
  -1 -11  -1    1.69    0.58
   1 -11   1    2.49    0.59
  -1 -11  -1    2.77    0.54
  -1  11  -1    2.02    0.48
  -1  11  -1    1.42    0.43
  -1  11  -1    2.97    0.45
   1  11   1    2.79    0.57
   1  11   1    2.70    0.52
   3 -11   1    0.09    0.46
  -3 -11  -1   -0.14    0.66
  -3 -11  -1    0.55    0.41
   3 -11   1    0.24    0.44
   3 -11   1   -0.39    0.50
  -3 -11  -1   -0.27    0.46
  -3  11  -1    0.41    0.32
  -3  11  -1    0.46    0.37
  -3  11  -1    0.78    0.31
   3  11   1    0.23    0.39
   3  11   1    0.39    0.37
   3  11   1    0.51    0.36
   5 -11   1    0.41    0.49
   5 -11   1    0.95    0.51
   5 -11   1    0.87    0.56
   5 -11   1    0.67    0.31
  -5 -11  -1    1.08    0.76
  -5 -11  -1    0.31    0.39
  -5 -11  -1    1.00    0.57
   5  11   1    0.55    0.38
  -5  11  -1    0.37    0.39
   5  11   1    0.83    0.45
  -5  11  -1    0.97    0.37
  -5  11  -1    0.60    0.30
   5  11   1    0.69    0.38
  -7 -11  -1    2.99    0.53
   7 -11   1    3.66    0.45
  -7 -11  -1    3.82    0.90
   7 -11   1    2.73    0.68
  -7 -11  -1    3.35    0.74
   7 -11   1    3.64    0.67
   7 -11   1    3.47    0.68
   7  11   1    3.16    0.59
  -7  11  -1    3.07    0.41
   7  11   1    3.46    0.64
   7  11   1    2.53    0.59
  -7  11  -1    3.40    0.61
  -9 -11  -1   17.30    1.26
  -9 -11  -1   17.97    0.93
   9 -11   1   18.17    1.11
   9 -11   1   18.72    1.21
   9 -11   1   17.89    1.19
  -9 -11  -1   16.82    1.48
   9 -11   1   18.31    0.81
  -9  11  -1   15.91    0.81
   9  11   1   18.60    1.08
  -9  11  -1   18.59    1.12
   9  11   1   17.74    1.16
   9  11   1   18.51    1.38
  -9  11  -1   18.21    0.79
  11 -11   1    0.92    0.51
  11 -11   1    1.76    0.39
 -11 -11  -1    2.66    0.87
 -11 -11  -1    1.19    0.91
 -11 -11  -1    2.32    0.49
  11 -11   1    2.06    0.58
  11 -11   1    1.54    0.77
  11  11   1    1.92    0.60
 -11  11  -1    1.81    0.36
 -11  11  -1    1.16    0.49
  11  11   1    1.70    0.57
  11  11   1    1.53    0.53
  13 -11   1    0.57    0.48
 -13 -11  -1    0.02    0.73
  13 -11   1    0.20    0.44
 -13 -11  -1    1.19    0.61
 -13 -11  -1    0.37    0.36
  13 -11   1    0.25    0.28
  13 -11   1   -0.20    0.47
  13  11   1   -0.53    0.39
 -13  11  -1   -0.11    0.25
  13  11   1    0.32    0.43
 -13  11  -1   -0.23    0.37
  13  11   1    1.04    0.51
  15 -11   1    0.52    0.54
 -15 -11  -1    0.73    0.57
  15 -11   1   -0.22    0.46
 -15 -11  -1    0.62    0.37
 -15 -11  -1   -1.10    0.66
  15 -11   1   -0.11    0.41
  15 -11   1   -0.02    0.27
  15  11   1    0.44    0.45
  15  11   1    0.28    0.48
 -15  11  -1    0.20    0.25
 -15  11  -1   -0.38    0.35
  15  11   1    0.26    0.34
  15  11   1   -0.14    0.45
  17 -11   1    0.82    0.52
  17 -11   1   -0.06    0.28
 -17 -11  -1    0.21    0.40
  17 -11   1   -0.24    0.43
  17 -11   1   -0.20    0.54
 -17 -11  -1    0.48    0.60
 -17 -11  -1    0.22    0.76
 -17  11  -1   -0.17    0.42
  17  11   1   -0.19    0.41
  17  11   1    0.73    0.57
  17  11   1   -0.70    0.41
 -17  11  -1    0.24    0.24
  19 -11   1    0.62    0.36
 -19 -11  -1    0.13    0.59
 -19 -11  -1    1.12    0.84
  19 -11   1    0.77    0.48
  19 -11   1    0.23    0.63
  19 -11   1    1.50    0.60
  19  11   1   -0.78    0.39
  19  11   1   -0.09    0.33
  19  11   1    0.17    0.60
  19  11   1    0.27    0.52
 -19  11  -1    0.41    0.27
 -19  11  -1    0.76    0.48
  21 -11   1   -0.08    0.54
 -21 -11  -1    0.36    0.82
  21 -11   1   -0.41    0.47
 -21 -11  -1    0.48    0.65
  21 -11   1   -0.40    0.61
  21 -11   1   -0.20    0.34
 -21  11  -1   -0.10    0.39
  21  11   1    0.32    0.52
  21  11   1   -0.14    0.52
  21  11   1   -0.41    0.32
 -21  11  -1    0.10    0.50
  21  11   1    0.57    0.63
  23 -11   1    2.71    1.35
  23 -11   1    2.87    0.79
 -23 -11  -1    2.95    0.96
 -23 -11  -1    5.30    1.16
  23 -11   1    2.53    0.61
  23 -11   1    2.48    0.53
  23  11   1    3.06    0.79
  23  11   1    3.81    0.83
  23  11   1    1.81    0.90
  23  11   1    3.70    0.59
  25 -11   1    7.21    0.80
  25 -11   1    4.09    1.04
  25 -11   1    4.60    0.95
 -25 -11  -1    3.24    1.10
  25  11   1    2.39    0.83
  25  11   1    4.52    0.99
  25  11   1    3.71    0.64
  25  11   1    3.64    0.85
  27 -11   1   -0.04    0.65
 -27 -11  -1    0.38    0.86
  27 -11   1    1.04    0.87
  27 -11   1   -0.04    0.61
  27  11   1    0.56    0.71
  27  11   1    0.72    0.72
  27  11   1    0.14    0.69
 -29 -11  -1    0.08    0.82
  29 -11   1    0.71    0.83
  29  11   1    0.60    0.68
  29  11   1    0.23    0.67
  31 -11   1   -0.51    0.91
 -31 -11  -1    0.22    0.73
  31  11   1    0.16    0.76
  31  11   1   -0.34    0.63
  33 -11   1    1.59    0.95
 -33 -11  -1    0.04    0.82
  33  11   1    1.28    0.89
  33  11   1    1.96    0.82
  34 -12  -1   -0.74    0.86
 -34 -12   1   -1.78    0.73
  34  12  -1    1.15    0.86
  34  12  -1    0.39    0.72
  32 -12  -1    1.97    0.92
  32  12  -1    1.19    0.85
  32  12  -1    1.26    1.21
  30 -12  -1    0.35    0.81
 -30 -12   1    1.37    0.91
  30 -12  -1    3.18    1.00
  30  12  -1    1.42    0.77
  30  12  -1    0.20    0.73
 -28 -12   1    1.96    0.93
  28 -12  -1    2.55    1.02
  28 -12  -1    1.15    0.77
  28 -12  -1    2.71    0.70
  28  12  -1    2.91    0.90
  28  12  -1    1.07    0.81
  28  12  -1    4.50    1.03
  26 -12  -1   -0.53    0.54
  26 -12  -1    0.26    0.77
  26 -12  -1   -0.85    0.48
 -26 -12   1   -0.56    0.78
  26  12  -1   -0.30    0.44
  26  12  -1   -0.60    0.60
  26  12  -1    1.03    0.73
  26  12  -1    0.19    0.61
  24 -12  -1    0.66    0.78
  24 -12  -1    0.64    0.58
 -24 -12   1   -0.15    0.82
  24 -12  -1    0.75    0.66
  24  12  -1   -0.15    0.59
  24  12  -1   -0.14    0.57
  24  12  -1    0.35    0.75
 -22 -12   1    1.18    0.50
  22 -12  -1    0.07    0.69
  22 -12  -1    1.05    0.42
 -22 -12   1    2.29    0.97
  22 -12  -1    0.02    0.53
  22  12  -1    1.19    0.75
  22  12  -1    0.34    0.61
  22  12  -1    0.94    0.67
  22  12  -1    0.61    0.43
 -20 -12   1    3.99    0.65
 -20 -12   1    2.97    1.02
  20 -12  -1    2.77    0.79
  20 -12  -1    3.51    0.47
 -20 -12   1    2.95    1.05
  20 -12  -1    4.52    0.95
 -20  12   1    2.88    0.69
  20  12  -1    3.09    0.74
  20  12  -1    3.87    0.84
  20  12  -1    3.55    0.58
  20  12  -1    2.54    0.74
  18 -12  -1    2.84    0.82
 -18 -12   1    2.26    0.97
  18 -12  -1    2.80    0.72
 -18 -12   1    2.52    0.84
  18 -12  -1    3.47    0.69
 -18 -12   1    3.05    0.61
 -18  12   1    3.01    0.63
  18  12  -1    2.21    0.70
 -18  12   1    2.84    0.36
  18  12  -1    2.94    0.72
  18  12  -1    3.31    0.80
  18  12  -1    4.04    0.62
  16 -12  -1    1.56    0.63
 -16 -12   1    1.00    0.84
  16 -12  -1    1.30    0.64
 -16 -12   1    1.53    0.66
  16 -12  -1    1.61    0.60
 -16 -12   1    1.22    0.46
  16 -12  -1    1.52    0.32
 -16  12   1    1.96    0.34
  16  12  -1    1.68    0.66
  16  12  -1    0.60    0.54
  16  12  -1    2.57    0.67
 -16  12   1    1.85    0.54
 -16  12   1    1.18    0.27
 -14 -12   1    0.17    0.40
 -14 -12   1   -0.20    0.66
  14 -12  -1   -0.24    0.45
  14 -12  -1    0.09    0.50
  14 -12  -1   -0.18    0.23
 -14 -12   1    0.87    0.64
  14 -12  -1    0.49    0.52
  14  12  -1   -0.01    0.43
  14  12  -1   -0.14    0.48
 -14  12   1    1.56    0.54
 -14  12   1    0.43    0.26
 -14  12   1    0.04    0.23
  14  12  -1   -0.15    0.42
 -12 -12   1    6.05    1.12
  12 -12  -1    7.04    0.92
 -12 -12   1    6.64    0.96
  12 -12  -1    9.61    1.02
 -12 -12   1    7.68    0.78
  12 -12  -1    7.30    0.52
  12 -12  -1    7.02    0.90
  12  12  -1    8.73    0.93
 -12  12   1    8.12    0.53
  12  12  -1    7.08    0.87
  12  12  -1    6.93    0.93
 -12  12   1    7.78    0.85
 -12  12   1    7.08    0.54
 -10 -12   1    4.31    0.79
 -10 -12   1    4.39    1.00
  10 -12  -1    4.90    0.81
  10 -12  -1    3.94    0.74
 -10 -12   1    4.59    0.68
  10 -12  -1    4.51    0.81
  10  12  -1    2.87    0.73
  10  12  -1    4.58    0.69
 -10  12   1    5.71    0.53
  10  12  -1    5.01    0.78
 -10  12   1    4.65    0.45
 -10  12   1    4.90    0.71
   8 -12  -1    1.81    0.66
  -8 -12   1    1.76    0.69
  -8 -12   1    1.73    0.51
   8 -12  -1    2.57    0.62
   8 -12  -1    1.46    0.60
  -8  12   1    1.50    0.50
  -8  12   1    1.81    0.33
   8  12  -1    2.19    0.55
   8  12  -1    1.96    0.53
   8  12  -1    1.89    0.57
   6 -12  -1   -0.21    0.43
  -6 -12   1    0.53    0.70
   6 -12  -1   -0.22    0.45
  -6 -12   1    0.06    0.42
   6 -12  -1    0.57    0.61
  -6 -12   1   -0.85    0.42
  -6  12   1    0.11    0.25
   6  12  -1    0.74    0.44
   6  12  -1    0.68    0.46
  -6  12   1   -0.13    0.33
  -6  12   1    0.11    0.30
   6  12  -1   -0.06    0.33
  -4 -12   1    7.55    0.96
   4 -12  -1    5.13    0.90
   4 -12  -1    5.42    0.76
  -4 -12   1    5.90    0.75
  -4 -12   1    6.04    1.06
  -4  12   1    5.96    0.76
   4  12  -1    5.47    0.72
  -4  12   1    4.77    0.62
   4  12  -1    6.19    0.81
  -4  12   1    6.16    0.53
   4  12  -1    5.88    0.65
   2 -12  -1    0.98    0.69
   2 -12  -1    0.79    0.54
   2 -12  -1    0.66    0.47
  -2 -12   1    1.46    0.58
  -2 -12   1    1.50    0.53
  -2 -12   1    2.16    0.78
  -2  12   1    0.99    0.33
  -2  12   1    1.33    0.45
  -2  12   1    0.91    0.40
   2  12  -1    0.74    0.43
   2  12  -1    1.12    0.39
   2  12  -1    1.48    0.52
   0 -12   1    0.16    0.48
   0 -12  -1    0.09    0.63
   0 -12   1    0.05    0.64
   0 -12  -1   -0.01    0.40
   0 -12   1    0.11    0.42
   0 -12  -1    0.18    0.52
   0  12  -1    0.04    0.35
   0  12   1    0.52    0.40
   0  12  -1   -0.13    0.36
   0  12   1    0.16    0.30
   0  12  -1    0.27    0.30
   0  12   1   -0.11    0.32
  -2 -12  -1    0.20    0.41
  -2 -12  -1    1.18    0.72
  -2 -12  -1    0.98    0.56
   2 -12   1    0.59    0.50
   2 -12   1    0.98    0.66
   2  12   1    1.39    0.47
   2  12   1    0.88    0.45
   2  12   1    0.97    0.40
  -2  12  -1    1.36    0.52
  -2  12  -1    1.40    0.39
  -2  12  -1    1.27    0.43
   4 -12   1    0.18    0.59
  -4 -12  -1    0.17    0.41
   4 -12   1    0.41    0.51
  -4 -12  -1    0.73    0.56
  -4 -12  -1    0.62    0.74
  -4  12  -1    0.37    0.35
   4  12   1    0.48    0.40
   4  12   1    1.78    0.47
   4  12   1    1.16    0.48
   6 -12   1   -0.28    0.43
  -6 -12  -1    0.28    0.82
  -6 -12  -1    0.08    0.54
   6 -12   1    0.11    0.56
  -6 -12  -1    0.13    0.38
   6 -12   1   -0.57    0.44
  -6  12  -1    0.24    0.32
   6  12   1    1.02    0.47
   6  12   1   -0.17    0.38
   6  12   1    0.14    0.39
  -6  12  -1    0.01    0.27
  -8 -12  -1    3.88    0.58
   8 -12   1    4.36    0.76
  -8 -12  -1    4.42    1.00
   8 -12   1    3.92    0.54
  -8 -12  -1    5.38    0.89
   8 -12   1    5.09    0.82
   8  12   1    3.61    0.66
   8  12   1    4.50    0.73
   8  12   1    4.38    0.69
  -8  12  -1    4.07    0.79
  -8  12  -1    4.59    0.50
  -8  12  -1    4.09    0.53
 -10 -12  -1    2.70    0.92
 -10 -12  -1    3.92    0.80
 -10 -12  -1    3.75    0.57
  10 -12   1    2.91    0.69
  10 -12   1    3.00    0.68
  10 -12   1    3.83    0.73
 -10  12  -1    3.74    0.48
  10  12   1    2.98    0.63
  10  12   1    2.86    0.66
 -10  12  -1    3.30    0.63
  10  12   1    3.33    0.69
 -12 -12  -1    4.13    0.59
  12 -12   1    4.34    0.82
 -12 -12  -1    4.22    0.83
  12 -12   1    2.97    0.68
 -12 -12  -1    2.76    0.94
  12 -12   1    3.69    0.48
  12 -12   1    4.09    0.81
 -12  12  -1    4.66    0.74
 -12  12  -1    4.57    0.50
  12  12   1    4.17    0.76
  12  12   1    3.31    0.67
  12  12   1    2.67    0.70
  14 -12   1   -0.16    0.27
  14 -12   1   -0.05    0.49
 -14 -12  -1    0.66    0.63
 -14 -12  -1   -0.49    0.69
  14 -12   1    0.16    0.50
  14 -12   1    0.88    0.54
 -14 -12  -1   -0.68    0.30
 -14  12  -1   -0.18    0.25
  14  12   1    0.15    0.49
  14  12   1    0.42    0.53
 -14  12  -1   -0.13    0.39
  14  12   1    0.05    0.43
  16 -12   1   -0.53    0.27
  16 -12   1   -0.42    0.47
 -16 -12  -1   -0.15    0.55
 -16 -12  -1    0.54    0.37
  16 -12   1   -0.77    0.41
  16 -12   1   -0.22    0.54
 -16 -12  -1   -0.99    0.68
  16  12   1   -0.50    0.42
 -16  12  -1    0.44    0.43
 -16  12  -1   -0.11    0.25
  16  12   1    0.19    0.51
  16  12   1    0.23    0.35
  16  12   1   -1.01    0.41
  18 -12   1    0.64    0.37
  18 -12   1    1.24    0.74
 -18 -12  -1    0.07    0.78
  18 -12   1    0.45    0.52
  18 -12   1    0.55    0.60
 -18 -12  -1    1.19    0.46
 -18 -12  -1    0.48    0.67
  18  12   1    1.08    0.64
 -18  12  -1    0.72    0.57
  18  12   1    0.59    0.60
  18  12   1    0.64    0.55
  18  12   1    0.45    0.37
 -18  12  -1    1.38    0.32
  20 -12   1    1.71    0.46
  20 -12   1    1.04    0.63
 -20 -12  -1    1.88    0.77
  20 -12   1    1.50    0.57
  20 -12   1    1.80    0.78
 -20 -12  -1    0.35    0.83
 -20  12  -1    2.24    0.63
  20  12   1    0.44    0.39
  20  12   1    1.24    0.71
  20  12   1    1.26    0.64
  20  12   1    0.46    0.64
  22 -12   1    0.10    0.54
 -22 -12  -1    1.05    1.00
  22 -12   1    1.68    0.43
  22 -12   1    0.38    0.68
  22 -12   1   -0.07    0.71
  22  12   1   -0.24    0.61
  22  12   1   -0.46    0.55
  22  12   1    0.97    0.65
  22  12   1   -0.25    0.41
 -24 -12  -1    4.60    1.17
  24 -12   1    7.49    1.15
  24 -12   1    6.12    1.19
  24 -12   1    6.36    0.84
  24  12   1    5.73    1.07
  24  12   1    5.76    1.09
  24  12   1    6.64    1.09
 -26 -12  -1    1.10    0.97
  26 -12   1    2.00    0.99
  26 -12   1    1.21    0.73
  26  12   1    0.63    0.72
  26  12   1    0.75    0.72
  26  12   1    0.24    0.71
  28 -12   1    1.91    0.90
 -28 -12  -1   -0.21    0.83
  28  12   1   -0.41    0.67
  28  12   1    1.36    0.75
 -30 -12  -1   -0.53    0.80
  30  12   1    2.34    1.39
  30  12   1    0.78    1.04
  32 -12   1   -0.53    0.80
 -32 -12  -1    0.24    0.90
  32  12   1    1.09    0.81
  32  12   1   -0.27    0.67
 -33 -13   1    0.76    1.02
  33  13  -1   -0.06    0.97
  31 -13  -1   -0.57    0.80
 -31 -13   1   -0.85    0.77
  31  13  -1    0.61    0.76
  31  13  -1    1.19    0.75
 -29 -13   1   -0.38    0.71
  29 -13  -1    1.34    0.88
  29  13  -1    0.61    0.68
  29  13  -1    0.03    0.61
  27 -13  -1    1.65    0.90
  27 -13  -1   -0.74    0.68
 -27 -13   1    0.24    0.92
  27 -13  -1    0.86    0.69
  27  13  -1    0.06    0.70
  27  13  -1    0.56    0.83
  27  13  -1    0.43    0.63
  25 -13  -1    0.16    0.73
  25 -13  -1   -1.22    0.54
 -25 -13   1    0.41    0.90
  25 -13  -1   -0.92    0.57
  25  13  -1   -0.86    0.62
  25  13  -1    0.04    0.63
  25  13  -1   -0.13    0.57
  23 -13  -1   -0.03    0.58
 -23 -13   1    0.42    0.95
  23 -13  -1    0.13    0.68
  23 -13  -1   -0.15    0.61
  23  13  -1   -0.32    0.69
  23  13  -1    0.95    0.64
  23  13  -1   -0.32    0.70
  23  13  -1   -0.06    0.49
  21 -13  -1   -0.10    0.82
  21 -13  -1   -0.34    0.57
 -21 -13   1    0.06    0.47
  21 -13  -1    0.36    0.62
  21  13  -1   -0.09    0.43
  21  13  -1   -0.21    0.88
  21  13  -1   -1.34    0.59
  21  13  -1   -0.58    0.56
  19 -13  -1   -0.35    0.54
  19 -13  -1   -0.64    0.46
 -19 -13   1    0.22    0.44
 -19 -13   1    0.88    0.71
 -19 -13   1   -0.10    0.85
  19 -13  -1   -0.07    0.68
  19  13  -1    0.35    0.62
  19  13  -1    0.72    0.45
 -19  13   1   -0.16    0.48
  19  13  -1    1.00    0.58
  19  13  -1   -0.31    0.48
 -17 -13   1    0.39    0.45
 -17 -13   1   -0.83    0.76
 -17 -13   1    0.27    0.63
  17 -13  -1    0.87    0.68
  17 -13  -1   -0.03    0.32
  17 -13  -1    1.39    0.62
  17 -13  -1    0.01    0.60
  17  13  -1   -0.66    0.50
 -17  13   1    0.48    0.26
  17  13  -1    0.84    0.56
  17  13  -1   -0.58    0.49
  15 -13  -1   -0.27    0.49
  15 -13  -1   -0.55    0.50
 -15 -13   1   -0.94    0.68
  15 -13  -1    0.26    0.25
 -15 -13   1   -0.01    0.43
 -15 -13   1    0.26    0.55
  15  13  -1    0.16    0.44
  15  13  -1   -0.27    0.49
 -15  13   1    0.13    0.23
  15  13  -1   -0.05    0.49
 -15  13   1   -0.02    0.42
 -15  13   1    0.64    0.26
 -13 -13   1    0.44    0.82
 -13 -13   1    0.34    0.42
  13 -13  -1    1.25    0.60
  13 -13  -1    0.97    0.64
  13 -13  -1   -0.53    0.56
  13  13  -1    0.84    0.55
 -13  13   1    1.40    0.29
 -13  13   1    1.34    0.32
 -13  13   1    0.97    0.48
  13  13  -1    0.44    0.48
  13  13  -1   -0.36    0.48
  11 -13  -1    0.88    0.58
  11 -13  -1    1.04    0.65
 -11 -13   1    1.08    0.86
  11 -13  -1    0.53    0.55
 -11 -13   1   -0.16    0.76
 -11 -13   1    0.64    0.46
  11  13  -1    0.83    0.48
 -11  13   1    0.82    0.27
 -11  13   1    0.55    0.32
  11  13  -1    1.38    0.54
  11  13  -1    1.12    0.59
 -11  13   1    0.71    0.44
  -9 -13   1    1.52    0.53
  -9 -13   1    1.08    0.70
   9 -13  -1    1.28    0.70
  -9 -13   1    1.09    0.82
   9 -13  -1    1.38    0.60
   9 -13  -1    1.54    0.64
   9  13  -1    2.51    0.59
   9  13  -1    1.07    0.55
  -9  13   1    1.90    0.52
   9  13  -1    1.42    0.56
  -9  13   1    1.13    0.35
  -9  13   1    0.95    0.30
   7 -13  -1   -0.35    0.57
   7 -13  -1   -0.13    0.53
  -7 -13   1    0.39    0.56
  -7 -13   1   -0.62    0.70
   7 -13  -1   -0.10    0.43
  -7 -13   1   -0.62    0.38
  -7  13   1    1.07    0.30
   7  13  -1    0.45    0.44
   7  13  -1    0.37    0.42
  -7  13   1    0.54    0.39
   7  13  -1   -0.12    0.43
  -7  13   1    0.16    0.33
  -5 -13   1    0.73    0.57
   5 -13  -1    0.30    0.70
  -5 -13   1    0.01    0.73
   5 -13  -1    0.37    0.52
   5  13  -1    0.22    0.38
  -5  13   1    0.73    0.36
  -5  13   1    0.37    0.28
   5  13  -1    0.39    0.43
   5  13  -1    0.39    0.47
  -5  13   1    0.06    0.39
   3 -13  -1    0.49    0.67
  -3 -13   1    0.51    0.49
  -3 -13   1    1.27    0.95
   3 -13  -1    1.11    0.58
   3 -13  -1    0.72    0.50
   3  13  -1    0.67    0.47
   3  13  -1    1.32    0.43
  -3  13   1    1.42    0.44
  -3  13   1    0.79    0.42
   3  13  -1    0.45    0.48
  -1 -13   1    0.92    0.74
   1 -13  -1    0.59    0.53
  -1 -13   1    0.86    0.69
   1 -13  -1    2.02    0.58
  -1 -13   1    0.54    0.49
  -1  13   1    0.33    0.42
  -1  13   1    1.23    0.47
   1  13  -1    2.34    0.56
   1  13  -1    1.07    0.47
  -1  13   1    1.35    0.40
   1  13  -1    0.27    0.34
   1 -13   1    0.66    0.71
  -1 -13  -1    0.14    0.70
  -1 -13  -1    0.20    0.52
   1 -13   1    0.34    0.51
   1 -13   1    1.39    0.58
  -1 -13  -1    0.33    0.47
   1  13   1    0.81    0.45
  -1  13  -1   -0.06    0.37
  -1  13  -1    0.36    0.41
   1  13   1    0.22    0.33
  -1  13  -1    0.71    0.36
   3 -13   1    1.04    0.70
  -3 -13  -1   -0.58    0.70
  -3 -13  -1    0.36    0.55
  -3 -13  -1    0.22    0.41
   3 -13   1    0.75    0.54
   3  13   1    0.15    0.34
  -3  13  -1    0.01    0.37
  -3  13  -1    0.60    0.32
   3  13   1    0.05    0.41
   3  13   1   -0.21    0.34
  -3  13  -1    0.42    0.41
   5 -13   1   -0.28    0.58
  -5 -13  -1   -0.77    0.48
   5 -13   1    0.31    0.49
  -5 -13  -1    0.72    0.80
   5 -13   1    0.39    0.70
  -5 -13  -1    1.54    0.50
  -5  13  -1    1.26    0.34
  -5  13  -1    0.63    0.39
  -5  13  -1    1.28    0.50
   5  13   1    0.68    0.43
   5  13   1    1.20    0.45
   5  13   1    1.13    0.53
   7 -13   1    0.58    0.58
   7 -13   1    0.00    0.47
  -7 -13  -1    0.40    0.44
  -7 -13  -1    0.99    0.84
  -7 -13  -1    0.88    0.63
   7 -13   1    0.17    0.61
   7  13   1    0.39    0.44
  -7  13  -1   -0.51    0.35
   7  13   1    0.05    0.39
  -7  13  -1   -0.13    0.25
   7  13   1   -0.06    0.50
  -7  13  -1    0.00    0.33
   9 -13   1    2.76    0.67
  -9 -13  -1    1.27    0.88
  -9 -13  -1    1.58    0.67
   9 -13   1    1.96    0.68
  -9 -13  -1    0.86    0.46
   9 -13   1    1.89    0.71
   9  13   1    1.34    0.52
   9  13   1    1.91    0.61
  -9  13  -1    2.25    0.45
  -9  13  -1    1.64    0.36
   9  13   1    1.44    0.54
  -9  13  -1    2.23    0.54
 -11 -13  -1    0.76    0.45
  11 -13   1    2.46    0.70
  11 -13   1    1.59    0.67
  11 -13   1    0.26    0.53
 -11 -13  -1    2.38    0.73
  11 -13   1    0.81    0.34
 -11 -13  -1    1.01    0.89
 -11  13  -1    1.99    0.37
 -11  13  -1    1.20    0.35
  11  13   1    1.38    0.54
  11  13   1    0.54    0.52
 -11  13  -1    1.38    0.53
 -13 -13  -1   -0.50    0.37
  13 -13   1    0.62    0.56
 -13 -13  -1   -1.07    0.71
  13 -13   1   -0.34    0.57
  13 -13   1   -0.54    0.47
  13 -13   1   -0.18    0.27
 -13 -13  -1    0.00    0.56
  13  13   1    0.27    0.52
 -13  13  -1    0.44    0.30
 -13  13  -1    0.56    0.30
  13  13   1    0.08    0.44
 -13  13  -1   -0.80    0.37
  13  13   1   -0.51    0.47
 -15 -13  -1    0.41    0.41
  15 -13   1    2.30    0.75
  15 -13   1    0.92    0.68
  15 -13   1    0.32    0.35
 -15 -13  -1    1.01    0.74
  15 -13   1    1.30    0.62
 -15 -13  -1   -0.38    0.82
  15  13   1    0.74    0.61
  15  13   1    0.42    0.37
  15  13   1    0.82    0.63
 -15  13  -1    0.66    0.32
 -15  13  -1    1.37    0.54
  15  13   1    1.11    0.52
  17 -13   1    1.23    0.62
 -17 -13  -1    0.70    0.43
 -17 -13  -1   -0.28    0.66
  17 -13   1    1.45    0.39
  17 -13   1    1.89    0.78
 -17 -13  -1    2.40    1.09
  17 -13   1    0.61    0.60
  17  13   1    0.70    0.65
  17  13   1    1.88    0.64
  17  13   1    1.58    0.48
 -17  13  -1    0.12    0.51
  17  13   1    0.39    0.62
  19 -13   1    0.04    0.56
 -19 -13  -1    0.54    1.06
  19 -13   1    0.20    0.82
  19 -13   1   -0.60    0.62
 -19 -13  -1    0.22    0.44
  19 -13   1    1.20    0.47
 -19 -13  -1    0.88    0.75
 -19  13  -1    0.56    0.59
  19  13   1   -0.22    0.37
  19  13   1   -0.62    0.52
  19  13   1    0.20    0.59
  19  13   1    0.25    0.58
  21 -13   1    0.10    0.56
  21 -13   1    0.29    0.70
 -21 -13  -1    0.52    0.91
  21 -13   1    1.23    0.81
  21  13   1   -0.62    0.60
  21  13   1   -0.36    0.43
  21  13   1    1.01    0.75
  21  13   1   -1.20    0.53
  23 -13   1    0.34    0.64
 -23 -13  -1    1.08    1.03
  23 -13   1   -0.26    0.70
  23 -13   1    0.67    0.60
  23  13   1    0.10    0.67
  23  13   1    0.85    0.73
  23  13   1    0.38    0.67
  25 -13   1   -0.82    0.67
 -25 -13  -1    0.47    0.92
  25  13   1    0.83    0.72
  25  13   1   -0.50    0.60
 -27 -13  -1   -0.92    0.76
  27 -13   1    0.96    0.80
  27  13   1    0.56    0.69
  27  13   1    1.20    0.78
 -29 -13  -1    0.95    1.41
  29 -13   1   -1.66    0.60
  29  13   1    0.42    0.78
 -31 -13  -1    0.42    0.92
  31  13   1   -0.11    0.85
  31  13   1   -0.48    0.73
 -30 -14   1    0.03    0.90
  30 -14  -1   -0.59    0.67
  30  14  -1    0.85    0.76
  30  14  -1   -0.07    0.63
 -28 -14   1    1.10    0.94
  28 -14  -1    0.71    0.83
  28  14  -1   -0.61    0.58
  28  14  -1   -1.19    0.64
  26 -14  -1    1.30    0.88
  26 -14  -1   -0.38    0.76
 -26 -14   1    1.60    1.01
  26  14  -1    1.25    0.78
  26  14  -1    0.83    0.74
 -24 -14   1    0.61    1.04
  24 -14  -1    0.51    0.74
  24 -14  -1   -0.02    0.72
  24 -14  -1    1.21    0.70
  24  14  -1    1.38    0.72
  24  14  -1    1.28    0.76
  24  14  -1   -0.24    0.63
  22 -14  -1    1.50    0.70
 -22 -14   1    2.34    0.63
  22 -14  -1    1.22    0.89
  22 -14  -1    2.25    0.97
 -22 -14   1    1.19    1.06
  22  14  -1    2.83    0.59
  22  14  -1    2.59    0.83
  22  14  -1    1.47    0.73
  22  14  -1    2.36    0.83
 -20 -14   1    1.59    1.03
 -20 -14   1   -0.21    0.51
  20 -14  -1    0.69    0.76
  20 -14  -1   -0.53    0.59
  20 -14  -1   -0.72    0.64
  20  14  -1    0.31    0.57
  20  14  -1    0.31    0.69
  20  14  -1    0.23    0.67
 -18 -14   1    3.15    0.66
  18 -14  -1    2.24    0.72
  18 -14  -1   -1.63    1.14
  18 -14  -1    0.44    0.72
 -18 -14   1    1.89    1.17
  18  14  -1    1.02    0.52
  18  14  -1    1.34    0.67
  18  14  -1    1.78    0.70
  18  14  -1    2.98    0.82
 -16 -14   1    0.15    0.88
  16 -14  -1    0.42    0.67
 -16 -14   1    0.70    0.74
 -16 -14   1    1.46    0.55
  16 -14  -1    1.59    0.71
  16 -14  -1    0.23    0.59
  16  14  -1    1.01    0.60
  16  14  -1    0.87    0.59
 -16  14   1    0.58    0.51
  16  14  -1    0.08    0.58
  14 -14  -1    0.10    0.63
  14 -14  -1    0.87    0.68
 -14 -14   1    1.76    0.54
 -14 -14   1   -0.57    0.62
  14 -14  -1    0.58    0.60
 -14 -14   1    0.86    0.96
  14  14  -1    0.48    0.56
  14  14  -1    0.84    0.60
  14  14  -1    0.93    0.56
 -14  14   1    0.42    0.48
 -14  14   1    0.51    0.28
  12 -14  -1    6.58    1.02
 -12 -14   1    2.75    1.03
 -12 -14   1    7.22    0.85
  12 -14  -1    5.83    0.95
  12 -14  -1    5.74    0.98
 -12 -14   1    6.50    1.04
  12  14  -1    7.37    1.01
  12  14  -1    5.81    0.82
 -12  14   1    6.42    0.50
 -12  14   1    5.55    0.87
  12  14  -1    6.02    0.88
  10 -14  -1    4.19    0.83
 -10 -14   1    3.24    0.81
  10 -14  -1    4.74    0.93
  10 -14  -1    3.77    0.84
 -10 -14   1    3.89    1.08
 -10 -14   1    4.86    0.74
  10  14  -1    4.22    1.17
 -10  14   1    4.91    0.56
 -10  14   1    3.49    0.41
  10  14  -1    3.75    0.76
 -10  14   1    3.58    0.66
  10  14  -1    4.81    0.81
   8 -14  -1    0.00    0.56
  -8 -14   1   -0.26    0.74
   8 -14  -1    0.78    0.58
   8 -14  -1    0.52    0.71
  -8 -14   1   -0.21    0.44
  -8  14   1   -0.06    0.37
   8  14  -1    0.63    0.47
  -8  14   1    0.14    0.24
  -8  14   1    0.59    0.36
   8  14  -1   -0.12    0.46
   8  14  -1    0.46    0.44
   6 -14  -1   -0.06    0.67
  -6 -14   1   -0.71    0.49
  -6 -14   1   -0.36    0.73
  -6 -14   1   -0.49    0.43
   6 -14  -1    0.63    0.55
  -6  14   1   -0.17    0.33
  -6  14   1    0.28    0.28
   6  14  -1    0.66    0.42
   6  14  -1    0.53    0.52
   6  14  -1    0.05    0.41
  -6  14   1   -0.08    0.36
  -4 -14   1   -0.40    0.53
  -4 -14   1    0.62    0.52
   4 -14  -1   -0.56    0.48
   4 -14  -1    0.32    0.71
  -4 -14   1    0.52    0.81
   4  14  -1   -0.56    0.32
   4  14  -1   -0.31    0.35
   4  14  -1   -0.31    0.41
  -4  14   1    0.27    0.29
  -4  14   1    0.01    0.37
  -4  14   1    0.41    0.41
   2 -14  -1    0.78    0.54
  -2 -14   1    0.95    0.56
   2 -14  -1    0.22    0.76
   2 -14  -1    1.25    0.65
  -2 -14   1    0.66    0.78
  -2 -14   1    0.90    0.61
  -2  14   1    0.53    0.42
  -2  14   1    1.49    0.48
  -2  14   1    1.03    0.36
   2  14  -1    0.91    0.44
   2  14  -1    1.00    0.49
   2  14  -1    1.70    0.55
   0 -14   1    1.23    0.81
   0 -14  -1    0.75    0.50
   0 -14   1    0.29    0.52
   0 -14  -1    2.27    0.69
   0 -14  -1   -0.34    0.70
   0  14   1    0.41    0.33
   0  14   1    1.01    0.50
   0  14  -1    0.76    0.39
   0  14   1    0.33    0.43
   0  14  -1    0.89    0.46
   0  14  -1    0.35    0.42
   2 -14   1    0.12    0.54
   2 -14   1    0.42    0.72
   2 -14   1   -0.12    0.48
  -2 -14  -1    0.40    0.44
  -2 -14  -1    0.58    0.82
  -2 -14  -1    0.28    0.55
   2  14   1    0.08    0.40
  -2  14  -1   -0.50    0.37
   2  14   1   -0.11    0.31
  -2  14  -1    0.75    0.43
  -2  14  -1    0.70    0.36
   2  14   1    0.35    0.44
  -4 -14  -1    1.45    0.55
  -4 -14  -1    1.92    0.73
   4 -14   1    0.54    0.73
  -4 -14  -1    1.66    0.94
   4 -14   1    1.31    0.63
  -4  14  -1    1.31    0.38
   4  14   1    1.37    0.57
  -4  14  -1    1.31    0.44
  -4  14  -1    1.35    0.55
   4  14   1    1.21    0.45
   6 -14   1   -0.26    0.49
  -6 -14  -1   -0.04    0.53
  -6 -14  -1    1.16    0.89
  -6 -14  -1   -0.09    0.42
   6 -14   1    0.78    0.70
   6 -14   1    0.69    0.50
  -6  14  -1    1.04    0.34
   6  14   1    0.28    0.44
  -6  14  -1    0.36    0.44
   6  14   1    0.44    0.50
   6  14   1    0.33    0.42
  -6  14  -1    0.36    0.37
  -8 -14  -1    0.72    0.91
   8 -14   1    0.05    0.65
  -8 -14  -1   -0.24    0.53
   8 -14   1    0.12    0.52
  -8 -14  -1   -0.37    0.37
   8 -14   1    1.71    0.71
   8  14   1    0.11    0.41
   8  14   1   -0.54    0.41
  -8  14  -1   -0.18    0.25
  -8  14  -1   -0.07    0.31
  -8  14  -1   -0.49    0.39
   8  14   1    0.13    0.46
  10 -14   1    0.95    0.67
 -10 -14  -1    0.05    0.58
  10 -14   1    0.04    0.59
 -10 -14  -1    0.88    0.47
 -10 -14  -1    0.76    0.94
  10 -14   1    0.02    0.51
 -10  14  -1    0.36    0.32
  10  14   1   -0.15    0.43
  10  14   1    0.75    0.50
 -10  14  -1    0.18    0.44
  10  14   1    0.40    0.49
 -10  14  -1    0.30    0.29
 -12 -14  -1    1.06    0.69
  12 -14   1    0.83    0.80
 -12 -14  -1    1.60    0.50
  12 -14   1    1.00    0.63
  12 -14   1    1.28    0.74
 -12 -14  -1    2.14    1.12
 -12  14  -1    0.50    0.34
  12  14   1    2.81    0.73
  12  14   1    0.85    0.55
 -12  14  -1    0.81    0.52
  12  14   1    2.07    0.63
 -12  14  -1    0.74    0.34
  14 -14   1   -0.17    0.32
 -14 -14  -1   -0.47    0.65
 -14 -14  -1   -0.08    0.38
  14 -14   1   -0.20    0.56
  14 -14   1    1.37    0.72
  14 -14   1    0.15    0.64
 -14 -14  -1    0.24    0.94
 -14  14  -1    0.27    0.31
 -14  14  -1    0.19    0.51
  14  14   1   -0.24    0.51
  14  14   1    0.33    0.52
  14  14   1    0.38    0.54
 -14  14  -1   -0.04    0.31
  16 -14   1    0.29    0.58
  16 -14   1   -0.28    0.67
 -16 -14  -1   -0.74    0.89
 -16 -14  -1    0.72    0.75
 -16 -14  -1    0.98    0.45
  16 -14   1   -0.64    0.56
  16  14   1   -0.02    0.62
  16  14   1    0.71    0.63
 -16  14  -1    0.02    0.48
  16  14   1    0.90    0.40
  16  14   1   -0.11    0.53
  18 -14   1    1.64    0.87
 -18 -14  -1    2.09    1.06
  18 -14   1    2.61    0.70
 -18 -14  -1    1.81    0.50
  18 -14   1    1.51    0.77
  18  14   1    2.23    0.74
  18  14   1    1.26    0.64
  18  14   1    1.62    0.52
  18  14   1    2.88    0.94
  20 -14   1    0.77    0.68
  20 -14   1   -0.78    0.73
 -20 -14  -1    0.35    0.98
  20 -14   1    0.23    0.59
  20  14   1    0.15    0.63
  20  14   1   -0.29    0.87
  20  14   1   -0.25    0.66
  22 -14   1    0.07    0.75
 -22 -14  -1    0.19    0.94
  22 -14   1    0.88    0.77
  22 -14   1    0.93    0.64
  22  14   1    0.67    0.69
  22  14   1    1.01    0.75
  24 -14   1   -0.27    0.72
 -24 -14  -1   -2.15    0.79
  24  14   1   -0.50    0.60
  24  14   1    0.21    0.67
  26 -14   1   -1.57    0.68
 -26 -14  -1    1.13    0.89
  26  14   1    0.56    0.76
  26  14   1    0.03    0.61
 -28 -14  -1    1.07    0.94
  28 -14   1    1.81    0.96
  28  14   1    0.89    0.79
  28  14   1   -0.20    0.61
  30  14   1   -1.31    0.74
 -29 -15   1   -1.01    0.84
  29 -15  -1   -1.40    0.65
  29  15  -1    0.46    0.75
  29  15  -1    0.42    0.77
  27 -15  -1    0.87    0.80
 -27 -15   1   -1.48    0.82
  27  15  -1    0.65    0.76
  27  15  -1    0.08    0.70
  25 -15  -1    0.04    0.81
 -25 -15   1    0.39    0.94
  25  15  -1   -0.53    0.61
  25  15  -1    0.72    0.76
 -23 -15   1   -0.46    0.86
  23 -15  -1    0.45    0.79
  23 -15  -1   -1.30    0.63
  23 -15  -1    0.72    0.79
  23  15  -1   -0.07    0.67
  23  15  -1    0.78    0.68
  23  15  -1    1.25    0.98
  21 -15  -1    0.59    0.67
  21 -15  -1    0.74    0.76
 -21 -15   1    1.49    1.10
  21 -15  -1   -0.50    0.71
  21  15  -1   -0.08    0.64
  21  15  -1    0.22    0.65
  21  15  -1   -0.12    0.62
 -19 -15   1    1.87    1.16
  19 -15  -1    1.01    0.75
 -19 -15   1    1.53    0.56
  19 -15  -1    1.45    0.85
  19 -15  -1    0.79    0.69
  19  15  -1   -0.16    0.63
  19  15  -1    1.33    0.78
  19  15  -1    0.67    0.62
  19  15  -1    2.10    0.57
  17 -15  -1    0.52    0.67
 -17 -15   1   -0.49    0.85
  17 -15  -1    0.88    0.71
 -17 -15   1    0.25    0.50
  17 -15  -1   -2.51    1.01
  17  15  -1    1.03    0.84
  17  15  -1    0.14    0.55
  17  15  -1    0.35    0.59
  15 -15  -1   -1.19    0.62
  15 -15  -1    0.21    0.69
 -15 -15   1   -0.04    1.33
 -15 -15   1    0.21    0.50
  15  15  -1    0.88    0.59
  15  15  -1   -0.56    0.55
  15  15  -1    0.68    0.56
 -13 -15   1    4.91    1.22
 -13 -15   1    4.09    1.20
  13 -15  -1    4.29    0.89
  13 -15  -1    3.81    0.92
  13 -15  -1    3.18    0.90
 -13 -15   1    4.06    0.93
  13  15  -1    5.03    0.84
  13  15  -1    3.55    0.86
 -13  15   1    4.36    0.77
  13  15  -1    4.12    0.84
  11 -15  -1    1.03    0.69
 -11 -15   1    0.71    1.01
  11 -15  -1   -0.47    0.58
  11 -15  -1    1.44    0.81
 -11 -15   1    0.72    0.67
  11  15  -1    1.25    0.65
  11  15  -1    1.26    0.62
  11  15  -1    0.97    0.56
 -11  15   1    0.22    0.48
 -11  15   1    0.40    0.36
   9 -15  -1    0.70    0.62
   9 -15  -1    1.32    0.62
  -9 -15   1   -0.25    0.79
  -9 -15   1    0.95    0.71
  -9 -15   1    0.63    0.88
   9 -15  -1    1.27    0.81
   9  15  -1    0.94    0.57
  -9  15   1    0.80    0.49
   9  15  -1    1.65    0.66
  -9  15   1    0.63    0.38
   9  15  -1    0.92    0.53
  -9  15   1    1.45    0.34
  -7 -15   1    1.77    0.97
   7 -15  -1    0.92    0.61
   7 -15  -1    0.97    0.82
  -7 -15   1    2.20    0.73
  -7 -15   1   -0.22    0.59
  -7  15   1    0.53    0.50
   7  15  -1    0.44    0.51
  -7  15   1    0.78    0.43
  -7  15   1    0.85    0.31
   7  15  -1    1.54    0.62
   7  15  -1    1.89    0.54
  -5 -15   1    0.34    0.57
  -5 -15   1    0.76    0.56
   5 -15  -1    1.15    0.64
   5 -15  -1   -0.11    0.72
   5 -15  -1   -0.14    0.56
  -5 -15   1   -0.66    0.76
  -5  15   1    1.06    0.44
  -5  15   1    0.55    0.47
   5  15  -1    0.71    0.49
  -5  15   1    0.58    0.32
   5  15  -1    0.58    0.51
   5  15  -1    0.89    0.45
   3 -15  -1    0.53    0.62
  -3 -15   1   -0.53    0.52
   3 -15  -1    0.37    0.53
   3 -15  -1    0.18    0.76
  -3 -15   1   -0.59    0.48
  -3 -15   1    1.31    0.87
   3  15  -1   -0.12    0.43
   3  15  -1   -0.02    0.37
  -3  15   1    0.62    0.32
  -3  15   1    0.27    0.43
   3  15  -1    0.38    0.45
  -3  15   1    0.11    0.42
  -1 -15   1    0.22    0.56
   1 -15  -1    0.06    0.76
   1 -15  -1   -0.49    0.47
  -1 -15   1   -0.84    0.70
   1 -15  -1   -0.23    0.57
  -1 -15   1    0.50    0.59
   1  15  -1    0.56    0.46
  -1  15   1    0.65    0.45
  -1  15   1    0.16    0.42
   1  15  -1   -0.04    0.47
  -1  15   1   -0.23    0.30
   1  15  -1    0.03    0.37
  -1 -15  -1    1.53    0.93
  -1 -15  -1    1.14    0.66
   1 -15   1    0.30    0.76
   1 -15   1    1.59    0.67
   1 -15   1    1.67    0.72
  -1  15  -1    0.54    0.45
  -1  15  -1    0.90    0.50
   1  15   1    1.34    0.58
  -1  15  -1    0.94    0.40
   1  15   1    1.03    0.41
   3 -15   1    0.27    0.52
  -3 -15  -1    0.19    0.60
  -3 -15  -1   -0.15    0.46
   3 -15   1    0.53    0.61
   3 -15   1   -0.19    0.71
  -3 -15  -1    1.01    0.89
   3  15   1    0.48    0.40
  -3  15  -1    0.34    0.42
   3  15   1    0.39    0.42
  -3  15  -1   -0.21    0.28
   3  15   1    0.18    0.45
  -3  15  -1    0.80    0.50
  -5 -15  -1    0.08    0.85
  -5 -15  -1    0.22    0.48
   5 -15   1   -0.67    0.68
  -5 -15  -1    0.47    0.66
   5 -15   1    0.63    0.59
  -5  15  -1   -0.66    0.33
   5  15   1   -0.27    0.47
   5  15   1    0.07    0.39
  -5  15  -1   -0.28    0.41
  -5  15  -1    0.17    0.33
   5  15   1   -0.01    0.42
   7 -15   1    1.09    0.67
   7 -15   1   -0.31    0.52
  -7 -15  -1   -0.07    0.60
  -7 -15  -1   -0.36    0.41
  -7 -15  -1   -0.19    0.86
   7 -15   1    0.30    0.71
   7  15   1    0.29    0.56
   7  15   1    0.19    0.46
  -7  15  -1    0.13    0.33
   7  15   1   -0.53    0.39
  -7  15  -1    0.33    0.42
  -7  15  -1    0.04    0.37
  -9 -15  -1    2.19    1.11
  -9 -15  -1    0.27    0.69
  -9 -15  -1    0.84    0.51
   9 -15   1    0.39    0.58
   9 -15   1    0.54    0.73
   9 -15   1    0.93    0.70
  -9  15  -1    0.64    0.32
  -9  15  -1    1.69    0.61
   9  15   1    1.52    0.65
   9  15   1    0.73    0.57
  -9  15  -1    0.40    0.39
   9  15   1    0.48    0.47
 -11 -15  -1    0.74    1.03
 -11 -15  -1    0.28    0.45
 -11 -15  -1    0.64    0.74
  11 -15   1   -0.18    0.64
  11 -15   1   -0.74    0.62
  11 -15   1   -0.05    0.60
 -11  15  -1    0.93    0.38
  11  15   1    0.22    0.56
  11  15   1    0.47    0.54
 -11  15  -1    0.20    0.52
 -11  15  -1    1.03    0.38
  11  15   1   -0.14    0.55
 -13 -15  -1    1.37    1.63
  13 -15   1    0.54    0.70
 -13 -15  -1    3.18    0.99
  13 -15   1    0.74    0.74
  13 -15   1   -0.35    0.63
 -13 -15  -1    0.56    0.48
  13  15   1    1.74    0.67
  13  15   1    1.22    0.60
 -13  15  -1    1.00    0.63
  13  15   1    0.96    0.64
 -15 -15  -1    0.35    1.01
 -15 -15  -1    0.88    0.48
  15 -15   1    0.82    0.69
 -15 -15  -1    1.36    0.98
  15 -15   1    1.40    0.98
  15 -15   1    0.81    0.68
  15  15   1   -0.51    0.53
  15  15   1    2.42    0.88
  15  15   1    1.44    0.67
  15  15   1    1.58    0.48
  17 -15   1    3.04    0.82
  17 -15   1    2.64    0.95
 -17 -15  -1    0.74    1.09
  17 -15   1    3.65    0.93
  17  15   1    2.57    0.99
  17  15   1    1.86    0.75
  17  15   1    2.88    0.85
  19 -15   1    0.01    0.67
 -19 -15  -1    0.18    0.98
  19 -15   1   -0.08    0.65
  19 -15   1   -0.43    0.71
  19  15   1   -0.42    0.62
 -21 -15  -1   -0.15    0.97
  21 -15   1    1.17    0.87
  21 -15   1    0.42    0.83
  21  15   1    1.47    0.79
  21  15   1   -0.30    0.66
 -23 -15  -1    2.96    1.13
  23 -15   1    1.30    0.87
  23  15   1    0.58    0.71
  23  15   1    0.66    0.80
 -25 -15  -1   -0.46    1.40
  25 -15   1    1.35    1.20
  25  15   1    0.38    1.10
  25  15   1    0.31    0.66
  27 -15   1    0.23    0.80
 -27 -15  -1   -1.01    0.85
  27  15   1    0.48    0.77
  27  15   1   -0.24    0.64
  28  16  -1   -0.42    0.66
 -26 -16   1   -0.42    0.86
  26 -16  -1   -2.06    0.63
  26  16  -1    1.01    0.73
  24 -16  -1    1.02    0.99
  24  16  -1   -0.15    0.59
  24  16  -1   -0.68    0.67
  22 -16  -1    0.44    0.76
 -22 -16   1    0.38    0.98
  22 -16  -1   -0.80    0.67
  22  16  -1   -1.50    0.48
  22  16  -1   -0.62    0.62
 -20 -16   1    0.48    0.94
  20 -16  -1   -0.20    0.71
  20 -16  -1    0.29    0.77
  20 -16  -1    0.52    0.72
  20  16  -1   -1.30    0.56
  20  16  -1   -0.74    0.62
  18 -16  -1    1.82    0.87
  18 -16  -1    3.83    1.03
  18 -16  -1    2.69    0.90
 -18 -16   1    0.39    1.03
  18  16  -1    3.13    0.88
  18  16  -1    2.64    0.87
  18  16  -1    3.25    0.68
  18  16  -1    2.52    0.85
 -16 -16   1    6.27    1.43
  16 -16  -1    5.15    1.05
  16 -16  -1    2.75    0.96
  16 -16  -1    4.29    1.02
 -16 -16   1    5.50    0.77
  16  16  -1    6.26    0.96
  16  16  -1    4.24    0.89
  16  16  -1    4.86    0.99
  14 -16  -1    0.64    0.80
  14 -16  -1    1.51    0.78
 -14 -16   1    2.01    0.62
 -14 -16   1    0.66    1.07
  14  16  -1    1.63    0.74
  14  16  -1    2.07    0.72
  12 -16  -1    3.80    0.94
 -12 -16   1    4.53    1.45
 -12 -16   1    4.39    0.77
  12 -16  -1    2.78    1.01
  12  16  -1    4.98    0.94
  12  16  -1    3.64    0.84
  12  16  -1    5.37    0.88
 -10 -16   1   -0.03    0.98
 -10 -16   1    2.16    0.61
  10 -16  -1    1.02    0.70
  10 -16  -1    1.21    0.76
  10 -16  -1   -0.04    0.72
 -10 -16   1    0.84    0.75
  10  16  -1    1.09    0.55
  10  16  -1    1.00    0.61
 -10  16   1    1.58    0.41
  10  16  -1    0.38    0.58
  -8 -16   1   -0.68    0.67
   8 -16  -1    0.62    0.83
   8 -16  -1    1.00    0.67
  -8 -16   1   -0.84    0.90
  -8 -16   1   -0.29    0.51
  -8  16   1   -0.07    0.39
   8  16  -1    1.34    0.64
   8  16  -1   -0.31    0.50
  -8  16   1   -0.29    0.45
   8  16  -1   -0.13    0.46
   6 -16  -1    1.21    0.92
  -6 -16   1    0.16    0.51
  -6 -16   1    0.30    0.94
   6 -16  -1    0.12    0.64
   6 -16  -1    0.82    0.64
  -6 -16   1    0.22    0.69
   6  16  -1    0.64    0.49
   6  16  -1    0.19    0.55
   6  16  -1    0.63    0.54
  -6  16   1    0.08    0.40
  -6  16   1   -0.16    0.46
   4 -16  -1    0.61    0.70
  -4 -16   1    0.40    0.70
   4 -16  -1   -1.20    0.45
  -4 -16   1    0.50    0.92
  -4 -16   1    0.24    0.57
   4 -16  -1    0.73    0.89
  -4  16   1   -0.39    0.29
   4  16  -1   -0.23    0.47
   4  16  -1    0.73    0.57
  -4  16   1    1.03    0.56
  -4  16   1    0.46    0.46
   4  16  -1    0.31    0.44
  -2 -16   1   -1.40    0.83
   2 -16  -1    0.97    0.75
   2 -16  -1   -0.51    0.83
  -2 -16   1   -0.61    0.63
  -2 -16   1    0.54    0.57
   2 -16  -1    0.27    0.56
  -2  16   1    0.30    0.35
   2  16  -1   -0.42    0.43
  -2  16   1    0.09    0.48
   2  16  -1    0.47    0.41
   2  16  -1    0.77    0.56
   0 -16   1    0.33    0.60
   0 -16  -1    0.54    0.58
   0 -16  -1    0.91    0.97
   0 -16  -1    2.04    0.79
   0 -16   1    2.30    1.03
   0 -16   1    0.16    0.67
   0  16   1    1.28    0.55
   0  16   1    0.59    0.38
   0  16  -1    0.62    0.53
   0  16   1    0.96    0.59
   0  16  -1    1.72    0.62
   0  16  -1    1.20    0.45
  -2 -16  -1    0.14    0.52
   2 -16   1   -0.89    0.54
   2 -16   1    0.56    0.67
  -2 -16  -1    0.71    0.94
  -2 -16  -1   -0.15    0.61
   2 -16   1    1.17    0.92
  -2  16  -1    0.63    0.39
   2  16   1   -0.12    0.36
   2  16   1   -0.85    0.46
   2  16   1    0.48    0.49
  -2  16  -1    0.46    0.50
  -4 -16  -1    1.90    0.62
   4 -16   1    2.21    0.77
   4 -16   1    2.59    0.95
   4 -16   1    2.75    0.81
  -4 -16  -1    2.42    1.07
  -4 -16  -1    0.71    0.74
   4  16   1    1.40    0.61
  -4  16  -1    1.97    0.66
  -4  16  -1    2.59    0.46
   4  16   1    0.94    0.52
  -4  16  -1    1.93    0.57
   4  16   1    2.38    0.56
  -6 -16  -1    1.16    1.05
   6 -16   1    1.28    0.71
  -6 -16  -1    0.09    0.53
   6 -16   1    0.02    0.80
   6 -16   1    0.96    0.68
  -6 -16  -1    0.54    0.74
   6  16   1    1.51    0.64
  -6  16  -1    0.58    0.44
  -6  16  -1    0.99    0.39
  -6  16  -1    1.62    0.63
   6  16   1    0.31    0.53
   6  16   1    1.51    0.55
  -8 -16  -1   -1.24    0.40
  -8 -16  -1   -0.54    0.66
   8 -16   1    0.00    0.76
  -8 -16  -1   -0.26    0.95
  -8  16  -1    0.00    0.39
   8  16   1   -0.28    0.54
  -8  16  -1    0.51    0.54
   8  16   1   -0.22    0.51
   8  16   1   -0.56    0.45
 -10 -16  -1    1.51    1.11
  10 -16   1    0.63    0.73
  10 -16   1    1.03    0.73
 -10 -16  -1    1.39    0.91
  10 -16   1    1.66    0.86
 -10 -16  -1    1.45    0.84
 -10  16  -1    0.95    0.42
  10  16   1    1.17    0.62
  10  16   1    0.62    0.64
 -10  16  -1    1.08    0.61
  10  16   1    1.30    0.68
  12 -16   1    0.22    0.76
 -12 -16  -1    2.52    1.07
  12 -16   1    0.91    1.00
  12 -16   1    0.53    0.70
 -12 -16  -1    1.06    1.12
  12  16   1    1.03    0.66
  12  16   1    0.71    0.58
  12  16   1   -0.51    0.58
  14 -16   1    4.04    1.04
  14 -16   1    4.15    0.96
  14 -16   1    1.63    1.04
 -14 -16  -1    2.00    1.20
  14  16   1    1.82    0.73
  14  16   1    2.24    0.78
  14  16   1    0.95    0.64
  16 -16   1    3.20    0.92
 -16 -16  -1    3.78    1.28
  16 -16   1    2.54    0.96
  16  16   1    2.94    0.88
  16  16   1    2.53    0.81
  18 -16   1    0.73    0.82
 -18 -16  -1    1.22    1.07
  18 -16   1   -0.55    0.69
  18  16   1    0.95    0.69
  18  16   1    0.22    0.64
  20 -16   1    0.54    0.77
 -20 -16  -1    2.11    1.13
  20  16   1   -1.00    0.65
  20  16   1    0.52    0.68
 -22 -16  -1   -0.99    1.18
  22 -16   1    0.88    0.84
  22  16   1   -0.13    0.62
  22  16   1   -0.37    0.69
 -24 -16  -1    0.71    0.91
  24 -16   1   -0.36    0.80
  24  16   1    0.76    0.72
  24  16   1   -0.14    0.76
  26  16   1    1.37    0.80
  25 -17  -1    0.28    0.87
  25  17  -1    0.56    0.79
  25  17  -1    1.22    0.77
  23 -17  -1    1.35    0.83
 -23 -17   1   -0.22    1.02
  23  17  -1    0.27    0.68
  23  17  -1    1.37    0.68
  21 -17  -1   -0.47    0.71
 -21 -17   1   -0.68    1.31
  21 -17  -1   -0.27    0.82
  21  17  -1    1.35    0.76
  21  17  -1   -0.51    0.59
  19 -17  -1   -0.95    0.70
 -19 -17   1    0.95    1.00
  19  17  -1    0.06    0.61
  19  17  -1    0.73    0.70
 -17 -17   1    1.99    1.13
  17 -17  -1    2.59    0.97
  17 -17  -1    4.89    1.11
  17  17  -1    3.72    0.97
  17  17  -1    3.32    0.83
 -15 -17   1    3.40    0.80
  15 -17  -1    4.57    1.04
  15 -17  -1    2.18    0.88
 -15 -17   1    3.58    1.26
  15 -17  -1    3.18    1.02
  15  17  -1    3.40    0.88
  15  17  -1    2.62    1.04
  15  17  -1    1.93    0.73
  13 -17  -1    3.58    0.98
 -13 -17   1    2.66    1.24
  13 -17  -1    3.98    0.95
 -13 -17   1    2.39    0.70
  13 -17  -1    3.11    1.01
  13  17  -1    3.88    0.84
  13  17  -1    3.03    0.84
  13  17  -1    3.13    0.87
 -11 -17   1   -0.62    0.91
  11 -17  -1   -0.57    0.78
  11 -17  -1    0.18    0.91
 -11 -17   1    0.12    0.56
  11  17  -1    1.20    0.69
  11  17  -1    0.11    0.55
   9 -17  -1    2.31    1.03
  -9 -17   1    1.30    0.60
  -9 -17   1    2.07    1.15
   9 -17  -1    0.64    0.74
   9 -17  -1    0.88    0.69
   9  17  -1    0.10    0.53
   9  17  -1    0.43    0.63
  -7 -17   1    2.06    0.71
   7 -17  -1    1.13    1.12
  -7 -17   1    2.02    1.25
   7 -17  -1    0.28    0.66
   7 -17  -1    2.64    1.05
   7  17  -1    1.40    0.62
  -7  17   1    1.34    0.49
   7  17  -1    0.97    0.54
   7  17  -1    0.26    0.63
  -5 -17   1    0.43    0.98
   5 -17  -1    0.52    0.65
  -5 -17   1    2.35    1.05
  -5 -17   1    0.60    0.59
   5 -17  -1    1.48    1.00
   5 -17  -1    1.63    0.87
  -5  17   1    1.48    0.69
   5  17  -1    0.55    0.48
   5  17  -1    0.66    0.58
   5  17  -1    1.06    0.61
   3 -17  -1    2.35    1.07
   3 -17  -1    0.98    0.66
  -3 -17   1    1.31    0.83
  -3 -17   1   -0.01    0.54
  -3 -17   1    0.07    0.92
   3 -17  -1    0.99    0.80
   3  17  -1    0.49    0.53
   3  17  -1   -0.56    0.42
  -3  17   1   -0.21    0.43
  -3  17   1    0.75    0.67
   3  17  -1    0.13    0.59
  -1 -17   1    2.45    0.78
   1 -17  -1    1.01    0.80
   1 -17  -1    1.28    0.97
  -1 -17   1    0.98    0.81
   1 -17  -1    0.55    0.60
  -1 -17   1    2.67    1.09
   1  17  -1    0.22    0.55
  -1  17   1    0.75    0.41
   1  17  -1    1.18    0.62
   1  17  -1    1.11    0.48
  -1  17   1    1.41    0.56
  -1  17   1    1.54    0.70
   1 -17   1   -0.38    0.82
  -1 -17  -1    0.58    0.81
  -1 -17  -1    0.67    1.04
   1 -17   1   -0.45    0.72
   1 -17   1    0.26    0.63
  -1 -17  -1    1.23    0.64
  -1  17  -1    0.38    0.41
  -1  17  -1   -1.10    0.48
  -1  17  -1    0.09    0.46
   1  17   1   -0.41    0.44
   1  17   1    0.33    0.60
   1  17   1   -0.24    0.40
   3 -17   1    0.74    0.78
   3 -17   1    1.42    0.96
  -3 -17  -1    3.59    1.37
  -3 -17  -1    1.41    0.65
   3 -17   1    1.21    0.72
  -3 -17  -1    1.57    0.81
  -3  17  -1    0.06    0.60
   3  17   1    1.55    0.66
   3  17   1    0.68    0.59
  -3  17  -1    0.84    0.54
   3  17   1    1.16    0.50
   5 -17   1   -1.05    0.67
  -5 -17  -1   -1.28    0.95
   5 -17   1    0.78    0.91
  -5 -17  -1    0.06    0.77
  -5 -17  -1    0.50    0.55
   5 -17   1   -0.23    0.67
   5  17   1    0.66    0.65
   5  17   1   -0.73    0.39
  -5  17  -1   -0.12    0.43
  -5  17  -1   -0.14    0.57
   5  17   1    1.66    0.66
   7 -17   1    1.12    0.92
   7 -17   1   -0.80    0.60
   7 -17   1    0.31    0.72
  -7 -17  -1    1.59    0.61
  -7 -17  -1    1.38    0.86
  -7 -17  -1    1.32    1.14
   7  17   1    0.15    0.50
   7  17   1    0.88    0.61
  -7  17  -1    0.00    0.43
   7  17   1    0.81    0.71
   9 -17   1    2.30    0.96
  -9 -17  -1    2.08    0.59
   9 -17   1   -0.04    0.65
  -9 -17  -1    1.08    1.15
   9  17   1    1.48    0.72
   9  17   1    2.46    0.66
 -11 -17  -1    0.10    0.56
  11 -17   1    0.25    0.77
 -11 -17  -1   -1.49    0.91
  11 -17   1    0.23    0.87
  11  17   1   -0.78    0.53
  11  17   1   -0.10    0.55
  13 -17   1    1.30    0.83
  13 -17   1    3.22    1.01
 -13 -17  -1    5.56    1.41
  13  17   1    4.38    0.80
  13  17   1    3.33    0.91
  15 -17   1    2.71    0.96
 -15 -17  -1    2.50    1.19
  15 -17   1    2.83    0.98
  15  17   1    4.26    0.99
  15  17   1    3.90    0.88
  17 -17   1    1.74    0.86
 -17 -17  -1    1.39    1.06
  17 -17   1    0.53    0.77
  17  17   1    0.11    0.60
  17  17   1    1.56    0.79
 -19 -17  -1   -1.36    0.95
  19 -17   1    0.65    0.78
  19  17   1    0.49    0.71
 -21 -17  -1    0.54    1.15
  21 -17   1   -1.10    0.62
  21  17   1   -0.24    0.65
  21  17   1    0.04    0.60
  23 -17   1    0.21    0.78
 -23 -17  -1    0.67    1.13
  23  17   1    1.31    0.69
  23  17   1    1.17    0.79
  22 -18  -1   -0.47    0.74
 -22 -18   1    2.62    1.53
  22  18  -1    0.48    0.76
  20 -18  -1    1.63    0.84
 -20 -18   1    0.01    1.04
  20  18  -1    0.28    0.69
  20  18  -1    1.03    0.70
  18 -18  -1    1.60    0.84
  18 -18  -1   -0.06    0.83
  18  18  -1    0.17    0.69
  18  18  -1   -0.37    0.59
  16 -18  -1    0.46    0.84
  16 -18  -1    0.84    0.77
 -16 -18   1    0.58    1.04
  16  18  -1   -1.06    0.57
  16  18  -1    1.08    0.63
  14 -18  -1   -0.04    0.67
 -14 -18   1   -0.41    0.94
  14 -18  -1   -0.91    0.78
  14  18  -1    0.01    0.59
  14  18  -1    0.38    0.66
 -12 -18   1    1.72    0.66
  12 -18  -1    1.41    0.93
  12 -18  -1    0.34    0.72
 -12 -18   1    0.65    1.09
  12  18  -1    1.33    0.73
  12  18  -1    1.98    0.67
  10 -18  -1    0.31    0.87
  10 -18  -1    0.06    0.69
 -10 -18   1    0.13    0.98
 -10 -18   1   -0.84    0.56
  10  18  -1    0.57    0.57
  10  18  -1   -0.04    0.61
   8 -18  -1    0.72    0.90
   8 -18  -1   -0.39    0.65
   8 -18  -1    0.08    0.91
  -8 -18   1    0.22    0.96
  -8 -18   1    1.08    0.61
   8  18  -1    1.30    0.93
   8  18  -1    0.88    0.56
  -6 -18   1    1.12    1.08
  -6 -18   1    0.31    0.58
   6 -18  -1   -1.35    0.86
   6 -18  -1   -1.10    1.00
   6  18  -1   -0.63    0.53
   6  18  -1   -0.16    0.45
  -4 -18   1    0.50    0.65
  -4 -18   1   -0.01    0.98
   4 -18  -1   -0.91    0.92
   4 -18  -1    0.27    0.61
   4 -18  -1    0.50    0.81
   4  18  -1    0.30    0.48
  -4  18   1   -0.63    0.43
   4  18  -1    0.14    0.57
   2 -18  -1    0.14    0.94
  -2 -18   1   -0.62    0.87
   2 -18  -1    0.44    0.82
  -2 -18   1    0.72    0.64
   2 -18  -1    0.51    0.65
   2  18  -1    0.07    0.51
  -2  18   1   -0.46    0.45
   0 -18  -1    1.13    1.06
   0 -18   1   -0.24    0.62
   0 -18  -1    2.57    1.40
   0 -18   1   -1.96    0.75
   0 -18  -1    0.77    0.61
   0  18  -1    0.23    0.52
   0  18   1    1.01    0.56
  -2 -18  -1    0.61    0.99
   2 -18   1   -0.55    1.05
  -2 -18  -1    0.60    0.58
   2 -18   1   -0.25    0.61
  -2  18  -1    0.03    0.50
   2  18   1   -0.44    0.51
  -4 -18  -1   -0.14    1.01
   4 -18   1    0.58    0.86
  -4 -18  -1   -0.38    0.52
  -4  18  -1    0.52    0.53
  -6 -18  -1   -0.30    1.03
  -6 -18  -1    0.53    0.55
   6 -18   1    1.14    0.71
   6  18   1   -0.85    0.47
   6  18   1    0.87    0.66
  -8 -18  -1   -0.28    0.47
   8 -18   1    0.36    0.73
  -8 -18  -1   -0.38    1.02
   8  18   1   -0.59    0.54
   8  18   1    0.23    0.53
  10 -18   1    0.48    0.79
 -10 -18  -1   -0.10    0.99
  10  18   1   -0.90    0.57
  10  18   1   -0.21    0.60
  12 -18   1   -0.26    0.70
 -12 -18  -1    0.16    1.03
  12 -18   1    0.07    1.13
  12  18   1    0.04    0.66
  12  18   1   -0.72    0.56
 -14 -18  -1    0.95    1.11
  14 -18   1    0.15    0.75
  14 -18   1    1.83    0.85
  14  18   1   -0.79    0.50
  14  18   1   -0.71    0.55
  16 -18   1    0.11    0.71
  16 -18   1   -0.38    0.84
  16  18   1    0.24    0.58
  16  18   1    0.99    0.66
  18 -18   1   -0.02    0.76
 -18 -18  -1    1.25    0.94
  18  18   1   -1.16    0.56
  18  18   1   -1.55    1.05
 -20 -18  -1    0.72    1.12
  20 -18   1    0.48    0.76
  20  18   1    0.66    0.73
  20  18   1   -0.16    0.70
  19 -19  -1    0.82    0.76
  19  19  -1    0.17    0.80
  19  19  -1    1.16    0.79
  17 -19  -1   -0.31    0.84
  17 -19  -1    0.80    0.76
 -17 -19   1    2.37    1.18
  17  19  -1   -0.42    0.57
  17  19  -1    0.23    0.64
 -15 -19   1   -0.16    1.03
  15 -19  -1   -0.97    0.69
  15 -19  -1   -0.96    0.89
  15  19  -1   -0.25    0.57
  15  19  -1    1.08    0.71
  13 -19  -1    0.28    0.72
 -13 -19   1   -1.84    0.90
  13 -19  -1   -0.32    0.81
  13  19  -1   -0.82    0.53
  13  19  -1    0.41    0.66
  11 -19  -1   -0.27    0.87
  11 -19  -1    0.08    0.67
 -11 -19   1    3.26    1.22
  11  19  -1    1.61    0.71
  -9 -19   1    0.12    0.58
   9 -19  -1   -1.12    0.56
   9 -19  -1   -0.38    0.87
  -9 -19   1    0.42    1.02
   9  19  -1   -0.50    0.57
   9  19  -1    0.95    0.67
  -7 -19   1    0.13    0.63
   7 -19  -1    0.21    1.00
  -7 -19   1   -1.29    0.91
   7 -19  -1    0.07    0.67
   7  19  -1   -1.10    0.47
   5 -19  -1   -0.36    0.60
   5 -19  -1   -0.55    0.92
  -5 -19   1    1.30    1.05
  -5 -19   1    1.13    0.99
   5  19  -1    0.52    0.62
   3 -19  -1    1.69    0.79
  -3 -19   1    1.01    0.99
  -3 -19   1   -0.67    0.70
   3 -19  -1   -0.01    1.01
   3  19  -1   -0.89    0.53
  -3  19   1    0.08    0.88
  -1 -19   1   -1.00    0.90
  -1 -19   1   -0.53    0.59
   1 -19  -1   -1.11    0.93
  -1  19   1   -0.36    0.50
   1  19  -1    0.27    0.60
   1 -19   1    2.43    1.08
  -1 -19  -1   -0.63    0.58
  -1 -19  -1   -0.55    0.97
   1 -19   1    0.96    0.71
   1  19   1   -0.05    0.57
  -1  19  -1    0.55    0.54
  -3 -19  -1    0.39    1.04
   3 -19   1   -0.35    0.65
  -3 -19  -1    0.96    0.68
   3 -19   1   -0.02    0.93
  -3  19  -1    0.63    0.82
   5 -19   1   -0.40    0.59
   5 -19   1   -0.16    0.94
  -5 -19  -1   -0.78    0.87
  -5 -19  -1    0.60    0.64
   5  19   1    0.89    0.59
   7 -19   1   -1.52    0.78
  -7 -19  -1   -0.29    0.97
   7 -19   1   -0.18    0.70
   7  19   1    0.09    0.61
   9 -19   1    1.40    0.94
   9 -19   1    0.24    0.68
  -9 -19  -1    0.65    1.05
   9  19   1    0.82    0.62
  11 -19   1   -0.39    0.71
  11 -19   1    0.49    0.91
 -11 -19  -1    1.91    1.17
  11  19   1    0.16    0.61
  11  19   1    2.02    0.72
 -13 -19  -1    0.80    1.17
  13 -19   1    0.50    0.77
  13 -19   1   -0.09    0.82
  13  19   1   -0.61    0.58
  13  19   1    0.12    0.67
 -15 -19  -1    1.03    1.13
  15 -19   1    0.56    0.74
  15  19   1   -0.58    0.61
 -17 -19  -1    4.21    2.05
  17 -19   1   -0.86    0.67
  17  19   1   -0.59    0.67
  17  19   1    0.99    0.72
  14 -20  -1    0.61    0.76
  14 -20  -1   -0.96    0.95
 -14 -20   1    0.68    1.09
  14  20  -1   -0.45    0.62
 -12 -20   1   -2.05    0.91
  12 -20  -1   -0.49    0.86
  12  20  -1    0.17    0.78
  10 -20  -1    1.02    0.75
 -10 -20   1    1.07    1.13
  10 -20  -1    0.30    0.97
  10  20  -1   -0.76    0.57
  -8 -20   1   -0.13    1.25
   8 -20  -1    0.32    0.92
   8 -20  -1    0.26    0.69
   8  20  -1    0.44    0.64
   6 -20  -1    0.76    0.73
  -6 -20   1    0.73    0.71
   6 -20  -1    0.92    1.00
  -6 -20   1    1.57    1.07
   6  20  -1    0.48    0.65
   4 -20  -1    1.43    0.72
   4 -20  -1    0.95    1.04
  -4 -20   1   -0.86    0.62
  -4 -20   1    1.05    1.08
   4  20  -1    0.71    0.65
  -2 -20   1    0.35    0.88
  -2 -20   1   -1.58    0.54
   2 -20  -1    0.44    0.98
   2 -20  -1   -0.57    0.64
   2  20  -1    0.48    0.65
   0 -20   1   -0.09    0.64
   0 -20   1   -0.42    0.89
   0 -20  -1   -0.79    0.96
   0 -20  -1    0.56    0.71
   2 -20   1    1.48    0.67
   2 -20   1    0.60    0.93
  -2 -20  -1    0.43    0.73
  -2 -20  -1   -1.00    0.92
   2  20   1    0.35    0.59
  -4 -20  -1   -0.85    0.95
   4 -20   1   -1.43    0.61
   4 -20   1   -1.25    0.77
   4  20   1    0.61    0.68
   6 -20   1    1.27    0.97
   6 -20   1    0.25    0.73
   6  20   1   -0.68    0.58
   8 -20   1   -0.25    0.73
   8 -20   1    1.02    0.82
  -8 -20  -1   -2.51    0.93
   8  20   1    0.28    0.60
 -10 -20  -1    0.73    1.12
  10 -20   1   -0.53    0.89
  10  20   1   -0.01    0.56
  12 -20   1    0.65    0.86
  12 -20   1    1.15    1.04
 -12 -20  -1   -1.60    0.94
  12  20   1   -0.56    0.71
  14 -20   1   -0.15    0.73
   9 -21  -1    0.68    0.78
   9 -21  -1    0.74    0.95
  -9 -21   1   -0.67    1.15
   9  21  -1   -1.04    0.98
   7 -21  -1   -0.07    0.95
  -7 -21   1   -0.81    0.92
   7  21  -1   -0.77    0.63
   5 -21  -1   -1.29    0.65
  -5 -21   1    0.07    1.01
   5 -21  -1    0.26    0.93
   5  21  -1    0.94    0.78
   3 -21  -1    1.07    1.08
  -3 -21   1    2.27    1.15
   3 -21  -1    0.22    0.72
  -1 -21   1    0.20    0.70
   1 -21  -1   -0.43    0.97
  -1 -21   1   -0.22    0.90
   1 -21   1    2.26    1.47
   1 -21   1   -1.96    0.61
  -1 -21  -1   -1.31    0.91
  -3 -21  -1    0.56    1.02
   3 -21   1    0.29    0.79
   5 -21   1    0.87    0.80
  -5 -21  -1    0.21    1.10
   5  21   1    0.37    0.65
   7 -21   1    1.63    0.79
   7  21   1   -1.77    0.73
  42   0  -2    1.97    0.82
  42   0  -2   -0.16    0.67
  40   0  -2    0.84    0.72
 -40   0   2    0.77    0.68
  40   0  -2    0.58    0.68
  40   0  -2    0.40    0.80
  40   0  -2    1.40    0.60
  38   0  -2    0.25    0.75
 -38   0   2    2.08    0.77
  38   0  -2    1.09    0.76
  38   0  -2    1.93    0.87
  38   0  -2    3.39    0.86
  36   0  -2    0.96    0.73
 -36   0   2   -0.52    0.59
  36   0  -2   -0.26    0.60
  36   0  -2    0.62    0.51
  36   0  -2    1.82    0.76
  34   0  -2    0.43    0.62
  34   0  -2    0.52    0.49
 -34   0   2   -0.50    0.56
  34   0  -2    1.20    0.67
  34   0  -2    0.82    0.62
  32   0  -2    6.77    1.02
  32   0  -2    6.03    0.97
  32   0  -2    7.13    0.92
  32   0  -2    7.17    1.02
 -32   0   2    5.96    0.93
  30   0  -2   26.06    1.38
  30   0  -2   26.50    1.60
  30   0  -2   28.68    1.59
  30   0  -2   30.80    1.64
 -30   0   2   27.88    1.56
 -30   0   2   27.35    1.56
  28   0  -2    3.22    0.74
 -28   0   2    4.03    0.73
  28   0  -2    3.55    0.77
 -28   0   2    3.67    0.71
  28   0  -2    3.49    0.60
  28   0  -2    2.88    0.70
  26   0  -2    1.97    0.59
 -26   0   2    2.48    0.64
  26   0  -2    2.39    0.61
 -26   0   2    1.10    0.57
  26   0  -2    2.48    0.61
  26   0  -2    1.87    0.50
 -24   0   2   10.84    0.94
  24   0  -2   11.42    0.84
  24   0  -2   12.80    0.99
 -24   0   2    9.21    0.91
  24   0  -2   10.99    0.94
  24   0  -2   10.23    0.88
  22   0  -2    2.56    0.56
  22   0  -2    2.82    0.61
 -22   0   2    4.16    0.63
  22   0  -2    2.08    0.50
  22   0  -2    1.54    0.44
 -22   0   2    3.01    0.61
  20   0  -2   -0.02    0.36
  20   0  -2    0.25    0.34
  20   0  -2    0.28    0.37
  20   0  -2   -0.07    0.28
 -20   0   2   -0.23    0.34
 -20   0   2   -0.18    0.37
 -18   0   2   15.99    0.89
 -18   0   2   16.57    0.90
  18   0  -2   17.51    0.93
  18   0  -2   15.54    0.88
  18   0  -2   17.08    0.89
  18   0  -2   16.88    0.80
  16   0  -2   13.88    0.68
 -16   0   2   14.47    0.79
  16   0  -2   13.47    0.77
  16   0  -2   13.11    0.75
  16   0  -2   12.92    0.74
 -16   0   2   13.29    0.75
 -14   0   2  120.93    2.64
  14   0  -2  123.30    2.64
  14   0  -2  126.47    2.66
  14   0  -2  124.87    2.56
  14   0  -2  116.90    2.62
 -14   0   2  123.42    2.64
  14   0  -2  125.91    2.69
  12   0  -2  363.87    6.47
 -12   0   2  359.53    6.43
  12   0  -2  357.40    6.33
  12   0  -2  350.10    6.43
  12   0  -2  364.31    6.43
 -12   0   2  356.97    6.43
  12   0  -2  353.77    6.43
 -10   0   2   64.55    1.49
  10   0  -2   63.92    1.48
  10   0  -2   66.61    1.48
  10   0  -2   65.59    1.41
  10   0  -2   63.46    1.47
 -10   0   2   63.85    1.47
  10   0  -2   66.76    1.50
   8   0  -2   30.65    0.76
   8   0  -2   31.18    0.83
   8   0  -2   30.05    0.81
   8   0  -2   30.49    0.80
  -8   0   2   30.79    0.75
  -8   0   2   30.70    0.86
  -8   0   2   30.48    0.83
   8   0  -2   30.07    0.82
  -8   0   2   31.44    0.81
   6   0  -2  225.65    3.94
  -6   0   2  217.30    3.88
   6   0  -2  222.46    3.82
   6   0  -2  223.49    3.90
   6   0  -2  217.94    3.88
   6   0  -2  223.44    3.86
  -6   0   2  222.46    3.84
   6   0  -2  220.38    3.86
  -6   0   2  216.99    3.99
  -6   0   2  222.19    3.88
   6   0  -2  222.54    3.89
  -6   0   2  219.54    3.86
   0   0   2  276.44    4.61
  -2   0  -2    9.68    0.34
  -2   0  -2    9.96    0.35
   2   0   2   10.45    0.40
   2   0   2   10.12    0.31
  -2   0  -2    9.86    0.30
   2   0   2   10.43    0.31
   2   0   2   10.49    0.35
  -2   0  -2   10.36    0.37
  -2   0  -2   10.00    0.34
   2   0   2   10.61    0.36
  -2   0  -2   10.05    0.30
   2   0   2   10.33    0.36
   4   0   2  186.53    3.34
  -4   0  -2  187.51    3.24
   4   0   2  183.10    3.35
  -4   0  -2  177.26    3.31
   4   0   2  179.13    3.35
   4   0   2  186.81    3.35
   4   0   2  182.08    3.25
  -4   0  -2  188.31    3.36
  -4   0  -2  181.87    3.26
   6   0   2   21.98    0.73
   6   0   2   21.67    0.70
  -6   0  -2   21.92    0.72
  -6   0  -2   21.42    0.65
   6   0   2   21.61    0.67
   6   0   2   21.52    0.66
  -6   0  -2   22.08    0.76
   6   0   2   22.25    0.82
   6   0   2   21.35    0.72
  -8   0  -2  149.82    2.86
   8   0   2  154.25    3.02
  -8   0  -2  148.45    3.03
   8   0   2  151.26    3.02
   8   0   2  145.49    2.90
   8   0   2  155.23    2.97
  10   0   2    5.42    0.48
  10   0   2    6.42    0.52
  10   0   2    5.69    0.46
 -10   0  -2    6.02    0.48
  10   0   2    5.63    0.47
 -10   0  -2    4.98    0.52
  12   0   2   -0.06    0.23
  12   0   2    0.03    0.25
  12   0   2    0.35    0.26
  12   0   2    0.38    0.29
 -12   0  -2   -0.02    0.30
 -12   0  -2    0.39    0.28
 -14   0  -2   50.96    1.43
  14   0   2   48.45    1.46
  14   0   2   50.39    1.70
 -14   0  -2   48.92    1.58
  14   0   2   52.12    1.58
  14   0   2   49.89    1.56
 -16   0  -2   20.19    1.08
  16   0   2   20.97    1.06
  16   0   2   20.61    1.05
  16   0   2   19.96    0.98
  16   0   2   22.15    1.02
 -16   0  -2   20.43    0.95
  18   0   2   10.18    0.79
 -18   0  -2   11.97    0.82
  18   0   2   11.21    0.88
 -18   0  -2    9.67    0.93
  18   0   2   10.28    0.83
  18   0   2   10.32    0.88
  20   0   2    7.58    0.81
 -20   0  -2    9.03    0.79
  20   0   2    7.62    0.86
 -20   0  -2    7.84    0.92
  20   0   2    7.32    0.78
  20   0   2    8.29    0.88
  22   0   2    9.31    0.96
  22   0   2   10.34    0.98
 -22   0  -2    9.59    0.98
  22   0   2   10.02    0.95
 -22   0  -2   11.44    0.93
  22   0   2    9.58    0.85
  24   0   2    7.54    0.93
 -24   0  -2    7.22    0.97
  24   0   2    9.44    0.94
  24   0   2    7.60    0.94
 -24   0  -2    6.98    0.86
  24   0   2    8.48    0.87
  26   0   2    0.69    0.54
  26   0   2    0.10    0.43
 -26   0  -2   -0.13    0.53
  26   0   2   -0.75    0.43
  26   0   2   -0.13    0.46
 -26   0  -2   -0.29    0.46
  28   0   2    3.49    0.80
  28   0   2    2.83    0.73
 -28   0  -2    3.43    0.73
 -28   0  -2    2.70    0.77
  28   0   2    4.63    0.75
  28   0   2    3.37    0.81
  30   0   2    6.49    1.08
  30   0   2    6.37    0.96
 -30   0  -2    4.98    0.84
  30   0   2    6.00    1.02
  30   0   2    4.95    0.82
  32   0   2    1.31    0.74
  32   0   2   -0.63    0.43
  32   0   2    0.47    0.66
  32   0   2   -0.51    0.61
 -32   0  -2   -0.23    0.56
 -34   0  -2   -0.21    0.62
  34   0   2    0.05    0.70
  34   0   2    0.97    0.61
  34   0   2   -0.62    0.73
  34   0   2    0.79    0.75
  36   0   2    3.52    0.93
  36   0   2    2.95    0.80
  36   0   2    3.48    0.93
  38   0   2    1.58    0.80
  38   0   2    0.22    0.67
  38   0   2    0.62    0.56
  41  -1  -2    2.00    1.23
 -41  -1   2    0.48    0.70
  41  -1  -2    1.24    0.78
  41   1  -2   -0.26    0.51
  41   1  -2    0.75    0.73
  41   1  -2    0.73    0.72
 -41   1   2    1.09    0.65
  39  -1  -2   -0.17    0.66
 -39  -1   2    0.40    0.70
  39  -1  -2    0.17    0.50
  39  -1  -2   -0.02    0.60
  39   1  -2   -0.44    0.64
 -39   1   2   -1.30    0.56
  39   1  -2    0.38    0.55
  39   1  -2   -1.08    0.55
  37  -1  -2    0.04    0.46
  37  -1  -2   -0.20    0.56
  37  -1  -2    0.67    0.74
  37  -1  -2    0.65    0.72
  37   1  -2    0.35    0.73
  37   1  -2    0.81    0.71
  37   1  -2    0.54    0.64
 -37   1   2    0.64    0.68
  35  -1  -2   -0.03    0.42
  35  -1  -2    1.85    0.89
 -35  -1   2    0.46    0.67
  35  -1  -2   -0.29    0.57
  35  -1  -2   -0.04    0.67
  35   1  -2   -0.17    0.61
  35   1  -2   -0.02    0.66
  35   1  -2    0.60    0.55
  35   1  -2    0.87    0.67
 -35   1   2   -0.04    0.63
  33  -1  -2    0.92    0.45
  33  -1  -2    0.14    0.64
  33  -1  -2    0.42    0.61
  33  -1  -2    1.26    0.62
 -33  -1   2    0.91    0.67
  33   1  -2    1.09    0.63
  33   1  -2    0.59    0.63
 -33   1   2    1.54    0.66
  33   1  -2    0.94    0.66
  33   1  -2    0.78    0.56
  31  -1  -2    0.31    0.61
  31  -1  -2    1.22    0.53
  31  -1  -2    0.54    0.61
 -31  -1   2    2.93    0.71
  31   1  -2    1.86    0.72
 -31   1   2    1.21    0.59
  31   1  -2    1.55    0.71
  31   1  -2    0.78    0.50
  29  -1  -2    7.44    0.84
  29  -1  -2    7.31    0.94
 -29  -1   2    6.46    0.92
  29  -1  -2    7.93    1.04
  29  -1  -2    6.59    0.96
 -29  -1   2    6.29    0.87
  29   1  -2    6.41    0.84
  29   1  -2    6.06    0.91
 -29   1   2    6.49    1.04
 -29   1   2    5.06    0.78
  29   1  -2    6.50    0.94
  29   1  -2    8.71    1.00
  27  -1  -2    0.81    0.53
 -27  -1   2    0.22    0.48
  27  -1  -2    0.36    0.38
  27  -1  -2    0.13    0.51
 -27  -1   2    0.91    0.54
 -27   1   2    0.66    0.50
  27   1  -2    1.22    0.54
  27   1  -2   -0.36    0.39
  27   1  -2    0.06    0.46
 -27   1   2    0.78    0.49
  27   1  -2    0.53    0.48
  25  -1  -2    4.69    0.72
 -25  -1   2    4.26    0.72
  25  -1  -2    4.43    0.59
  25  -1  -2    4.91    0.74
 -25  -1   2    4.58    0.76
  25  -1  -2    4.87    0.75
  25   1  -2    3.40    0.66
 -25   1   2    5.30    0.75
  25   1  -2    4.17    0.68
  25   1  -2    3.25    0.63
  25   1  -2    4.27    0.62
 -25   1   2    3.33    0.66
  23  -1  -2    2.24    0.56
  23  -1  -2    1.98    0.55
 -23  -1   2    2.14    0.59
  23  -1  -2    2.13    0.53
 -23  -1   2    1.00    0.52
  23  -1  -2    1.42    0.41
 -23   1   2    2.32    0.56
  23   1  -2    2.53    0.59
  23   1  -2    2.32    0.54
  23   1  -2    1.90    0.48
  23   1  -2    1.36    0.50
 -23   1   2    2.26    0.55
  21  -1  -2    0.10    0.41
 -21  -1   2    0.06    0.43
 -21  -1   2    0.31    0.41
  21  -1  -2    0.36    0.39
  21  -1  -2   -0.22    0.27
  21  -1  -2    0.51    0.40
 -21   1   2   -0.07    0.38
  21   1  -2   -0.13    0.36
  21   1  -2    0.17    0.31
  21   1  -2    0.28    0.40
 -21   1   2    0.33    0.39
  21   1  -2    0.01    0.36
  19  -1  -2   -0.43    0.27
 -19  -1   2   -0.39    0.32
  19  -1  -2    0.24    0.35
 -19  -1   2    0.29    0.37
  19  -1  -2    0.18    0.25
 -19   1   2    0.05    0.34
  19   1  -2   -0.26    0.32
  19   1  -2    0.35    0.32
 -19   1   2   -0.02    0.33
  19   1  -2   -0.25    0.32
 -17  -1   2    0.34    0.43
 -17  -1   2    0.26    0.38
  17  -1  -2    0.82    0.27
  17  -1  -2    0.92    0.38
  17  -1  -2    1.57    0.39
  17   1  -2    1.21    0.42
  17   1  -2    1.11    0.33
  17   1  -2    1.71    0.40
 -17   1   2    1.10    0.38
  17   1  -2    0.92    0.37
  15  -1  -2    4.00    0.47
 -15  -1   2    3.78    0.49
  15  -1  -2    3.94    0.49
  15  -1  -2    3.93    0.50
 -15  -1   2    4.14    0.50
  15  -1  -2    4.31    0.40
  15  -1  -2    3.92    0.46
 -15   1   2    3.57    0.45
  15   1  -2    4.76    0.49
  15   1  -2    4.79    0.53
  15   1  -2    4.44    0.47
  15   1  -2    3.78    0.45
  15   1  -2    3.46    0.47
 -15   1   2    3.27    0.43
  13  -1  -2   32.06    0.99
  13  -1  -2   32.99    0.91
  13  -1  -2   31.16    1.02
 -13  -1   2   33.39    1.08
 -13  -1   2   33.43    1.07
  13  -1  -2   33.17    1.07
  13  -1  -2   33.28    1.06
 -13   1   2   32.66    1.03
  13   1  -2   33.53    1.02
 -13   1   2   31.47    1.01
  13   1  -2   32.38    1.02
  13   1  -2   33.39    1.07
  13   1  -2   31.33    1.04
  13   1  -2   35.34    1.08
  11  -1  -2    8.72    0.42
  11  -1  -2    9.08    0.52
 -11  -1   2    9.92    0.54
 -11  -1   2    9.98    0.57
  11  -1  -2   10.03    0.49
  11  -1  -2    9.57    0.53
  11   1  -2    8.88    0.50
  11   1  -2    9.17    0.53
 -11   1   2    8.85    0.51
 -11   1   2    8.67    0.50
  11   1  -2    9.83    0.51
  11   1  -2    9.11    0.52
  -9  -1   2    7.75    0.49
   9  -1  -2    8.67    0.45
   9  -1  -2    7.78    0.45
   9  -1  -2    8.98    0.43
  -9  -1   2    7.98    0.47
  -9  -1   2    7.72    0.45
   9  -1  -2    8.55    0.46
   9   1  -2    8.43    0.44
   9   1  -2    8.46    0.46
   9   1  -2    7.64    0.44
   9   1  -2    8.52    0.45
   9   1  -2    7.84    0.45
  -9   1   2    7.95    0.44
  -9   1   2    8.56    0.35
  -9   1   2    8.02    0.44
  -7  -1   2    1.01    0.22
   7  -1  -2    0.47    0.18
   7  -1  -2    0.57    0.20
  -7  -1   2    0.86    0.20
  -7  -1   2    0.34    0.17
  -7  -1   2    0.43    0.22
   7  -1  -2    0.65    0.19
   7  -1  -2    0.96    0.21
   7  -1  -2    0.77    0.17
   7  -1  -2    0.66    0.13
  -7  -1   2    0.53    0.18
  -7   1   2    0.77    0.19
  -7   1   2    0.50    0.18
   7   1  -2    0.77    0.19
   7   1  -2    0.96    0.21
  -7   1   2    0.78    0.16
  -7   1   2    0.53    0.13
   7   1  -2    0.34    0.18
   7   1  -2    0.64    0.20
   7   1  -2    0.74    0.19
  -7   1   2    0.52    0.20
   7   1  -2    0.91    0.21
   5  -1  -2  109.48    1.89
   5  -1  -2  104.92    1.95
  -5  -1   2  106.02    1.98
   5  -1  -2  106.74    1.95
  -5  -1   2  105.90    1.97
   5  -1  -2  107.49    2.05
  -5  -1   2  104.41    1.98
  -5  -1   2  110.36    2.34
  -5  -1   2  109.08    1.94
   5  -1  -2  108.78    1.83
   5  -1  -2  102.35    1.97
  -5   1   2  108.76    1.83
   5   1  -2  106.01    2.01
  -5   1   2  105.52    1.98
   5   1  -2  110.24    1.97
   5   1  -2  109.22    1.96
   5   1  -2  106.56    2.06
   5   1  -2  107.38    1.98
   5   1  -2  104.37    1.97
  -5   1   2  108.61    1.89
  -5   1   2  106.15    1.98
  -5   1   2  103.97    1.93
  -3  -1   2  312.78    5.25
   3  -1  -2  308.26    5.19
   3  -1  -2  310.39    5.25
  -3  -1   2  312.52    5.25
   3   1  -2  316.42    5.20
   3   1  -2  288.48    5.28
  -3   1   2  303.56    5.21
  -3   1   2  310.73    5.25
   3   1  -2  312.06    5.25
  -1  -1   2  191.23    3.16
  -1  -1   2  187.04    3.24
  -1   1   2  183.45    3.19
  -1   1   2  186.61    3.17
   1   1  -2  186.93    3.20
   1  -1   2   16.46    0.31
   1  -1   2   16.57    0.44
   1  -1   2   16.76    0.44
   1  -1   2   15.06    0.42
   1  -1   2   16.09    0.44
  -1  -1  -2   15.99    0.45
  -1  -1  -2   15.26    0.43
   1  -1   2   16.51    0.43
  -1  -1  -2   15.68    0.45
   1   1   2   16.12    0.44
   1   1   2   15.36    0.32
   1   1   2   15.93    0.43
  -1   1  -2   15.84    0.31
  -1   1  -2   15.87    0.43
   1   1   2   15.61    0.43
   1   1   2   16.15    0.45
  -1   1  -2   15.34    0.43
   1   1   2   16.21    0.32
  -1   1  -2   16.60    0.44
  -1   1  -2   16.14    0.44
   3  -1   2    5.72    0.34
   3  -1   2    5.89    0.35
  -3  -1  -2    5.81    0.25
   3  -1   2    6.12    0.33
   3  -1   2    5.80    0.23
  -3  -1  -2    5.60    0.33
   3  -1   2    5.99    0.35
  -3  -1  -2    6.02    0.41
  -3  -1  -2    5.72    0.39
  -3  -1  -2    6.31    0.35
  -3  -1  -2    6.08    0.32
   3  -1   2    6.36    0.35
   3   1   2    6.16    0.35
  -3   1  -2    6.10    0.23
  -3   1  -2    5.86    0.30
   3   1   2    6.15    0.35
   3   1   2    5.88    0.25
   3   1   2    6.11    0.35
   3   1   2    6.42    0.36
  -3   1  -2    5.97    0.31
   3   1   2    5.60    0.34
  -3   1  -2    6.03    0.32
  -3   1  -2    5.95    0.34
  -3   1  -2    5.94    0.36
  -5  -1  -2   21.50    0.70
   5  -1   2   22.07    0.70
  -5  -1  -2   21.91    0.71
   5  -1   2   23.24    0.70
  -5  -1  -2   22.16    0.74
   5  -1   2   21.73    0.57
   5  -1   2   21.40    0.70
  -5  -1  -2   21.46    0.59
   5  -1   2   21.71    0.65
   5  -1   2   22.09    0.69
   5   1   2   21.60    0.66
   5   1   2   21.08    0.69
  -5   1  -2   21.71    0.57
   5   1   2   22.60    0.71
   5   1   2   22.41    0.72
   5   1   2   22.24    0.71
  -5   1  -2   21.86    0.73
  -5   1  -2   22.12    0.70
   5   1   2   22.38    0.71
   7  -1   2   26.39    0.82
  -7  -1  -2   26.26    0.83
  -7  -1  -2   24.48    0.82
  -7  -1  -2   27.74    0.89
   7  -1   2   25.53    0.70
   7  -1   2   26.09    0.78
   7  -1   2   24.72    0.81
   7  -1   2   24.79    0.83
   7   1   2   26.05    0.74
   7   1   2   26.05    0.85
  -7   1  -2   26.42    0.71
   7   1   2   25.63    0.84
  -7   1  -2   24.80    0.85
   7   1   2   25.93    0.83
  -7   1  -2   25.71    0.83
  -9  -1  -2   17.34    0.72
   9  -1   2   17.51    0.68
   9  -1   2   19.29    0.73
   9  -1   2   16.49    0.74
   9  -1   2   17.91    0.74
  -9  -1  -2   16.85    0.78
  -9   1  -2   17.37    0.62
   9   1   2   17.12    0.75
   9   1   2   17.91    0.73
   9   1   2   18.91    0.78
  -9   1  -2   17.38    0.77
   9   1   2   17.57    0.65
  11  -1   2    0.64    0.29
 -11  -1  -2    0.31    0.30
  11  -1   2    0.51    0.28
 -11  -1  -2    0.45    0.29
  11  -1   2    0.37    0.23
  11  -1   2    0.56    0.29
 -11   1  -2    0.21    0.24
  11   1   2    0.42    0.24
  11   1   2    0.17    0.23
  11   1   2    0.16    0.25
 -11   1  -2    0.55    0.29
  11   1   2    0.26    0.27
  13  -1   2   20.31    0.90
  13  -1   2   19.60    0.86
  13  -1   2   19.17    0.91
 -13  -1  -2   20.46    0.90
  13  -1   2   20.18    0.94
 -13  -1  -2   21.22    1.01
  13   1   2   21.09    0.95
 -13   1  -2   20.17    0.81
  13   1   2   20.74    0.84
  13   1   2   19.81    0.94
 -13   1  -2   20.31    0.97
  15  -1   2    1.32    0.43
  15  -1   2    0.55    0.37
 -15  -1  -2    1.86    0.46
  15  -1   2    1.75    0.39
 -15  -1  -2    1.05    0.47
  15  -1   2    0.78    0.37
  15   1   2    1.25    0.41
 -15   1  -2    0.79    0.40
  15   1   2    1.16    0.39
  15   1   2    1.85    0.43
  15   1   2    1.10    0.40
 -15   1  -2    1.64    0.39
 -17  -1  -2   17.51    0.96
  17  -1   2   17.78    0.93
  17  -1   2   16.19    0.97
  17  -1   2   18.63    1.01
  17  -1   2   17.14    1.00
 -17  -1  -2   17.16    1.09
  17   1   2   16.60    0.96
 -17   1  -2   17.31    0.91
  17   1   2   16.37    1.02
  17   1   2   17.55    1.01
 -17   1  -2   17.53    1.06
  17   1   2   17.39    0.93
  19  -1   2   64.75    1.93
 -19  -1  -2   68.53    2.15
  19  -1   2   64.43    2.07
  19  -1   2   64.73    2.03
 -19  -1  -2   65.38    1.95
  19  -1   2   62.84    1.97
  19   1   2   64.43    2.07
 -19   1  -2   64.72    2.09
  19   1   2   64.91    1.92
  19   1   2   65.56    2.01
 -19   1  -2   65.42    1.84
  19   1   2   63.91    2.09
  21  -1   2   12.21    1.00
 -21  -1  -2   15.48    1.11
  21  -1   2   12.63    1.00
  21  -1   2   12.46    1.01
  21  -1   2   13.36    0.91
 -21  -1  -2   12.18    0.96
  21   1   2   12.99    0.98
 -21   1  -2   13.96    1.08
 -21   1  -2   13.85    0.91
  21   1   2   11.75    0.93
  21   1   2   12.73    1.01
  21   1   2   13.04    1.03
  23  -1   2   11.97    1.22
  23  -1   2   11.39    1.04
  23  -1   2   10.15    0.86
 -23  -1  -2   10.86    1.07
  23  -1   2   12.36    1.06
 -23  -1  -2    9.66    0.96
 -23   1  -2   11.48    1.08
  23   1   2   10.83    0.97
 -23   1  -2   10.09    0.87
  23   1   2   11.38    1.02
  23   1   2   13.86    1.02
  23   1   2   10.49    1.01
 -25  -1  -2    0.15    0.46
  25  -1   2   -0.06    0.47
  25  -1   2    0.65    0.53
  25  -1   2    0.62    0.48
 -25  -1  -2    0.11    0.62
  25  -1   2    0.01    0.37
  25   1   2    0.17    0.51
  25   1   2   -0.03    0.41
 -25   1  -2   -0.06    0.45
 -25   1  -2    0.40    0.71
  25   1   2    0.83    0.50
  25   1   2    0.08    0.46
 -27  -1  -2    0.57    0.56
  27  -1   2   -0.16    0.38
  27  -1   2    0.55    0.52
 -27  -1  -2    0.51    0.62
  27  -1   2    0.34    0.55
  27  -1   2   -0.14    0.52
 -27   1  -2    0.43    0.54
  27   1   2    0.90    0.59
  27   1   2    0.45    0.49
 -27   1  -2   -0.07    0.49
  27   1   2    0.41    0.51
  27   1   2    1.11    0.62
  29  -1   2    3.31    0.82
 -29  -1  -2    1.83    0.76
  29  -1   2    2.96    0.80
  29  -1   2    2.36    0.64
  29  -1   2    3.49    0.84
 -29  -1  -2    3.85    0.78
  29   1   2    3.52    0.76
 -29   1  -2    4.30    0.77
  29   1   2    2.77    0.78
  29   1   2    3.41    0.79
 -29   1  -2    2.82    0.74
  29   1   2    2.41    0.72
  31  -1   2   -0.78    0.55
  31  -1   2    0.38    0.52
  31  -1   2   -0.20    0.59
  31  -1   2   -0.20    0.62
 -31  -1  -2   -0.81    0.55
  31   1   2    0.00    0.57
 -31   1  -2    0.06    0.50
  31   1   2   -0.05    0.61
  31   1   2    0.58    0.67
  31   1   2   -0.51    0.44
  33  -1   2    3.87    1.04
 -33  -1  -2    1.88    0.75
  33  -1   2    3.63    0.92
  33  -1   2    2.99    0.74
  33  -1   2    2.83    0.88
  33   1   2    3.62    1.07
  33   1   2    4.11    0.98
 -33   1  -2    2.96    0.75
  33   1   2    2.74    0.89
  33   1   2    4.33    0.92
  35  -1   2    0.70    0.55
 -35  -1  -2    0.12    1.18
  35  -1   2    0.58    0.63
  35  -1   2    0.48    0.69
  35   1   2    0.16    0.59
 -35   1  -2   -0.37    0.62
  35   1   2   -0.14    0.64
  35   1   2    0.59    0.69
  37  -1   2    1.35    0.66
  37  -1   2    2.00    0.83
  37  -1   2    0.79    0.71
  37   1   2    2.27    0.83
  37   1   2    1.64    0.73
  39  -1   2   -1.16    0.64
  39  -1   2    0.73    0.65
  39   1   2    1.27    0.64
  39   1   2   -0.83    0.88
 -42  -2   2    0.45    0.84
  42  -2  -2    0.00    0.74
  42  -2  -2   -0.29    0.61
  42   2  -2    1.00    1.04
  42   2  -2    0.45    0.71
  40  -2  -2   -0.21    0.58
 -40  -2   2   -0.87    0.64
  40  -2  -2    1.87    0.97
  40  -2  -2    0.76    0.75
  40   2  -2   -0.04    0.70
 -40   2   2   -0.17    0.68
  40   2  -2    0.88    0.81
  40   2  -2   -1.62    0.51
  40   2  -2   -0.19    0.55
  38  -2  -2    1.51    0.81
  38  -2  -2    1.62    0.74
  38  -2  -2    0.86    0.56
  38  -2  -2    2.76    0.95
 -38  -2   2    1.26    0.75
  38   2  -2    0.92    0.74
  38   2  -2    1.32    0.68
  38   2  -2    1.14    0.73
  38   2  -2    0.99    0.80
  36  -2  -2    0.39    0.44
 -36  -2   2    1.66    0.73
  36  -2  -2   -0.14    0.55
  36  -2  -2    0.32    0.67
  36  -2  -2    1.48    0.71
  36   2  -2    0.50    0.84
  36   2  -2   -0.30    0.66
  36   2  -2    0.43    0.68
 -36   2   2    0.39    0.58
  36   2  -2    0.53    0.65
  34  -2  -2   -0.94    0.57
 -34  -2   2   -1.26    0.54
  34  -2  -2    1.01    0.49
  34  -2  -2    0.47    0.62
  34  -2  -2   -0.31    0.53
 -34   2   2    0.05    0.58
  34   2  -2    0.32    0.56
  34   2  -2   -0.13    0.55
  32  -2  -2    3.53    0.65
  32  -2  -2    4.29    0.91
  32  -2  -2    3.00    0.78
  32  -2  -2    3.62    0.77
 -32  -2   2    2.39    0.80
  32   2  -2    3.88    0.84
  32   2  -2    2.42    0.78
  32   2  -2    3.21    0.82
  32   2  -2    2.17    0.62
 -32   2   2    3.85    0.81
 -30  -2   2    1.81    0.67
 -30  -2   2    2.03    0.71
  30  -2  -2    3.33    0.58
  30  -2  -2    2.84    0.66
  30  -2  -2    2.48    0.75
  30  -2  -2    2.27    0.71
  30   2  -2    2.16    0.70
 -30   2   2    1.27    0.57
 -30   2   2    2.46    0.71
  30   2  -2    2.43    0.70
  30   2  -2    1.16    0.60
  30   2  -2    3.19    0.68
  28  -2  -2    2.92    0.72
  28  -2  -2    2.33    0.49
  28  -2  -2    2.21    0.69
 -28  -2   2    2.27    0.64
 -28  -2   2    2.82    0.75
  28  -2  -2    3.63    0.68
  28   2  -2    2.74    0.63
  28   2  -2    1.77    0.62
 -28   2   2    2.16    0.62
 -28   2   2    2.40    0.64
  28   2  -2    3.75    0.75
  28   2  -2    2.16    0.71
  26  -2  -2    0.25    0.42
  26  -2  -2   -0.49    0.28
 -26  -2   2    0.45    0.47
  26  -2  -2    0.82    0.48
  26  -2  -2   -0.43    0.54
 -26  -2   2    0.32    0.49
  26   2  -2    0.59    0.47
 -26   2   2   -0.16    0.43
  26   2  -2    0.08    0.45
  26   2  -2    0.39    0.50
  26   2  -2    0.90    0.47
 -26   2   2    0.12    0.43
 -24  -2   2    0.03    0.42
  24  -2  -2    0.07    0.38
  24  -2  -2    0.59    0.33
 -24  -2   2    0.52    0.49
  24  -2  -2    0.39    0.48
  24  -2  -2    0.37    0.44
  24   2  -2    0.65    0.44
 -24   2   2    0.21    0.41
  24   2  -2   -0.49    0.32
  24   2  -2    0.22    0.41
 -24   2   2    0.50    0.42
  24   2  -2    0.16    0.40
 -22  -2   2    9.51    0.90
  22  -2  -2    9.77    0.92
  22  -2  -2    7.76    0.84
  22  -2  -2    7.72    0.65
 -22  -2   2    8.63    0.89
  22  -2  -2    9.01    0.80
  22   2  -2    8.88    0.80
  22   2  -2    8.60    0.80
  22   2  -2    7.48    0.84
 -22   2   2    9.07    0.81
  22   2  -2    7.93    0.82
 -22   2   2    9.32    0.82
  20  -2  -2    0.23    0.36
  20  -2  -2   -0.16    0.24
  20  -2  -2    0.19    0.39
 -20  -2   2    0.58    0.44
  20  -2  -2   -0.13    0.31
 -20  -2   2    0.25    0.42
  20   2  -2    0.34    0.38
 -20   2   2   -0.03    0.34
  20   2  -2    0.62    0.38
 -20   2   2   -0.01    0.35
  20   2  -2    0.27    0.35
  20   2  -2   -0.03    0.37
  18  -2  -2    6.18    0.51
 -18  -2   2    6.63    0.72
  18  -2  -2    6.88    0.72
  18  -2  -2    6.17    0.60
 -18  -2   2    6.01    0.73
  18  -2  -2    5.92    0.67
  18   2  -2    6.18    0.67
  18   2  -2    5.96    0.62
  18   2  -2    6.53    0.64
  18   2  -2    4.67    0.61
 -18   2   2    5.53    0.64
  16  -2  -2   17.34    0.78
  16  -2  -2   18.20    0.89
  16  -2  -2   18.04    0.89
 -16  -2   2   17.18    1.08
  16  -2  -2   19.51    0.72
  16   2  -2   17.05    0.80
  16   2  -2   16.28    0.86
  16   2  -2   17.80    0.89
 -16   2   2   17.01    0.80
  16   2  -2   16.06    0.92
  14  -2  -2   64.67    1.70
  14  -2  -2   65.31    1.74
 -14  -2   2   70.98    1.77
  14  -2  -2   70.09    1.79
  14  -2  -2   68.79    1.65
  14  -2  -2   67.72    1.52
 -14  -2   2   67.67    1.78
  14   2  -2   67.87    1.68
  14   2  -2   70.73    1.75
  14   2  -2   69.58    1.77
  14   2  -2   66.33    1.75
 -14   2   2   66.54    1.71
  14   2  -2   71.80    1.81
 -14   2   2   70.66    1.69
  12  -2  -2    9.97    0.56
 -12  -2   2    9.59    0.60
  12  -2  -2    9.37    0.58
 -12  -2   2    8.55    0.61
  12  -2  -2   10.13    0.51
 -12  -2   2    9.63    0.55
  12  -2  -2    9.17    0.42
  12  -2  -2   10.03    0.58
  12   2  -2    9.18    0.57
  12   2  -2    8.94    0.52
  12   2  -2   10.11    0.59
 -12   2   2    9.87    0.56
 -12   2   2    9.57    0.54
  12   2  -2    9.59    0.58
  12   2  -2    9.96    0.57
 -10  -2   2    9.56    0.54
 -10  -2   2   10.26    0.51
  10  -2  -2    9.94    0.55
 -10  -2   2    9.98    0.60
  10  -2  -2   10.11    0.59
  10  -2  -2   10.48    0.45
  10  -2  -2    9.72    0.53
 -10   2   2    9.90    0.37
  10   2  -2   10.96    0.56
  10   2  -2    9.65    0.50
 -10   2   2   10.59    0.53
 -10   2   2    9.78    0.50
  10   2  -2    9.23    0.52
  10   2  -2   10.05    0.54
   8  -2  -2   61.75    1.38
  -8  -2   2   61.47    1.39
  -8  -2   2   60.38    1.35
   8  -2  -2   61.76    1.16
   8  -2  -2   61.18    1.41
   8  -2  -2   59.88    1.36
  -8  -2   2   61.35    1.46
  -8   2   2   59.81    1.35
   8   2  -2   62.18    1.41
   8   2  -2   61.14    1.40
  -8   2   2   62.14    1.37
   8   2  -2   61.88    1.39
  -8   2   2   61.08    1.24
  -8   2   2   61.16    1.16
   8   2  -2   61.58    1.40
   6  -2  -2  122.05    2.29
  -6  -2   2  120.75    2.28
   6  -2  -2  118.99    2.02
   6  -2  -2  121.83    2.26
  -6  -2   2  118.97    2.26
   6  -2  -2  120.77    2.11
   6  -2  -2  113.77    2.24
  -6  -2   2  119.47    2.25
  -6  -2   2  118.34    2.35
   6  -2  -2  120.94    2.27
  -6   2   2  119.79    2.25
   6   2  -2  112.81    2.23
   6   2  -2  118.11    2.27
   6   2  -2  121.19    2.30
  -6   2   2  118.46    2.26
  -6   2   2  118.49    2.24
  -6   2   2  120.13    2.02
  -6   2   2  117.84    2.10
   6   2  -2  119.59    2.27
   4  -2  -2    4.37    0.13
   4  -2  -2    4.24    0.26
   4  -2  -2    4.09    0.28
  -4  -2   2    4.40    0.27
  -4  -2   2    4.54    0.34
  -4  -2   2    4.66    0.27
  -4  -2   2    4.71    0.26
   4  -2  -2    4.45    0.13
  -4  -2   2    4.65    0.30
   4  -2  -2    4.26    0.28
   4  -2  -2    4.52    0.26
  -4   2   2    3.63    0.32
   4   2  -2    3.71    0.27
  -4   2   2    4.14    0.26
   4   2  -2    4.14    0.26
   4   2  -2    3.77    0.28
   4   2  -2    4.46    0.33
  -4   2   2    4.66    0.28
  -4   2   2    4.74    0.26
   4   2  -2    4.69    0.27
  -4   2   2    4.71    0.13
   4   2  -2    4.50    0.27
  -4   2   2    4.40    0.29
   2  -2  -2  240.94    3.97
   2  -2  -2  238.26    4.05
   2  -2  -2  239.07    4.03
   2  -2  -2  238.06    4.11
  -2  -2   2  238.15    4.12
   2  -2  -2  235.90    4.10
  -2  -2   2  234.24    4.12
  -2  -2   2  239.96    4.13
  -2  -2   2  242.42    4.19
  -2  -2   2  237.61    4.13
  -2  -2   2  234.91    4.10
   2   2  -2  235.35    4.13
  -2   2   2  239.12    4.10
   2   2  -2  241.86    4.13
  -2   2   2  235.32    4.13
  -2   2   2  241.41    3.97
   2   2  -2  238.65    4.12
   2   2  -2  238.07    4.11
  -2   2   2  234.75    4.04
  -2   2   2  205.23    4.15
  -2   2   2  239.27    4.03
   2   2  -2  241.43    4.14
   2   2  -2  239.75    4.11
   2   2  -2  239.18    4.11
   0  -2   2  171.96    3.05
   0  -2  -2  167.53    3.04
   0  -2   2  171.98    3.07
   0  -2   2  171.94    3.05
   0  -2  -2  173.63    3.07
   0  -2  -2  172.05    3.08
   0  -2  -2  175.20    3.21
   0  -2  -2  171.91    2.93
   0  -2   2  175.07    3.11
   0  -2   2  174.01    2.99
   0  -2   2  177.02    3.08
   0   2  -2  171.74    2.98
   0   2  -2  173.89    3.10
   0   2   2  180.27    3.08
   0   2   2  171.22    2.92
   0   2   2  170.44    3.01
   0   2  -2  172.48    3.07
   0   2   2  172.48    3.06
   0   2  -2  171.53    3.05
   0   2   2  169.66    3.09
   0   2   2  169.74    3.06
   0   2  -2  171.78    3.05
   2  -2   2  320.59    5.36
  -2  -2  -2  321.10    5.58
  -2  -2  -2  311.56    5.52
   2  -2   2  317.54    5.35
   2  -2   2  313.55    5.48
  -2  -2  -2  311.23    5.49
   2  -2   2  322.14    5.54
  -2  -2  -2  318.94    5.33
   2  -2   2  318.66    5.52
   2  -2   2  318.57    5.51
  -2  -2  -2  302.94    5.51
   2   2   2  311.40    5.33
   2   2   2  311.00    5.53
  -2   2  -2  322.12    5.47
   2   2   2  321.85    5.53
   2   2   2  320.92    5.53
  -2   2  -2  325.71    5.36
   2   2   2  312.86    5.50
   2   2   2  312.71    5.53
  -2   2  -2  321.75    5.54
  -2   2  -2  322.20    5.49
  -2   2  -2  323.01    5.53
  -4  -2  -2  136.32    2.64
   4  -2   2  134.84    2.55
   4  -2   2  136.42    2.61
   4  -2   2  136.69    2.52
   4  -2   2  135.21    2.59
   4  -2   2  135.19    2.60
  -4  -2  -2  132.20    2.65
   4   2   2  132.27    2.41
   4   2   2  133.55    2.61
  -4   2  -2  135.98    2.61
  -4   2  -2  133.56    2.51
   4   2   2  136.44    2.46
  -4   2  -2  135.08    2.60
   4   2   2  134.40    2.60
   4   2   2  138.35    2.62
   4   2   2  135.50    2.62
  -4   2  -2  136.44    2.41
  -6  -2  -2    4.09    0.38
   6  -2   2    5.53    0.44
   6  -2   2    5.15    0.29
   6  -2   2    6.32    0.38
  -6  -2  -2    5.08    0.47
  -6  -2  -2    5.37    0.54
   6  -2   2    5.42    0.39
   6   2   2    4.75    0.31
   6   2   2    5.28    0.43
   6   2   2    4.72    0.28
  -6   2  -2    4.50    0.39
   6   2   2    5.22    0.41
  -6   2  -2    5.76    0.45
   8  -2   2    5.13    0.46
   8  -2   2    5.66    0.45
   8  -2   2    5.45    0.44
  -8  -2  -2    5.66    0.51
   8  -2   2    4.77    0.38
  -8  -2  -2    5.66    0.52
  -8   2  -2    5.64    0.49
  -8   2  -2    5.89    0.36
   8   2   2    5.13    0.36
   8   2   2    5.78    0.47
   8   2   2    5.56    0.45
   8   2   2    5.90    0.49
 -10  -2  -2    9.11    0.66
  10  -2   2    7.22    0.57
  10  -2   2    8.97    0.51
  10  -2   2    9.51    0.57
 -10  -2  -2    8.30    0.63
  10  -2   2    8.40    0.59
  10   2   2    8.53    0.59
 -10   2  -2    8.67    0.61
  10   2   2    7.99    0.58
  10   2   2    8.01    0.47
 -10   2  -2    8.85    0.47
  10   2   2    8.48    0.60
 -12  -2  -2   17.04    0.90
 -12  -2  -2   17.77    0.88
  12  -2   2   15.40    0.81
  12  -2   2   18.62    0.87
  12  -2   2   17.73    0.75
  12  -2   2   17.61    0.82
  12   2   2   18.86    0.89
  12   2   2   17.28    0.86
  12   2   2   17.39    0.73
 -12   2  -2   17.87    0.71
 -12   2  -2   17.73    0.88
  14  -2   2    1.00    0.36
 -14  -2  -2    1.24    0.44
  14  -2   2    0.86    0.31
  14  -2   2    1.09    0.39
  14  -2   2    0.46    0.36
 -14  -2  -2    0.87    0.42
  14   2   2    0.45    0.34
 -14   2  -2    0.72    0.39
  14   2   2    0.69    0.36
  14   2   2    0.32    0.31
  14   2   2    0.58    0.31
 -14   2  -2    1.22    0.32
 -16  -2  -2    0.18    0.40
  16  -2   2    0.21    0.28
 -16  -2  -2    0.86    0.45
  16  -2   2   -0.04    0.32
  16  -2   2    0.23    0.39
  16  -2   2   -0.19    0.35
  16   2   2   -0.09    0.34
  16   2   2    0.20    0.36
  16   2   2    0.02    0.34
 -16   2  -2   -0.32    0.35
 -16   2  -2   -0.45    0.27
  16   2   2   -0.07    0.32
  18  -2   2    4.27    0.56
  18  -2   2    4.58    0.63
 -18  -2  -2    4.53    0.74
  18  -2   2    5.23    0.71
 -18  -2  -2    4.75    0.68
  18  -2   2    4.60    0.67
  18   2   2    5.61    0.70
  18   2   2    5.73    0.67
 -18   2  -2    5.92    0.77
  18   2   2    4.83    0.67
  18   2   2    5.42    0.72
 -20  -2  -2   12.08    1.05
 -20  -2  -2   11.30    0.94
  20  -2   2   10.36    0.79
  20  -2   2   11.42    0.99
  20  -2   2   11.40    0.96
  20  -2   2   11.63    0.91
  20   2   2   11.97    1.02
 -20   2  -2   10.66    0.96
  20   2   2   12.05    0.98
  20   2   2   12.47    0.95
 -20   2  -2   11.39    0.81
  20   2   2   12.53    0.90
  22  -2   2    2.81    0.52
 -22  -2  -2    2.84    0.63
  22  -2   2    2.39    0.60
  22  -2   2    2.60    0.64
 -22  -2  -2    1.46    0.60
  22  -2   2    4.32    0.76
 -22   2  -2    3.23    0.55
  22   2   2    3.14    0.60
  22   2   2    2.44    0.61
 -22   2  -2    1.88    0.60
  22   2   2    2.94    0.62
  22   2   2    3.28    0.71
  24  -2   2    0.46    0.39
 -24  -2  -2    1.13    0.57
 -24  -2  -2   -0.28    0.78
  24  -2   2    1.04    0.52
  24  -2   2    1.52    0.60
  24  -2   2    1.57    0.56
 -24   2  -2    1.57    0.72
  24   2   2    1.63    0.56
  24   2   2    1.68    0.56
  24   2   2    0.80    0.53
 -24   2  -2    0.95    0.48
  24   2   2    2.49    0.64
  26  -2   2   -0.26    0.43
 -26  -2  -2   -0.55    0.84
  26  -2   2    0.63    0.50
  26  -2   2    0.45    0.55
 -26  -2  -2    0.26    0.54
  26  -2   2    0.26    0.45
 -26   2  -2    1.15    0.56
 -26   2  -2    0.40    0.44
  26   2   2    0.45    0.46
  26   2   2    0.50    0.56
  26   2   2   -0.71    0.40
  28  -2   2    1.60    0.73
 -28  -2  -2    0.35    0.62
 -28  -2  -2    2.00    0.71
  28  -2   2    1.25    0.66
  28  -2   2   -0.01    0.52
  28  -2   2    2.20    0.57
 -28   2  -2    0.76    0.53
  28   2   2    1.58    0.66
  28   2   2    0.54    0.60
  28   2   2    1.11    0.59
  28   2   2    1.14    0.60
 -28   2  -2    1.53    0.65
  30  -2   2    1.00    0.69
 -30  -2  -2    2.08    0.76
  30  -2   2    2.84    0.79
  30  -2   2    1.90    0.57
  30  -2   2    2.49    0.79
  30   2   2    3.43    0.86
  30   2   2    2.96    0.74
  30   2   2    2.69    0.72
 -30   2  -2    2.07    0.61
  30   2   2    3.61    0.90
  32  -2   2    0.35    0.57
 -32  -2  -2   -0.56    0.57
  32  -2   2    1.02    0.69
  32  -2   2    0.61    0.54
  32   2   2   -0.57    0.69
 -32   2  -2    0.43    0.45
  32   2   2    0.81    0.64
  32   2   2    0.07    0.61
  32   2   2   -0.59    0.56
 -34  -2  -2   -0.18    0.62
  34  -2   2    1.30    0.80
  34  -2   2   -0.26    0.46
  34  -2   2    1.24    0.70
  34   2   2    1.01    0.65
 -34   2  -2    0.25    0.56
  34   2   2    2.53    0.87
  36  -2   2    0.44    0.53
  36  -2   2    1.56    0.75
  36  -2   2   -0.77    0.52
 -36  -2  -2   -0.11    0.66
  36   2   2    0.40    0.58
  36   2   2    0.26    0.64
  36   2   2   -0.18    0.69
  38  -2   2   -0.10    0.62
  38   2   2   -0.73    0.76
  38   2   2    0.38    0.76
  38   2   2    0.58    0.71
  41  -3  -2    0.20    0.62
 -41  -3   2   -0.49    0.71
  41  -3  -2    0.75    0.86
  41   3  -2   -1.60    0.59
  41   3  -2   -0.02    0.74
  41   3  -2    1.05    0.70
  39  -3  -2   -0.03    0.55
  39  -3  -2    0.09    0.73
  39  -3  -2    0.12    0.70
 -39  -3   2   -0.54    0.67
  39   3  -2    0.38    0.71
  39   3  -2    0.05    0.57
 -39   3   2    0.93    0.66
  39   3  -2    1.75    0.78
  39   3  -2    0.37    0.73
 -37  -3   2    0.06    0.69
  37  -3  -2    2.06    0.84
  37  -3  -2    0.72    0.61
  37  -3  -2   -0.52    0.41
  37  -3  -2   -0.40    0.71
  37   3  -2   -0.04    0.67
  37   3  -2   -0.41    0.61
 -37   3   2    0.55    0.65
  37   3  -2   -0.61    0.52
  37   3  -2    0.00    0.59
 -35  -3   2    4.66    1.05
  35  -3  -2    5.72    1.12
  35  -3  -2    5.01    1.03
  35  -3  -2    4.13    0.64
  35  -3  -2    3.73    0.81
  35   3  -2    4.92    1.02
  35   3  -2    3.48    0.99
  35   3  -2    5.23    0.96
 -35   3   2    3.11    0.80
  35   3  -2    4.03    0.82
  33  -3  -2    0.68    0.42
 -33  -3   2    0.13    0.63
  33  -3  -2   -0.40    0.49
  33  -3  -2    0.14    0.61
  33  -3  -2   -0.19    0.58
  33   3  -2   -0.23    0.53
  33   3  -2   -0.25    0.56
  33   3  -2    0.26    0.61
 -33   3   2   -0.97    0.47
  33   3  -2   -0.70    0.48
  31  -3  -2    0.15    0.57
  31  -3  -2    0.86    0.56
 -31  -3   2    0.04    0.62
  31  -3  -2   -0.07    0.58
  31  -3  -2    1.77    0.47
  31   3  -2    0.69    0.60
  31   3  -2    0.88    0.68
 -31   3   2    0.47    0.53
  31   3  -2    0.37    0.55
  31   3  -2    1.35    0.66
  29  -3  -2    0.77    0.51
 -29  -3   2    0.08    0.58
  29  -3  -2   -0.62    0.49
  29  -3  -2    0.88    0.52
  29  -3  -2    0.20    0.34
 -29  -3   2    1.35    0.62
  29   3  -2    0.87    0.59
 -29   3   2   -0.01    0.44
 -29   3   2    0.58    0.53
  29   3  -2    0.27    0.51
  29   3  -2    1.08    0.53
  29   3  -2   -0.28    0.42
  27  -3  -2    1.94    0.56
  27  -3  -2    2.17    0.46
  27  -3  -2    1.79    0.61
 -27  -3   2    1.50    0.60
 -27  -3   2    1.92    0.66
  27  -3  -2    1.91    0.67
 -27   3   2    1.80    0.58
  27   3  -2    1.35    0.56
 -27   3   2    2.31    0.61
  27   3  -2    1.82    0.59
  27   3  -2    2.58    0.65
  27   3  -2    1.98    0.58
  25  -3  -2    8.51    0.67
  25  -3  -2    9.02    0.98
 -25  -3   2    9.10    0.99
 -25  -3   2    8.03    0.99
  25  -3  -2    7.53    0.81
  25   3  -2    8.31    0.87
  25   3  -2    9.40    0.88
 -25   3   2    7.98    0.89
  25   3  -2    7.67    0.94
 -25   3   2    9.78    0.87
  25   3  -2    8.33    0.95
  23  -3  -2   14.05    1.06
  23  -3  -2   12.24    0.73
  23  -3  -2   14.81    1.11
 -23  -3   2   12.41    1.04
 -23  -3   2   14.72    1.06
  23  -3  -2   12.29    0.89
 -23   3   2   13.07    0.98
  23   3  -2   13.35    1.03
  23   3  -2   13.01    1.06
  23   3  -2   12.09    0.91
  23   3  -2   11.05    0.92
 -23   3   2   13.05    0.89
  21  -3  -2    0.34    0.46
 -21  -3   2    1.09    0.51
  21  -3  -2    0.10    0.35
  21  -3  -2    0.82    0.47
 -21  -3   2    0.35    0.48
  21  -3  -2    0.21    0.25
 -21   3   2    0.71    0.42
  21   3  -2    0.26    0.41
  21   3  -2    0.59    0.40
 -21   3   2   -0.06    0.35
  21   3  -2    0.41    0.38
  21   3  -2    0.12    0.41
  19  -3  -2    2.78    0.53
  19  -3  -2    2.77    0.37
  19  -3  -2    3.11    0.58
 -19  -3   2    2.84    0.58
  19  -3  -2    3.10    0.49
 -19  -3   2    2.59    0.58
  19   3  -2    2.92    0.53
 -19   3   2    3.18    0.51
  19   3  -2    2.15    0.51
  19   3  -2    2.48    0.46
  19   3  -2    3.07    0.53
 -19   3   2    2.81    0.54
  17  -3  -2   11.41    0.69
  17  -3  -2   10.88    0.82
  17  -3  -2   10.53    0.56
 -17  -3   2   13.00    0.90
 -17  -3   2   10.22    0.81
  17  -3  -2   11.37    0.79
 -17   3   2   11.66    0.76
  17   3  -2   11.84    0.78
  17   3  -2   11.91    0.83
  17   3  -2   11.71    0.77
 -17   3   2   10.94    0.71
  15  -3  -2    8.72    0.46
 -15  -3   2    9.35    0.76
  15  -3  -2    8.35    0.55
  15  -3  -2    8.42    0.66
  15  -3  -2    9.02    0.67
 -15   3   2    6.94    0.75
  15   3  -2    8.03    0.74
  15   3  -2    9.09    0.59
  15   3  -2    8.85    0.65
  15   3  -2    8.55    0.66
 -15   3   2    8.62    0.60
  13  -3  -2   18.53    0.81
 -13  -3   2   16.81    0.74
  13  -3  -2   17.40    0.67
 -13  -3   2   16.82    0.81
 -13  -3   2   17.29    0.87
  13  -3  -2   16.52    0.55
  13  -3  -2   16.68    0.75
  13  -3  -2   16.93    0.80
  13   3  -2   16.10    0.78
  13   3  -2   17.62    0.72
  13   3  -2   17.85    0.81
  13   3  -2   17.49    0.79
 -13   3   2   16.42    0.71
  13   3  -2   16.33    0.79
 -13   3   2   16.64    0.75
  11  -3  -2  149.87    3.02
 -11  -3   2  148.16    3.00
  11  -3  -2  144.16    2.77
  11  -3  -2  149.40    2.99
  11  -3  -2  135.37    2.81
 -11  -3   2  147.16    3.08
 -11  -3   2  149.80    2.91
  11  -3  -2  145.61    2.96
  11   3  -2  146.21    3.00
 -11   3   2  150.57    2.91
 -11   3   2  146.10    2.65
  11   3  -2  144.39    2.89
  11   3  -2  150.91    3.03
  11   3  -2  144.79    2.98
 -11   3   2  145.28    2.95
  11   3  -2  146.62    3.02
   9  -3  -2    1.69    0.32
  -9  -3   2    1.62    0.36
  -9  -3   2    0.93    0.25
   9  -3  -2    1.52    0.30
  -9  -3   2    0.98    0.29
   9  -3  -2    1.08    0.14
   9  -3  -2    0.95    0.18
   9   3  -2    1.23    0.28
  -9   3   2    0.79    0.24
  -9   3   2    1.31    0.26
   9   3  -2    0.72    0.24
  -9   3   2    1.23    0.18
   9   3  -2    1.27    0.26
   9   3  -2    1.07    0.26
  -9   3   2    1.23    0.17
  -7  -3   2    6.98    0.48
   7  -3  -2    6.14    0.41
   7  -3  -2    6.25    0.27
   7  -3  -2    5.76    0.43
   7  -3  -2    6.98    0.46
   7  -3  -2    6.04    0.22
  -7  -3   2    7.58    0.58
  -7  -3   2    5.99    0.39
   7  -3  -2    6.31    0.41
   7   3  -2    6.61    0.43
  -7   3   2    5.80    0.39
  -7   3   2    6.06    0.21
   7   3  -2    6.23    0.43
   7   3  -2    6.64    0.43
   7   3  -2    6.46    0.43
  -7   3   2    6.44    0.41
  -7   3   2    5.86    0.40
   5  -3  -2   13.57    0.52
  -5  -3   2   12.76    0.63
   5  -3  -2   13.04    0.33
   5  -3  -2   13.90    0.53
   5  -3  -2   13.58    0.54
  -5  -3   2   14.04    0.56
  -5  -3   2   13.72    0.52
   5  -3  -2   13.20    0.54
  -5   3   2   13.18    0.33
   5   3  -2   14.52    0.55
  -5   3   2   13.85    0.52
   5   3  -2   15.03    0.55
  -5   3   2   13.91    0.33
  -5   3   2   13.99    0.34
   5   3  -2   12.89    0.53
   5   3  -2   13.91    0.54
  -3  -3   2   59.21    1.27
  -3  -3   2   58.72    1.35
   3  -3  -2   59.63    1.30
  -3  -3   2   58.44    1.28
   3  -3  -2   59.01    1.29
  -3  -3   2   60.75    1.27
   3  -3  -2   59.60    1.28
   3  -3  -2   59.00    1.13
   3  -3  -2   59.33    1.24
  -3  -3   2   60.51    1.30
  -3  -3   2   57.27    1.25
  -3   3   2   58.02    1.06
   3   3  -2   58.96    1.29
  -3   3   2   58.09    1.22
  -3   3   2   60.02    1.07
   3   3  -2   58.78    1.26
   3   3  -2   55.94    1.26
  -3   3   2   58.25    1.27
  -3   3   2   58.87    1.13
   3   3  -2   58.91    1.28
   3   3  -2   59.72    1.28
   3   3  -2   58.92    1.32
  -3   3   2   60.39    1.27
   3   3  -2   57.39    1.25
  -1  -3   2  210.53    3.77
   1  -3  -2  210.29    3.66
  -1  -3   2  217.21    3.79
  -1  -3   2  211.60    3.80
  -1  -3   2  209.19    3.75
   1  -3  -2  208.14    3.69
  -1  -3   2  217.47    3.87
   1  -3  -2  203.74    3.76
  -1  -3   2  210.16    3.74
   1  -3  -2  215.24    3.80
  -1  -3   2  210.92    3.73
   1  -3  -2  211.87    3.82
  -1   3   2  218.80    3.78
  -1   3   2  208.11    3.65
   1   3  -2  207.60    3.77
   1   3  -2  210.98    3.72
  -1   3   2  210.06    3.76
   1   3  -2  210.81    3.74
   1   3  -2  210.20    3.78
   1   3  -2  209.23    3.72
   1   3  -2  210.22    3.75
  -1   3   2  208.42    3.63
  -1   3   2  194.44    3.77
  -1  -3  -2   73.37    1.40
   1  -3   2   74.34    1.47
  -1  -3  -2   73.99    1.57
  -1  -3  -2   73.22    1.63
   1  -3   2   76.26    1.57
   1  -3   2   77.48    1.52
   1  -3   2   75.59    1.51
   1  -3   2   74.64    1.58
  -1  -3  -2   75.20    1.60
  -1  -3  -2   73.10    1.49
   1   3   2   73.98    1.57
  -1   3  -2   75.55    1.46
   1   3   2   72.34    1.56
   1   3   2   74.59    1.40
   1   3   2   75.63    1.56
  -1   3  -2   74.43    1.50
  -1   3  -2   74.61    1.58
   1   3   2   73.29    1.50
  -1   3  -2   73.71    1.50
   3  -3   2  446.25    7.58
   3  -3   2  443.90    7.61
  -3  -3  -2  436.86    7.79
   3  -3   2  441.27    7.51
   3  -3   2  450.82    7.52
   3  -3   2  448.74    7.71
   3  -3   2  409.53    7.95
  -3  -3  -2  443.08    7.47
   3  -3   2  443.71    7.72
  -3  -3  -2  448.02    7.73
  -3  -3  -2  437.60    7.69
  -3   3  -2  448.91    7.58
  -3   3  -2  450.61    7.71
   3   3   2  445.61    7.71
  -3   3  -2  446.22    7.71
   3   3   2  451.16    7.71
  -3   3  -2  431.29    7.70
   3   3   2  442.19    7.66
  -3   3  -2  448.23    7.51
   5  -3   2   17.79    0.62
   5  -3   2   18.48    0.72
   5  -3   2   17.76    0.58
  -5  -3  -2   17.64    0.80
  -5  -3  -2   17.49    0.67
   5  -3   2   17.89    0.52
   5  -3   2   17.27    0.54
  -5  -3  -2   17.68    0.73
   5   3   2   18.78    0.69
  -5   3  -2   18.43    0.69
  -5   3  -2   17.62    0.54
  -5   3  -2   18.24    0.70
   5   3   2   19.37    0.72
   5   3   2   17.90    0.51
   7  -3   2    0.58    0.20
   7  -3   2    0.73    0.28
   7  -3   2    0.76    0.24
   7  -3   2    0.69    0.17
   7  -3   2    0.57    0.25
  -7  -3  -2    0.37    0.34
   7  -3   2    0.90    0.21
  -7  -3  -2    0.62    0.29
  -7   3  -2    0.35    0.25
   7   3   2    1.22    0.29
   7   3   2    0.71    0.19
   7   3   2    0.74    0.26
  -7   3  -2    0.94    0.20
   7   3   2    0.63    0.18
   7   3   2    0.95    0.27
   9  -3   2   25.80    0.96
  -9  -3  -2   25.25    1.02
  -9  -3  -2   24.86    0.98
   9  -3   2   26.19    0.88
   9  -3   2   24.45    0.79
   9  -3   2   24.67    0.94
   9   3   2   25.46    0.97
   9   3   2   26.16    0.97
  -9   3  -2   25.01    0.74
  -9   3  -2   24.34    0.94
   9   3   2   24.50    0.76
   9   3   2   25.24    0.94
  11  -3   2    8.42    0.73
 -11  -3  -2   10.94    0.78
 -11  -3  -2    9.11    0.71
  11  -3   2    8.41    0.51
  11  -3   2    9.18    0.60
  11  -3   2    9.37    0.65
  11   3   2    8.41    0.70
  11   3   2    8.72    0.66
 -11   3  -2    8.37    0.64
 -11   3  -2    9.46    0.50
  11   3   2    8.89    0.50
  11   3   2    9.88    0.66
  13  -3   2   46.67    1.51
 -13  -3  -2   49.02    1.59
  13  -3   2   46.82    1.33
  13  -3   2   45.57    1.48
 -13  -3  -2   44.09    1.71
 -13   3  -2   47.72    1.26
  13   3   2   48.23    1.31
 -13   3  -2   49.28    1.54
  13   3   2   48.55    1.54
  13   3   2   46.54    1.52
  13   3   2   48.44    1.56
  15  -3   2   17.32    0.82
 -15  -3  -2   18.12    1.07
  15  -3   2   17.64    0.98
 -15  -3  -2   16.06    1.02
  15  -3   2   18.75    0.92
  15  -3   2   17.64    0.96
  15   3   2   16.54    0.96
 -15   3  -2   18.12    1.00
  15   3   2   16.65    0.97
  15   3   2   17.73    0.99
  15   3   2   16.64    0.81
 -15   3  -2   17.17    0.77
 -17  -3  -2    9.42    0.92
  17  -3   2    8.56    0.76
 -17  -3  -2    9.09    0.94
  17  -3   2    8.30    0.67
  17  -3   2    9.36    0.87
  17  -3   2    8.91    0.84
  17   3   2    8.17    0.81
  17   3   2   10.21    0.73
 -17   3  -2    9.52    0.86
 -17   3  -2    9.01    0.66
  17   3   2    8.01    0.81
  17   3   2    9.31    0.81
  19  -3   2    9.11    0.71
  19  -3   2    7.97    0.79
 -19  -3  -2    8.46    0.89
  19  -3   2    6.75    0.86
 -19  -3  -2    7.43    0.93
  19   3   2    8.47    0.92
  19   3   2    7.85    0.82
  19   3   2    8.26    0.74
 -19   3  -2    9.02    0.88
 -19   3  -2    7.88    0.70
 -21  -3  -2    1.67    0.62
 -21  -3  -2    1.23    0.56
  21  -3   2    2.80    0.65
  21  -3   2    2.01    0.54
  21  -3   2    2.08    0.48
  21  -3   2    2.01    0.60
  21   3   2    2.56    0.59
 -21   3  -2    2.24    0.47
 -21   3  -2    2.08    0.59
  21   3   2    1.18    0.55
  21   3   2    2.55    0.53
  23  -3   2   14.65    1.18
 -23  -3  -2   17.16    1.17
  23  -3   2   15.50    0.96
  23  -3   2   14.95    1.13
 -23  -3  -2   15.97    1.27
  23  -3   2   17.18    1.20
 -23   3  -2   14.62    1.13
  23   3   2   17.18    1.19
  23   3   2   14.36    1.01
 -23   3  -2   13.93    0.93
  23   3   2   15.85    1.16
  23   3   2   16.85    1.21
  25  -3   2   11.15    1.10
  25  -3   2    9.90    0.98
 -25  -3  -2    8.73    1.08
 -25  -3  -2    8.62    1.23
  25  -3   2    8.10    0.79
  25  -3   2   10.85    1.12
  25   3   2   10.98    0.97
  25   3   2   10.57    1.06
  25   3   2    9.34    1.08
  25   3   2    9.62    1.03
 -25   3  -2   10.08    1.02
 -25   3  -2    9.60    0.84
  27  -3   2   -0.15    0.47
 -27  -3  -2   -0.47    0.50
  27  -3   2   -0.35    0.51
  27  -3   2    0.19    0.58
  27  -3   2    0.61    0.53
 -27  -3  -2    0.04    0.49
  27   3   2   -0.76    0.50
  27   3   2   -1.01    0.41
 -27   3  -2    0.65    0.48
 -27   3  -2    0.38    0.55
  27   3   2   -0.95    0.39
  27   3   2   -0.75    0.47
  29  -3   2   -0.20    0.62
  29  -3   2    0.93    0.59
 -29  -3  -2    1.37    0.74
  29  -3   2    0.50    0.42
 -29  -3  -2    0.23    0.64
  29  -3   2   -0.43    0.52
  29   3   2    0.72    0.64
  29   3   2    1.49    0.74
  29   3   2    0.25    0.56
  29   3   2    1.03    0.61
 -29   3  -2    0.30    0.58
 -29   3  -2   -0.35    0.50
  31  -3   2   -0.61    0.60
  31  -3   2    0.80    0.50
 -31  -3  -2    0.05    0.61
  31  -3   2    0.43    0.71
  31  -3   2    0.04    0.54
  31   3   2    1.16    0.73
  31   3   2    0.17    0.59
 -31   3  -2   -0.05    0.44
  31   3   2   -0.13    0.57
  31   3   2   -0.67    0.56
  33  -3   2    2.82    0.88
 -33  -3  -2    1.50    0.73
  33  -3   2    0.20    0.58
  33  -3   2    0.62    0.72
  33  -3   2    0.81    0.52
 -33   3  -2    0.34    0.53
  33   3   2    0.97    0.65
  33   3   2    1.34    0.69
  33   3   2    1.75    0.79
  33   3   2    0.45    0.71
  35  -3   2    0.77    0.78
  35  -3   2    3.53    0.87
 -35  -3  -2    1.63    0.76
  35   3   2    2.07    0.74
  35   3   2    2.16    0.75
  35   3   2   -0.15    0.71
 -37  -3  -2   -0.83    0.65
  37  -3   2    0.75    0.71
  37  -3   2    0.26    0.54
  37   3   2    1.07    0.65
  37   3   2    0.92    0.74
  37   3   2    0.83    0.75
  40  -4  -2   -1.34    0.52
 -40  -4   2   -0.79    0.66
  40   4  -2    0.25    0.64
  40   4  -2   -0.38    0.67
  40   4  -2    1.43    0.80
  38  -4  -2    0.05    0.75
  38  -4  -2   -0.09    0.60
 -38  -4   2   -0.35    0.67
  38  -4  -2    0.20    0.58
  38  -4  -2   -0.57    0.80
  38   4  -2    0.34    0.70
 -38   4   2   -0.59    0.71
  38   4  -2    0.33    0.63
  38   4  -2    1.26    0.68
  38   4  -2   -0.43    0.76
  36  -4  -2   -1.02    0.71
  36  -4  -2    2.34    1.07
 -36  -4   2   -0.86    0.67
  36  -4  -2   -0.10    0.62
  36   4  -2    0.11    0.64
  36   4  -2   -0.91    0.65
 -36   4   2   -0.85    0.57
  36   4  -2    0.74    0.58
  36   4  -2    0.07    0.63
  34  -4  -2   -0.41    0.68
  34  -4  -2    0.03    0.68
  34  -4  -2    1.04    0.57
 -34  -4   2    0.13    0.66
  34  -4  -2   -0.16    0.38
  34   4  -2    0.82    0.66
  34   4  -2    1.29    0.76
 -34   4   2    0.98    0.55
  34   4  -2    0.16    0.55
  34   4  -2   -0.17    0.55
  32  -4  -2   -0.23    0.46
 -32  -4   2   -0.49    0.63
  32  -4  -2    0.24    0.37
  32  -4  -2    0.96    0.64
  32  -4  -2    1.05    0.75
 -32   4   2    0.13    0.48
  32   4  -2    1.07    0.69
  32   4  -2    0.81    0.65
  32   4  -2    0.86    0.60
  32   4  -2    0.23    0.56
  30  -4  -2   -0.55    0.36
  30  -4  -2    1.49    0.72
  30  -4  -2    0.43    0.33
 -30  -4   2    0.84    0.63
  30   4  -2    0.78    0.63
  30   4  -2   -0.35    0.68
  30   4  -2    0.57    0.54
 -30   4   2    0.61    0.50
  30   4  -2    0.49    0.54
  28  -4  -2    0.15    0.33
  28  -4  -2   -0.10    0.47
 -28  -4   2    0.38    0.57
 -28  -4   2    0.88    0.61
  28  -4  -2   -0.12    0.53
 -28   4   2    0.32    0.45
  28   4  -2    0.13    0.50
 -28   4   2   -0.50    0.42
  28   4  -2    0.83    0.51
  28   4  -2   -0.78    0.39
  26  -4  -2    0.32    0.38
 -26  -4   2   -0.50    0.45
  26  -4  -2   -0.62    0.26
  26  -4  -2   -0.20    0.46
 -26  -4   2    0.35    0.54
  26  -4  -2    0.90    0.57
  26   4  -2    0.08    0.45
  26   4  -2   -0.34    0.44
 -26   4   2    0.15    0.44
  26   4  -2   -0.06    0.46
  26   4  -2    0.77    0.46
 -26   4   2   -0.05    0.39
  24  -4  -2    8.87    0.81
  24  -4  -2    7.02    0.61
  24  -4  -2    8.47    1.00
  24  -4  -2   10.08    0.98
 -24  -4   2    8.17    0.96
 -24  -4   2    8.98    1.00
  24   4  -2    8.40    0.89
 -24   4   2    8.19    0.86
  24   4  -2    8.54    0.85
  24   4  -2    6.53    1.20
  24   4  -2    7.69    0.92
 -24   4   2    8.24    0.80
 -22  -4   2    3.26    0.65
 -22  -4   2    3.89    0.72
  22  -4  -2    4.55    0.51
  22  -4  -2    4.05    0.70
  22  -4  -2    5.36    0.64
  22  -4  -2    5.16    0.73
 -22   4   2    3.39    0.60
 -22   4   2    4.82    0.63
  22   4  -2    3.94    0.65
  22   4  -2    3.64    0.59
  22   4  -2    4.52    0.69
  22   4  -2    4.00    0.69
 -20  -4   2    0.59    0.45
  20  -4  -2   -0.33    0.21
 -20  -4   2    0.22    0.47
  20  -4  -2   -0.07    0.32
  20  -4  -2   -0.01    0.38
  20  -4  -2   -0.30    0.41
  20   4  -2   -0.32    0.34
  20   4  -2   -0.36    0.33
 -20   4   2    0.42    0.39
 -20   4   2   -0.20    0.33
  20   4  -2   -0.15    0.40
  20   4  -2   -0.12    0.31
  18  -4  -2    1.79    0.39
  18  -4  -2    2.27    0.49
 -18  -4   2    0.96    0.47
 -18  -4   2    1.66    0.56
  18  -4  -2    1.86    0.50
  18  -4  -2    2.26    0.31
  18   4  -2    2.05    0.48
  18   4  -2    2.17    0.51
 -18   4   2    2.49    0.47
  18   4  -2    2.27    0.48
 -18   4   2    2.68    0.51
  18   4  -2    1.35    0.39
 -16  -4   2    3.66    0.48
  16  -4  -2    3.65    0.36
  16  -4  -2    3.73    0.58
  16  -4  -2    3.59    0.46
  16  -4  -2    4.59    0.60
 -16  -4   2    4.11    0.60
 -16  -4   2    3.56    0.62
  16   4  -2    3.09    0.51
 -16   4   2    3.93    0.54
 -16   4   2    3.51    0.49
  16   4  -2    3.61    0.51
  16   4  -2    4.08    0.50
  16   4  -2    2.54    0.49
  14  -4  -2    0.38    0.33
  14  -4  -2    0.15    0.22
 -14  -4   2    0.07    0.37
 -14  -4   2    0.50    0.41
 -14  -4   2    0.18    0.26
  14  -4  -2    0.53    0.30
  14  -4  -2    0.68    0.18
  14   4  -2    0.35    0.30
  14   4  -2    1.03    0.34
  14   4  -2    0.54    0.34
 -14   4   2    0.00    0.25
  14   4  -2    0.10    0.24
  12  -4  -2    6.34    0.50
  12  -4  -2    6.32    0.41
 -12  -4   2    7.11    0.61
  12  -4  -2    6.14    0.32
 -12  -4   2    6.21    0.67
 -12  -4   2    6.15    0.50
  12  -4  -2    7.39    0.58
  12  -4  -2    6.60    0.55
  12  -4  -2    7.20    0.51
 -12   4   2    6.30    0.51
  12   4  -2    7.26    0.58
  12   4  -2    7.45    0.57
  12   4  -2    7.15    0.55
  12   4  -2    7.05    0.58
  12   4  -2    7.14    0.48
 -12   4   2    6.76    0.54
 -12   4   2    6.36    0.32
  10  -4  -2   12.65    0.67
  10  -4  -2   12.06    0.46
  10  -4  -2   11.91    0.64
 -10  -4   2   10.79    0.73
 -10  -4   2   11.95    0.67
  10  -4  -2   11.90    0.59
  10  -4  -2   12.27    0.61
  10  -4  -2   12.45    0.39
 -10  -4   2   11.26    0.57
 -10   4   2   11.65    0.37
 -10   4   2   12.84    0.62
 -10   4   2   11.16    0.56
  10   4  -2   12.09    0.64
  10   4  -2   11.40    0.62
 -10   4   2   12.22    0.50
  10   4  -2   12.14    0.65
  10   4  -2   11.65    0.63
   8  -4  -2   46.60    1.19
   8  -4  -2   46.14    0.99
   8  -4  -2   47.75    0.92
  -8  -4   2   47.47    1.26
   8  -4  -2   46.73    1.22
  -8  -4   2   45.39    1.36
   8  -4  -2   47.38    1.25
  -8  -4   2   46.12    1.17
   8  -4  -2   46.72    1.24
  -8   4   2   44.69    0.97
   8   4  -2   43.99    1.22
   8   4  -2   46.20    1.24
   8   4  -2   48.99    1.26
  -8   4   2   45.40    0.91
  -8   4   2   46.81    0.92
  -8   4   2   45.96    1.19
   8   4  -2   46.94    1.26
  -8   4   2   45.73    1.21
   6  -4  -2    1.32    0.29
  -6  -4   2    1.67    0.39
   6  -4  -2    1.25    0.29
   6  -4  -2    1.30    0.15
   6  -4  -2    1.38    0.28
   6  -4  -2    1.83    0.31
  -6  -4   2    1.62    0.27
  -6  -4   2    1.43    0.29
   6   4  -2    1.32    0.27
  -6   4   2    1.32    0.16
   6   4  -2    1.50    0.28
  -6   4   2    1.31    0.16
  -6   4   2    1.60    0.18
   6   4  -2    1.39    0.28
  -6   4   2    1.29    0.25
   6   4  -2    1.28    0.27
   4  -4  -2   12.01    0.57
   4  -4  -2   11.04    0.51
   4  -4  -2   12.69    0.57
  -4  -4   2   11.74    0.67
   4  -4  -2   12.28    0.34
  -4  -4   2   11.31    0.55
   4  -4  -2   11.97    0.39
  -4  -4   2   11.34    0.53
  -4   4   2   11.94    0.53
   4   4  -2   11.52    0.54
   4   4  -2   12.10    0.52
  -4   4   2   11.91    0.33
  -4   4   2   12.02    0.40
   4   4  -2   11.63    0.55
  -4   4   2   11.89    0.34
  -4   4   2   11.25    0.38
  -2  -4   2    3.50    0.38
  -2  -4   2    4.10    0.34
  -2  -4   2    3.22    0.37
   2  -4  -2    3.23    0.41
   2  -4  -2    3.20    0.27
   2  -4  -2    3.68    0.34
   2  -4  -2    3.10    0.22
  -2  -4   2    4.46    0.47
   2  -4  -2    3.09    0.39
  -2   4   2    3.16    0.34
   2   4  -2    3.53    0.32
  -2   4   2    3.01    0.21
  -2   4   2    3.46    0.24
  -2   4   2    3.12    0.29
   2   4  -2    4.15    0.36
   2   4  -2    4.06    0.37
   2   4  -2    3.38    0.39
  -2   4   2    3.16    0.30
   0  -4   2  128.45    2.47
   0  -4  -2  125.77    2.58
   0  -4   2  125.49    2.45
   0  -4  -2  130.25    2.55
   0  -4  -2  124.10    2.37
   0  -4   2  130.91    2.44
   0  -4   2  128.09    2.54
   0  -4   2  128.92    2.53
   0  -4  -2  121.56    2.35
   0   4   2  130.02    2.53
   0   4   2  130.54    2.47
   0   4   2  124.15    2.35
   0   4  -2  131.37    2.46
   0   4  -2  130.63    2.54
   0   4   2  126.83    2.37
[truncated: 5,121,253 more chars]
