# Supplementary material for: 1,4,6,10-Tetraazaadamantanes (TAADs) with N-amino groups: synthesis and formation of boron chelates and host–guest complexes
Source: Beilstein J Org Chem. 2022 Oct 11;18:1424–34. doi: 10.3762/bjoc.18.148 (PMC9577388; doi:10.3762/bjoc.18.148)
Supplement: File 2 — Crystallographic information files (CIFs) for compounds 19e·3HCl·H2O, Bn-4c(bromide)·3CD3OD, 21·2D2O, 4a·H2O·0.5MeOH, 4a·HCl·H2O·MeOH, 4c·HCl·3.5MeOH, 8a, 21·HCl·2H2O, and hydrazinium dihydrochloride. CCDC deposition numbers 2190361, 2190362, 2190363, 2182991, 2182992, 2182993, 2182994, 2182995, 2183048. [file Beilstein_J_Org_Chem-18-1424-s002.zip › 8a.cif]

 
data_ART2665

_publ_section_acknowledgements
;
Crystal structure determination was performed in the Department of Structural
Studies of Zelinsky Institute of Organic Chemistry, Moscow.
;

# start Validation Reply Form
_vrf_RINTA01_ART2665
;
PROBLEM: The value of Rint is greater than 0.12
RESPONSE: Crystals were small and weakly diffracting.
;
_vrf_PLAT020_ART2665
;
PROBLEM: The Value of Rint is Greater Than 0.12 .........      0.137 Report
RESPONSE: Crystals were small and weakly diffracting.
;
_vrf_PLAT340_ART2665
;
PROBLEM: Low Bond Precision on  C-C Bonds ...............    0.00422 Ang.  
RESPONSE: Crystals were small and weakly diffracting.
;
# end Validation Reply Form

_audit_creation_method            'SHELXL-2018/3'
_shelx_SHELXL_version_number      '2018/3'
_chemical_name_systematic         ?
_chemical_name_common             ?
_chemical_melting_point           ?
_chemical_formula_moiety         'C14 H27 N5 O4'
_chemical_formula_sum
 'C14 H27 N5 O4' 
_chemical_formula_weight          329.40

loop_
 _atom_type_symbol
 _atom_type_description
 _atom_type_scat_dispersion_real
 _atom_type_scat_dispersion_imag
 _atom_type_scat_source
 'C'  'C'   0.0033   0.0016
 'International Tables Vol C Tables 4.2.6.8 and 6.1.1.4'
 'H'  'H'   0.0000   0.0000
 'International Tables Vol C Tables 4.2.6.8 and 6.1.1.4'
 'N'  'N'   0.0061   0.0033
 'International Tables Vol C Tables 4.2.6.8 and 6.1.1.4'
 'O'  'O'   0.0106   0.0060
 'International Tables Vol C Tables 4.2.6.8 and 6.1.1.4'
 
_space_group_crystal_system       monoclinic
_space_group_IT_number            14
_space_group_name_H-M_alt         'P 21/c'
_space_group_name_Hall            '-P 2ybc'
 
_shelx_space_group_comment
;
The symmetry employed for this shelxl refinement is uniquely defined
by the following loop, which should always be used as a source of
symmetry information in preference to the above space-group names.
They are only intended as comments.
;
 
loop_
 _space_group_symop_operation_xyz
 'x, y, z'
 '-x, y+1/2, -z+1/2'
 '-x, -y, -z'
 'x, -y-1/2, z-1/2'
 
_cell_length_a                    6.1274(4)
_cell_length_b                    22.1748(16)
_cell_length_c                    12.4734(9)
_cell_angle_alpha                 90
_cell_angle_beta                  99.314(2)
_cell_angle_gamma                 90
_cell_volume                      1672.5(2)
_cell_formula_units_Z             4
_cell_measurement_temperature     100(2)
_cell_measurement_reflns_used      6051
_cell_measurement_theta_min        2.47
_cell_measurement_theta_max       31.31
_exptl_crystal_description       'Block'
_exptl_crystal_colour            'colourless'
_exptl_crystal_density_meas       ?
_exptl_crystal_density_method     'not measured'
_exptl_crystal_density_diffrn     1.308          
_exptl_crystal_F_000              712
_exptl_transmission_factor_min    ?
_exptl_transmission_factor_max    ?
_exptl_crystal_size_max           0.400
_exptl_crystal_size_mid           0.238
_exptl_crystal_size_min           0.100
_exptl_absorpt_coefficient_mu     0.097
_shelx_estimated_absorpt_T_min    0.962
_shelx_estimated_absorpt_T_max    0.990
_exptl_absorpt_correction_type    multi-scan
_exptl_absorpt_correction_T_min   0.6164 
_exptl_absorpt_correction_T_max   0.8624
_exptl_absorpt_process_details
'SADABS 2016/2 (Krause et al., J. Appl. Cryst. 2015, 48, 3-10)'
_exptl_absorpt_special_details    ?
_diffrn_ambient_temperature       100(2)
_diffrn_radiation_wavelength      0.71073
_diffrn_radiation_type            MoK\a
_diffrn_source                    'sealed X-Ray tube'
_diffrn_source_power              50
_diffrn_source_current            30
_diffrn_source_size               '0.6 mm, fine-focus'
_diffrn_radiation_monochromator   graphite
_diffrn_measurement_device_type   'Bruker AXS D8 QUEST, Photon III detector'
_diffrn_measurement_method        '\f and \w shutterless scans'
_diffrn_detector_area_resol_mean  7.31
_diffrn_reflns_number             43484
_diffrn_reflns_av_unetI/netI      0.1095
_diffrn_reflns_av_R_equivalents   0.1372
_diffrn_reflns_limit_h_min        -8
_diffrn_reflns_limit_h_max        9
_diffrn_reflns_limit_k_min        -33
_diffrn_reflns_limit_k_max        33
_diffrn_reflns_limit_l_min        -18
_diffrn_reflns_limit_l_max        18
_diffrn_reflns_theta_min          1.837
_diffrn_reflns_theta_max          32.247
_diffrn_reflns_theta_full         25.242
_diffrn_measured_fraction_theta_max   0.999
_diffrn_measured_fraction_theta_full  1.000
_diffrn_reflns_Laue_measured_fraction_max    0.999
_diffrn_reflns_Laue_measured_fraction_full   1.000
_diffrn_reflns_point_group_measured_fraction_max   0.999
_diffrn_reflns_point_group_measured_fraction_full  1.000
_reflns_number_total              5916
_reflns_number_gt                 3062
_reflns_threshold_expression      'I > 2\s(I)'
_reflns_Friedel_coverage          0.000
_reflns_Friedel_fraction_max      .
_reflns_Friedel_fraction_full     .
 
_reflns_special_details
;
 Reflections were merged by SHELXL according to the crystal
 class for the calculation of statistics and refinement.
 
 _reflns_Friedel_fraction is defined as the number of unique
 Friedel pairs measured divided by the number that would be
 possible theoretically, ignoring centric projections and
 systematic absences.
;
 
_computing_data_collection        '<i>APEX3</i> (Bruker, 2019)'
_computing_cell_refinement        'SAINT (Bruker, 2019)'
_computing_data_reduction         'SAINT (Bruker, 2019)'
_computing_structure_solution     'SHELXT 2014/5 (Sheldrick, 2014)'
_computing_structure_refinement 'SHELXL-2018/3 (Sheldrick, 2018)'
_computing_molecular_graphics
 'SHELXTL (Sheldrick, Acta Cryst., 2008, A64, 112-122)'
_computing_publication_material
 'SHELXTL (Sheldrick, Acta Cryst., 2008, A64, 112-122)'
_refine_special_details
;
 Refinement of F^2^ against ALL reflections.  The weighted R-factor wR and 
 goodness of fit S are based on F^2^, conventional R-factors R are based 
 on F, with F set to zero for negative F^2^. The threshold expression of 
 F^2^ > 2sigma(F^2^) is used only for calculating R-factors(gt) etc. and is 
 not relevant to the choice of reflections for refinement.  R-factors based 
 on F^2^ are statistically about twice as large as those based on F, and R- 
 factors based on ALL data will be even larger.
;
_refine_ls_structure_factor_coef  Fsqd
_refine_ls_matrix_type            full
_refine_ls_weighting_scheme       calc
_refine_ls_weighting_details
'w=1/[\s^2^(Fo^2^)+(0.0674P)^2^+2.0200P] where P=(Fo^2^+2Fc^2^)/3'
_atom_sites_solution_primary      direct
_atom_sites_solution_secondary    difmap
_atom_sites_solution_hydrogens    mixed
_refine_ls_hydrogen_treatment     mixed
_refine_ls_extinction_method      none
_refine_ls_extinction_coef        .
_refine_ls_number_reflns          5916
_refine_ls_number_parameters      226
_refine_ls_number_restraints      0
_refine_ls_R_factor_all           0.1753
_refine_ls_R_factor_gt            0.0874
_refine_ls_wR_factor_ref          0.2149
_refine_ls_wR_factor_gt           0.1764
_refine_ls_goodness_of_fit_ref    1.028
_refine_ls_restrained_S_all       1.028
_refine_ls_shift/su_max           0.000
_refine_ls_shift/su_mean          0.000
 
loop_
 _atom_site_label
 _atom_site_type_symbol
 _atom_site_fract_x
 _atom_site_fract_y
 _atom_site_fract_z
 _atom_site_U_iso_or_equiv
 _atom_site_adp_type
 _atom_site_occupancy
 _atom_site_site_symmetry_order  
 _atom_site_calc_flag
 _atom_site_refinement_flags_posn
 _atom_site_refinement_flags_adp
 _atom_site_refinement_flags_occupancy
 _atom_site_disorder_assembly
 _atom_site_disorder_group
O1 O 0.3201(3) 0.81342(9) 0.51502(14) 0.0254(4) Uani 1 1 d . . . . .
H1 H 0.356(7) 0.8209(18) 0.589(3) 0.066(12) Uiso 1 1 d . . . . .
O2 O 0.1317(3) 0.92201(8) 0.25347(14) 0.0246(4) Uani 1 1 d . . . . .
O3 O 0.3549(3) 0.66098(9) 0.23237(14) 0.0269(4) Uani 1 1 d . . . . .
O4 O 0.1137(3) 0.65396(8) 0.35355(14) 0.0266(4) Uani 1 1 d . . . . .
N1 N 0.4323(3) 0.77927(10) 0.30236(15) 0.0197(4) Uani 1 1 d . . . . .
N2 N 0.7052(4) 0.88472(10) 0.29392(16) 0.0223(5) Uani 1 1 d . . . . .
N3 N 0.4973(4) 0.84249(10) 0.46954(15) 0.0218(5) Uani 1 1 d . . . . .
N4 N 0.2340(3) 0.87074(10) 0.31409(15) 0.0198(4) Uani 1 1 d . . . . .
H2 H -0.009(6) 0.9166(15) 0.256(3) 0.042(10) Uiso 1 1 d . . . . .
N5 N 0.2620(4) 0.74218(10) 0.32963(17) 0.0225(5) Uani 1 1 d . . . . .
H5 H 0.194(5) 0.7518(14) 0.379(3) 0.031(9) Uiso 1 1 d . . . . .
C1 C 0.5899(4) 0.79815(12) 0.40027(18) 0.0211(5) Uani 1 1 d . . . . .
C2 C 0.7797(4) 0.83065(12) 0.3584(2) 0.0237(5) Uani 1 1 d . . . . .
H2A H 0.892058 0.842615 0.421053 0.028 Uiso 1 1 calc R U . . .
H2AB H 0.850817 0.802484 0.313050 0.028 Uiso 1 1 calc R U . . .
C3 C 0.5369(4) 0.86538(12) 0.20152(19) 0.0230(5) Uani 1 1 d . . . . .
H3A H 0.606699 0.838110 0.154112 0.028 Uiso 1 1 calc R U . . .
H3AB H 0.481344 0.901193 0.158107 0.028 Uiso 1 1 calc R U . . .
C4 C 0.3418(4) 0.83285(11) 0.23885(18) 0.0200(5) Uani 1 1 d . . . . .
C5 C 0.5952(4) 0.92549(12) 0.3623(2) 0.0236(5) Uani 1 1 d . . . . .
H5A H 0.539822 0.961479 0.319331 0.028 Uiso 1 1 calc R U . . .
H5AB H 0.704446 0.939212 0.424831 0.028 Uiso 1 1 calc R U . . .
C6 C 0.4023(4) 0.89459(12) 0.40417(18) 0.0205(5) Uani 1 1 d . . . . .
C7 C 0.6816(5) 0.74404(13) 0.4671(2) 0.0288(6) Uani 1 1 d . . . . .
H7A H 0.786859 0.757684 0.530064 0.043 Uiso 1 1 calc R U . . .
H7B H 0.757046 0.717270 0.422385 0.043 Uiso 1 1 calc R U . . .
H7C H 0.560176 0.722173 0.492038 0.043 Uiso 1 1 calc R U . . .
C8 C 0.1746(5) 0.81372(13) 0.14189(19) 0.0260(6) Uani 1 1 d . . . . .
H8A H 0.133238 0.848643 0.094825 0.039 Uiso 1 1 calc R U . . .
H8B H 0.042830 0.797569 0.166984 0.039 Uiso 1 1 calc R U . . .
H8C H 0.239614 0.782571 0.101082 0.039 Uiso 1 1 calc R U . . .
C9 C 0.2937(5) 0.93711(13) 0.4747(2) 0.0265(6) Uani 1 1 d . . . . .
H9A H 0.266157 0.976029 0.437821 0.040 Uiso 1 1 calc R U . . .
H9B H 0.391533 0.942963 0.544285 0.040 Uiso 1 1 calc R U . . .
H9C H 0.153116 0.919822 0.487770 0.040 Uiso 1 1 calc R U . . .
C10 C 0.2536(4) 0.68332(12) 0.29858(18) 0.0209(5) Uani 1 1 d . . . . .
C11 C 0.0416(5) 0.59165(13) 0.3226(2) 0.0280(6) Uani 1 1 d . . . . .
C12 C -0.0810(6) 0.59139(17) 0.2067(2) 0.0443(8) Uani 1 1 d . . . . .
H12A H -0.140886 0.551017 0.188500 0.066 Uiso 1 1 calc R U . . .
H12B H 0.021006 0.602363 0.156991 0.066 Uiso 1 1 calc R U . . .
H12C H -0.202495 0.620609 0.199803 0.066 Uiso 1 1 calc R U . . .
C13 C -0.1175(6) 0.57690(15) 0.4004(3) 0.0401(8) Uani 1 1 d . . . . .
H13A H -0.177900 0.536322 0.384983 0.060 Uiso 1 1 calc R U . . .
H13B H -0.238538 0.606299 0.391139 0.060 Uiso 1 1 calc R U . . .
H13C H -0.038862 0.578562 0.475278 0.060 Uiso 1 1 calc R U . . .
C16 C 0.2379(6) 0.54893(15) 0.3400(3) 0.0440(8) Uani 1 1 d . . . . .
H16A H 0.185094 0.507224 0.331318 0.066 Uiso 1 1 calc R U . . .
H16B H 0.320551 0.554474 0.413455 0.066 Uiso 1 1 calc R U . . .
H16C H 0.334629 0.557532 0.286571 0.066 Uiso 1 1 calc R U . . .
 
loop_
 _atom_site_aniso_label
 _atom_site_aniso_U_11
 _atom_site_aniso_U_22
 _atom_site_aniso_U_33
 _atom_site_aniso_U_23
 _atom_site_aniso_U_13
 _atom_site_aniso_U_12
O1 0.0327(11) 0.0322(11) 0.0130(8) 0.0015(7) 0.0087(7) -0.0052(8)
O2 0.0277(11) 0.0263(10) 0.0196(9) 0.0064(7) 0.0034(7) 0.0043(8)
O3 0.0397(11) 0.0289(10) 0.0138(8) -0.0018(7) 0.0091(7) -0.0006(9)
O4 0.0375(11) 0.0254(10) 0.0195(8) -0.0033(7) 0.0125(8) -0.0071(8)
N1 0.0227(11) 0.0246(11) 0.0123(8) 0.0013(8) 0.0047(8) -0.0024(8)
N2 0.0256(11) 0.0279(12) 0.0142(9) 0.0004(8) 0.0055(8) 0.0005(9)
N3 0.0267(11) 0.0283(12) 0.0113(8) 0.0010(8) 0.0055(8) -0.0021(9)
N4 0.0248(11) 0.0244(11) 0.0102(8) 0.0011(7) 0.0029(8) 0.0022(9)
N5 0.0273(12) 0.0257(12) 0.0164(9) -0.0018(8) 0.0093(8) -0.0034(9)
C1 0.0212(12) 0.0294(14) 0.0123(10) 0.0011(9) 0.0014(9) -0.0005(10)
C2 0.0230(13) 0.0311(15) 0.0173(11) 0.0010(10) 0.0038(9) -0.0002(11)
C3 0.0285(14) 0.0290(14) 0.0124(10) 0.0009(9) 0.0056(9) 0.0015(11)
C4 0.0253(13) 0.0252(13) 0.0100(9) 0.0012(9) 0.0040(9) 0.0013(10)
C5 0.0279(14) 0.0242(13) 0.0198(11) -0.0021(10) 0.0072(10) -0.0021(11)
C6 0.0220(12) 0.0266(13) 0.0132(10) -0.0019(9) 0.0034(9) -0.0020(10)
C7 0.0310(15) 0.0326(15) 0.0220(12) 0.0068(11) 0.0023(11) 0.0035(12)
C8 0.0327(15) 0.0327(15) 0.0126(10) -0.0015(10) 0.0033(10) -0.0017(12)
C9 0.0309(15) 0.0320(15) 0.0178(11) -0.0039(10) 0.0074(10) -0.0031(11)
C10 0.0256(13) 0.0260(13) 0.0112(9) 0.0024(9) 0.0031(9) -0.0018(10)
C11 0.0376(16) 0.0244(14) 0.0224(12) -0.0038(10) 0.0061(11) -0.0067(12)
C12 0.051(2) 0.055(2) 0.0254(15) -0.0102(14) 0.0012(14) -0.0186(17)
C13 0.053(2) 0.0362(17) 0.0353(16) -0.0051(13) 0.0193(15) -0.0135(15)
C16 0.046(2) 0.0266(16) 0.061(2) 0.0016(15) 0.0130(17) -0.0040(14)
 
_geom_special_details
;
 All esds (except the esd in the dihedral angle between two l.s. planes)
 are estimated using the full covariance matrix.  The cell esds are taken
 into account individually in the estimation of esds in distances, angles
 and torsion angles; correlations between esds in cell parameters are only
 used when they are defined by crystal symmetry.  An approximate (isotropic)
 treatment of cell esds is used for estimating esds involving l.s. planes.
;
 
loop_
 _geom_bond_atom_site_label_1
 _geom_bond_atom_site_label_2
 _geom_bond_distance
 _geom_bond_site_symmetry_2
 _geom_bond_publ_flag
O1 N3 1.455(3) . ?
O1 H1 0.93(4) . ?
O2 N4 1.451(3) . ?
O2 H2 0.88(4) . ?
O3 C10 1.216(3) . ?
O4 C10 1.349(3) . ?
O4 C11 1.483(3) . ?
N1 N5 1.413(3) . ?
N1 C4 1.485(3) . ?
N1 C1 1.489(3) . ?
N2 C2 1.475(3) . ?
N2 C5 1.478(3) . ?
N2 C3 1.480(3) . ?
N3 C6 1.478(3) . ?
N3 C1 1.481(3) . ?
N4 C4 1.491(3) . ?
N4 C6 1.494(3) . ?
N5 C10 1.360(3) . ?
N5 H5 0.82(3) . ?
C1 C7 1.516(4) . ?
C1 C2 1.530(4) . ?
C2 H2A 0.9900 . ?
C2 H2AB 0.9900 . ?
C3 C4 1.532(4) . ?
C3 H3A 0.9900 . ?
C3 H3AB 0.9900 . ?
C4 C8 1.514(3) . ?
C5 C6 1.530(4) . ?
C5 H5A 0.9900 . ?
C5 H5AB 0.9900 . ?
C6 C9 1.515(4) . ?
C7 H7A 0.9800 . ?
C7 H7B 0.9800 . ?
C7 H7C 0.9800 . ?
C8 H8A 0.9800 . ?
C8 H8B 0.9800 . ?
C8 H8C 0.9800 . ?
C9 H9A 0.9800 . ?
C9 H9B 0.9800 . ?
C9 H9C 0.9800 . ?
C11 C12 1.517(4) . ?
C11 C16 1.518(4) . ?
C11 C13 1.519(4) . ?
C12 H12A 0.9800 . ?
C12 H12B 0.9800 . ?
C12 H12C 0.9800 . ?
C13 H13A 0.9800 . ?
C13 H13B 0.9800 . ?
C13 H13C 0.9800 . ?
C16 H16A 0.9800 . ?
C16 H16B 0.9800 . ?
C16 H16C 0.9800 . ?
 
loop_
 _geom_angle_atom_site_label_1
 _geom_angle_atom_site_label_2
 _geom_angle_atom_site_label_3
 _geom_angle
 _geom_angle_site_symmetry_1
 _geom_angle_site_symmetry_3
 _geom_angle_publ_flag
N3 O1 H1 104(3) . . ?
N4 O2 H2 103(2) . . ?
C10 O4 C11 120.3(2) . . ?
N5 N1 C4 111.57(19) . . ?
N5 N1 C1 111.88(18) . . ?
C4 N1 C1 110.44(19) . . ?
C2 N2 C5 108.20(19) . . ?
C2 N2 C3 107.7(2) . . ?
C5 N2 C3 107.5(2) . . ?
O1 N3 C6 108.02(19) . . ?
O1 N3 C1 108.31(19) . . ?
C6 N3 C1 110.54(18) . . ?
O2 N4 C4 108.16(16) . . ?
O2 N4 C6 107.58(19) . . ?
C4 N4 C6 110.52(19) . . ?
C10 N5 N1 119.0(2) . . ?
C10 N5 H5 117(2) . . ?
N1 N5 H5 121(2) . . ?
N3 C1 N1 114.0(2) . . ?
N3 C1 C7 110.3(2) . . ?
N1 C1 C7 111.2(2) . . ?
N3 C1 C2 105.7(2) . . ?
N1 C1 C2 106.30(18) . . ?
C7 C1 C2 109.0(2) . . ?
N2 C2 C1 112.6(2) . . ?
N2 C2 H2A 109.1 . . ?
C1 C2 H2A 109.1 . . ?
N2 C2 H2AB 109.1 . . ?
C1 C2 H2AB 109.1 . . ?
H2A C2 H2AB 107.8 . . ?
N2 C3 C4 112.30(18) . . ?
N2 C3 H3A 109.1 . . ?
C4 C3 H3A 109.1 . . ?
N2 C3 H3AB 109.1 . . ?
C4 C3 H3AB 109.1 . . ?
H3A C3 H3AB 107.9 . . ?
N1 C4 N4 106.28(17) . . ?
N1 C4 C8 110.4(2) . . ?
N4 C4 C8 110.4(2) . . ?
N1 C4 C3 107.2(2) . . ?
N4 C4 C3 111.9(2) . . ?
C8 C4 C3 110.46(19) . . ?
N2 C5 C6 111.9(2) . . ?
N2 C5 H5A 109.2 . . ?
C6 C5 H5A 109.2 . . ?
N2 C5 H5AB 109.2 . . ?
C6 C5 H5AB 109.2 . . ?
H5A C5 H5AB 107.9 . . ?
N3 C6 N4 107.5(2) . . ?
N3 C6 C9 109.67(19) . . ?
N4 C6 C9 110.0(2) . . ?
N3 C6 C5 106.3(2) . . ?
N4 C6 C5 112.29(19) . . ?
C9 C6 C5 110.9(2) . . ?
C1 C7 H7A 109.5 . . ?
C1 C7 H7B 109.5 . . ?
H7A C7 H7B 109.5 . . ?
C1 C7 H7C 109.5 . . ?
H7A C7 H7C 109.5 . . ?
H7B C7 H7C 109.5 . . ?
C4 C8 H8A 109.5 . . ?
C4 C8 H8B 109.5 . . ?
H8A C8 H8B 109.5 . . ?
C4 C8 H8C 109.5 . . ?
H8A C8 H8C 109.5 . . ?
H8B C8 H8C 109.5 . . ?
C6 C9 H9A 109.5 . . ?
C6 C9 H9B 109.5 . . ?
H9A C9 H9B 109.5 . . ?
C6 C9 H9C 109.5 . . ?
H9A C9 H9C 109.5 . . ?
H9B C9 H9C 109.5 . . ?
O3 C10 O4 125.8(2) . . ?
O3 C10 N5 125.8(2) . . ?
O4 C10 N5 108.4(2) . . ?
O4 C11 C12 109.4(2) . . ?
O4 C11 C16 110.4(2) . . ?
C12 C11 C16 113.1(3) . . ?
O4 C11 C13 103.2(2) . . ?
C12 C11 C13 109.7(3) . . ?
C16 C11 C13 110.5(3) . . ?
C11 C12 H12A 109.5 . . ?
C11 C12 H12B 109.5 . . ?
H12A C12 H12B 109.5 . . ?
C11 C12 H12C 109.5 . . ?
H12A C12 H12C 109.5 . . ?
H12B C12 H12C 109.5 . . ?
C11 C13 H13A 109.5 . . ?
C11 C13 H13B 109.5 . . ?
H13A C13 H13B 109.5 . . ?
C11 C13 H13C 109.5 . . ?
H13A C13 H13C 109.5 . . ?
H13B C13 H13C 109.5 . . ?
C11 C16 H16A 109.5 . . ?
C11 C16 H16B 109.5 . . ?
H16A C16 H16B 109.5 . . ?
C11 C16 H16C 109.5 . . ?
H16A C16 H16C 109.5 . . ?
H16B C16 H16C 109.5 . . ?
 
loop_
 _geom_torsion_atom_site_label_1
 _geom_torsion_atom_site_label_2
 _geom_torsion_atom_site_label_3
 _geom_torsion_atom_site_label_4
 _geom_torsion
 _geom_torsion_site_symmetry_1
 _geom_torsion_site_symmetry_2
 _geom_torsion_site_symmetry_3
 _geom_torsion_site_symmetry_4
 _geom_torsion_publ_flag
C4 N1 N5 C10 123.1(2) . . . . ?
C1 N1 N5 C10 -112.6(2) . . . . ?
O1 N3 C1 N1 65.6(2) . . . . ?
C6 N3 C1 N1 -52.6(3) . . . . ?
O1 N3 C1 C7 -60.3(2) . . . . ?
C6 N3 C1 C7 -178.5(2) . . . . ?
O1 N3 C1 C2 -178.05(17) . . . . ?
C6 N3 C1 C2 63.8(2) . . . . ?
N5 N1 C1 N3 -71.2(3) . . . . ?
C4 N1 C1 N3 53.7(3) . . . . ?
N5 N1 C1 C7 54.2(3) . . . . ?
C4 N1 C1 C7 179.2(2) . . . . ?
N5 N1 C1 C2 172.8(2) . . . . ?
C4 N1 C1 C2 -62.3(2) . . . . ?
C5 N2 C2 C1 57.5(3) . . . . ?
C3 N2 C2 C1 -58.5(3) . . . . ?
N3 C1 C2 N2 -60.4(2) . . . . ?
N1 C1 C2 N2 61.0(3) . . . . ?
C7 C1 C2 N2 -179.0(2) . . . . ?
C2 N2 C3 C4 57.3(3) . . . . ?
C5 N2 C3 C4 -59.1(3) . . . . ?
N5 N1 C4 N4 67.2(2) . . . . ?
C1 N1 C4 N4 -57.9(2) . . . . ?
N5 N1 C4 C8 -52.6(2) . . . . ?
C1 N1 C4 C8 -177.70(19) . . . . ?
N5 N1 C4 C3 -172.98(18) . . . . ?
C1 N1 C4 C3 61.9(2) . . . . ?
O2 N4 C4 N1 -176.72(18) . . . . ?
C6 N4 C4 N1 65.8(2) . . . . ?
O2 N4 C4 C8 -57.0(2) . . . . ?
C6 N4 C4 C8 -174.5(2) . . . . ?
O2 N4 C4 C3 66.5(2) . . . . ?
C6 N4 C4 C3 -51.0(2) . . . . ?
N2 C3 C4 N1 -59.5(3) . . . . ?
N2 C3 C4 N4 56.7(3) . . . . ?
N2 C3 C4 C8 -179.8(2) . . . . ?
C2 N2 C5 C6 -57.1(3) . . . . ?
C3 N2 C5 C6 59.0(3) . . . . ?
O1 N3 C6 N4 -62.1(2) . . . . ?
C1 N3 C6 N4 56.3(2) . . . . ?
O1 N3 C6 C9 57.5(2) . . . . ?
C1 N3 C6 C9 175.9(2) . . . . ?
O1 N3 C6 C5 177.46(18) . . . . ?
C1 N3 C6 C5 -64.2(2) . . . . ?
O2 N4 C6 N3 176.84(17) . . . . ?
C4 N4 C6 N3 -65.3(2) . . . . ?
O2 N4 C6 C9 57.5(2) . . . . ?
C4 N4 C6 C9 175.3(2) . . . . ?
O2 N4 C6 C5 -66.5(2) . . . . ?
C4 N4 C6 C5 51.3(3) . . . . ?
N2 C5 C6 N3 60.3(3) . . . . ?
N2 C5 C6 N4 -57.0(3) . . . . ?
N2 C5 C6 C9 179.5(2) . . . . ?
C11 O4 C10 O3 -10.6(4) . . . . ?
C11 O4 C10 N5 169.3(2) . . . . ?
N1 N5 C10 O3 -14.0(4) . . . . ?
N1 N5 C10 O4 166.0(2) . . . . ?
C10 O4 C11 C12 -61.2(3) . . . . ?
C10 O4 C11 C16 63.9(3) . . . . ?
C10 O4 C11 C13 -178.0(2) . . . . ?
 
_refine_diff_density_max    0.383
_refine_diff_density_min   -0.365
_refine_diff_density_rms    0.080

_shelx_res_file
;
TITL ART2665_a.res in P2(1)/c
    ART2665.res
    created by SHELXL-2018/3 at 12:20:49 on 09-Apr-2021
CELL 0.71073 6.1274 22.1748 12.4734 90.000 99.314 90.000
ZERR 4.00 0.0004 0.0016 0.0009 0.000 0.002 0.000
LATT 1
SYMM -x, y+1/2, -z+1/2
SFAC C H N O
UNIT 56 108 20 16
LIST 4
TEMP -173.150
SIZE 0.100 0.238 0.400
ACTA
L.S. 4
FMAP 2
PLAN 10
HTAB
BOND $H
CONF
OMIT -2 64.5
WGHT    0.067400    2.020000
FVAR       0.70586
O1    4    0.320050    0.813415    0.515015    11.00000    0.03268    0.03219 =
         0.01300    0.00152    0.00870   -0.00525
H1    2    0.355955    0.820856    0.588854    11.00000    0.06561
O2    4    0.131686    0.922014    0.253473    11.00000    0.02774    0.02632 =
         0.01965    0.00642    0.00341    0.00428
O3    4    0.354941    0.660979    0.232367    11.00000    0.03969    0.02887 =
         0.01380   -0.00182    0.00907   -0.00059
O4    4    0.113685    0.653963    0.353547    11.00000    0.03754    0.02541 =
         0.01954   -0.00332    0.01251   -0.00708
N1    3    0.432313    0.779272    0.302364    11.00000    0.02274    0.02463 =
         0.01235    0.00133    0.00474   -0.00242
N2    3    0.705237    0.884719    0.293923    11.00000    0.02557    0.02786 =
         0.01423    0.00040    0.00546    0.00048
N3    3    0.497283    0.842485    0.469538    11.00000    0.02666    0.02830 =
         0.01127    0.00095    0.00551   -0.00210
N4    3    0.233962    0.870736    0.314092    11.00000    0.02477    0.02436 =
         0.01021    0.00111    0.00292    0.00219
H2    2   -0.009086    0.916591    0.256213    11.00000    0.04192
N5    3    0.262013    0.742178    0.329628    11.00000    0.02727    0.02571 =
         0.01635   -0.00175    0.00931   -0.00340
H5    2    0.193741    0.751774    0.378838    11.00000    0.03145
C1    1    0.589948    0.798155    0.400266    11.00000    0.02121    0.02939 =
         0.01226    0.00110    0.00143   -0.00050
C2    1    0.779738    0.830651    0.358435    11.00000    0.02298    0.03109 =
         0.01729    0.00101    0.00378   -0.00016
AFIX  23
H2A   2    0.892058    0.842615    0.421053    11.00000   -1.20000
H2AB  2    0.850817    0.802484    0.313050    11.00000   -1.20000
AFIX   0
C3    1    0.536882    0.865377    0.201517    11.00000    0.02849    0.02897 =
         0.01243    0.00088    0.00561    0.00149
AFIX  23
H3A   2    0.606699    0.838110    0.154112    11.00000   -1.20000
H3AB  2    0.481344    0.901193    0.158107    11.00000   -1.20000
AFIX   0
C4    1    0.341798    0.832852    0.238853    11.00000    0.02526    0.02520 =
         0.01001    0.00118    0.00405    0.00128
C5    1    0.595246    0.925494    0.362274    11.00000    0.02795    0.02421 =
         0.01983   -0.00209    0.00723   -0.00211
AFIX  23
H5A   2    0.539822    0.961479    0.319331    11.00000   -1.20000
H5AB  2    0.704446    0.939212    0.424831    11.00000   -1.20000
AFIX   0
C6    1    0.402284    0.894587    0.404174    11.00000    0.02196    0.02660 =
         0.01316   -0.00189    0.00342   -0.00198
C7    1    0.681612    0.744035    0.467097    11.00000    0.03098    0.03262 =
         0.02203    0.00683    0.00225    0.00346
AFIX 137
H7A   2    0.786859    0.757684    0.530064    11.00000   -1.50000
H7B   2    0.757046    0.717270    0.422385    11.00000   -1.50000
H7C   2    0.560176    0.722173    0.492038    11.00000   -1.50000
AFIX   0
C8    1    0.174639    0.813723    0.141891    11.00000    0.03265    0.03273 =
         0.01256   -0.00152    0.00331   -0.00168
AFIX 137
H8A   2    0.133238    0.848643    0.094825    11.00000   -1.50000
H8B   2    0.042830    0.797569    0.166984    11.00000   -1.50000
H8C   2    0.239614    0.782571    0.101082    11.00000   -1.50000
AFIX   0
C9    1    0.293681    0.937106    0.474745    11.00000    0.03095    0.03204 =
         0.01781   -0.00385    0.00744   -0.00311
AFIX 137
H9A   2    0.266157    0.976029    0.437821    11.00000   -1.50000
H9B   2    0.391533    0.942963    0.544285    11.00000   -1.50000
H9C   2    0.153116    0.919822    0.487770    11.00000   -1.50000
AFIX   0
C10   1    0.253611    0.683322    0.298577    11.00000    0.02556    0.02596 =
         0.01117    0.00236    0.00313   -0.00185
C11   1    0.041638    0.591645    0.322579    11.00000    0.03755    0.02438 =
         0.02243   -0.00379    0.00614   -0.00666
C12   1   -0.081046    0.591386    0.206710    11.00000    0.05089    0.05507 =
         0.02536   -0.01022    0.00122   -0.01857
AFIX 137
H12A  2   -0.140886    0.551017    0.188500    11.00000   -1.50000
H12B  2    0.021006    0.602363    0.156991    11.00000   -1.50000
H12C  2   -0.202495    0.620609    0.199803    11.00000   -1.50000
AFIX   0
C13   1   -0.117532    0.576899    0.400396    11.00000    0.05295    0.03616 =
         0.03530   -0.00515    0.01927   -0.01352
AFIX 137
H13A  2   -0.177900    0.536322    0.384983    11.00000   -1.50000
H13B  2   -0.238538    0.606299    0.391139    11.00000   -1.50000
H13C  2   -0.038862    0.578562    0.475278    11.00000   -1.50000
AFIX   0
C16   1    0.237874    0.548932    0.340027    11.00000    0.04623    0.02663 =
         0.06072    0.00161    0.01299   -0.00400
AFIX 137
H16A  2    0.185094    0.507224    0.331318    11.00000   -1.50000
H16B  2    0.320551    0.554474    0.413455    11.00000   -1.50000
H16C  2    0.334629    0.557532    0.286571    11.00000   -1.50000
AFIX   0
HKLF 4


REM  ART2665_a.res in P2(1)/c
REM wR2 = 0.214884, GooF = S = 1.02767, Restrained GooF = 1.02767 for all data
REM R1 = 0.087389 for 3062 Fo > 4sig(Fo) and 0.175309 for all 5916 data
REM 226 parameters refined using 0 restraints

END

WGHT      0.0674      2.0200

REM Instructions for potential hydrogen bonds
EQIV $1 x, -y+3/2, z+1/2
HTAB O1 O3_$1
EQIV $2 x-1, y, z
HTAB O2 N2_$2
HTAB N5 O1
EQIV $3 x, -y+3/2, z-1/2
HTAB C8 O1_$3
HTAB C12 O3
HTAB C16 O3

REM Highest difference peak  0.383,  deepest hole -0.365,  1-sigma level  0.080
Q1    1   0.1017  0.8685  0.3069  11.00000  0.05    0.38
Q2    1  -0.0641  0.6992  0.3247  11.00000  0.05    0.29
Q3    1   0.5572  0.7788  0.3169  11.00000  0.05    0.29
Q4    1   0.0613  0.9408  0.1454  11.00000  0.05    0.28
Q5    1  -0.1238  0.8598  0.1258  11.00000  0.05    0.28
Q6    1   0.6278  0.8429  0.4831  11.00000  0.05    0.28
Q7    1  -0.1354  0.6408  0.4001  11.00000  0.05    0.27
Q8    1   0.1147  0.7453  0.3041  11.00000  0.05    0.25
Q9    1   0.1539  0.9768  0.3177  11.00000  0.05    0.25
Q10   1   0.1442  0.8510  0.0241  11.00000  0.05    0.25
;
_shelx_res_checksum   65670

_shelx_hkl_file
;
   1   0   0 1688.13  123.99
  -1   0   0 1753.32  124.69
  -1   0   0 1722.43  124.29
   2   0   0 2978.50  219.98
   2   0   0 3280.97  218.88
  -2   0   0 2970.20  220.08
   2   0   0 3198.28  218.88
   2   0   0 2785.42  219.38
   3   0   0   10.80    8.30
   3   0   0   16.10    5.60
   3   0   0   30.80    6.20
   3   0   0   26.40   10.70
  -3   0   0   13.00   10.70
   3   0   0   29.10    8.00
   4   0   0   25.10   10.40
   4   0   0    9.30    9.00
  -4   0   0    6.40   12.50
   4   0   0   12.10    6.50
   4   0   0   13.20   12.00
   4   0   0   14.70    6.80
   5   0   0  141.89   19.50
  -5   0   0  133.89   23.30
   5   0   0  130.59   16.60
   5   0   0   96.39   13.50
   5   0   0  112.69   17.30
   6   0   0   77.19   13.40
  -6   0   0   27.70   24.00
   6   0   0   63.59   20.20
   6   0   0   50.59   11.40
   7   0   0   41.20   27.90
   7   0   0   10.80   11.00
   7   0   0   49.50   18.50
   8   0   0    5.00   15.50
   8   0   0   15.50   10.80
  -1  -1   0 5228.48  366.06
   1  -1   0 5025.00  365.86
   1  -1   0 5130.79  366.06
  -1  -1   0 4703.33  365.86
   1  -1   0 5298.47  365.96
   1  -1   0 5606.24  365.86
  -1   1   0 5245.98  365.66
  -1   1   0 5539.95  365.76
   1   1   0 4182.68  365.86
  -1   1   0 4996.80  366.06
   2  -1   0   11.10    5.30
   2  -1   0    7.70    4.70
   2  -1   0    9.10    4.90
  -2  -1   0    6.10    6.60
   2  -1   0   18.70    8.60
   2  -1   0   11.40    4.40
  -2  -1   0   -2.00    8.10
  -2   1   0    9.50    3.80
  -2   1   0    7.70    4.10
  -2   1   0   14.30    9.20
   2   1   0    2.40    6.90
   2   1   0   15.50    8.30
  -3  -1   0   20.60   10.80
   3  -1   0   25.00    8.40
   3  -1   0   30.50    7.20
   3  -1   0   32.50    7.10
   3  -1   0   26.00    8.40
   3  -1   0   24.40   11.20
   3   1   0   30.60   11.30
   3   1   0   34.00    8.90
   3   1   0   36.30    5.70
   3   1   0   31.10    5.30
  -3   1   0   28.30   11.50
  -4  -1   0   62.79   15.80
   4  -1   0   25.90   13.70
   4  -1   0   48.80   11.80
   4  -1   0   61.29   11.10
   4  -1   0   57.09    9.00
   4  -1   0   63.09    9.40
   4   1   0   29.90   11.50
  -4   1   0   50.89   15.90
   4   1   0   56.79    7.70
   4   1   0   49.90   11.50
   4   1   0   59.89    8.10
   4   1   0   48.20   13.40
  -5  -1   0   23.00   18.20
   5  -1   0   16.40    9.00
   5  -1   0   34.60   14.30
   5  -1   0   26.30   11.40
   5  -1   0   22.50    9.80
   5   1   0   24.20   15.30
   5   1   0   19.10   11.90
   5   1   0    8.70    7.90
   5   1   0   16.80    8.40
  -5   1   0   20.40   17.80
   6  -1   0    2.50   10.90
   6  -1   0   14.00   13.50
   6  -1   0   17.40   10.10
  -6  -1   0    1.50   22.50
   6  -1   0   46.20   18.00
   6   1   0   -0.80    8.70
  -6   1   0    8.20   21.80
   6   1   0   32.50   14.10
   6   1   0   19.60   17.90
   6   1   0    9.50   10.70
   7  -1   0   15.80   11.10
   7  -1   0  -16.10   16.20
   7  -1   0   37.80   21.50
   7   1   0    8.10   10.00
   7   1   0    7.30   12.90
   8  -1   0    9.70   17.30
   9  -1   0   36.40   17.80
   9  -1   0    4.20   11.30
   0  -2   0 2979.70  215.08
   1  -2   0 2733.53  198.38
   1  -2   0 2879.81  198.18
   1  -2   0 2918.71  198.28
  -1  -2   0 2745.13  198.48
  -1   2   0 2721.83  198.48
  -1   2   0 2653.93  197.58
  -1   2   0 2987.00  198.28
   1   2   0 2604.54  198.38
   1   2   0 2528.85  198.08
   2  -2   0  492.95   34.90
   2  -2   0  485.85   35.10
   2  -2   0  436.06   34.20
   2  -2   0  477.35   36.70
   2  -2   0  402.36   34.40
  -2  -2   0  450.45   36.30
  -2  -2   0  464.85   36.00
   2   2   0  433.76   35.60
   2   2   0  464.35   35.90
  -2   2   0  454.55   34.40
  -2   2   0  459.85   36.40
  -2   2   0  477.15   34.80
   3  -2   0   84.09   10.40
   3  -2   0   86.59   12.70
  -3  -2   0   62.69   11.50
   3  -2   0   74.99   10.30
  -3  -2   0   71.59   13.20
   3  -2   0   64.09   13.80
  -3   2   0   78.29    9.70
   3   2   0   79.69   11.70
   3   2   0   68.59   12.50
  -3   2   0   62.49    9.00
  -3   2   0   71.09   13.70
  -4  -2   0   27.80   14.10
   4  -2   0   10.90    8.40
   4  -2   0   27.90    8.60
   4  -2   0   25.30   10.50
   4  -2   0   37.50   14.70
   4  -2   0   35.80    9.30
   4   2   0   38.80    5.80
   4   2   0   28.90   10.40
   4   2   0   26.00    6.20
  -4   2   0   23.20   13.90
   4   2   0   29.10   12.30
   5  -2   0    4.90   13.20
   5  -2   0  -14.80    9.40
   5  -2   0   11.40   10.50
   5  -2   0    4.40    9.60
  -5  -2   0   13.20   19.50
  -5   2   0   31.60   18.50
   5   2   0   15.50   14.70
   5   2   0    1.40    7.10
   5   2   0   30.70   14.60
   5   2   0   11.60    7.20
   6  -2   0    6.00   10.50
   6  -2   0   26.80   16.70
   6  -2   0    4.70   11.20
   6  -2   0  -23.70   11.80
  -6  -2   0   32.50   25.80
   6   2   0   12.20   12.50
  -6   2   0    8.00   21.60
   6   2   0   -1.60   17.60
   6   2   0   48.20   15.40
   6   2   0   16.80   10.30
   7  -2   0  -16.30   16.50
   7  -2   0  -22.50   18.70
   7  -2   0   -1.10   11.70
   7   2   0    7.90   20.30
   7   2   0  -21.30    8.60
   7   2   0   -6.80   10.60
   8  -2   0    5.70   19.10
   8  -2   0   -0.90   11.80
   9  -2   0   59.49   20.70
   9  -2   0   25.80   12.60
   0  -3   0    5.10    4.40
   0  -3   0    3.70    3.00
   0   3   0    0.70    2.90
   0   3   0    0.10    2.60
   1  -3   0   38.00    6.70
   1  -3   0   54.79    9.00
  -1  -3   0   36.80    8.00
   1  -3   0   21.80    5.50
   1   3   0   27.80    4.10
  -1   3   0   47.60    7.10
   1   3   0   54.99    8.00
   1   3   0   42.40    7.50
   1   3   0   25.40    4.70
   2  -3   0   22.20    6.30
  -2  -3   0   25.50    8.40
  -2  -3   0   20.70    9.70
   2  -3   0   32.20    6.60
   2  -3   0   28.90    6.60
   2  -3   0   38.10   10.70
  -2   3   0   28.10    6.10
  -2   3   0   35.80    6.80
  -2   3   0   22.40    9.70
   2   3   0   28.30    8.40
   2   3   0   42.00    8.40
  -3  -3   0   -3.70   10.30
   3  -3   0    0.40    5.40
   3  -3   0   -9.90    7.10
   3  -3   0   -9.20   11.50
   3  -3   0   -2.90    6.20
  -3  -3   0   10.20    8.90
   3  -3   0    3.30    7.30
  -3   3   0   -6.00   10.40
  -3   3   0    3.80    5.10
   3   3   0  -12.40    7.70
  -3   3   0   -0.30    5.80
   3   3   0   -3.40    9.30
   4  -3   0    4.70    9.90
   4  -3   0    5.70    7.70
  -4  -3   0    9.70   14.10
   4  -3   0   12.60    8.50
   4  -3   0   -6.80   12.90
   4  -3   0   -4.90    8.10
  -4   3   0   10.10    5.20
  -4   3   0   23.20   13.80
   4   3   0   15.90    9.90
   4   3   0  -20.50   10.80
  -4   3   0    7.60    4.50
  -5  -3   0   72.89   22.80
   5  -3   0   72.19   15.80
   5  -3   0   36.10   11.80
   5  -3   0   47.00   12.10
   5  -3   0   76.39   12.60
   5   3   0   72.69   15.80
   5   3   0   79.39   17.80
  -5   3   0   87.89   21.60
   6  -3   0   24.90   12.00
   6  -3   0   41.00   13.10
   6  -3   0   18.00   16.20
   6  -3   0   34.00   13.30
  -6   3   0   49.99   24.40
   7  -3   0   -0.10   14.40
   7  -3   0  -18.40   15.40
   7  -3   0    4.50   20.00
   7   3   0   21.20   21.30
   8  -3   0   28.00   21.00
   8  -3   0   10.90   13.30
   9  -3   0    7.00   12.60
   9  -3   0    0.20   20.70
   0  -4   0 8641.04  603.64
   0  -4   0 8285.87  603.64
   0  -4   0 8324.97  603.64
   0  -4   0 8482.95  603.44
   0   4   0 7963.70  603.44
   0   4   0 8308.27  603.34
   0   4   0 8426.96  603.64
   0   4   0 8816.32  603.64
  -1  -4   0  154.38   15.70
   1  -4   0  156.68   16.30
  -1  -4   0  139.29   13.10
  -1  -4   0  166.78   17.80
   1   4   0  153.78   13.50
   1   4   0  203.68   17.00
  -1   4   0  131.59   16.00
  -1   4   0  207.28   17.90
   1   4   0  123.89   14.00
  -1   4   0  162.28   16.10
  -2  -4   0  302.17   26.70
   2  -4   0  335.07   28.10
   2  -4   0  314.77   24.30
   2  -4   0  294.67   26.20
   2  -4   0  330.97   26.40
   2   4   0  321.07   26.90
  -2   4   0  296.17   23.60
  -2   4   0  342.37   26.10
  -2   4   0  349.37   25.60
   2   4   0  281.17   26.40
  -2   4   0  300.17   27.10
   2   4   0  297.27   25.90
   3  -4   0   52.89    9.80
   3  -4   0   38.10    8.90
  -3  -4   0   43.60   10.70
   3  -4   0   24.50    8.00
   3  -4   0   43.60    6.80
   3  -4   0   56.89   13.40
  -3   4   0   59.99    9.00
   3   4   0   42.10   11.10
  -3   4   0   49.40    8.00
   3   4   0   53.39   10.90
  -3   4   0   49.20   12.90
   4  -4   0   59.19   11.30
   4  -4   0   56.29   11.40
  -4  -4   0   60.79   14.90
   4  -4   0   59.89   12.40
  -4   4   0   82.59   11.70
  -4   4   0   90.09   16.90
   4   4   0   50.99   13.70
   4   4   0   51.89   12.60
  -4   4   0   85.19   12.00
   5  -4   0   44.30   10.80
   5  -4   0   19.00   11.10
   5  -4   0   19.70   11.50
   5  -4   0   52.29   13.90
   5   4   0   56.39   14.40
  -5   4   0   53.59   19.90
   6  -4   0    9.20   11.40
   6  -4   0   21.30   16.00
   6  -4   0    4.00   13.40
   6   4   0   38.90   19.40
  -6   4   0    0.50   21.60
   7  -4   0   26.70   16.40
   7  -4   0   43.60   18.50
   7  -4   0   17.50   14.50
   7  -4   0   44.40   14.00
   7   4   0   38.10   27.20
   8  -4   0  -11.10   14.00
   8  -4   0   34.60   21.80
   9  -4   0    4.90   19.30
   9  -4   0   34.30   22.60
   0  -5   0   12.10    6.40
   0  -5   0   15.80    7.60
   0  -5   0   52.39   11.10
   0  -5   0   11.50    6.60
   0   5   0    4.80    4.50
   0   5   0   12.30    6.70
   0   5   0   33.30   11.00
   0   5   0    7.10    6.30
   1  -5   0  206.48   20.20
   1  -5   0  252.07   18.40
   1  -5   0  183.48   23.60
  -1  -5   0  228.68   21.20
  -1  -5   0  197.58   18.30
  -1  -5   0  233.78   18.50
  -1   5   0  241.28   18.70
  -1   5   0  193.48   22.20
   1   5   0  244.28   18.60
  -1   5   0  206.28   20.10
   1   5   0  178.78   21.70
   1   5   0  245.68   18.90
  -1   5   0  171.88   21.60
   2  -5   0   34.90    8.50
  -2  -5   0   48.10   10.00
   2  -5   0   40.80    6.50
   2  -5   0   42.60    9.10
   2  -5   0   25.90   11.80
  -2   5   0   37.20    6.10
  -2   5   0   46.80    8.20
   2   5   0   49.40    9.30
   2   5   0   35.30    5.60
  -2   5   0   51.69    9.00
   2   5   0   48.50    9.70
  -2   5   0   41.90   10.90
   2   5   0   34.90   10.50
   2   5   0   50.09    6.90
   3  -5   0  489.85   40.00
  -3  -5   0  441.36   38.90
   3  -5   0  533.55   38.00
   3  -5   0  429.46   34.60
   3  -5   0  442.86   35.20
   3  -5   0  416.56   37.40
  -3   5   0  486.15   36.60
   3   5   0  473.25   38.60
   3   5   0  453.65   37.80
   3   5   0  445.46   37.90
  -3   5   0  434.16   39.10
  -3   5   0  519.25   36.90
   4  -5   0  169.18   20.60
   4  -5   0  168.48   19.00
   4  -5   0  133.29   14.70
   4  -5   0   97.59   16.10
  -4  -5   0  145.59   21.50
  -4   5   0  152.98   16.10
  -4   5   0  147.29   22.00
   4   5   0  142.39   19.80
   5  -5   0  369.46   30.20
   5  -5   0  259.27   30.20
   5  -5   0  382.66   31.10
  -5   5   0  309.87   27.40
  -5   5   0  280.07   38.60
   5   5   0  207.08   35.20
   6  -5   0   20.60   12.20
   6  -5   0   18.40   16.10
   6  -5   0   40.20   12.40
   6  -5   0   36.40   14.30
  -6   5   0   26.10   22.80
  -7   5   0  104.39   33.40
   7   5   0  150.88   31.30
   8  -5   0   49.50   21.70
   8  -5   0   23.30   15.80
   9  -5   0    6.70   23.40
   0  -6   0  331.87   30.50
   0  -6   0  329.47   27.10
   0  -6   0  311.97   26.70
   0  -6   0  255.67   28.60
   0   6   0  311.97   26.00
   0   6   0  350.86   31.00
   0   6   0  316.57   27.50
   0   6   0  351.36   28.60
   1  -6   0 1056.29   78.39
  -1  -6   0 1048.50   77.89
  -1  -6   0 1009.10   77.19
   1  -6   0 1089.09   79.39
   1  -6   0 1101.09   77.19
  -1  -6   0 1116.09   78.79
  -1  -6   0  971.60   77.19
   1  -6   0 1023.20   78.59
   1   6   0 1062.39   77.49
  -1   6   0 1102.89   78.29
   1   6   0 1052.89   78.19
  -1   6   0 1051.99   78.49
  -1   6   0 1011.10   77.09
   1   6   0 1099.59   77.39
   2  -6   0   82.99   12.20
  -2  -6   0   92.99   13.50
   2  -6   0   96.39   10.50
   2  -6   0   70.89   11.10
   2  -6   0   79.19   14.80
  -2   6   0  113.79   13.70
   2   6   0   95.19   12.10
   2   6   0   86.19   10.60
  -2   6   0  100.49   14.50
   2   6   0  107.19   13.70
   2   6   0  104.09   10.40
   2   6   0  104.19   13.30
  -2   6   0   65.59    9.20
  -3  -6   0   57.69   12.90
   3  -6   0   29.30    9.60
   3  -6   0   43.60   10.50
  -3   6   0   58.99   11.20
   3   6   0   60.99   11.80
   3   6   0   73.09   13.50
   3   6   0   49.20   11.30
  -3   6   0   47.40   13.30
  -3   6   0   59.19    9.20
  -4  -6   0    3.60   12.30
   4  -6   0    0.90    9.50
   4   6   0    6.00   11.80
  -4   6   0   -5.60    7.10
   4   6   0   22.00   16.10
   4   6   0   -5.20    9.20
  -5   6   0   56.59   11.00
  -5   6   0   38.80   19.70
   5   6   0   51.09   23.50
   6  -6   0  151.68   20.70
   6  -6   0  116.09   20.30
  -6   6   0  179.28   31.80
   6   6   0  201.98   28.80
   7  -6   0  126.59   20.90
   7  -6   0  190.78   25.30
  -7   6   0  246.48   44.00
   8  -6   0   31.60   15.90
   8  -6   0  -21.20   19.80
   9  -6   0   77.49   27.90
   0  -7   0    3.50    7.70
   0  -7   0    2.80    6.70
   0  -7   0    0.10    7.00
   0   7   0    1.90    5.20
   0   7   0   -7.70   12.60
   0   7   0   -1.00    5.90
   0   7   0   -8.40    6.80
  -1  -7   0 2620.84  180.48
  -1  -7   0 2266.37  179.08
  -1  -7   0 2519.65  179.18
   1  -7   0 2575.64  180.48
   1  -7   0 2299.07  178.98
   1  -7   0 2216.58  179.88
   1  -7   0 2517.25  180.18
   1   7   0 2425.46  179.88
   1   7   0 2587.04  179.28
   1   7   0 2475.05  179.38
  -1   7   0 2566.04  179.98
  -1   7   0 2591.74  180.08
  -1   7   0 2491.35  178.98
  -1   7   0 2529.45  179.88
   2  -7   0  282.47   29.30
   2  -7   0  340.57   32.30
  -2  -7   0  372.26   30.90
   2  -7   0  353.66   26.40
   2  -7   0  348.87   30.20
  -2   7   0  331.87   26.80
  -2   7   0  322.77   28.90
   2   7   0  303.27   30.10
  -2   7   0  348.97   30.80
   2   7   0  333.57   27.20
  -2   7   0  372.66   29.60
   2   7   0  363.66   26.80
   2   7   0  336.87   29.30
   3  -7   0   69.09   12.10
   3  -7   0   73.59   18.60
  -3  -7   0   71.99   14.90
   3  -7   0   59.09   12.50
   3   7   0   82.49    9.80
   3   7   0   89.89   15.50
  -3   7   0   81.19   16.10
   3   7   0   99.29   14.30
   3   7   0   82.19   10.60
   3   7   0  103.39   13.80
  -3   7   0   75.09   11.40
  -3   7   0  101.69   13.70
   4  -7   0  626.44   48.20
   4  -7   0  510.85   46.00
  -4  -7   0  596.14   48.80
   4   7   0  635.14   49.20
  -4   7   0  517.95   44.90
  -4   7   0  548.45   49.00
   4   7   0  610.34   46.60
   4   7   0  458.85   45.70
   5  -7   0  199.88   27.30
  -5   7   0  243.48   25.30
  -5   7   0  223.98   32.90
   5   7   0  280.47   36.90
   6  -7   0   71.89   17.30
   6  -7   0   46.90   16.20
  -6   7   0  161.08   30.90
   6   7   0  113.69   24.60
   7  -7   0   80.39   20.30
   7  -7   0   66.79   16.90
  -7   7   0  213.48   39.00
   7   7   0   93.09   28.50
   8  -7   0   17.20   19.90
   8  -7   0   13.80   16.50
  -8   7   0   61.19   37.90
   0  -8   0 1972.10  167.58
   0  -8   0 2450.25  167.98
   0  -8   0 2538.35  168.08
   0  -8   0 2420.06  168.18
   0   8   0 2351.76  167.68
   0   8   0 2321.07  167.78
   0   8   0 2179.28  167.38
   0   8   0 2229.28  167.68
  -1  -8   0  115.49   14.10
  -1  -8   0   92.39   12.80
   1  -8   0   82.89   12.70
   1  -8   0  137.49   19.50
   1  -8   0   86.09   12.80
   1  -8   0   71.59   12.10
  -1  -8   0   79.49   14.40
  -1  -8   0  109.49   16.30
   1   8   0  125.89   12.20
  -1   8   0  103.99   14.60
   1   8   0  102.09   13.90
  -1   8   0  108.79   14.50
  -1   8   0  110.99   14.10
   1   8   0  105.69   12.90
  -1   8   0   86.69   14.20
  -2  -8   0   27.60    6.10
   2  -8   0   33.40   10.10
   2  -8   0   36.80    9.60
  -2  -8   0   29.20   11.50
   2  -8   0   33.90    7.20
  -2  -8   0   23.60    6.00
   2  -8   0    5.30   13.80
  -2   8   0   36.90    9.30
  -2   8   0   28.70    9.30
   2   8   0   35.00    7.80
   2   8   0   44.80   10.40
   2   8   0   43.70    9.80
   2   8   0   43.80   13.30
  -2   8   0   39.40    9.00
  -2   8   0   34.40   12.50
  -3  -8   0   10.70   12.10
   3  -8   0    6.00    9.90
   3  -8   0   -0.50    8.90
   3  -8   0  -10.70   14.50
   3   8   0    7.60    6.30
  -3   8   0   19.60    8.80
  -3   8   0   19.50    8.20
   3   8   0   -3.00   14.00
  -3   8   0   10.60   12.30
   3   8   0   18.40   10.30
   3   8   0   13.90    5.60
   4  -8   0  273.77   29.10
  -4  -8   0  283.27   31.10
   4  -8   0  213.48   26.90
   4   8   0  267.57   27.50
  -4   8   0  236.78   30.60
  -4   8   0  241.58   30.00
   4   8   0  303.17   34.90
   4   8   0  248.88   32.20
  -5  -8   0   16.50   18.60
   5  -8   0   18.50   12.40
   5  -8   0    3.00   12.80
  -5   8   0   40.60   20.10
  -5   8   0   31.20    9.90
   5   8   0   11.20   20.50
   6  -8   0   16.10   14.60
   6  -8   0   23.00   15.80
   6   8   0    3.40   18.90
  -6   8   0   65.29   24.50
  -7   8   0   90.49   31.80
   7   8   0  111.09   28.30
   8  -8   0  -11.10   19.40
   0  -9   0    3.80    8.70
   0  -9   0   -7.70   13.00
   0  -9   0    7.00    7.90
   0  -9   0    4.40    7.10
   0   9   0   -6.60    5.50
   0   9   0    3.60    8.00
   0   9   0    8.10   12.70
   0   9   0   -1.00    7.00
   1  -9   0    3.40    7.50
  -1  -9   0    7.50    6.60
  -1  -9   0   13.10   10.40
  -1  -9   0    2.60   12.00
   1  -9   0    6.10    8.40
   1  -9   0   11.70    8.40
  -1  -9   0   14.50    8.00
   1  -9   0   -5.70   16.50
  -1   9   0    0.80   10.80
  -1   9   0    1.30    7.40
   1   9   0   12.30    7.00
  -1   9   0   -3.40    7.30
   1   9   0    6.30    7.30
   1   9   0    8.80    6.00
   1   9   0  -10.10   11.00
  -1   9   0   -3.80    7.00
   2  -9   0   40.00   10.90
  -2  -9   0   54.19   13.00
   2  -9   0   39.90    7.80
  -2  -9   0   41.50    7.30
  -2  -9   0   86.39   13.00
   2  -9   0   38.30   10.10
   2  -9   0   45.40   16.70
  -2  -9   0   33.40    7.00
   2   9   0   54.79    8.20
  -2   9   0   56.09   13.80
  -2   9   0   60.19   11.20
  -2   9   0   50.49   10.50
  -2   9   0   55.69    9.70
   2   9   0   48.80   10.80
   2   9   0   52.99   14.40
   2   9   0   45.40    8.50
  -3  -9   0    5.80   11.80
   3  -9   0   36.90   18.10
   3  -9   0   27.80   11.50
   3  -9   0   21.40   10.20
  -3   9   0   13.20    8.90
   3   9   0    2.10    6.90
   3   9   0    8.90   10.20
   3   9   0   -2.60   15.20
   3   9   0    0.30    8.90
   3   9   0   10.20    6.40
  -3   9   0   24.70   13.60
   4  -9   0   48.90   14.80
   4  -9   0   35.80   13.20
   4   9   0   45.00    8.00
   4   9   0   51.49    8.50
  -4   9   0   69.59   12.70
  -4   9   0   89.49   19.70
   4   9   0   58.29   15.70
   4   9   0   63.59   21.70
  -5  -9   0   80.59   21.50
   5  -9   0   56.69   15.70
   5  -9   0   16.90   13.60
  -5   9   0   44.90   21.00
  -5   9   0   43.80   11.80
   5   9   0   98.99   24.10
   6  -9   0   35.40   17.20
   6  -9   0  -16.20   14.90
   6   9   0   90.09   24.80
  -6   9   0   30.00   24.20
   7  -9   0  214.78   28.60
   7  -9   0  137.09   23.80
   7   9   0  290.87   40.30
  -7   9   0  202.68   40.30
   8  -9   0  -14.90   20.50
   8   9   0   39.20   31.60
  -8   9   0   67.09   37.50
   0 -10   0  455.05   37.70
   0 -10   0  465.55   40.60
   0 -10   0  383.46   37.40
   0 -10   0  523.25   38.10
   0  10   0  432.16   36.70
   0  10   0  464.85   37.40
   0  10   0  471.95   36.80
   0  10   0  439.26   39.30
  -1 -10   0  195.08   23.10
  -1 -10   0  191.78   20.10
  -1 -10   0  201.38   21.70
   1 -10   0  155.98   21.80
   1 -10   0  215.98   22.20
   1 -10   0  235.68   20.80
  -1 -10   0  238.78   24.80
   1 -10   0  263.17   31.30
  -1  10   0  187.08   21.20
   1  10   0  208.68   19.50
  -1  10   0  197.88   19.90
  -1  10   0  186.88   21.20
   1  10   0  192.18   24.60
   1  10   0  201.58   20.60
   1  10   0  224.48   20.70
  -1  10   0  202.58   23.80
   2 -10   0  331.07   31.50
  -2 -10   0  383.06   30.40
   2 -10   0  286.47   30.20
  -2 -10   0  368.06   32.70
   2 -10   0  326.97   36.30
  -2 -10   0  361.26   27.90
  -2 -10   0  309.47   27.60
  -2  10   0  339.97   30.50
  -2  10   0  337.47   31.70
  -2  10   0  305.27   30.30
   2  10   0  347.77   28.40
   2  10   0  329.27   31.10
   2  10   0  310.67   32.30
  -2  10   0  360.46   30.80
   2  10   0  366.36   28.30
   3 -10   0   36.80   12.00
   3 -10   0   49.40    7.50
  -3 -10   0   77.99   16.20
   3 -10   0   43.10   13.60
   3 -10   0   53.09   20.90
  -3  10   0   44.00   15.30
   3  10   0   42.90   18.20
   3  10   0   63.59    9.40
   3  10   0   56.89   12.90
  -3  10   0   42.40    8.10
   3  10   0   43.70    9.20
  -3  10   0   52.19   11.50
   3  10   0   59.69   12.80
  -4 -10   0   77.29   20.00
   4 -10   0   70.79   17.60
   4 -10   0   60.59   14.90
  -4  10   0  102.89   21.00
  -4  10   0   57.59   13.40
   4  10   0   86.29   23.60
   4  10   0   86.29   13.10
   4  10   0   97.59   13.70
   4  10   0  106.49   17.90
   5 -10   0  137.79   20.10
  -5 -10   0  154.18   27.40
   5 -10   0  114.29   20.90
  -5  10   0  117.99   17.70
   5  10   0  226.58   31.10
  -5  10   0  159.28   26.00
   6 -10   0   10.90   19.20
   6 -10   0   -7.80   16.10
  -6  10   0   66.59   24.40
   7 -10   0   52.19   20.10
   7  10   0   49.00   27.00
  -7  10   0  155.48   33.50
   8 -10   0   13.40   21.90
   8  10   0   24.20   33.00
  -8  10   0   37.00   35.30
   0 -11   0    4.20   10.00
   0 -11   0   -4.80    8.50
   0 -11   0   -0.60    9.00
   0 -11   0    2.60   15.30
   0  11   0   -1.20    8.10
   0  11   0  -14.40    7.80
   0  11   0   -0.40    7.20
   0  11   0    9.40   14.90
  -1 -11   0  647.04   52.79
  -1 -11   0  695.83   54.39
   1 -11   0  719.83   52.49
   1 -11   0  545.95   53.39
   1 -11   0  737.43   59.29
   1 -11   0  708.13   53.99
  -1 -11   0  737.43   54.29
  -1  11   0  733.53   53.39
  -1  11   0  662.33   53.69
   1  11   0  609.94   52.59
   1  11   0  691.03   51.99
   1  11   0  700.53   52.59
  -1  11   0  667.53   51.79
  -1  11   0  650.33   52.89
   1  11   0  641.04   54.19
   2 -11   0    8.90    8.00
   2 -11   0    8.30    9.70
  -2 -11   0   -0.70   11.70
   2 -11   0  -19.10   19.60
  -2 -11   0    0.10   12.00
  -2 -11   0   11.50    7.80
  -2 -11   0    7.60    7.40
   2 -11   0    3.00   10.40
   2  11   0   -0.50    8.50
  -2  11   0   -2.90   12.60
  -2  11   0   17.50    9.40
  -2  11   0    9.40    9.50
   2  11   0    4.80   15.70
   2  11   0   -1.20    6.50
   2  11   0    4.40    7.60
  -2  11   0  -11.60    8.20
  -3 -11   0   -9.90   12.40
   3 -11   0    8.70   11.00
   3 -11   0   -7.10    6.50
   3 -11   0    2.70   12.00
  -3  11   0   -7.00   13.90
  -3  11   0   -3.00    9.60
   3  11   0    0.70   11.00
   3  11   0   16.50   18.00
  -3  11   0    6.40    9.70
   3  11   0  -10.80    7.30
  -3  11   0   -4.70    8.60
   3  11   0   -2.40    7.30
  -4 -11   0  184.78   27.40
   4 -11   0  112.49   22.10
   4  11   0  181.28   18.80
  -4  11   0  142.49   22.30
   4  11   0  173.78   23.80
  -4  11   0  187.18   26.40
   4  11   0  187.88   18.40
   4  11   0  188.38   29.60
  -5 -11   0   52.09   22.30
   5 -11   0   45.40   15.30
   5 -11   0   20.80   16.00
  -5  11   0   32.70   12.80
   5  11   0   30.60   26.60
  -5  11   0   52.99   21.70
   5  11   0   45.90    8.30
   6 -11   0   68.69   20.50
   6 -11   0   48.30   16.60
   6  11   0  148.79   33.40
  -6  11   0  102.69   28.30
  -6  11   0   54.69   17.10
   7 -11   0  -18.40   13.40
   7 -11   0    1.80   18.70
  -7  11   0   14.90   29.50
   8 -11   0  -10.10   23.20
   8  11   0  -17.80   31.30
   0 -12   0 2592.64  177.08
   0 -12   0 2492.85  176.38
   0 -12   0 2270.37  176.08
   0  12   0 2376.26  175.88
   0  12   0 2404.26  176.08
   0  12   0 2366.96  175.78
   0  12   0 2341.87  175.58
  -1 -12   0  472.15   39.90
  -1 -12   0  441.36   37.70
   1 -12   0  463.75   36.80
   1 -12   0  346.97   37.90
   1 -12   0  471.45   47.60
   1 -12   0  428.66   38.40
  -1 -12   0  445.46   39.00
  -1  12   0  427.16   35.80
   1  12   0  391.36   40.50
  -1  12   0  477.55   37.50
  -1  12   0  420.26   38.50
   1  12   0  438.06   36.00
  -1  12   0  466.35   37.30
   1  12   0  466.35   36.60
   1  12   0  416.16   36.90
  -2 -12   0   -1.40    8.10
  -2 -12   0   10.20   13.40
   2 -12   0   -7.50    9.80
   2 -12   0   -5.30   21.50
   2 -12   0    9.60   11.60
  -2 -12   0  -11.40   12.10
  -2 -12   0   -6.70    8.10
   2 -12   0   -1.50    8.50
  -2  12   0    5.30   10.50
   2  12   0   -1.70    8.70
  -2  12   0   -2.20    9.10
   2  12   0    3.70    8.20
  -2  12   0   -5.50    9.30
   2  12   0    1.10    7.20
   2  12   0   12.20   16.80
  -2  12   0   20.80   13.90
  -3 -12   0   26.10   15.90
   3 -12   0   15.70   12.70
   3 -12   0   11.50   13.40
   3  12   0   44.60   20.60
  -3  12   0   18.90   11.20
  -3  12   0   10.30   11.10
   3  12   0   28.90    9.00
   3  12   0   27.50    9.20
   3  12   0   19.30   13.10
   4 -12   0  195.38   30.10
  -4 -12   0  222.68   33.00
   4 -12   0  186.28   27.20
   4  12   0  270.97   33.10
  -4  12   0  217.38   25.50
   4  12   0  213.48   21.20
  -4  12   0  216.88   32.00
   4  12   0  208.08   26.70
   4  12   0  193.28   21.30
  -5 -12   0   90.29   25.70
   5 -12   0   90.19   18.10
   5 -12   0   44.40   19.70
  -5  12   0   94.29   16.50
   5  12   0  109.09   14.50
   5  12   0  127.69   29.90
  -5  12   0   79.69   23.10
   5  12   0  103.99   15.00
   6 -12   0   43.90   19.70
   6 -12   0   65.49   17.00
   7 -12   0   13.10   15.00
   7 -12   0  -15.40   19.10
  -7  12   0   40.80   30.20
   7  12   0   18.90   23.00
   8  12   0   34.60   33.40
   0 -13   0   13.00   19.50
   0 -13   0   10.00   10.50
   0 -13   0   -6.80    8.80
   0 -13   0   -7.50   10.80
   0  13   0    5.50    8.00
   0  13   0  -14.40    8.30
   0  13   0   15.10    9.30
   0  13   0  -12.90   16.50
  -1 -13   0   13.50   12.20
   1 -13   0   13.80   11.40
   1 -13   0   19.60   24.30
   1 -13   0   12.10   10.20
  -1 -13   0   16.80   17.20
  -1 -13   0    9.70    7.30
  -1 -13   0    0.50   10.30
   1 -13   0   13.00   11.30
   1  13   0   18.60   18.60
   1  13   0    3.00    8.90
  -1  13   0    2.70    9.30
   1  13   0   17.70   10.20
   1  13   0   13.20    8.00
  -1  13   0   12.40   14.20
  -1  13   0   15.40    9.80
  -1  13   0   20.10   10.10
  -2 -13   0  252.37   26.10
  -2 -13   0  175.48   21.30
   2 -13   0  156.68   25.50
   2 -13   0  215.18   20.70
  -2 -13   0  137.19   24.00
   2 -13   0  205.28   32.70
  -2 -13   0  192.58   21.70
   2 -13   0  207.68   24.60
  -2  13   0  177.88   22.90
  -2  13   0  196.98   25.90
  -2  13   0  179.88   23.50
   2  13   0  126.99   23.10
   2  13   0  188.08   21.10
   2  13   0  184.18   20.20
   2  13   0  167.98   22.20
  -2  13   0  222.58   21.50
   3 -13   0  159.08   23.60
   3 -13   0  140.79   18.40
   3 -13   0  141.49   21.70
  -3 -13   0  192.88   28.10
  -3  13   0  151.18   23.50
   3  13   0  211.78   20.50
   3  13   0  218.68   31.00
   3  13   0  206.18   20.90
  -3  13   0  207.28   25.30
   4 -13   0    1.50   13.00
  -4 -13   0   13.00   18.90
   4 -13   0    9.10   14.90
   4  13   0   -2.10    8.00
   4  13   0    5.60    9.30
  -4  13   0    4.90   17.80
  -4  13   0   10.70   13.90
   4  13   0   -7.20   23.80
   4  13   0   32.30   13.90
   5 -13   0   -7.90   13.70
   5 -13   0  -10.90   16.60
  -5 -13   0   19.70   21.70
   5  13   0   24.40   27.20
   5  13   0   13.90    8.50
   5  13   0   13.50    9.80
  -5  13   0   21.10   19.30
   6 -13   0  -31.00   26.90
   6 -13   0  -11.10   13.10
  -6  13   0   10.40   16.10
  -6  13   0   52.79   26.50
   7 -13   0  -16.00   19.60
   7  13   0    8.00   22.90
  -7  13   0   27.60   27.10
   8 -13   0   41.40   27.80
   8  13   0   -0.40   29.40
   0 -14   0   11.80   12.50
   0 -14   0    1.60    9.00
   0 -14   0    9.70   21.10
   0 -14   0   22.80   12.40
   0  14   0    3.00    9.60
   0  14   0   29.60   16.00
   0  14   0    5.30   10.00
   0  14   0   12.50   12.00
  -1 -14   0    4.40   18.50
   1 -14   0    9.70   27.80
   1 -14   0   19.70   12.30
  -1 -14   0    3.90   11.20
   1 -14   0   -2.40   11.20
   1 -14   0   -0.50   10.70
  -1 -14   0   16.20    8.30
  -1 -14   0   20.20   13.50
  -1  14   0   20.20   10.20
   1  14   0   -9.90   19.70
  -1  14   0    5.60   10.00
   1  14   0   20.20   10.20
   1  14   0   29.50   11.40
  -1  14   0   -2.30   14.90
   1  14   0    9.70    8.70
  -1  14   0   11.20   10.00
  -2 -14   0  846.62   72.49
   2 -14   0  920.11   75.39
   2 -14   0 1038.10   83.09
   2 -14   0 1033.80   72.39
  -2 -14   0 1058.79   74.39
   2 -14   0  863.81   75.99
  -2  14   0  969.20   75.09
   2  14   0 1049.79   75.99
   2  14   0  899.51   76.09
   2  14   0  926.91   72.69
  -2  14   0  900.91   80.79
  -2  14   0  953.30   72.19
  -2  14   0  921.41   74.39
   3 -14   0  404.26   40.50
  -3 -14   0  446.46   41.60
   3 -14   0  356.16   38.00
   3 -14   0  410.26   32.10
   3  14   0  415.56   34.30
   3  14   0  365.36   44.10
  -3  14   0  305.97   34.00
  -3  14   0  401.16   39.80
  -3  14   0  368.76   37.10
   3  14   0  399.66   33.80
  -4 -14   0  184.08   28.50
   4 -14   0  145.19   24.30
   4 -14   0  103.99   23.10
   4  14   0  173.48   31.10
   4  14   0  156.08   19.10
   4  14   0  128.89   19.70
   4  14   0  159.38   22.90
  -4  14   0  157.48   25.50
   5 -14   0  -19.00   16.60
   5 -14   0   -7.20   12.90
  -5 -14   0    9.50   22.10
  -5  14   0   12.90   19.60
  -5  14   0  -15.80   13.00
   5  14   0  -11.20    8.50
   5  14   0   -9.80    8.40
   6 -14   0   -9.60   13.30
   6 -14   0  -23.20   19.60
  -6  14   0   22.90   23.90
  -6  14   0   56.19   15.60
   7 -14   0  -11.10   20.80
  -7  14   0   13.30   27.80
   7  14   0   -4.00   23.60
   8 -14   0   41.70   23.70
  -8  14   0  -55.69   29.80
   8  14   0   27.00   29.40
   0 -15   0    8.20   12.30
   0 -15   0   12.50   23.40
   0 -15   0   -9.20   12.40
   0 -15   0  -16.70   10.40
   0  15   0   31.10   17.60
   0  15   0   -5.90    9.30
   0  15   0    0.70   11.40
   0  15   0    5.40    9.70
  -1 -15   0  104.49   22.50
  -1 -15   0   71.89   23.10
  -1 -15   0   50.99   16.90
   1 -15   0   31.00   14.50
   1 -15   0   71.39   14.90
  -1 -15   0   48.80   12.60
   1 -15   0   44.20   35.10
   1 -15   0   55.29   15.00
  -1  15   0   73.99   14.20
   1  15   0   63.39   12.40
  -1  15   0   89.09   14.20
   1  15   0   61.69   23.20
  -1  15   0   71.49   13.50
   1  15   0   90.89   14.30
  -1  15   0   60.89   18.10
   1  15   0   76.49   14.40
  -2 -15   0  -10.00   16.60
   2 -15   0   37.00   12.80
  -2 -15   0   84.39   18.70
   2 -15   0   30.70   15.20
   2 -15   0   24.50   14.80
  -2 -15   0   34.10   12.80
   2  15   0   50.69   21.80
  -2  15   0   43.00   13.50
  -2  15   0   40.80   12.60
   2  15   0   38.60   11.60
   2  15   0   61.09   13.10
  -2  15   0   27.00   12.90
  -2  15   0   -0.40   18.30
   3 -15   0  189.08   26.80
  -3 -15   0  267.57   33.80
   3 -15   0  164.68   27.30
   3 -15   0  263.47   23.90
   3  15   0  273.67   26.00
   3  15   0  193.58   32.60
  -3  15   0  203.98   31.50
  -3  15   0  214.68   26.00
   3  15   0  259.87   25.00
   4 -15   0   -7.10   15.20
  -4 -15   0   12.70   19.20
   4 -15   0  -10.70   13.80
   4  15   0   -3.40   25.10
  -4  15   0   13.30   12.50
   4  15   0   25.30   10.10
   4  15   0   23.90   11.10
  -4  15   0   19.30   17.70
   5 -15   0   31.00   15.90
  -5 -15   0   59.99   23.50
   5 -15   0   44.20   20.90
   5  15   0   32.50   11.00
  -5  15   0   47.90   14.70
  -5  15   0   57.39   22.20
   5  15   0   20.50   10.20
   6 -15   0  -17.70   19.70
   6 -15   0   20.40   16.40
  -6  15   0   73.89   26.40
   6  15   0   16.90    8.40
  -6  15   0  -36.40   15.20
   6  15   0   31.70   10.50
   7 -15   0   -8.90   21.30
  -7  15   0   23.70   28.30
   7  15   0   27.40   25.70
   8 -15   0  -26.70   21.40
   8  15   0   10.80   28.90
  -8  15   0   27.00   33.10
   0 -16   0   16.80   25.70
   0 -16   0   15.20   14.50
   0 -16   0    2.40   12.50
   0 -16   0    9.70   12.80
   0  16   0   14.30   18.70
   0  16   0    3.70   10.90
   0  16   0    6.80   10.00
   0  16   0   15.30   11.10
   1 -16   0    9.10   13.40
  -1 -16   0    7.30   22.40
   1 -16   0   -8.20   11.90
   1 -16   0   13.90   19.20
   1 -16   0   95.29   33.90
  -1 -16   0    9.40   10.40
  -1  16   0   12.90   11.80
  -1  16   0   15.90   11.60
  -1  16   0   20.10   11.80
   1  16   0   15.70   11.40
   1  16   0    4.10    9.90
   1  16   0   23.30   23.60
  -1  16   0    4.90   16.60
   2 -16   0 1211.58  104.99
  -2 -16   0 1160.58  102.29
   2 -16   0 1336.57  105.09
   2 -16   0 1536.65  102.29
  -2 -16   0 1454.95  106.79
   2  16   0 1269.37  102.19
  -2  16   0 1364.56  101.49
   2  16   0 1378.26  105.59
   2  16   0 1437.26  102.89
  -2  16   0 1263.47  103.59
  -2  16   0 1509.85  104.19
  -3 -16   0   47.30   21.00
   3 -16   0   74.39   13.70
   3 -16   0   25.40   16.70
   3 -16   0   45.30   19.70
  -3 -16   0   48.00   20.70
  -3  16   0   54.39   20.00
  -3  16   0   55.29   15.40
   3  16   0   58.99   13.40
  -3  16   0   71.19   15.60
   3  16   0   55.59   12.60
   3  16   0   39.80   25.40
  -4 -16   0  160.78   29.00
   4 -16   0  143.49   25.20
   4 -16   0  132.69   22.10
   4  16   0  145.39   20.20
  -4  16   0  145.69   20.60
   4  16   0  145.59   20.60
  -4  16   0  136.59   24.40
  -5 -16   0  -21.30   20.80
   5 -16   0   18.70   20.10
   5 -16   0   15.70   20.40
  -5  16   0   18.30   13.00
  -5  16   0   12.70   20.60
   5  16   0    0.40    9.80
   5  16   0   -7.30    9.90
   6 -16   0   13.50   20.40
   6 -16   0  -17.70   15.80
   6  16   0  -14.40    8.50
  -6  16   0  -10.90   22.20
   6  16   0    0.40    8.50
   7 -16   0   26.80   23.80
  -7  16   0   20.90   28.90
   7  16   0   12.80   26.30
   8 -16   0   17.90   23.70
  -8  16   0  -34.10   28.50
   0 -17   0  -19.20   12.00
   0 -17   0  -16.30   28.50
   0 -17   0   -2.70   14.60
   0  17   0   -3.00   19.60
   0  17   0    3.40   10.50
   0  17   0   14.30   11.80
   0  17   0   -2.00   11.30
  -1 -17   0   -0.70   17.10
   1 -17   0   17.90   13.90
  -1 -17   0   27.60   13.30
   1 -17   0   11.10   13.50
   1 -17   0    4.40   14.70
  -1 -17   0   13.30   25.20
   1 -17   0    0.70   35.30
  -1  17   0   39.50   18.70
  -1  17   0   -7.30   11.10
   1  17   0    1.00   12.10
  -1  17   0    8.80   13.90
   1  17   0   18.70   11.50
  -1  17   0   -3.60   11.30
   2 -17   0  366.96   44.40
   2 -17   0  542.65   41.60
  -2 -17   0  431.16   41.60
  -2 -17   0  479.25   47.50
   2 -17   0  460.75   44.40
   2  17   0  416.76   40.20
   2  17   0  508.45   42.10
  -2  17   0  496.65   40.50
   2  17   0  531.05   51.39
  -2  17   0  543.95   42.80
  -2  17   0  384.06   44.60
  -2  17   0  412.46   42.50
   3 -17   0  897.31   60.59
   3 -17   0  691.23   64.99
  -3 -17   0  759.62   68.29
   3 -17   0  823.42   73.99
   3  17   0  691.93   60.79
   3  17   0  828.92   61.89
  -3  17   0  726.63   63.79
  -3  17   0  727.43   61.19
  -3  17   0  834.02   65.39
   3  17   0  704.43   69.49
   4 -17   0   -2.20   13.90
  -4 -17   0   -2.30   20.50
   4 -17   0  -21.20   17.80
  -4  17   0    4.20   17.50
   4  17   0    0.50   28.90
   4  17   0   15.00   11.80
  -4  17   0   18.10   13.50
   4  17   0    0.30   10.00
  -5 -17   0   -1.30   22.80
   5 -17   0    9.50   18.80
   5 -17   0   12.90   15.70
   5  17   0   29.00   12.00
  -5  17   0   30.10   21.30
   5  17   0    8.20   10.80
  -5  17   0    2.00   12.90
   6 -17   0  -35.10   20.00
   6  17   0    4.70    9.50
   6  17   0    7.60    9.60
  -6  17   0   11.50   24.00
   7 -17   0   45.70   24.90
  -7  17   0   24.20   27.50
   7  17   0   26.60   26.60
   8 -17   0   14.60   32.80
   8  17   0  -11.80   29.10
   0 -18   0   32.10   32.10
   0 -18   0    8.30   13.90
   0 -18   0  -27.30   28.90
   0  18   0   -7.60   19.60
   0  18   0    1.70   11.90
   0  18   0   -0.40   12.00
  -1 -18   0  268.07   35.90
   1 -18   0  203.88   33.70
   1 -18   0  246.18   34.50
  -1 -18   0  359.46   40.70
   1 -18   0  351.56   33.30
   1  18   0  268.67   31.00
  -1  18   0  325.87   32.00
   1  18   0  230.58   29.30
  -1  18   0  296.07   31.90
  -1  18   0  335.57   35.50
   1  18   0  295.67   38.60
  -1  18   0  306.17   30.00
  -2 -18   0    8.30   13.00
   2 -18   0   15.20   15.80
  -2 -18   0  -14.20   19.20
   2 -18   0   11.80   15.60
  -2 -18   0    3.30   19.70
   2 -18   0   -5.40   15.10
  -2  18   0   24.20   18.60
  -2  18   0    3.60   12.00
  -2  18   0   33.20   13.70
   2  18   0    4.10   10.40
  -2  18   0   24.60   14.00
   2  18   0   33.00   27.50
   2  18   0   -0.60   12.20
  -3 -18   0   64.99   22.80
   3 -18   0   70.69   15.50
   3 -18   0   50.59   17.40
  -3 -18   0   68.59   21.40
   3 -18   0   14.40   19.60
   3  18   0   53.09   13.80
  -3  18   0   66.69   16.20
   3  18   0   26.80   12.60
  -3  18   0   62.79   16.20
   3  18   0   57.49   29.00
  -3  18   0   73.89   20.90
   4 -18   0   -7.00   19.00
  -4 -18   0   35.60   22.70
   4 -18   0   20.30   15.40
   4  18   0    9.60   11.20
   4  18   0    5.80   11.70
  -4  18   0   39.40   19.40
  -4  18   0   15.80   13.20
   5 -18   0   16.20   19.40
   5 -18   0   -2.00   15.50
   5  18   0    9.50   11.10
   5  18   0  -21.60   11.40
  -5  18   0    6.70   15.00
   6 -18   0   22.00   22.70
   6  18   0   17.90    9.50
  -6  18   0   -5.20   23.10
   6  18   0  -11.50    9.60
   7 -18   0   48.50   26.20
  -7  18   0    5.10   28.10
   7  18   0   44.90   27.30
   0 -19   0   -7.10   13.40
   0 -19   0    3.60   32.10
   0 -19   0  -10.60   17.40
   0  19   0  -16.60   19.70
   0  19   0   14.00   12.30
   0  19   0    6.80   19.90
  -1 -19   0   16.10   14.20
  -1 -19   0    0.40   18.80
   1 -19   0   11.10   16.50
   1 -19   0  -13.10   16.20
  -1 -19   0   49.20   24.70
  -1  19   0   33.10   14.00
  -1  19   0    2.60   13.40
   1  19   0   -4.10   12.20
   1  19   0   17.80   23.90
   1  19   0   -4.20   10.90
  -1  19   0   -7.10   11.50
  -1  19   0  -31.30   28.20
   2 -19   0  108.79   24.80
   2 -19   0  204.48   28.10
  -2 -19   0  130.89   20.20
  -2 -19   0  108.29   25.20
   2  19   0  193.48   24.40
   2  19   0  106.39   18.00
  -2  19   0  147.79   23.40
  -2  19   0  126.29   20.00
   2  19   0  157.28   32.20
   3 -19   0   20.70   22.40
  -3 -19   0  117.29   24.90
  -3 -19   0   60.59   18.10
   3 -19   0   62.09   21.70
   3 -19   0   87.79   15.90
   3  19   0   48.40   16.10
   3  19   0   32.70   13.70
   3  19   0   38.90   30.20
  -3  19   0   45.60   20.10
  -3  19   0   33.10   15.80
  -3  19   0   40.20   16.10
   4 -19   0   -4.30   15.90
  -4 -19   0  -16.70   20.90
   4 -19   0   14.00   19.40
   4  19   0   -2.80   10.50
   4  19   0    3.90   11.60
  -4  19   0  -19.00   16.70
   4  19   0   -9.80   35.50
  -4  19   0   15.80   18.80
   5 -19   0   -0.10   16.80
  -5 -19   0   25.80   26.20
   5 -19   0   12.70   20.80
  -5  19   0    9.20   21.40
   5  19   0   -2.40   11.90
   5  19   0    1.80   11.50
   6 -19   0  -15.30   22.10
   6  19   0   -4.90   11.10
   6  19   0   10.00   10.60
  -6  19   0   20.40   23.70
   7 -19   0    2.00   24.40
   7  19   0   57.39   30.20
   0 -20   0    5.40   16.30
   0 -20   0   50.29   21.30
   0  20   0    1.60   13.60
   0  20   0   12.70   20.50
   0  20   0   17.70   12.80
  -1 -20   0   20.80   15.50
  -1 -20   0    8.20   19.50
  -1 -20   0   -1.80   24.70
   1 -20   0  -17.40   14.20
   1  20   0    6.20   13.00
  -1  20   0    8.30   18.40
  -1  20   0   -3.70   12.10
  -1  20   0   -5.90   13.20
   1  20   0  -11.70   11.30
   1  20   0   17.10   23.60
  -2 -20   0   15.20   20.70
  -2 -20   0   -7.40   14.10
  -2 -20   0   42.00   21.20
   2 -20   0    5.60   18.90
   2 -20   0   50.79   17.40
   2  20   0    9.70   11.40
  -2  20   0   31.90   18.60
   2  20   0   13.40   13.10
  -2  20   0   42.70   14.00
   2  20   0   17.60   29.30
  -3 -20   0   20.80   14.70
  -3 -20   0   34.50   23.20
   3 -20   0  -11.10   18.50
   3 -20   0   15.20   15.20
   3 -20   0   -5.90   15.40
   3  20   0   13.00   12.70
  -3  20   0   15.50   14.40
  -3  20   0   15.20   19.50
  -3  20   0  -20.80   14.30
   4 -20   0   13.80   19.00
  -4 -20   0   -7.00   23.60
   4 -20   0    9.20   20.60
   4  20   0  -18.70   12.00
  -4  20   0   -8.70   13.40
   4  20   0   16.50   11.60
  -4  20   0    6.60   18.20
   5 -20   0  -12.80   20.20
  -5 -20   0   29.20   27.20
  -5  20   0   27.00   22.60
   5  20   0   -4.20   12.40
  -5  20   0   14.40   19.70
   5  20   0    3.50   11.40
   6 -20   0    3.60   23.50
  -6  20   0   23.00   24.00
   6  20   0    5.30   10.40
   6  20   0   -2.70   12.00
   7 -20   0   36.40   41.60
  -7  20   0   26.80   27.00
   0 -21   0    2.60   19.10
   0 -21   0  -20.70   16.60
   0  21   0    4.80   11.40
   0  21   0    9.50   13.70
   0  21   0    5.50   20.80
   1 -21   0    2.50   15.80
   1 -21   0   29.20   19.30
  -1 -21   0    5.10   13.90
  -1 -21   0   21.90   21.40
  -1  21   0   29.10   15.40
  -1  21   0   -1.50   15.00
  -1  21   0  -15.90   18.50
   1  21   0    5.90   12.20
   1  21   0   -8.10   24.00
   1  21   0   -6.60   12.60
  -2 -21   0   12.30   19.60
   2 -21   0  -15.10   16.70
  -2 -21   0  -18.10   13.80
   2 -21   0    5.70   17.90
  -2  21   0    2.60   13.10
   2  21   0  -15.10   30.10
   2  21   0   -6.80   12.10
  -2  21   0   -1.90   18.10
  -2  21   0  -18.80   14.70
   2  21   0    0.00   11.10
   3 -21   0   64.69   22.00
  -3 -21   0   45.50   25.50
   3 -21   0   62.09   17.50
  -3 -21   0   61.79   17.00
  -3  21   0   24.80   20.30
  -3  21   0   39.60   16.50
  -3  21   0   86.19   17.70
   3  21   0   45.50   35.40
   3  21   0   17.00   13.80
  -4 -21   0   15.00   24.70
   4 -21   0  -10.50   18.00
  -4  21   0   17.60   14.60
   4  21   0  -15.10   12.40
  -4  21   0    8.40   19.70
   4  21   0  -11.30   34.60
   5 -21   0  -70.69   30.20
  -5 -21   0  -13.80   25.60
   5  21   0   -2.10   12.40
  -5  21   0  -23.50   21.40
  -5  21   0   -3.50   15.70
   5  21   0    8.30   12.10
   6 -21   0  -20.20   22.30
  -6  21   0   39.80   24.50
   6  21   0    4.00   12.50
   6  21   0   -2.30   10.60
   7 -21   0   72.09   30.60
   7  21   0  -56.69   24.50
  -7  21   0   -9.90   25.50
   0 -22   0   32.50   21.40
   0 -22   0   75.89   23.90
   0  22   0   12.50   13.50
   0  22   0   23.40   15.50
   0  22   0    5.60   21.40
  -1 -22   0   57.09   19.40
  -1 -22   0   86.09   24.50
   1 -22   0   50.09   20.20
   1 -22   0   78.19   23.70
   1  22   0   63.79   25.60
  -1  22   0   42.40   16.70
   1  22   0   70.49   20.30
  -1  22   0   96.89   22.30
   1  22   0   91.19   18.30
  -1  22   0   30.60   16.00
  -2 -22   0   58.39   25.10
  -2 -22   0   -4.10   14.80
   2 -22   0    8.80   28.90
   2 -22   0   32.00   19.20
   2  22   0   14.20   13.70
  -2  22   0  -11.70   18.50
   2  22   0   -6.20   10.60
   2  22   0  -33.20   28.40
  -2  22   0    1.00   13.30
  -3 -22   0   -3.70   16.70
   3 -22   0   57.49   18.30
   3 -22   0   16.20   20.80
  -3 -22   0   65.89   25.20
  -3  22   0   22.70   15.40
   3  22   0   21.90   14.70
   3  22   0   46.60   35.20
   3  22   0   22.70   12.70
  -3  22   0    6.90   19.10
  -4 -22   0   72.99   30.60
   4 -22   0   90.29   26.10
  -4  22   0   74.09   16.30
  -4  22   0   63.69   18.20
   4  22   0   51.99   15.10
   4  22   0   70.39   17.10
  -5 -22   0    8.10   28.60
   5 -22   0   35.50   27.50
  -5  22   0   -3.00   21.50
   5  22   0   34.60   14.50
   5  22   0   39.90   14.90
   6 -22   0   -0.10   24.50
   6  22   0   10.70   10.90
   6  22   0    0.40   13.10
  -6  22   0   18.80   23.50
   7 -22   0  -58.39   23.90
   7  22   0   -3.70   10.50
   7  22   0   21.20   10.10
   7  22   0   70.69   29.50
   0 -23   0  -19.50   22.80
   0 -23   0  -33.90   20.10
   0  23   0   11.10   15.20
   0  23   0   14.60   13.70
   0  23   0  -30.40   20.10
   1 -23   0  100.59   24.10
   1 -23   0  127.99   26.00
  -1 -23   0  132.59   28.80
  -1 -23   0   94.09   23.60
  -1  23   0  155.08   24.20
  -1  23   0  115.49   21.20
   1  23   0  114.79   27.40
   1  23   0  125.19   21.10
   1  23   0   88.59   18.00
  -1  23   0   97.39   19.20
   2 -23   0   64.29   20.80
  -2 -23   0   19.10   24.00
   2 -23   0   20.50   19.90
  -2 -23   0    6.00   16.00
   2  23   0   16.40   15.00
   2  23   0    2.00   11.40
   2  23   0   24.90   28.70
  -2  23   0   43.10   15.70
  -2  23   0   56.09   20.20
  -3 -23   0   52.09   31.40
   3 -23   0   -3.70   20.20
   3 -23   0   25.30   18.10
  -3  23   0   -6.30   13.30
   3  23   0   11.20   11.80
  -3  23   0   -2.40   18.60
   4 -23   0    4.40   20.60
  -4 -23   0  -16.30   26.30
   4  23   0   24.00   15.10
  -4  23   0   15.20   20.00
  -4  23   0   -3.90   15.00
   4  23   0  -18.30   10.50
   5 -23   0   25.00   24.70
  -5 -23   0   27.30   29.90
  -5  23   0   25.70   23.10
   5  23   0  -13.80   13.60
   5  23   0   41.10   16.80
   6 -23   0   -8.10   24.10
   6  23   0   11.80   11.50
  -6  23   0   34.80   30.60
   0 -24   0   36.30   24.00
   0 -24   0   60.89   25.40
   0  24   0   32.50   16.60
   0  24   0   63.09   22.00
   0  24   0    5.40   14.10
  -1 -24   0   53.49   19.30
   1 -24   0    7.80   20.90
   1 -24   0   -7.50   18.20
  -1 -24   0   41.20   24.00
   1  24   0    2.70   23.50
  -1  24   0   11.20   19.60
  -1  24   0   13.90   14.70
   1  24   0    3.90   12.50
   1  24   0   17.90   15.80
  -2 -24   0   15.80   24.70
   2 -24   0   17.30   20.40
   2 -24   0   -5.70   19.60
  -2 -24   0  -22.10   17.40
  -2  24   0    0.20   17.30
   2  24   0    3.80   15.00
  -2  24   0   -0.40   18.70
   2  24   0   17.70   12.20
   2  24   0   -6.10   29.80
   3 -24   0    5.00   20.80
  -3 -24   0   25.40   26.80
   3 -24   0   23.10   19.60
   3  24   0    1.30   14.90
   3  24   0    6.70   12.50
   3  24   0  -12.00   40.50
  -3  24   0  -37.50   22.10
  -3  24   0   15.50   14.90
  -3  24   0    0.30   18.60
   4 -24   0    5.30   22.50
  -4 -24   0   18.70   29.40
   4  24   0  -13.00   11.00
  -4  24   0   12.20   19.60
   4  24   0  -12.70   14.60
  -4  24   0   -6.00   15.90
  -5 -24   0    3.40   28.70
   5 -24   0   -1.50   23.10
  -5  24   0   -2.10   21.00
   5  24   0    4.70   16.20
   5  24   0   16.80   15.00
   6 -24   0  -24.30   25.50
  -6  24   0  -53.99   30.60
   6  24   0   -0.10   15.00
   6  24   0   -1.00   14.00
   0 -25   0   35.00   23.50
   0 -25   0   21.50   23.40
   0  25   0   11.30   13.80
   0  25   0   21.00   21.80
   0  25   0   13.90   16.50
   1 -25   0  -15.50   21.50
  -1 -25   0    1.00   18.20
  -1 -25   0   11.90   24.60
   1 -25   0  -13.60   17.90
   1  25   0  -14.20   23.50
  -1  25   0   -7.70   13.20
  -1  25   0  -11.00   19.80
   1  25   0    2.30   15.30
   1  25   0   -7.50   12.90
   2 -25   0  -18.50   19.40
  -2 -25   0   20.80   30.80
  -2 -25   0   12.10   19.50
   2  25   0    9.20   31.90
   2  25   0   12.40   12.10
  -2  25   0  -18.90   14.60
  -2  25   0   -8.00   19.30
  -3 -25   0   14.20   27.90
   3 -25   0   11.70   21.70
  -3  25   0   13.70   16.90
   3  25   0  -16.20   10.90
   3  25   0   -6.80   15.10
   3  25   0   11.40   36.20
   4 -25   0   53.59   23.70
  -4 -25   0   32.60   30.20
  -4  25   0   -2.00   17.60
   4  25   0   15.00   14.80
  -4  25   0    4.10   19.60
   4  25   0   -9.10   11.90
  -5 -25   0   60.69   31.80
   5 -25   0   11.50   24.20
   5  25   0  -19.80   14.10
  -5  25   0   -8.00   21.70
   6 -25   0   -2.20   26.90
  -6  25   0   42.40   24.80
   6  25   0   13.00   14.20
   0 -26   0  -48.30   23.70
   0 -26   0   78.49   27.30
   0  26   0   12.70   22.00
   0  26   0   69.19   24.60
   0  26   0    0.40   15.80
   1 -26   0   21.70   20.20
  -1 -26   0   56.39   19.20
  -1 -26   0   23.50   27.30
   1 -26   0   11.90   23.50
  -1  26   0   39.20   22.60
   1  26   0    4.10   25.70
   1  26   0    6.60   15.40
   1  26   0  -13.30   11.60
  -1  26   0   -2.80   14.30
  -2 -26   0  -35.70   23.60
   2 -26   0  -47.50   20.20
   2 -26   0   29.30   23.10
  -2 -26   0   12.80   26.50
  -2  26   0   18.90   17.10
  -2  26   0   62.19   21.50
   2  26   0   16.00   17.00
   2  26   0   23.20   31.30
   3 -26   0  -22.30   20.10
   3 -26   0   22.70   24.10
  -3 -26   0   12.90   28.90
  -3  26   0   34.30   20.60
   3  26   0   -0.90   15.90
  -4 -26   0  152.38   36.40
   4 -26   0   70.79   27.20
  -4  26   0   51.99   22.40
   4  26   0   22.50   16.60
  -4  26   0   31.80   20.70
   5 -26   0   -0.10   24.00
  -5  26   0   52.29   23.70
   6 -26   0  103.79   46.40
  -6  26   0   20.70   30.60
   0 -27   0    6.60   25.10
   0 -27   0    8.20   24.30
   0  27   0   -9.80   15.50
   0  27   0    2.20   21.80
  -1 -27   0   37.00   27.60
  -1 -27   0   43.70   21.80
   1 -27   0  -19.30   23.00
   1 -27   0  -19.50   18.80
  -1  27   0   26.10   22.80
   1  27   0   35.90   26.40
   2 -27   0   19.20   24.80
  -2 -27   0    3.90   27.70
   2 -27   0   29.50   28.30
   2  27   0   11.00   17.40
   2  27   0    5.60   30.70
  -2  27   0   53.49   22.70
  -2  27   0  -10.60   16.30
   3 -27   0   37.90   20.80
   3 -27   0  -18.70   22.70
  -3 -27   0  -25.20   28.70
  -3  27   0   34.10   21.00
  -3  27   0    4.60   18.40
   3  27   0    1.20   15.50
   4 -27   0    5.40   24.50
  -4 -27   0   16.20   30.90
   4  27   0   28.60   17.10
  -4  27   0   40.30   22.30
   5 -27   0   -0.50   24.80
  -5 -27   0   17.90   28.30
   5  27   0   28.50   15.50
   0 -28   0   42.80   29.50
   0  28   0   41.20   16.30
   0  28   0   -1.40   23.40
   1 -28   0    1.30   21.40
   1 -28   0   43.40   25.40
  -1 -28   0   59.89   29.50
   1  28   0    3.50   15.20
  -1  28   0   25.40   22.30
   1  28   0  -25.90   25.60
  -1  28   0   19.80   17.40
   2 -28   0   28.70   26.10
  -2 -28   0    6.20   28.30
   2  28   0   26.10   17.00
   2  28   0   46.70   34.10
  -2  28   0   31.70   17.60
  -2  28   0   24.80   26.10
   3 -28   0   -4.90   22.50
  -3 -28   0   20.80   31.50
  -3  28   0   25.90   21.20
  -3  28   0   25.50   18.70
   3  28   0   -5.70   16.10
   4 -28   0   44.60   32.60
   4  28   0   -5.10   20.40
  -4  28   0   39.40   22.80
   5 -28   0   72.29   28.90
  -5 -28   0  -49.00   28.30
  -5  28   0    7.60   22.90
   5  28   0    4.70   15.20
   0 -29   0  -35.10   27.20
   0  29   0   18.30   23.20
   0  29   0    1.60   23.30
   1 -29   0   19.60   25.20
  -1 -29   0   -0.10   28.80
   1 -29   0  -59.09   26.00
   1  29   0    8.70   15.90
  -1  29   0   26.70   17.80
   1  29   0   59.59   29.20
  -1  29   0  -55.79   20.00
  -2 -29   0   11.90   31.30
   2 -29   0   51.19   28.00
   2 -29   0  -26.10   23.60
  -2  29   0    0.30   22.10
  -2  29   0    0.20   17.20
   2  29   0   23.10   31.30
   2  29   0   23.30   17.80
   3 -29   0  -58.39   23.50
  -3 -29   0  -16.60   31.80
   3  29   0  -12.80   15.60
  -3  29   0   -2.30   21.00
  -3  29   0   15.50   18.90
  -4 -29   0   44.70   33.20
   4 -29   0  -42.50   25.10
   4  29   0   44.40   19.70
  -4  29   0   74.89   24.60
   0 -30   0   40.20   32.10
   0  30   0   -4.50   16.90
   0  30   0    8.40   26.30
  -1 -30   0  -48.00   30.10
   1 -30   0   31.50   33.00
  -1  30   0   37.20   24.60
  -1  30   0   34.90   21.10
   1  30   0   34.50   31.10
   1  30   0  -21.10   17.20
   2 -30   0   17.10   27.10
  -2 -30   0   29.50   33.30
   2 -30   0    4.10   27.00
  -2  30   0    0.70   21.70
   2  30   0    8.80   17.10
  -2  30   0   26.30   18.40
   3 -30   0   -9.70   28.10
  -3  30   0   12.30   21.30
   3  30   0  -28.40   19.10
  -3  30   0   37.90   22.00
  -4 -30   0  -39.40   30.20
   4 -30   0   15.50   29.50
   4  30   0  -12.40   16.70
   0 -31   0    6.40   31.70
   0  31   0  -20.60   17.20
   1 -31   0   91.29   33.80
  -1  31   0   36.50   19.20
   1  31   0   26.20   20.20
  -1  31   0   57.29   24.20
   1  31   0   47.10   28.70
  -2 -31   0    2.40   33.80
   2 -31   0  -22.60   34.90
   2  31   0   11.10   18.30
  -2  31   0  -45.40   17.20
  -3 -31   0    1.80   32.40
   3 -31   0   32.00   31.20
   3  31   0   20.60   19.10
  -3  31   0    3.10   21.50
   0 -32   0   29.70   33.50
   0  32   0   -7.00   18.80
   0  32   0  -20.60   26.20
   1 -32   0   -5.60   31.10
  -1 -32   0   -1.70   34.40
   1  32   0  -44.70   17.70
  -1  32   0  -21.20   16.70
  -1  32   0   18.40   24.40
  -2 -32   0  -31.00   42.40
  -2  32   0  -13.80   20.70
  -2  32   0   15.80   20.40
  -3 -32   0    0.60   38.20
   3  32   0   33.70   19.20
  -3  32   0   22.10   31.00
   0 -33   0  -46.30   32.70
   0  33   0   37.30   24.60
   0  33   0  -11.10   18.60
   1 -33   0   16.80   34.10
   1  33   0   68.29   24.20
  -1  33   0   22.10   20.30
  -1  33   0   66.49   29.30
   1  33   0   64.19   32.90
  -2 -33   0  -44.70   31.80
  -2  33   0  -30.20   23.90
  -2  33   0   57.99   22.90
   2  33   0   -4.20   19.30
   0  34   0   31.50   28.70
   0  34   0   42.90   23.20
   8   0  -1    9.90   16.00
   8   0  -1  -11.60   10.60
   7   0  -1  -10.00   10.00
   7   0  -1   -2.20   18.60
   7   0  -1    3.60   15.40
  -7   0   1   41.20   30.40
   6   0  -1   19.40   12.30
   6   0  -1    6.10   16.60
  -6   0   1   27.90   23.60
   6   0  -1   11.80   13.40
   6   0  -1  -13.10    9.30
  -5   0   1   12.50   17.80
   5   0  -1   12.00   12.90
   5   0  -1   19.40   11.20
   5   0  -1    5.80    8.40
   5   0  -1    5.90    9.70
   4   0  -1    2.60    6.30
   4   0  -1   -6.30    6.10
  -4   0   1   -4.20   13.30
   4   0  -1    3.10   10.90
   4   0  -1   16.90    9.10
  -3   0   1   -3.00    6.10
   3   0  -1    3.20    6.00
   3   0  -1    0.90    5.30
   3   0  -1    1.60    5.30
  -3   0   1  -12.70   10.10
   3   0  -1    0.00    9.60
   2   0  -1   -8.90    7.60
   2   0  -1   -6.60    4.40
  -2   0   1   -0.10    8.50
  -2   0   1   -0.90    3.30
   2   0  -1   -8.40    5.70
  -2   0   1   -8.60    5.20
   2   0  -1    2.90    4.20
   1   0  -1   -0.70    2.60
  -1   0   1   -1.30    2.90
  -1   0   1  -11.90    5.60
  -1   0   1   -5.10    3.90
  -1   0   1    6.70    2.80
   1   0  -1   -1.10    3.10
   1   0  -1   -3.70    4.60
  -1   0  -1    3.00    3.10
   1   0   1   -1.30    3.40
  -1   0  -1   -1.10    2.60
   1   0   1    0.30    5.60
  -1   0  -1   -7.60    6.30
  -1   0  -1   -4.40    5.50
   1   0   1   -3.20    5.30
   1   0   1   -8.10    3.70
   2   0   1   -4.90    4.20
   2   0   1   -1.70    4.50
  -2   0  -1   -9.10    8.20
   2   0   1  -13.30    8.50
   2   0   1   -3.40    7.50
   3   0   1   -2.30    5.10
   3   0   1   -6.60   10.40
  -3   0  -1   -6.90    9.80
   3   0   1   -4.70    5.10
   3   0   1   -4.60    8.60
   3   0   1    0.70    6.40
   4   0   1   -1.80   10.40
   4   0   1   -2.50    6.20
   4   0   1   -1.90    8.40
   4   0   1   -8.80   12.40
   4   0   1    1.00    6.40
  -4   0  -1  -23.50   12.00
   5   0   1   10.90   15.50
  -5   0  -1   -3.10   17.00
   5   0   1   11.00    9.20
   5   0   1    9.50    8.10
   5   0   1   30.30   12.30
  -6   0  -1   24.60   24.70
   6   0   1   36.60   19.70
   6   0   1   -7.30    9.50
   6   0   1  -17.10    9.20
   6   0   1   -0.30   12.50
  -7   0  -1  -15.80   29.40
   7   0   1   -9.10    9.90
   8   0   1   12.30   15.50
   8   0   1   21.80   11.10
   9  -1  -1   -1.70   11.60
   8  -1  -1   -9.40   11.20
   8  -1  -1   15.80   17.80
   8   1  -1   -0.30   13.10
   8   1  -1   -3.70   10.20
   7  -1  -1   20.80   11.50
   7  -1  -1   30.00   24.80
   7   1  -1   34.30   10.90
   7   1  -1   89.69   23.30
   7   1  -1   27.00   14.50
   6  -1  -1   -1.30   12.00
   6  -1  -1   14.50   15.80
   6  -1  -1    2.30   12.90
  -6  -1   1  -16.50   23.70
   6  -1  -1    4.10    9.90
  -6   1   1    1.60   22.60
   6   1  -1    3.10    9.10
   6   1  -1   -5.60   11.00
   6   1  -1   -2.50   15.90
   5  -1  -1  110.49   14.80
   5  -1  -1   95.09   16.30
   5  -1  -1   87.89   12.80
  -5  -1   1   61.19   21.90
   5  -1  -1   98.39   15.70
   5   1  -1  100.39   14.60
   5   1  -1  122.89   17.70
   5   1  -1   88.39   15.80
   5   1  -1   93.59   13.20
  -5   1   1  108.69   22.50
   4  -1  -1   31.90    9.90
  -4  -1   1   61.39   15.90
   4  -1  -1   42.40   13.50
   4  -1  -1   49.30    9.30
   4  -1  -1   57.49   10.60
  -4  -1   1   48.40   11.50
   4  -1  -1   55.49    9.20
   4   1  -1   56.49   11.60
   4   1  -1   55.59   14.10
  -4   1   1   32.80   14.30
   4   1  -1   57.19    9.00
   4   1  -1   52.89    8.00
  -3  -1   1   33.20    8.50
  -3  -1   1   39.70   11.50
   3  -1  -1   31.40    6.70
   3  -1  -1   36.30    8.00
   3  -1  -1   37.80    7.70
   3  -1  -1   24.10   11.20
   3   1  -1   32.60    8.10
  -3   1   1   45.80   11.70
   3   1  -1   16.00    5.40
   3   1  -1   58.59   11.80
   3   1  -1   35.80    6.40
  -3   1   1   21.60    4.40
  -3   1   1   25.50    5.40
   2  -1  -1 1692.93  127.09
   2  -1  -1 1724.13  126.19
  -2  -1   1 1696.13  127.19
   2  -1  -1 1762.42  125.99
   2  -1  -1 1873.01  126.39
   2   1  -1 1702.23  126.59
  -2   1   1 1707.03  127.09
   2   1  -1 1678.43  125.79
  -2   1   1 1744.13  125.89
  -2   1   1 1818.12  125.99
  -2   1   1 1721.33  125.99
   2   1  -1 1747.13  127.09
   2   1  -1 1786.92  125.89
  -1  -1   1 1522.65   98.69
  -1  -1   1 1212.68   98.59
   1  -1  -1 1375.86   99.09
   1  -1  -1 1517.35   99.19
   1  -1  -1 1326.87   99.19
   1  -1  -1 1332.57   98.59
  -1  -1   1 1497.55   99.29
   1   1  -1 1166.18   98.89
  -1   1   1 1515.45   98.99
  -1   1   1 1377.66   98.49
  -1   1   1 1309.67   99.19
   1   1  -1 1298.87   99.39
   1   1  -1 1378.06   98.79
   1   1  -1 1327.47   99.19
   0  -1  -1  598.34   47.10
   0   1  -1  714.03   47.80
  -1  -1  -1 3047.30  218.18
   1  -1   1 3125.59  218.48
   1  -1   1 3451.25  218.28
   1  -1   1 2702.03  218.28
   1  -1   1 2654.63  218.28
   1   1   1 3024.60  217.78
   1   1   1 2845.32  217.68
  -1   1  -1 2939.71  218.28
  -1   1  -1 3216.18  218.58
   1   1   1 3119.89  218.18
  -1   1  -1 2820.12  218.08
  -1   1  -1 3469.95  218.18
   1   1   1 3019.60  218.58
   2  -1   1  838.42   62.29
  -2  -1  -1  834.32   61.79
   2  -1   1  789.42   60.79
   2  -1   1  853.81   60.89
   2   1   1  849.91   59.99
   2   1   1  827.82   61.59
  -2   1  -1  914.11   60.29
   2   1   1  803.12   61.59
  -2   1  -1  859.41   60.29
   2   1   1  807.62   61.69
  -2   1  -1  754.92   61.89
   2   1   1  779.22   59.99
  -3  -1  -1  336.17   30.50
   3  -1   1  374.56   27.60
   3  -1   1  370.16   31.10
   3  -1   1  326.47   27.40
   3  -1   1  312.07   28.90
   3  -1   1  336.77   28.40
   3   1   1  348.67   28.90
   3   1   1  389.56   26.50
   3   1   1  335.07   30.00
   3   1   1  332.37   26.30
   3   1   1  319.77   29.70
  -3   1  -1  313.37   30.70
  -4  -1  -1   -3.20   12.50
   4  -1   1   -2.20    6.40
   4  -1   1    2.00   11.50
   4  -1   1    8.70    9.10
   4  -1   1   -4.90   12.60
   4  -1   1    9.90    7.30
   4   1   1   -0.10    9.50
   4   1   1   -1.50    6.10
  -4   1  -1   10.60   13.70
   4   1   1    3.50    6.00
   4   1   1    1.90   11.40
   4   1   1   -6.90   12.00
   5  -1   1   82.39   15.10
   5  -1   1   54.29   17.10
   5  -1   1   53.89   11.80
   5  -1   1   59.99   11.60
  -5  -1  -1   46.10   20.70
  -5   1  -1   59.09   19.90
   5   1   1   65.39   18.60
   5   1   1   62.19   10.40
   5   1   1   75.79   10.30
   6  -1   1   -2.90   17.40
  -6  -1  -1    4.40   22.10
   6  -1   1    4.30   10.70
   6  -1   1   22.00   11.10
   6  -1   1    3.80   14.60
   6   1   1   24.00   10.10
   6   1   1   77.49   16.30
  -6   1  -1   -0.80   21.70
   6   1   1    7.40   19.70
   7  -1   1   25.10   22.90
   7  -1   1   13.80   10.90
   7  -1   1  -15.60   12.90
   7   1   1    8.20    9.70
   7   1   1  -28.80   21.00
   8  -1   1   -5.70   11.20
   8  -1   1   16.00   17.30
   9  -2  -1    3.10   12.20
   9  -2  -1  -18.40   17.00
   8  -2  -1   17.50   20.10
   8  -2  -1    2.80   12.00
   8   2  -1   13.00   12.30
   8   2  -1   44.80   25.40
   7  -2  -1  117.09   23.60
   7  -2  -1   55.29   17.80
   7   2  -1   65.79   11.90
   7   2  -1   94.19   15.10
   6  -2  -1   24.50   15.80
   6  -2  -1    6.20   10.50
   6  -2  -1    6.60   12.90
   6  -2  -1   -5.60   12.30
   6   2  -1    9.70   13.30
   6   2  -1    9.80   10.80
   6   2  -1   12.00   17.30
  -6   2   1   18.50   23.00
   6   2  -1   10.50    8.40
   5  -2  -1   13.10   10.30
  -5  -2   1   10.40   19.20
   5  -2  -1   11.70   12.10
   5  -2  -1   19.30   10.90
   5  -2  -1   16.80    9.70
   5   2  -1   20.10    8.10
  -5   2   1   31.80   17.80
   5   2  -1    4.00    9.20
   5   2  -1   19.30   12.10
   4  -2  -1  122.79   15.50
   4  -2  -1  115.59   16.10
  -4  -2   1   98.29   15.60
   4  -2  -1  119.29   15.00
   4  -2  -1  132.79   18.50
  -4  -2   1  131.39   20.00
   4  -2  -1  129.49   16.70
  -4   2   1  137.59   19.60
   4   2  -1  116.09   12.90
   4   2  -1  139.99   14.60
   4   2  -1  127.09   18.90
   4   2  -1  137.29   16.90
   3  -2  -1  365.86   35.00
  -3  -2   1  435.46   34.20
   3  -2  -1  406.56   33.00
  -3  -2   1  427.66   36.00
   3  -2  -1  409.66   32.30
   3  -2  -1  452.85   33.50
   3   2  -1  451.55   32.00
   3   2  -1  387.76   34.80
   3   2  -1  366.26   33.60
  -3   2   1  454.55   32.00
   3   2  -1  425.06   31.50
  -3   2   1  385.46   35.80
  -3   2   1  434.26   32.30
   2  -2  -1 1282.07   96.69
  -2  -2   1 1326.67   96.59
   2  -2  -1 1357.76   96.09
   2  -2  -1 1375.46   95.19
   2  -2  -1 1456.15   96.29
   2   2  -1 1254.27   96.49
  -2   2   1 1375.16   95.89
  -2   2   1 1365.96   95.79
  -2   2   1 1231.98   94.99
   2   2  -1 1299.07   95.19
  -2   2   1 1301.67   96.79
   2   2  -1 1170.28   96.89
   1  -2  -1 2805.22  208.38
  -1  -2   1 2671.53  208.38
  -1  -2   1 3081.09  207.98
  -1  -2   1 2865.71  207.88
  -1  -2   1 3143.59  208.78
   1  -2  -1 2891.71  208.38
   1  -2  -1 3011.90  208.48
  -1   2   1 3109.89  208.48
   1   2  -1 2863.91  207.98
   1   2  -1 2924.21  208.48
  -1   2   1 2789.72  208.38
   1   2  -1 2647.54  208.38
   1   2  -1 2804.82  207.98
   0  -2   1 1855.41  132.29
   0   2   1 1830.12  132.19
   0   2   1 1676.43  132.19
   0   2  -1 1951.50  133.39
   0   2  -1 1841.52  132.29
   1  -2   1 3378.06  233.58
   1  -2   1 3047.79  233.48
  -1  -2  -1 2971.30  233.18
   1  -2   1 3385.56  233.88
  -1   2  -1 3557.24  233.78
   1   2   1 3078.59  232.88
  -1   2  -1 3423.66  233.68
   1   2   1 3067.79  233.78
  -1   2  -1 3111.19  233.38
   1   2   1 3047.99  233.18
   1   2   1 3609.24  232.98
  -2  -2  -1  259.97   21.90
   2  -2   1  274.57   21.00
   2  -2   1  258.57   23.60
   2  -2   1  257.87   20.90
   2  -2   1  199.58   21.30
  -2   2  -1  221.78   20.60
   2   2   1  233.88   21.40
  -2   2  -1  239.78   22.70
   2   2   1  238.68   21.30
   2   2   1  249.28   22.60
  -2   2  -1  252.07   20.00
  -2   2  -1  255.27   19.90
   3  -2   1  182.98   19.50
   3  -2   1  206.78   18.10
  -3  -2  -1  170.68   20.50
   3  -2   1  174.18   21.90
   3  -2   1  163.98   19.00
  -3   2  -1  207.68   15.90
  -3   2  -1  228.18   16.10
   3   2   1  188.38   19.80
  -3   2  -1  152.28   21.30
   3   2   1  170.58   19.20
   3   2   1  157.98   19.90
   4  -2   1   -3.00    8.00
   4  -2   1    4.10    7.10
   4  -2   1   10.70   11.60
   4  -2   1   -7.30    7.30
  -4  -2  -1    9.70   13.70
   4  -2   1   -3.20   12.80
   4   2   1   -2.10    5.50
   4   2   1    8.50   11.40
   4   2   1    1.80    9.30
   4   2   1    3.40    5.30
  -4   2  -1   11.00   13.70
   4   2   1    5.80   11.70
   5  -2   1   73.19   14.90
  -5  -2  -1   97.29   21.90
   5  -2   1   77.59   17.40
   5  -2   1   98.99   13.80
   5  -2   1   65.59   13.10
   5   2   1   69.39   10.40
   5   2   1  107.59   13.10
   5   2   1   86.19   19.00
   5   2   1   93.69   17.90
  -5   2  -1   77.59   21.60
  -6  -2  -1   20.70   25.00
   6  -2   1   28.30   11.80
   6  -2   1   -1.10   11.10
   6  -2   1   23.30   13.90
   6  -2   1   35.10   19.30
   6   2   1   28.80    8.80
  -6   2  -1    5.80   21.70
   6   2   1   11.00    8.80
   7  -2   1  -26.50   11.00
   7  -2   1   -1.70   22.30
   7  -2   1   -1.50   13.60
   7  -2   1   18.40   15.40
   7   2   1    3.60   24.40
   8  -2   1   13.70   17.80
   8  -2   1  -10.60   11.40
   8   2   1   32.90   28.80
   9  -2   1   48.30   15.10
   9  -2   1    8.10   19.00
   9  -3  -1   21.20   21.00
   8  -3  -1   16.50   12.90
   8  -3  -1  -11.60   19.00
   7  -3  -1   64.69   19.20
   7  -3  -1   32.50   16.10
   7  -3  -1   52.49   19.10
   7  -3  -1   48.50   14.50
   7   3  -1   41.40   11.80
   7   3  -1   88.89   23.60
   6  -3  -1   16.10   11.20
   6  -3  -1   18.40   14.70
   6  -3  -1   22.10   14.20
   6  -3  -1   18.60   12.50
   6   3  -1   14.40   10.10
   6   3  -1   20.40   18.00
  -6   3   1   13.00   21.80
   6   3  -1   11.80   18.00
   5  -3  -1   -5.60   11.30
   5  -3  -1    4.00    9.60
   5  -3  -1    2.60    9.80
   5  -3  -1    9.10   10.30
  -5   3   1   25.30   18.20
   5   3  -1   -2.90    8.30
   5   3  -1    9.80    6.90
   4  -3  -1  182.98   21.70
   4  -3  -1  179.38   26.30
  -4  -3   1  230.28   24.80
   4  -3  -1  272.77   23.60
   4  -3  -1  210.68   23.20
   4   3  -1  259.77   19.80
   4   3  -1  233.78   25.40
   4   3  -1  277.67   20.80
  -4   3   1  242.28   20.30
  -4   3   1  245.38   27.40
   4   3  -1  224.28   24.40
  -4   3   1  251.27   20.60
  -3  -3   1  138.29   16.90
   3  -3  -1  138.79   18.80
   3  -3  -1  119.59   12.70
   3  -3  -1  143.59   16.30
   3  -3  -1  135.29   13.30
   3  -3  -1  137.99   15.30
  -3   3   1  101.29   15.90
  -3   3   1  127.49   18.30
  -3   3   1  141.79   14.40
   3   3  -1  157.98   12.90
   3   3  -1  101.89   15.60
   3   3  -1  123.19   17.50
   2  -3  -1   -1.40    8.50
  -2  -3   1   -3.50    7.50
   2  -3  -1    4.20    5.70
   2  -3  -1    1.00    6.40
   2   3  -1   -7.00    9.50
   2   3  -1    1.80    8.10
  -2   3   1    6.40    4.60
  -2   3   1  -12.10    8.60
  -2   3   1    1.30    5.20
   2   3  -1    3.90    4.60
   2   3  -1  -15.20    7.10
   2   3  -1    2.10    7.00
   1  -3  -1  289.67   24.10
   1  -3  -1  299.57   24.60
   1  -3  -1  271.97   24.20
  -1  -3   1  300.97   24.90
  -1  -3   1  299.57   22.90
   1   3  -1  302.07   24.40
  -1   3   1  296.07   24.00
   1   3  -1  299.07   23.00
  -1   3   1  324.17   24.40
  -1   3   1  289.27   23.90
   1   3  -1  271.47   25.00
   1   3  -1  283.47   25.20
   0  -3  -1 1317.57   83.39
   0  -3   1 1234.98   84.19
   0  -3   1 1153.18   84.09
   0  -3  -1 1027.80   83.89
   0  -3  -1 1190.18   83.89
   0  -3   1 1169.98   84.09
   0  -3  -1 1074.29   83.89
   0   3   1 1178.48   83.99
   0   3  -1 1138.39   84.09
   0   3  -1 1189.18   84.19
   0   3   1 1080.09   83.79
   0   3  -1 1125.19   84.09
  -1  -3  -1 3043.60  223.48
   1  -3   1 3199.58  223.38
  -1  -3  -1 3352.46  222.28
  -1  -3  -1 2782.12  222.18
   1  -3   1 3042.50  222.98
   1  -3   1 2857.51  223.68
   1   3   1 3093.69  222.68
   1   3   1 3190.38  222.48
  -1   3  -1 3596.14  223.78
  -1   3  -1 2734.23  222.88
   1   3   1 2985.40  222.48
  -1   3  -1 3269.17  223.68
   2  -3   1    1.60    7.40
  -2  -3  -1    0.50    7.90
   2  -3   1    8.70    6.20
   2  -3   1   11.30    6.10
  -2  -3  -1   16.60    8.80
   2  -3   1   18.70   10.70
  -2   3  -1    3.40    6.40
   2   3   1   24.60    8.10
  -2   3  -1   15.10    6.20
   2   3   1   10.20    6.60
  -2   3  -1    9.50    6.10
  -2   3  -1   10.40    9.60
  -3  -3  -1   -3.40    9.80
   3  -3   1   -1.30    6.30
   3  -3   1    9.50    6.90
   3  -3   1    4.10   12.00
   3  -3   1   -0.30    9.50
   3  -3   1    3.90    6.50
  -3   3  -1   -5.10    5.30
   3   3   1   -6.00    9.70
   3   3   1    3.30    9.30
   3   3   1  -10.40    7.20
  -3   3  -1    3.60    5.40
  -3   3  -1    9.70   11.80
   4  -3   1    6.70    7.20
  -4  -3  -1   19.10   14.00
   4  -3   1   -7.90    7.90
   4  -3   1    8.20    8.20
   4  -3   1   10.10   11.90
   4  -3   1    0.70   14.60
   4   3   1    2.20    9.70
  -4   3  -1    6.60   13.90
   4   3   1    1.70   11.60
   4   3   1   18.60   11.50
   5  -3   1    5.20    9.90
   5  -3   1   17.10   11.10
   5  -3   1    6.20   15.70
  -5  -3  -1   -1.60   18.60
   5  -3   1   15.20   10.90
  -5   3  -1    8.10   18.30
   5   3   1   23.20   16.40
   5   3   1   10.90   12.60
   6  -3   1   12.30   11.70
   6  -3   1   65.49   19.60
   6  -3   1   32.90   13.30
  -6  -3  -1   71.59   28.80
   6  -3   1   22.90   12.10
  -6   3  -1   15.10   21.30
   6   3   1    3.70   19.60
   7  -3   1    0.90   21.40
   7  -3   1   -2.20   12.70
   7   3   1  130.69   30.10
   8  -3   1   -1.10   12.30
   8  -3   1    2.30   18.00
   8   3   1   -4.50   24.90
   9  -3   1   19.50   19.90
   9  -3   1   10.10   13.30
   9  -4  -1   21.00   23.90
   8  -4  -1   74.89   25.30
   8  -4  -1   51.79   16.20
   8   4  -1  155.88   36.10
   7  -4  -1   17.80   16.70
   6  -4  -1   14.00   14.10
   6  -4  -1    8.50   11.60
   6  -4  -1  -17.30   12.10
   6  -4  -1   -5.30   13.00
   6   4  -1   10.40   25.90
  -6   4   1   28.10   23.90
   5  -4  -1   71.89   16.60
   5  -4  -1   74.49   14.50
   5  -4  -1   52.09   13.30
  -5  -4   1   78.79   18.60
   5   4  -1   88.59   12.10
  -5   4   1   68.99   20.60
   5   4  -1   64.49   14.90
   5   4  -1   62.59   10.10
   4  -4  -1  356.96   30.30
   4  -4  -1  356.56   27.30
   4  -4  -1  278.77   31.70
   4  -4  -1  329.87   36.60
  -4  -4   1  332.47   31.90
   4  -4  -1  298.77   26.40
   4   4  -1  290.97   30.80
  -4   4   1  388.66   28.10
   4   4  -1  324.37   31.30
  -4   4   1  349.07   27.50
  -4   4   1  302.87   33.00
   4   4  -1  326.17   25.70
   4   4  -1  364.56   26.60
   3  -4  -1  123.99   16.00
  -3  -4   1  116.79   16.20
   3  -4  -1  112.79   16.70
   3  -4  -1  107.29   15.10
  -3   4   1  126.59   14.40
  -3   4   1  120.49   16.60
   3   4  -1  110.09   15.10
   3   4  -1   89.69   15.00
  -3   4   1  117.59   13.40
   3   4  -1  149.09   16.90
   3   4  -1   93.99   10.90
   3   4  -1  108.29   11.70
   2  -4  -1  336.67   28.70
   2  -4  -1  347.67   30.40
   2  -4  -1  372.66   29.20
  -2  -4   1  361.66   29.80
   2   4  -1  338.97   30.40
  -2   4   1  372.26   28.00
  -2   4   1  375.26   28.30
  -2   4   1  338.67   29.50
   2   4  -1  336.67   27.10
   2   4  -1  352.46   29.20
   2   4  -1  351.46   29.30
   1  -4  -1   84.89   12.60
  -1  -4   1   98.99   13.90
  -1  -4   1   73.59   10.50
   1   4  -1   89.59   10.90
  -1   4   1   60.09    9.70
   1   4  -1   86.49   12.10
  -1   4   1   66.29    9.70
   0  -4  -1  464.65   33.70
   0  -4  -1  467.05   33.70
   0  -4   1  419.76   33.70
   0  -4  -1  421.76   33.60
   0  -4   1  469.85   34.70
   0  -4   1  466.85   34.00
   0  -4  -1  437.36   33.80
   0  -4   1  454.65   34.40
   0   4  -1  355.86   35.10
   0   4   1  470.35   33.60
   0   4  -1  448.96   33.90
   0   4   1  405.86   32.70
   0   4   1  428.86   33.60
   0   4  -1  435.86   34.00
   0   4   1  423.96   33.40
   0   4  -1  472.15   33.80
  -1  -4  -1  708.13   54.39
  -1  -4  -1  680.83   52.49
   1  -4   1  754.12   55.39
  -1  -4  -1  752.52   52.59
   1  -4   1  715.33   54.09
   1  -4   1  753.02   53.79
   1  -4   1  713.53   54.19
  -1   4  -1  747.93   53.99
   1   4   1  709.33   52.69
   1   4   1  692.03   52.89
  -1   4  -1  656.73   53.39
   1   4   1  697.03   53.89
  -1   4  -1  754.32   54.99
   1   4   1  700.93   52.89
   1   4   1  746.33   52.79
   2  -4   1 1687.73  110.09
   2  -4   1 1539.25  110.69
  -2  -4  -1 1419.46  109.39
   2  -4   1 1348.27  109.09
  -2  -4  -1 1509.75  110.29
   2  -4   1 1424.86  109.69
  -2   4  -1 1577.14  109.49
  -2   4  -1 1378.56  108.79
  -2   4  -1 1480.15  110.49
   2   4   1 1535.75  110.09
   2   4   1 1475.15  109.19
  -2   4  -1 1604.94  109.59
   3  -4   1   11.20    9.40
   3  -4   1   25.40   13.40
   3  -4   1   25.80    8.30
  -3  -4  -1   21.10   11.10
   3  -4   1   19.50    8.00
   3   4   1   52.89   10.40
  -3   4  -1   28.60    7.00
  -3   4  -1   21.10   12.20
   3   4   1   12.50   10.10
   4  -4   1    4.40    9.50
   4  -4   1  -14.50   12.10
   4  -4   1   -2.90    8.80
  -4  -4  -1   -7.40   13.60
   4  -4   1   17.70    8.00
   4   4   1   -2.20   12.00
  -4   4  -1    3.00    6.30
  -4   4  -1   -0.10    5.90
  -4   4  -1   10.60   14.40
   4   4   1   -3.00   10.90
   4   4   1   -4.30   11.10
   5  -4   1   60.79   14.20
  -5  -4  -1   96.39   23.30
   5  -4   1   64.79   13.80
   5  -4   1   80.79   13.90
   5  -4   1   61.89   16.20
   5   4   1   83.29   17.40
   5   4   1   89.59   20.50
  -5   4  -1   76.19   21.70
   6  -4   1   15.90   12.00
   6  -4   1   15.30   12.00
   6  -4   1   27.20   12.70
   6  -4   1   -9.90   17.20
   6   4   1    6.70   18.80
  -6   4  -1   12.50   21.70
   7  -4   1   72.89   17.40
   7  -4   1   99.19   19.70
   7  -4   1  119.49   19.80
   7  -4   1  100.69   23.70
   7   4   1  182.98   34.40
  -7   4  -1  186.68   37.60
   8  -4   1    7.50   19.40
   8  -4   1  -10.30   13.50
   9  -4   1  -10.30   13.30
   9  -4   1   46.50   24.10
   9  -5  -1   61.99   26.30
   8  -5  -1   56.49   16.10
   8  -5  -1   13.30   21.50
  -8   5   1  123.29   40.70
   7  -5  -1  178.98   25.20
   7  -5  -1  107.59   20.10
  -7   5   1  238.88   40.00
   6  -5  -1    9.20   13.90
   6  -5  -1   -2.50   12.10
   6   5  -1   15.20   25.30
  -6   5   1   20.90   22.70
   6   5  -1   25.90   18.80
   5  -5  -1   15.50   13.20
  -5  -5   1   26.10   15.80
   5   5  -1   59.99   23.10
   5   5  -1   44.60   13.60
  -5   5   1   44.90   20.30
   4  -5  -1    3.50    9.80
   4  -5  -1   -3.90    8.00
  -4  -5   1   -1.50   11.30
   4   5  -1    4.20   10.20
   4   5  -1  -11.50   10.60
  -4   5   1    6.20    6.80
  -4   5   1   10.40   13.20
   4   5  -1   10.00    6.30
   4   5  -1   19.50   16.00
  -3  -5   1   -7.50    9.00
   3  -5  -1    5.30    7.20
   3  -5  -1   -2.10    7.40
   3  -5  -1  -18.30   10.80
  -3   5   1   -0.60    6.10
   3   5  -1    3.40    8.40
   3   5  -1  -14.50    8.80
  -3   5   1  -10.30    5.90
   3   5  -1    4.90    5.10
   3   5  -1    2.60    4.60
   3   5  -1    4.80   11.60
  -3   5   1   -6.40   10.50
   2  -5  -1 1315.37   98.59
  -2  -5   1 1387.26   98.89
   2  -5  -1 1327.87   98.39
   2  -5  -1 1398.06   98.49
  -2   5   1 1380.96   97.99
   2   5  -1 1248.68   98.49
  -2   5   1 1307.87   98.49
   2   5  -1 1300.27   98.49
   2   5  -1 1333.97   96.89
  -1  -5   1  310.07   31.70
  -1  -5   1  335.47   28.60
   1  -5  -1  399.86   27.70
   1  -5  -1  389.66   30.00
  -1  -5   1  390.36   30.30
  -1  -5   1  340.37   28.30
  -1   5   1  384.86   29.70
  -1   5   1  372.36   29.70
   1   5  -1  322.57   28.80
  -1   5   1  385.36   27.50
   1   5  -1  326.27   30.00
  -1   5   1  349.67   30.00
   1   5  -1  345.27   31.50
   1   5  -1  428.46   28.80
   0  -5   1   30.80    8.30
   0  -5  -1   30.40    6.80
   0  -5   1   34.20    8.40
   0  -5  -1   28.80    7.20
   0   5  -1   33.50    7.90
   0   5   1   27.00    7.80
   1  -5   1  937.61   68.09
  -1  -5  -1  956.40   66.59
   1  -5   1  923.11   67.79
  -1  -5  -1  933.51   68.09
   1  -5   1  869.11   67.29
  -1  -5  -1  860.71   66.49
   1  -5   1  933.21   69.29
  -1   5  -1  943.01   67.59
   1   5   1  856.81   66.69
   1   5   1  883.81   66.49
  -1   5  -1  878.11   67.29
  -1   5  -1  923.11   68.29
   1   5   1  884.91   67.49
  -1   5  -1  940.11   67.69
   1   5   1  914.61   66.59
   2  -5   1   91.29   14.30
   2  -5   1  122.89   15.00
   2  -5   1  101.99   16.00
   2  -5   1   85.59   12.50
  -2  -5  -1  103.19   16.00
   2   5   1  116.69   13.00
   2   5   1   96.19   13.80
   2   5   1  119.89   10.80
  -2   5  -1   79.89   11.90
   2   5   1  116.59   13.70
   2   5   1  120.69   10.60
  -2   5  -1  115.19   15.40
  -2   5  -1  117.89   13.20
  -2   5  -1  131.09   14.80
   3  -5   1   19.60    8.40
  -3  -5  -1   24.90   11.70
   3  -5   1   22.50    8.60
   3  -5   1   28.80   15.70
  -3   5  -1   34.20    8.80
  -3   5  -1   20.90   12.40
   3   5   1   35.50   10.60
   3   5   1   25.30   10.00
  -3   5  -1   28.80    7.60
   4  -5   1    8.50    8.10
   4  -5   1    9.80   11.80
   4  -5   1   -6.90   10.40
   4  -5   1    6.20   14.70
   4   5   1   15.00   10.70
  -4   5  -1  -11.90   18.30
  -4   5  -1    8.40    7.10
   4   5   1    6.80   12.10
   4   5   1   38.90   14.00
   5  -5   1    6.00   11.80
   5  -5   1   14.30   11.50
   5  -5   1    0.60   13.80
   5  -5   1   16.20   10.20
   5   5   1    1.60   18.30
  -5   5  -1   31.70   19.20
   6  -5   1   -0.90   11.70
   6  -5   1   15.00   12.70
   6  -5   1  -12.90   10.70
   6  -5   1   38.80   18.80
  -6   5  -1   12.60   22.80
   6   5   1   63.69   23.50
   7  -5   1  127.29   20.70
   7  -5   1  151.48   23.40
   7  -5   1  127.89   21.90
   7  -5   1   97.19   19.00
   7   5   1  171.88   34.10
  -7   5  -1  201.78   40.00
   8  -5   1   33.80   14.30
   8  -5   1   12.20   20.00
   8   5   1    1.50   29.30
   9  -5   1    0.10   23.20
   9  -6  -1   10.90   21.10
   8  -6  -1   31.90   22.40
   8  -6  -1   19.00   14.90
   8   6  -1   16.50   31.80
   7  -6  -1  119.79   23.50
  -7   6   1  200.78   39.60
   7   6  -1  141.19   30.60
   6  -6  -1    0.70   12.80
   6  -6  -1   17.30   14.40
  -6   6   1   43.30   23.30
   6   6  -1   26.00   26.40
   5  -6  -1  -20.40   10.40
  -5  -6   1  -12.20   14.70
   5  -6  -1    8.70   13.00
   5   6  -1   17.40   21.90
  -5   6   1   39.40   19.40
  -5   6   1    9.60    8.60
   4  -6  -1    4.60    9.70
  -4  -6   1   21.50   12.80
   4  -6  -1    5.40   11.30
   4   6  -1   25.40    6.40
   4   6  -1   25.50   12.60
   4   6  -1    7.10   15.80
  -4   6   1   12.10    7.70
   4   6  -1   16.80   11.80
   3  -6  -1   40.70    9.20
   3  -6  -1   10.30   13.10
   3  -6  -1   27.10    8.90
  -3  -6   1   24.20   11.40
  -3   6   1   19.20    7.70
  -3   6   1   23.00   12.40
  -3   6   1   27.10    9.20
   3   6  -1   40.50   10.80
   3   6  -1   22.80    6.40
   3   6  -1   27.50   13.40
   3   6  -1   32.90    6.10
   3   6  -1   41.00   10.90
  -2  -6   1 1153.38   85.59
   2  -6  -1 1037.10   84.79
   2  -6  -1 1228.58   85.29
  -2  -6   1 1221.68   82.69
  -2  -6   1 1201.68   84.99
   2  -6  -1 1118.19   85.19
  -2  -6   1 1089.79   82.59
  -2   6   1 1182.68   85.59
  -2   6   1 1194.58   84.59
  -2   6   1 1155.48   84.99
   2   6  -1 1141.69   85.19
   2   6  -1 1048.70   83.39
   2   6  -1 1073.19   85.09
  -1  -6   1  127.39   12.70
   1  -6  -1  121.29   12.40
   1  -6  -1  119.29   15.00
   1  -6  -1  118.69   15.30
  -1  -6   1  121.49   16.00
   1  -6  -1  109.09   14.70
  -1  -6   1  139.79   15.90
  -1  -6   1  139.69   14.60
  -1   6   1  103.69   15.60
   1   6  -1  124.89   14.60
   1   6  -1  134.09   15.50
  -1   6   1  134.39   12.20
  -1   6   1  143.49   15.40
   1   6  -1  151.18   13.80
   1   6  -1  108.49   16.20
   0  -6   1  189.08   19.50
   0  -6  -1  183.28   18.00
   0  -6  -1  175.88   17.90
   0  -6   1  145.59   23.60
   0  -6   1  179.38   19.70
   0  -6  -1  199.28   19.40
   0  -6  -1  209.58   22.70
   0  -6   1  208.18   18.30
   0   6  -1  219.88   18.60
   0   6  -1  160.28   23.90
   0   6   1  172.68   18.90
   0   6  -1  195.58   19.90
   0   6   1  190.08   17.60
   0   6   1  206.18   19.00
  -1  -6  -1  152.08   16.80
   1  -6   1  145.79   16.80
   1  -6   1  136.29   20.60
  -1  -6  -1  154.18   15.00
   1  -6   1  137.69   16.60
  -1  -6  -1  155.78   14.30
  -1  -6  -1  153.18   14.40
   1  -6   1  116.69   17.30
  -1   6  -1  148.89   19.40
   1   6   1  132.49   14.30
  -1   6  -1  131.69   16.60
  -1   6  -1  140.09   16.00
   1   6   1  134.99   13.70
  -1   6  -1  151.38   16.20
   1   6   1  147.29   16.40
   1   6   1  138.69   16.00
  -2  -6  -1  929.21   68.29
   2  -6   1  905.71   67.69
   2  -6   1  819.32   67.39
   2  -6   1  883.21   68.99
   2  -6   1  887.71   66.39
   2   6   1  987.30   65.59
   2   6   1  844.62   67.39
  -2   6  -1  829.72   66.19
   2   6   1  831.22   66.49
   2   6   1  943.41   65.39
   2   6   1  835.42   66.19
  -2   6  -1 1008.20   67.59
  -2   6  -1  897.51   68.19
   3  -6   1   38.60    9.30
   3  -6   1   23.20   17.10
  -3  -6  -1   33.40   12.30
   3  -6   1   16.50    8.80
   3   6   1   25.20   10.00
   3   6   1   27.40   11.70
   3   6   1   21.10    9.90
  -3   6  -1   15.20    8.70
  -3   6  -1   34.20   10.80
  -3   6  -1   24.90   13.20
  -3   6  -1   30.60    7.60
   4  -6   1 1210.88   89.49
   4  -6   1 1098.39   90.99
   4  -6   1 1242.88   89.69
   4  -6   1 1415.56   91.99
  -4   6  -1 1225.58   89.99
   4   6   1 1043.90   91.69
   4   6   1 1253.67   92.99
  -4   6  -1 1149.69   97.19
   5  -6   1  162.18   23.20
   5  -6   1  143.99   20.00
   5  -6   1  150.78   22.60
   5  -6   1  125.09   17.90
   5   6   1  194.78   25.50
  -5   6  -1  180.38   26.70
   6  -6   1  110.19   19.50
   6  -6   1  117.79   17.60
   6  -6   1   57.99   16.00
   6  -6   1   64.09   16.90
   6   6   1  170.38   29.80
  -6   6  -1   85.49   27.50
   7   6   1   94.79   29.60
  -7   6  -1  133.99   36.20
   8  -6   1    0.00   14.40
   8  -6   1   15.10   19.50
   8   6   1  -31.80   25.30
   9  -7  -1   45.60   26.90
   8  -7  -1   44.50   22.00
  -8   7   1   10.80   34.70
   7  -7  -1   20.80   14.80
   7  -7  -1   37.50   18.90
  -7   7   1   69.69   30.90
   7   7  -1   43.10   27.00
   6  -7  -1   36.90   14.50
   6  -7  -1   49.30   17.10
  -6   7   1   95.79   26.30
   5  -7  -1   87.29   16.90
   5  -7  -1   81.69   16.40
  -5  -7   1  156.78   25.50
  -5   7   1  108.19   23.90
   5   7  -1  147.19   26.50
  -5   7   1  100.19   15.20
   4  -7  -1  160.68   29.00
   4  -7  -1  127.09   20.50
  -4  -7   1  165.48   24.60
   4   7  -1  152.38   15.10
   4   7  -1  196.98   24.50
   4   7  -1  169.58   16.00
   4   7  -1  159.08   22.10
   4   7  -1  142.39   20.80
   3  -7  -1  276.57   26.90
  -3  -7   1  330.17   28.70
   3  -7  -1  226.18   25.80
  -3   7   1  219.88   27.90
  -3   7   1  326.27   25.50
   3   7  -1  250.97   29.80
   3   7  -1  320.57   23.90
   3   7  -1  237.88   26.60
   3   7  -1  265.37   26.20
   3   7  -1  306.47   23.00
   2  -7  -1  316.77   29.90
  -2  -7   1  367.76   30.00
   2  -7  -1  339.17   31.50
  -2  -7   1  342.57   26.30
  -2  -7   1  373.06   31.00
  -2  -7   1  318.47   26.50
   2  -7  -1  314.67   29.50
  -2   7   1  352.86   28.80
   2   7  -1  346.17   31.40
   2   7  -1  343.87   27.40
   2   7  -1  333.57   27.70
  -2   7   1  351.66   29.20
   2   7  -1  356.36   29.70
  -2   7   1  336.97   29.70
  -1  -7   1  865.71   72.09
   1  -7  -1  995.60   73.29
   1  -7  -1 1025.30   73.49
  -1  -7   1  941.61   72.39
   1  -7  -1  947.41   71.69
   1  -7  -1  891.31   73.49
  -1  -7   1 1008.00   73.59
  -1  -7   1  965.50   73.39
   1   7  -1 1073.89   72.39
   1   7  -1  947.21   73.39
  -1   7   1  956.60   72.49
   1   7  -1 1024.70   72.59
   1   7  -1  935.21   72.99
  -1   7   1  999.40   71.59
  -1   7   1  977.40   72.89
  -1   7   1 1079.99   73.39
   0  -7   1   16.70    8.70
   0  -7  -1   14.30    6.90
   0  -7  -1   19.60    8.00
   0  -7   1   11.90    6.70
   0  -7  -1   32.40   13.40
   0  -7   1   27.70   12.90
   0  -7   1   10.60    7.10
   0  -7  -1   13.80    7.50
   0   7  -1    7.80    8.40
   0   7  -1   30.80    7.70
   0   7  -1   21.50    8.00
   0   7   1   18.90    6.60
   0   7  -1   33.20   14.90
   0   7   1   -5.10    9.30
   0   7   1    5.30    7.40
   0   7   1   21.50    7.80
  -1  -7  -1   23.80    9.70
  -1  -7  -1   25.40    8.90
   1  -7   1   16.40    8.70
  -1  -7  -1   10.20    6.00
   1  -7   1    9.10   16.30
  -1  -7  -1   15.60    6.70
   1  -7   1   17.90    8.40
   1  -7   1   10.10    7.70
   1   7   1   35.50    6.90
  -1   7  -1   33.60    8.10
  -1   7  -1   19.60   12.20
   1   7   1   17.20    7.30
   1   7   1   25.20    6.50
   1   7   1   33.20    9.10
  -1   7  -1   22.50    8.10
  -2  -7  -1  533.65   41.60
   2  -7   1  511.25   42.90
   2  -7   1  436.36   40.70
   2  -7   1  524.15   40.00
   2  -7   1  431.26   39.80
  -2   7  -1  475.15   38.40
  -2   7  -1  537.15   40.60
   2   7   1  510.15   37.50
   2   7   1  478.85   38.10
   2   7   1  503.45   37.20
  -2   7  -1  453.25   40.90
   2   7   1  494.25   39.80
   2   7   1  457.75   39.20
  -2   7  -1  525.85   39.70
   3  -7   1 1133.19   91.59
  -3  -7  -1 1161.88   90.79
   3  -7   1 1297.17   89.99
   3  -7   1 1048.70   89.39
  -3   7  -1 1139.89   87.59
  -3   7  -1 1100.79   90.49
  -3   7  -1 1283.77   89.29
   3   7   1 1170.08   89.19
   3   7   1 1358.96   86.79
   3   7   1 1180.48   88.69
   3   7   1 1341.07   86.79
   3   7   1 1000.00   91.99
  -3   7  -1 1212.18   88.99
   4  -7   1  211.58   26.30
   4  -7   1  240.08   27.40
   4  -7   1  299.07   27.90
   4   7   1  319.07   33.20
  -4   7  -1  220.48   30.60
  -4   7  -1  267.97   24.50
   4   7   1  197.68   27.70
   4   7   1  210.98   27.00
   5  -7   1   30.50   13.50
   5  -7   1   31.80   14.50
   5  -7   1   49.99   11.90
   5  -7   1   23.70   14.10
   5   7   1   47.60   18.90
  -5   7  -1   33.70   10.50
   5   7   1   43.30   23.40
  -5   7  -1   67.49   21.60
   6  -7   1  184.18   28.90
   6  -7   1  251.97   29.40
   6   7   1  253.27   36.80
  -6   7  -1  283.87   39.70
   7  -7   1   74.09   18.60
   7  -7   1   92.99   21.20
   7   7   1  193.48   33.40
  -7   7  -1  175.78   36.70
   8  -7   1   29.30   21.20
   8  -7   1   21.00   15.60
   8  -8  -1  -16.10   20.50
   8  -8  -1    0.90   14.40
  -8   8   1  -16.80   32.80
   7  -8  -1    0.40   14.70
   7  -8  -1   -7.00   18.40
   7   8  -1  107.59   25.60
  -7   8   1   85.19   32.00
   6  -8  -1   31.50   14.40
   6  -8  -1   19.80   16.30
  -6   8   1   64.69   25.00
   6   8  -1  182.18   33.90
   5  -8  -1    5.00   11.50
  -5  -8   1    3.60   16.50
   5  -8  -1    6.20   13.20
  -5   8   1   23.20   17.90
  -5   8   1    9.70   10.10
   5   8  -1  -22.30   20.40
   4  -8  -1  494.95   40.10
  -4  -8   1  525.45   41.20
   4  -8  -1  392.56   37.90
   4   8  -1  468.85   35.40
   4   8  -1  365.56   37.50
   4   8  -1  366.76   43.10
   4   8  -1  427.76   33.00
   4   8  -1  380.46   38.00
  -4   8   1  349.47   39.50
  -4   8   1  444.76   36.40
  -3  -8   1    3.00   10.90
   3  -8  -1    0.90    8.60
   3  -8  -1   21.50   14.50
   3  -8  -1   -2.30    8.70
   3   8  -1    4.10    6.80
   3   8  -1   16.80   11.00
   3   8  -1   -6.20    5.80
  -3   8   1   13.70    7.60
  -3   8   1  -11.50    8.20
  -3   8   1    8.70   12.50
   3   8  -1   36.40   15.30
   2  -8  -1   63.39   12.50
  -2  -8   1  115.39   16.00
   2  -8  -1   73.69   15.40
  -2  -8   1   83.59   13.90
   2  -8  -1   82.59   13.20
  -2  -8   1   72.49   11.40
   2  -8  -1  100.09   10.30
   2   8  -1  108.09   15.40
  -2   8   1  101.89   10.80
  -2   8   1  113.69   15.30
   2   8  -1  109.69   12.80
   2   8  -1  108.79   16.80
   2   8  -1   85.89   13.40
  -2   8   1   90.09   14.80
  -2   8   1  106.19   14.30
   1  -8  -1   31.70   10.00
   1  -8  -1   16.00   12.50
  -1  -8   1   53.69    8.20
  -1  -8   1   35.50    8.10
  -1  -8   1   46.00   11.00
  -1  -8   1   58.09   13.30
   1   8  -1   40.20    8.70
  -1   8   1   60.29   11.50
  -1   8   1   37.00   14.90
  -1   8   1   50.89    9.70
  -1   8   1   52.59    8.50
   1   8  -1   23.10   11.30
   1   8  -1   67.29    9.00
   1   8  -1   60.99   10.70
   0  -8  -1  641.84   48.40
   0  -8   1  534.15   48.00
   0  -8   1  697.13   48.90
   0  -8  -1  632.84   50.09
   0  -8  -1  538.35   48.30
   0  -8   1  651.53   48.80
   0  -8   1  632.24   50.79
   0  -8  -1  648.44   48.50
   0   8  -1  591.34   48.30
   0   8  -1  695.03   48.40
   0   8  -1  595.04   51.49
   0   8   1  631.94   48.00
   0   8   1  659.93   48.50
   0   8  -1  638.34   48.60
   0   8   1  619.84   47.90
   1  -8   1 1202.88   88.49
   1  -8   1 1077.89   86.19
  -1  -8  -1 1112.89   84.89
  -1  -8  -1 1075.69   85.19
   1  -8   1 1115.49   86.49
   1  -8   1 1187.08   85.49
  -1  -8  -1 1169.48   85.19
  -1  -8  -1 1146.89   86.59
  -1   8  -1 1128.49   85.39
  -1   8  -1 1182.48   86.29
  -1   8  -1 1174.78   86.79
   1   8   1 1100.39   85.89
  -1   8  -1 1256.57   86.49
   1   8   1 1257.37   85.39
   1   8   1 1174.28   85.29
  -2  -8  -1  161.68   14.80
   2  -8   1  172.98   19.80
  -2  -8  -1  170.68   14.80
   2  -8   1  175.78   20.50
   2  -8   1  155.58   19.10
   2  -8   1  183.38   27.20
  -2  -8  -1  188.18   22.20
   2   8   1  172.08   19.20
   2   8   1  181.48   17.00
   2   8   1  155.18   20.30
  -2   8  -1  178.58   19.00
  -2   8  -1  158.98   19.80
   2   8   1  174.68   17.60
   2   8   1  204.28   16.50
  -2   8  -1  167.68   22.50
  -2   8  -1  158.18   19.00
   3  -8   1   17.70   10.50
   3  -8   1   20.40    9.90
   3  -8   1   31.70   17.60
  -3  -8  -1   24.10   13.00
  -3   8  -1   24.10    8.80
  -3   8  -1   28.30   10.20
   3   8   1   26.60    5.90
  -3   8  -1   28.70   13.80
  -3   8  -1   27.80    9.30
   3   8   1   24.20    6.10
   3   8   1   28.00   10.30
   3   8   1   32.90   12.90
   3   8   1   15.30   10.00
   4  -8   1  198.88   26.70
  -4  -8  -1  229.38   32.00
   4  -8   1  202.68   26.80
  -4   8  -1  228.18   26.80
  -4   8  -1  214.18   28.10
   4   8   1  253.27   31.50
   4   8   1  264.07   27.50
   5  -8   1   31.40   15.10
   5  -8   1   12.30   13.40
   5  -8   1   55.29   11.70
  -5   8  -1   33.70   10.80
  -5   8  -1   30.10   19.10
   5   8   1   56.79   19.70
   5   8   1   78.79   22.40
   6  -8   1   23.80   14.50
   6  -8   1   23.40   13.60
   6   8   1   23.80   20.20
  -6   8  -1   47.70   24.30
   7  -8   1   64.59   20.20
   7  -8   1   73.49   19.10
  -7   8  -1  175.38   38.00
   7   8   1  173.38   30.90
   8  -8   1   16.00   20.60
   8   8   1   60.99   31.40
   8  -9  -1    9.50   21.90
   8   9  -1   10.80   26.30
  -8   9   1   58.79   38.00
   7  -9  -1  158.58   27.10
   7   9  -1  164.58   32.20
  -7   9   1  195.08   38.30
  -6  -9   1  242.28   35.20
   6  -9  -1  229.48   32.90
   6   9  -1  254.47   41.20
  -6   9   1  239.88   33.50
  -6   9   1  261.67   37.90
   5  -9  -1   -5.10   13.30
   5  -9  -1    2.70   12.30
  -5  -9   1   11.20   17.90
   5   9  -1   11.30    7.70
   5   9  -1   18.10   23.30
  -5   9   1    6.20   10.00
  -5   9   1   -3.80   17.20
  -4  -9   1    6.20   15.80
   4  -9  -1   -1.80   10.50
   4  -9  -1    1.00   13.20
   4   9  -1   14.90   12.20
  -4   9   1   -3.40   15.60
   4   9  -1    5.10   21.00
  -4   9   1    6.50    9.00
   4   9  -1    4.30    7.20
   4   9  -1   -0.90    7.90
   3  -9  -1  143.89   22.10
   3  -9  -1  163.58   20.90
   3  -9  -1  134.59   20.10
  -3  -9   1  150.48   22.60
   3   9  -1  156.78   20.40
   3   9  -1  156.78   22.20
   3   9  -1  160.48   15.70
  -3   9   1  158.88   19.60
  -3   9   1  149.49   21.50
   3   9  -1  113.49   18.90
   3   9  -1  116.09   16.20
  -2  -9   1  108.99   14.80
   2  -9  -1  136.89   18.80
  -2  -9   1  145.59   15.50
  -2  -9   1  156.28   19.80
   2  -9  -1   99.09   15.70
   2  -9  -1  174.08   23.00
  -2  -9   1  157.48   20.60
   2  -9  -1  150.38   13.70
  -2   9   1  146.69   14.10
   2   9  -1  141.69   15.30
  -2   9   1  149.88   17.40
   2   9  -1  128.09   16.20
   2   9  -1  108.09   18.70
   2   9  -1  105.39   17.20
  -2   9   1  176.58   18.20
  -2   9   1  143.59   18.70
  -1  -9   1   68.39   12.70
   1  -9  -1   55.19    9.40
   1  -9  -1   43.30   11.10
  -1  -9   1   44.70   14.50
   1  -9  -1   37.50   14.60
  -1  -9   1   32.60    9.10
   1  -9  -1   47.80   10.70
  -1  -9   1   41.60    8.30
  -1   9   1   81.29   12.70
  -1   9   1   65.99    9.40
  -1   9   1   52.39   10.50
   1   9  -1   67.39   11.40
   1   9  -1   60.09   10.00
   1   9  -1   63.19    9.70
   1   9  -1   26.80   13.30
  -1   9   1   69.09   10.50
   0  -9   1   43.90   10.70
   0  -9   1   62.49   10.80
   0  -9  -1   59.09    9.90
   0  -9  -1   29.20   14.10
   0  -9   1   42.40   10.20
   0  -9   1   41.40   14.60
   0  -9  -1   58.49   11.00
   0  -9  -1   35.50    9.80
   0   9  -1   79.99   17.20
   0   9  -1   80.59   10.90
   0   9  -1   73.49   10.70
   0   9   1   80.29   11.40
   0   9  -1   94.29   12.30
   0   9   1   89.19   10.40
   1  -9   1 1298.97   99.79
   1  -9   1 1461.25   98.59
   1  -9   1 1407.16  101.99
  -1  -9  -1 1210.18   97.99
  -1  -9  -1 1381.76   98.19
  -1  -9  -1 1330.97   99.49
   1  -9   1 1242.48   99.09
  -1   9  -1 1299.37   98.09
   1   9   1 1323.57   98.89
   1   9   1 1405.26   98.09
  -1   9  -1 1293.57  100.59
   1   9   1 1224.58   97.79
   1   9   1 1367.06   98.29
  -1   9  -1 1300.97   99.29
  -1   9  -1 1446.76   99.29
   2  -9   1   18.10    8.20
  -2  -9  -1   10.70    5.60
   2  -9   1   -9.20   16.80
  -2  -9  -1   11.70   11.40
   2  -9   1   20.20    8.40
   2  -9   1   10.10    9.50
  -2  -9  -1    5.50    5.70
  -2   9  -1    7.20   10.00
   2   9   1   17.40    9.70
   2   9   1   12.20    7.00
   2   9   1   15.00   12.10
  -2   9  -1    8.30   13.10
  -2   9  -1   17.40    8.80
  -2   9  -1   11.90    8.30
  -3  -9  -1   -3.30   12.30
   3  -9   1    6.50   18.20
   3  -9   1   21.70   11.20
   3  -9   1    7.70   10.60
   3   9   1    6.50    9.90
  -3   9  -1   -0.40   14.00
   3   9   1   14.70    5.90
   3   9   1   14.40   13.60
   3   9   1    8.10    6.30
  -3   9  -1   19.80    9.10
  -3   9  -1   10.30    9.20
  -3   9  -1   11.80    7.20
   3   9   1    4.30    9.70
  -4  -9  -1  515.95   46.40
   4  -9   1  485.75   43.70
   4   9   1  528.25   37.20
   4   9   1  471.85   46.90
   4   9   1  446.86   44.20
   4   9   1  517.35   37.60
  -4   9  -1  488.05   42.30
  -4   9  -1  371.76   45.50
   5  -9   1  205.28   27.50
   5  -9   1  151.48   21.60
  -5   9  -1  215.48   30.70
  -5   9  -1  150.38   22.60
   5   9   1  211.88   31.30
   6  -9   1    5.10   15.00
  -6   9  -1   12.40   22.50
   6   9   1   49.80   21.30
   6   9   1  110.39   28.80
   7  -9   1   28.40   15.60
   7  -9   1  -10.30   17.40
  -7   9  -1   81.69   32.10
   7   9   1   38.10   24.60
   8  -9   1  -20.60   19.10
  -8   9  -1   57.49   38.30
   8   9   1    0.70   30.50
   8 -10  -1    5.10   22.70
  -8  10   1   21.20   32.40
   8  10  -1    9.50   26.00
   7 -10  -1   15.60   16.40
   7 -10  -1   22.90   19.90
   7  10  -1   15.30   22.60
  -7  10   1   44.00   28.40
  -6 -10   1   11.40   20.40
   6 -10  -1   20.00   16.70
   6 -10  -1   -5.70   12.70
  -6  10   1   21.80   21.90
  -6  10   1   16.80   13.00
   5 -10  -1   -0.60   14.30
   5 -10  -1    2.80   11.40
  -5 -10   1   13.90   18.00
  -5  10   1  -19.70   17.20
   5  10  -1    5.10    8.00
   5  10  -1   -3.10    6.60
  -5  10   1    0.20   10.10
   5  10  -1   15.10   24.30
   4 -10  -1   20.70   14.60
  -4 -10   1   10.20   15.30
   4 -10  -1   17.40   12.50
   4  10  -1  -10.80   13.20
   4  10  -1    9.50    7.80
   4  10  -1   12.50   22.30
  -4  10   1   32.50   17.20
   4  10  -1   20.40    8.70
  -4  10   1    9.60    9.90
   3 -10  -1  173.38   25.90
   3 -10  -1  185.78   24.40
   3 -10  -1  153.88   21.90
  -3 -10   1  207.78   25.60
  -3  10   1  175.88   20.90
   3  10  -1  184.78   18.30
   3  10  -1  154.78   21.10
  -3  10   1  220.08   22.00
   3  10  -1  196.88   28.60
   3  10  -1  179.28   19.30
  -3  10   1  158.78   23.80
  -2 -10   1   66.59   11.50
  -2 -10   1   90.29   16.70
   2 -10  -1   92.79   18.30
   2 -10  -1   87.19   12.50
   2 -10  -1   66.29   13.30
  -2 -10   1   93.49   14.50
  -2 -10   1  133.79   16.70
   2 -10  -1   66.59   18.20
  -2  10   1   96.79   12.70
   2  10  -1  127.19   14.20
   2  10  -1  128.19   16.30
   2  10  -1  114.89   15.20
  -2  10   1  115.39   16.80
   2  10  -1   99.99   18.20
  -2  10   1  115.29   16.10
  -2  10   1  119.89   16.60
  -1 -10   1  196.28   24.50
   1 -10  -1  149.39   18.20
  -1 -10   1  178.58   21.80
   1 -10  -1  166.08   20.50
  -1 -10   1  159.28   19.50
   1 -10  -1  235.78   29.30
   1 -10  -1  122.89   20.90
  -1  10   1  180.88   20.30
   1  10  -1  189.18   24.10
  -1  10   1  165.48   18.40
   1  10  -1  171.08   19.40
  -1  10   1  190.28   20.70
   1  10  -1  169.28   19.30
   1  10  -1  169.18   18.20
  -1  10   1  178.58   17.70
   0 -10  -1  352.56   34.70
   0 -10   1  442.16   35.10
   0 -10  -1  469.95   37.10
   0 -10   1  416.96   35.20
   0 -10   1  417.76   38.50
   0 -10  -1  412.66   34.60
   0 -10  -1  434.16   34.90
   0 -10   1  324.47   34.70
   0  10   1  451.85   35.00
   0  10   1  454.75   34.70
   0  10  -1  391.26   38.50
   0  10   1  413.26   34.10
   0  10   1  377.56   33.30
   0  10  -1  442.06   34.50
   0  10  -1  390.26   34.40
   0  10  -1  423.36   34.70
  -1 -10  -1  183.98   22.60
   1 -10   1  203.48   24.30
   1 -10   1  340.57   37.50
  -1 -10  -1  235.48   24.50
  -1 -10  -1  206.88   24.00
   1 -10   1  248.38   23.10
   1 -10   1  228.38   24.50
  -1 -10  -1  248.98   23.10
   1  10   1  231.28   25.30
  -1  10  -1  262.77   26.40
  -1  10  -1  231.08   23.50
   1  10   1  237.58   22.80
   1  10   1  251.87   21.70
   1  10   1  238.68   22.60
  -1  10  -1  251.77   23.60
  -1  10  -1  243.78   23.20
  -2 -10  -1   33.80   12.60
  -2 -10  -1   24.30    7.10
   2 -10   1   17.00    8.50
   2 -10   1   32.60   11.10
   2 -10   1   15.60   10.50
   2 -10   1   30.90   20.30
  -2 -10  -1   20.90    6.70
   2  10   1   12.30   13.30
  -2  10  -1   24.40   11.20
   2  10   1   32.50    7.40
  -2  10  -1   30.30    9.20
   2  10   1   40.30    8.40
  -2  10  -1   34.40   10.20
  -2  10  -1   35.60   14.40
  -3 -10  -1   12.40   13.90
   3 -10   1    2.90   10.80
   3 -10   1   17.60   12.20
   3 -10   1   10.80    9.00
   3  10   1   15.10   10.50
  -3  10  -1   19.40    9.60
   3  10   1   16.90    7.10
  -3  10  -1    6.40   15.50
   3  10   1    0.80   16.40
   3  10   1    6.30    7.30
   3  10   1   29.30   10.60
  -4 -10  -1  533.45   48.50
   4 -10   1  542.65   45.90
   4 -10   1  518.55   41.10
   4 -10   1  392.86   44.40
   4  10   1  433.16   43.40
   4  10   1  502.55   50.09
   4  10   1  567.64   39.60
  -4  10  -1  531.95   43.60
   4  10   1  524.75   39.20
  -4  10  -1  479.95   46.90
   5 -10   1   68.99   18.50
   5 -10   1   69.69   16.80
  -5  10  -1   62.39   14.30
   5  10   1   98.99   26.70
  -5  10  -1  103.49   23.90
   6 -10   1  152.68   24.20
   6 -10   1  144.39   26.40
   6  10   1  220.58   32.70
  -6  10  -1  207.88   36.30
   7 -10   1   -3.80   18.00
   7 -10   1  -19.40   13.80
  -7  10  -1    9.20   28.80
   7  10   1   35.70   26.40
   8 -10   1   32.80   23.40
   8  10   1   42.30   34.60
  -8  10  -1   54.79   36.30
   8 -11  -1  -43.70   20.40
   8  11  -1   41.30   28.10
  -8  11   1   15.50   32.30
   7 -11  -1   -6.20   20.00
   7 -11  -1  -23.10   15.70
  -7  11   1  -12.20   26.50
   7  11  -1   28.30   24.90
   6 -11  -1   38.40   17.80
   6 -11  -1   45.30   15.90
  -6 -11   1   59.99   23.70
  -6  11   1   43.20   25.00
   5 -11  -1   31.20   14.70
   5 -11  -1   44.40   17.70
  -5 -11   1   53.29   21.80
   5  11  -1   74.89   28.80
  -5  11   1   46.10   21.70
  -5  11   1   41.20   13.20
   5  11  -1   60.69   10.50
   5  11  -1   33.00    8.70
  -4 -11   1   16.30   16.10
   4 -11  -1   27.60   15.70
   4 -11  -1   10.00   12.70
   4  11  -1   37.40   25.10
   4  11  -1   40.70   16.70
   4  11  -1   32.80    8.90
   4  11  -1   15.50    9.70
  -4  11   1   18.70   11.40
  -4  11   1   13.20   17.90
  -3 -11   1  -22.20   12.30
   3 -11  -1   -5.20   12.30
   3 -11  -1  -10.50   19.20
   3 -11  -1    4.00   10.50
   3  11  -1    8.80    8.80
   3  11  -1    5.10    7.60
  -3  11   1   11.60   10.00
   3  11  -1  -19.50   18.80
  -3  11   1   14.50   13.40
  -3  11   1    3.70    9.30
   2 -11  -1  361.66   37.40
  -2 -11   1  457.45   38.60
  -2 -11   1  462.45   35.20
   2 -11  -1  445.66   42.30
  -2 -11   1  420.56   39.00
  -2 -11   1  501.85   38.20
   2 -11  -1  386.66   38.40
  -2  11   1  397.56   37.60
   2  11  -1  425.46   40.80
   2  11  -1  411.26   36.80
  -2  11   1  444.66   36.60
  -2  11   1  456.75   41.50
   2  11  -1  461.15   35.40
   2  11  -1  412.96   35.60
   1 -11  -1  183.28   25.40
  -1 -11   1  245.88   28.00
   1 -11  -1  247.78   25.00
  -1 -11   1  252.07   24.70
  -1 -11   1  249.97   26.80
   1 -11  -1  247.58   32.90
  -1  11   1  253.37   24.90
  -1  11   1  233.08   23.10
   1  11  -1  274.87   23.50
   1  11  -1  268.07   23.90
   1  11  -1  198.38   28.80
  -1  11   1  255.57   22.60
   1  11  -1  248.88   24.00
  -1  11   1  248.68   24.90
   0 -11   1  204.68   21.30
   0 -11  -1  195.68   21.10
   0 -11  -1  236.38   26.20
   0 -11   1  182.38   21.90
   0 -11   1  175.68   23.90
   0 -11  -1  140.49   21.00
   0 -11  -1  186.88   21.20
   0 -11   1  134.69   20.90
   0  11  -1  210.88   20.20
   0  11   1  196.88   20.30
   0  11  -1  161.08   20.30
   0  11  -1  175.28   20.40
   0  11   1  175.68   18.80
   0  11  -1  179.68   26.80
   0  11   1  193.58   20.00
   0  11   1  197.08   22.20
  -1 -11  -1   68.39   11.70
  -1 -11  -1  101.59   15.30
  -1 -11  -1   54.89   13.10
   1 -11   1   65.69   12.80
   1 -11   1   52.99   13.20
   1 -11   1   73.69   23.80
   1 -11   1   74.59   12.90
  -1 -11  -1   48.80   10.90
   1  11   1   66.09   16.00
   1  11   1   79.59   11.00
   1  11   1   84.59   12.70
  -1  11  -1   78.59   12.60
   1  11   1   81.99   11.60
  -1  11  -1   72.99   15.50
  -1  11  -1   96.59   13.50
  -1  11  -1   99.19   13.00
   2 -11   1   11.40   12.10
   2 -11   1   22.10   11.60
   2 -11   1   24.70   10.30
   2 -11   1   35.60   23.40
  -2 -11  -1   17.50    7.40
  -2 -11  -1   23.90   12.80
  -2 -11  -1   18.40    8.40
   2  11   1   34.60    8.20
  -2  11  -1   19.90   11.90
   2  11   1   11.00    9.50
   2  11   1    1.60   14.60
   2  11   1   27.50    8.30
  -2  11  -1   33.80   15.20
  -2  11  -1   49.80   10.40
  -2  11  -1    8.80    9.50
   3 -11   1  334.07   27.40
   3 -11   1  295.27   32.40
   3 -11   1  242.48   31.10
   3  11   1  362.86   30.80
   3  11   1  336.47   26.70
  -3  11  -1  322.77   34.20
   3  11   1  323.57   28.90
  -3  11  -1  287.87   29.70
   3  11   1  259.87   35.00
   4 -11   1  -15.20   12.10
   4 -11   1   -1.10    9.50
  -4 -11  -1   -6.30   16.40
   4 -11   1  -15.60   12.90
   4  11   1   12.60    8.40
   4  11   1    9.80   21.40
   4  11   1    4.00   12.50
   4  11   1    6.60    7.40
  -4  11  -1   16.10   11.20
  -4  11  -1   13.60   16.80
   5 -11   1  104.19   21.40
   5 -11   1   88.59   18.40
   5  11   1  186.48   31.40
  -5  11  -1  100.69   16.70
  -5  11  -1  132.59   26.10
   6 -11   1   70.49   20.10
   6 -11   1   26.90   16.20
   6  11   1   78.59   23.70
   7 -11   1   -2.80   18.90
   7 -11   1  -26.70   14.00
  -7  11  -1  -16.90   27.10
   8  11   1  -16.00   27.00
   8 -12  -1  -16.60   27.60
   8  12  -1  -19.80   25.30
   7 -12  -1   -3.70   16.70
   7 -12  -1   35.00   21.90
  -7  12   1   -3.40   25.50
  -6 -12   1   45.30   23.30
   6 -12  -1   23.30   15.20
   6 -12  -1    1.80   17.70
  -6  12   1  -12.20   24.00
  -6  12   1   37.90   16.80
   5 -12  -1    0.60   15.90
  -5 -12   1   31.00   21.20
   5 -12  -1   20.80   13.80
  -5  12   1   41.80   15.40
   5  12  -1   10.20    9.40
   5  12  -1   44.40   28.70
   5  12  -1   18.20    8.40
  -5  12   1   34.90   21.20
   4 -12  -1   22.80   13.70
  -4 -12   1   25.90   17.70
   4 -12  -1    9.10   16.00
   4  12  -1   67.29   26.00
  -4  12   1    9.40   17.90
   4  12  -1   25.80    9.10
  -4  12   1   20.20   11.40
   4  12  -1   13.30   10.00
   3 -12  -1   43.70   15.30
  -3  12   1   52.49   16.40
   3  12  -1   48.00   22.20
  -3  12   1   43.30   13.00
   3  12  -1   50.39   10.40
   3  12  -1   52.49   11.10
  -3  12   1   41.20   11.90
   2 -12  -1  428.46   43.90
  -2 -12   1  402.76   36.60
   2 -12  -1  349.47   35.80
  -2 -12   1  361.56   36.90
  -2 -12   1  409.56   37.00
   2 -12  -1  323.57   36.60
   2 -12  -1  417.46   32.20
  -2 -12   1  437.16   34.10
  -2  12   1  387.46   32.00
   2  12  -1  402.56   39.40
   2  12  -1  459.65   34.30
  -2  12   1  413.76   34.90
   2  12  -1  422.16   33.40
   2  12  -1  350.16   34.60
  -2  12   1  382.36   36.40
  -2  12   1  378.26   35.20
   1 -12  -1    4.20   22.00
  -1 -12   1   46.10   13.90
  -1 -12   1   21.60   16.40
   1 -12  -1    4.30   11.00
   1 -12  -1   10.50   10.00
   1 -12  -1   19.10    9.60
  -1 -12   1   26.70   10.80
   1  12  -1   45.20   11.70
   1  12  -1   23.00    9.20
  -1  12   1   34.10    9.30
  -1  12   1   24.90   10.50
   1  12  -1   21.50   17.00
  -1  12   1   32.90    9.10
   1  12  -1   25.10    8.80
  -1  12   1   35.10   12.90
   0 -12  -1   -2.40    8.90
   0 -12   1    9.10   10.10
   0 -12  -1    5.30    9.80
   0 -12   1   19.70   18.10
   0 -12  -1   11.80   16.00
   0 -12  -1  -10.20    8.60
   0 -12   1   -6.60   10.20
   0 -12   1   -6.20    8.30
   0  12   1    2.80    7.80
   0  12  -1   14.00   16.70
   0  12   1   10.80    8.60
   0  12   1   26.60    8.40
   0  12  -1    8.80    9.10
   0  12  -1   20.10   10.20
   0  12  -1    5.60    8.00
   0  12   1   -0.90   13.20
  -1 -12  -1    4.40    8.40
  -1 -12  -1   11.20   14.40
   1 -12   1    4.80   10.50
   1 -12   1    1.40   22.00
  -1 -12  -1   -2.60   13.70
   1 -12   1    0.20    9.40
   1 -12   1    3.20   10.00
  -1 -12  -1    1.70   10.20
   1  12   1   -9.10   15.50
  -1  12  -1    2.60    8.50
   1  12   1    3.30    7.70
   1  12   1    5.20    7.80
   1  12   1    4.20    7.70
  -1  12  -1   10.00    9.40
  -1  12  -1    6.30   13.90
  -1  12  -1   11.30   10.00
   2 -12   1   90.29   13.60
  -2 -12  -1   79.59   11.80
  -2 -12  -1  124.49   16.10
  -2 -12  -1   65.99   11.70
   2 -12   1   81.29   15.60
  -2 -12  -1   77.79   17.00
   2 -12   1  115.39   27.60
   2 -12   1   65.89   14.60
   2  12   1  116.19   14.90
  -2  12  -1   87.19   18.30
   2  12   1   77.39   18.10
  -2  12  -1   69.59   14.00
   2  12   1   93.09   14.60
   2  12   1  104.29   15.50
  -2  12  -1   95.09   14.60
  -3 -12  -1    1.60   15.00
   3 -12   1   -8.70    9.40
   3 -12   1    6.00   12.00
   3 -12   1   12.10   12.90
   3  12   1    5.40   10.90
  -3  12  -1    2.60   16.60
   3  12   1    1.00    6.60
  -3  12  -1   19.40   12.10
  -3  12  -1    4.60   10.60
   3  12   1    0.30   18.20
   3  12   1   -5.00    8.10
   4 -12   1   80.09   18.70
  -4 -12  -1   99.39   22.90
   4 -12   1   59.99   16.50
   4 -12   1   72.49   13.40
  -4  12  -1   58.19   19.90
   4  12   1   88.99   11.80
   4  12   1  113.59   26.60
  -4  12  -1   44.40   13.80
   4  12   1  104.29   12.80
   4  12   1   99.89   17.10
   5 -12   1   11.10   13.80
   5 -12   1    2.90   16.40
   5  12   1   -7.20    7.40
  -5  12  -1    3.90   19.70
  -5  12  -1    5.80   11.80
   5  12   1   17.30   25.30
   5  12   1   16.70    7.90
   6 -12   1   12.80   28.50
   6 -12   1  -31.80   12.90
   6  12   1    2.60   26.60
   6  12   1   18.60   20.90
  -6  12  -1   60.49   18.20
   7 -12   1   -5.20   19.80
   7  12   1   59.19   28.70
  -7  12  -1   32.90   28.10
   8 -12   1  -19.90   24.10
   8  12   1   -6.20   27.80
   8  13  -1   44.00   30.50
   7 -13  -1    8.70   21.20
  -7  13   1   53.49   30.80
   6 -13  -1   58.89   22.40
  -6 -13   1  121.49   28.60
   6 -13  -1   61.69   18.40
  -6  13   1  117.49   19.40
  -5 -13   1    5.00   20.20
   5 -13  -1   -9.10   15.80
   5 -13  -1   22.70   13.90
  -5  13   1    6.30   13.50
   5  13  -1  -10.70    8.20
   5  13  -1  -13.20   26.60
  -5  13   1  -31.00   17.20
   5  13  -1   -5.90    8.90
   4 -13  -1   49.20   15.50
  -4 -13   1   77.59   20.60
   4 -13  -1   31.30   17.90
   4  13  -1   69.79   12.40
  -4  13   1   68.19   20.70
   4  13  -1   48.70   11.50
  -3 -13   1   68.19   10.30
   3 -13  -1   66.99   16.50
  -3 -13   1   91.59   20.80
   3 -13  -1   89.39   18.90
  -3  13   1   87.69   12.00
   3  13  -1  107.49   24.80
   3  13  -1   97.59   13.20
  -3  13   1   55.89   14.00
   3  13  -1  119.19   17.30
  -2 -13   1   55.59   17.30
   2 -13  -1   21.80    9.10
   2 -13  -1   34.00   24.80
   2 -13  -1   26.00   12.00
   2 -13  -1   -8.60   12.80
  -2 -13   1   22.70   15.00
  -2 -13   1   50.09   16.80
  -2 -13   1    4.50   10.00
  -2  13   1   33.80    9.50
  -2  13   1   40.20   14.50
   2  13  -1   51.49   18.70
   2  13  -1   14.50   11.40
   2  13  -1   21.10   10.30
  -2  13   1   30.80   11.20
   2  13  -1   32.20    9.60
  -2  13   1   27.00   10.60
  -1 -13   1  144.89   21.90
   1 -13  -1   78.39   15.20
  -1 -13   1   92.69   15.40
   1 -13  -1  116.89   28.20
  -1 -13   1  112.39   18.40
   1 -13  -1   79.89   14.80
   1 -13  -1  116.49   17.10
   1  13  -1   90.49   22.00
  -1  13   1  120.99   15.60
  -1  13   1  132.59   18.70
   1  13  -1  106.89   15.80
  -1  13   1  114.89   17.00
   1  13  -1  109.99   15.10
   1  13  -1  108.99   16.30
  -1  13   1  109.09   14.90
   0 -13  -1  153.58   20.90
   0 -13   1  148.09   21.30
   0 -13   1   99.89   17.30
   0 -13  -1  148.09   23.50
   0 -13  -1  147.49   21.10
   0 -13   1  136.89   24.10
   0  13  -1  155.58   22.30
   0  13   1  163.68   18.50
   0  13  -1  150.88   19.90
   0  13  -1  148.69   22.90
   0  13   1  153.58   17.50
   0  13   1  151.98   19.70
   0  13   1  134.79   18.70
   0  13  -1  152.78   19.40
  -1 -13  -1   18.00   10.40
  -1 -13  -1   16.50    9.80
  -1 -13  -1   21.50   11.90
   1 -13   1   17.50   11.70
   1 -13   1  -18.60   27.10
   1 -13   1   25.10   10.60
  -1 -13  -1   31.10   16.60
   1 -13   1   21.40   11.30
   1  13   1   17.60    8.20
  -1  13  -1   32.90   16.20
  -1  13  -1   15.70   10.20
   1  13   1   30.60   10.20
  -1  13  -1    5.80   10.70
   1  13   1   22.00    9.60
   1  13   1   -4.90   16.50
  -1  13  -1   26.10   10.20
   2 -13   1   32.60   14.00
   2 -13   1   47.50   28.50
  -2 -13  -1   31.10   12.40
   2 -13   1   35.10   13.30
   2 -13   1   35.70   11.60
  -2 -13  -1   71.59   14.70
  -2 -13  -1   50.29   10.50
  -2 -13  -1   55.29   16.00
  -2  13  -1   61.49   15.70
  -2  13  -1   51.99   17.00
   2  13   1   54.69   11.30
  -2  13  -1   46.00   12.00
   2  13   1   52.99   10.20
  -2  13  -1   37.10   13.20
   2  13   1   54.69   17.00
   3 -13   1  187.58   27.70
   3 -13   1  189.28   20.50
   3 -13   1  119.89   23.20
  -3 -13  -1  227.48   29.30
  -3  13  -1  178.28   25.60
   3  13   1  180.88   19.90
   3  13   1  216.48   21.00
  -3  13  -1  186.98   24.20
   3  13   1  198.08   22.50
   3  13   1  155.58   27.10
  -3  13  -1  178.78   24.00
   4 -13   1  124.49   22.20
  -4 -13  -1  228.68   31.00
   4 -13   1  142.49   24.10
   4  13   1  180.58   20.40
  -4  13  -1  178.98   26.90
  -4  13  -1  188.98   23.60
   4  13   1  170.98   24.10
   4  13   1  193.08   30.30
   4  13   1  184.48   19.90
   5 -13   1   32.40   19.10
   5 -13   1    4.20   13.30
   5  13   1   65.79   27.40
  -5  13  -1   38.50   21.60
   5  13   1   11.90    9.80
   5  13   1   27.30    9.20
  -5  13  -1   19.20   13.00
   6 -13   1   48.20   22.50
   6 -13   1   20.30   15.80
   6  13   1   52.99   24.10
  -6  13  -1   70.59   25.50
   7 -13   1   -9.20   20.60
   7  13   1   33.10   26.20
  -7  13  -1    8.20   28.70
   8 -13   1   21.00   22.30
   8  13   1   40.30   30.80
  -8  13  -1   26.70   34.80
   8 -14  -1    1.50   23.20
  -8  14   1  -39.00   27.80
   8  14  -1   50.69   29.90
   7 -14  -1  -11.90   20.90
  -7  14   1   12.70   29.40
  -6 -14   1   37.90   24.40
   6 -14  -1   -3.80   14.30
   6  14  -1    6.00    8.40
  -6  14   1   14.90   23.00
  -6  14   1   -1.20   13.60
   5 -14  -1  -19.50   12.70
   5 -14  -1  -12.40   17.20
  -5 -14   1   -5.30   19.90
   5  14  -1   19.60    9.40
   5  14  -1    2.90    9.90
  -5  14   1  -20.20   17.70
   5  14  -1    9.40   30.10
  -4 -14   1   71.39   21.10
   4 -14  -1   26.90   18.50
   4 -14  -1   17.10   17.50
   4  14  -1   37.60   11.00
   4  14  -1   33.90   11.20
  -4  14   1   29.20   14.10
  -4  14   1   24.00   19.70
   3 -14  -1    6.60   16.10
  -3 -14   1   10.80    9.10
  -3 -14   1   40.50   18.40
  -3 -14   1   52.79   17.00
   3 -14  -1   12.30   13.60
  -3  14   1  -11.80   13.40
   3  14  -1   10.80   24.70
  -3  14   1    3.90   12.30
  -3  14   1    7.00   15.60
   3  14  -1    4.60   10.60
   3  14  -1   10.30    9.70
  -2 -14   1   50.99   18.60
   2 -14  -1   41.20   28.10
  -2 -14   1  -15.80   17.50
   2 -14  -1   30.70   15.40
   2 -14  -1   27.30   10.20
   2 -14  -1   -5.90   11.50
  -2  14   1   28.40   15.00
   2  14  -1   20.20   20.50
   2  14  -1   31.90   10.00
  -2  14   1   33.10   11.80
  -2  14   1   31.40   10.40
   2  14  -1   33.60   10.80
  -2  14   1   18.60   11.00
   1 -14  -1  123.69   20.10
  -1 -14   1  193.88   23.50
   1 -14  -1  189.08   22.00
   1 -14  -1  254.77   33.00
  -1 -14   1  202.08   25.80
  -1 -14   1  192.88   26.40
   1  14  -1  174.78   27.20
  -1  14   1  193.18   21.70
  -1  14   1  200.38   23.20
   1  14  -1  182.48   21.50
   1  14  -1  151.78   21.70
  -1  14   1  185.18   20.40
   1  14  -1  170.08   20.60
  -1  14   1  209.38   24.60
   0 -14  -1  590.34   49.50
   0 -14   1  506.15   44.70
   0 -14   1  526.25   44.60
   0 -14   1  564.14   51.19
   0 -14  -1  508.95   44.00
   0  14  -1  490.75   47.60
   0  14   1  501.65   42.00
   0  14   1  505.75   44.00
   0  14  -1  518.15   43.10
   0  14   1  495.05   42.00
   0  14  -1  521.75   42.90
   0  14   1  524.75   43.10
   0  14  -1  460.45   42.60
   1 -14   1   18.60   12.20
   1 -14   1    7.20   11.70
  -1 -14  -1   17.40   17.70
  -1 -14  -1   16.90   10.00
  -1 -14  -1   -7.70   10.10
   1 -14   1   -4.50   10.70
  -1 -14  -1    5.50   12.40
   1 -14   1   33.70   29.70
  -1  14  -1    6.90   11.10
   1  14   1    3.60   18.90
   1  14   1    7.60    7.30
   1  14   1   14.50    9.50
  -1  14  -1    5.80   10.30
  -1  14  -1   10.50    9.80
  -1  14  -1    3.40   16.90
   1  14   1    0.30    9.60
  -2 -14  -1   19.90   14.70
   2 -14   1    6.20   12.50
  -2 -14  -1   10.50   17.80
  -2 -14  -1   -0.10    9.40
   2 -14   1   -1.40   10.40
   2 -14   1   19.00   14.10
  -2  14  -1    3.70   16.20
  -2  14  -1    6.70   11.00
   2  14   1   10.10   14.50
  -2  14  -1   11.90   11.70
   2  14   1   19.80   18.10
  -2  14  -1    6.00   12.90
   2  14   1    4.70    7.70
   3 -14   1   54.19   16.30
  -3 -14  -1   94.59   21.40
   3 -14   1   70.69   13.70
   3 -14   1   61.99   18.20
  -3  14  -1  100.89   20.70
   3  14   1   65.99   12.20
  -3  14  -1   86.69   16.80
  -3  14  -1   67.09   15.30
   3  14   1   94.39   14.00
   3  14   1  100.89   16.20
   3  14   1  104.59   25.40
   4 -14   1   33.90   18.10
  -4 -14  -1   39.40   21.50
   4 -14   1   30.30   16.60
  -4  14  -1    2.80   17.80
   4  14   1   38.40   11.30
   4  14   1   66.29   16.00
   4  14   1   62.89   25.30
   4  14   1   58.39   12.00
   5 -14   1   15.90   14.50
   5 -14   1   29.20   19.10
   5  14   1   36.10   10.00
   5  14   1   24.60   12.90
  -5  14  -1   18.50   21.80
   6 -14   1  -13.70   18.20
   6 -14   1   -0.20   14.60
  -6  14  -1    6.30   22.20
  -6  14  -1   54.09   20.80
   7 -14   1  -16.80   20.30
   7  14   1  -46.80   22.90
  -7  14  -1   -7.10   25.90
   8 -14   1   -6.50   21.70
   8  14   1  -21.10   28.80
  -8  14  -1    5.50   32.80
   8 -15  -1  -19.10   22.20
  -8  15   1   -3.10   30.10
   8  15  -1    4.70   27.10
   7 -15  -1   30.10   24.00
  -7  15   1   72.89   32.70
   6 -15  -1   37.30   21.50
   6 -15  -1   20.40   14.70
   6  15  -1    6.50    8.70
  -6  15   1   11.00   14.80
  -6  15   1   38.30   24.20
   6  15  -1    9.50    9.70
   6  15  -1   30.90   34.30
   5 -15  -1  -17.50   17.20
  -5 -15   1    6.40   21.10
   5 -15  -1   11.30   14.10
   5  15  -1    1.70    9.40
  -5  15   1   25.70   19.60
  -5  15   1   17.30   12.20
   5  15  -1   -2.30   10.00
  -4 -15   1   67.19   21.40
   4 -15  -1   14.90   17.60
   4 -15  -1    6.30   14.60
   4  15  -1   40.80   27.70
   4  15  -1   48.60   11.90
  -4  15   1   25.50   13.20
   4  15  -1   33.20   12.20
  -4  15   1   45.60   19.60
  -3 -15   1  650.53   60.09
   3 -15  -1  629.44   57.39
   3 -15  -1  693.93   51.79
  -3 -15   1  711.43   56.99
   3 -15  -1  646.24   59.19
  -3 -15   1  731.73   52.39
   3  15  -1  688.43   62.69
   3  15  -1  700.03   54.49
  -3  15   1  674.03   57.49
  -3  15   1  551.24   55.99
   3  15  -1  689.33   53.99
   2 -15  -1  694.63   67.49
   2 -15  -1  696.93   56.99
   2 -15  -1  759.52   53.49
  -2 -15   1  660.43   60.39
   2 -15  -1  544.25   56.89
  -2 -15   1  701.33   58.19
  -2  15   1  697.93   52.59
  -2  15   1  679.43   63.49
   2  15  -1  727.33   54.89
  -2  15   1  632.84   55.19
   2  15  -1  617.94   53.39
  -2  15   1  660.83   55.79
   2  15  -1  659.63   59.49
  -1 -15   1  125.69   22.30
  -1 -15   1  237.78   28.20
   1 -15  -1  185.78   22.90
   1 -15  -1  200.48   35.10
   1 -15  -1  192.88   25.10
  -1 -15   1  187.98   24.90
  -1  15   1  195.18   22.00
  -1  15   1  163.28   24.90
  -1  15   1  157.68   19.90
  -1  15   1  186.98   23.90
   1  15  -1  156.08   28.20
   1  15  -1  187.98   22.60
   1  15  -1  173.18   21.50
   1  15  -1  144.89   20.50
   0 -15  -1   23.90   13.10
   0 -15   1   26.90   13.50
   0 -15  -1   74.69   24.00
   0 -15   1   36.40   13.00
   0 -15  -1   44.20   15.00
   0 -15  -1   37.40   13.00
   0 -15   1   55.19   15.70
   0  15  -1   56.49   12.20
   0  15  -1   59.89   13.40
   0  15   1   65.19   17.40
   0  15   1   59.19   16.90
   0  15  -1   50.09   21.70
   0  15   1   60.39   13.60
   0  15   1   67.79   14.60
   0  15  -1   51.59   12.40
  -1 -15  -1  165.48   23.70
   1 -15   1  121.69   19.30
   1 -15   1   84.09   17.90
  -1 -15  -1  100.49   16.60
  -1 -15  -1  185.78   23.80
   1 -15   1  140.59   35.20
   1 -15   1  111.89   18.40
   1  15   1  118.39   17.10
  -1  15  -1  141.69   23.30
  -1  15  -1  136.39   20.90
   1  15   1  115.99   17.60
  -1  15  -1  147.19   20.50
   1  15   1  131.59   23.10
   1  15   1  134.19   19.20
  -1  15  -1  148.69   20.40
  -2 -15  -1   42.30   12.20
   2 -15   1   18.50   13.00
   2 -15   1   30.20   14.70
  -2 -15  -1   26.10   16.40
   2 -15   1   20.50   14.80
  -2 -15  -1   18.30   16.50
  -2  15  -1   38.70   12.90
  -2  15  -1   19.00   12.20
  -2  15  -1   14.30   13.40
   2  15   1   11.70    9.40
   2  15   1   54.79   12.20
   2  15   1   42.70   21.30
  -3 -15  -1   19.30   18.20
  -3 -15  -1   14.40    7.30
   3 -15   1    7.70   17.10
   3 -15   1    8.60   13.90
   3 -15   1   17.20   12.40
   3  15   1   13.10   10.70
  -3  15  -1    8.80   14.30
  -3  15  -1    1.20   17.30
   3  15   1   18.60   23.70
   3  15   1   21.60    9.90
  -3  15  -1   -0.10   12.60
   3  15   1    8.60   13.30
   4 -15   1   10.80   14.00
   4 -15   1  -14.50   12.20
   4 -15   1    5.90   16.80
  -4 -15  -1   42.90   21.90
  -4  15  -1   15.40   17.60
   4  15   1    3.40   25.50
   4  15   1   14.60   10.90
   4  15   1   15.60   10.10
  -4  15  -1   48.30   19.60
   4  15   1   47.70   14.70
   5 -15   1   -9.70   17.50
  -5 -15  -1   28.70   23.60
   5 -15   1   19.80   14.30
  -5  15  -1   -2.20   20.30
  -5  15  -1   -8.60   12.50
   5  15   1    7.60    9.30
   5  15   1   -9.30   12.10
   6 -15   1   -5.50   14.20
   6 -15   1   -2.70   19.90
  -6  15  -1   34.90   24.40
  -6  15  -1  -33.70   15.70
   6  15   1    6.80   22.00
   7 -15   1    9.10   22.30
   7  15   1   13.30   26.20
  -7  15  -1    4.00   26.80
   8 -15   1  -33.50   21.20
  -8  15  -1   43.10   31.40
   8  15   1   16.30   31.70
   8 -16  -1    3.10   23.90
  -8  16   1   43.60   33.20
   8  16  -1   17.90   27.30
   7 -16  -1   -7.20   23.40
  -7  16   1  -11.90   27.50
   6 -16  -1   33.20   21.70
  -6 -16   1   56.29   28.20
   6 -16  -1    1.20   16.50
   6  16  -1   27.50   10.90
  -6  16   1   56.89   17.20
   6  16  -1   33.60   10.00
  -6  16   1   32.20   24.20
  -5 -16   1   42.70   23.40
   5 -16  -1   32.30   20.50
   5 -16  -1   10.20   15.20
   5  16  -1   19.20   34.50
   5  16  -1   16.00   10.80
  -5  16   1    7.10   20.80
  -5  16   1    2.20   12.70
   5  16  -1   30.00   11.80
   4 -16  -1   13.20   14.30
  -4 -16   1   21.80   19.80
   4 -16  -1    0.70   17.20
  -4  16   1   22.60   18.60
   4  16  -1    6.70   11.00
  -4  16   1    1.00   12.10
   4  16  -1   16.60   10.40
   4  16  -1  -12.00   28.80
  -3 -16   1  408.36   30.90
   3 -16  -1  321.37   38.90
  -3 -16   1  445.16   36.70
   3 -16  -1  260.47   35.70
  -3 -16   1  305.07   39.50
   3  16  -1  314.57   31.80
  -3  16   1  277.17   33.90
  -3  16   1  308.27   31.60
  -3  16   1  317.87   36.20
   3  16  -1  299.77   44.60
   3  16  -1  375.56   33.00
   2 -16  -1  139.29   20.70
  -2 -16   1  123.09   24.30
   2 -16  -1   83.29   20.00
  -2 -16   1  152.28   23.70
   2 -16  -1   86.49   19.20
  -2 -16   1  103.09   22.80
   2 -16  -1  102.79   44.60
   2  16  -1  110.29   16.20
  -2  16   1  130.19   21.00
   2  16  -1  112.69   27.30
  -2  16   1  103.39   18.10
   2  16  -1  129.99   17.80
  -2  16   1  152.68   19.10
  -2  16   1  119.09   18.30
  -1 -16   1  -32.60   36.30
   1 -16  -1    9.00   13.20
   1 -16  -1    4.30   12.60
   1 -16  -1   -6.10   15.10
   1  16  -1   -9.40   10.10
  -1  16   1   15.80   10.60
  -1  16   1   15.40   10.60
   1  16  -1    9.50   24.10
  -1  16   1    0.40   11.40
   1  16  -1   -6.70    9.40
  -1  16   1    2.40   14.80
   0 -16   1  138.59   30.90
   0 -16  -1  114.29   19.40
   0 -16  -1  160.38   29.30
   0 -16  -1   97.79   19.30
   0 -16   1  144.69   21.10
   0 -16   1  173.18   25.20
   0 -16  -1  154.98   24.20
   0  16   1  149.79   20.40
   0  16  -1  164.78   21.10
   0  16   1  165.98   22.50
   0  16  -1  180.58   27.20
   0  16  -1  169.78   21.40
   0  16   1  140.29   21.50
   0  16  -1  164.28   23.10
   0  16   1  128.69   20.00
  -1 -16  -1   45.90   12.90
  -1 -16  -1   49.40   21.60
   1 -16   1   57.09   16.30
   1 -16   1   22.60   34.40
   1 -16   1   25.30   17.10
   1 -16   1    3.90   13.50
   1  16   1   20.10   19.80
  -1  16  -1   39.10   14.80
  -1  16  -1   60.29   19.60
  -1  16  -1   27.80   12.60
  -1  16  -1   38.90   12.60
   1  16   1   32.50   12.50
   1  16   1   25.70   10.40
  -2 -16  -1  243.78   31.30
  -2 -16  -1  182.48   25.10
   2 -16   1  168.38   25.00
   2 -16   1  152.18   25.40
   2 -16   1  252.37   27.00
   2  16   1  207.98   29.90
   2  16   1  212.88   25.00
  -2  16  -1  257.07   30.90
  -2  16  -1  214.68   26.70
   2  16   1  195.28   23.30
  -2  16  -1  233.88   27.00
  -2  16  -1  203.78   26.20
   3 -16   1   17.10   19.70
  -3 -16  -1    2.70    9.00
   3 -16   1   35.10   14.20
   3 -16   1   29.20   14.90
  -3 -16  -1    9.90   18.90
  -3  16  -1   23.70   13.60
  -3  16  -1   20.70   15.30
   3  16   1   23.30   10.70
  -3  16  -1   48.80   19.50
   3  16   1    5.90   23.70
   3  16   1   70.29   15.70
   3  16   1   40.20   12.50
  -4 -16  -1    0.10   20.40
   4 -16   1  -20.80   12.80
   4 -16   1   -3.00   17.10
   4 -16   1   21.40   10.30
   4  16   1   21.20   13.70
  -4  16  -1   -0.20   11.50
   4  16   1  -30.20   25.30
   4  16   1    9.10   10.80
   4  16   1   -1.50    9.10
  -4  16  -1   -1.00   18.30
   5 -16   1  -14.50   17.60
   5 -16   1  -13.60   17.50
  -5 -16  -1  -47.60   20.70
  -5  16  -1   -2.70   21.10
  -5  16  -1  -16.40   12.40
   5  16   1  -16.80    9.30
   6 -16   1   24.60   21.40
   6  16   1   28.40   23.60
   6  16   1   -0.80    8.90
  -6  16  -1   23.80   23.80
   6  16   1   12.40    8.30
   7 -16   1    8.10   23.50
  -7  16  -1   50.39   29.20
   7  16   1   47.30   27.10
   8 -16   1   23.90   29.10
   8 -17  -1   14.30   26.30
   7 -17  -1   -8.90   23.50
  -7  17   1  -46.50   26.20
  -6 -17   1    4.90   25.10
   6 -17  -1  -18.80   20.40
   6  17  -1  -11.10   10.40
   6  17  -1  -13.70    9.30
  -6  17   1   18.10   22.90
  -5 -17   1  -42.70   19.40
   5 -17  -1   13.20   15.30
   5 -17  -1   -0.80   18.70
   5  17  -1    2.60   11.30
  -5  17   1   -1.50   12.50
   5  17  -1   -8.60    9.80
  -5  17   1    0.00   19.60
   4 -17  -1   32.10   19.20
  -4 -17   1   -1.40   19.60
   4 -17  -1   17.60   15.80
  -4  17   1   21.30   18.90
   4  17  -1   22.80   11.70
  -4  17   1    0.00   12.30
   4  17  -1   -3.40   29.20
   4  17  -1   -9.30    9.70
  -3 -17   1  107.19   14.90
  -3 -17   1   92.79   23.90
   3 -17  -1   33.20   20.20
   3 -17  -1   61.99   18.60
   3 -17  -1  116.79   17.50
  -3  17   1   60.49   15.90
  -3  17   1   99.59   20.40
  -3  17   1   89.79   15.20
   3  17  -1   82.19   15.40
   3  17  -1   83.09   29.40
   3  17  -1   66.29   16.40
  -2 -17   1   14.40   19.90
  -2 -17   1   21.00   18.30
   2 -17  -1  -10.10   14.00
   2 -17  -1   19.10   16.70
  -2 -17   1    2.50   19.50
   2 -17  -1   -7.10   12.90
   2  17  -1   15.00   28.40
   2  17  -1   -0.50   11.80
  -2  17   1    4.10   12.70
   2  17  -1   -2.80   10.00
  -2  17   1  -16.40   11.40
  -2  17   1    8.70   12.20
   1 -17  -1  278.87   42.40
  -1 -17   1  226.88   30.80
   1 -17  -1  269.47   28.30
   1 -17  -1  231.48   30.40
  -1 -17   1  216.28   32.40
  -1  17   1  229.98   29.40
   1  17  -1  232.08   25.70
  -1  17   1  227.28   26.50
  -1  17   1  208.48   28.00
   1  17  -1  188.08   33.40
   1  17  -1  211.48   32.70
   0 -17   1   18.00   16.10
   0 -17   1   -1.90   13.80
   0 -17   1   38.00   29.50
   0 -17  -1  -20.70   26.70
   0 -17  -1    5.10   12.60
   0 -17  -1   -4.20   13.70
   0  17   1   23.50   11.20
   0  17  -1   12.60   13.80
   0  17   1   12.30   17.40
   0  17  -1   24.80   13.10
   0  17   1   28.00   13.40
   0  17  -1   -5.20   20.10
   0  17  -1   17.90   11.70
   0  17   1   10.30   11.20
   1 -17   1    6.00   13.90
  -1 -17  -1   11.20   22.30
  -1 -17  -1   43.10   13.30
   1 -17   1  -25.60   13.50
   1 -17   1  -15.20   14.80
  -1 -17  -1   -9.40   16.30
  -1  17  -1   21.50   19.90
   1  17   1    4.00    9.90
   1  17   1   -3.80   20.70
  -1  17  -1    6.50   11.30
  -1  17  -1   14.40   13.20
   1  17   1   -6.30   11.50
  -1  17  -1   11.40   12.20
   2 -17   1   49.90   17.50
  -2 -17  -1   52.59   20.00
  -2 -17  -1   75.39   19.60
   2 -17   1   47.90   16.70
   2 -17   1   44.10   16.30
  -2 -17  -1   57.49   14.20
   2  17   1   34.20   12.00
  -2  17  -1   14.40   15.10
  -2  17  -1   42.80   19.40
  -2  17  -1   20.50   13.70
   2  17   1   37.40   13.50
  -2  17  -1   38.00   13.80
   2  17   1   55.49   25.40
  -3 -17  -1  226.38   33.90
   3 -17   1  181.78   25.60
   3 -17   1  216.18   25.30
   3 -17   1  167.78   27.30
  -3 -17  -1  212.38   21.50
  -3  17  -1  166.78   26.00
   3  17   1  172.48   31.80
   3  17   1  228.58   24.90
  -3  17  -1  205.98   27.80
  -3  17  -1  196.28   27.20
   3  17   1  163.78   23.40
   4 -17   1   -4.80   18.20
   4 -17   1   -6.60   14.10
  -4 -17  -1   26.80   22.70
   4 -17   1   -6.60   11.00
  -4  17  -1   27.40   19.10
   4  17   1   15.50   11.70
  -4  17  -1   -0.60   12.00
  -4  17  -1    1.90   12.70
   4  17   1   12.20   10.90
   4  17   1   23.10   28.50
   4  17   1    3.50   16.20
  -5 -17  -1   52.29   28.20
   5 -17   1   52.79   17.70
   5 -17   1   46.40   19.60
   5  17   1   37.50   13.20
  -5  17  -1   25.80   14.60
   6 -17   1   17.40   22.50
  -6  17  -1   13.40   23.90
   6  17   1   20.40    9.90
   6  17   1    4.30    9.30
   6  17   1   -9.70   22.20
   7 -17   1   41.60   25.40
  -7  17  -1    9.20   28.20
   7  17   1   27.40   26.00
   7 -18  -1   43.10   26.10
  -7  18   1   -7.00   24.50
   6 -18  -1   -6.00   21.00
  -6 -18   1  -16.10   25.20
  -6  18   1  -48.70   22.30
   6  18  -1   12.10   11.80
   6  18  -1   14.70    9.90
   5 -18  -1   -5.60   18.90
   5 -18  -1  -18.90   15.00
   5  18  -1    5.90   13.50
   5  18  -1   -5.10   10.50
  -5  18   1   -1.10   25.30
   4 -18  -1   -2.10   18.30
  -4 -18   1   -8.30   21.00
   4 -18  -1   19.60   16.50
   4  18  -1   56.99   34.80
  -4  18   1    9.50   18.30
   4  18  -1   19.10   10.80
   4  18  -1   -7.20   11.60
  -4  18   1    1.00   14.00
   3 -18  -1   -7.10   23.40
  -3 -18   1  -13.30   12.20
  -3 -18   1    6.20   19.90
   3 -18  -1   19.50   15.60
   3 -18  -1    9.20   12.00
   3  18  -1   -9.90   10.90
  -3  18   1   12.90   13.00
  -3  18   1   -7.30   16.90
  -3  18   1  -21.50   12.80
  -2 -18   1  -15.30   14.80
  -2 -18   1   22.00   20.40
   2 -18  -1    5.40   14.50
   2 -18  -1   -3.10   15.50
  -2 -18   1   11.00   20.00
   2 -18  -1  -15.30   13.40
  -2  18   1   34.10   12.80
  -2  18   1   -1.20   16.50
  -2  18   1   -4.40   12.00
   2  18  -1    8.10   12.40
   2  18  -1   -6.20    9.80
  -2  18   1    2.50   12.40
   2  18  -1  -32.60   28.90
   1 -18  -1  299.77   42.30
  -1 -18   1  385.06   45.90
   1 -18  -1  525.45   59.79
  -1 -18   1  362.06   38.90
   1 -18  -1  398.16   36.40
  -1  18   1  361.86   35.40
  -1  18   1  321.07   32.70
  -1  18   1  390.96   36.70
   1  18  -1  355.96   35.50
   1  18  -1  260.77   32.90
   1  18  -1  371.96   44.90
  -1  18   1  364.96   35.80
   0 -18   1  396.36   57.69
   0  18  -1  403.96   42.00
   0  18   1  289.47   33.70
   0  18  -1  327.07   34.50
   0  18   1  390.46   37.00
   0  18  -1  391.26   36.80
   0  18   1  413.86   39.00
   1 -18   1   16.00   15.90
   1 -18   1   -5.30   14.90
  -1 -18  -1   -8.50   18.00
  -1 -18  -1   28.20   23.20
   1 -18   1   -9.50   14.30
  -1 -18  -1   27.90   13.20
  -1  18  -1   36.00   14.60
  -1  18  -1   -6.00   11.80
  -1  18  -1   13.80   19.90
  -1  18  -1   17.80   12.80
   1  18   1  -13.00    9.10
   1  18   1   -6.20   21.60
   1  18   1    5.50   13.00
  -2 -18  -1   43.90   19.90
   2 -18   1  -11.70   15.60
  -2 -18  -1   -1.60   13.60
  -2 -18  -1   -3.20   18.20
   2 -18   1  -12.90   17.40
   2 -18   1  -11.40   14.90
   2  18   1    0.00    9.80
  -2  18  -1   16.00   18.50
   2  18   1   -5.90   25.10
  -2  18  -1   -7.90   11.70
   2  18   1   13.90   12.60
  -3 -18  -1    9.40   20.10
   3 -18   1   38.50   15.50
   3 -18   1    4.00   17.80
   3 -18   1   11.60   16.00
  -3 -18  -1   22.10   11.10
   3  18   1   -0.90   11.10
  -3  18  -1   31.50   14.10
  -3  18  -1   23.20   18.80
   3  18   1   74.19   27.70
  -3  18  -1   63.19   16.40
   3  18   1   28.70   13.00
   4 -18   1  164.48   24.30
   4 -18   1  160.88   20.40
   4 -18   1  114.19   26.10
  -4 -18  -1  197.28   32.20
   4  18   1  181.58   37.30
  -4  18  -1  125.49   21.40
   4  18   1  189.48   22.90
   4  18   1  141.39   21.90
  -4  18  -1  143.19   27.00
  -4  18  -1  177.48   20.90
   5 -18   1  -20.10   14.70
   5 -18   1  -10.50   19.20
  -5 -18  -1   26.00   26.00
  -5  18  -1    3.50   21.80
   5  18   1   -0.70   10.60
  -5  18  -1    3.20   13.80
   6 -18   1   22.80   23.00
   6  18   1   13.10   24.20
   6  18   1   11.70   10.70
   6  18   1   27.20   10.40
  -6  18  -1   30.90   24.40
   7 -18   1   30.80   26.10
   7  18   1   14.80   26.70
   7 -19  -1    8.60   24.40
  -6 -19   1   32.80   29.10
   6 -19  -1   47.40   23.30
   6  19  -1  -17.60   10.00
   6  19  -1    4.90   12.40
  -6  19   1   -4.30   23.80
  -5 -19   1  134.79   30.70
   5 -19  -1   42.30   19.70
   5 -19  -1   39.50   23.00
   5  19  -1   63.09   13.80
   5  19  -1   61.09   15.30
  -4 -19   1    3.40   22.30
   4 -19  -1   12.80   18.10
   4 -19  -1    4.50   19.00
   4  19  -1    0.20   10.70
  -4  19   1   22.80   15.00
   4  19  -1   10.30   12.60
  -4  19   1   19.20   19.40
  -3 -19   1   23.30   16.00
  -3 -19   1   35.10   20.80
   3 -19  -1   10.20   17.40
   3 -19  -1    8.20   18.30
   3 -19  -1   15.60   13.70
  -3  19   1   18.60   13.90
  -3  19   1   22.80   18.10
  -3  19   1    3.30   13.60
   3  19  -1   13.60   31.30
   3  19  -1   22.70   12.40
   3  19  -1   17.50   12.90
   2 -19  -1  340.27   45.50
  -2 -19   1  424.16   47.90
   2 -19  -1  452.65   45.10
   2 -19  -1  523.05   42.50
  -2  19   1  507.25   43.50
  -2  19   1  425.16   54.49
  -2  19   1  459.85   42.70
  -2  19   1  453.25   43.50
   2  19  -1  485.95   56.39
   2  19  -1  490.85   42.80
   1 -19  -1    8.90   18.00
  -1 -19   1   37.10   19.90
   1 -19  -1   65.89   46.90
   1 -19  -1   17.50   17.20
  -1  19   1   12.40   12.80
  -1  19   1   26.80   17.30
   1  19  -1   15.20   24.90
   1  19  -1   31.30   14.20
   1  19  -1    3.60   11.00
  -1  19   1   11.50   12.90
  -1  19   1   49.80   13.10
   0 -19  -1   30.40   19.20
   0 -19  -1   12.80   15.50
   0 -19  -1  114.29   33.00
   0 -19   1   66.49   19.30
   0  19   1   35.60   19.80
   0  19   1   67.59   15.00
   0  19  -1   50.29   16.50
   0  19   1   62.59   17.90
   0  19  -1   56.89   14.50
  -1 -19  -1  208.08   31.30
   1 -19   1  229.58   34.60
  -1 -19  -1  419.36   54.99
   1 -19   1  312.47   34.60
  -1 -19  -1  329.87   37.20
   1  19   1  301.67   35.70
  -1  19  -1  296.07   31.80
   1  19   1  308.37   32.60
   1  19   1  252.97   29.30
  -1  19  -1  301.87   32.30
  -1  19  -1  317.87   36.40
   2 -19   1   46.30   20.00
  -2 -19  -1  105.89   24.60
  -2 -19  -1   60.59   16.50
   2 -19   1  117.69   20.50
   2 -19   1   60.19   18.90
   2  19   1   63.79   14.20
  -2  19  -1   94.89   17.90
   2  19   1   85.49   27.20
  -2  19  -1   85.29   22.00
   2  19   1   70.49   16.20
   3 -19   1   28.60   16.10
  -3 -19  -1   22.50   22.00
   3 -19   1   23.50   19.00
   3 -19   1    5.50   20.40
  -3 -19  -1   -1.50   11.80
   3  19   1   30.80   29.50
   3  19   1   12.40   13.50
  -3  19  -1   19.20   16.90
   3  19   1   34.40   12.30
  -3  19  -1   29.50   19.10
  -3  19  -1    9.30   13.10
   4 -19   1   -3.60   17.10
   4 -19   1  -18.00   11.90
   4 -19   1  -36.90   15.70
  -4 -19  -1    2.90   22.10
  -4  19  -1  -25.00   12.80
  -4  19  -1   12.10   12.50
  -4  19  -1   15.60   19.10
   4  19   1    8.30   11.20
   4  19   1    0.20   11.10
  -5 -19  -1   67.69   29.40
   5 -19   1   10.20   21.50
   5  19   1   39.50   13.30
  -5  19  -1   52.69   19.50
  -5  19  -1   46.80   23.00
   6 -19   1   15.50   22.60
   6  19   1   13.80   10.40
   6  19   1    5.30   10.70
  -6  19  -1   30.40   24.50
   6  19   1   -7.70   24.50
   7 -19   1   -5.30   34.10
   7  19   1   45.10   30.50
  -7  19  -1    5.70   29.00
   7 -20  -1  -13.50   27.60
  -7  20   1   44.50   29.90
   7  20  -1   30.40   12.80
  -6 -20   1   21.80   29.30
   6 -20  -1   19.60   22.30
  -6  20   1    7.80   23.90
   6  20  -1   10.40   11.40
   6  20  -1   30.50   13.50
   5 -20  -1   22.20   20.60
  -5 -20   1  -13.50   25.60
   5  20  -1  -16.20   10.90
  -5  20   1    2.60   14.30
   5  20  -1   -8.50   12.10
  -5  20   1   40.70   22.10
   4 -20  -1   47.80   26.00
   4 -20  -1   21.50   20.20
  -4 -20   1   22.40   23.80
   4  20  -1   -8.70   39.00
   4  20  -1    6.60   11.80
  -4  20   1   42.20   20.10
  -4  20   1   -9.20   13.60
   4  20  -1   13.60   13.80
   3 -20  -1   99.29   17.20
  -3 -20   1  112.19   26.80
  -3 -20   1   65.79   22.60
   3 -20  -1   38.00   19.60
   3 -20  -1   31.10   21.60
  -3  20   1  122.09   21.90
  -3  20   1   86.39   18.10
   3  20  -1   60.19   16.90
  -3  20   1   48.90   16.30
   3  20  -1  124.49   36.40
   3  20  -1   76.49   15.00
   2 -20  -1   15.40   16.40
  -2 -20   1   42.20   23.00
   2 -20  -1    2.70   17.60
  -2 -20   1    2.30   15.10
   2  20  -1   -7.30   10.50
  -2  20   1   46.80   18.20
  -2  20   1   31.90   14.10
   2  20  -1    3.20   12.40
  -2  20   1    3.20   14.00
   2  20  -1   26.00   31.00
   1 -20  -1   -9.90   15.90
   1 -20  -1   48.00   33.30
  -1 -20   1    9.80   19.90
  -1  20   1   12.60   13.60
   1  20  -1   19.40   12.70
  -1  20   1    2.20   12.70
   1  20  -1   -5.30   12.80
   0 -20  -1   45.60   17.70
   0 -20   1   38.50   24.80
   0 -20  -1  120.69   33.60
   0 -20   1  101.49   22.90
   0 -20  -1   74.59   22.40
   0  20   1   60.49   20.40
   0  20   1   59.49   14.90
   0  20  -1   57.89   16.10
   0  20  -1   56.89   23.80
   0  20  -1   67.89   15.20
   0  20   1   85.39   17.30
   1 -20   1   36.60   20.20
   1 -20   1   -5.20   14.90
  -1 -20  -1   16.90   14.60
  -1 -20  -1   44.60   24.40
  -1 -20  -1   13.50   19.50
  -1  20  -1    9.50   13.30
   1  20   1   31.10   20.90
  -1  20  -1   27.00   20.10
   1  20   1   14.40   11.70
  -1  20  -1   21.60   18.80
   1  20   1    9.00   13.90
   2 -20   1   16.50   17.60
   2 -20   1   50.09   18.10
  -2 -20  -1  101.29   24.80
  -2 -20  -1   78.89   21.80
  -2 -20  -1   20.80   15.40
   2  20   1   14.10   14.40
  -2  20  -1   71.09   17.90
  -2  20  -1   39.00   20.70
  -2  20  -1   35.50   15.60
   2  20   1   46.60   26.70
   2  20   1   11.10   12.30
  -3 -20  -1   30.90   14.70
   3 -20   1   27.60   20.10
   3 -20   1   52.29   18.80
   3 -20   1   93.79   19.10
  -3 -20  -1   81.79   26.00
   3  20   1   46.70   14.30
   3  20   1   58.69   16.10
  -3  20  -1   27.20   15.50
  -3  20  -1   42.70   18.90
  -3  20  -1   73.89   21.00
   3  20   1   43.80   31.60
   4 -20   1   88.79   16.00
   4 -20   1   82.69   22.70
   4 -20   1   50.69   23.60
   4  20   1   38.00   13.90
  -4  20  -1   62.79   15.10
  -4  20  -1   46.40   18.70
  -4  20  -1  108.29   24.30
   5 -20   1    0.20   25.60
  -5 -20  -1   35.60   28.90
  -5  20  -1   23.80   22.70
   5  20   1   30.20   13.50
   6 -20   1    6.90   23.90
   6  20   1   42.00   13.40
   6  20   1   12.80   10.60
  -6  20  -1   50.29   26.20
   6  20   1  -10.60   24.70
   7 -20   1   13.10   29.30
  -7  20  -1   40.70   27.80
   7  20   1   34.80   33.40
   7 -21  -1   25.90   42.50
  -7  21   1  -12.30   25.50
   7  21  -1    3.70   11.20
  -6 -21   1   16.50   29.80
   6 -21  -1  -11.30   22.60
  -6  21   1   21.10   25.20
   6  21  -1  -27.00   11.50
   6  21  -1   -2.50   12.20
  -5 -21   1    4.40   25.90
   5 -21  -1   -3.60   20.20
   5  21  -1    6.30   12.50
   5  21  -1   24.80   12.30
  -5  21   1    3.60   20.10
  -5  21   1   -8.50   14.20
   4 -21  -1   28.80   21.00
   4 -21  -1  -17.20   16.50
  -4 -21   1   36.10   27.90
   4  21  -1   20.80   14.40
   4  21  -1   57.29   41.00
   4  21  -1   20.10   12.30
  -4  21   1   13.40   14.40
  -4  21   1   53.59   21.30
  -3 -21   1   21.60   21.80
  -3 -21   1    3.30   22.50
   3 -21  -1    4.90   18.70
  -3  21   1  -14.60   13.10
   3  21  -1  -10.20   13.40
   3  21  -1   -6.70   10.70
  -3  21   1   26.80   15.10
  -3  21   1   25.70   18.30
   3  21  -1   18.40   36.10
  -2 -21   1   55.09   17.80
   2 -21  -1   27.20   19.80
   2 -21  -1   73.29   19.70
  -2 -21   1   77.39   25.20
   2  21  -1   45.30   33.50
  -2  21   1   50.69   19.20
   2  21  -1   25.30   12.80
  -2  21   1   46.30   16.40
   2  21  -1   53.09   16.70
  -2  21   1   43.90   16.60
   1 -21  -1   39.10   19.90
  -1 -21   1   86.49   25.10
   1 -21  -1   55.09   19.90
   1  21  -1   47.30   15.90
  -1  21   1   16.80   23.10
   1  21  -1   60.39   27.00
   1  21  -1   50.29   18.10
  -1  21   1   65.39   20.10
   0 -21  -1  170.18   27.20
   0 -21   1  164.78   26.90
   0 -21  -1  131.09   38.20
   0 -21   1   68.09   23.70
   0 -21  -1  104.39   21.30
   0  21   1   95.39   22.30
   0  21   1  129.79   20.90
   0  21  -1  111.69   25.10
   0  21  -1  112.99   19.50
   0  21  -1   87.29   17.70
   0  21   1  126.99   19.40
  -1 -21  -1    3.00   24.40
   1 -21   1   -1.10   15.70
   1 -21   1   13.50   19.60
  -1 -21  -1    2.20   20.10
  -1 -21  -1    0.30   13.50
  -1  21  -1   -1.90   13.20
   1  21   1    7.90   20.50
   1  21   1   -4.00   13.40
  -1  21  -1  -14.60   19.70
  -1  21  -1  -13.20   12.60
   1  21   1   17.10   12.60
   2 -21   1    7.90   19.90
  -2 -21  -1    2.60   15.60
  -2 -21  -1   37.40   20.90
   2 -21   1   -2.40   16.70
  -2 -21  -1  -12.00   21.00
  -2  21  -1  -17.20   13.80
   2  21   1   11.30   13.50
  -2  21  -1   12.90   19.80
   2  21   1   28.30   25.10
   2  21   1   -7.70   11.10
   3 -21   1    7.90   18.90
  -3 -21  -1    3.20   23.40
   3 -21   1   -4.30   16.50
   3 -21   1   21.40   24.20
  -3  21  -1   -2.60   13.00
   3  21   1    1.60   13.80
   3  21   1   23.00   16.80
  -3  21  -1   16.60   19.20
   3  21   1    5.20   32.00
   4 -21   1    5.90   14.10
  -4 -21  -1   -8.80   25.20
   4 -21   1   36.10   18.40
   4 -21   1   13.40   21.20
   4  21   1    8.30   13.00
  -4  21  -1   39.00   16.30
  -4  21  -1   44.90   15.50
   4  21   1   38.00   12.90
   4  21   1   72.29   35.30
  -5 -21  -1   60.59   31.20
   5 -21   1  -14.90   27.20
   5  21   1   16.50   13.60
   5  21   1   41.70   18.90
  -5  21  -1   12.30   23.10
  -5  21  -1   46.90   23.10
   6 -21   1   10.00   24.20
   6  21   1   15.40   13.30
   6  21   1   30.80   26.20
   6  21   1    1.30   10.60
  -6  21  -1  -35.70   24.00
   7 -21   1   11.50   25.00
   7  21   1   -1.90   26.80
  -7  21  -1  -35.50   26.50
   7 -22  -1   14.70   27.30
   7  22  -1   16.00   12.20
  -7  22   1   53.39   27.30
   6 -22  -1   11.60   24.60
  -6 -22   1   48.50   33.10
  -6  22   1   28.20   25.10
   6  22  -1   13.50   13.10
   6  22  -1   40.60   13.90
  -5 -22   1   -1.10   27.00
  -5  22   1  -35.70   15.50
  -5  22   1   -5.30   20.10
   5  22  -1    9.10   12.30
   5  22  -1  -19.40   12.90
   4 -22  -1   11.80   21.10
  -4 -22   1  -19.30   23.50
  -4  22   1   11.60   18.90
   4  22  -1   12.60   12.20
   4  22  -1   23.80   13.90
  -4  22   1   17.40   15.40
   3 -22  -1  -32.50   16.50
  -3 -22   1   -0.90   21.50
  -3  22   1  -12.90   13.20
   3  22  -1   12.40   11.10
  -3  22   1  -15.80   17.20
   3  22  -1    2.30   13.70
   3  22  -1  -36.10   35.80
  -3  22   1  -26.60   17.50
  -2 -22   1   -4.00   14.40
   2 -22  -1   29.60   19.00
   2 -22  -1   27.40   20.70
  -2 -22   1   31.30   22.80
  -2  22   1  -22.50   13.00
   2  22  -1   11.90   11.50
  -2  22   1   25.20   18.70
   2  22  -1    5.40   13.20
   2  22  -1    9.70   33.70
   1 -22  -1    4.20   17.40
   1 -22  -1   12.60   18.60
  -1 -22   1  -21.90   21.10
   1  22  -1  -11.90   11.20
  -1  22   1   15.80   14.10
  -1  22   1  -27.30   17.50
  -1  22   1    6.90   13.70
   1  22  -1   16.00   27.00
   1  22  -1    9.60   14.10
   0 -22  -1  430.96   42.00
   0 -22   1  450.85   43.10
   0 -22  -1  230.98   37.60
   0  22  -1  462.85   41.90
   0  22   1  276.87   35.40
   0  22  -1  310.47   36.00
   0  22   1  362.16   37.30
   0  22  -1  368.06   37.60
  -1 -22  -1   15.50   15.00
   1 -22   1   -7.00   17.30
   1 -22   1   10.90   19.70
  -1 -22  -1  -22.40   19.70
  -1 -22  -1  -22.50   24.80
   1  22   1   23.10   15.40
   1  22   1  -42.20   19.90
  -1  22  -1  -10.30   13.50
   1  22   1   -7.80   13.20
  -1  22  -1   33.50   21.20
  -1  22  -1   -5.30   13.20
   2 -22   1  319.17   39.30
  -2 -22  -1  415.16   38.50
  -2 -22  -1  348.07   43.00
  -2 -22  -1  283.17   34.40
   2 -22   1  222.68   34.40
   2  22   1  210.78   30.50
   2  22   1  355.16   44.00
   2  22   1  283.17   33.30
  -2  22  -1  325.47   38.00
  -2  22  -1  287.87   34.70
   3 -22   1  -14.40   16.90
   3 -22   1  -11.50   19.00
  -3 -22  -1   34.50   26.10
  -3  22  -1  -14.50   13.10
  -3  22  -1   20.40   20.20
   3  22   1  -12.30   12.80
   4 -22   1    0.70   14.10
  -4 -22  -1   12.00   26.60
   4 -22   1   38.90   22.80
  -4  22  -1   25.50   20.60
  -4  22  -1  -33.10   15.50
   4  22   1   23.20   12.30
  -4  22  -1    0.80   14.50
   4  22   1   -0.70   13.70
  -5 -22  -1   11.70   28.10
   5 -22   1  -16.70   21.10
  -5  22  -1   26.00   22.50
   5  22   1  -10.40   17.90
   5  22   1   13.80   13.80
   6 -22   1    5.80   24.70
  -6  22  -1   35.30   25.60
   6  22   1   20.50   11.70
   6  22   1   10.00   23.80
   6  22   1  -19.40   12.60
   7 -22   1  -51.69   24.70
   7  22   1   13.80   28.10
  -6 -23   1   69.09   39.80
   6 -23  -1  -10.80   24.20
   6  23  -1    3.60   12.70
  -6  23   1    1.40   22.90
   6  23  -1    7.20   16.40
  -5 -23   1   17.20   28.70
   5 -23  -1   22.30   25.20
  -5  23   1   -8.50   19.50
   5  23  -1   -3.90   14.10
   5  23  -1    7.00   12.60
  -4 -23   1    0.70   24.20
   4 -23  -1   18.70   20.30
   4  23  -1   18.90   12.70
  -4  23   1  -11.30   14.70
   4  23  -1   11.40   13.80
  -4  23   1   43.50   29.40
  -3 -23   1   70.09   20.10
   3 -23  -1   -2.50   19.40
   3  23  -1   -5.40   10.60
  -3  23   1   30.00   19.20
  -3  23   1   77.89   24.60
   3  23  -1   36.90   39.60
  -3  23   1   23.20   15.40
   2 -23  -1  -12.50   20.60
  -2 -23   1   29.80   24.90
  -2 -23   1   34.70   16.40
   2 -23  -1   -6.70   18.30
   2  23  -1   -1.40   11.30
   2  23  -1   -8.10   32.00
  -2  23   1   -0.40   15.40
  -2  23   1    9.20   18.10
   2  23  -1   11.40   14.90
   1 -23  -1   -9.90   16.90
  -1 -23   1   13.60   22.60
   1 -23  -1   45.60   21.60
  -1  23   1  -12.20   13.20
   1  23  -1   -0.50   13.50
  -1  23   1  -17.80   14.10
   1  23  -1   34.80   26.80
  -1  23   1   10.20   19.00
   1  23  -1    1.90   11.60
   0 -23  -1   17.70   17.10
   0 -23   1    5.70   17.80
   0 -23  -1   11.70   21.60
   0 -23   1    4.00   22.60
   0  23   1    6.90   14.80
   0  23  -1    6.00   14.60
   0  23  -1   19.40   14.30
   0  23   1   23.50   20.10
   0  23   1    7.10   13.30
   0  23  -1   -1.80   22.40
  -1 -23  -1  255.97   36.40
  -1 -23  -1  153.68   25.30
   1 -23   1  165.58   28.80
   1  23   1  152.68   25.90
   1  23   1  226.48   29.10
  -1  23  -1  199.88   29.50
  -1  23  -1  165.58   26.60
  -1  23  -1  213.88   29.10
  -2 -23  -1   -6.20   15.90
  -2 -23  -1   -9.20   24.00
   2 -23   1   43.90   21.80
   2 -23   1   17.10   20.40
   2  23   1   14.10   27.70
  -2  23  -1    6.30   15.40
   2  23   1   24.80   15.20
  -2  23  -1   44.80   21.40
   2  23   1    9.70   12.50
   3 -23   1   20.50   19.40
  -3 -23  -1  -11.30   26.30
   3 -23   1   -2.30   20.40
   3  23   1   15.40   14.70
   3  23   1    5.30   13.00
  -3  23  -1   -2.10   20.70
  -3  23  -1    4.30   14.40
  -3  23  -1   39.60   22.00
   4 -23   1   32.00   22.30
  -4 -23  -1  -12.80   25.90
   4 -23   1   26.90   15.40
   4  23   1  -21.60   13.50
  -4  23  -1   -0.40   14.60
   4  23   1    7.70   12.20
  -4  23  -1   35.40   21.10
   5 -23   1  -16.30   23.70
   5  23   1   23.80   16.20
  -5  23  -1    0.00   20.90
   5  23   1   14.30   13.90
   6 -23   1  -29.30   23.10
   6  23   1    7.70   12.00
  -6 -24   1   -4.40   30.60
   6 -24  -1   40.20   26.70
   6  24  -1    5.50   14.50
   5 -24  -1    3.10   22.80
  -5 -24   1  -12.70   28.00
   5  24  -1  -13.80   14.30
  -5  24   1    5.90   20.50
   5  24  -1  -13.90   11.60
  -4 -24   1   14.00   26.70
   4 -24  -1    4.00   21.50
   4  24  -1   -7.30   11.90
  -4  24   1   40.10   16.80
  -4  24   1   33.00   20.80
   4  24  -1   23.10   15.60
  -3 -24   1   -0.10   24.70
   3 -24  -1   11.80   20.50
  -3 -24   1   76.89   26.60
  -3  24   1  -16.50   13.50
  -3  24   1   23.00   18.40
   3  24  -1  -35.70   39.40
   3  24  -1  -13.40   14.00
   3  24  -1   29.10   12.10
  -3  24   1   47.40   19.70
  -2 -24   1  -21.20   15.80
  -2 -24   1   23.00   26.40
   2 -24  -1   18.00   19.90
   2 -24  -1   11.80   18.80
  -2  24   1  -14.60   13.60
   2  24  -1  -13.70   11.10
   2  24  -1   22.10   32.30
  -2  24   1   -8.30   18.40
   2  24  -1   12.60   14.60
  -1 -24   1    4.50   23.00
   1 -24  -1  -13.30   20.70
   1 -24  -1    5.90   18.60
   1  24  -1  -16.30   25.40
   1  24  -1    6.50   13.40
   1  24  -1   -4.20   13.90
  -1  24   1   32.70   15.60
  -1  24   1  -33.70   18.50
  -1  24   1   12.10   15.00
   0 -24  -1    9.50   22.60
   0 -24   1    5.30   18.20
   0 -24   1   12.00   23.40
   0 -24  -1    5.80   18.70
   0  24  -1   -7.90   14.30
   0  24  -1   22.80   23.70
   0  24   1   -2.80   13.60
   0  24   1   -0.50   14.20
   0  24  -1   -8.50   13.50
   0  24   1  -24.00   18.00
   1 -24   1   23.50   24.20
  -1 -24  -1   27.70   17.10
   1 -24   1   -5.20   18.00
  -1 -24  -1   74.09   26.30
  -1  24  -1   25.40   16.40
   1  24   1   17.60   21.80
  -1  24  -1   51.79   21.60
   1  24   1   10.00   14.10
   1  24   1   15.10   15.10
  -2 -24  -1  -29.90   16.50
   2 -24   1  -10.90   20.20
  -2 -24  -1   36.70   27.80
   2 -24   1   10.80   22.20
   2  24   1   20.60   14.70
   2  24   1   -6.70   28.30
  -2  24  -1  -13.30   24.70
   2  24   1  -17.20   11.50
  -2  24  -1   62.39   22.30
  -3 -24  -1   30.10   28.20
   3 -24   1   15.70   23.40
   3  24   1   34.00   13.50
  -3  24  -1   31.50   29.30
  -3  24  -1   15.60   16.00
   3  24   1    2.90   14.70
   4 -24   1   10.60   22.00
  -4 -24  -1   17.30   28.50
   4 -24   1   33.70   16.60
   4  24   1   13.50   12.70
  -4  24  -1   11.30   20.60
   4  24   1   20.00   15.50
  -4  24  -1   35.00   17.60
   5 -24   1    0.90   23.30
   5  24   1    0.00   13.60
  -5  24  -1   39.30   22.30
   5  24   1  -31.40   13.70
   6 -24   1   17.20   26.50
   6  24   1   -9.90   25.20
   6  24   1  -13.60   14.00
  -6  24  -1   34.80   23.40
   6  24   1   11.40   14.10
   6 -25  -1  -60.09   24.50
  -6 -25   1   32.40   31.70
  -6  25   1   40.30   25.40
   6  25  -1    8.40   14.70
   5 -25  -1   -3.80   24.50
  -5 -25   1    6.00   30.90
  -5  25   1   41.30   22.50
   5  25  -1   36.80   16.40
   4 -25  -1   13.80   23.10
  -4 -25   1   33.10   28.20
  -4  25   1  -10.20   16.60
   4  25  -1  -23.50   10.60
   4  25  -1    7.70   15.20
  -4  25   1   -0.30   19.20
  -3 -25   1   -1.10   25.90
   3 -25  -1   30.90   23.10
  -3  25   1  -31.20   14.30
   3  25  -1   17.60   15.30
   3  25  -1  -12.00   10.30
  -3  25   1    7.80   18.40
   2 -25  -1  -18.30   19.10
  -2 -25   1   16.20   19.90
  -2 -25   1   23.00   30.40
   2 -25  -1   -7.90   21.00
   2  25  -1  -20.90   15.90
   2  25  -1  -14.90   12.40
   2  25  -1   39.00   34.40
  -2  25   1  -17.00   13.70
  -2  25   1   35.40   20.20
   1 -25  -1  -17.10   18.50
  -1 -25   1   23.20   24.50
   1 -25  -1    6.60   21.60
   1  25  -1    6.30   14.80
  -1  25   1   16.90   15.80
   1  25  -1   -1.30   13.40
  -1  25   1   55.19   19.40
   1  25  -1   14.30   25.80
   0 -25   1   -4.90   18.30
   0 -25   1   -2.50   23.00
   0 -25  -1   19.50   22.50
   0 -25  -1   55.59   21.60
   0  25  -1   10.30   18.60
   0  25  -1   -1.80   23.30
   0  25   1   -2.30   13.30
   0  25   1   -0.20   19.70
   0  25  -1   24.20   15.40
   0  25   1   -1.50   14.20
   1 -25   1   36.20   22.10
   1 -25   1   96.59   25.70
  -1 -25  -1   23.70   19.20
  -1 -25  -1  105.59   29.50
   1  25   1   70.49   23.80
   1  25   1   44.60   15.70
   1  25   1   26.80   16.50
  -1  25  -1   22.30   17.00
  -1  25  -1   33.40   22.40
  -2 -25  -1  129.89   24.90
   2 -25   1   97.29   30.90
  -2 -25  -1  213.48   41.30
   2  25   1  102.39   18.80
   2  25   1  173.38   32.10
  -2  25  -1  118.39   22.50
   3 -25   1  102.79   24.00
  -3 -25  -1  112.99   33.30
   3 -25   1   60.49   25.30
   3  25   1   66.49   18.60
  -3  25  -1   44.70   20.00
   3  25   1   83.59   36.20
  -3  25  -1  109.29   25.70
  -4 -25  -1   35.20   29.50
   4 -25   1   12.40   23.70
   4  25   1    0.20   15.10
   4  25   1    8.50   12.10
  -4  25  -1   -2.80   20.30
  -4  25  -1    1.00   17.80
   5 -25   1   -5.10   24.50
  -5  25  -1    4.90   22.30
   5  25   1    3.60   14.60
   6 -25   1  -12.40   31.20
   6  25   1   19.20   15.20
  -6  25  -1  -21.20   21.70
   6  25   1  -20.10   24.80
   6 -26  -1   43.90   32.40
  -6  26   1   -5.50   24.70
   5 -26  -1   44.10   26.80
  -5  26   1   52.29   23.50
   4 -26  -1   12.70   23.30
  -4 -26   1   25.00   29.70
  -4  26   1    6.90   19.60
   4  26  -1    1.40   16.30
  -4  26   1  -37.70   16.70
  -3 -26   1   60.99   30.20
   3 -26  -1   -4.60   22.00
  -3  26   1   37.80   20.40
   3  26  -1   12.40   16.10
   2 -26  -1  -39.50   19.60
  -2 -26   1   -5.20   22.70
   2 -26  -1   16.20   22.20
  -2 -26   1   20.70   26.50
   2  26  -1   25.80   16.40
  -2  26   1   34.90   20.00
   2  26  -1   -6.20   12.10
   2  26  -1  -10.00   35.50
  -2  26   1    2.40   15.90
   1 -26  -1   24.80   24.60
  -1 -26   1   47.30   30.10
  -1 -26   1   61.69   25.70
   1 -26  -1   19.10   20.70
  -1  26   1   50.49   20.30
   1  26  -1   -4.00   27.30
   1  26  -1   -3.60   14.20
   1  26  -1    2.30   13.10
  -1  26   1   -9.60   15.40
   0 -26   1   30.20   20.40
   0 -26   1   47.00   26.40
   0 -26  -1   57.09   26.20
   0 -26  -1  -17.20   20.70
   0  26   1   27.50   20.40
   0  26   1   31.50   17.00
   0  26   1   22.30   16.00
   0  26  -1    4.10   15.90
   0  26  -1   43.90   24.90
   0  26  -1   35.10   16.20
   1 -26   1   78.09   27.30
  -1 -26  -1   37.90   20.40
   1 -26   1   24.50   20.70
  -1 -26  -1   69.99   31.60
  -1  26  -1   31.00   22.30
   1  26   1   21.30   15.80
  -1  26  -1   47.60   18.50
   1  26   1   32.50   22.50
   1  26   1  -17.20   12.90
   2 -26   1  113.49   27.20
  -2 -26  -1   45.20   30.70
   2 -26   1   22.70   29.00
  -2  26  -1   73.39   23.20
   2  26   1   73.39   28.30
  -2  26  -1   45.70   18.40
   2  26   1   -0.60   13.30
   2  26   1   32.00   17.00
   3 -26   1  -33.30   19.80
  -3 -26  -1    0.70   27.30
   3 -26   1  -12.90   22.90
  -3  26  -1   -6.30   18.30
   3  26   1    7.40   16.40
  -3  26  -1   14.20   22.00
   4 -26   1    7.20   22.70
  -4 -26  -1    4.30   29.70
   4  26   1   -6.90   15.80
  -4  26  -1   13.30   20.60
  -4  26  -1   36.30   22.30
   5 -26   1  -36.00   23.50
  -5  26  -1    0.90   24.40
   5  26   1  -10.60   17.00
   5 -27  -1    8.60   25.70
  -5 -27   1    7.20   30.50
   5  27  -1  -17.00   13.60
  -5  27   1   19.80   23.50
   4 -27  -1  -14.00   24.90
  -4 -27   1   59.69   33.70
   4  27  -1   20.80   18.30
  -4  27   1   18.30   21.40
  -4  27   1   18.40   23.20
  -3 -27   1   27.90   28.70
   3 -27  -1  -19.60   23.00
   3  27  -1  -12.20   16.80
  -3  27   1    5.40   18.90
  -3  27   1    6.10   16.80
   2 -27  -1   25.60   23.10
  -2 -27   1   33.10   28.10
   2 -27  -1  -14.50   21.30
   2  27  -1    2.30   35.30
  -2  27   1    9.10   16.80
   2  27  -1    9.90   16.60
  -2  27   1   40.10   20.40
   1 -27  -1   12.10   26.30
  -1 -27   1   21.10   24.60
  -1 -27   1   32.30   26.80
   1 -27  -1    4.20   21.30
  -1  27   1   43.90   20.30
   1  27  -1   10.80   19.20
   1  27  -1   41.10   29.00
  -1  27   1   10.50   16.50
   0 -27  -1    4.70   25.10
   0 -27   1  -16.20   19.20
   0 -27   1  -40.30   24.80
   0 -27  -1   25.90   22.10
   0  27  -1    2.10   16.00
   0  27   1   32.80   20.80
   0  27  -1   33.60   25.40
   0  27   1   -9.60   14.90
   1 -27   1   -2.90   21.30
  -1 -27  -1   58.79   29.80
  -1 -27  -1   20.30   21.80
   1 -27   1   14.80   26.30
   1  27   1   27.00   23.70
  -1  27  -1    4.90   17.30
  -1  27  -1   -7.50   22.00
   1  27   1   34.90   24.70
  -2 -27  -1   12.10   29.10
   2 -27   1  -21.10   24.10
   2 -27   1   17.20   24.40
   2  27   1   -1.80   15.40
   2  27   1   34.20   27.60
  -2  27  -1    5.60   16.50
  -2  27  -1   29.60   25.50
   3 -27   1  139.59   31.50
  -3 -27  -1  148.29   38.10
  -3  27  -1   70.39   22.80
   3  27   1  106.89   22.30
  -3  27  -1  107.49   26.80
   4 -27   1   55.09   41.90
  -4 -27  -1   43.90   33.30
  -4  27  -1   50.29   22.70
   4  27   1   -7.80   15.90
   5 -27   1   32.10   26.30
  -5  27  -1   13.90   31.10
   5  27   1    1.70   14.80
   5 -28  -1   36.00   28.30
  -5 -28   1   16.30   31.20
   5  28  -1   11.90   15.10
  -4 -28   1  110.69   55.49
   4 -28  -1   16.70   33.20
   4  28  -1   18.10   19.00
  -4  28   1   35.30   22.40
  -3 -28   1    6.10   29.20
   3 -28  -1   32.30   25.80
   3  28  -1  -24.50   16.40
  -3  28   1   13.90   19.80
  -3  28   1    6.50   15.80
  -3  28   1    3.00   16.90
  -2 -28   1  -15.50   26.50
   2 -28  -1  -46.60   27.60
   2 -28  -1  -33.00   22.90
   2  28  -1    8.00   38.30
  -2  28   1   16.80   16.50
   2  28  -1   -1.30   16.50
  -2  28   1   28.60   21.90
   1 -28  -1  -10.00   22.40
   1 -28  -1    8.20   26.10
  -1 -28   1    5.60   26.80
  -1  28   1   -5.80   15.90
  -1  28   1    5.30   19.40
   1  28  -1   22.40   30.10
   1  28  -1   -3.70   16.50
   0 -28   1   44.90   24.40
   0 -28  -1  -27.10   21.50
   0  28  -1   29.30   26.20
   0  28   1   36.30   18.00
   0  28  -1   26.30   17.40
   0  28   1   24.00   23.20
   1 -28   1   45.40   27.10
  -1 -28  -1   64.99   32.00
  -1  28  -1   15.30   26.90
  -1  28  -1    6.50   15.80
   1  28   1   39.80   24.70
   1  28   1   -5.90   16.60
   2 -28   1  -40.90   21.70
  -2 -28  -1   25.20   29.90
   2 -28   1   19.30   25.20
   2  28   1   14.50   28.40
  -2  28  -1   -4.90   16.80
  -2  28  -1  -29.00   20.80
   2  28   1   -1.30   16.30
   3 -28   1   43.50   25.20
  -3 -28  -1   -3.90   29.00
   3 -28   1   -2.50   23.60
  -3  28  -1   -7.60   17.60
   3  28   1   14.30   17.50
  -3  28  -1   20.50   20.90
   4 -28   1   58.09   28.00
  -4  28  -1   14.30   21.70
   5 -28   1   91.79   30.60
  -5  28  -1  -19.80   22.60
   5  28   1   -2.30   23.70
  -4 -29   1  104.09   36.50
   4 -29  -1    6.10   32.20
   4  29  -1   47.00   19.20
  -4  29   1  125.99   26.30
   3 -29  -1   15.80   26.10
  -3 -29   1   58.29   32.90
  -3  29   1   16.20   19.00
  -3  29   1    6.90   17.50
  -3  29   1  -12.30   15.80
   3  29  -1   19.30   18.40
   2 -29  -1    6.70   30.30
  -2 -29   1   41.00   30.60
   2  29  -1   44.90   37.60
  -2  29   1   19.40   20.70
   2  29  -1   17.20   18.50
  -2  29   1  -35.70   15.20
   1 -29  -1  -16.40   25.30
  -1 -29   1   23.70   30.50
   1 -29  -1  -21.70   26.50
   1  29  -1  -35.80   15.30
  -1  29   1    3.70   16.90
   1  29  -1   29.70   31.80
  -1  29   1  -43.50   18.90
   0 -29   1  -21.50   28.30
   0 -29   1   -5.70   29.60
   0 -29  -1    3.30   28.60
   0  29   1   17.00   18.10
   0  29  -1  -13.50   28.60
   0  29   1  -19.20   21.30
   0  29  -1  -12.00   25.10
  -1 -29  -1   15.80   30.20
   1 -29   1    1.70   25.50
   1  29   1   27.10   18.60
  -1  29  -1   -0.40   25.50
   1  29   1   -4.70   23.70
  -1  29  -1   18.10   16.60
   2 -29   1    8.40   24.70
   2 -29   1   25.40   25.00
  -2 -29  -1  -41.50   28.90
   2  29   1    5.40   27.20
   2  29   1   -1.70   17.80
  -2  29  -1   14.20   17.60
  -2  29  -1    9.10   22.60
   3 -29   1   16.50   25.90
  -3 -29  -1  -10.00   31.30
  -3  29  -1   -7.40   19.00
  -3  29  -1   33.50   21.70
   3  29   1    7.50   17.50
   4 -29   1  -10.00   24.80
  -4  29  -1   35.80   30.50
   4  29   1    9.80   16.40
   4 -30  -1    1.70   29.50
  -4 -30   1    8.20   32.60
   4  30  -1   31.00   17.10
  -4  30   1   -3.00   22.70
   3 -30  -1    4.90   28.10
  -3  30   1  -16.90   19.20
   3  30  -1   31.70   19.40
  -3  30   1   59.79   20.60
  -3  30   1   43.10   25.10
   2 -30  -1   40.50   29.70
  -2 -30   1  114.69   35.50
  -2  30   1   61.59   20.90
   2  30  -1   18.90   20.50
   2  30  -1   82.79   36.70
  -2  30   1   35.30   21.80
  -1 -30   1  -10.00   28.70
   1 -30  -1   45.30   36.00
   1  30  -1  -16.10   16.80
  -1  30   1   25.60   21.50
   0 -30  -1   33.00   31.60
   0 -30   1   75.79   31.20
   0  30   1   17.10   18.60
   0  30   1   21.00   21.10
   0  30  -1   25.90   17.80
  -1 -30  -1  -25.70   29.50
   1 -30   1  -48.70   26.00
  -1  30  -1   25.30   17.80
  -1  30  -1   47.30   26.10
   1  30   1   -1.50   16.50
   1  30   1   28.10   24.70
  -2 -30  -1   -7.10   31.10
   2 -30   1   25.90   27.80
   2 -30   1  -42.70   24.10
  -2  30  -1  -16.70   17.20
   2  30   1   -0.40   16.70
  -2  30  -1   -8.40   23.10
   2  30   1    9.70   28.90
   3 -30   1   43.40   33.70
   3 -30   1   15.40   28.30
  -3  30  -1  -16.90   20.90
  -3  30  -1   52.19   23.20
   4 -30   1   32.90   27.80
   4  30   1  -10.30   16.20
  -4  30  -1   24.10   25.80
   3 -31  -1   94.59   46.40
  -3 -31   1   22.80   35.90
  -3  31   1   67.69   28.10
  -3  31   1  115.79   24.90
  -2 -31   1  -13.60   32.80
   2  31  -1    0.50   17.40
  -2  31   1   43.50   21.50
   1 -31  -1   73.09   30.80
  -1 -31   1  126.89   36.10
  -1  31   1   32.90   25.80
   1  31  -1   17.20   33.80
   1  31  -1   42.50   19.50
  -1  31   1   10.70   18.20
   0 -31   1   35.20   32.70
   0 -31  -1   64.79   32.40
   0  31  -1   51.09   28.90
   0  31   1   23.50   18.80
   0  31   1   36.90   23.70
   0  31  -1    6.00   17.70
  -1 -31  -1   11.80   33.10
   1 -31   1   23.70   30.00
   1  31   1   -2.70   18.00
  -1  31  -1    2.20   24.80
  -1  31  -1   25.10   18.50
   1  31   1   59.29   27.10
  -2 -31  -1   65.59   37.30
   2 -31   1   95.79   42.80
   2  31   1   32.50   20.40
  -2  31  -1   85.79   27.30
  -3 -31  -1  104.09   37.80
   3 -31   1   -4.70   30.30
   3  31   1   25.50   19.00
  -3  31  -1   68.29   25.40
  -3 -32   1   26.30   35.90
   3  32  -1   -1.60   16.90
  -3  32   1   52.29   21.70
  -2 -32   1    0.30   42.10
  -2  32   1   -5.80   20.30
  -2  32   1   16.10   25.30
  -2  32   1   22.80   17.60
  -1 -32   1   -7.30   34.40
   1  32  -1  -25.50   17.20
  -1  32   1    8.80   20.80
  -1  32   1  -21.80   17.90
   1  32  -1    1.00   29.70
   0 -32   1  115.19   37.10
   0 -32  -1   80.49   36.30
   0  32   1   56.39   22.50
   0  32  -1   47.40   22.10
   0  32  -1  104.49   33.20
  -1 -32  -1   30.90   36.20
   1 -32   1   36.40   34.20
  -1  32  -1    8.00   26.50
   1  32   1   76.39   27.10
  -1  32  -1   34.90   20.20
   1  32   1   20.70   19.00
   2 -32   1   -5.70   30.40
  -2 -32  -1   -0.20   39.00
  -2  32  -1  -29.60   26.20
  -2  32  -1   34.40   27.10
   2  32   1  -11.20   31.70
   3  32   1   -8.90   18.20
  -2 -33   1   23.10   36.30
   2  33  -1  -35.20   18.00
  -2  33   1    6.00   21.40
  -2  33   1   28.90   21.10
  -2  33   1   -2.50   19.10
  -1  33   1    3.70   18.70
   1  33  -1   15.10   18.90
  -1  33   1   25.40   21.00
   0 -33   1  -21.90   34.50
   0  33   1   55.39   23.40
   0  33  -1   -6.50   19.10
   0  33   1   -7.70   18.10
   0  33  -1  -10.30   31.60
   1 -33   1   33.50   34.10
   1  33   1  -10.00   25.50
  -1  33  -1   83.69   31.70
  -1  33  -1   -1.00   19.60
   2 -33   1    2.40   31.00
  -2  33  -1  -53.89   26.30
  -2  33  -1   -0.50   21.20
   2  33   1   17.50   18.00
   0  34   1   27.60   22.60
   0  34  -1   69.89   23.80
   9   0  -2   74.99   14.30
   8   0  -2   -1.30   16.20
   8   0  -2    7.10   11.70
   7   0  -2   78.99   14.30
   7   0  -2   65.09   19.50
   6   0  -2  323.47   31.20
   6   0  -2  281.17   34.40
  -6   0   2  355.06   46.20
   6   0  -2  372.96   36.80
   6   0  -2  365.46   34.90
   5   0  -2  632.04   48.00
   5   0  -2  524.65   47.90
  -5   0   2  528.95   53.79
   5   0  -2  622.34   46.60
   4   0  -2   12.30    8.90
  -4   0   2    2.10    8.40
  -4   0   2   -9.50   12.50
   4   0  -2    0.60    6.80
   4   0  -2   -0.80   11.40
   4   0  -2   -3.40    8.20
   3   0  -2  136.29   15.80
   3   0  -2  149.39   18.20
  -3   0   2  133.89   15.50
  -3   0   2  134.29   19.90
   3   0  -2  144.49   16.00
  -3   0   2  133.89   12.60
  -2   0   2   14.90    9.50
   2   0  -2    7.90    6.60
  -2   0   2    6.30    6.80
   2   0  -2    2.50    4.60
  -2   0   2    8.60    4.50
   2   0  -2   -0.60    8.00
   2   0  -2   11.10    7.00
   1   0  -2 1297.17   92.39
   1   0  -2 1286.67   92.29
  -1   0   2 1357.76   92.49
  -1   0   2 1330.97   92.39
   1   0  -2 1106.49   92.99
   1   0  -2 1223.78   92.49
   0   0   2 7668.13  516.45
   0   0  -2 7262.07  516.15
   0   0  -2 6271.57  516.15
   0   0   2 7358.46  516.25
   0   0   2 7330.17  516.25
   0   0  -2 7256.57  516.35
  -1   0  -2  420.06   33.80
  -1   0  -2  416.66   32.30
   1   0   2  396.46   32.70
   1   0   2  424.16   32.60
  -1   0  -2  357.56   32.00
  -1   0  -2  469.65   33.80
   1   0   2  432.36   34.90
   1   0   2  485.45   33.70
  -2   0  -2  470.05   38.50
  -2   0  -2  488.55   36.00
   2   0   2  514.75   38.90
  -2   0  -2  468.15   38.20
  -2   0  -2  521.95   36.90
   2   0   2  456.45   37.20
   2   0   2  509.25   37.00
   2   0   2  472.05   39.00
   3   0   2   32.90   11.20
   3   0   2   10.00    6.10
   3   0   2   26.40    8.50
  -3   0  -2    8.30   11.00
   3   0   2   10.10   10.40
   3   0   2    9.50    6.90
   4   0   2   47.80    8.90
   4   0   2   37.20   14.50
   4   0   2   35.00   15.00
   4   0   2   40.60    9.70
  -4   0  -2   48.00   15.20
   4   0   2   57.59   11.70
   5   0   2  125.59   17.20
   5   0   2  130.09   22.60
  -5   0  -2  139.19   25.70
   5   0   2  134.59   20.70
  -6   0  -2  103.29   29.40
   6   0   2   89.09   13.70
   6   0   2  103.89   23.50
   7   0   2   22.40   11.30
   7   0   2   16.80   12.90
   7   0   2   13.60   25.20
   8   0   2   46.30   17.50
   8   0   2   14.60   15.40
   9  -1  -2   69.79   14.90
   9  -1  -2   89.99   22.90
   8  -1  -2   28.30   19.40
   8  -1  -2   22.60   13.00
   8   1  -2    9.00   14.40
   8   1  -2   -2.90   10.60
   7  -1  -2  101.19   22.30
   7  -1  -2  137.09   23.70
   7   1  -2   84.79   14.00
   7   1  -2  115.29   18.70
   7   1  -2   44.50   20.10
   7   1  -2  102.99   23.50
   6  -1  -2  424.56   41.10
   6  -1  -2  431.76   41.30
   6  -1  -2  453.65   41.30
   6  -1  -2  451.25   38.60
   6   1  -2  462.85   40.20
  -6   1   2  394.46   50.69
   6   1  -2  447.36   37.40
   6   1  -2  434.46   42.70
   5  -1  -2   46.00   12.60
   5  -1  -2   52.69   13.20
  -5  -1   2   15.70   20.00
   5  -1  -2   72.79   13.20
  -5   1   2   82.09   21.50
   5   1  -2   25.40   12.60
   5   1  -2   21.70   11.80
   4  -1  -2  101.99   15.10
   4  -1  -2   93.19   18.00
   4  -1  -2  126.89   14.70
  -4  -1   2  116.59   16.50
   4  -1  -2  132.49   17.20
  -4  -1   2  113.99   19.80
   4   1  -2  117.89   13.90
  -4   1   2   87.29   14.30
   4   1  -2  146.09   16.10
   4   1  -2  117.39   15.20
   4   1  -2  131.49   18.20
  -4   1   2   99.79   18.40
   3  -1  -2   63.59    9.60
   3  -1  -2   58.29    8.70
  -3  -1   2   70.89   10.60
   3  -1  -2   60.39   12.50
   3  -1  -2   60.79    9.60
  -3  -1   2   73.99   15.00
  -3  -1   2   54.99    8.00
   3   1  -2   42.40    7.60
  -3   1   2   58.49    8.80
  -3   1   2   64.39   13.40
   3   1  -2   54.69    9.30
   3   1  -2   76.39   13.30
   3   1  -2   67.89   10.60
  -2  -1   2  231.38   17.60
  -2  -1   2  222.28   20.40
   2  -1  -2  224.18   18.90
  -2  -1   2  207.08   17.80
   2  -1  -2  223.78   19.70
   2  -1  -2  194.78   20.50
   2  -1  -2  224.48   19.00
  -2   1   2  231.88   18.10
  -2   1   2  203.98   20.80
  -2   1   2  199.58   17.90
   2   1  -2  184.68   20.30
  -2   1   2  212.98   18.00
   2   1  -2  178.68   17.90
   2   1  -2  222.78   19.00
   1  -1  -2 3247.78  230.78
  -1  -1   2 3114.89  230.48
   1  -1  -2 3256.97  230.68
  -1  -1   2 3142.09  230.68
   1  -1  -2 3200.18  230.38
  -1  -1   2 3346.17  230.78
   1  -1  -2 3065.79  230.58
  -1   1   2 3453.55  230.78
  -1   1   2 3285.77  230.38
  -1   1   2 2964.90  231.28
   1   1  -2 3045.50  231.18
   1   1  -2 3205.38  230.58
   1   1  -2 3258.07  230.68
   0  -1   2 9651.53  675.83
   0  -1  -2 9449.75  675.73
   0  -1   2 9152.68  676.33
   0  -1  -2 9428.76  675.23
   0  -1  -2 9075.69  675.73
   0  -1   2 9189.78  675.93
   0  -1   2 9709.53  675.63
   0  -1  -2 9262.27  675.73
   0   1  -2 9537.85  675.63
   0   1   2 9316.67  675.53
   0   1   2 9075.29  675.73
   0   1  -2 9999.00  675.83
   0   1   2 9722.23  675.83
   0   1  -2 9111.99  675.83
   0   1  -2 9580.24  675.93
   1  -1   2  952.00   63.79
   1  -1   2  852.71   62.89
  -1  -1  -2  764.42   61.99
  -1  -1  -2  893.51   62.59
   1  -1   2  884.51   62.99
  -1  -1  -2  838.92   62.19
  -1   1  -2  896.21   62.39
   1   1   2  838.32   63.59
   1   1   2  826.72   62.29
   1   1   2  865.81   62.59
  -1   1  -2  797.02   62.49
  -1   1  -2  809.72   63.39
   1   1   2  808.32   62.19
   2  -1   2  501.35   38.40
  -2  -1  -2  479.65   39.20
   2  -1   2  533.65   40.30
   2  -1   2  483.25   39.70
   2  -1   2  464.65   38.40
  -2   1  -2  478.55   39.30
   2   1   2  482.05   39.80
   2   1   2  535.55   37.80
  -2   1  -2  504.95   40.00
  -2   1  -2  557.14   37.90
   2   1   2  506.85   39.40
   3  -1   2    5.00    6.80
   3  -1   2   15.00    6.80
  -3  -1  -2    8.10   10.40
   3  -1   2    8.60   10.60
   3  -1   2    5.70   11.70
   3  -1   2   13.60    8.20
   3   1   2   24.80   11.00
   3   1   2   15.00    9.90
   3   1   2    6.70    6.20
   3   1   2    9.70    5.30
   3   1   2   10.20    7.70
  -3   1  -2   13.00   11.80
   4  -1   2   -0.20    8.30
  -4  -1  -2  -16.80   13.40
   4  -1   2   17.90   10.10
   4  -1   2    6.00   13.00
   4  -1   2   14.30    8.20
   4  -1   2    1.20   14.00
   4   1   2   14.50   13.00
   4   1   2   17.70    7.00
   4   1   2   16.10   10.40
  -4   1  -2    6.30   13.60
   4   1   2   12.40    7.00
   4   1   2   19.20   13.00
  -5  -1  -2   -2.40   17.20
   5  -1   2   14.60   15.70
   5  -1   2   15.10    8.80
   5  -1   2   15.60   10.20
   5  -1   2   30.70   13.40
   5   1   2   15.60   12.20
   5   1   2    6.60    9.00
  -5   1  -2   36.20   20.40
   5   1   2    2.80    7.70
   5   1   2   -5.30   17.50
   6  -1   2  134.29   19.60
   6  -1   2  190.28   28.00
  -6  -1  -2  161.38   33.50
   6  -1   2  136.19   21.20
   6  -1   2  100.09   16.40
  -6   1  -2  115.29   30.10
   6   1   2  113.19   18.00
  -7  -1  -2   21.90   29.70
   7  -1   2   -3.20   11.10
   7  -1   2   -2.40   12.50
   7   1   2   54.79   30.70
   7   1   2   -1.10   11.20
   7   1   2   19.80   12.00
   8  -1   2   33.60   14.60
   8  -1   2   30.20   17.80
   9  -2  -2   19.20   18.20
   8  -2  -2   10.50   20.00
   8  -2  -2    4.60   12.80
   8   2  -2    5.70   13.60
   8   2  -2   -1.80   10.30
   7  -2  -2   50.19   19.10
   7  -2  -2   31.50   12.70
   7  -2  -2   16.00   16.20
   7   2  -2   12.80    9.90
   7   2  -2   35.80   13.50
   6  -2  -2  270.87   27.90
   6   2  -2  206.78   25.80
   6   2  -2  199.28   29.50
   6   2  -2  227.28   32.20
  -6   2   2  291.27   41.50
   6   2  -2  219.58   23.40
   5  -2  -2  127.39   19.30
   5  -2  -2   96.19   15.40
  -5  -2   2  156.18   21.90
   5  -2  -2  125.29   17.60
   5  -2  -2  126.89   17.10
   5   2  -2  146.49   17.30
  -5   2   2  128.29   24.20
   5   2  -2  122.09   15.60
   5   2  -2  146.49   19.10
  -4  -2   2   -0.10    8.30
   4  -2  -2   14.00    9.00
   4  -2  -2   12.10    8.00
   4  -2  -2    7.70   12.20
  -4   2   2    9.50    6.10
   4   2  -2   10.70    7.90
  -4   2   2   27.40   13.80
   4   2  -2   20.10   11.60
   4   2  -2   -0.90    6.00
   4   2  -2   18.20   10.10
   3  -2  -2   61.59    9.20
   3  -2  -2   76.29   13.30
   3  -2  -2   62.79   10.40
  -3  -2   2   85.19   11.80
   3  -2  -2   55.49    8.60
   3   2  -2   66.69    9.00
   3   2  -2   77.39   13.00
  -3   2   2   44.20    8.60
   3   2  -2   81.39   10.10
   3   2  -2   84.29   11.00
  -3   2   2   50.99    7.70
  -3   2   2   73.39   13.20
  -3   2   2   67.39    9.70
   2  -2  -2   90.69   11.90
  -2  -2   2   89.09    9.50
   2  -2  -2   91.09   13.70
   2  -2  -2   74.89   11.60
  -2  -2   2   81.89   12.60
  -2  -2   2   70.19    9.80
   2  -2  -2   96.69   12.40
   2   2  -2  100.49   14.20
  -2   2   2   70.49   11.10
   2   2  -2   82.99   12.20
  -2   2   2   87.39   12.10
   2   2  -2   75.79   12.20
   2   2  -2   98.19   12.40
  -2   2   2   84.49    9.80
  -2   2   2   89.09   11.60
   1  -2  -2  698.83   53.79
   1  -2  -2  678.03   54.29
   1  -2  -2  732.73   53.29
   1  -2  -2  705.33   53.69
  -1  -2   2  716.33   53.79
  -1  -2   2  803.22   55.39
   1   2  -2  719.33   54.29
   1   2  -2  655.33   53.29
  -1   2   2  745.73   53.79
  -1   2   2  750.72   53.29
  -1   2   2  717.23   53.79
   1   2  -2  694.43   53.99
   1   2  -2  772.52   55.39
  -1   2   2  697.63   53.89
   0  -2  -2   -4.00    4.30
   0  -2   2    1.00    5.80
   0  -2  -2    4.80    5.30
   0  -2   2    2.00    5.30
   0  -2   2    1.80    5.00
   0  -2  -2    3.00    5.30
   0  -2  -2    6.00    4.40
   0  -2   2   -3.70    7.30
   0   2   2   -3.60    6.00
   0   2  -2  -12.10    6.90
   0   2  -2    5.00    4.80
   0   2   2   -4.60    3.20
   0   2   2    8.50    4.70
   0   2  -2    9.20    5.50
   0   2   2    3.70    4.60
   0   2  -2   -3.40    6.30
   1  -2   2    2.90    6.50
  -1  -2  -2   -0.70    5.20
  -1  -2  -2   -2.50    4.20
   1  -2   2  -11.20    6.10
  -1  -2  -2    7.70    6.30
  -1  -2  -2   -5.60    7.50
  -1   2  -2    5.80    8.20
  -1   2  -2   -5.30    6.10
   1   2   2   -1.20    5.90
  -1   2  -2    3.90    9.70
   1   2   2    7.80    8.90
   1   2   2   -2.10    4.30
   1   2   2    6.70    6.70
  -2  -2  -2   47.50    9.40
   2  -2   2   63.89   12.50
   2  -2   2   39.10    8.10
   2  -2   2   40.00    8.70
   2  -2   2   30.60    9.70
  -2   2  -2   51.69   10.00
  -2   2  -2   43.80   11.80
   2   2   2   34.10   10.00
  -2   2  -2   49.60    6.90
   2   2   2   31.70    5.30
   2   2   2   49.90    9.10
  -2   2  -2   59.09    7.30
   2   2   2   77.59   10.80
   2   2   2   39.10    6.60
   3  -2   2    9.80    6.90
   3  -2   2   -3.90   10.30
  -3  -2  -2    9.60   10.00
   3  -2   2    3.60   10.60
   3  -2   2    1.20   11.90
   3   2   2   -1.00    5.50
   3   2   2   -4.60    7.90
  -3   2  -2    5.30    5.10
  -3   2  -2    4.90   11.60
   3   2   2  -19.90   10.00
   3   2   2    2.00    4.80
   3   2   2   -1.40   10.20
   4  -2   2   33.10   10.80
   4  -2   2   16.10   13.70
   4  -2   2   10.40    8.70
   4  -2   2   26.20   15.80
  -4  -2  -2   23.50   14.00
   4  -2   2   44.10   14.40
   4   2   2   27.10   14.60
   4   2   2   14.50   13.20
   4   2   2   22.80    7.00
  -4   2  -2   23.00   14.50
   4   2   2   23.70    7.00
   4   2   2   21.90   11.30
   5  -2   2  -24.20   11.60
   5  -2   2    2.60    8.90
   5  -2   2   -0.80   17.70
  -5  -2  -2    4.50   18.30
   5  -2   2    7.50   10.40
   5   2   2    3.20    7.90
   5   2   2    3.60    7.00
  -5   2  -2  -10.20   17.40
   5   2   2   -2.40   16.40
   5   2   2   41.30   12.70
   6  -2   2   30.00   20.30
   6  -2   2   35.50   11.80
   6  -2   2   44.10   14.80
  -6  -2  -2    1.30   23.30
   6  -2   2   21.50   11.20
   6   2   2   14.20   20.60
  -6   2  -2   51.69   24.40
   6   2   2    7.70    8.80
   6   2   2   32.10    9.40
   7  -2   2   15.60   12.50
  -7  -2  -2   10.80   31.50
   7  -2   2   36.80   15.00
   7   2   2   42.80   25.90
   8  -2   2   15.00   12.70
   8  -2   2   21.80   17.50
   9  -2   2   52.89   20.20
   9  -2   2   49.20   17.90
   9  -3  -2   57.69   22.40
   9  -3  -2   -7.50   19.80
   8  -3  -2   39.40   14.50
   8   3  -2   38.00   14.10
   7  -3  -2   -2.20   15.90
   7  -3  -2   -4.30   14.50
   7  -3  -2  -34.90   16.70
   7  -3  -2   14.00   12.30
   7   3  -2  -10.50   11.40
   7   3  -2   -1.10    8.70
   7   3  -2   11.60   20.20
   6  -3  -2   75.69   13.80
   6  -3  -2   70.79   14.30
   6  -3  -2   98.89   15.90
   6  -3  -2   54.99   16.30
   6   3  -2   54.39   11.10
   6   3  -2   68.29   16.70
  -6   3   2   89.19   26.40
   6   3  -2   56.39   13.00
   6   3  -2  109.69   30.40
   5  -3  -2  178.98   22.90
   5  -3  -2  187.88   21.70
  -5  -3   2  193.58   26.20
   5  -3  -2  182.08   25.00
   5   3  -2  228.98   20.40
   5   3  -2  193.78   21.60
  -5   3   2  156.28   27.90
   5   3  -2  268.77   36.90
   5   3  -2  156.88   26.50
   4  -3  -2   17.80    8.30
   4  -3  -2    7.40    9.70
  -4  -3   2   22.80   10.60
   4  -3  -2   11.30   10.30
   4  -3  -2   15.30    7.60
   4  -3  -2   32.10   13.40
   4   3  -2   19.20    5.90
  -4   3   2   18.30    7.20
   4   3  -2   25.40    8.10
   4   3  -2   24.80   17.80
   4   3  -2   31.10   11.30
  -4   3   2   14.40    5.80
   4   3  -2  -14.80   10.90
  -4   3   2    2.90   13.00
   3  -3  -2    8.20    6.90
   3  -3  -2    5.80    7.80
  -3  -3   2   10.30    9.10
   3  -3  -2    0.40    6.10
   3  -3  -2    6.30   10.20
   3   3  -2   -4.50    9.50
  -3   3   2   10.50    5.10
   3   3  -2    0.30    8.10
  -3   3   2    6.10   10.60
  -3   3   2    3.50    4.40
   3   3  -2    2.90   12.30
   3   3  -2   -2.60    6.40
  -3   3   2   -0.70    5.70
   3   3  -2   -0.60    4.40
  -2  -3   2 2689.33  178.28
   2  -3  -2 2760.72  179.68
   2  -3  -2 2382.36  179.38
   2  -3  -2 2478.05  179.28
  -2  -3   2 2612.64  179.68
  -2  -3   2 2360.46  178.18
   2  -3  -2 2263.07  177.78
   2   3  -2 2401.46  179.38
  -2   3   2 2431.56  179.48
   2   3  -2 2317.07  178.48
   2   3  -2 2401.56  179.48
   2   3  -2 2361.26  179.58
   2   3  -2 2440.76  178.58
  -2   3   2 2449.05  177.78
  -2   3   2 2533.05  178.98
  -2   3   2 2695.33  179.28
   1  -3  -2 1785.52  136.49
  -1  -3   2 1921.21  136.19
  -1  -3   2 1819.42  135.39
   1  -3  -2 1821.32  135.29
  -1  -3   2 1837.52  136.29
   1  -3  -2 1758.32  134.79
   1  -3  -2 1889.81  135.89
  -1   3   2 1961.40  135.09
   1   3  -2 1840.12  135.39
  -1   3   2 1892.41  135.79
  -1   3   2 1936.21  135.79
   1   3  -2 1893.41  135.49
   1   3  -2 1893.41  136.09
  -1   3   2 1911.21  135.99
   0  -3  -2 1629.24  117.59
   0  -3  -2 1550.64  117.59
   0  -3   2 1630.84  117.89
   0  -3   2 1773.42  118.09
   0  -3   2 1665.13  117.89
   0  -3  -2 1566.84  117.59
   0  -3   2 1707.63  118.69
   0   3   2 1498.65  117.59
   0   3  -2 1470.05  120.99
   0   3  -2 1661.33  117.79
   0   3   2 1596.04  117.59
   0   3  -2 1662.43  117.89
   0   3   2 1672.53  117.69
   0   3  -2 1578.74  117.99
   1  -3   2  135.29   18.00
   1  -3   2  114.59   14.30
  -1  -3  -2   78.79   11.30
  -1  -3  -2  100.69   10.90
   1  -3   2  103.09   14.00
  -1   3  -2  135.29   18.80
  -1   3  -2   94.09   12.90
   1   3   2   94.29   11.40
  -1   3  -2   80.49   12.90
   1   3   2  119.99   12.50
   1   3   2  119.79   11.10
   2  -3   2  905.91   67.19
   2  -3   2  802.22   66.19
   2  -3   2  858.01   65.89
  -2  -3  -2  865.31   65.49
   2  -3   2  949.40   66.09
   2   3   2  883.01   64.29
  -2   3  -2  864.81   65.79
   2   3   2  887.11   65.49
   2   3   2  908.41   64.39
  -2   3  -2  942.81   65.49
  -2   3  -2  849.81   66.89
   2   3   2  893.71   66.69
  -2   3  -2  829.22   65.19
   2   3   2  900.91   66.39
   3  -3   2   16.50   13.70
   3  -3   2   18.20    8.20
   3  -3   2    6.70   10.40
  -3  -3  -2   34.50   10.60
   3  -3   2   11.00    7.70
   3   3   2   25.20    6.10
   3   3   2   15.10    9.70
  -3   3  -2   21.30    6.30
  -3   3  -2   25.40   12.30
   3   3   2   32.80    9.40
   3   3   2   29.40   11.70
  -3   3  -2   14.60    8.90
  -3   3  -2   22.70    6.70
   4  -3   2   55.49   11.80
   4  -3   2   57.79   15.10
   4  -3   2   76.09   15.70
   4  -3   2   66.19   12.20
  -4  -3  -2   71.79   16.70
   4   3   2   40.50    8.30
  -4   3  -2   92.69   18.60
   4   3   2   93.99   17.10
   4   3   2   75.19   15.60
   4   3   2   62.99    8.20
   5  -3   2   68.19   14.60
   5  -3   2   29.70   11.20
  -5  -3  -2   16.00   19.10
   5  -3   2   24.10   12.00
   5  -3   2   47.70   18.00
   5   3   2   36.40    9.00
   5   3   2   51.49    8.40
   5   3   2   27.40   18.30
  -5   3  -2   46.30   20.30
   5   3   2   22.80   17.30
   6  -3   2   26.40   12.60
   6  -3   2   11.40   12.10
   6  -3   2   32.50   20.60
  -6  -3  -2   44.00   26.70
   6   3   2   23.20   21.30
  -6   3  -2   24.20   23.50
   7  -3   2    2.60   12.70
   7  -3   2   45.70   25.00
   7  -3   2  -26.70   13.10
   7   3   2   38.60   29.70
   8  -3   2   15.10   13.20
   8  -3   2   -2.80   18.00
   9  -3   2   32.40   18.20
   9  -3   2   39.80   23.00
   9  -4  -2  -10.80   15.50
   9  -4  -2   65.29   24.20
   8  -4  -2   26.00   20.30
   8  -4  -2    4.00   14.40
   7  -4  -2   -5.50   12.60
   7  -4  -2   25.40   17.90
   7   4  -2    1.60   19.80
   7   4  -2    5.40   11.10
   7   4  -2   -3.50    8.60
   6  -4  -2   19.60   12.50
   6  -4  -2   61.29   16.00
   6   4  -2   20.10   12.10
   6   4  -2   99.49   29.40
  -6   4   2   17.30   22.60
   6   4  -2   39.80   11.50
   5  -4  -2   56.39   12.80
   5  -4  -2   59.59   14.50
  -5  -4   2   19.30   14.20
   5   4  -2   58.09   14.90
   5   4  -2   54.49   23.20
   5   4  -2   30.20   10.40
  -5   4   2   56.09   20.00
   5   4  -2   32.20    8.80
  -4  -4   2   65.79   13.30
   4  -4  -2   27.90   18.50
   4  -4  -2   61.49   11.70
   4  -4  -2   44.50   10.60
  -4   4   2   36.10    8.10
   4   4  -2   42.20    7.30
  -4   4   2   50.89   15.20
   4   4  -2   56.89   12.90
  -4   4   2   64.39    9.80
   4   4  -2   54.09    9.20
   4   4  -2   52.99   14.10
   4   4  -2   62.49   18.80
   3  -4  -2 1730.63  119.59
   3  -4  -2 1614.54  119.19
  -3  -4   2 1668.93  119.89
   3  -4  -2 1587.64  119.89
   3   4  -2 1853.21  118.09
   3   4  -2 1406.26  119.49
   3   4  -2 1507.95  119.39
   3   4  -2 1505.55  119.99
  -3   4   2 1623.74  120.29
  -3   4   2 1705.23  118.89
  -3   4   2 1616.44  118.59
  -2  -4   2  209.68   17.70
   2  -4  -2  193.58   20.50
   2  -4  -2  188.68   19.60
  -2  -4   2  216.48   20.70
  -2  -4   2  223.88   17.70
   2  -4  -2  209.48   20.10
  -2   4   2  228.68   19.70
   2   4  -2  212.38   18.90
   2   4  -2  218.68   18.30
  -2   4   2  194.38   20.20
   2   4  -2  192.48   20.20
   2   4  -2  205.58   23.50
   1  -4  -2   11.10    6.40
  -1  -4   2   22.10    8.00
  -1  -4   2   -0.50    5.70
  -1  -4   2    0.70    5.70
   1  -4  -2   -3.40    7.70
  -1  -4   2   -8.10   10.90
   1  -4  -2   -2.10    9.10
   1   4  -2   12.40    5.80
   1   4  -2   13.00    8.60
   1   4  -2    8.60   12.40
   1   4  -2   12.70    7.00
  -1   4   2   23.70    6.50
  -1   4   2   18.10    6.60
  -1   4   2   13.90    6.50
   0  -4  -2 3634.84  258.07
   0  -4   2 3584.64  258.17
   0  -4   2 3658.93  258.37
   0  -4   2 3585.54  258.17
   0  -4  -2 3474.65  257.87
   0   4  -2 3468.65  258.07
   0   4  -2 3690.93  258.77
   0   4  -2 3506.55  258.27
   0   4   2 3672.33  257.97
   0   4   2 3368.36  258.77
   0   4  -2 3712.03  258.27
  -1  -4  -2  148.09   13.70
   1  -4   2  203.48   20.60
   1  -4   2  156.08   16.60
   1  -4   2  131.59   16.10
   1  -4   2  109.79   16.30
  -1  -4  -2  130.79   14.20
   1   4   2  154.18   16.40
  -1   4  -2  146.79   15.60
   1   4   2  146.49   14.00
   1   4   2  163.58   15.30
   1   4   2  140.09   12.40
   1   4   2  139.69   14.30
  -1   4  -2  117.79   19.20
  -1   4  -2  120.89   16.10
  -1   4  -2  152.28   19.50
   2  -4   2  615.44   55.09
   2  -4   2  748.33   57.39
   2  -4   2  660.93   55.19
   2  -4   2  763.72   55.29
  -2  -4  -2  718.63   54.29
  -2   4  -2  776.32   54.89
   2   4   2  754.52   53.49
   2   4   2  676.43   55.39
  -2   4  -2  696.63   54.89
  -2   4  -2  689.03   56.29
   2   4   2  716.33   55.89
   2   4   2  760.72   54.19
   2   4   2  799.62   53.39
  -2   4  -2  761.12   54.79
   3  -4   2   -0.70    7.70
   3  -4   2    2.20   11.10
   3  -4   2   -6.80   13.50
  -3  -4  -2  -15.00    9.60
   3  -4   2    4.10    8.10
  -3   4  -2   11.10   10.80
   3   4   2   -1.40    4.90
   3   4   2    4.00    9.40
  -3   4  -2    2.70    8.40
   3   4   2    6.60    3.90
  -3   4  -2   10.40   11.90
  -3   4  -2    3.80    7.90
   3   4   2   -2.40    9.70
   3   4   2    2.00    8.20
   4  -4   2   13.50    9.70
   4  -4   2    9.20    9.50
   4  -4   2    7.50   13.60
  -4  -4  -2   30.50   14.50
   4  -4   2   23.80    9.60
   4   4   2   14.80   14.40
   4   4   2   21.80   11.20
   4   4   2    1.60   13.10
  -4   4  -2   24.00    7.00
  -4   4  -2   17.00   17.50
   5  -4   2   41.30   17.20
  -5  -4  -2   53.89   19.90
   5  -4   2   26.60   11.40
   5  -4   2   35.30   13.10
   5  -4   2   64.69   13.30
  -5   4  -2   34.60   20.20
   6  -4   2   -5.10   20.10
  -6  -4  -2   11.30   25.00
   6  -4   2   -9.20   12.20
   6  -4   2   24.80   13.50
   6  -4   2    6.40   12.10
  -6   4  -2   36.20   24.00
   6   4   2   14.80   21.10
   7  -4   2   25.80   15.00
   7  -4   2    2.50   24.20
  -7   4  -2   34.00   28.90
   7   4   2   41.10   26.70
   8  -4   2    2.00   17.30
   8  -4   2  -10.90   13.20
   9  -4   2   61.39   22.70
   9  -5  -2   28.30   24.90
   8  -5  -2   20.80   22.60
   8  -5  -2   24.80   15.30
   8   5  -2   30.90   25.40
   7  -5  -2   12.50   18.00
   7  -5  -2   -3.60   13.20
  -7   5   2   37.70   29.20
   7   5  -2   58.49   23.00
   6  -5  -2  104.69   19.00
  -6  -5   2   69.69   22.60
   6  -5  -2   69.59   16.40
  -6   5   2  100.79   25.20
   6   5  -2   84.49   13.40
   6   5  -2   80.49   13.40
   5  -5  -2   15.60   13.20
   5  -5  -2   18.80   11.40
  -5  -5   2   12.80   15.10
   5   5  -2   32.30   13.40
  -5   5   2   -1.40    6.90
   5   5  -2   19.60    7.20
   5   5  -2   10.30   21.40
   5   5  -2   14.90    9.20
  -5   5   2   12.30   17.90
  -4  -5   2   28.10   12.80
   4  -5  -2   18.70   10.90
   4  -5  -2   38.50   10.90
   4   5  -2   54.09   12.50
  -4   5   2   21.80   14.60
  -4   5   2   42.80    8.60
   4   5  -2   40.70   14.30
   4   5  -2   37.70   17.30
   4   5  -2   34.40    8.70
   4   5  -2   27.20    6.20
  -3  -5   2  107.29   15.80
   3  -5  -2  115.49   16.70
   3  -5  -2  106.19   16.90
   3  -5  -2  102.09   15.70
  -3   5   2  115.29   16.60
   3   5  -2  120.19   16.80
  -3   5   2  122.79   14.40
   3   5  -2  122.79   18.10
   3   5  -2  117.49   12.90
   3   5  -2  136.39   14.40
  -3   5   2  114.69   14.70
   3   5  -2  142.99   17.50
  -2  -5   2  197.08   20.80
   2  -5  -2  203.48   19.50
   2  -5  -2  208.98   20.60
  -2  -5   2  195.58   17.20
   2  -5  -2  206.48   20.90
  -2  -5   2  194.18   20.60
  -2  -5   2  194.38   17.50
  -2   5   2  181.18   20.40
   2   5  -2  189.78   18.80
   2   5  -2  205.28   17.90
  -2   5   2  222.08   19.40
   2   5  -2  200.28   20.20
  -2   5   2  191.88   19.90
   2   5  -2  196.28   23.40
   1  -5  -2  827.62   59.99
  -1  -5   2  712.23   61.49
  -1  -5   2  860.31   60.49
   1  -5  -2  671.43   60.29
  -1  -5   2  794.12   60.79
  -1   5   2  800.02   58.39
   1   5  -2  862.11   59.59
   1   5  -2  858.41   59.79
   1   5  -2  787.82   60.19
  -1   5   2  820.52   59.89
   1   5  -2  804.82   61.59
  -1   5   2  749.42   58.49
   0  -5   2 1085.49   80.29
   0  -5   2 1074.39   81.39
   0  -5  -2 1126.99   80.49
   0  -5   2 1051.49   80.19
   0  -5  -2 1141.49   80.29
   0  -5   2 1069.49   80.59
   0   5   2  971.30   79.79
   0   5  -2 1073.79   81.79
   0   5  -2 1060.69   80.19
   0   5  -2 1137.19   80.29
   0   5  -2 1087.49   80.59
   0   5   2 1098.99   78.29
   0   5   2 1140.19   79.89
   0   5   2 1057.49   79.89
   1  -5   2  450.35   39.40
   1  -5   2  445.86   34.60
   1  -5   2  407.96   35.10
   1  -5   2  450.35   34.50
  -1  -5  -2  428.76   32.40
  -1  -5  -2  411.66   32.80
  -1   5  -2  427.16   34.10
   1   5   2  420.36   31.40
  -1   5  -2  415.66   36.00
   1   5   2  412.56   31.90
   1   5   2  437.16   32.70
   1   5   2  437.66   32.90
   1   5   2  405.96   34.60
  -1   5  -2  423.86   34.10
   1   5   2  391.96   33.60
   2  -5   2   19.50    7.90
   2  -5   2   -0.10   12.90
   2  -5   2    6.80    9.30
   2  -5   2    4.30    7.90
  -2   5  -2   21.60    6.40
  -2   5  -2    3.30    9.50
  -2   5  -2   10.00    7.30
   2   5   2    7.30    4.80
   2   5   2   17.10    8.60
   2   5   2   17.50   10.70
  -2   5  -2   23.20   12.30
   2   5   2   10.90    5.50
   2   5   2   12.20    7.80
   3  -5   2  181.18   21.00
   3  -5   2  128.19   20.00
   3  -5   2  182.38   19.70
  -3  -5  -2  180.48   20.30
  -3   5  -2  180.88   18.10
   3   5   2  163.98   19.60
   3   5   2  167.98   15.20
  -3   5  -2  157.48   18.60
   3   5   2  191.08   18.70
  -3   5  -2  186.68   18.40
   3   5   2  172.58   14.70
  -3   5  -2  160.08   22.50
   3   5   2  168.88   21.20
   4  -5   2   27.60   14.40
   4  -5   2   32.50   11.10
  -4  -5  -2   42.60   15.90
   4  -5   2   37.80   14.60
   4  -5   2   35.40   11.20
   4   5   2   36.70   12.60
  -4   5  -2   56.69    9.40
   4   5   2   54.49   16.60
   5  -5   2   71.19   14.30
  -5  -5  -2   75.69   23.50
   5  -5   2   65.99   14.50
   5  -5   2   60.29   17.70
   5  -5   2   35.30   13.50
  -5   5  -2   43.40   21.00
   5   5   2  112.89   22.00
   6  -5   2   98.49   17.10
   6  -5   2   92.49   23.60
   6  -5   2   78.89   16.20
   6   5   2  104.69   26.50
  -6   5  -2   61.39   27.30
   7  -5   2   40.60   16.60
   7  -5   2   72.79   22.80
   7  -5   2   15.70   13.70
   7   5   2   99.19   32.70
  -7   5  -2   75.39   32.00
   8  -5   2   -6.80   14.30
   8  -5   2  -10.20   17.20
   9  -6  -2    4.60   23.50
   8  -6  -2   12.30   23.30
   7  -6  -2   -6.10   14.20
   7  -6  -2   42.20   19.70
   7   6  -2   46.20   24.70
  -7   6   2   40.40   28.10
   6  -6  -2   42.80   15.10
  -6  -6   2   74.79   20.10
   6  -6  -2   45.00   17.30
  -6   6   2   45.70   23.20
   6   6  -2   53.89    9.80
   6   6  -2   31.00   10.90
   6   6  -2   74.09   28.50
   5  -6  -2   -0.20   12.50
  -5  -6   2   -2.60   14.60
   5  -6  -2   -4.00   12.10
   5   6  -2    2.10    6.60
  -5   6   2   14.60    8.50
  -5   6   2    1.80   17.30
   5   6  -2    2.40    9.10
   5   6  -2    2.00   21.30
   4  -6  -2    7.30   10.50
  -4  -6   2   16.70   13.40
   4  -6  -2   20.40   10.90
  -4   6   2   34.40   18.40
   4   6  -2   33.40   17.80
   4   6  -2   27.30   12.90
   4   6  -2   19.20    7.90
   4   6  -2   23.00   12.00
   3  -6  -2  987.90   79.79
   3  -6  -2 1161.68   80.69
   3  -6  -2 1108.79   81.29
  -3  -6   2 1092.49   80.99
   3   6  -2 1065.29   78.09
   3   6  -2  950.30   80.19
  -3   6   2 1134.39   79.59
   3   6  -2 1054.89   80.19
  -3   6   2 1180.58   79.79
  -3   6   2  999.10   80.49
   3   6  -2  923.31   77.99
   3   6  -2 1110.39   81.59
  -2  -6   2  488.05   41.10
  -2  -6   2  495.15   39.10
   2  -6  -2  489.95   41.00
  -2  -6   2  568.74   42.00
  -2  -6   2  456.75   38.90
   2  -6  -2  516.95   41.50
   2  -6  -2  544.45   42.00
   2   6  -2  492.35   42.70
   2   6  -2  542.05   40.00
  -2   6   2  574.84   40.90
   2   6  -2  556.04   39.90
  -2   6   2  518.85   41.00
  -2   6   2  491.45   40.60
   2   6  -2  491.95   40.90
  -1  -6   2 1276.17   87.69
   1  -6  -2 1096.89   87.79
  -1  -6   2 1171.48   87.49
   1  -6  -2 1176.18   86.89
   1  -6  -2 1076.09   86.99
  -1  -6   2 1113.89   86.49
   1   6  -2 1185.48   86.49
  -1   6   2 1180.38   85.99
  -1   6   2 1205.28   86.89
  -1   6   2 1126.19   85.59
   1   6  -2 1272.47   86.49
   1   6  -2 1180.88   87.09
  -1   6   2 1187.08   85.49
   1   6  -2 1190.28   87.99
   0  -6  -2   14.60   10.20
   0  -6  -2   -0.40    6.70
   0  -6   2    2.40    8.90
   0  -6   2   -2.40    7.00
   0  -6   2    9.50   13.70
   0  -6  -2   -3.40    7.50
   0   6  -2    3.50    7.40
   0   6   2    3.60    5.70
   0   6   2   -3.20    6.00
   0   6   2    6.90    7.00
   0   6   2    3.50    5.80
   0   6  -2   12.20   15.80
   0   6  -2    6.60    7.00
   0   6  -2   16.30    9.00
   1  -6   2   12.20    9.60
   1  -6   2    2.50    8.40
   1  -6   2   11.80   15.90
  -1  -6  -2    6.60    6.50
   1  -6   2    7.40    7.80
  -1  -6  -2   13.10    5.80
   1   6   2   18.80    7.30
  -1   6  -2   12.80   10.50
   1   6   2    8.20    6.20
   1   6   2    9.10    5.70
   1   6   2   16.10    4.90
  -1   6  -2    2.60    7.00
  -1   6  -2   36.50   12.70
   1   6   2   11.00    6.90
  -1   6  -2   16.60    7.90
   2  -6   2  941.61   71.39
   2  -6   2  956.10   71.79
   2  -6   2  937.21   73.69
   2  -6   2  795.62   71.39
   2   6   2  916.81   71.69
   2   6   2  992.80   69.79
  -2   6  -2 1010.30   71.69
  -2   6  -2  910.01   71.19
   2   6   2  996.90   69.79
   2   6   2 1096.19   70.99
  -2   6  -2  921.81   72.69
   2   6   2  897.41   70.09
   3  -6   2   67.99   12.30
   3  -6   2   49.70   11.70
   3  -6   2   61.29   17.90
   3  -6   2   46.00   12.60
   3   6   2   73.59   15.40
  -3   6  -2   52.49   15.40
   3   6   2   61.79    7.90
   3   6   2   63.39    9.10
  -3   6  -2   50.59   11.00
   3   6   2   67.79   11.80
   3   6   2   71.39   16.10
  -3   6  -2   75.69   11.10
  -3   6  -2   62.89   10.60
   4  -6   2   69.89   14.80
   4  -6   2   69.89   13.90
   4  -6   2   66.49   16.40
   4   6   2   93.29   16.00
   4   6   2  100.39   18.70
  -4   6  -2   70.69   18.90
  -4   6  -2   89.39   12.90
   5  -6   2  123.79   17.40
   5  -6   2  121.79   18.40
   5  -6   2  103.99   19.90
   5  -6   2   92.89   17.30
  -5   6  -2  133.09   18.90
   5   6   2  140.89   24.80
  -5   6  -2  130.49   26.90
   6  -6   2  125.59   20.00
   6  -6   2  113.69   22.70
   6  -6   2  120.39   17.90
  -6   6  -2   91.19   27.90
   6   6   2  125.09   26.50
   7  -6   2   10.50   13.20
   7  -6   2   31.10   21.60
   7  -6   2   16.70   16.00
   7   6   2   60.59   27.90
  -7   6  -2   55.89   29.20
   8  -6   2  -16.50   17.80
   8  -6   2   20.70   14.80
   9  -7  -2   13.20   23.50
   8  -7  -2    4.10   14.70
   8  -7  -2   13.10   21.70
  -8   7   2    1.80   34.40
   8   7  -2   61.29   28.00
   7  -7  -2  -26.80   13.00
   7  -7  -2    4.40   18.00
  -7   7   2   12.50   26.00
   7   7  -2   19.00   22.10
   6  -7  -2   48.40   17.80
   6  -7  -2   14.60   14.40
  -6  -7   2   99.09   21.60
   6   7  -2   53.19    9.50
   6   7  -2   81.59   30.10
   6   7  -2   59.89   11.60
  -6   7   2   54.89   24.30
   5  -7  -2   -5.60   10.90
   5  -7  -2  -14.60   11.90
   5   7  -2    4.80   21.50
   5   7  -2    7.20    6.80
   5   7  -2    2.50    9.60
  -5   7   2    1.50    9.00
  -5   7   2  -25.00   16.80
  -4  -7   2   60.19   15.70
   4  -7  -2   35.90   11.80
   4   7  -2   40.80   10.30
   4   7  -2   39.60    7.70
   4   7  -2   48.10   13.80
  -4   7   2   46.20   10.30
   4   7  -2   40.50   13.50
   4   7  -2   42.50   19.60
   3  -7  -2  553.14   44.00
  -3  -7   2  517.95   44.50
   3  -7  -2  501.45   43.20
   3   7  -2  551.14   40.60
   3   7  -2  556.24   45.90
  -3   7   2  516.45   43.90
   3   7  -2  467.15   43.20
   3   7  -2  467.35   42.70
  -3   7   2  529.55   42.80
   3   7  -2  602.04   41.20
  -2  -7   2  171.58   17.90
  -2  -7   2  189.48   21.80
  -2  -7   2  205.78   22.30
   2  -7  -2  190.48   21.40
  -2  -7   2  210.48   18.90
   2  -7  -2  203.38   22.30
   2  -7  -2  208.08   22.00
  -2   7   2  210.28   20.40
   2   7  -2  197.08   19.90
  -2   7   2  212.58   20.60
   2   7  -2  191.18   25.30
   2   7  -2  225.78   19.40
   2   7  -2  211.08   20.80
  -2   7   2  206.88   21.10
  -1  -7   2   28.00    8.00
   1  -7  -2   41.40   11.00
   1  -7  -2   26.40    8.50
  -1  -7   2   42.20   11.50
  -1  -7   2   57.29   13.30
   1  -7  -2   37.70    9.50
  -1   7   2   51.79    7.50
   1   7  -2   48.50    9.00
  -1   7   2   42.00    8.40
  -1   7   2   34.60    9.40
   1   7  -2   62.59   11.10
  -1   7   2   48.80    9.30
   1   7  -2   18.60   13.10
  -1   7   2   27.80    8.50
   1   7  -2   30.90    8.20
   0  -7   2  209.78   21.80
   0  -7  -2  218.28   22.10
   0  -7   2  247.18   28.30
   0  -7   2  271.87   23.80
   0  -7  -2  278.57   22.80
   0  -7   2  231.98   22.50
   0  -7  -2  208.38   22.20
   0  -7  -2  222.88   21.70
   0   7   2  228.08   21.60
   0   7   2  236.18   19.70
   0   7  -2  266.97   22.50
   0   7   2  246.28   21.20
   0   7  -2  234.88   22.30
   0   7  -2  232.48   22.90
   0   7   2  219.38   20.50
   0   7  -2  218.78   29.60
   1  -7   2   84.29   19.40
  -1  -7  -2   62.09    8.60
  -1  -7  -2   73.09   12.50
   1  -7   2   43.60   11.50
  -1  -7  -2   45.40    8.70
   1  -7   2   45.80   10.00
   1  -7   2   64.89   11.10
   1   7   2   95.89   11.80
  -1   7  -2   58.69   12.60
   1   7   2   45.10    8.60
  -1   7  -2   76.79   10.90
   1   7   2   62.09    8.60
  -1   7  -2   90.69   11.60
  -1   7  -2   68.19   14.40
   2  -7   2   -1.50   15.70
   2  -7   2   17.20    8.70
  -2  -7  -2    1.10   11.30
   2  -7   2   -4.20    9.10
   2  -7   2   -8.60    9.60
   2   7   2    2.40    8.20
   2   7   2   10.90    6.10
  -2   7  -2    2.40    9.20
  -2   7  -2   -5.80    7.90
  -2   7  -2   10.70   12.70
   2   7   2    3.70    6.00
   2   7   2    6.50    7.80
   2   7   2   14.30    8.40
  -2   7  -2   11.90   10.40
   3  -7   2   61.99   13.40
   3  -7   2   40.60   12.10
   3  -7   2   53.69   12.30
   3  -7   2   39.30   18.80
   3   7   2   78.29   12.00
   3   7   2   63.19    9.60
  -3   7  -2   53.19   16.40
   3   7   2   64.19   13.70
  -3   7  -2   62.49   10.70
  -3   7  -2   50.79   11.80
   3   7   2   60.69   11.80
   3   7   2   57.19    8.10
  -3   7  -2   38.70   10.30
   4  -7   2    6.30   10.80
   4  -7   2   -8.90   14.10
   4  -7   2  -12.90   10.80
  -4   7  -2   21.80   10.00
  -4   7  -2   23.90   17.10
   4   7   2    7.70   16.30
   4   7   2   28.00   16.30
   4   7   2   20.30   13.30
   5  -7   2    6.30   17.00
   5  -7   2   17.00   13.50
   5  -7   2    8.70   12.80
   5  -7   2   26.20   11.60
   5   7   2   27.10   19.00
  -5   7  -2   26.20   20.90
   6  -7   2   -2.20   14.00
   6  -7   2   10.40   13.60
   6  -7   2    8.00   18.60
   6  -7   2   12.10   12.20
   6   7   2   22.50   21.40
  -6   7  -2   15.90   24.30
   7  -7   2   96.09   22.00
   7  -7   2   29.80   17.50
   7  -7   2   50.59   16.60
  -7   7  -2  138.19   36.50
   7   7   2   77.89   30.40
   8  -7   2  -17.80   18.50
   8  -7   2   27.40   15.10
   8  -8  -2  -28.80   14.20
   8  -8  -2   11.10   22.40
  -8   8   2   75.79   38.20
   8   8  -2   45.00   25.50
   7  -8  -2    8.70   14.30
   7  -8  -2    1.70   18.80
  -7   8   2  -12.90   25.20
   6  -8  -2   -1.60   17.00
   6  -8  -2    3.70   12.60
  -6  -8   2    7.00   18.60
  -6   8   2    2.10   22.40
   6   8  -2   -7.50   27.30
  -6   8   2   -7.30   13.20
  -5  -8   2   42.00   17.20
   5  -8  -2   23.10   14.70
   5  -8  -2   11.20   13.00
   5   8  -2   17.30   10.10
  -5   8   2   18.50   19.40
   5   8  -2   26.60   24.60
  -5   8   2   17.50   10.70
  -4  -8   2   34.20   15.70
   4  -8  -2    3.50   10.10
   4  -8  -2    1.10   12.40
   4   8  -2   38.70   14.90
   4   8  -2    8.50    9.10
  -4   8   2   15.10    8.90
   4   8  -2   35.60   12.50
   4   8  -2    9.60   20.50
   4   8  -2   12.40    7.30
  -4   8   2   25.00   15.60
  -3  -8   2  435.76   38.40
   3  -8  -2  407.86   40.30
   3  -8  -2  438.86   37.90
   3  -8  -2  353.56   36.20
   3   8  -2  465.55   35.00
   3   8  -2  425.66   34.10
   3   8  -2  421.36   40.10
  -3   8   2  397.36   37.10
  -3   8   2  480.15   36.10
   2  -8  -2   49.10   12.30
  -2  -8   2   58.49   13.40
  -2  -8   2   62.69    9.40
   2  -8  -2   67.19   12.00
  -2  -8   2   81.29   14.40
   2  -8  -2   56.69   14.50
  -2   8   2   81.49    9.10
   2   8  -2   72.39   12.50
   2   8  -2   57.09    9.90
  -2   8   2   86.79   11.70
   2   8  -2   81.59   12.30
  -2   8   2   75.49   11.20
  -2   8   2   60.09    9.10
   2   8  -2   84.79   17.10
  -2   8   2   84.99   13.60
   1  -8  -2  178.68   21.20
  -1  -8   2  181.98   19.50
  -1  -8   2  176.98   23.60
   1  -8  -2  174.98   19.90
   1  -8  -2  146.39   20.00
  -1  -8   2  208.58   21.70
  -1   8   2  179.68   19.50
  -1   8   2  205.58   19.40
   1   8  -2  179.98   23.20
   1   8  -2  198.38   20.40
   1   8  -2  226.88   19.20
  -1   8   2  185.58   18.40
   1   8  -2  166.28   19.50
   0  -8  -2  210.48   22.30
   0  -8   2  204.78   22.20
   0  -8   2  238.48   27.60
   0  -8  -2  210.88   21.80
   0  -8   2  247.78   22.70
   0  -8  -2  239.48   24.10
   0  -8  -2  236.08   21.40
   0  -8   2  223.18   22.30
   0   8  -2  225.88   21.90
   0   8  -2  246.08   22.80
   0   8  -2  235.98   27.60
   0   8  -2  235.28   22.20
   0   8   2  232.48   21.40
   0   8   2  242.88   20.90
   0   8   2  205.18   20.30
   0   8   2  204.98   19.60
   1  -8   2 2135.59  165.58
  -1  -8  -2 2273.17  165.78
  -1  -8  -2 2240.18  163.18
   1  -8   2 2381.96  167.38
  -1  -8  -2 2273.27  164.38
  -1  -8  -2 2279.27  164.48
   1  -8   2 2317.57  164.98
   1  -8   2 2295.77  165.78
   1   8   2 2384.06  164.68
   1   8   2 2290.07  164.38
  -1   8  -2 2097.99  165.48
   1   8   2 2210.38  165.18
  -1   8  -2 2210.58  164.88
  -1   8  -2 2359.46  165.38
  -1   8  -2 2441.86  165.68
   1   8   2 2043.80  163.38
   2  -8   2   39.40   11.80
  -2  -8  -2   72.09    9.60
   2  -8   2   29.80   17.30
   2  -8   2   49.30   11.10
  -2  -8  -2   60.59   13.80
   2  -8   2   49.70   12.20
  -2  -8  -2   43.50    6.80
  -2   8  -2   67.99   11.20
  -2   8  -2   40.10   12.00
   2   8   2   43.30    7.70
   2   8   2   45.30   11.20
  -2   8  -2   74.49   11.10
  -2   8  -2   50.99   15.00
   2   8   2   84.79   11.60
   2   8   2   55.29   11.30
   3  -8   2   17.20   10.70
   3  -8   2   -5.50    9.50
   3  -8   2   -5.90   11.80
   3  -8   2   -5.40   18.90
   3   8   2    5.90    9.10
   3   8   2   22.30   12.10
   3   8   2   17.40    6.30
  -3   8  -2   23.00   10.90
  -3   8  -2   24.80    9.20
  -3   8  -2    2.20   14.70
   3   8   2   15.10    9.60
  -3   8  -2   12.40    9.50
   3   8   2   13.80    6.10
   4  -8   2  731.53   53.49
   4  -8   2  654.63   54.39
   4  -8   2  551.24   53.99
  -4   8  -2  559.64   56.19
   4   8   2  678.43   49.30
   4   8   2  748.03   49.40
  -4   8  -2  640.34   51.89
   4   8   2  580.44   54.29
   4   8   2  670.73   57.29
  -4   8  -2  619.54   52.79
   4   8   2  769.62   57.19
   5  -8   2   48.30   17.20
   5  -8   2   45.50   16.60
   5  -8   2   50.39   15.80
   5  -8   2   59.49   12.80
  -5   8  -2   52.19   12.90
   5   8   2   91.29   25.40
   5   8   2   74.39   21.10
  -5   8  -2   69.59   22.40
   6  -8   2   -2.60   14.50
   6  -8   2    2.80   17.50
   6  -8   2  -14.10   13.30
   6  -8   2   19.30   11.90
  -6   8  -2   26.50   24.30
   6   8   2   26.90   22.90
   7  -8   2   40.60   18.00
   7  -8   2   25.80   16.20
  -7   8  -2   76.29   33.30
   7   8   2   42.70   30.60
   8  -8   2   24.00   20.20
   8   8   2   32.10   29.90
   8  -9  -2    6.10   22.40
  -8   9   2   25.50   32.80
   7  -9  -2   16.00   15.30
   7  -9  -2   -7.20   19.10
  -7   9   2   18.40   27.20
   6  -9  -2   10.10   16.30
  -6  -9   2   17.00   20.20
   6  -9  -2    4.10   14.50
   6   9  -2   12.20   27.00
  -6   9   2  -11.50   12.30
   6   9  -2   11.20    8.70
  -6   9   2   31.10   22.70
   5  -9  -2   18.60   13.70
   5  -9  -2   14.40   15.70
  -5  -9   2   30.60   17.80
   5   9  -2   28.10   25.00
  -5   9   2   26.90   19.00
   5   9  -2   13.90    9.30
  -5   9   2    5.90   10.90
   4  -9  -2   22.00   11.80
   4  -9  -2   12.90   13.80
  -4  -9   2   38.50   18.50
  -4   9   2   30.30   10.40
  -4   9   2   16.90   16.30
   4   9  -2   20.40    9.20
   4   9  -2   49.80   23.60
   4   9  -2   26.50    8.00
   3  -9  -2   50.89   11.80
  -3  -9   2   84.09   16.60
   3  -9  -2   63.09   17.60
   3  -9  -2   80.39   14.70
   3   9  -2   66.19   14.10
   3   9  -2   72.29   10.70
  -3   9   2  104.69   16.30
  -3   9   2   86.59   12.40
   3   9  -2   69.99   19.80
   3   9  -2   61.69   10.40
  -3   9   2   46.30   10.70
   2  -9  -2   45.40   14.80
   2  -9  -2   46.70   11.50
  -2  -9   2   46.30   13.30
  -2  -9   2   61.89   13.60
  -2  -9   2   41.60    8.50
  -2  -9   2   33.80    8.50
   2  -9  -2   34.60   10.20
  -2   9   2   45.10    9.80
  -2   9   2   56.89   12.50
  -2   9   2   54.79    7.20
   2   9  -2   37.60   17.00
   2   9  -2   51.89    9.70
   2   9  -2   38.40   10.70
  -2   9   2   62.99   10.80
   2   9  -2   31.00    8.60
  -2   9   2   40.90    7.10
   1  -9  -2    4.60    7.90
   1  -9  -2   15.50    8.20
   1  -9  -2   14.30   12.80
   1  -9  -2   17.90    9.20
  -1  -9   2    5.50    8.60
  -1  -9   2   10.50   11.00
  -1  -9   2   15.80   14.00
   1   9  -2    4.30    7.90
  -1   9   2    7.90    7.30
   1   9  -2    5.70   13.20
   1   9  -2    4.50    9.60
  -1   9   2   20.10    9.70
   1   9  -2   10.90    7.70
  -1   9   2    9.10    6.90
  -1   9   2   10.40    8.40
   0  -9  -2   33.20   13.20
   0  -9   2   26.20   10.10
   0  -9  -2   25.50    8.80
   0  -9  -2   32.10    9.90
   0  -9   2   26.40   10.80
   0  -9   2   35.60    9.80
   0  -9  -2   14.00    9.00
   0   9   2   42.30    9.80
   0   9   2   59.79   10.10
   0   9  -2   -2.40   16.50
   0   9  -2   31.20    9.60
   0   9  -2   44.30    9.70
   0   9   2   41.90    8.10
   0   9  -2   28.90    9.80
   0   9   2   52.09   10.30
  -1  -9  -2 1061.29   80.49
   1  -9   2 1220.28   85.79
   1  -9   2 1138.69   81.49
  -1  -9  -2 1034.30   80.49
  -1  -9  -2 1104.59   82.09
   1  -9   2 1014.60   81.99
  -1  -9  -2 1094.79   79.19
   1  -9   2 1067.29   82.19
   1   9   2 1123.29   80.39
  -1   9  -2 1025.60   82.39
   1   9   2 1089.59   80.49
  -1   9  -2 1095.99   86.09
   1   9   2 1010.00   80.99
  -1   9  -2 1193.78   81.99
  -1   9  -2 1043.70   81.09
   1   9   2 1038.90   79.69
   2  -9   2 1550.14  127.99
  -2  -9  -2 1782.42  125.39
   2  -9   2 1578.74  134.99
   2  -9   2 1751.12  128.39
  -2  -9  -2 1777.02  128.89
  -2  -9  -2 1648.44  125.39
   2  -9   2 1815.22  126.99
  -2   9  -2 1763.32  127.79
   2   9   2 1778.92  129.49
   2   9   2 1739.63  125.69
  -2   9  -2 1619.04  126.89
   2   9   2 1853.01  129.39
   2   9   2 1891.91  126.49
   2   9   2 1540.25  126.09
  -2   9  -2 1624.14  128.29
  -2   9  -2 1939.71  128.39
   3  -9   2  360.76   32.90
   3  -9   2  331.47   31.70
   3  -9   2  259.97   32.20
  -3   9  -2  291.57   34.70
   3   9   2  400.46   28.40
  -3   9  -2  331.67   30.80
   3   9   2  338.17   29.60
   3   9   2  306.07   31.70
   3   9   2  403.16   28.50
  -3   9  -2  362.26   31.60
   3   9   2  350.86   33.80
  -3   9  -2  329.67   30.50
   4  -9   2  295.97   36.20
   4  -9   2  439.26   36.80
   4  -9   2  432.26   35.20
   4   9   2  356.16   39.30
   4   9   2  368.06   39.20
   4   9   2  337.87   36.10
   4   9   2  373.26   30.30
  -4   9  -2  342.17   32.40
   4   9   2  373.46   29.80
  -4   9  -2  336.77   38.40
  -4   9  -2  481.25   40.90
   5  -9   2   83.69   18.00
   5  -9   2  108.69   19.00
   5  -9   2  117.49   16.10
   5  -9   2   64.49   17.40
   5   9   2   98.79   26.10
  -5   9  -2  118.59   24.50
  -5   9  -2   80.09   15.50
   5   9   2  118.59   23.80
   6  -9   2   28.00   15.80
   6  -9   2   25.80   17.20
   6   9   2   83.89   25.90
  -6   9  -2   69.59   26.40
   7  -9   2  -13.10   16.50
   7  -9   2  -19.50   13.40
  -7   9  -2   42.40   29.80
   7   9   2   42.30   27.40
   8  -9   2  -11.50   24.30
   8   9   2   -0.20   30.20
   8 -10  -2    4.00   23.20
  -8  10   2  118.69   37.40
   8  10  -2  -12.50   24.50
   7 -10  -2   40.40   16.10
   7 -10  -2   40.10   21.00
  -7  10   2   68.69   29.80
  -6 -10   2   50.69   23.40
   6 -10  -2   24.30   15.50
   6 -10  -2   35.90   19.80
   6  10  -2   65.59   11.30
  -6  10   2   89.59   27.20
   6  10  -2  117.99   34.20
   6  10  -2   59.59   10.20
   5 -10  -2   75.79   16.50
   5 -10  -2   78.29   19.00
  -5 -10   2  113.49   23.60
   5  10  -2   78.89   12.40
   5  10  -2  103.99   29.10
  -5  10   2   71.09   15.00
  -5  10   2  111.19   23.60
   5  10  -2   69.29   11.00
  -4 -10   2  188.58   27.90
   4 -10  -2  192.38   27.70
   4 -10  -2  150.98   22.00
   4  10  -2  207.38   32.70
   4  10  -2  171.18   20.90
  -4  10   2  225.88   27.10
   4  10  -2  194.78   19.50
  -4  10   2  171.98   22.60
  -3 -10   2    2.70    4.80
  -3 -10   2    3.00   13.00
   3 -10  -2   -5.90    8.90
   3 -10  -2    7.10   11.80
   3 -10  -2    9.00   17.00
  -3 -10   2    7.40    5.60
  -3  10   2   -0.40    8.20
   3  10  -2    2.30    7.40
  -3  10   2   -5.40   12.90
   3  10  -2  -17.80    9.50
  -3  10   2    0.10    8.50
   3  10  -2    8.00   19.30
   3  10  -2    1.00    7.90
   2 -10  -2  -11.70   14.20
   2 -10  -2    0.90    8.60
   2 -10  -2    3.30    9.80
  -2 -10   2   -1.40   11.20
  -2 -10   2   -0.50   13.00
  -2 -10   2   -5.80   11.30
  -2 -10   2    4.90    7.10
  -2  10   2    2.70    6.10
   2  10  -2  -10.00    7.20
  -2  10   2   -0.90    7.90
   2  10  -2    2.10   16.00
   2  10  -2  -12.00    7.40
  -2  10   2    3.30    6.30
  -2  10   2   -2.30   10.10
  -2  10   2   -1.90    8.30
  -1 -10   2  142.99   19.50
   1 -10  -2  128.49   18.50
   1 -10  -2   97.39   18.40
  -1 -10   2  153.58   18.80
  -1 -10   2  137.39   19.90
   1 -10  -2  126.39   16.20
  -1  10   2  129.29   14.90
   1  10  -2  107.79   19.60
   1  10  -2  116.89   18.40
   1  10  -2  124.79   17.40
  -1  10   2  125.69   17.10
   1  10  -2  134.29   16.60
  -1  10   2  135.09   17.00
  -1  10   2  145.89   16.80
   0 -10  -2    6.80    9.60
   0 -10   2   10.60   11.30
   0 -10   2    7.10    8.80
   0 -10  -2    7.30    8.40
   0 -10  -2   11.60    9.60
   0 -10   2    6.40   16.20
   0 -10   2   11.00    9.40
   0  10  -2   19.20    9.20
   0  10   2    0.30    8.70
   0  10  -2   19.70    8.90
   0  10   2    5.60    8.40
   0  10  -2  -12.50   17.10
   0  10   2   12.10    8.00
   0  10  -2   12.80    9.50
   0  10   2   15.30    7.60
  -1 -10  -2 1251.47   95.69
  -1 -10  -2 1320.87   94.59
   1 -10   2 1307.27   97.19
  -1 -10  -2 1340.37   97.59
   1 -10   2 1328.37  100.09
  -1 -10  -2 1188.78   95.69
   1 -10   2 1134.19   96.59
   1 -10   2 1357.56   96.29
   1  10   2 1241.48   95.29
  -1  10  -2 1239.08   97.49
  -1  10  -2 1410.76   96.99
   1  10   2 1380.46   95.79
  -1  10  -2 1298.27   96.29
  -1  10  -2 1332.67   96.79
   1  10   2 1228.78   96.19
   1  10   2 1319.87   95.79
   2 -10   2  352.36   41.70
   2 -10   2  354.66   30.00
  -2 -10  -2  291.97   28.70
  -2 -10  -2  331.87   26.90
  -2 -10  -2  353.06   32.60
   2 -10   2  310.47   31.00
   2 -10   2  305.17   31.10
   2  10   2  291.67   28.70
   2  10   2  270.87   29.60
   2  10   2  336.27   30.10
  -2  10  -2  326.67   30.30
  -2  10  -2  322.57   30.70
  -2  10  -2  410.36   31.40
  -2  10  -2  333.17   33.60
   2  10   2  341.27   27.40
   2  10   2  370.76   28.10
  -3 -10  -2  163.18   24.20
   3 -10   2  125.39   19.80
   3 -10   2  172.98   21.40
   3 -10   2  145.39   22.60
   3  10   2  175.38   22.60
   3  10   2  165.48   18.70
   3  10   2  191.78   17.90
  -3  10  -2  151.78   22.60
   3  10   2  178.68   17.60
   4 -10   2   33.90   14.00
   4 -10   2   17.40   14.40
   4 -10   2   27.40   14.20
  -4  10  -2   46.40   12.60
  -4  10  -2   48.50   11.80
   4  10   2   50.19   14.80
   4  10   2   21.20    7.90
   4  10   2   52.39   20.20
   4  10   2   32.40    8.20
  -4  10  -2   33.90   18.00
   5 -10   2   41.00   17.00
   5 -10   2   61.39   15.70
   5 -10   2   50.59   11.10
   5 -10   2   27.90   14.60
   5  10   2   53.79   20.70
  -5  10  -2   33.90   21.10
  -5  10  -2   29.80   12.20
   6 -10   2   17.50   18.90
   6 -10   2   15.90   15.10
   6  10   2   46.40   23.60
  -6  10  -2   27.20   26.30
   7 -10   2   12.00   18.30
  -7  10  -2   -8.20   28.20
   8  10   2  -66.29   32.10
   8 -11  -2   26.20   25.20
  -8  11   2   74.09   34.90
   8  11  -2  101.59   29.80
   7 -11  -2   30.50   21.20
  -7  11   2   18.90   28.40
   6 -11  -2   -0.60   13.90
   6 -11  -2  -19.20   17.30
  -6 -11   2    0.80   20.50
   6  11  -2   15.40   30.50
  -6  11   2   21.20   14.00
  -6  11   2   31.30   23.40
   6  11  -2   12.00    9.60
   6  11  -2   19.30    8.80
   5 -11  -2   -3.80   13.10
   5 -11  -2   -0.80   15.60
  -5 -11   2   13.30   18.70
   5  11  -2   14.20   10.20
  -5  11   2   26.00   18.40
   5  11  -2   -0.70    7.80
   5  11  -2   19.70   25.90
  -5  11   2   14.00   12.50
   4 -11  -2  121.59   21.70
  -4 -11   2  144.19   25.10
   4 -11  -2  110.19   20.20
   4  11  -2  166.18   18.30
   4  11  -2  182.18   20.50
  -4  11   2  151.08   23.80
  -4  11   2  166.08   20.30
  -3 -11   2  255.47   21.40
   3 -11  -2  190.58   27.20
  -3 -11   2  224.88   29.90
   3 -11  -2  220.58   29.40
   3 -11  -2  246.18   33.60
  -3 -11   2  279.67   21.90
  -3 -11   2  298.07   29.40
   3  11  -2  260.77   26.00
  -3  11   2  264.37   26.30
  -3  11   2  253.57   26.00
  -3  11   2  257.67   28.60
   3  11  -2  237.18   23.70
   3  11  -2  278.27   35.80
  -2 -11   2    5.70    9.00
   2 -11  -2    5.10   10.60
  -2 -11   2    5.40   14.30
  -2 -11   2   23.20   13.20
  -2 -11   2    4.50    7.30
   2 -11  -2   20.00   17.20
   2 -11  -2   -3.80    9.90
   2  11  -2   -6.80   13.40
  -2  11   2   13.40   11.40
   2  11  -2    3.20    7.80
   2  11  -2   -2.90    8.20
  -2  11   2   13.30    9.50
  -2  11   2   -5.20    7.90
   2  11  -2   16.10    9.50
  -1 -11   2  171.08   21.10
   1 -11  -2  160.48   20.40
  -1 -11   2  161.38   21.70
  -1 -11   2  150.68   21.40
   1 -11  -2  178.48   23.80
   1 -11  -2  157.48   18.30
  -1  11   2  158.68   18.80
   1  11  -2  160.98   18.20
  -1  11   2  151.48   16.40
  -1  11   2  149.69   19.10
   1  11  -2  134.49   19.80
   1  11  -2  184.88   26.40
  -1  11   2  140.09   18.20
   1  11  -2  151.78   19.70
   0 -11  -2  397.66   33.60
   0 -11  -2  397.56   33.60
   0 -11   2  308.07   32.90
   0 -11  -2  406.16   35.60
   0 -11   2  383.36   34.00
   0 -11   2  411.46   39.40
   0 -11   2  403.66   34.20
   0 -11  -2  331.67   33.70
   0  11   2  394.26   32.30
   0  11  -2  420.76   33.60
   0  11   2  388.66   32.40
   0  11  -2  386.66   35.70
   0  11  -2  381.66   39.30
   0  11  -2  375.26   33.10
   0  11   2  385.86   32.90
   0  11   2  373.86   31.60
  -1 -11  -2 2177.18  183.68
  -1 -11  -2 2280.97  183.58
   1 -11   2 2694.13  187.38
   1 -11   2 2720.53  184.48
   1 -11   2 2541.15  185.38
  -1 -11  -2 2625.24  185.78
  -1  11  -2 2423.96  183.98
  -1  11  -2 2488.95  184.98
  -1  11  -2 2677.03  184.98
   1  11   2 2565.14  183.38
  -1  11  -2 2594.64  184.88
   1  11   2 2596.24  183.98
   1  11   2 2315.57  184.18
   1  11   2 2656.93  183.98
   2 -11   2  125.69   19.60
  -2 -11  -2  145.29   15.80
  -2 -11  -2  118.39   19.60
   2 -11   2  153.88   28.00
  -2 -11  -2  137.09   16.10
   2 -11   2  109.49   18.70
  -2  11  -2  129.19   19.10
   2  11   2  129.89   16.10
  -2  11  -2  135.89   19.30
   2  11   2  116.19   17.60
   2  11   2  123.39   15.60
  -2  11  -2  107.59   17.20
  -2  11  -2  123.59   20.50
   2  11   2  127.49   15.60
   3 -11   2   28.20   12.10
   3 -11   2   22.90   13.20
  -3 -11  -2   53.89   17.70
   3 -11   2   34.20   12.90
  -3  11  -2   31.40   13.60
  -3  11  -2   42.60   17.60
  -3  11  -2   35.10   13.80
   3  11   2   41.50   18.10
   3  11   2   35.80   10.10
   3  11   2   38.30    8.80
   3  11   2   76.59   11.90
   4 -11   2  210.48   28.30
   4 -11   2  206.58   24.30
   4 -11   2  135.99   22.30
   4  11   2  206.18   19.50
  -4  11  -2  193.58   24.80
   4  11   2  216.38   28.60
  -4  11  -2  202.88   28.10
  -4  11  -2  148.09   22.10
   4  11   2  206.68   19.50
   5 -11   2  344.47   36.80
   5 -11   2  246.08   35.00
   5 -11   2  350.76   30.70
  -5  11  -2  326.67   40.80
  -5  11  -2  385.46   34.20
   5  11   2  312.97   39.70
   6 -11   2   12.30   15.70
   6  11   2   24.30   25.50
   6  11   2    9.90   21.00
   7 -11   2  -11.90   17.90
   7 -11   2    6.30   14.70
  -7  11  -2  -14.30   27.90
   7  11   2   23.60   25.90
   8 -11   2   -0.60   20.50
   8  11   2   40.10   34.60
   8 -12  -2   88.29   29.30
   8  12  -2   68.59   31.10
   7 -12  -2    9.00   20.50
   7 -12  -2   38.00   21.10
  -7  12   2    7.80   26.90
   6 -12  -2    5.00   14.20
   6 -12  -2  -21.70   17.60
  -6 -12   2   20.30   21.90
  -6  12   2   24.30   14.40
  -6  12   2   -9.30   22.30
   6  12  -2   10.70    9.70
   5 -12  -2    4.20   15.70
   5 -12  -2  -17.30   12.40
  -5 -12   2   -3.20   19.40
   5  12  -2    9.90    8.60
   5  12  -2   29.40   28.30
  -5  12   2  -10.90   12.80
   5  12  -2    4.20   10.10
  -5  12   2   16.40   19.10
  -4 -12   2   45.20   19.50
   4 -12  -2   45.50   14.60
   4 -12  -2   19.00   16.40
   4  12  -2   44.50   11.90
   4  12  -2   45.10   10.70
  -4  12   2   45.30   19.00
   4  12  -2   58.49   28.80
   3 -12  -2  208.38   27.10
  -3 -12   2  225.18   20.60
   3 -12  -2  232.18   30.90
  -3 -12   2  230.08   31.80
  -3 -12   2  265.67   28.90
   3 -12  -2  188.58   28.80
   3  12  -2  244.78   22.80
  -3  12   2  175.48   26.90
  -3  12   2  207.48   25.00
   3  12  -2  237.18   23.80
  -3  12   2  241.88   25.20
   3  12  -2  214.78   31.50
   2 -12  -2   44.10   19.20
   2 -12  -2   26.70   12.70
   2 -12  -2    5.20   10.80
  -2 -12   2   17.00    9.20
  -2 -12   2   29.50   14.60
  -2 -12   2   40.90   16.90
  -2 -12   2   27.70   10.70
  -2  12   2   21.50   10.20
   2  12  -2   28.50    9.10
  -2  12   2   26.40   12.60
  -2  12   2   19.70    9.20
   2  12  -2   15.30   19.40
  -2  12   2   25.40    7.70
   2  12  -2   48.10   12.10
   2  12  -2   27.40   10.70
   1 -12  -2   53.09   12.10
  -1 -12   2   35.80   12.20
   1 -12  -2   62.59   21.40
   1 -12  -2   33.80   11.60
  -1 -12   2   65.19   19.30
  -1 -12   2   51.79   14.00
   1  12  -2   78.09   12.40
  -1  12   2   70.09   13.00
   1  12  -2   59.59   11.30
  -1  12   2   64.99   10.30
   1  12  -2   48.90   19.30
  -1  12   2   72.39   12.80
  -1  12   2   74.29   12.00
   0 -12  -2   44.00   15.50
   0 -12   2   30.90   10.20
   0 -12  -2   49.70   12.40
   0 -12   2   32.10   11.30
   0 -12   2   27.20   19.00
   0 -12  -2   10.30   10.90
   0 -12  -2   42.90   11.00
   0 -12   2   33.00   13.10
   0  12  -2   56.39   12.50
   0  12   2   58.79   11.00
   0  12  -2   39.90   20.00
   0  12   2   49.40   10.00
   0  12  -2   64.29   13.80
   0  12   2   46.30   11.30
   0  12   2   49.80   11.30
   0  12  -2   62.79   11.50
   1 -12   2  468.65   47.70
  -1 -12  -2  615.94   46.90
  -1 -12  -2  545.15   48.90
   1 -12   2  585.84   48.90
  -1 -12  -2  502.45   47.10
  -1 -12  -2  578.84   47.20
   1 -12   2  624.24   48.10
   1  12   2  579.04   47.70
  -1  12  -2  596.74   47.60
  -1  12  -2  634.34   48.30
   1  12   2  648.54   46.80
   1  12   2  584.84   46.80
  -1  12  -2  587.54   50.29
  -1  12  -2  666.13   48.20
  -2 -12  -2   24.80   14.50
  -2 -12  -2   46.50    9.40
   2 -12   2   30.00   11.90
  -2 -12  -2   30.70    9.60
   2 -12   2   43.70   27.10
   2 -12   2   21.40   11.90
   2 -12   2   14.60   10.80
  -2  12  -2   33.00   13.30
   2  12   2   57.99   10.30
  -2  12  -2   25.70   18.80
  -2  12  -2   34.10   17.00
   2  12   2   34.00    8.70
  -2  12  -2   39.80   14.40
   2  12   2   19.90   10.90
   2  12   2   23.10   13.70
   3 -12   2   28.10   12.40
   3 -12   2   11.70   12.60
   3 -12   2    2.30   12.20
  -3 -12  -2   19.50   16.60
  -3  12  -2   25.10   11.70
   3  12   2   25.50   10.90
   3  12   2   15.50    8.50
   3  12   2   16.80    9.70
   3  12   2   -0.60   18.50
  -3  12  -2   35.30   14.40
  -3  12  -2   18.30   17.20
   4 -12   2  591.74   48.00
   4 -12   2  606.84   52.69
  -4  12  -2  526.05   46.40
   4  12   2  657.93   46.10
   4  12   2  639.64   56.19
  -4  12  -2  552.54   49.10
   4  12   2  578.04   45.80
  -4  12  -2  509.75   52.59
   5 -12   2   -3.00   14.80
   5 -12   2    1.30   12.30
   5  12   2   13.50   19.50
   5  12   2    1.30    7.60
  -5  12  -2   27.70   20.10
   5  12   2   12.20    7.80
  -5  12  -2   11.30   11.90
   6 -12   2   18.30   15.40
   6 -12   2   17.30   19.60
  -6  12  -2  -23.80   21.00
   6  12   2   27.30   22.80
   7 -12   2   15.70   20.30
   7  12   2   57.99   26.50
  -7  12  -2   22.30   29.80
   8 -12   2    1.90   20.50
  -8  12  -2   13.70   33.70
   8  12   2   42.10   33.10
   8  13  -2   67.99   29.90
  -7 -13   2   71.49   29.90
  -7  13   2   81.89   32.00
   6 -13  -2    4.60   18.10
   6 -13  -2   18.40   15.10
  -6 -13   2   26.20   23.70
  -6  13   2   32.00   15.90
   6  13  -2   13.80   10.20
   5 -13  -2    6.40   13.40
   5 -13  -2  -14.80   15.90
  -5 -13   2   -3.00   19.10
   5  13  -2    7.20   10.70
   5  13  -2   17.70    9.10
   5  13  -2   12.80   31.40
  -5  13   2   14.40   11.60
  -5  13   2   16.40   19.20
   4 -13  -2  -23.90   12.10
   4 -13  -2    9.80   16.90
  -4 -13   2    5.90   18.20
   4  13  -2   19.90   11.20
   4  13  -2   -2.80    9.70
  -4  13   2   13.00   13.70
  -4  13   2   -1.50   16.60
   4  13  -2  -25.00   25.60
  -3 -13   2   54.89   17.40
   3 -13  -2   -9.00   11.50
  -3 -13   2   26.80   16.60
  -3 -13   2   11.50    7.90
   3 -13  -2    4.90   14.50
   3  13  -2   10.00    9.80
   3  13  -2   15.60   10.70
  -3  13   2   14.00   15.60
   3  13  -2   16.00   23.70
  -3  13   2    8.90   11.10
   2 -13  -2   90.29   17.20
  -2 -13   2   70.29   17.60
  -2 -13   2   65.39   13.00
   2 -13  -2   97.19   28.90
  -2 -13   2  121.89   20.60
   2 -13  -2   84.59   15.70
   2  13  -2   74.89   21.20
  -2  13   2  121.99   17.50
  -2  13   2  116.49   14.50
  -2  13   2  106.99   16.70
   2  13  -2  132.99   18.60
  -2  13   2   97.49   15.20
   2  13  -2   94.99   13.70
  -1 -13   2   14.50   13.30
  -1 -13   2   29.80   20.10
   1 -13  -2   40.50   24.30
  -1 -13   2   22.20   11.60
   1 -13  -2   15.80   10.90
   1 -13  -2   19.50   11.20
   1 -13  -2   27.90   11.10
   1  13  -2   22.60   11.80
   1  13  -2   47.50   11.40
  -1  13   2   30.20   10.50
   1  13  -2   40.30   10.40
   1  13  -2   43.50   21.50
  -1  13   2   48.00    9.60
  -1  13   2   48.30   12.50
  -1  13   2   24.60   10.90
   0 -13   2   -3.90   10.90
   0 -13   2    4.20   20.00
   0 -13  -2    5.80   10.30
   0 -13   2  -23.90    9.30
   0 -13  -2   -2.20   17.70
   0 -13   2    3.50   10.40
   0 -13  -2   -6.20    9.90
   0 -13  -2    4.60   10.40
   0  13  -2    7.20   18.90
   0  13   2    1.60    9.10
   0  13  -2    0.90   10.60
   0  13   2   -4.80    7.70
   0  13   2    8.70    8.30
   0  13  -2    0.60    8.90
   0  13   2    0.90   11.00
   0  13  -2   -3.50    8.80
   1 -13   2  204.98   33.20
  -1 -13  -2  217.48   23.90
   1 -13   2  181.88   24.50
  -1 -13  -2  135.09   22.20
   1 -13   2  149.19   21.70
   1 -13   2  187.28   22.60
  -1 -13  -2  189.28   22.00
  -1 -13  -2  172.18   24.70
   1  13   2  185.18   20.90
  -1  13  -2  161.68   22.70
  -1  13  -2  193.98   21.80
  -1  13  -2  165.58   22.50
  -1  13  -2  170.68   24.50
   1  13   2  194.48   20.60
   1  13   2  186.98   19.80
   1  13   2  196.78   24.40
  -2 -13  -2   60.69   20.30
   2 -13   2   38.60   13.20
   2 -13   2   71.39   14.30
   2 -13   2   37.70   13.80
  -2 -13  -2   31.40   10.60
  -2  13  -2   41.90   18.20
  -2  13  -2   45.90   13.00
   2  13   2   55.69   16.90
   2  13   2   78.49   12.50
   2  13   2   47.60   10.50
  -2  13  -2   69.49   16.00
  -2  13  -2   49.60   13.30
  -3 -13  -2  -11.20   16.50
   3 -13   2   22.60   15.20
   3 -13   2   27.00   15.10
   3 -13   2   28.20   13.40
   3  13   2   13.60    8.60
  -3  13  -2    3.40   14.60
   3  13   2  -16.70   18.80
   3  13   2    6.20    9.60
   3  13   2   -6.50   10.50
  -3  13  -2    9.60   17.40
  -3  13  -2   16.20   11.70
   4 -13   2  157.28   25.00
   4 -13   2  201.08   30.60
   4 -13   2  210.18   24.20
   4  13   2  213.98   30.80
   4  13   2  236.88   22.60
   4  13   2  199.18   21.70
  -4  13  -2  202.68   29.20
  -4  13  -2  239.08   23.80
  -4  13  -2  218.88   25.80
   5 -13   2   29.30   17.70
   5 -13   2   -4.40   13.40
  -5  13  -2   24.10   20.60
   5  13   2    9.50    8.70
   5  13   2   24.20    9.20
   5  13   2   36.50   21.30
  -5  13  -2   37.20   13.90
   6 -13   2  -12.60   18.00
   6 -13   2   15.20   15.40
  -6  13  -2   53.29   16.80
  -6  13  -2   19.80   23.30
   6  13   2   -3.00   26.50
   6  13   2    7.60   22.60
   7 -13   2    2.90   20.90
   7  13   2   12.90   27.20
  -7  13  -2  -10.00   27.60
   8 -13   2   17.70   21.50
  -8  13  -2   37.00   36.90
   8  13   2   -1.10   31.50
   8 -14  -2   17.20   30.10
   8  14  -2   94.69   31.60
   7 -14  -2  121.39   29.20
  -7 -14   2  160.28   35.00
  -7  14   2   94.99   34.00
   6 -14  -2  -18.50   24.40
  -6 -14   2   30.60   24.10
   6 -14  -2   -9.30   14.40
  -6  14   2   49.20   16.10
  -6  14   2    2.40   23.60
   6  14  -2   -5.40   30.90
   6  14  -2   -2.90   13.30
   5 -14  -2   -9.70   12.80
   5 -14  -2    3.40   16.60
  -5 -14   2  -31.40   18.00
   5  14  -2   11.90   29.60
   5  14  -2    9.60   11.40
  -5  14   2   -6.60   18.00
   5  14  -2  -11.90    9.10
   4 -14  -2   98.59   21.20
  -4 -14   2  124.79   25.20
   4 -14  -2   94.99   18.90
   4  14  -2   83.49   32.30
   4  14  -2  132.99   19.40
   4  14  -2   99.39   14.80
  -4  14   2  129.19   22.80
  -4  14   2   82.49   16.00
   3 -14  -2   61.59   19.80
   3 -14  -2   79.19   17.30
  -3 -14   2  112.79   21.80
  -3 -14   2  124.69   22.20
  -3 -14   2  129.79   16.00
  -3  14   2   68.89   12.20
   3  14  -2   77.29   23.80
   3  14  -2   86.09   15.80
   3  14  -2  103.49   15.00
  -3  14   2  105.99   13.20
  -3  14   2   61.49   18.70
  -2 -14   2  327.97   34.80
   2 -14  -2  229.88   30.90
   2 -14  -2  326.77   27.70
   2 -14  -2  207.68   31.50
   2 -14  -2  275.27   38.80
   2  14  -2  338.87   30.90
  -2  14   2  348.17   30.20
  -2  14   2  287.77   29.00
  -2  14   2  275.87   25.80
   2  14  -2  302.67   27.90
  -2  14   2  297.07   30.00
   2  14  -2  276.97   37.60
   1 -14  -2   26.50   27.60
  -1 -14   2   16.30   14.50
   1 -14  -2   16.10   11.50
   1 -14  -2   -0.30   10.70
   1 -14  -2    3.50   10.20
  -1 -14   2   -2.50   10.70
  -1  14   2   15.50    9.40
  -1  14   2    2.00   10.50
  -1  14   2  -12.80    8.50
   1  14  -2   18.80   22.80
  -1  14   2   -4.20   12.00
   1  14  -2    4.30    9.10
   1  14  -2   16.00   11.10
   1  14  -2   -1.90    9.60
   0 -14   2    5.80   12.00
   0 -14  -2    9.60   10.80
   0 -14  -2    2.60   11.40
   0 -14   2    9.70   13.90
   0 -14   2    9.70   23.20
   0 -14  -2   26.30   19.50
   0 -14   2   -6.70   12.00
   0 -14  -2    7.60   11.20
   0  14   2    9.30   10.10
   0  14  -2   15.10    9.90
   0  14  -2    9.40   20.30
   0  14   2    9.90   12.20
   0  14   2   16.50    9.10
   0  14   2   16.60    9.10
   0  14  -2   22.30   11.30
  -1 -14  -2   44.90   16.50
  -1 -14  -2   20.70   11.60
   1 -14   2   22.90   13.30
  -1 -14  -2   19.20   11.30
   1 -14   2   39.40   14.40
  -1 -14  -2   26.90   14.30
   1 -14   2   18.00   12.30
   1 -14   2   46.60   30.40
   1  14   2   18.70    9.10
  -1  14  -2   27.10   13.10
  -1  14  -2   16.80   18.60
   1  14   2   17.90   15.90
  -1  14  -2   27.50   11.00
   1  14   2   15.80   10.00
   1  14   2   21.80   10.50
  -1  14  -2   18.30   10.80
   2 -14   2   -3.30   13.00
  -2 -14  -2    2.30   15.70
   2 -14   2    7.30   13.40
  -2 -14  -2   -5.20    9.90
   2 -14   2   -9.20   12.70
   2  14   2    6.70    8.40
   2  14   2   -8.00   17.30
   2  14   2    6.50    9.40
  -2  14  -2   -0.20   10.80
  -2  14  -2   16.80   14.70
  -2  14  -2   15.70   10.90
   3 -14   2   -2.20   13.30
   3 -14   2  -13.00   12.60
  -3 -14  -2    6.70   17.60
   3  14   2  -14.00    9.70
   3  14   2   14.80   11.60
  -3  14  -2   12.50   15.70
   3  14   2   -7.50    8.60
   3  14   2   -2.30   17.00
  -3  14  -2   10.40   11.90
  -3  14  -2    7.20   17.50
   4 -14   2  100.19   20.60
   4 -14   2   79.89   15.90
   4 -14   2   38.40   17.40
  -4  14  -2  129.89   15.10
   4  14   2   79.09   13.60
   4  14   2   88.99   12.70
  -4  14  -2   82.49   21.80
  -4  14  -2   75.09   20.10
   4  14   2   28.40   23.80
   5 -14   2   24.30   18.90
   5 -14   2   18.90   15.10
  -5  14  -2   34.70   15.00
   5  14   2   32.80   21.40
   5  14   2   30.00   10.10
   5  14   2   27.60    9.70
  -5  14  -2    3.00   20.80
   6 -14   2   24.60   20.40
   6 -14   2   -5.20   14.30
   6  14   2   37.30   24.90
  -6  14  -2   34.30   24.80
   7 -14   2   10.60   22.50
  -7  14  -2   83.99   32.40
   7  14   2   27.00   27.50
   8 -14   2   21.10   22.50
  -8  14  -2   53.39   37.80
   8  14   2  -21.20   34.90
   8 -15  -2  -40.80   22.90
  -8  15   2   41.10   32.60
   8  15  -2   13.30   27.30
  -7 -15   2   19.20   27.40
   7 -15  -2   23.80   23.90
  -7  15   2   30.20   26.80
  -6 -15   2  127.89   37.60
   6 -15  -2  101.89   31.80
   6 -15  -2   71.99   19.20
   6  15  -2   93.59   14.40
  -6  15   2   74.29   19.00
  -6  15   2  105.09   27.00
   6  15  -2   56.99   12.40
  -5 -15   2   87.29   24.60
   5 -15  -2   22.80   18.60
   5 -15  -2   24.80   19.40
  -5  15   2   37.20   14.50
  -5  15   2   94.69   23.50
   5  15  -2   91.59   36.00
   5  15  -2   66.79   13.50
   5  15  -2   37.60   12.30
   4 -15  -2  250.67   33.60
   4 -15  -2  279.67   37.80
  -4 -15   2  391.76   41.10
  -4  15   2  292.97   35.70
  -4  15   2  322.77   33.10
   4  15  -2  276.37   31.10
   4  15  -2  357.16   30.30
   4  15  -2  337.67   44.50
   3 -15  -2  535.95   52.69
   3 -15  -2  563.04   50.49
  -3 -15   2  540.05   45.50
  -3 -15   2  604.64   53.49
   3  15  -2  649.54   48.30
  -3  15   2  561.14   49.80
   3  15  -2  564.54   57.59
  -3  15   2  529.45   48.90
  -2 -15   2  712.73   53.89
  -2 -15   2  584.24   53.49
   2 -15  -2  587.04   51.69
   2 -15  -2  680.53   48.60
   2 -15  -2  465.75   51.59
   2 -15  -2  702.83   62.89
  -2  15   2  604.44   47.50
   2  15  -2  554.04   57.69
   2  15  -2  594.64   49.80
  -2  15   2  572.94   58.19
  -2  15   2  651.43   50.29
   2  15  -2  584.44   48.80
  -2  15   2  534.55   50.09
  -1 -15   2   31.70   16.20
  -1 -15   2    8.60   22.90
   1 -15  -2   48.80   29.40
   1 -15  -2  -13.00   11.20
   1 -15  -2   11.70   12.50
  -1 -15   2   16.60   16.60
  -1 -15   2   13.70   20.80
   1 -15  -2    0.80   12.10
   1  15  -2   12.90    9.70
   1  15  -2    5.90   10.80
  -1  15   2    9.60    9.40
  -1  15   2    1.00    9.20
   1  15  -2   35.80   24.60
  -1  15   2  -18.40   12.30
  -1  15   2    5.60   11.40
   0 -15   2    8.70   12.80
   0 -15  -2   -2.30   11.50
   0 -15  -2   36.70   21.80
   0 -15   2   10.20   15.80
   0 -15  -2   15.60   12.70
   0 -15   2   28.60   13.30
   0 -15  -2   20.50   13.10
   0 -15   2  -14.30   24.80
   0  15   2   21.20   11.20
   0  15  -2    9.80   11.00
   0  15   2   36.70   11.00
   0  15  -2   27.00   11.20
   0  15  -2    8.30   12.40
   0  15   2   19.80   12.90
   0  15  -2   56.39   22.90
   0  15   2   18.90   13.70
  -1 -15  -2  297.17   32.90
   1 -15   2  311.67   33.30
  -1 -15  -2  214.98   29.70
   1 -15   2  315.17   30.90
  -1 -15  -2  333.97   32.90
   1  15   2  306.37   29.30
  -1  15  -2  306.97   30.60
  -1  15  -2  293.87   30.80
  -1  15  -2  318.87   30.40
   1  15   2  285.37   27.90
   1  15   2  314.77   32.80
  -1  15  -2  289.57   35.80
   2 -15   2  256.77   26.90
  -2 -15  -2  222.78   24.50
  -2 -15  -2  217.28   30.90
   2 -15   2  178.48   28.50
   2 -15   2  184.28   25.70
  -2  15  -2  231.18   28.50
  -2  15  -2  183.98   25.50
   2  15   2  210.78   31.40
  -2  15  -2  235.38   26.40
  -2  15  -2  182.78   27.20
   2  15   2  199.48   23.50
   2  15   2  194.38   22.50
  -3 -15  -2   12.00   18.70
   3 -15   2   10.90   16.70
   3 -15   2   14.40   14.40
   3 -15   2    0.80   14.10
  -3  15  -2   18.90   12.80
   3  15   2   15.90   10.60
   3  15   2   29.80   11.90
   3  15   2   13.50    9.90
  -3  15  -2    8.80   18.40
  -3  15  -2    2.60   16.00
   3  15   2   10.40   22.60
   4 -15   2   67.49   21.50
   4 -15   2   73.19   19.80
   4 -15   2  136.09   18.80
   4  15   2  136.59   28.10
  -4  15  -2  135.29   16.80
  -4  15  -2  137.59   24.40
   4  15   2   92.89   15.50
   4  15   2  152.88   21.00
   4  15   2  106.79   15.40
   5 -15   2   51.59   20.60
   5 -15   2    5.30   15.40
  -5  15  -2   49.70   22.40
   5  15   2   27.20   21.90
  -5  15  -2   72.69   24.10
   5  15   2   24.30   10.30
   5  15   2   26.90   10.20
   6 -15   2    7.50   14.70
   6 -15   2  -37.30   18.50
   6  15   2  -30.50   21.00
  -6  15  -2   12.30   23.60
   7 -15   2    3.00   22.70
   7  15   2   36.90   28.20
  -7  15  -2    0.40   26.50
   8 -15   2    4.50   28.10
   8 -16  -2   19.40   25.80
  -8  16   2  112.09   36.40
   8  16  -2  -10.40   26.40
   7 -16  -2   19.90   25.00
  -7 -16   2   26.50   29.50
  -7  16   2   70.49   29.90
   6 -16  -2    4.80   15.20
  -6 -16   2   29.60   25.50
   6 -16  -2   19.90   21.70
  -6  16   2   -8.80   21.80
   6  16  -2   12.90   11.60
   6  16  -2    6.50    9.00
  -6  16   2   -4.80   15.80
   5 -16  -2   12.70   19.50
  -5 -16   2   98.89   26.40
   5 -16  -2   57.69   19.10
   5  16  -2   94.89   38.10
  -5  16   2   58.59   22.90
   5  16  -2   46.10   13.30
   5  16  -2   44.90   12.00
  -5  16   2   34.40   14.00
   4 -16  -2  165.58   26.80
  -4 -16   2  166.78   29.40
   4 -16  -2  151.48   23.20
   4  16  -2  178.18   38.70
   4  16  -2  152.78   21.50
  -4  16   2  109.09   20.30
  -4  16   2  193.98   27.10
   4  16  -2  206.58   23.50
   3 -16  -2 1533.85  123.29
  -3 -16   2 1639.64  124.49
   3 -16  -2 1531.15  122.29
  -3 -16   2 1585.14  118.09
   3  16  -2 1820.72  120.29
  -3  16   2 1518.55  120.79
   3  16  -2 1559.94  120.99
  -3  16   2 1638.14  116.69
  -3  16   2 1500.45  120.79
  -2 -16   2    9.10   11.40
   2 -16  -2   28.10   15.50
  -2 -16   2   21.20   17.90
   2 -16  -2   24.10   13.20
  -2 -16   2   80.29   21.40
   2 -16  -2    2.30   14.00
   2 -16  -2    2.60   32.10
  -2  16   2   15.40   12.50
  -2  16   2   20.50   15.40
   2  16  -2   45.80   27.30
   2  16  -2   46.90   13.80
  -2  16   2   45.10   11.80
   2  16  -2   36.30   11.60
  -2  16   2   28.00   12.40
  -1 -16   2   -3.70   17.60
  -1 -16   2  -10.00   13.00
   1 -16  -2   11.60   12.60
   1 -16  -2   -1.60   12.70
   1 -16  -2   -0.20   12.30
  -1 -16   2    2.60   24.10
   1 -16  -2  -21.80   30.80
  -1  16   2    4.70   10.60
   1  16  -2   -1.80    9.80
   1  16  -2  -34.80   24.00
  -1  16   2    7.20   12.10
   1  16  -2    2.50   11.80
  -1  16   2   -0.20    9.30
  -1  16   2    3.10   13.60
   0 -16   2  201.68   26.10
   0 -16  -2  142.99   24.20
   0 -16   2  104.69   22.40
   0 -16  -2  114.19   20.20
   0 -16   2  140.29   32.10
   0 -16   2  114.79   20.70
   0 -16  -2  151.08   22.80
   0 -16  -2  159.88   28.30
   0  16   2  155.58   20.20
   0  16   2  181.98   23.80
   0  16  -2  146.49   21.70
   0  16  -2  141.29   22.40
   0  16  -2  193.18   28.50
   0  16   2  170.48   22.20
   0  16   2  146.39   22.20
   0  16  -2  197.18   24.00
  -1 -16  -2   36.70   19.30
   1 -16   2    5.30   14.30
  -1 -16  -2    3.60   12.50
   1 -16   2   -4.60   13.30
  -1 -16  -2   -0.70   16.60
   1 -16   2   -7.50   16.90
  -1  16  -2   -2.80   11.30
  -1  16  -2   29.80   13.90
   1  16   2   -9.00    8.70
   1  16   2   27.00   16.40
   1  16   2   13.80   13.30
  -1  16  -2    1.00   11.00
  -2 -16  -2    0.10   12.30
  -2 -16  -2    3.30   14.60
   2 -16   2   -5.70   14.40
   2 -16   2   13.50   15.00
   2 -16   2   25.00   15.30
  -2 -16  -2   20.30   17.90
  -2  16  -2   11.10   11.30
   2  16   2   10.20   21.30
  -2  16  -2   11.30   15.70
  -2  16  -2   -6.60   11.30
   2  16   2   10.60   10.70
   2  16   2   -0.30    9.50
  -2  16  -2   -0.20   19.00
  -3 -16  -2    6.00    9.00
  -3 -16  -2   14.40   19.00
   3 -16   2  -13.00   14.20
   3 -16   2  -18.30   13.10
   3 -16   2   -4.60   14.10
   3  16   2   -0.10   11.10
  -3  16  -2    2.80   15.80
   3  16   2  -15.20   21.90
  -3  16  -2   -9.00   17.20
   3  16   2   -8.50   10.30
  -3  16  -2   -8.10   17.90
   3  16   2   -2.10    8.60
   4 -16   2  192.98   27.10
   4 -16   2  168.28   28.40
  -4 -16  -2  264.97   38.30
   4 -16   2  252.77   26.00
  -4  16  -2  145.79   23.50
   4  16   2  186.88   23.70
  -4  16  -2  220.78   32.30
   4  16   2  212.88   24.10
   4  16   2  246.18   34.00
  -4  16  -2  210.78   24.90
   4  16   2  231.88   24.70
   5 -16   2   28.00   19.10
   5 -16   2   -3.70   17.10
  -5  16  -2   -5.50   13.80
   5  16   2  -18.00    8.30
   5  16   2  -30.90   19.10
   5  16   2    0.60   10.50
   6 -16   2    2.80   19.60
  -6  16  -2   10.90   24.00
   6  16   2   15.40   23.70
   6  16   2    6.30    8.30
   7 -16   2   -8.20   23.70
  -7  16  -2   12.40   28.20
   7  16   2   25.10   29.80
   8 -17  -2   63.39   27.60
   7 -17  -2  -28.00   24.50
  -7 -17   2   57.99   30.90
  -7  17   2   38.30   29.90
   6 -17  -2   10.10   22.20
  -6 -17   2  -33.50   23.70
   6  17  -2   -4.80    9.70
  -6  17   2   33.80   24.60
   6  17  -2    6.90   11.60
   5 -17  -2   37.30   17.60
   5 -17  -2   21.20   20.20
  -5 -17   2   -3.10   21.10
   5  17  -2    2.00   12.40
  -5  17   2   16.70   20.60
   5  17  -2   11.60   10.80
  -4 -17   2    7.20   19.60
   4 -17  -2   -6.60   17.20
   4 -17  -2   25.90   15.90
   4  17  -2   20.60   11.20
  -4  17   2  -18.20   11.90
   4  17  -2    0.00   11.30
   4  17  -2  -15.90   29.60
  -4  17   2   38.10   18.20
   3 -17  -2  224.58   31.20
  -3 -17   2  226.08   24.90
  -3 -17   2  253.57   34.30
   3 -17  -2  170.08   28.50
  -3  17   2  240.28   23.50
  -3  17   2  219.38   29.70
  -3  17   2  238.68   21.60
   3  17  -2  266.97   27.70
   3  17  -2  175.38   25.80
  -3  17   2  174.48   27.30
   3  17  -2  241.28   36.40
  -2 -17   2  715.73   62.49
   2 -17  -2  807.42   68.59
   2 -17  -2  792.82   91.29
   2 -17  -2  812.42   57.59
   2  17  -2  722.73   67.09
  -2  17   2  732.63   59.09
   2  17  -2  635.74   57.09
  -2  17   2  668.53   58.79
  -2  17   2  713.13   58.69
   2  17  -2  772.72   58.69
  -2  17   2  583.84   55.39
  -1 -17   2    0.80   26.50
   1 -17  -2    4.60   14.30
  -1 -17   2   26.90   18.40
   1 -17  -2    5.60   14.60
  -1 -17   2   20.20   14.90
   1 -17  -2   13.40   14.20
  -1  17   2    7.90   13.00
   1  17  -2    3.10   10.30
  -1  17   2   -0.50   10.30
  -1  17   2   11.20   14.80
   1  17  -2   22.60   27.40
   1  17  -2    7.90   21.70
   0 -17  -2   31.50   26.40
   0 -17   2   10.50   18.60
   0 -17  -2   14.10   15.60
   0 -17   2   11.70   13.50
   0 -17  -2   24.90   14.60
   0  17  -2    2.90   11.90
   0  17  -2   18.50   11.90
   0  17  -2   24.40   24.00
   0  17   2   34.10   15.50
   0  17   2   12.30    9.60
   0  17   2   16.90   12.40
   0  17   2   34.00   14.30
   1 -17   2    1.50   15.10
   1 -17   2   -7.60   13.00
  -1 -17  -2   13.30   17.10
   1 -17   2   23.40   15.40
  -1 -17  -2    0.80   13.10
  -1 -17  -2  -17.60   20.30
  -1  17  -2    3.60   20.20
   1  17   2   -1.50   17.10
  -1  17  -2   -5.10   12.50
  -1  17  -2   26.20   14.60
   1  17   2   14.80   11.90
   1  17   2   -0.80    9.50
  -1  17  -2   -5.90   10.90
  -2 -17  -2  145.79   26.90
   2 -17   2   97.09   22.30
  -2 -17  -2  170.18   23.70
   2 -17   2  131.99   22.40
   2 -17   2  213.58   26.10
  -2  17  -2  117.29   19.60
   2  17   2  128.79   20.00
   2  17   2  170.38   26.20
   2  17   2  150.38   21.80
  -2  17  -2  184.28   25.80
  -3 -17  -2  -18.80    9.50
   3 -17   2   -5.00   14.40
  -3 -17  -2   38.00   21.60
   3 -17   2  -11.70   14.80
   3 -17   2   -8.80   14.10
   3  17   2    1.50   11.30
   3  17   2  -18.20   11.80
  -3  17  -2   -6.00   16.10
   3  17   2  -10.40   22.90
  -3  17  -2   -2.80   18.50
  -3  17  -2  -12.50   12.00
   3  17   2   -0.80    9.50
   4 -17   2   17.50   18.20
   4 -17   2    5.80   15.50
   4 -17   2   42.50   15.40
  -4 -17  -2   28.30   23.60
   4  17   2   19.60   11.80
  -4  17  -2   23.50   12.90
  -4  17  -2    1.50   18.70
  -4  17  -2   56.29   13.90
   4  17   2   67.49   13.90
   4  17   2    7.20   29.80
   4  17   2   21.00   11.60
   5 -17   2    0.60   18.90
   5 -17   2  -28.30   13.60
   5  17   2   -4.70    9.20
  -5  17  -2   21.90   14.40
  -5  17  -2   22.90   22.80
   6 -17   2   26.90   21.90
  -6  17  -2   23.70   24.90
   6  17   2   12.00   23.70
   6  17   2    9.60    8.50
   6  17   2   12.60    9.80
   7 -17   2  -15.80   24.50
  -7  17  -2   68.59   37.70
   7  17   2   45.90   31.70
   8  18  -2  -11.50   27.90
  -7 -18   2    0.50   28.70
   7  18  -2    0.00   10.20
  -7  18   2   86.99   30.20
   6 -18  -2   -4.50   21.70
  -6 -18   2    2.20   27.20
   6  18  -2   10.10   12.70
  -6  18   2   53.39   24.90
   6  18  -2    5.60   10.70
   5 -18  -2   -4.30   19.40
   5 -18  -2  -13.70   15.70
   5  18  -2   12.60   37.00
   5  18  -2   -7.40   13.40
  -5  18   2    0.50   19.20
   5  18  -2   17.70   11.00
   4 -18  -2  146.39   25.60
   4 -18  -2  148.49   24.50
  -4 -18   2  155.48   30.20
  -4  18   2   92.69   23.10
   4  18  -2  162.18   41.30
   4  18  -2  132.09   18.50
  -4  18   2  171.68   26.20
   4  18  -2  161.48   24.20
   3 -18  -2  610.54   66.89
   3 -18  -2  636.64   64.19
  -3 -18   2  642.34   64.19
  -3 -18   2  749.23   56.89
  -3  18   2  822.92   54.79
  -3  18   2  681.43   59.39
  -3  18   2  747.93   59.79
   3  18  -2  610.64   57.39
   3  18  -2  790.92   72.29
  -3  18   2  692.73   55.39
   3  18  -2  759.52   59.09
  -2 -18   2  228.48   32.50
   2 -18  -2  229.28   26.50
   2 -18  -2  173.28   26.00
  -2  18   2  174.08   27.10
   2  18  -2  164.08   24.00
  -2  18   2  243.48   23.90
  -2  18   2  223.78   26.50
   2  18  -2  212.38   27.30
   1 -18  -2  154.98   22.60
  -1 -18   2   68.29   19.20
   1 -18  -2  181.48   40.00
  -1 -18   2  109.29   24.20
   1 -18  -2   57.89   18.90
   1  18  -2  109.39   18.30
  -1  18   2  107.19   18.90
  -1  18   2  108.69   17.00
   1  18  -2   98.99   16.50
  -1  18   2  113.19   16.60
  -1  18   2  114.29   19.10
   0 -18  -2   10.30   15.00
   0 -18  -2   80.29   30.20
   0 -18   2    4.40   13.90
   0 -18   2    5.40   18.00
   0  18   2    9.00   14.60
   0  18   2   30.00   16.50
   0  18   2   -6.40   10.10
   0  18  -2   12.10   13.00
   0  18  -2   59.19   25.20
   0  18  -2   -5.00   11.90
   1 -18   2   91.99   20.50
  -1 -18  -2   95.19   19.50
   1 -18   2  108.79   21.00
   1 -18   2  104.29   21.90
  -1 -18  -2  132.59   24.90
  -1  18  -2  107.69   24.50
  -1  18  -2  126.19   19.30
   1  18   2  123.59   18.50
  -1  18  -2  131.09   19.10
  -1  18  -2   83.09   19.60
   1  18   2  133.39   19.40
   1  18   2  120.99   21.10
   2 -18   2    3.40   15.60
  -2 -18  -2   44.30   17.10
  -2 -18  -2   -0.20   13.30
  -2 -18  -2   -1.50   18.90
   2 -18   2    7.60   20.00
   2 -18   2   10.90   17.00
   2  18   2   32.60   13.10
   2  18   2   27.20   23.00
  -2  18  -2   23.80   16.00
  -2  18  -2    0.50   19.00
  -2  18  -2    1.20   12.50
   2  18   2   11.00   10.40
   3 -18   2    2.50   15.90
  -3 -18  -2    8.80   14.70
   3 -18   2   18.80   16.70
  -3 -18  -2    7.40   21.00
   3 -18   2   -8.10   15.70
  -3  18  -2   14.00   13.40
   3  18   2   -2.50   11.60
   3  18   2   25.70   12.60
  -3  18  -2   -6.70   18.90
   3  18   2    9.20   10.40
  -3  18  -2   34.40   18.20
   3  18   2   14.80   26.40
  -4 -18  -2  -16.90   22.50
   4 -18   2   -7.10   14.80
   4 -18   2  -22.40   16.70
   4 -18   2  -11.50   15.30
  -4  18  -2   15.70   13.70
   4  18   2    0.00   11.30
  -4  18  -2    5.00   18.20
  -4  18  -2    5.60   12.80
   4  18   2    3.40   11.20
   4  18   2  -24.40   12.40
   4  18   2  -26.60   27.20
   5 -18   2  -10.60   15.10
   5 -18   2   53.59   22.30
   5  18   2   31.00   11.20
  -5  18  -2   29.50   15.70
   5  18   2   11.80   22.50
  -5  18  -2   -9.30   21.10
   5  18   2   17.50   11.80
   6 -18   2   14.00   23.20
   6  18   2    6.70   24.10
   6  18   2   27.10    9.40
  -6  18  -2   25.30   25.00
   6  18   2   10.20   10.50
   7 -18   2   36.70   31.90
   7  18   2   34.00   30.40
   7 -19  -2  -45.90   23.30
  -7 -19   2   11.50   30.80
   7  19  -2   -5.40   10.10
  -7  19   2   21.20   31.20
   6 -19  -2   12.40   23.10
  -6 -19   2   10.20   28.80
   6  19  -2   -1.00   10.60
   6  19  -2   15.60   12.70
  -6  19   2   -1.00   22.80
   5 -19  -2   12.70   18.00
   5 -19  -2   10.10   20.70
  -5 -19   2   41.20   25.50
   5  19  -2   24.30   13.40
   5  19  -2   -2.50   10.90
  -5  19   2  -10.90   12.50
  -4 -19   2   60.39   25.40
   4 -19  -2   43.40   20.50
   4 -19  -2   72.79   21.60
   4  19  -2   53.39   13.00
   4  19  -2   32.00   14.30
  -4  19   2   28.90   15.30
  -4  19   2   59.99   20.20
   4  19  -2   75.79   39.00
   3 -19  -2  103.89   27.90
  -3 -19   2  119.09   18.70
  -3 -19   2  161.18   30.20
   3 -19  -2  134.99   23.40
   3  19  -2  113.49   18.60
  -3  19   2  137.39   18.20
   3  19  -2  184.08   37.70
  -3  19   2  168.78   21.10
  -3  19   2  133.99   20.90
  -3  19   2  174.88   23.70
   3  19  -2  180.08   25.10
   2 -19  -2    3.30   15.80
   2 -19  -2   -1.50   14.40
  -2 -19   2  -11.50   14.00
   2 -19  -2   33.40   19.90
  -2 -19   2   20.50   19.40
  -2  19   2   10.40   13.90
  -2  19   2   19.60   13.20
   2  19  -2   -0.40   12.80
   2  19  -2   16.20   10.70
  -2  19   2   -4.30   12.60
   2  19  -2    1.50   30.30
  -2  19   2   22.70   16.80
  -1 -19   2  -10.10   13.20
  -1 -19   2    6.90   18.40
   1 -19  -2   -8.20   17.20
   1 -19  -2   15.80   16.30
   1 -19  -2   -9.40   35.40
   1  19  -2   -9.80   14.80
  -1  19   2   26.60   14.80
   1  19  -2    0.60   12.70
  -1  19   2   12.50   15.60
  -1  19   2   10.70   12.10
   1  19  -2    0.60   27.70
  -1  19   2   12.40   12.10
   0 -19   2   -8.50   14.00
   0 -19  -2   13.40   16.10
   0 -19   2   -1.50   18.10
   0 -19  -2  -13.70   28.90
   0 -19  -2   -1.10   17.40
   0  19  -2   23.80   23.40
   0  19   2  -24.70   14.90
   0  19   2   -1.10   12.70
   0  19  -2   12.20   13.80
   0  19  -2    5.30   11.70
   0  19   2   -5.50   10.80
  -1 -19  -2   47.70   22.40
   1 -19   2   10.40   16.00
  -1 -19  -2   19.90   20.50
  -1 -19  -2   12.20   14.80
   1  19   2   29.90   11.80
   1  19   2   26.20   17.90
  -1  19  -2    8.50   17.90
  -1  19  -2   15.90   21.90
  -1  19  -2   28.20   15.30
   1  19   2   39.20   13.90
  -2 -19  -2    0.80   21.20
  -2 -19  -2   -8.80   13.60
   2 -19   2  -13.40   17.70
   2 -19   2   -5.10   16.10
  -2 -19  -2    7.40   17.00
   2 -19   2   29.10   16.30
  -2  19  -2    7.90   17.00
   2  19   2   13.00   10.80
   2  19   2   13.50   12.90
   2  19   2  -21.50   20.60
  -2  19  -2   11.40   19.70
  -2  19  -2   -6.20   12.50
   3 -19   2   12.40   18.00
   3 -19   2   25.20   19.30
  -3 -19  -2   54.19   24.40
   3 -19   2   30.00   23.10
  -3  19  -2    4.00   19.70
   3  19   2    1.90   11.60
  -3  19  -2   33.80   15.00
   3  19   2   32.00   13.10
   3  19   2   35.20   14.10
   3  19   2   35.00   28.60
   4 -19   2   30.60   20.10
   4 -19   2   24.00   19.00
  -4 -19  -2   21.20   23.60
   4 -19   2   33.90   15.90
  -4  19  -2   22.60   19.80
   4  19   2   20.80   12.30
  -4  19  -2   -5.40   13.00
   4  19   2   27.60   13.30
   4  19   2   17.00   12.50
   5 -19   2    7.30   23.70
   5  19   2   -4.80   20.10
  -5  19  -2   -6.80   15.60
  -5  19  -2   33.70   22.90
   5  19   2    4.20   11.40
   5  19   2  -17.20   10.30
   6 -19   2   -7.20   22.50
   6  19   2   15.60   11.40
  -6  19  -2   41.10   25.00
   6  19   2    1.40    9.10
   6  19   2    1.60   24.30
   7 -19   2   22.10   37.10
  -7  19  -2   23.70   28.90
  -7 -20   2  104.29   37.30
   7 -20  -2  -38.10   24.00
  -6 -20   2  -16.60   27.90
   6 -20  -2   29.90   23.00
   6  20  -2    0.10   11.40
  -6  20   2    1.80   21.90
   6  20  -2    4.20   12.20
   5 -20  -2   29.10   21.70
  -5 -20   2   -7.60   23.70
   5  20  -2   -1.80   11.40
  -5  20   2   32.00   20.40
  -5  20   2   16.30   14.30
   5  20  -2    3.50   13.20
  -4 -20   2   -6.80   21.90
   4 -20  -2   -5.80   18.00
   4 -20  -2   14.80   18.10
   4  20  -2    5.10   11.00
  -4  20   2  -22.90   17.20
  -4  20   2   -1.60   12.90
   4  20  -2   61.59   40.80
   4  20  -2   -2.70   12.10
  -3 -20   2   -0.10   14.10
  -3 -20   2   41.70   25.00
   3 -20  -2   39.50   19.00
   3 -20  -2    1.40   17.90
   3  20  -2   20.50   11.80
  -3  20   2    9.80   16.80
   3  20  -2   25.30   14.30
  -3  20   2    4.70   13.40
  -3  20   2   39.20   11.20
  -3  20   2   21.10   14.00
   3  20  -2   36.70   35.00
  -2 -20   2   54.49   22.20
   2 -20  -2   65.69   18.50
  -2 -20   2   30.60   20.70
   2 -20  -2   56.39   19.70
   2  20  -2   33.40   32.50
  -2  20   2   15.30   14.70
  -2  20   2   45.10   17.70
   2  20  -2   23.90   12.50
   2  20  -2   38.90   14.90
  -2  20   2   68.09   15.00
   1 -20  -2  574.54   60.49
  -1 -20   2  367.26   42.10
  -1  20   2  353.76   36.70
   1  20  -2  379.96   45.80
  -1  20   2  365.26   38.10
   1  20  -2  320.97   38.40
  -1  20   2  371.26   36.80
   1  20  -2  402.26   38.40
   0 -20   2  234.88   32.90
   0 -20  -2  183.78   28.90
   0 -20  -2  128.99   24.60
   0  20  -2  157.98   24.80
   0  20  -2  174.68   27.40
   0  20   2  212.38   26.50
   0  20   2  196.68   26.70
   0  20  -2  189.38   29.60
   0  20   2  155.38   24.20
   1 -20   2   12.80   19.30
  -1 -20  -2    5.70   14.90
   1 -20   2   13.70   16.20
  -1 -20  -2    8.10   21.30
  -1 -20  -2   29.60   22.50
   1  20   2  -15.40   10.50
   1  20   2  -11.00   16.90
  -1  20  -2   -1.80   12.10
  -1  20  -2   19.00   13.90
   1  20   2   -0.50   12.90
  -1  20  -2   11.80   21.70
   2 -20   2   38.20   19.90
  -2 -20  -2    3.90   20.20
   2 -20   2   38.50   18.80
  -2 -20  -2  -16.80   17.70
  -2 -20  -2   34.70   15.30
   2  20   2   23.50   14.00
   2  20   2   51.49   22.70
  -2  20  -2   27.60   20.40
  -2  20  -2    0.60   13.30
   2  20   2   14.40   11.90
  -3 -20  -2  -10.80   21.00
   3 -20   2    8.00   16.60
   3 -20   2    9.10   18.40
   3 -20   2   18.50   18.20
   3  20   2    8.60   11.20
  -3  20  -2   18.30   19.90
  -3  20  -2   -7.50   13.00
   3  20   2   -2.20   28.40
   3  20   2   -8.80   12.60
   4 -20   2  -23.90   19.60
   4 -20   2   27.20   20.10
   4 -20   2   43.90   16.00
  -4 -20  -2   27.80   29.30
   4  20   2   -5.90   10.70
  -4  20  -2   29.70   15.80
   4  20   2   13.10   14.90
  -4  20  -2   -5.80   23.80
   4  20   2  -20.80   12.70
   5 -20   2  -31.30   21.20
   5  20   2   10.60   12.30
  -5  20  -2  -11.50   21.20
   5  20   2    0.50   11.20
   5  20   2  -10.00   21.40
   6 -20   2    1.60   23.40
   6  20   2   -1.00   25.00
  -6  20  -2   43.70   26.30
   6  20   2  -10.70    9.40
   6  20   2    5.30   11.40
   7 -20   2   28.00   26.30
   7  20   2  -26.00   27.00
  -7  20  -2    9.20   28.20
  -7 -21   2  -53.79   32.70
   7  21  -2  -27.70   11.30
  -7  21   2   50.89   28.10
   6 -21  -2  -29.30   22.10
  -6 -21   2   -1.30   29.00
   6  21  -2  -11.10   12.70
   6  21  -2   19.40   12.00
  -6  21   2    9.40   22.80
   5 -21  -2   -7.00   20.20
  -5 -21   2    1.10   26.30
   5  21  -2   -3.10   12.40
   5  21  -2  -14.60   12.50
  -5  21   2  -33.30   19.40
  -5  21   2    2.70   14.90
   4 -21  -2   26.50   21.60
  -4 -21   2   33.80   26.80
   4 -21  -2   -0.60   18.70
   4  21  -2   13.70   12.40
   4  21  -2   71.89   16.50
  -4  21   2   38.10   16.20
  -4  21   2   48.00   20.80
   3 -21  -2   -2.70   18.00
  -3 -21   2   -7.70   23.30
  -3 -21   2   11.40   15.70
  -3  21   2   32.80   14.10
  -3  21   2    9.70   11.00
   3  21  -2    9.50   13.80
   3  21  -2   16.80   36.60
   3  21  -2    8.70   11.50
  -3  21   2    7.60   16.70
  -3  21   2   11.90   13.90
   2 -21  -2   97.49   19.50
   2 -21  -2   12.30   18.70
  -2 -21   2   55.39   23.20
  -2 -21   2   44.50   22.20
  -2  21   2   50.49   16.30
  -2  21   2   84.09   18.80
   2  21  -2   23.00   12.50
  -2  21   2   25.30   14.50
   2  21  -2   66.49   16.50
   2  21  -2    5.40   31.70
   1 -21  -2  -25.90   15.30
  -1 -21   2    3.50   16.70
   1 -21  -2    2.00   19.00
  -1 -21   2   -1.10   18.60
   1  21  -2   34.20   26.80
  -1  21   2   13.90   18.00
  -1  21   2   -7.90   13.00
   1  21  -2   -9.20   12.70
  -1  21   2   -8.80   13.70
   1  21  -2   18.70   12.20
   0 -21  -2   49.70   23.00
   0 -21   2   48.00   22.50
   0 -21  -2  156.38   32.20
   0 -21   2   53.89   18.60
   0 -21  -2   22.00   17.70
   0  21  -2   90.29   25.00
   0  21   2  103.49   18.70
   0  21   2   50.99   14.20
   0  21  -2   67.49   15.60
   0  21  -2   82.19   17.90
   0  21   2   65.19   17.60
  -1 -21  -2   46.30   24.30
  -1 -21  -2   85.09   32.40
   1 -21   2   77.29   22.00
  -1 -21  -2   60.29   17.70
   1 -21   2   35.80   19.10
  -1  21  -2   57.89   15.70
   1  21   2   59.19   19.30
   1  21   2   31.20   13.30
  -1  21  -2   68.19   17.10
  -1  21  -2   68.59   23.50
   1  21   2   38.30   15.40
  -2 -21  -2   -6.10   14.80
   2 -21   2   28.70   18.50
  -2 -21  -2   17.00   22.30
   2 -21   2    5.70   19.80
  -2 -21  -2   -7.70   19.20
   2  21   2    0.10   13.00
  -2  21  -2   22.70   20.20
   2  21   2   43.40   22.20
  -2  21  -2   15.20   14.10
   2  21   2   -3.80   11.20
   3 -21   2   -8.80   18.50
  -3 -21  -2   24.10   23.60
   3 -21   2  -14.20   22.50
   3 -21   2   -2.30   18.30
  -3  21  -2   60.79   18.70
   3  21   2  -15.70   29.10
  -3  21  -2   -4.80   19.40
  -3  21  -2  -12.90   13.70
   3  21   2    4.40   13.30
   3  21   2   10.30   11.50
   4 -21   2  -29.20   14.90
   4 -21   2    2.20   19.80
   4 -21   2   -4.50   15.90
  -4  21  -2    4.30   19.80
  -4  21  -2   -5.20   14.00
  -4  21  -2   62.09   17.70
   4  21   2   -0.10   12.80
   4  21   2  -12.10   11.50
   5 -21   2   15.20   21.70
   5  21   2   10.80   13.00
   5  21   2  -23.10   21.80
   5  21   2    7.90   12.20
  -5  21  -2   61.09   24.40
   6 -21   2    1.90   24.40
   6  21   2   15.50   12.60
   6  21   2   10.00   10.50
  -6  21  -2  -11.90   23.90
   6  21   2    2.10   25.60
   7 -21   2   89.89   28.90
   7  21   2   77.29   32.30
  -7 -22   2   48.80   35.50
   7 -22  -2   61.69   29.80
  -7  22   2    0.60   27.10
  -6 -22   2   23.90   31.40
   6 -22  -2   48.30   26.60
  -6  22   2   27.70   23.30
   6  22  -2   35.00   15.10
  -5 -22   2   39.20   29.30
   5 -22  -2   -6.90   30.60
   5  22  -2   52.79   14.90
  -5  22   2   74.29   23.30
   5  22  -2   75.69   16.70
  -4 -22   2  113.39   31.60
   4  22  -2   67.69   15.80
  -4  22   2   96.19   22.60
  -4  22   2   50.19   17.60
   4  22  -2   82.39   17.80
  -3 -22   2  -39.70   23.10
  -3 -22   2   51.79   25.50
   3 -22  -2   14.00   20.60
  -3  22   2   28.80   17.30
  -3  22   2   25.70   15.40
   3  22  -2   10.00   12.40
  -3  22   2   17.40   14.50
   3  22  -2   22.40   15.00
   3  22  -2   83.09   42.00
  -3  22   2   44.50   12.70
  -2 -22   2  -21.70   18.30
  -2 -22   2    3.70   22.20
   2 -22  -2    2.20   18.90
   2  22  -2  -32.00   33.60
   2  22  -2    8.30   10.80
   2  22  -2    6.20   13.90
  -2  22   2  -15.30   13.70
  -2  22   2   11.10   16.40
   1 -22  -2   -3.80   18.80
  -1 -22   2    3.20   20.50
  -1 -22   2   -6.40   20.80
   1 -22  -2   10.80   18.50
  -1  22   2   34.10   15.20
   1  22  -2   39.10   28.30
  -1  22   2   28.60   17.00
   1  22  -2   13.10   12.40
  -1  22   2   42.10   17.70
   1  22  -2   22.60   15.30
   0 -22   2   28.10   18.60
   0 -22  -2   25.90   18.40
   0 -22  -2   50.49   31.10
   0 -22  -2   81.49   25.30
   0 -22   2   50.89   23.00
   0  22  -2   17.90   14.20
   0  22   2   29.20   17.20
   0  22   2   40.10   14.30
   0  22   2   61.49   17.70
   0  22  -2   50.59   16.10
   0  22  -2   54.09   24.80
   1 -22   2   40.60   19.70
  -1 -22  -2   60.39   26.00
  -1 -22  -2   51.49   24.40
  -1 -22  -2   19.00   16.80
   1 -22   2   56.79   22.60
   1  22   2    5.60   11.90
  -1  22  -2   31.20   19.40
  -1  22  -2    7.90   13.60
   1  22   2   35.30   19.70
   1  22   2   29.90   15.70
  -1  22  -2   37.60   22.10
   2 -22   2  134.79   27.30
  -2 -22  -2  219.88   33.80
   2 -22   2  251.97   33.60
  -2 -22  -2  202.28   29.50
  -2  22  -2  159.08   23.60
   2  22   2  123.49   20.70
   2  22   2  189.38   27.50
  -2  22  -2  147.79   27.00
   2  22   2  186.38   28.30
   3 -22   2   69.39   24.90
   3 -22   2  131.59   23.70
   3  22   2   79.29   30.60
   3  22   2   63.39   16.20
   3  22   2   64.49   18.10
  -3  22  -2   60.99   18.40
  -3  22  -2   89.09   23.60
   3  22   2   78.79   21.30
   4 -22   2  118.99   20.90
   4 -22   2   87.59   24.70
  -4  22  -2   39.70   17.60
  -4  22  -2   81.59   23.40
   4  22   2   75.69   16.80
   4  22   2   62.09   15.50
   5 -22   2   15.10   24.90
  -5  22  -2   45.20   24.50
   5  22   2   71.39   26.30
   5  22   2   18.40   13.60
   5  22   2    4.70   13.60
   6 -22   2   -9.10   24.30
   6  22   2   16.80   13.80
   6  22   2   51.29   12.10
   6  22   2   64.69   32.80
   6 -23  -2  -58.19   22.00
  -6 -23   2   -3.00   30.50
  -6  23   2   18.30   24.20
   6  23  -2   14.10   12.20
   6  23  -2   69.59   25.40
  -5 -23   2  114.39   33.00
   5 -23  -2   50.19   28.50
  -5  23   2   46.90   22.30
   5  23  -2   25.00   14.20
   5  23  -2   17.10   15.90
   4 -23  -2   20.90   23.70
  -4 -23   2   96.29   29.20
   4  23  -2   30.80   16.60
   4  23  -2   25.30   13.40
  -4  23   2   23.80   16.80
  -4  23   2   45.40   28.00
   3 -23  -2   70.49   25.20
  -3 -23   2   69.89   27.70
  -3 -23   2  184.58   38.80
  -3  23   2  109.59   21.00
  -3  23   2   37.90   17.80
   3  23  -2   66.49   16.70
  -3  23   2  113.09   15.90
  -2 -23   2   -1.50   23.60
   2 -23  -2  -10.20   19.20
  -2 -23   2   35.60   19.80
   2  23  -2   13.50   35.20
  -2  23   2    2.90   18.50
   2  23  -2   10.40   15.10
   2  23  -2   34.10   12.90
  -2  23   2   -7.40   15.50
   1 -23  -2   55.59   22.00
  -1 -23   2  100.69   27.00
   1 -23  -2  141.89   25.60
  -1 -23   2   41.10   24.50
  -1  23   2   85.79   19.80
   1  23  -2  142.69   31.90
  -1  23   2   89.19   19.00
   1  23  -2   62.99   18.00
   1  23  -2   38.40   15.50
  -1  23   2   90.09   17.90
   0 -23   2   77.19   20.80
   0 -23  -2  119.39   27.70
   0 -23  -2   35.10   19.80
   0 -23   2  160.08   27.80
   0  23  -2   97.19   18.30
   0  23   2   86.19   19.70
   0  23   2  113.59   20.00
   0  23  -2  140.39   27.80
   0  23  -2   83.99   19.10
   0  23   2  146.89   21.00
   1 -23   2   41.70   22.50
  -1 -23  -2   29.80   18.30
  -1 -23  -2   86.09   26.90
  -1 -23  -2  105.39   26.00
   1 -23   2   23.10   20.20
   1  23   2   46.30   17.30
  -1  23  -2   54.49   23.30
   1  23   2   58.09   19.80
   1  23   2   52.89   19.40
  -1  23  -2   25.50   15.70
   2 -23   2   -5.70   18.30
  -2 -23  -2   16.20   24.90
   2 -23   2   48.90   22.20
  -2 -23  -2   -2.80   16.40
   2  23   2    9.30   14.90
  -2  23  -2    7.00   20.40
   2  23   2   11.40   12.50
   2  23   2   13.20   21.70
  -2  23  -2   11.50   15.30
  -3 -23  -2  -58.09   23.00
   3 -23   2   10.00   20.50
  -3  23  -2    3.60   14.60
  -3  23  -2   -4.60   26.00
   3  23   2  -22.90   16.50
   3  23   2   11.00   14.20
   3  23   2  -13.70   26.70
   4 -23   2   -2.00   20.00
   4 -23   2  -43.30   16.80
  -4  23  -2   18.00   21.50
   4  23   2    0.20   13.00
  -4  23  -2   29.30   15.20
   4  23   2  -11.40   11.80
   5 -23   2   -2.20   25.20
   5  23   2   88.59   28.50
  -5  23  -2   64.89   25.10
   5  23   2   88.79   17.40
   5  23   2   33.10   14.40
   6 -23   2  -45.80   23.20
   6  23   2   32.20   11.20
   6  23   2  -15.10   24.00
   6  23   2    0.10   13.10
  -6  23  -2    0.20   24.70
  -6 -24   2  -57.69   28.10
   6 -24  -2  -16.10   24.70
  -6  24   2   72.89   33.80
   6  24  -2  -27.90   13.80
  -5 -24   2   29.70   28.90
   5 -24  -2  -19.40   22.00
  -5  24   2  -17.80   19.90
   5  24  -2   30.40   15.30
   4 -24  -2   19.50   22.70
  -4 -24   2    9.70   26.10
  -4  24   2  -24.40   18.20
   4  24  -2   -1.30   14.70
   4  24  -2    0.00   11.50
  -4  24   2   -4.60   15.30
   3 -24  -2    9.30   21.80
  -3 -24   2  -14.80   22.50
  -3 -24   2   15.80   27.10
  -3  24   2    4.20   12.30
  -3  24   2    0.40   19.50
  -3  24   2   21.40   14.90
   3  24  -2   12.80   12.50
  -3  24   2   26.10   17.10
   3  24  -2   -2.90   15.20
  -2 -24   2   -5.40   25.20
  -2 -24   2    1.90   16.90
   2 -24  -2  -17.70   20.20
   2  24  -2  -24.80   33.80
   2  24  -2   11.00   16.20
   2  24  -2   10.00   11.90
  -2  24   2    5.70   16.40
  -2  24   2   23.90   16.20
  -1 -24   2   -8.60   23.20
   1 -24  -2   34.60   20.20
   1 -24  -2   57.99   23.60
   1  24  -2  -15.30   11.40
  -1  24   2    3.70   15.20
  -1  24   2   17.80   17.30
   1  24  -2    4.70   15.20
  -1  24   2    8.40   14.90
   1  24  -2   30.40   28.20
   0 -24  -2   88.39   24.20
   0 -24  -2  207.58   31.80
   0 -24   2  188.78   31.50
   0 -24   2  106.19   24.90
   0  24  -2  182.98   30.40
   0  24  -2  146.09   22.90
   0  24   2  233.48   31.50
   0  24   2  141.19   22.70
   0  24   2  156.98   22.60
   0  24  -2   68.59   24.80
   1 -24   2   52.69   22.90
  -1 -24  -2   20.50   23.90
   1 -24   2   -0.70   18.10
  -1 -24  -2  -38.40   16.70
  -1 -24  -2  -67.59   24.30
  -1  24  -2   17.00   15.00
   1  24   2    6.80   18.60
  -1  24  -2    8.30   22.40
   1  24   2   -2.80   12.90
   1  24   2  -22.60   14.30
   2 -24   2  123.29   27.30
  -2 -24  -2  108.69   36.60
  -2 -24  -2  110.69   21.90
   2 -24   2  123.49   34.90
   2  24   2   54.09   18.60
   2  24   2  123.09   24.60
  -2  24  -2   64.19   25.40
  -2  24  -2  116.19   26.40
   3 -24   2   73.19   26.00
  -3 -24  -2  186.78   35.50
  -3  24  -2  103.39   20.10
   3  24   2  138.09   31.50
   3  24   2   84.99   19.70
   3  24   2   50.99   20.30
  -3  24  -2  139.69   27.20
   4 -24   2   49.40   19.10
   4 -24   2    8.70   23.30
  -4  24  -2    4.00   15.80
  -4  24  -2  -13.70   20.70
   4  24   2   11.40   14.90
   4  24   2   21.40   14.20
   5 -24   2  -19.20   23.00
   5  24   2   20.70   15.20
   5  24   2  -22.20   11.90
  -5  24  -2   19.00   23.40
   5  24   2   19.70   23.20
   6 -24   2   50.69   25.60
   6  24   2    6.80   13.80
   6  24   2   24.70   25.40
  -6  24  -2   11.70   24.40
   6 -25  -2   23.60   28.30
  -6 -25   2  -11.20   30.70
  -6  25   2   16.20   33.60
   6  25  -2   19.10   15.10
   5 -25  -2   53.89   26.50
  -5 -25   2   46.10   31.60
  -5  25   2   56.89   22.90
   5  25  -2   12.20   15.70
   4 -25  -2  -15.80   22.00
  -4 -25   2   -5.20   25.10
  -4  25   2   35.10   18.10
  -4  25   2   22.00   18.50
   4  25  -2    0.70   17.80
   4  25  -2   -0.10   15.50
  -3 -25   2   -8.10   25.30
   3 -25  -2    2.40   22.50
   3  25  -2  -17.30   10.70
  -3  25   2   33.90   14.20
  -3  25   2  -14.60   16.60
   3  25  -2    2.60   15.10
  -3  25   2   -8.60   17.50
  -2 -25   2   36.90   18.80
   2 -25  -2    8.40   20.30
  -2 -25   2   58.19   28.80
  -2  25   2    6.50   17.30
   2  25  -2  -31.10   35.00
   2  25  -2   -3.20   12.40
   2  25  -2    6.20   15.90
  -2  25   2   11.20   14.70
   1 -25  -2    0.20   22.30
   1 -25  -2  -18.10   18.80
  -1 -25   2   11.70   25.70
  -1  25   2   13.90   15.40
   1  25  -2   15.10   15.40
   1  25  -2   -6.10   12.80
   1  25  -2   42.60   30.50
  -1  25   2   -1.90   16.80
   0 -25   2    6.40   18.00
   0 -25  -2   16.30   23.50
   0 -25  -2    3.40   17.90
   0 -25   2   19.80   24.60
   0  25  -2    6.90   24.60
   0  25   2   11.10   14.10
   0  25   2   41.70   18.90
   0  25  -2  -33.60   12.50
   0  25  -2  -22.40   14.80
   0  25   2   -9.20   14.50
   1 -25   2  202.98   32.50
  -1 -25  -2  160.28   33.60
  -1 -25  -2  128.89   25.70
  -1  25  -2  182.18   29.60
   1  25   2  138.49   23.80
  -1  25  -2  172.68   24.40
   2 -25   2  248.08   38.60
  -2 -25  -2  252.27   41.00
  -2 -25  -2  313.67   42.80
  -2 -25  -2  154.18   28.70
   2  25   2  210.58   31.00
  -2  25  -2  248.58   33.40
   2  25   2  151.08   24.40
  -2  25  -2  298.87   37.30
   3 -25   2    5.70   22.00
  -3 -25  -2    5.00   28.20
   3 -25   2   30.70   24.10
   3  25   2   22.40   16.20
  -3  25  -2   35.90   23.20
  -3  25  -2   51.29   17.20
   3  25   2   -2.30   13.30
   4 -25   2  177.38   34.00
   4 -25   2  199.78   27.20
   4  25   2  133.29   24.40
  -4  25  -2  201.18   31.20
   5 -25   2  -14.70   23.10
   5  25   2   -7.90   23.10
  -5  25  -2   38.30   24.00
   6 -25   2  -70.09   36.50
   6  25   2    1.40   20.60
   6 -26  -2    3.10   27.20
  -6  26   2   -0.40   23.20
   5 -26  -2    5.50   24.40
  -5  26   2   40.70   22.10
   4 -26  -2   -9.70   22.90
  -4 -26   2   41.10   29.40
   4  26  -2   -4.50   16.30
  -4  26   2   22.40   19.50
  -4  26   2   21.10   19.70
  -3 -26   2    2.90   27.50
   3 -26  -2   41.30   23.10
  -3  26   2    8.40   15.60
   3  26  -2  -24.90   14.60
  -3  26   2   -2.40   19.20
  -3  26   2   24.80   19.50
   2 -26  -2    8.60   22.20
  -2 -26   2   24.70   28.70
   2  26  -2    6.90   15.80
  -2  26   2  -19.80   14.50
   2  26  -2   35.80   36.60
  -2  26   2   12.90   17.60
   1 -26  -2   17.90   24.50
   1 -26  -2   17.90   20.30
  -1  26   2   -0.70   18.00
   1  26  -2   -3.20   29.30
   1  26  -2   20.00   15.50
   1  26  -2  -24.70   13.90
  -1  26   2  -31.70   14.00
   0 -26   2   15.70   18.70
   0 -26  -2  -28.10   18.20
   0 -26   2    2.50   24.50
   0 -26  -2  -23.10   22.70
   0  26   2   13.70   14.60
   0  26  -2   15.60   15.30
   0  26   2   15.00   14.90
   0  26  -2  -22.00   24.40
   0  26   2    5.50   18.60
   0  26  -2    3.30   16.40
  -1 -26  -2   77.49   47.60
   1 -26   2   61.19   27.90
   1 -26   2   38.30   23.00
   1  26   2   61.79   18.80
  -1  26  -2   67.79   19.40
   1  26   2   79.19   22.00
   1  26   2   58.99   16.80
  -1  26  -2   50.19   24.20
   2 -26   2   -5.50   23.90
   2 -26   2   96.69   27.50
  -2 -26  -2   73.49   31.30
   2  26   2   42.20   18.00
  -2  26  -2   30.10   18.60
   2  26   2  -13.70   21.00
  -3 -26  -2   21.60   29.10
   3 -26   2  -51.79   20.80
   3 -26   2   36.40   25.00
  -3  26  -2    5.40   17.10
   3  26   2    1.40   15.70
  -3  26  -2   27.30   22.40
   4 -26   2   47.80   35.40
   4  26   2   19.90   16.50
  -4  26  -2   44.00   23.40
   5 -26   2   12.90   25.10
   5  26   2   28.60   24.60
   5  26   2    0.70   15.10
   5 -27  -2   12.70   25.20
  -5 -27   2    3.50   31.20
  -5  27   2   -9.70   21.60
   5  27  -2   -0.70   15.80
   4 -27  -2  -39.00   22.30
  -4 -27   2   18.80   29.10
   4  27  -2    8.50   18.20
  -4  27   2  -10.50   18.40
  -4  27   2   22.30   20.00
   3 -27  -2   14.50   25.00
  -3 -27   2   78.79   33.90
  -3  27   2   21.60   21.80
  -3  27   2   22.40   17.50
   3  27  -2   44.60   19.00
  -2 -27   2  -22.90   27.80
   2 -27  -2   -5.90   22.00
  -2  27   2   13.60   18.70
   2  27  -2  -10.30   15.30
  -2  27   2    5.20   15.30
   1 -27  -2  -10.40   19.80
  -1 -27   2  -21.80   24.20
  -1  27   2    0.90   18.50
  -1  27   2   -1.00   15.30
   1  27  -2   26.10   31.70
   1  27  -2  -25.60   16.60
   0 -27   2  -11.60   26.80
   0 -27  -2  -12.80   20.90
   0 -27  -2   40.60   27.30
   0 -27   2   29.00   20.10
   0  27  -2   30.90   16.30
   0  27   2   13.60   16.70
   0  27   2   57.09   19.30
   0  27  -2  -23.00   26.20
  -1 -27  -2   -0.10   28.40
   1 -27   2   36.70   27.80
   1 -27   2   51.69   22.50
  -1 -27  -2  -10.30   24.90
   1  27   2   -3.70   15.00
   1  27   2    0.00   19.40
  -1  27  -2   16.30   17.30
  -1  27  -2   29.00   27.00
   2 -27   2   22.90   23.80
   2 -27   2   27.40   25.20
  -2 -27  -2   18.30   29.50
  -2  27  -2    9.90   22.90
   2  27   2    9.90   16.60
  -2  27  -2   17.20   17.20
   3 -27   2    5.30   25.10
   3 -27   2   -9.80   23.60
  -3  27  -2    7.10   18.40
  -3  27  -2   22.80   24.10
   3  27   2  -12.20   14.90
   4 -27   2  -23.80   22.90
   4  27   2   14.20   16.30
  -4  27  -2  -28.30   21.90
   5 -27   2   11.70   25.10
  -5  27  -2    2.40   22.60
   5  27   2   28.70   16.30
   5  27   2  -38.10   23.10
   5 -28  -2   47.30   27.90
  -5 -28   2    3.20   31.60
   5  28  -2   10.70   16.80
   4 -28  -2  -12.30   26.50
  -4  28   2   34.10   19.80
   4  28  -2  -23.60   15.90
   3 -28  -2   25.20   25.50
  -3 -28   2   56.49   30.10
  -3  28   2   44.90   16.40
  -3  28   2   31.50   20.20
   3  28  -2    6.70   18.80
  -3  28   2   23.70   17.10
  -2 -28   2   -1.10   29.40
   2 -28  -2  -26.20   22.90
  -2  28   2   16.80   15.80
   2  28  -2   13.90   16.80
  -2  28   2   22.30   18.30
  -2  28   2   22.60   16.60
   2  28  -2   28.20   40.80
  -1 -28   2   44.60   31.80
   1 -28  -2   26.90   22.60
   1  28  -2   16.60   31.50
  -1  28   2   15.30   18.60
  -1  28   2   16.10   17.40
   1  28  -2   28.10   16.10
   0 -28   2   11.30   27.70
   0 -28   2    1.00   21.20
   0 -28  -2  -40.70   21.90
   0  28   2    8.00   19.10
   0  28  -2  -22.60   25.90
   0  28   2   26.40   19.70
   0  28  -2    5.30   15.90
  -1 -28  -2   48.00   31.50
   1 -28   2   50.29   24.40
   1 -28   2   11.10   26.70
  -1  28  -2  -22.60   15.40
  -1  28  -2   30.00   25.40
   1  28   2   21.80   20.60
   1  28   2  -20.50   15.00
  -2 -28  -2   24.90   31.00
   2 -28   2   98.69   31.20
   2 -28   2  -25.20   24.10
   2  28   2   17.10   18.10
   2  28   2   46.90   24.90
  -2  28  -2   25.80   18.10
  -2  28  -2   68.79   23.70
   3 -28   2   27.80   25.20
   3 -28   2   56.49   27.60
   3  28   2   14.90   17.50
  -3  28  -2   55.99   25.40
  -3  28  -2   20.50   20.40
   4 -28   2   42.00   26.40
   4  28   2   51.19   30.20
   4  28   2   16.60   17.80
  -4  28  -2   76.59   25.70
   5 -28   2   43.50   27.70
  -5  28  -2   -1.50   23.60
  -4 -29   2    5.80   31.00
  -4  29   2    1.80   19.00
   4  29  -2  -15.60   16.40
  -3 -29   2   14.70   29.60
   3 -29  -2   34.60   25.20
  -3  29   2   21.30   18.50
  -3  29   2   -7.10   16.10
  -3  29   2   -8.10   16.10
   3  29  -2   17.00   18.10
  -2 -29   2   76.89   32.70
   2 -29  -2   -0.40   28.80
  -2  29   2    2.60   16.30
  -2  29   2   -5.00   20.40
  -2  29   2    7.80   17.00
   2  29  -2   -0.40   17.30
  -1 -29   2   37.60   31.80
  -1  29   2    0.60   17.00
  -1  29   2   10.10   17.80
   1  29  -2  -15.60   15.90
   0 -29   2  -26.00   28.30
   0 -29   2  -65.29   28.70
   0  29   2   11.80   17.40
   0  29   2   45.10   19.50
   0  29  -2    2.60   30.00
   1 -29   2  -46.90   23.80
  -1 -29  -2   -5.80   28.60
   1  29   2   13.60   17.20
  -1  29  -2   -2.40   16.90
  -1  29  -2   26.10   26.10
   1  29   2   11.40   21.60
   2 -29   2   74.59   30.80
   2 -29   2   16.30   26.10
   2  29   2    6.70   18.00
  -2  29  -2    8.10   16.80
   2  29   2   28.50   22.50
  -2  29  -2   32.10   24.40
   3 -29   2  -17.80   25.10
   3 -29   2  -27.10   25.50
   3  29   2   34.90   19.10
  -3  29  -2   -5.40   24.10
  -3  29  -2   22.00   21.40
   4 -29   2  -11.40   27.10
   4  29   2   19.80   17.60
   4  29   2   67.99   26.50
   4 -30  -2   42.70   29.00
  -4 -30   2  -22.20   31.20
  -4  30   2  -11.90   19.70
   4  30  -2  -16.80   17.40
   3 -30  -2  -33.00   26.00
  -3  30   2   27.90   20.00
  -3  30   2   21.70   20.10
   3  30  -2   15.30   20.10
  -2 -30   2   10.00   31.40
   2 -30  -2   -7.90   31.00
  -2  30   2   36.40   17.50
   2  30  -2    0.60   17.30
  -2  30   2    1.30   16.30
  -2  30   2  -19.20   18.20
  -1 -30   2   49.10   32.00
  -1  30   2   13.10   20.50
  -1  30   2   44.70   19.10
   1  30  -2   27.10   18.50
   0 -30   2   23.60   30.90
   0  30  -2   16.50   18.60
   0  30  -2   19.20   28.10
   0  30   2   -8.40   18.80
   0  30   2    2.60   17.10
   1 -30   2  -20.30   27.60
  -1  30  -2   -0.40   17.40
   1  30   2   -1.30   20.70
   1  30   2    0.40   16.70
  -1  30  -2  -25.70   26.50
   2 -30   2   86.89   30.80
  -2  30  -2   50.59   25.60
   3 -30   2   34.30   27.40
   3 -30   2    1.80   29.10
  -3  30  -2   64.29   25.70
   3  30   2  -27.20   22.00
   4 -30   2  -61.39   27.20
  -4  30  -2  -11.60   23.30
  -3 -31   2  -28.40   29.70
  -3  31   2  -19.40   20.10
   3  31  -2  -12.00   19.40
  -3  31   2   43.50   20.80
  -2 -31   2  -74.79   29.20
  -2  31   2  -38.40   17.10
   2  31  -2   36.80   20.10
  -2  31   2  -11.50   17.20
  -2  31   2  -18.70   22.30
  -1 -31   2    4.80   33.70
  -1  31   2   49.99   19.80
  -1  31   2   -3.90   17.90
  -1  31   2   -0.30   16.00
   1  31  -2   41.40   21.30
   0 -31   2    9.40   29.90
   0  31   2   -9.10   16.70
   0  31  -2   43.90   31.80
   0  31  -2   13.10   19.10
   0  31   2   55.09   22.10
   1 -31   2   34.10   28.60
   1  31   2   37.50   20.90
  -1  31  -2    0.20   17.00
   1  31   2   13.00   17.90
  -1  31  -2   56.29   30.20
   2 -31   2   53.09   31.00
   2  31   2   -5.00   18.40
  -2  31  -2   15.30   25.70
  -2  31  -2   37.60   20.90
   3 -31   2  -33.10   31.30
   3  31   2   33.90   25.60
   3  31   2   18.50   19.30
  -3 -32   2    5.40   38.70
  -3  32   2  -18.50   19.20
   3  32  -2   31.30   19.90
  -2 -32   2   -1.40   35.40
  -2  32   2   32.10   18.10
  -2  32   2   26.00   20.70
  -1 -32   2    2.30   35.20
  -1  32   2   -0.60   15.70
  -1  32   2  -26.00   18.10
   1  32  -2   79.79   22.10
   1  32  -2   12.10   36.30
   0 -32   2   52.39   33.10
   0  32  -2   35.10   32.90
   0  32   2    2.30   18.10
   0  32  -2    6.10   18.80
   0  32   2   30.20   19.60
   1 -32   2   20.90   32.90
  -1  32  -2   72.49   19.50
  -1  32  -2   -9.60   27.50
   1  32   2   27.40   18.80
   2 -32   2   37.90   32.50
  -2  32  -2   -7.10   27.20
   2  32   2   -2.00   20.00
  -2  32  -2  -38.30   24.60
  -2 -33   2    8.50   34.50
  -2  33   2   52.79   24.00
   2  33  -2   37.20   21.50
  -2  33   2   25.30   19.90
  -1  33   2   24.40   19.90
  -1  33   2    6.90   18.00
   1  33  -2    5.50   18.40
  -1  33   2   15.90   18.20
   0 -33   2   32.50   34.20
   0  33   2   14.50   22.30
   0  33  -2   25.60   18.40
   0  33   2  -16.10   16.60
   1 -33   2  -18.50   31.60
  -1  33  -2   55.99   29.40
  -1  33  -2  -10.90   19.30
   9   0  -3    0.30   12.20
   8   0  -3  -20.00   11.70
   8   0  -3    9.80   18.10
   7   0  -3    0.70   12.80
   7   0  -3   31.90   18.40
   6   0  -3   10.70   16.00
   6   0  -3    1.30   10.40
   6   0  -3  -10.70   12.50
   5   0  -3   12.30    9.50
  -5   0   3    5.60   10.50
   5   0  -3    7.60   11.80
   5   0  -3   29.40   13.20
  -4   0   3    1.70    5.10
  -4   0   3   -0.60    5.40
   4   0  -3   -1.00    9.00
  -4   0   3   -8.80   14.70
   4   0  -3    3.60    9.60
   4   0  -3    7.00    7.50
  -4   0   3   -1.80    8.30
   4   0  -3   -2.00   12.40
   3   0  -3    1.70    6.40
   3   0  -3   -0.50    8.90
   3   0  -3    0.10    7.70
   3   0  -3   -8.50    9.70
  -3   0   3    1.60    5.50
  -3   0   3   -2.10    6.70
   2   0  -3   -9.30    7.40
  -2   0   3  -12.30    5.40
   2   0  -3   -0.90   10.70
  -2   0   3   -9.10    7.20
   2   0  -3  -10.10    4.70
   2   0  -3  -11.50    8.50
  -1   0   3   -4.80    9.10
   1   0  -3    1.40    8.00
   1   0  -3   -6.60    5.70
   1   0  -3   13.30   11.40
   1   0  -3   -0.70    9.60
  -1   0   3    6.80    5.50
   0   0  -3   38.60    8.10
   1   0   3  -11.60   12.20
   1   0   3   -7.60    5.60
   1   0   3  -17.20   10.00
  -1   0  -3    1.80    9.50
  -1   0  -3   -5.10    4.50
   1   0   3    2.60    6.10
   2   0   3   -7.50    9.70
  -2   0  -3   11.30    9.30
   2   0   3   -1.10    7.10
   2   0   3  -13.60    9.50
  -2   0  -3    0.00    5.80
  -2   0  -3   13.90   10.20
  -2   0  -3    4.00    4.70
   2   0   3    3.10    6.20
   3   0   3    7.20   12.30
   3   0   3    5.00    6.60
   3   0   3    4.30    7.60
   3   0   3    5.30   11.40
  -3   0  -3    7.10   11.50
   4   0   3   -9.40   13.80
   4   0   3    8.20    9.10
   4   0   3  -12.50   14.70
   4   0   3   -5.50    9.80
  -4   0  -3    7.50   13.70
   4   0   3    9.80    9.20
   5   0   3   28.70   18.60
  -5   0  -3   35.60   21.50
   5   0   3    9.50   10.50
   5   0   3    1.00   12.70
   5   0   3    9.50    9.40
   6   0   3    6.80   10.70
   6   0   3   15.90   22.00
   6   0   3   13.50   10.00
  -6   0  -3   12.80   23.80
   7   0   3   44.10   27.20
   7   0   3   -5.40   11.60
   7   0   3   -3.80   13.90
   8   0   3   24.40   16.30
   9  -1  -3   16.10   18.60
   9   1  -3   40.70   12.50
   8  -1  -3   -9.40   17.80
   8  -1  -3    1.30   12.80
   8   1  -3    8.10   11.40
   8   1  -3   12.70   16.80
   7  -1  -3   17.70   18.70
   7  -1  -3  -43.00   17.80
   7  -1  -3    6.20   12.00
   7   1  -3   16.60   13.40
   7   1  -3   16.10   19.50
   6  -1  -3   49.70   13.20
   6  -1  -3   43.40   16.80
   6  -1  -3   51.79   15.80
   6  -1  -3   61.99   16.50
   6   1  -3   84.69   13.60
   6   1  -3   44.30   15.10
   6   1  -3   81.59   18.00
  -6   1   3   95.19   29.00
   5  -1  -3  171.68   22.00
  -5  -1   3  190.78   23.30
   5  -1  -3  181.98   22.10
   5  -1  -3  255.67   26.60
   5   1  -3  173.58   24.10
   5   1  -3  209.58   21.90
  -5   1   3  150.58   20.80
   5   1  -3  190.58   25.20
  -5   1   3  219.18   30.30
   4  -1  -3   18.90   10.50
   4  -1  -3    8.20    7.70
  -4  -1   3   16.50    9.90
   4  -1  -3   12.40    9.70
   4  -1  -3    8.40   12.30
   4   1  -3   24.20    9.20
   4   1  -3   17.30    7.60
  -4   1   3   21.20    8.00
   4   1  -3   -0.90   10.40
  -4   1   3    0.30   14.80
  -4   1   3    9.70    6.00
   4   1  -3   10.70   12.40
  -3  -1   3    3.00    5.30
  -3  -1   3    2.20    4.80
  -3  -1   3   -3.30    7.50
   3  -1  -3    4.30    9.70
   3  -1  -3    2.90    9.00
   3  -1  -3   -1.20    6.40
   3   1  -3   -8.20   13.00
  -3   1   3    3.40    6.40
   3   1  -3   -1.90    8.50
   3   1  -3   -1.20    5.80
   3   1  -3   -1.00    7.70
  -3   1   3  -13.80   10.80
  -3   1   3    7.70    5.20
   3   1  -3  -13.10    8.80
  -3   1   3   -0.50    5.10
  -2  -1   3  360.96   26.30
  -2  -1   3  320.97   27.60
   2  -1  -3  319.47   27.70
   2  -1  -3  308.67   27.50
   2  -1  -3  339.27   27.80
  -2  -1   3  318.27   26.20
   2  -1  -3  314.57   26.60
  -2   1   3  337.97   26.00
   2   1  -3  318.17   27.80
   2   1  -3  310.57   28.90
  -2   1   3  333.67   26.40
  -2   1   3  288.77   27.00
   2   1  -3  316.87   27.40
   2   1  -3  323.57   26.30
   2   1  -3  313.27   27.70
   1  -1  -3    7.00    6.30
  -1  -1   3    0.80    9.10
   1  -1  -3   22.40    9.40
   1  -1  -3   -1.40    8.40
  -1  -1   3   12.00   10.40
  -1  -1   3   13.10    7.90
   1  -1  -3   17.90   11.10
  -1  -1   3    2.70    6.60
   1   1  -3    9.90   11.90
  -1   1   3   23.40    6.00
   1   1  -3   10.60    5.60
  -1   1   3   20.20    9.00
   1   1  -3   15.10    7.90
  -1   1   3    9.50   11.30
   0  -1  -3  813.02   65.39
   0  -1   3  888.41   66.79
   0  -1   3  845.32   65.79
   0  -1   3  917.21   65.79
   0  -1  -3  844.22   65.79
   0  -1  -3  952.60   65.09
   0  -1   3  845.02   65.79
   0   1  -3  985.30   66.09
   0   1   3  865.61   64.89
   0   1   3  909.21   66.69
   0   1  -3  844.82   65.59
   0   1  -3  856.01   65.49
   0   1   3  844.62   65.59
   0   1  -3  991.10   67.29
   0   1   3  852.91   65.69
   1  -1   3   34.80    7.90
   1  -1   3   83.39   15.60
   1  -1   3   49.80    9.50
  -1  -1  -3   60.49    8.00
  -1  -1  -3   64.99   10.40
   1  -1   3   54.19   11.60
  -1  -1  -3   50.39    7.10
  -1  -1  -3   47.30   10.50
   1   1   3   65.19   12.90
  -1   1  -3   68.29   12.00
   1   1   3   64.29   11.70
   1   1   3   41.70    7.00
  -1   1  -3   48.60   10.20
  -1   1  -3   54.69    7.80
   1   1   3   60.19    8.90
   2  -1   3  246.88   26.00
  -2  -1  -3  272.07   23.20
   2  -1   3  250.67   23.20
   2  -1   3  244.48   22.40
   2  -1   3  245.48   25.90
  -2  -1  -3  282.97   20.60
  -2  -1  -3  239.38   24.00
  -2   1  -3  264.17   21.90
   2   1   3  274.97   22.10
   2   1   3  261.57   22.70
  -2   1  -3  258.37   21.00
  -2   1  -3  252.37   24.50
  -2   1  -3  236.68   24.80
   2   1   3  240.08   24.90
   2   1   3  237.78   24.00
   3  -1   3  152.18   18.90
  -3  -1  -3  129.79   18.70
   3  -1   3  139.39   16.10
   3  -1   3  139.49   18.50
   3  -1   3  111.79   16.20
  -3   1  -3  137.19   13.50
   3   1   3  143.29   17.80
  -3   1  -3  118.29   19.20
   3   1   3  128.19   17.20
  -3   1  -3  120.69   17.70
   3   1   3  153.08   18.90
  -3   1  -3  128.39   12.50
   3   1   3  120.69   16.10
   3   1   3  133.29   14.60
   4  -1   3   68.59   18.20
   4  -1   3   37.00   11.10
  -4  -1  -3   66.79   16.90
   4  -1   3   98.09   19.60
   4  -1   3   68.69   11.30
   4  -1   3   69.29   14.30
   4   1   3   37.40   10.50
   4   1   3   72.59   17.10
   4   1   3   61.99   11.00
  -4   1  -3   59.99   17.20
   4   1   3   73.99   16.80
   5  -1   3   34.90   11.20
   5  -1   3   42.20   14.80
  -5  -1  -3   57.99   21.10
   5  -1   3   25.90   11.40
   5  -1   3   36.40   19.90
   5   1   3   66.99   20.00
   5   1   3   32.90   10.60
  -5   1  -3   27.20   20.40
   5   1   3   51.79   20.70
   6  -1   3   38.50   11.90
   6  -1   3   38.50   12.80
  -6  -1  -3    7.10   24.40
   6   1   3   24.80    9.80
   6   1   3   41.50   24.40
  -6   1  -3   35.90   24.70
   6   1   3   29.60   17.00
   7  -1   3   20.40   14.60
   7  -1   3   12.50   12.90
   7   1   3   21.80   14.10
   7   1   3   39.00   27.30
   7   1   3    9.40   10.80
   8  -1   3    9.50   16.00
   8  -1   3    2.90   15.60
   9  -2  -3   55.79   18.30
   9  -2  -3   82.89   22.70
   8  -2  -3   23.00   19.10
   8  -2  -3   32.50   14.20
   8   2  -3   18.20   15.90
   8   2  -3   -5.10   10.80
   7  -2  -3   40.60   20.10
   7  -2  -3   26.80   13.00
   7  -2  -3    4.90   21.60
   7  -2  -3   -4.90   15.00
   7   2  -3   33.80   20.10
   7   2  -3   20.60   12.20
   6  -2  -3   58.79   13.90
   6  -2  -3   86.29   16.30
   6  -2  -3   66.89   17.80
   6  -2  -3   73.59   16.50
   6   2  -3   96.49   18.20
  -6   2   3   73.79   27.60
   6   2  -3   90.29   13.60
   6   2  -3   63.09   15.00
   6   2  -3  113.59   29.60
  -5  -2   3  178.78   24.40
   5  -2  -3  233.48   27.10
   5  -2  -3  200.38   23.40
   5  -2  -3  166.08   25.00
   5   2  -3  212.98   21.80
  -5   2   3  190.68   28.50
   5   2  -3  192.08   23.80
   5   2  -3  187.68   26.70
   5   2  -3  269.27   34.60
   4  -2  -3  419.16   34.80
   4  -2  -3  377.06   37.00
  -4  -2   3  385.96   34.00
   4  -2  -3  372.66   33.70
   4  -2  -3  398.46   34.90
   4   2  -3  413.96   39.10
   4   2  -3  433.66   33.50
   4   2  -3  393.26   32.00
  -4   2   3  347.07   37.10
   4   2  -3  374.86   34.60
  -4   2   3  411.76   31.60
  -4   2   3  360.26   31.00
   4   2  -3  420.36   36.30
  -3  -2   3   36.10    7.30
   3  -2  -3   58.09   12.70
   3  -2  -3   46.80   10.60
  -3  -2   3   47.80   10.50
   3  -2  -3   39.20    8.80
   3  -2  -3   41.30    9.90
  -3  -2   3   48.30    6.80
  -3   2   3   50.49    8.40
   3   2  -3   40.50    7.50
  -3   2   3   43.10    7.50
   3   2  -3   47.10   15.00
  -3   2   3   52.49    8.40
   3   2  -3   75.39   12.00
   3   2  -3   38.40   11.30
  -3   2   3   56.49   13.40
   3   2  -3   58.09    9.70
  -2  -2   3  594.74   49.00
  -2  -2   3  656.63   49.99
   2  -2  -3  631.74   49.40
  -2  -2   3  691.53   49.10
   2  -2  -3  613.74   49.60
   2  -2  -3  656.43   50.09
   2  -2  -3  678.13   50.59
   2   2  -3  641.14   49.10
  -2   2   3  690.23   49.60
   2   2  -3  694.83   49.90
   2   2  -3  655.43   50.29
  -2   2   3  650.63   50.39
   2   2  -3  652.43   51.39
  -2   2   3  636.74   49.00
   1  -2  -3 1161.18   88.39
   1  -2  -3 1187.08   88.79
   1  -2  -3 1133.99   90.49
  -1  -2   3 1203.18   88.79
  -1  -2   3 1121.99   89.09
   1  -2  -3 1208.68   88.89
  -1  -2   3 1185.68   88.79
  -1  -2   3 1235.78   89.49
  -1   2   3 1238.28   88.79
  -1   2   3 1269.67   88.89
   1   2  -3 1240.98   89.69
   1   2  -3 1226.98   89.99
  -1   2   3 1263.47   90.09
   1   2  -3 1238.08   88.89
   0  -2   3   -0.20    7.30
   0  -2   3  -11.60    7.10
   0  -2  -3    2.10   10.10
   0  -2  -3    0.20    7.60
   0  -2   3    8.80   11.70
   0  -2  -3   -5.10    6.20
   0   2  -3   -0.30    7.70
   0   2   3   21.80   10.00
   0   2  -3   -4.70    6.30
   0   2   3   -0.90    7.20
   0   2   3   11.10    6.80
   0   2  -3   25.80   11.60
   0   2  -3   -1.80    8.60
   1  -2   3 5995.90  458.65
   1  -2   3 6384.56  458.45
  -1  -2  -3 6420.86  457.85
  -1  -2  -3 6273.47  458.75
  -1  -2  -3 6297.57  457.85
  -1  -2  -3 6448.45  457.55
   1  -2   3 6589.64  458.55
   1  -2   3 6333.27  458.65
   1   2   3 6703.43  457.75
   1   2   3 6103.29  458.65
  -1   2  -3 6503.15  458.55
  -1   2  -3 6321.67  458.65
   1   2   3 6541.65  458.05
   1   2   3 6254.47  457.95
  -1   2  -3 6402.36  458.25
  -2  -2  -3   15.60    9.00
   2  -2   3    0.90   11.70
   2  -2   3   10.00    7.00
   2  -2   3   16.10   11.40
  -2  -2  -3   15.80   10.20
   2  -2   3    9.30    7.20
  -2  -2  -3    7.70    4.60
  -2  -2  -3    7.70    4.20
   2   2   3    3.00    4.70
  -2   2  -3    6.80    6.70
   2   2   3    3.40    6.30
  -2   2  -3    4.60   11.00
  -2   2  -3   12.30    9.50
   2   2   3   14.90    9.60
   2   2   3    5.70   10.20
   3  -2   3   50.89   10.20
   3  -2   3   46.10   13.50
  -3  -2  -3   60.99   12.80
   3  -2   3   72.19   16.00
   3   2   3   65.79   13.40
  -3   2  -3   77.19   11.00
  -3   2  -3   55.49   11.20
   3   2   3   67.29    9.70
   3   2   3   67.89   14.30
  -3   2  -3   76.69   12.60
   3   2   3   51.79    8.40
   3   2   3   70.69   12.30
  -3   2  -3   65.19   14.50
   4  -2   3  175.98   24.50
   4  -2   3  146.49   20.30
   4  -2   3  170.58   21.70
   4  -2   3  158.98   19.60
  -4  -2  -3  147.59   22.60
   4   2   3  142.49   21.00
   4   2   3  160.28   23.30
   4   2   3  166.28   21.90
  -4   2  -3  178.18   23.60
   4   2   3  162.38   25.50
   4   2   3  159.28   18.60
   5  -2   3  105.29   17.80
   5  -2   3  171.48   21.60
   5  -2   3  194.28   23.30
   5  -2   3  143.39   24.30
  -5  -2  -3  129.19   27.00
   5   2   3  192.48   18.70
   5   2   3  137.19   20.30
  -5   2  -3  149.29   28.00
   5   2   3  162.18   31.30
   6  -2   3   17.00   12.00
   6  -2   3   22.20   22.70
  -6  -2  -3   17.20   23.60
   6  -2   3   21.70   12.40
   6   2   3   30.60   12.50
   6   2   3   42.50    9.70
  -6   2  -3   34.00   24.20
   6   2   3   65.19   24.20
   7  -2   3   10.90   12.60
   7  -2   3    8.70   24.90
   7  -2   3   17.80   13.90
   7   2   3   23.90   10.90
   7   2   3   32.90   28.80
   7   2   3   22.50   12.80
   8  -2   3   15.90   16.80
   8  -2   3   -0.80   16.90
   9  -3  -3   78.79   22.40
   9  -3  -3   37.70   16.50
   8  -3  -3   11.00   14.80
   8  -3  -3    4.00   19.30
   8   3  -3   89.19   24.30
   8   3  -3   -6.90   14.60
   8   3  -3   28.30   11.00
   7  -3  -3   11.30   12.60
   7  -3  -3   -5.50   17.60
   7   3  -3   17.00   14.50
   7   3  -3   -7.90   19.20
   7   3  -3    0.10    9.90
   6  -3  -3  110.19   19.20
   6  -3  -3   88.59   16.50
  -6  -3   3  125.19   20.80
   6  -3  -3   96.69   19.90
   6   3  -3   97.09   14.80
   6   3  -3  142.49   31.80
   6   3  -3  105.39   19.50
   6   3  -3  114.39   16.80
  -6   3   3  137.29   29.50
   5  -3  -3  221.58   24.00
  -5  -3   3  188.28   25.80
   5  -3  -3  204.98   26.90
   5  -3  -3  196.88   21.50
   5   3  -3  189.28   21.50
   5   3  -3  196.58   27.80
   5   3  -3  185.78   24.00
  -5   3   3  229.68   30.50
   5   3  -3  314.67   34.60
   4  -3  -3   26.40   11.20
  -4  -3   3   26.10   11.30
   4  -3  -3   24.70   16.40
   4  -3  -3   36.40   10.10
   4  -3  -3   18.70    8.50
   4   3  -3    3.80   12.70
  -4   3   3   21.80   14.50
  -4   3   3   25.80    6.60
   4   3  -3   18.20    6.80
   4   3  -3   29.50    9.90
  -4   3   3   26.40    7.40
   4   3  -3   37.70   11.80
   4   3  -3   22.10   17.80
  -4   3   3   15.40    6.30
   3  -3  -3    4.40    9.00
  -3  -3   3   13.80    5.70
   3  -3  -3   11.80    6.80
  -3  -3   3   11.90    4.60
   3  -3  -3    4.00    7.50
   3  -3  -3   13.80   10.70
  -3  -3   3   16.90    9.00
   3   3  -3   12.00    8.20
  -3   3   3   12.50    5.50
   3   3  -3    7.60    9.90
   3   3  -3   17.90    6.50
  -3   3   3   28.20   11.80
   3   3  -3   14.40   13.30
   3   3  -3    0.40   10.20
  -3   3   3   18.90    6.90
  -3   3   3    5.50    5.80
   2  -3  -3  932.41   73.49
   2  -3  -3 1041.50   75.29
  -2  -3   3 1046.10   75.29
   2  -3  -3 1026.60   74.79
   2  -3  -3  996.70   74.69
  -2  -3   3 1016.00   73.89
  -2  -3   3  994.40   73.89
  -2  -3   3  997.60   75.19
  -2   3   3  971.80   73.39
   2   3  -3 1051.79   74.39
  -2   3   3 1019.20   74.39
   2   3  -3 1007.10   75.19
   2   3  -3  945.31   75.79
  -2   3   3  989.40   74.89
  -1  -3   3    3.20    7.20
  -1  -3   3   29.20   10.10
  -1  -3   3    4.90   10.50
   1  -3  -3   -4.10    7.70
   1  -3  -3   -0.90    9.00
   1  -3  -3    4.50    7.70
  -1  -3   3    0.20    6.20
   1  -3  -3    1.00    6.60
   1   3  -3    5.80   13.10
   1   3  -3    2.30   10.10
   1   3  -3    5.30    6.50
  -1   3   3    2.40    6.40
  -1   3   3    0.80    8.70
   1   3  -3    1.10    6.60
  -1   3   3    8.20    8.10
   0  -3   3  456.15   37.00
   0  -3   3  509.75   37.20
   0  -3   3  445.56   36.20
   0  -3  -3  493.65   35.80
   0  -3  -3  412.86   36.10
   0  -3   3  463.05   35.60
   0  -3  -3  471.95   34.10
   0   3  -3  430.86   38.20
   0   3   3  466.95   35.30
   0   3   3  440.06   35.20
   0   3  -3  461.15   35.90
   0   3  -3  444.86   35.40
   0   3  -3  389.46   37.00
   0   3   3  365.96   36.10
  -1  -3  -3   -3.80    5.40
   1  -3   3    4.90    7.60
   1  -3   3    9.20   16.30
  -1  -3  -3    3.10    5.60
   1  -3   3   15.60   10.40
   1  -3   3   -3.10    6.70
  -1  -3  -3    1.00    4.70
  -1  -3  -3   -9.40    7.60
  -1   3  -3    2.90    6.20
  -1   3  -3    0.80   11.30
   1   3   3   -9.00    5.00
   1   3   3    9.30    7.40
  -1   3  -3   -0.50    6.00
   1   3   3    0.60    6.50
  -1   3  -3   -5.70    9.10
   1   3   3   -9.40    8.60
  -2  -3  -3  303.57   23.10
  -2  -3  -3  312.37   23.20
   2  -3   3  314.07   29.20
   2  -3   3  294.97   26.50
   2  -3   3  337.57   30.20
   2  -3   3  258.17   26.20
  -2  -3  -3  295.57   25.60
  -2   3  -3  298.27   27.30
  -2   3  -3  337.77   25.80
  -2   3  -3  315.57   29.00
   2   3   3  296.87   25.70
  -2   3  -3  296.57   25.80
   2   3   3  303.67   24.40
   2   3   3  298.57   27.60
   2   3   3  240.08   29.00
   2   3   3  298.67   27.20
  -3  -3  -3  125.59   17.80
   3  -3   3  138.59   20.40
   3  -3   3  116.69   18.10
   3  -3   3  147.89   17.50
   3  -3   3  119.19   17.90
  -3   3  -3  119.69   18.50
   3   3   3  131.89   15.10
  -3   3  -3  137.09   18.70
  -3   3  -3  142.69   15.10
   3   3   3  153.48   18.00
   3   3   3  153.38   17.90
   3   3   3  135.29   20.10
  -4  -3  -3   41.50   15.40
   4  -3   3   14.60   10.10
   4  -3   3    0.10   10.50
   4  -3   3   20.50   11.90
   4  -3   3   24.50   16.30
   4   3   3   15.10   14.90
   4   3   3   15.00   12.90
   4   3   3   21.70   11.60
  -4   3  -3   54.19   17.60
   4   3   3   18.60    7.50
   4   3   3   23.00    9.40
   5  -3   3  198.08   29.20
   5  -3   3  151.98   22.60
   5  -3   3  180.88   22.00
  -5  -3  -3  157.18   28.50
   5   3   3  211.68   29.40
   5   3   3  105.29   18.10
  -5   3  -3  163.08   27.60
   5   3   3  149.29   17.40
   6  -3   3   72.79   15.40
   6  -3   3   69.09   17.00
   6  -3   3   44.20   23.20
  -6  -3  -3   70.89   28.10
   6  -3   3   47.30   13.90
   6   3   3   53.39   12.20
   6   3   3   92.79   25.70
  -6   3  -3   82.69   27.80
   6   3   3   47.60    9.50
  -7  -3  -3    6.60   29.00
   7  -3   3  -12.60   12.80
   7  -3   3    7.00   13.80
   7   3   3   27.50   26.30
   8  -3   3   21.10   17.40
   8  -3   3   32.90   17.40
   9  -4  -3   18.10   22.60
   8  -4  -3  -13.00   21.20
   8  -4  -3  -14.50   14.20
   8   4  -3    4.60   14.40
   8   4  -3   11.50   28.50
   8   4  -3   -8.60    9.50
   7  -4  -3  -12.90   17.00
   7  -4  -3  -27.80   11.70
   7   4  -3   -8.30    9.30
   7   4  -3   -4.60   13.70
  -6  -4   3   -0.60   15.70
   6  -4  -3   34.10   15.40
   6  -4  -3    5.30   12.20
   6   4  -3   10.60   12.00
   6   4  -3  -10.80    8.70
   6   4  -3    4.70   25.40
  -6   4   3   48.60   26.50
   5  -4  -3   88.39   14.80
   5  -4  -3  105.29   18.20
  -5  -4   3   95.39   17.50
   5   4  -3   88.29   17.40
   5   4  -3   63.29   11.30
   5   4  -3   89.09   13.90
  -5   4   3   61.49   10.40
   5   4  -3  125.39   26.40
  -5   4   3  111.89   23.40
   4  -4  -3    3.80    8.60
   4  -4  -3   20.00   11.10
  -4  -4   3   17.50   11.60
   4   4  -3   -7.30   11.70
   4   4  -3  -14.20   10.50
   4   4  -3   18.70   16.40
  -4   4   3    8.70    7.20
   4   4  -3   -0.30    6.30
  -4   4   3    5.00   13.50
   4   4  -3    0.00    9.00
  -3  -4   3 1128.39   88.49
   3  -4  -3 1326.57   88.99
  -3  -4   3 1335.17   86.09
   3  -4  -3 1174.38   88.09
   3  -4  -3 1107.59   85.79
   3  -4  -3 1198.38   88.79
  -3  -4   3 1208.28   86.09
  -3   4   3 1243.78   87.79
  -3   4   3 1142.79   85.49
  -3   4   3 1248.58   87.69
   3   4  -3 1289.87   87.29
   3   4  -3 1066.19   89.49
  -3   4   3 1102.19   88.59
   3   4  -3 1016.30   88.49
   3   4  -3 1092.09   88.19
   2  -4  -3  146.39   16.50
  -2  -4   3  154.68   18.30
   2  -4  -3  124.89   14.40
   2  -4  -3  148.09   17.30
  -2  -4   3  149.69   15.60
  -2  -4   3  152.18   15.60
   2  -4  -3  152.28   18.30
  -2  -4   3  154.18   18.30
   2   4  -3  142.49   16.50
  -2   4   3  157.38   16.10
  -2   4   3  150.68   17.10
  -2   4   3  161.78   16.20
  -2   4   3  144.39   14.70
   2   4  -3  149.79   22.00
   2   4  -3  135.09   15.10
   2   4  -3  146.09   17.90
  -1  -4   3  913.11   67.69
   1  -4  -3  898.61   67.09
   1  -4  -3  914.81   67.99
   1  -4  -3  841.92   69.79
  -1  -4   3  777.02   67.99
  -1  -4   3  939.11   68.69
  -1  -4   3  915.21   68.59
   1  -4  -3  901.01   67.09
   1   4  -3  925.91   67.59
  -1   4   3  888.61   67.39
   1   4  -3  949.60   68.59
   1   4  -3  955.20   67.99
  -1   4   3  939.31   67.89
   1   4  -3  952.50   69.69
   0  -4   3  730.13   54.69
   0  -4  -3  678.63   53.19
   0  -4  -3  638.74   52.99
   0  -4   3  749.33   53.39
   0  -4   3  711.43   53.69
   0  -4   3  669.23   54.69
   0  -4  -3  697.73   52.89
   0   4  -3  665.83   55.39
   0   4   3  676.53   53.29
   0   4   3  716.53   53.09
   0   4  -3  744.43   54.39
   0   4  -3  723.23   53.49
   0   4   3  705.33   52.99
   0   4  -3  685.13   52.99
   1  -4   3    4.70   17.80
   1  -4   3    0.90    8.10
  -1  -4  -3   -4.20    4.40
   1  -4   3    4.70    7.30
  -1  -4  -3    0.20    4.90
   1  -4   3  -10.10   11.30
  -1  -4  -3   -2.10    6.30
  -1  -4  -3    0.00    8.80
  -1   4  -3   12.40   12.70
   1   4   3    6.20    6.10
  -1   4  -3    3.80    6.30
  -1   4  -3    3.70    6.80
   1   4   3    2.00    5.40
   1   4   3    0.50    6.20
   1   4   3   -7.70    8.80
  -1   4  -3    0.40    9.60
  -2  -4  -3  536.05   36.50
   2  -4   3  483.55   39.70
   2  -4   3  407.86   39.40
  -2  -4  -3  474.55   38.20
  -2  -4  -3  514.05   36.60
   2  -4   3  422.56   40.40
   2  -4   3  527.65   43.00
   2   4   3  488.05   40.70
   2   4   3  541.15   38.20
  -2   4  -3  441.66   41.50
   2   4   3  538.95   37.80
  -2   4  -3  513.05   39.10
  -2   4  -3  524.25   39.10
  -2   4  -3  486.35   40.10
   2   4   3  510.75   39.90
   2   4   3  437.16   39.40
   3  -4   3   26.20   12.90
   3  -4   3   19.40    9.30
   3  -4   3   34.90    9.90
  -3  -4  -3   30.80   10.80
   3   4   3   30.00    6.00
  -3   4  -3   48.70    8.60
   3   4   3   30.60   12.80
  -3   4  -3   31.30   11.50
   3   4   3   49.70   11.20
  -3   4  -3   36.10   14.10
   3   4   3   31.60    7.70
   3   4   3   39.10   11.40
  -3   4  -3   38.90    9.10
   4  -4   3   20.40   10.70
  -4  -4  -3   23.30   14.60
   4  -4   3    2.10    9.40
   4  -4   3   -4.80   15.50
   4   4   3   16.30    8.10
  -4   4  -3    3.00    7.60
   4   4   3    3.90    8.10
   4   4   3   16.20   11.00
   4   4   3   -0.90   16.20
   5  -4   3   98.09   15.60
   5  -4   3   50.49   14.90
  -5  -4  -3  102.29   23.30
   5  -4   3   71.49   21.90
   5  -4   3  111.49   18.60
   5   4   3  109.09   23.70
  -5   4  -3  129.19   24.90
   5   4   3  101.09   14.20
   6  -4   3   23.80   15.00
   6  -4   3   14.30   12.70
   6  -4   3   12.90   20.80
   6  -4   3   15.20   12.90
  -6  -4  -3  -18.60   24.10
  -6   4  -3   10.40   24.60
   6   4   3    1.00   21.40
   7  -4   3  -22.90   13.70
   7   4   3  -13.50   24.20
   8  -4   3   33.90   15.70
   8  -4   3   75.99   20.40
   9  -5  -3   54.79   25.00
   8  -5  -3    3.20   21.60
   8   5  -3   38.90   28.10
   8   5  -3   34.30   15.00
   7  -5  -3  -24.10   17.20
   7  -5  -3  -14.40   12.70
  -7   5   3   29.90   30.40
   7   5  -3    4.30    9.70
   7   5  -3  -23.00   14.00
  -6  -5   3   -1.00   16.70
   6  -5  -3   18.40   12.40
   6  -5  -3  -10.70   15.00
   6   5  -3  -10.10    9.00
  -6   5   3   25.10   21.00
   6   5  -3    6.60   25.90
   6   5  -3  -16.40   10.60
   5  -5  -3    9.40   12.80
   5  -5  -3   20.00   14.20
  -5  -5   3    0.60   13.90
   5   5  -3   -2.20   10.30
   5   5  -3   11.50    8.10
  -5   5   3    6.90   17.30
   5   5  -3    1.40   21.90
   5   5  -3   21.60   14.10
  -5   5   3   16.40    7.50
   4  -5  -3    8.20   11.90
  -4  -5   3   13.90   12.20
   4  -5  -3    1.70    8.70
   4   5  -3   -6.70   17.20
   4   5  -3   -1.80   11.50
   4   5  -3   -5.70    5.90
  -4   5   3   -9.00   14.30
   4   5  -3   10.10    9.00
  -3  -5   3  398.46   32.10
  -3  -5   3  400.36   36.10
  -3  -5   3  475.15   32.20
   3  -5  -3  391.86   35.90
   3  -5  -3  479.15   36.80
   3  -5  -3  369.46   35.10
  -3   5   3  398.56   36.00
   3   5  -3  368.76   36.10
  -3   5   3  448.96   34.80
   3   5  -3  452.45   34.20
   3   5  -3  410.56   38.70
   3   5  -3  413.86   33.30
  -3   5   3  442.86   34.30
   3   5  -3  381.06   35.40
  -2  -5   3 4339.97  321.37
   2  -5  -3 4453.65  322.17
  -2  -5   3 4419.16  321.97
   2  -5  -3 4434.36  321.77
  -2  -5   3 4556.64  321.17
   2  -5  -3 3952.60  320.27
   2  -5  -3 4726.83  322.67
  -2  -5   3 4823.82  322.87
  -2   5   3 4388.96  321.67
   2   5  -3 4319.57  322.37
   2   5  -3 4436.06  322.27
  -2   5   3 4654.13  322.17
  -2   5   3 4284.97  320.47
   2   5  -3 4597.44  321.47
   2   5  -3 4361.86  321.47
  -2   5   3 4614.34  322.07
  -1  -5   3  128.19   15.70
  -1  -5   3  127.49   16.40
   1  -5  -3  113.09   13.80
   1  -5  -3   99.89   13.00
  -1  -5   3   90.79   13.10
   1  -5  -3   89.89   13.90
  -1  -5   3  129.79   15.20
   1  -5  -3  116.39   14.90
   1   5  -3  132.79   17.30
  -1   5   3  124.89   14.10
   1   5  -3  117.79   14.30
  -1   5   3  104.39   14.80
  -1   5   3  122.19   16.90
   1   5  -3  103.09   15.20
   0  -5  -3 1079.89   80.49
   0  -5   3 1035.70   81.69
   0  -5   3  997.10   80.99
   0  -5   3 1104.59   81.39
   0  -5  -3 1065.69   80.29
   0  -5   3 1120.19   80.89
   0  -5  -3 1063.89   80.09
   0   5   3 1146.29   80.29
   0   5  -3 1199.78   81.99
   0   5   3 1065.09   80.49
   0   5  -3 1079.79   80.59
   0   5   3 1108.19   80.29
   0   5  -3 1057.39   82.59
   0   5  -3 1050.69   81.09
   1  -5   3   -7.10   16.50
   1  -5   3  -11.30   10.50
   1  -5   3   -6.60    7.40
   1  -5   3    2.60    7.20
  -1  -5  -3    0.70    5.40
  -1  -5  -3    1.20    6.10
   1   5   3    6.20    6.20
   1   5   3    0.00    6.00
  -1   5  -3   -4.50    6.70
   1   5   3   -4.70    7.20
   1   5   3   -0.20    9.30
  -1   5  -3   -2.60   10.90
  -1   5  -3   -3.90   12.00
  -1   5  -3   -5.50    6.00
   2  -5   3   17.60   15.40
   2  -5   3   -4.10    8.30
  -2  -5  -3    0.70    4.30
  -2  -5  -3   -1.50    4.10
  -2  -5  -3    5.10    7.70
   2  -5   3   -0.90    8.30
   2  -5   3    8.50   11.00
  -2   5  -3    3.70    7.10
  -2   5  -3   -1.80   11.00
  -2   5  -3   -5.80   12.00
   2   5   3    2.50    5.50
  -2   5  -3   18.30    6.60
   2   5   3    5.90   10.60
   2   5   3   14.90    6.90
   2   5   3    9.70    8.60
   3  -5   3   11.80    9.70
   3  -5   3   14.20    9.60
  -3  -5  -3   13.70   10.40
   3  -5   3   34.50   17.40
   3  -5   3    5.70   11.70
   3   5   3   20.10   10.30
  -3   5  -3    9.10   10.60
  -3   5  -3   14.40   14.60
  -3   5  -3    7.70    7.60
   3   5   3    1.10    5.40
  -3   5  -3    5.00    7.50
   3   5   3   10.00   12.70
   3   5   3    2.40    6.60
   4  -5   3    2.80   13.70
  -4  -5  -3   -8.50   13.70
   4  -5   3   19.90   16.00
   4  -5   3   11.00   11.00
   4   5   3    3.10   14.80
   4   5   3   -0.80    7.60
  -4   5  -3   -4.30   16.30
  -4   5  -3   -0.50    8.30
   5  -5   3   69.19   14.70
   5  -5   3   89.99   20.80
   5  -5   3   57.89   14.50
   5  -5   3   94.29   16.30
  -5  -5  -3   66.39   25.40
   5   5   3   71.19    9.70
   5   5   3   70.59   10.90
   5   5   3   89.99   22.40
  -5   5  -3   51.09   21.60
   6  -5   3   16.60   16.60
   6  -5   3   -7.00   20.80
   6  -5   3   -4.60   12.40
   6  -5   3    5.50   13.70
   6   5   3   18.20   23.80
  -6   5  -3   18.80   23.90
   7  -5   3   -5.40   13.70
   7  -5   3   23.70   15.80
   7  -5   3   11.40   24.20
  -7   5  -3    9.60   27.70
   7   5   3   15.80   26.10
   8  -5   3  -13.80   14.50
   8  -5   3   -0.80   17.50
   9  -6  -3   -0.60   23.70
   8  -6  -3  -36.80   14.60
   8  -6  -3   10.20   20.70
   7  -6  -3    4.80   18.60
   7  -6  -3   -6.90   13.60
  -7   6   3    4.90   27.90
   7   6  -3   20.70   10.10
   6  -6  -3  -14.00   11.50
  -6  -6   3   16.00   17.00
   6  -6  -3   11.50   16.20
   6   6  -3    1.10    8.60
   6   6  -3   -9.20   10.70
  -6   6   3   -8.90   21.60
  -5  -6   3   17.00   14.80
   5  -6  -3   12.20   12.20
   5  -6  -3    6.00   14.90
  -5   6   3   16.60    9.80
   5   6  -3   10.40    7.10
   5   6  -3   17.20   10.80
   5   6  -3   40.20   23.60
  -5   6   3   21.70   18.00
   4  -6  -3   29.50   10.90
   4  -6  -3   31.30   15.20
  -4  -6   3   54.99   15.10
   4   6  -3   67.79   19.30
   4   6  -3   18.20   14.80
  -4   6   3   26.90    9.10
   4   6  -3   48.00   13.70
  -3  -6   3  404.06   31.60
   3  -6  -3  420.06   36.10
   3  -6  -3  394.96   36.00
  -3  -6   3  405.66   31.60
  -3  -6   3  414.86   36.20
   3  -6  -3  399.36   34.50
   3   6  -3  381.86   32.70
  -3   6   3  420.86   35.80
   3   6  -3  406.66   38.80
   3   6  -3  397.76   37.70
   3   6  -3  432.36   33.60
  -3   6   3  401.36   34.00
   3   6  -3  434.46   35.70
  -2  -6   3  679.13   56.19
  -2  -6   3  793.32   58.59
   2  -6  -3  730.63   57.59
  -2  -6   3  736.53   57.79
   2  -6  -3  793.42   58.69
   2  -6  -3  752.62   57.29
  -2  -6   3  745.23   56.19
   2   6  -3  750.62   57.89
   2   6  -3  754.92   56.89
  -2   6   3  769.92   57.29
   2   6  -3  721.03   56.29
  -2   6   3  774.92   57.49
  -2   6   3  714.73   55.29
   2   6  -3  708.13   59.39
  -2   6   3  784.22   57.09
  -1  -6   3 1492.85  115.69
   1  -6  -3 1534.45  117.89
  -1  -6   3 1611.24  116.89
   1  -6  -3 1514.35  116.59
  -1  -6   3 1551.84  116.59
  -1   6   3 1555.24  115.39
   1   6  -3 1641.94  115.99
   1   6  -3 1584.84  116.69
  -1   6   3 1602.64  114.99
   1   6  -3 1644.94  116.09
  -1   6   3 1678.73  116.19
   1   6  -3 1559.84  116.49
   0  -6   3   55.39   14.10
   0  -6  -3   20.40    9.40
   0  -6   3   38.20   10.10
   0  -6  -3   46.80    9.30
   0  -6   3   38.00   10.20
   0  -6   3   35.60   12.20
   0   6  -3   86.19   11.10
   0   6   3   53.89    9.00
   0   6  -3   67.99   17.30
   0   6   3   74.39   10.40
   0   6  -3   58.29   10.00
   0   6   3   65.19    9.50
   0   6   3   84.89   12.10
   0   6  -3   54.99   12.40
  -1  -6  -3 1687.23  119.09
   1  -6   3 1622.94  122.09
  -1  -6  -3 1597.34  118.99
   1  -6   3 1702.03  120.59
   1  -6   3 1665.13  120.39
   1  -6   3 1556.64  120.09
  -1   6  -3 1705.13  120.19
  -1   6  -3 1540.55  120.79
  -1   6  -3 1708.03  120.09
  -1   6  -3 1561.04  120.09
   1   6   3 1715.63  119.39
   1   6   3 1571.94  119.99
   1   6   3 1599.14  120.29
   1   6   3 1624.64  119.19
   2  -6   3    0.50   18.50
  -2  -6  -3    1.00    4.40
   2  -6   3    5.10   12.10
  -2  -6  -3    2.00    4.70
   2  -6   3    3.70    8.80
   2  -6   3   -1.20    7.90
  -2   6  -3    3.80    8.10
   2   6   3    8.90   10.30
   2   6   3    6.70    6.30
  -2   6  -3   -0.60   10.30
   2   6   3    2.00    8.70
   2   6   3    0.70    8.00
   2   6   3    6.90    6.20
  -2   6  -3   -7.20   13.00
   3  -6   3  327.77   31.40
   3  -6   3  263.87   29.90
  -3  -6  -3  340.47   29.30
   3  -6   3  317.97   36.70
   3  -6   3  347.97   30.20
   3   6   3  286.97   28.10
  -3   6  -3  306.97   30.00
   3   6   3  350.06   26.40
  -3   6  -3  336.37   28.30
   3   6   3  343.27   32.10
  -3   6  -3  271.97   33.10
   3   6   3  301.27   29.30
  -3   6  -3  325.37   28.50
   3   6   3  328.47   25.80
   4  -6   3  100.99   20.60
   4  -6   3  161.68   22.20
   4  -6   3  108.19   18.10
  -4  -6  -3  141.39   21.00
   4   6   3  175.48   22.50
  -4   6  -3  160.88   19.60
  -4   6  -3  142.69   23.20
  -4   6  -3  128.79   18.90
   4   6   3  145.59   15.90
   5  -6   3   28.30   12.90
   5  -6   3   13.80   12.50
   5  -6   3   15.30   18.70
   5  -6   3   33.50   13.30
   5   6   3   28.60   19.70
  -5   6  -3   17.50   20.00
  -5   6  -3   24.80    9.30
   6  -6   3   26.90   20.30
   6  -6   3   16.30   14.40
   6  -6   3   24.40   14.80
   6  -6   3   23.50   20.70
  -6   6  -3   40.20   24.50
   6   6   3   46.50   24.10
   7  -6   3   13.10   14.50
   7  -6   3   31.90   25.80
   7  -6   3  -15.90   15.80
   7   6   3    4.30   29.00
  -7   6  -3   40.10   32.80
   8  -6   3  -21.30   14.00
   8  -6   3    4.10   18.00
   9  -7  -3   45.80   24.90
   8  -7  -3    8.70   21.50
   8  -7  -3  -20.50   14.00
   8   7  -3   11.80   24.60
   7  -7  -3   19.10   13.60
   7  -7  -3    7.70   18.40
  -7   7   3    8.90   26.50
   7   7  -3   25.10    9.80
  -6  -7   3   29.30   18.90
   6  -7  -3  -21.10   15.60
   6  -7  -3   -0.20   12.50
  -6   7   3   12.60   10.00
  -6   7   3   -3.10   20.10
   6   7  -3  -19.40   24.00
   6   7  -3   10.20   11.80
   5  -7  -3    4.80   11.80
   5  -7  -3    6.90   15.00
   5   7  -3   -2.00   23.40
   5   7  -3   -3.60    7.50
  -5   7   3    6.70   17.70
   5   7  -3    4.40    9.60
  -5   7   3   -9.60    8.70
   4  -7  -3   47.30   24.20
  -4  -7   3   52.79   16.00
   4  -7  -3   21.30   11.10
  -4   7   3   32.80    9.90
   4   7  -3   25.10   12.70
   4   7  -3   48.00   23.30
   4   7  -3   24.60    8.20
  -3  -7   3 1554.44  116.19
   3  -7  -3 1532.15  118.99
  -3  -7   3 1686.23  120.19
   3  -7  -3 1716.53  119.89
   3   7  -3 1565.34  119.19
   3   7  -3 1472.45  120.19
   3   7  -3 1504.25  117.29
  -3   7   3 1643.64  119.19
   3   7  -3 1743.03  117.79
   2  -7  -3 5042.00  355.06
  -2  -7   3 4904.31  354.36
  -2  -7   3 5184.58  355.46
  -2  -7   3 4266.87  353.36
   2  -7  -3 4881.41  354.86
   2  -7  -3 5137.39  354.16
  -2  -7   3 5080.19  353.46
   2   7  -3 5011.50  353.86
   2   7  -3 4622.54  354.56
   2   7  -3 5081.49  353.86
  -2   7   3 4897.41  354.36
  -2   7   3 5077.89  354.66
  -2   7   3 4916.61  352.66
  -2   7   3 4895.61  353.86
   2   7  -3 4744.53  354.66
  -2   7   3 4751.52  352.36
   1  -7  -3  954.30   68.39
  -1  -7   3  881.51   68.99
  -1  -7   3  914.41   67.89
  -1  -7   3  887.01   68.69
   1  -7  -3  882.11   68.89
   1  -7  -3  860.91   66.79
   1   7  -3  897.81   68.59
  -1   7   3  887.11   66.49
   1   7  -3  869.51   69.29
  -1   7   3  870.91   66.39
  -1   7   3  849.81   66.69
  -1   7   3  879.01   67.79
   1   7  -3  922.71   67.79
  -1   7   3  933.91   67.79
   1   7  -3  963.50   67.79
   0  -7  -3   15.10    9.20
   0  -7   3    7.90    8.30
   0  -7   3   12.00    8.70
   0  -7   3   19.40   13.50
   0  -7   3    6.30   10.90
   0  -7  -3   11.10    7.50
   0   7   3    5.90    8.40
   0   7   3   14.80    7.40
   0   7  -3   10.20   10.30
   0   7  -3   31.70   16.90
   0   7   3   16.60    7.30
   0   7   3   14.50    7.30
   0   7  -3   12.80    8.40
   0   7  -3    8.10    8.10
   1  -7   3  208.48   22.50
   1  -7   3  161.58   24.90
  -1  -7  -3  215.88   19.90
  -1  -7  -3  219.68   20.50
   1  -7   3  198.58   22.00
   1  -7   3  201.48   23.80
   1   7   3  229.18   20.40
   1   7   3  198.38   21.70
  -1   7  -3  205.98   21.90
  -1   7  -3  177.08   23.10
  -1   7  -3  238.08   26.10
   1   7   3  197.38   20.60
  -1   7  -3  228.28   22.20
   1   7   3  228.18   19.60
  -2  -7  -3  676.13   53.59
  -2  -7  -3  740.93   53.49
   2  -7   3  717.83   56.89
   2  -7   3  728.83   57.19
   2  -7   3  707.93   61.69
  -2   7  -3  778.52   56.49
  -2   7  -3  675.23   56.39
   2   7   3  795.62   55.89
   2   7   3  792.22   54.19
   2   7   3  770.72   54.59
   2   7   3  719.83   57.19
  -2   7  -3  632.24   59.29
  -2   7  -3  679.03   57.99
   2   7   3  696.43   56.49
   3  -7   3    0.60   13.90
   3  -7   3   14.80   10.30
   3  -7   3   15.90   20.80
   3  -7   3    1.80   10.80
   3   7   3    6.60    7.10
  -3   7  -3   -7.70    7.70
  -3   7  -3   11.80   14.70
   3   7   3   12.90    9.50
  -3   7  -3   10.50    8.70
   3   7   3    9.00    6.40
   3   7   3   -3.80    9.10
  -3   7  -3    1.80   11.10
   3   7   3    9.50   12.20
   4  -7   3  413.56   37.90
   4  -7   3  392.36   36.30
   4  -7   3  287.17   35.30
  -4   7  -3  395.36   33.50
   4   7   3  385.76   30.60
   4   7   3  330.97   29.70
  -4   7  -3  353.66   38.10
   4   7   3  404.56   39.60
   4   7   3  381.26   34.10
  -4   7  -3  418.46   35.60
   5  -7   3    9.60   12.10
   5  -7   3   -7.50   11.20
   5  -7   3   -3.10   17.30
   5  -7   3  -20.50   11.20
   5   7   3   -3.10   18.10
  -5   7  -3   26.00   21.00
   6  -7   3    3.10   14.30
   6  -7   3    5.50   14.30
   6  -7   3   -1.10   13.60
   6  -7   3   30.60   22.10
  -6   7  -3    9.60   22.90
   6   7   3   50.49   24.90
   7  -7   3   14.10   16.80
   7  -7   3   21.10   23.00
  -7   7  -3   45.80   30.60
   7   7   3   -9.80   29.10
   8  -7   3   28.00   22.90
   8  -8  -3   22.40   21.00
   8  -8  -3   18.70   23.10
  -8   8   3    3.40   37.00
   8   8  -3  -11.90   23.30
   7  -8  -3  -22.80   19.00
   7  -8  -3   -1.60   15.00
  -7  -8   3   29.50   23.80
  -7   8   3   33.40   27.70
   7   8  -3   25.40   13.70
   7   8  -3    4.50    9.90
   6  -8  -3  -24.20   15.90
  -6  -8   3   -3.60   18.20
   6  -8  -3   34.70   18.50
  -6   8   3   -6.30    9.50
   6   8  -3   19.90   11.70
  -6   8   3   23.80   23.00
   5  -8  -3   37.80   14.20
   5  -8  -3   63.29   17.90
  -5  -8   3   72.09   19.30
   5   8  -3   52.59   13.10
  -5   8   3   34.30   19.90
   5   8  -3   80.39   30.00
   5   8  -3   73.59   10.70
  -5   8   3   50.89   12.50
   4  -8  -3   56.49   17.10
   4  -8  -3   70.09   14.10
  -4  -8   3   94.69   18.10
   4   8  -3   70.79   12.20
   4   8  -3   54.69   15.90
   4   8  -3   50.59    9.80
  -4   8   3   75.69   12.40
  -4   8   3   71.39   19.00
  -3  -8   3   73.59   15.70
  -3  -8   3   63.59    8.90
   3  -8  -3   76.49   15.40
   3  -8  -3   94.79   25.40
  -3  -8   3   78.59   12.00
   3  -8  -3   64.39   12.70
   3   8  -3  102.29   17.30
   3   8  -3   99.29   13.30
   3   8  -3   71.89   11.90
  -3   8   3   81.29   15.10
  -3   8   3   51.79   11.60
   3   8  -3  100.29   21.60
  -3   8   3   91.69   13.00
   2  -8  -3   14.80   10.00
  -2  -8   3    3.50    7.30
   2  -8  -3   11.10    8.60
   2  -8  -3    6.70   11.60
  -2  -8   3    7.30   11.20
  -2  -8   3   10.70   12.30
  -2  -8   3    9.60    8.00
   2   8  -3   10.30   16.40
  -2   8   3   13.30    8.10
  -2   8   3    8.30   10.20
  -2   8   3   12.10    8.00
   2   8  -3   21.80   10.50
  -2   8   3   14.00    5.40
  -2   8   3    9.50    7.70
   2   8  -3    2.40    8.20
   2   8  -3    5.80    7.00
  -1  -8   3   15.90    9.70
   1  -8  -3   18.10    9.00
   1  -8  -3   17.80   10.30
  -1  -8   3   26.40    9.30
  -1  -8   3   32.30   14.60
   1  -8  -3   25.00   10.80
  -1  -8   3   34.70   12.30
   1   8  -3   33.60    9.50
  -1   8   3   59.19    9.30
   1   8  -3   39.60   11.30
   1   8  -3   18.00    8.80
  -1   8   3   34.90    8.30
  -1   8   3   44.20    8.00
   1   8  -3    7.90   13.00
  -1   8   3   36.10    9.00
  -1   8   3   34.30    9.20
   0  -8  -3  204.28   20.60
   0  -8  -3  214.08   21.40
   0  -8   3  221.28   23.70
   0  -8   3  187.78   27.30
   0  -8   3  225.48   23.10
   0  -8   3  149.39   21.90
   0  -8  -3  182.58   21.70
   0   8   3  212.48   16.90
   0   8  -3  197.98   21.50
   0   8  -3  182.58   25.00
   0   8  -3  198.08   22.70
   0   8   3  196.78   19.60
   0   8  -3  276.07   23.40
   0   8   3  229.38   20.00
   0   8   3  219.58   20.80
   0   8   3  204.68   20.60
   1  -8   3   -1.10   10.60
   1  -8   3   24.70   20.60
  -1  -8  -3    3.00    7.00
   1  -8   3    3.40    9.20
  -1  -8  -3   11.50    8.50
   1  -8   3   21.00   11.80
   1   8   3    2.40    9.80
   1   8   3    4.70    7.00
  -1   8  -3    4.30    8.70
  -1   8  -3   12.50   14.30
  -1   8  -3    3.20    8.40
  -1   8  -3   20.30   12.50
   1   8   3    5.70    6.60
   1   8   3   -0.10    7.60
  -2  -8  -3  293.17   23.60
   2  -8   3  280.07   28.00
   2  -8   3  328.37   29.10
  -2  -8  -3  273.47   23.70
   2  -8   3  244.98   27.70
  -2   8  -3  281.07   29.10
  -2   8  -3  275.27   29.90
   2   8   3  295.07   24.50
   2   8   3  255.17   27.80
  -2   8  -3  315.67   27.40
   2   8   3  315.17   23.50
  -2   8  -3  284.77   26.80
   3  -8   3   35.40   15.20
   3  -8   3    9.40   11.80
   3  -8   3   29.70   12.80
  -3   8  -3   21.70    9.60
   3   8   3   31.50    7.80
  -3   8  -3   27.10   13.20
  -3   8  -3   23.90   15.90
   3   8   3   21.80    9.80
   3   8   3   46.40   12.00
   3   8   3   30.70    7.70
   3   8   3   44.20   14.30
  -3   8  -3   12.10   12.10
   3   8   3   15.60   11.10
   4  -8   3  171.78   25.00
   4  -8   3  128.39   20.40
   4  -8   3  160.38   22.80
   4   8   3  150.08   25.20
  -4   8  -3  159.18   20.50
  -4   8  -3  150.78   23.30
   4   8   3  134.79   20.50
   4   8   3  163.88   17.40
  -4   8  -3  181.58   24.80
   4   8   3  134.69   15.80
   4   8   3  213.08   25.30
   5  -8   3   13.80   13.50
   5  -8   3   55.69   20.40
   5  -8   3    9.60   15.70
   5  -8   3   70.29   14.20
   5   8   3   27.30   19.80
  -5   8  -3    3.10   21.10
  -5   8  -3   40.20   13.50
   6  -8   3   84.79   22.80
   6  -8   3   43.10   15.40
   6  -8   3   60.09   19.20
   6   8   3   85.99   27.70
  -6   8  -3   37.60   26.10
   7  -8   3   21.80   15.60
   7  -8   3    0.90   17.20
   7   8   3   -3.60   27.80
  -7   8  -3  -41.10   27.10
   8   8   3   18.10   35.40
   8  -9  -3  -26.40   21.70
  -8   9   3   13.10   33.90
  -7  -9   3   25.20   22.60
   7  -9  -3   -7.90   19.60
   7  -9  -3   37.60   16.10
  -7   9   3   26.90   27.80
   7   9  -3   19.00   10.60
   6  -9  -3  -10.80   17.20
  -6  -9   3  -18.90   17.40
   6  -9  -3   13.70   14.20
  -6   9   3   29.50   22.10
   6   9  -3    3.90   29.00
   6   9  -3   -4.10    8.10
   6   9  -3    8.90   11.40
   5  -9  -3  161.08   26.00
   5  -9  -3  239.18   31.40
  -5  -9   3  214.18   28.80
  -5   9   3  220.98   26.30
  -5   9   3  189.08   30.60
   5   9  -3  286.97   36.10
   5   9  -3  174.88   22.90
   4  -9  -3   11.70   12.00
   4  -9  -3   14.90   14.80
   4   9  -3   21.20   10.60
  -4   9   3    9.80   15.50
   4   9  -3   24.50   28.90
  -4   9   3   25.20   10.10
   4   9  -3   16.90    8.50
  -3  -9   3   21.90   13.80
   3  -9  -3   13.70   10.70
  -3  -9   3   31.10    7.80
   3  -9  -3    5.40   14.70
  -3  -9   3   23.70    7.50
   3  -9  -3   26.20   13.00
  -3  -9   3   22.20   13.50
   3   9  -3   20.20   10.10
  -3   9   3   29.80   12.80
   3   9  -3   31.50   12.40
  -3   9   3   18.80    9.00
   3   9  -3   21.50   20.20
   3   9  -3   22.50    9.30
  -3   9   3   22.50    9.90
   2  -9  -3   58.99   12.70
  -2  -9   3  100.09   16.60
   2  -9  -3   76.89   15.20
   2  -9  -3   62.19   13.70
  -2  -9   3   57.49   10.70
  -2  -9   3   53.49   10.50
  -2  -9   3   62.49   14.40
  -2   9   3  103.39   12.90
   2   9  -3   66.69   10.80
  -2   9   3   66.59   10.30
   2   9  -3   75.59   11.70
  -2   9   3   73.89   10.80
  -2   9   3   78.79   12.30
   2   9  -3   92.89   14.60
   2   9  -3   65.89   19.00
  -2   9   3  112.39   13.90
  -1  -9   3    2.80    7.70
  -1  -9   3    7.70   15.00
   1  -9  -3    8.60   10.80
   1  -9  -3   -2.30    9.70
  -1  -9   3   14.50   11.10
   1  -9  -3    1.70    8.60
  -1  -9   3    4.40    8.80
   1   9  -3  -12.70    9.00
  -1   9   3   -1.10    7.70
   1   9  -3    1.50    7.70
  -1   9   3    1.40    7.90
   1   9  -3    9.00    8.30
  -1   9   3    3.50    8.30
   1   9  -3   23.20   14.90
  -1   9   3    3.90    7.70
  -1   9   3   -2.70    6.10
   0  -9  -3 2422.26  178.58
   0  -9   3 2392.96  179.78
   0  -9  -3 2725.13  177.18
   0  -9   3 2365.66  178.88
   0  -9   3 2547.84  179.28
   0  -9  -3 2204.68  178.58
   0   9  -3 2300.17  179.58
   0   9   3 2467.35  178.48
   0   9  -3 2442.56  178.98
   0   9   3 2486.65  178.48
   0   9   3 2507.35  178.58
   0   9  -3 2517.15  178.88
   0   9   3 2532.55  176.38
   0   9   3 2336.87  178.08
   1  -9   3  541.35   46.70
   1  -9   3  613.24   54.09
  -1  -9  -3  563.94   45.10
   1  -9   3  592.94   47.00
  -1  -9  -3  586.34   45.30
   1  -9   3  558.94   47.10
  -1   9  -3  568.44   47.10
   1   9   3  558.84   45.70
   1   9   3  530.65   46.70
   1   9   3  617.04   45.10
  -1   9  -3  645.74   46.80
  -1   9  -3  532.25   48.70
  -1   9  -3  538.65   48.80
   1   9   3  598.44   44.80
   2  -9   3   22.40   11.70
   2  -9   3   44.90   14.00
  -2  -9  -3   31.00    7.90
  -2  -9  -3   49.99    9.40
   2  -9   3   36.10   23.00
   2  -9   3   34.80   11.80
  -2   9  -3   38.50   11.70
   2   9   3   55.99   14.40
   2   9   3   55.59    9.20
   2   9   3   50.69   10.30
   2   9   3   48.60   11.20
  -2   9  -3   47.30   14.10
   2   9   3   57.39    8.60
  -2   9  -3   65.09   11.10
  -2   9  -3   38.00   15.40
   3  -9   3   -2.60   11.40
   3  -9   3   -1.60   13.40
   3  -9   3   -1.60   11.60
  -3   9  -3    1.60   13.60
   3   9   3   10.60    9.20
  -3   9  -3   14.40    8.80
   3   9   3    9.30    7.50
   3   9   3   10.20    7.20
   3   9   3   10.00   13.60
   3   9   3    3.60   12.40
   4  -9   3   24.30   16.60
   4  -9   3   11.30   13.60
   4  -9   3    6.80   12.90
   4   9   3   10.00   16.40
  -4   9  -3   35.90   13.80
   4   9   3   16.40   16.50
   4   9   3    1.40    6.90
  -4   9  -3   19.90   17.30
  -4   9  -3   -6.90   12.00
   4   9   3   26.90   12.10
   4   9   3   13.40    8.20
   5  -9   3   43.50   15.70
   5  -9   3   16.00   14.40
   5  -9   3   53.49   20.30
   5   9   3   91.89   24.00
   5   9   3   89.89   23.40
  -5   9  -3   40.60   22.90
   6  -9   3  -15.70   12.80
   6  -9   3   10.50   13.70
   6  -9   3   21.80   20.20
  -6   9  -3   -3.30   23.90
   6   9   3   19.40   22.60
   7  -9   3  -24.20   14.30
   7  -9   3   17.60   17.90
  -7   9  -3   19.60   29.00
   8  -9   3   -8.80   21.90
   8 -10  -3    4.90   25.10
   8  10  -3   47.60   27.30
  -8  10   3   96.49   39.00
   7 -10  -3  -33.30   13.40
   7 -10  -3   16.30   21.90
  -7 -10   3   12.90   23.10
  -7  10   3   13.10   25.80
  -6 -10   3    0.90   19.50
   6 -10  -3    6.80   17.90
   6 -10  -3  -24.50   12.70
   6  10  -3   -6.60    8.50
  -6  10   3    6.90   12.20
   6  10  -3   -9.50   10.40
   6  10  -3   10.00   27.90
  -6  10   3   27.50   22.00
   5 -10  -3  172.68   25.10
   5 -10  -3  166.08   22.40
  -5 -10   3  167.98   26.80
   5  10  -3  198.48   33.60
   5  10  -3  167.78   21.50
  -5  10   3  203.08   28.20
  -5  10   3  138.69   21.90
  -4 -10   3   45.60   17.40
   4 -10  -3   51.39   16.70
   4 -10  -3   45.50   14.00
   4  10  -3   59.59   11.00
   4  10  -3   56.29   26.90
  -4  10   3   45.90   17.60
  -4  10   3   33.50   10.50
   4  10  -3   39.60   11.60
  -3 -10   3   65.89    9.60
  -3 -10   3   63.89   16.90
   3 -10  -3   64.29   18.30
  -3 -10   3   36.80    8.60
   3 -10  -3   33.60   12.00
  -3 -10   3   68.49   16.10
   3 -10  -3   32.80   14.10
   3  10  -3   45.60   13.30
  -3  10   3   82.89   15.70
  -3  10   3   65.59   12.10
  -3  10   3   55.19   11.20
   3  10  -3   52.99   22.40
   3  10  -3   34.60   11.50
   3  10  -3   34.10   10.00
   2 -10  -3   45.90   13.40
   2 -10  -3   38.20   15.60
  -2 -10   3   38.50   10.00
  -2 -10   3   33.20    9.20
  -2 -10   3   38.20   12.90
  -2 -10   3   55.79   15.80
   2 -10  -3   27.10   11.60
   2  10  -3   40.60   19.20
  -2  10   3   37.50    9.70
   2  10  -3   37.50    9.70
  -2  10   3   47.60   10.80
   2  10  -3   40.50   10.60
  -2  10   3   52.39   10.90
   2  10  -3   53.39   13.90
  -2  10   3   65.79   12.30
   1 -10  -3   62.59   14.30
  -1 -10   3   79.09   15.60
  -1 -10   3   67.39   13.30
  -1 -10   3   56.29   12.30
   1 -10  -3   62.19   15.00
  -1 -10   3   74.29   18.10
   1 -10  -3   60.19   12.70
  -1  10   3   94.79   13.40
   1  10  -3   97.09   13.80
   1  10  -3   90.79   20.30
  -1  10   3   99.99   12.80
   1  10  -3   95.69   14.60
  -1  10   3  117.89   12.80
  -1  10   3  111.59   12.80
  -1  10   3   86.29   12.30
   1  10  -3   93.79   12.90
   0 -10  -3  212.58   23.50
   0 -10   3  258.67   25.10
   0 -10   3  257.27   25.80
   0 -10  -3  282.47   25.30
   0 -10   3  245.08   29.70
   0 -10  -3  211.28   24.10
   0 -10   3  234.78   31.60
   0  10  -3  259.17   24.30
   0  10   3  256.37   24.00
   0  10   3  229.88   23.20
   0  10  -3  232.98   25.10
   0  10   3  235.38   20.10
   0  10  -3  222.58   24.70
   0  10   3  221.18   22.20
   0  10   3  239.08   22.30
   0  10  -3  201.88   27.60
  -1 -10  -3 2448.16  187.08
  -1 -10  -3 2423.76  186.98
   1 -10   3 2743.03  188.18
   1 -10   3 2393.56  188.48
   1 -10   3 2482.65  188.48
   1 -10   3 2596.14  190.58
   1  10   3 2705.13  187.18
  -1  10  -3 2712.73  188.28
   1  10   3 2698.03  187.38
  -1  10  -3 2826.22  188.48
  -1  10  -3 2467.15  187.68
   1  10   3 2500.95  187.78
  -1  10  -3 2419.46  188.38
  -2 -10  -3   16.40    7.50
   2 -10   3  -10.30   10.00
  -2 -10  -3   -1.20    7.40
   2 -10   3   -9.40   24.90
   2 -10   3   -8.20   10.40
   2 -10   3   -6.30   12.20
   2  10   3   -3.30    7.00
  -2  10  -3    1.40    8.90
   2  10   3    4.20    7.10
   2  10   3   -5.70    6.50
   2  10   3   13.50   10.00
  -2  10  -3    9.50   15.30
  -2  10  -3  -11.20   11.70
   2  10   3    7.70   12.70
  -2  10  -3  -10.20   14.80
   3 -10   3   -4.10   14.10
   3 -10   3   -0.90   12.40
   3 -10   3    6.30   12.10
   3  10   3   -1.60    6.90
   3  10   3    1.10    7.70
   3  10   3   14.90   14.80
   3  10   3   -6.00   14.00
   3  10   3  -21.20    8.60
  -3  10  -3  -15.50   13.80
  -3  10  -3    2.50   16.30
   4 -10   3  358.86   41.20
   4 -10   3  456.35   41.80
   4 -10   3  515.85   42.10
  -4  10  -3  371.96   43.70
   4  10   3  435.06   35.60
   4  10   3  469.95   36.00
  -4  10  -3  485.15   40.60
   4  10   3  381.46   37.50
   4  10   3  483.25   42.90
   4  10   3  446.46   44.20
  -4  10  -3  421.76   40.10
   5 -10   3   25.40   18.50
   5 -10   3   17.70   14.20
   5 -10   3    3.70   15.20
  -5  10  -3   38.30   21.50
   5  10   3   31.40   21.20
   5  10   3   21.50    7.70
   5  10   3   62.89   21.90
  -5  10  -3   47.50   12.80
   6 -10   3   -5.10   13.30
   6 -10   3   14.90   19.50
   6 -10   3   28.00   20.10
   6 -10   3   24.40   13.10
   6  10   3   16.20   23.50
   7 -10   3   -2.40   14.60
   7 -10   3   10.10   19.00
   7  10   3    5.10   27.80
  -7  10  -3  -60.09   25.40
   8 -10   3   -8.70   18.80
   8  10   3   77.49   37.40
   8 -11  -3   12.00   25.70
  -8  11   3   18.20   31.80
   8  11  -3   83.39   31.10
   7 -11  -3   -1.90   20.70
   7 -11  -3  -21.30   20.30
  -7 -11   3   76.59   27.60
  -7  11   3   58.49   26.90
   6 -11  -3   -9.40   16.80
  -6 -11   3    0.30   19.40
   6 -11  -3  -12.20   13.30
   6  11  -3   11.70   11.10
   6  11  -3   -5.20    9.40
  -6  11   3   -8.00   12.40
  -6  11   3  -24.40   20.50
   5 -11  -3   -4.10   12.80
   5 -11  -3   -1.50   17.00
  -5 -11   3   15.80   18.00
   5  11  -3    5.00   28.60
   5  11  -3  -20.30    7.90
  -5  11   3    9.80   12.80
  -5  11   3   47.70   20.50
   5  11  -3    6.00   11.00
  -4 -11   3   75.39   19.50
   4 -11  -3   21.80   16.30
   4 -11  -3   24.10   13.80
   4  11  -3   43.60   10.50
   4  11  -3   47.30   12.70
  -4  11   3   64.69   18.40
   4  11  -3   60.99   27.90
   3 -11  -3  115.99   21.60
   3 -11  -3   71.99   18.20
   3 -11  -3   86.89   17.90
  -3 -11   3  104.09   14.90
  -3 -11   3  112.59   22.20
  -3 -11   3  155.78   20.80
   3  11  -3   90.59   17.30
  -3  11   3   88.19   14.50
   3  11  -3  104.59   25.70
  -3  11   3  140.19   18.30
   3  11  -3   58.59   22.80
  -3  11   3  137.49   18.80
   2 -11  -3   42.40   12.00
  -2 -11   3   16.60    8.70
   2 -11  -3   35.50   13.30
  -2 -11   3   36.90    9.80
   2 -11  -3   41.10   16.70
  -2 -11   3   52.69   14.30
   2  11  -3   48.40   12.80
   2  11  -3   49.90   10.40
   2  11  -3   44.90   11.00
  -2  11   3   40.90    9.40
  -2  11   3   49.80   10.80
   2  11  -3   28.40   18.80
  -2  11   3   46.20    8.00
  -2  11   3   31.90   10.90
  -2  11   3   76.29   13.40
   1 -11  -3   18.40    9.60
   1 -11  -3   -7.00   10.00
   1 -11  -3   10.50   15.20
  -1 -11   3    4.90    8.60
  -1 -11   3   -7.70   11.80
  -1 -11   3    7.90   10.40
  -1 -11   3   21.40   17.40
   1  11  -3   -0.70    8.70
  -1  11   3    6.80    7.60
   1  11  -3  -17.30   16.70
   1  11  -3   -0.70    8.00
  -1  11   3    9.70    8.50
   1  11  -3    4.60   10.60
  -1  11   3   13.20    8.90
  -1  11   3   12.40    8.30
  -1  11   3    6.50    8.10
   0 -11  -3  183.58   20.60
   0 -11  -3  110.09   17.40
   0 -11   3  114.29   20.80
   0 -11   3  158.08   21.20
   0 -11   3  180.48   22.30
   0 -11   3  134.79   23.40
   0 -11  -3  146.49   18.80
   0  11  -3  146.99   24.70
   0  11  -3  179.08   19.50
   0  11  -3  176.68   20.90
   0  11   3  181.68   19.90
   0  11   3  202.88   19.30
   0  11   3  163.38   18.30
   0  11  -3  154.28   21.10
  -1 -11  -3   -1.10    8.40
   1 -11   3   -9.90    9.70
   1 -11   3   11.60   13.00
   1 -11   3   12.70   11.00
  -1 -11  -3   10.10    9.40
   1 -11   3   28.60   30.10
  -1  11  -3   10.60    9.30
  -1  11  -3    0.20   12.00
   1  11   3    2.30    8.30
   1  11   3    7.30    7.00
  -1  11  -3   20.90   10.00
  -1  11  -3   24.20   16.70
   2 -11   3   35.70   13.80
   2 -11   3   26.60   28.00
   2 -11   3   11.50   12.20
  -2 -11  -3   27.10    8.80
   2 -11   3   13.00   11.80
  -2 -11  -3   19.90    8.60
  -2  11  -3   32.20   10.60
  -2  11  -3   26.30   11.80
   2  11   3   16.20   10.80
   2  11   3   28.40    9.10
  -2  11  -3   51.19   17.90
  -2  11  -3   19.80   14.10
   2  11   3   15.50    7.80
   3 -11   3   14.80   14.20
   3 -11   3    7.20   15.10
   3 -11   3    3.70   12.80
   3  11   3   19.40   15.90
   3  11   3   16.40    8.50
   3  11   3    3.80    8.00
   3  11   3    4.80   15.50
  -3  11  -3  -14.30   13.60
   3  11   3   25.20   10.00
  -3  11  -3   12.50   16.90
   4 -11   3    4.80   13.80
   4 -11   3   10.50   13.20
   4 -11   3   16.20   16.90
   4  11   3   36.80   18.20
  -4  11  -3   45.90   18.30
  -4  11  -3   36.30   13.50
   4  11   3   47.60   12.20
   4  11   3   26.40    9.20
   4  11   3   52.59   20.10
  -4  11  -3   25.90   12.20
   4  11   3   31.30    9.40
   5 -11   3   19.50   15.90
   5 -11   3    1.80   13.30
   5 -11   3   47.50   18.50
   5  11   3   49.90   22.50
   5  11   3   13.50    7.20
   5  11   3   28.00   21.10
  -5  11  -3    4.10   12.60
   5  11   3   25.20    8.30
  -5  11  -3   19.00   21.70
   6 -11   3   29.90   18.90
   6 -11   3   29.30   12.70
   6 -11   3   16.80   19.30
   6 -11   3   38.00   18.10
  -6  11  -3   67.69   28.00
   6  11   3   69.59   26.60
   7 -11   3   -9.80   18.60
   7  11   3   39.00   29.40
  -7  11  -3  -16.30   27.70
   8 -11   3   -5.30   19.30
   8  11   3   48.80   32.70
   8 -12  -3  -12.00   25.60
  -7 -12   3  111.29   36.20
   7 -12  -3   63.09   24.40
   7 -12  -3   20.10   18.30
  -7  12   3   84.29   31.30
   7  12  -3   55.19   12.00
   6 -12  -3    0.40   14.20
   6 -12  -3   17.30   19.00
  -6 -12   3   36.30   23.10
  -6  12   3   26.70   23.70
  -6  12   3   38.40   15.40
   6  12  -3   82.69   37.90
   6  12  -3   50.59   13.10
   5 -12  -3   50.19   16.10
   5 -12  -3   57.99   19.50
  -5 -12   3   67.59   21.50
  -5  12   3   41.50   21.20
  -5  12   3   36.90   13.50
   5  12  -3   99.89   32.70
   5  12  -3   41.20   10.80
   5  12  -3   43.70   12.50
   4 -12  -3   39.60   15.00
   4 -12  -3   54.29   18.40
  -4 -12   3   39.30   18.20
   4  12  -3   66.49   29.90
  -4  12   3   46.70   18.10
   4  12  -3   51.09   11.00
   4  12  -3   44.30   12.20
  -3 -12   3  140.79   22.60
  -3 -12   3  106.09   16.40
   3 -12  -3   92.49   18.40
   3 -12  -3   94.49   23.40
   3 -12  -3  118.19   18.50
  -3  12   3  163.98   22.10
   3  12  -3  108.29   27.70
   3  12  -3  118.09   16.40
   3  12  -3  135.49   19.30
  -3  12   3  159.88   19.60
  -3  12   3  102.69   16.50
   2 -12  -3    3.20   10.60
   2 -12  -3   14.20   18.30
  -2 -12   3   12.70   16.20
  -2 -12   3   -4.00    8.00
  -2 -12   3    0.50   11.90
   2 -12  -3   -2.30   12.10
  -2 -12   3   15.10   11.40
  -2  12   3    8.00    8.50
   2  12  -3    6.90    9.80
   2  12  -3   14.10   11.20
  -2  12   3    9.60    9.50
   2  12  -3   29.40   21.50
  -2  12   3    2.40    9.00
  -2  12   3   11.70    6.90
  -2  12   3   16.10   11.70
   2  12  -3   11.50    8.60
   1 -12  -3  176.68   25.40
  -1 -12   3  258.67   27.10
  -1 -12   3  235.68   34.90
   1 -12  -3  261.67   33.20
   1 -12  -3  233.08   25.00
  -1  12   3  206.28   22.30
  -1  12   3  240.88   23.40
   1  12  -3  216.18   22.80
   1  12  -3  228.28   24.20
  -1  12   3  212.68   21.40
   1  12  -3  186.38   28.10
  -1  12   3  224.48   23.80
  -1  12   3  236.98   21.90
   1  12  -3  220.28   24.90
   0 -12   3  307.17   30.80
   0 -12  -3  273.67   29.20
   0 -12   3  313.07   30.20
   0 -12  -3  253.17   30.10
   0  12   3  317.77   25.80
   0  12  -3  273.77   37.90
   0  12  -3  348.07   29.40
   0  12   3  315.87   27.50
   0  12   3  303.17   27.70
   0  12   3  317.97   29.00
   0  12  -3  313.77   29.50
   0  12  -3  312.57   30.10
  -1 -12  -3   16.00    9.80
   1 -12   3    3.10   26.00
   1 -12   3   31.00   13.50
  -1 -12  -3   -0.90   10.60
  -1 -12  -3   31.90   10.00
   1 -12   3    4.30   11.60
   1 -12   3   19.30   11.40
  -1  12  -3   47.10   11.50
  -1  12  -3    6.90   17.40
  -1  12  -3   36.80   13.90
   1  12   3   19.90    8.50
   1  12   3   24.30    9.50
   1  12   3   44.60   10.60
   1  12   3   27.60   10.20
  -1  12  -3    8.60   10.60
  -2 -12  -3   75.29   11.90
   2 -12   3   94.29   17.00
   2 -12   3   68.79   15.10
   2 -12   3   87.39   16.50
  -2  12  -3  106.09   15.30
   2  12   3   65.39   15.10
  -2  12  -3   55.39   14.60
   2  12   3   81.59   11.60
   2  12   3   84.59   13.20
  -2  12  -3   71.89   19.70
  -2  12  -3   87.69   17.80
   3 -12   3  107.39   20.10
   3 -12   3  117.59   19.70
  -3  12  -3   90.99   16.40
  -3  12  -3   94.19   22.00
   3  12   3  153.08   17.00
   3  12   3  116.09   14.50
   3  12   3  125.49   17.60
   3  12   3  128.09   22.60
  -3  12  -3  128.79   20.50
   3  12   3  111.39   21.00
   4 -12   3   -9.50   13.40
   4 -12   3    0.90   13.70
   4 -12   3   22.50   16.60
  -4  12  -3   22.40   18.20
  -4  12  -3    0.50   12.10
   4  12   3   18.90   11.60
   4  12   3    2.80    8.50
   4  12   3    4.60   19.40
   4  12   3   -0.20   16.40
  -4  12  -3    0.00   13.40
   4  12   3    2.60    9.00
   5 -12   3   -6.50   15.50
   5 -12   3   -5.40   13.10
   5 -12   3   13.10   17.10
   5  12   3   24.70   22.70
   5  12   3   15.10    8.20
  -5  12  -3   10.40   12.90
  -5  12  -3   21.80   21.40
   5  12   3    6.40    7.50
   5  12   3   21.50   21.10
   6 -12   3   47.00   20.20
   6 -12   3   25.90   16.50
  -6  12  -3   56.39   26.60
   6  12   3   59.09   27.60
   7 -12   3  -14.20   19.40
  -7  12  -3    7.20   29.80
   7  12   3   10.30   28.10
   8 -12   3  -16.40   19.50
   8  12   3   30.50   32.80
  -8  12  -3   20.60   35.80
   7 -13  -3  -11.10   21.20
  -7 -13   3  -24.00   24.40
  -7  13   3   50.89   29.00
   7  13  -3    9.30    9.40
   7  13  -3   12.50   10.20
   6 -13  -3  -14.20   13.90
   6 -13  -3   16.00   19.40
  -6 -13   3   23.40   22.10
   6  13  -3  -17.70   34.20
   6  13  -3   22.60   12.60
  -6  13   3   32.20   15.30
  -5 -13   3  103.59   24.60
   5 -13  -3   63.29   17.90
   5 -13  -3   60.59   21.50
  -5  13   3   64.99   15.20
   5  13  -3   89.29   15.30
  -5  13   3   74.89   23.30
   5  13  -3   93.59   34.70
   5  13  -3   84.49   13.30
   4 -13  -3   -1.30   16.10
  -4 -13   3   10.70   18.00
   4 -13  -3   37.00   16.40
  -4  13   3   -5.80   10.40
  -4  13   3    5.70   15.90
   4  13  -3   -7.90   10.90
   4  13  -3   13.30   10.00
   4  13  -3   -3.50   27.40
   3 -13  -3   16.00   13.70
  -3 -13   3   26.50   17.70
  -3 -13   3   21.70    9.80
   3 -13  -3   26.40   15.30
  -3  13   3    9.30   19.00
   3  13  -3   36.00   11.80
   3  13  -3   22.00   25.10
  -3  13   3   24.60   15.10
   3  13  -3   18.00   10.70
   2 -13  -3  137.89   23.30
  -2 -13   3  210.28   30.00
   2 -13  -3  188.78   25.40
   2 -13  -3  203.28   28.10
  -2 -13   3  209.78   29.60
  -2  13   3  216.68   19.80
  -2  13   3  200.58   19.90
   2  13  -3  134.59   27.30
   2  13  -3  257.87   24.30
  -2  13   3  206.08   23.20
  -2  13   3  206.78   23.10
   2  13  -3  201.98   22.00
  -2  13   3  189.38   23.50
  -1 -13   3  323.47   32.80
   1 -13  -3  350.86   38.90
   1 -13  -3  252.57   30.50
  -1 -13   3  326.97   31.40
  -1 -13   3  319.37   38.10
   1  13  -3  287.27   29.30
  -1  13   3  329.87   28.00
  -1  13   3  286.17   27.40
   1  13  -3  313.37   39.40
   1  13  -3  288.37   30.40
  -1  13   3  323.87   30.20
   1  13  -3  349.07   30.70
  -1  13   3  344.27   29.70
   0 -13  -3   12.70   13.10
   0 -13  -3    0.90   10.50
   0 -13   3    5.00   11.30
   0 -13   3   -2.10   21.00
   0 -13   3    3.60   10.30
   0 -13  -3    4.30   16.50
   0 -13  -3    2.90   11.20
   0 -13   3   20.40   14.50
   0  13   3   20.00    9.70
   0  13  -3   16.10   10.90
   0  13  -3   11.30   22.30
   0  13   3    2.00    8.70
   0  13   3   21.40   10.40
   0  13  -3   16.40   10.80
   0  13   3   16.30    8.90
   1 -13   3   13.20   12.40
   1 -13   3    1.50   13.10
  -1 -13  -3    0.70   10.70
  -1 -13  -3   -2.60   14.00
   1 -13   3   -7.40   10.10
  -1 -13  -3    7.00   11.80
   1 -13   3    5.10   28.50
  -1 -13  -3   17.60    9.60
  -1  13  -3    3.70    9.60
   1  13   3   -2.70    7.90
   1  13   3    2.30    9.20
  -1  13  -3    3.00   19.40
  -1  13  -3  -14.60   13.10
  -1  13  -3   11.10   10.60
   1  13   3  -11.10    8.80
  -2 -13  -3    0.90    9.50
   2 -13   3   11.00   13.40
   2 -13   3   14.70   12.90
   2 -13   3  -14.50   12.20
  -2  13  -3   17.60   11.50
   2  13   3   22.40   10.00
   2  13   3    6.10    9.50
  -2  13  -3    7.20   10.70
   2  13   3   -6.10   14.60
  -2  13  -3   -0.70   19.00
   2  13   3   12.10    8.00
  -2  13  -3   13.70   15.80
   3 -13   3   78.89   18.30
   3 -13   3  119.99   19.20
   3 -13   3   60.09   19.80
   3  13   3   86.49   20.00
  -3  13  -3   76.39   15.50
   3  13   3   85.39   13.30
   3  13   3   82.29   12.80
  -3  13  -3   69.49   21.10
   3  13   3  118.99   22.50
  -3  13  -3   70.49   18.80
   3  13   3   99.59   14.00
   4 -13   3   41.40   17.50
   4 -13   3   54.59   18.10
   4 -13   3   11.90   15.30
  -4  13  -3   34.50   14.40
  -4  13  -3   58.99   20.70
   4  13   3   69.29   22.20
   4  13   3   70.69   21.00
   4  13   3   61.99   11.30
   4  13   3   47.00   12.50
   4  13   3   57.29   11.50
  -4  13  -3   49.60   14.80
   5 -13   3  169.98   20.90
   5 -13   3   66.69   18.50
   5 -13   3  130.49   23.40
   5  13   3  116.99   16.70
   5  13   3  122.99   27.10
  -5  13  -3  102.09   18.80
   5  13   3  150.68   31.80
   5  13   3  113.89   17.10
  -5  13  -3   99.59   25.80
   6 -13   3  -18.70   12.70
   6 -13   3  -23.70   17.50
  -6  13  -3   -4.70   22.90
   7 -13   3   18.30   21.50
   7  13   3   -7.10   26.50
  -7  13  -3   11.50   32.50
   8 -13   3   -3.30   21.50
   8  13   3  -59.19   30.90
  -8  13  -3   23.30   36.40
   8 -14  -3   54.79   32.50
  -8  14   3  -28.20   31.30
   7 -14  -3   63.59   26.00
  -7 -14   3  101.29   31.30
  -7  14   3   38.50   28.70
   7  14  -3   67.29   12.80
   7  14  -3   38.30   11.60
  -6 -14   3   -2.20   22.70
   6 -14  -3    5.00   26.30
   6 -14  -3   -4.90   14.50
   6  14  -3   17.30   15.00
  -6  14   3   25.60   16.60
   5 -14  -3   23.40   20.30
   5 -14  -3   18.90   16.10
  -5 -14   3   31.40   21.50
  -5  14   3   43.70   20.70
   5  14  -3   30.20   10.70
   5  14  -3   39.40   13.70
  -5  14   3   16.90   12.50
   5  14  -3   59.89   34.30
   4 -14  -3   59.59   16.70
  -4 -14   3  116.19   24.00
   4 -14  -3   59.39   20.30
   4  14  -3  102.39   15.30
  -4  14   3  113.29   21.90
   4  14  -3   54.19   12.50
   4  14  -3   98.59   32.80
  -4  14   3   69.99   15.00
   3 -14  -3   62.39   16.10
  -3 -14   3   98.19   21.30
   3 -14  -3   47.00   18.20
  -3 -14   3   47.00   12.30
   3  14  -3   62.49   14.30
   3  14  -3   66.69   13.20
  -3  14   3   50.79   14.40
  -3  14   3  111.59   16.30
  -3  14   3   66.79   10.50
   2 -14  -3  280.97   39.80
  -2 -14   3  352.76   35.80
  -2 -14   3  279.67   32.50
   2 -14  -3  219.88   32.30
   2 -14  -3  248.98   30.80
  -2  14   3  296.27   28.30
  -2  14   3  275.07   28.60
  -2  14   3  287.37   25.10
   2  14  -3  246.28   26.80
  -2  14   3  293.47   28.70
  -2  14   3  267.97   24.70
   2  14  -3  313.27   39.50
  -1 -14   3   48.00   16.40
   1 -14  -3   48.90   13.70
  -1 -14   3   89.89   24.10
   1 -14  -3   48.60   15.50
   1 -14  -3   95.79   27.20
  -1 -14   3   43.60   14.80
  -1  14   3   67.99   13.50
  -1  14   3   58.29   12.30
  -1  14   3   88.99   13.70
   1  14  -3   54.19   13.60
   1  14  -3   67.99   15.40
  -1  14   3   57.19   11.50
   1  14  -3   88.89   25.30
   1  14  -3   82.59   13.50
   0 -14   3   -6.20    9.90
   0 -14   3   26.80   24.40
   0 -14  -3   -2.70   13.00
   0 -14  -3   14.50   12.10
   0 -14   3   -5.50   14.10
   0 -14  -3  -14.60    9.70
   0 -14  -3   10.60   18.00
   0 -14   3   14.00   14.30
   0  14   3   -6.70   10.30
   0  14  -3   16.00   10.40
   0  14   3   -1.80    9.90
   0  14  -3    9.40   12.50
   0  14   3   12.30    9.30
   0  14  -3   -0.60   10.90
   0  14  -3   24.10   22.20
   1 -14   3   21.10   14.40
  -1 -14  -3   15.10   16.50
   1 -14   3   20.50   14.30
  -1 -14  -3   35.60   12.60
   1 -14   3    8.80   12.00
   1  14   3   63.59   13.00
  -1  14  -3   38.50   15.90
  -1  14  -3   34.90   13.00
   1  14   3   40.40   12.50
  -1  14  -3   23.80   20.50
   1  14   3   28.60   12.40
   1  14   3   46.40   10.40
  -1  14  -3   35.30   12.10
   2 -14   3  134.19   22.00
  -2 -14  -3  206.48   21.20
   2 -14   3  186.78   24.50
   2 -14   3  163.08   25.60
  -2  14  -3  119.69   22.30
   2  14   3  152.28   21.80
   2  14   3  182.18   21.40
  -2  14  -3  150.78   20.70
   2  14   3  181.08   17.70
  -2  14  -3  160.78   25.60
   2  14   3  157.28   20.60
  -2  14  -3  185.08   23.60
   3 -14   3    6.20   14.30
   3 -14   3  -11.20   14.50
   3 -14   3   16.70   15.40
   3  14   3  -11.90    9.60
  -3  14  -3   21.10   19.00
   3  14   3    9.70   18.70
   3  14   3   10.00    9.70
   3  14   3   23.80   10.00
  -3  14  -3    8.90   16.20
  -3  14  -3    0.30   11.40
   4 -14   3    7.70   16.00
   4 -14   3   37.20   16.70
   4 -14   3   30.40   16.30
  -4  14  -3   58.99   21.40
  -4  14  -3   -1.30   13.80
   4  14   3   26.60   10.50
   4  14   3   33.50   22.00
   4  14   3   37.20   19.60
  -4  14  -3   34.00   13.50
   4  14   3   59.49   12.80
   4  14   3   38.80   11.30
   5 -14   3   42.70   16.20
   5 -14   3   35.70   18.70
   5 -14   3   27.10   16.10
  -5  14  -3   36.40   21.80
  -5  14  -3   37.50   14.80
   5  14   3   45.30   10.80
   5  14   3   31.50   10.30
   5  14   3   67.59   24.00
   6 -14   3  -12.20   12.90
   6 -14   3    4.30   19.80
   6  14   3   18.70   23.60
  -6  14  -3   -4.50   23.30
   7 -14   3   -5.50   20.30
  -7  14  -3    7.90   30.30
   7  14   3   23.20   27.60
   8 -14   3  -29.40   30.10
   8 -15  -3   34.30   26.30
  -8  15   3   -9.20   30.60
   7 -15  -3   -2.00   23.60
  -7 -15   3   26.90   26.60
   7  15  -3    9.40   11.00
  -7  15   3   -0.60   27.00
   7  15  -3   30.00   11.60
  -6 -15   3   60.59   31.80
   6 -15  -3   39.20   17.10
   6 -15  -3  -12.20   31.60
   6  15  -3   70.89   15.40
  -6  15   3  115.19   28.50
  -6  15   3   32.20   16.70
   5 -15  -3  -18.50   18.40
   5 -15  -3   18.50   15.80
  -5 -15   3   28.60   22.00
  -5  15   3   25.20   13.00
   5  15  -3   23.40   10.40
  -5  15   3   38.40   19.90
   5  15  -3   23.50   13.40
  -4 -15   3   70.09   23.30
   4 -15  -3   58.59   20.80
   4 -15  -3   36.60   16.30
  -4  15   3   26.40   12.80
   4  15  -3   69.19   31.30
   4  15  -3   46.90   12.10
  -4  15   3   82.29   20.20
   4  15  -3   70.19   14.80
   3 -15  -3    3.30   16.50
   3 -15  -3   22.00   14.60
  -3 -15   3   50.89   20.40
  -3 -15   3   34.50   10.80
  -3  15   3   41.20   13.20
   3  15  -3   47.70   13.90
   3  15  -3   21.10   29.20
  -3  15   3   47.80   18.20
  -3  15   3   42.60   13.60
   3  15  -3   36.80   11.60
  -2 -15   3  224.58   29.60
   2 -15  -3  221.28   34.00
   2 -15  -3  173.28   25.60
  -2  15   3  161.58   22.90
   2  15  -3  156.68   21.20
  -2  15   3  167.58   23.00
   2  15  -3  156.48   32.50
  -2  15   3  136.49   26.70
  -2  15   3  182.18   19.70
   2  15  -3  175.18   24.20
  -2  15   3  180.98   19.80
   1 -15  -3  -16.90   11.40
   1 -15  -3   40.50   28.80
  -1 -15   3  -23.90   23.30
   1 -15  -3  -13.20   12.50
  -1 -15   3   -7.30   10.30
  -1  15   3    6.70    9.40
   1  15  -3  -20.60    9.20
   1  15  -3  -25.80   25.60
  -1  15   3    1.30   12.00
  -1  15   3    6.30    9.10
   1  15  -3    7.80   11.40
  -1  15   3    3.00   10.80
   0 -15   3   17.80   27.10
   0 -15   3    3.00   12.80
   0 -15  -3    4.90   14.50
   0 -15   3   -2.80   10.30
   0 -15   3  -11.70   13.90
   0 -15  -3   -4.80   12.30
   0 -15  -3   -8.10   19.60
   0 -15  -3   -3.80   11.30
   0  15   3   -7.80   11.10
   0  15   3    2.30   10.70
   0  15   3   -2.80    9.50
   0  15  -3    0.80   10.20
   0  15  -3   -4.50   22.80
   0  15  -3    9.60   13.50
   0  15   3    5.70   10.00
   0  15  -3   -5.30   10.90
  -1 -15  -3  189.18   21.60
   1 -15   3  188.78   24.60
  -1 -15  -3  113.19   18.40
   1 -15   3   74.79   17.30
   1 -15   3  131.49   20.00
   1  15   3  122.89   18.50
  -1  15  -3  132.69   18.70
   1  15   3  102.79   16.10
  -1  15  -3  124.29   19.80
   1  15   3  107.89   25.00
  -1  15  -3  135.39   19.00
   2 -15   3   46.70   16.40
  -2 -15  -3   85.99   21.90
   2 -15   3   53.09   17.00
  -2 -15  -3   34.60   12.70
   2 -15   3   23.20   14.60
   2  15   3   83.69   11.60
   2  15   3   62.39   13.40
   2  15   3   44.30   17.90
  -2  15  -3   52.79   18.60
  -2  15  -3   58.19   15.10
  -2  15  -3   32.70   20.00
   2  15   3   44.60   11.60
  -2  15  -3   40.40   14.50
   3 -15   3   -1.60   15.80
   3 -15   3   -6.60   14.20
   3 -15   3  -20.90   12.80
  -3  15  -3   27.80   19.80
   3  15   3    0.90    9.40
  -3  15  -3    4.40   11.70
  -3  15  -3    5.60   17.50
   3  15   3    4.90   10.70
   3  15   3   26.10   10.50
   3  15   3   14.10   19.50
   4 -15   3   -6.90   15.10
   4 -15   3   35.80   17.90
   4 -15   3    4.50   15.20
  -4  15  -3   30.70   20.60
   4  15   3    3.70   11.10
   4  15   3    2.30   19.10
   4  15   3   -3.40    9.70
   4  15   3   -0.70   21.80
   4  15   3    0.30   10.10
  -4  15  -3    1.30   14.00
   5 -15   3    3.90   14.70
   5 -15   3    8.00   18.20
   5 -15   3    6.70   14.30
  -5  15  -3   -2.50   25.70
   5  15   3    3.70    9.70
   5  15   3   -5.80    9.00
   5  15   3   11.00   21.00
   6 -15   3    7.30   20.20
  -6  15  -3  -10.00   22.90
   6  15   3   22.50   25.50
   7 -15   3   -0.30   21.80
  -7  15  -3   35.20   31.60
   7  15   3   18.00   28.90
   8 -16  -3  -26.50   25.80
  -8  16   3   58.59   31.40
   7 -16  -3  -24.80   22.80
  -7 -16   3   17.10   27.90
   7  16  -3  -19.70   10.90
  -7  16   3   42.30   27.50
   7  16  -3  -15.30   10.40
   6 -16  -3    0.00   20.80
  -6 -16   3    7.50   24.00
   6 -16  -3  -20.00   20.70
  -6  16   3   22.50   24.80
   6  16  -3    5.90    9.90
   6  16  -3   -3.70   12.60
   5 -16  -3   -8.30   19.40
  -5 -16   3   41.20   23.50
   5 -16  -3   -7.20   15.50
   5  16  -3   13.90   13.20
   5  16  -3   35.90   33.00
   5  16  -3   20.10   11.20
  -5  16   3   37.30   19.40
   4 -16  -3  -16.40   13.80
  -4 -16   3   24.00   19.80
   4 -16  -3   -0.80   17.50
   4  16  -3   12.60   12.50
   4  16  -3    4.00   10.00
  -4  16   3  -17.50   10.70
  -4  16   3    9.10   16.70
   4  16  -3    0.30   31.50
   3 -16  -3  874.11   77.09
  -3 -16   3  886.21   71.79
   3 -16  -3  953.50   75.99
  -3 -16   3  948.51   78.09
  -3  16   3 1007.20   74.49
  -3  16   3  775.62   69.79
  -3  16   3  930.21   69.69
   3  16  -3  873.51   80.49
  -3  16   3  930.61   74.29
   3  16  -3 1055.59   73.69
   3  16  -3 1004.80   73.09
  -2 -16   3   14.10   11.90
   2 -16  -3   16.70   16.30
   2 -16  -3    4.10   31.30
  -2 -16   3   20.00   18.80
   2 -16  -3   -1.30   13.70
  -2  16   3   30.20   10.80
   2  16  -3   17.40   10.90
  -2  16   3   17.40   13.60
  -2  16   3   18.80   10.40
  -2  16   3   13.90   11.70
  -2  16   3   20.10   12.00
   2  16  -3   17.90   12.90
  -1 -16   3  684.13   60.49
   1 -16  -3  693.13   59.19
   1 -16  -3  892.21   68.79
  -1  16   3  591.64   56.89
  -1  16   3  696.03   57.59
  -1  16   3  755.12   58.79
   1  16  -3  769.32   58.89
  -1  16   3  773.62   56.59
   1  16  -3  686.03   65.59
   1  16  -3  658.13   57.69
   0 -16  -3   78.49   23.50
   0 -16  -3   47.30   18.20
   0 -16   3   22.30   14.70
   0 -16  -3   31.30   15.70
   0 -16   3   66.99   18.10
   0 -16   3   56.69   16.50
   0  16   3   47.90   14.30
   0  16  -3   52.89   31.70
   0  16  -3   88.69   15.60
   0  16  -3   87.29   15.20
   0  16   3   54.09   14.70
   0  16   3   83.19   13.90
   0  16   3   80.39   14.20
   1 -16   3   53.89   17.70
  -1 -16  -3   25.70   14.30
  -1 -16  -3   45.00   16.60
  -1 -16  -3   37.00   19.40
   1 -16   3   24.80   13.40
   1 -16   3   49.70   27.50
  -1  16  -3   42.10   13.60
   1  16   3   65.29   14.10
   1  16   3   21.60   12.90
  -1  16  -3   54.59   16.70
   1  16   3   37.00   11.40
  -1  16  -3    8.90   21.10
  -1  16  -3   20.50   13.60
  -2 -16  -3    2.60   19.50
  -2 -16  -3   -6.60   11.70
   2 -16   3    4.90   16.90
   2 -16   3   -7.30   14.70
   2 -16   3    5.90   14.10
  -2  16  -3   15.10   13.20
   2  16   3   14.90   10.20
  -2  16  -3    7.30   19.80
  -2  16  -3   13.10   17.40
   2  16   3    9.60   11.60
   2  16   3   16.50   19.30
   3 -16   3   33.20   16.50
   3 -16   3   37.30   17.30
   3 -16   3   11.70   15.30
  -3  16  -3   45.40   18.90
   3  16   3   32.60   12.40
  -3  16  -3   -1.00   19.40
   3  16   3   11.00   20.80
   3  16   3   32.00   11.00
  -3  16  -3   12.60   17.80
   3  16   3   15.10   10.40
   4 -16   3   34.60   17.90
   4 -16   3   19.50   16.20
   4 -16   3    4.00   17.30
   4  16   3   21.70   10.80
   4  16   3   41.50   24.30
  -4  16  -3   32.00   21.00
   4  16   3   34.20   11.80
  -4  16  -3   29.60   19.20
   4  16   3   34.70   11.50
   4  16   3   81.49   22.60
   5 -16   3   25.50   16.50
   5 -16   3   31.90   17.80
   5 -16   3   24.50   19.40
  -5  16  -3   28.20   23.40
   5  16   3   31.20   11.30
  -5  16  -3   36.30   23.60
   6 -16   3    8.70   21.00
   6  16   3  -17.00   22.50
   6  16   3   19.10    8.40
  -6  16  -3    8.40   22.70
   7 -16   3   11.80   22.30
   7  16   3   -4.40   27.20
   8 -17  -3   47.50   27.80
  -8  17   3   38.50   32.30
  -7 -17   3   92.19   32.80
   7 -17  -3    0.00   23.40
   7  17  -3   40.20   13.30
   7  17  -3   37.70   13.00
  -7  17   3   22.50   29.40
  -6 -17   3  -47.20   21.30
   6 -17  -3    6.80   21.00
   6  17  -3  -10.00   12.20
   6  17  -3    0.70   10.60
  -6  17   3  -46.80   20.60
  -5 -17   3    0.10   22.80
   5 -17  -3   18.90   17.20
   5 -17  -3  -15.20   18.90
   5  17  -3   14.70   11.30
   5  17  -3    9.90   13.50
  -5  17   3   -3.00   18.40
   4 -17  -3   13.10   15.20
   4 -17  -3   -9.60   17.30
  -4 -17   3   14.50   21.60
  -4  17   3   24.60   17.60
   4  17  -3    3.80   33.70
   4  17  -3    2.00   12.50
   4  17  -3    5.60   10.90
  -4  17   3   -1.90   20.20
   3 -17  -3    2.90   14.50
  -3 -17   3    9.10   18.90
  -3 -17   3   -7.40   10.60
   3 -17  -3    2.90   17.90
   3  17  -3    4.60   10.40
   3  17  -3   -2.30   28.30
  -3  17   3   27.00   10.50
   3  17  -3  -10.30   12.00
  -3  17   3   11.60    9.60
  -3  17   3   -4.90   11.50
  -3  17   3   -0.80   15.70
   2 -17  -3   75.89   17.50
   2 -17  -3  107.19   36.50
   2 -17  -3   47.00   19.50
  -2 -17   3   69.19   16.00
  -2 -17   3   73.39   23.20
  -2  17   3   76.59   15.60
   2  17  -3   71.19   31.70
   2  17  -3   96.69   17.40
  -2  17   3  104.19   15.00
  -2  17   3   88.69   16.80
   2  17  -3   84.89   15.30
  -2  17   3  111.29   14.90
  -2  17   3  111.89   18.20
   1 -17  -3  235.28   39.20
   1 -17  -3   93.79   22.80
  -1 -17   3  164.18   26.10
   1 -17  -3  140.09   24.80
  -1  17   3  200.58   22.40
  -1  17   3  175.48   22.60
   1  17  -3  141.29   21.20
   1  17  -3  151.48   24.20
   1  17  -3  131.99   34.80
  -1  17   3  154.18   22.40
  -1  17   3  161.88   24.60
   0 -17   3    1.40   13.60
   0 -17  -3   -7.30   26.00
   0 -17  -3   12.40   17.20
   0 -17  -3    0.10   14.80
   0 -17   3    9.50   17.80
   0  17  -3    0.10   12.90
   0  17   3   15.80   10.70
   0  17  -3    6.70   11.70
   0  17   3   -5.30   11.50
   0  17  -3    9.50   25.10
   0  17   3   20.40   13.30
  -1 -17  -3   20.70   14.60
  -1 -17  -3   46.60   18.20
  -1 -17  -3   11.60   18.70
   1 -17   3   -6.20   14.50
   1 -17   3    8.90   16.40
   1 -17   3   24.10   17.30
  -1  17  -3   34.70   14.30
   1  17   3    0.40   12.10
   1  17   3   11.30   14.20
   1  17   3    6.70   10.00
  -1  17  -3    3.60   13.70
  -1  17  -3   41.80   22.80
  -1  17  -3   33.30   16.50
   2 -17   3   48.40   18.00
   2 -17   3  105.29   20.60
  -2 -17  -3   59.49   23.10
  -2 -17  -3   47.30   14.70
   2 -17   3   54.19   18.50
   2  17   3   55.09   12.40
  -2  17  -3   59.39   18.90
  -2  17  -3   56.29   15.60
  -2  17  -3   84.59   22.70
   2  17   3   56.29   18.60
   2  17   3   72.59   15.40
   3 -17   3   22.50   17.00
   3 -17   3   52.19   18.60
   3 -17   3   58.39   18.80
  -3  17  -3   38.80   14.60
  -3  17  -3   23.30   20.60
   3  17   3   25.50   11.30
   3  17   3   35.20   23.10
   3  17   3   34.30   13.30
   4 -17   3   -1.50   17.00
   4 -17   3   14.70   15.40
   4 -17   3   10.20   17.30
  -4  17  -3   10.50   19.70
   4  17   3    9.10   11.50
  -4  17  -3  -14.10   11.70
  -4  17  -3   46.50   15.20
   4  17   3  -14.30   23.70
   4  17   3   23.80   11.10
   4  17   3   14.60   19.70
   4  17   3    6.20   10.20
   5 -17   3   -0.50   15.50
   5 -17   3   12.40   14.50
   5 -17   3  -13.00   18.10
   5  17   3  -10.00   10.70
  -5  17  -3   21.40   21.50
  -5  17  -3   -4.40   14.20
   5  17   3   29.50   21.60
   5  17   3   -6.20   10.50
   6 -17   3   -4.90   22.60
  -6  17  -3   20.40   24.30
   6  17   3   71.89   28.10
   6  17   3   32.70    9.90
   6  17   3   17.30    9.70
   7 -17   3   44.90   36.30
   7  17   3   30.20   30.30
   7 -18  -3    6.10   23.50
  -7 -18   3   34.90   30.00
   7  18  -3  -19.50   11.50
  -7  18   3    0.10   25.40
  -6 -18   3   26.40   24.60
   6 -18  -3   -3.70   21.70
   6  18  -3   28.20   13.90
   6  18  -3    0.90   10.20
  -6  18   3   12.80   22.70
   5 -18  -3  -10.10   16.60
   5 -18  -3  -26.40   18.50
  -5  18   3   -2.20   11.80
  -5  18   3    2.60   18.90
   5  18  -3  -15.60   10.20
   5  18  -3  -16.70   12.60
  -4 -18   3   94.89   26.30
   4 -18  -3   59.39   20.00
   4 -18  -3   21.70   20.60
   4  18  -3   81.69   14.80
   4  18  -3   67.39   15.50
  -4  18   3   56.49   20.00
   4  18  -3   76.69   41.50
  -4  18   3   20.60   14.50
   3 -18  -3  107.19   27.00
  -3 -18   3  179.88   29.00
   3 -18  -3   59.09   23.60
  -3 -18   3   94.09   17.00
   3  18  -3  140.69   20.00
  -3  18   3  210.88   26.60
  -3  18   3  119.59   19.70
  -3  18   3  112.59   18.30
  -3  18   3  166.38   18.60
   3  18  -3  135.89   36.20
   3  18  -3  119.99   18.00
   2 -18  -3  315.67   44.70
  -2 -18   3  470.25   47.10
   2 -18  -3  441.26   43.60
   2 -18  -3  549.15   76.39
  -2  18   3  441.26   37.40
  -2  18   3  503.45   40.90
  -2  18   3  518.85   38.40
  -2  18   3  384.86   40.60
  -2  18   3  431.86   40.50
   2  18  -3  480.15   55.19
   2  18  -3  496.15   42.00
   2  18  -3  332.37   38.50
   1 -18  -3  173.68   42.80
  -1 -18   3  206.38   29.40
   1 -18  -3  135.59   25.80
  -1  18   3  244.18   25.20
  -1  18   3  229.78   23.80
  -1  18   3  188.48   26.90
   1  18  -3  187.28   28.70
   1  18  -3  175.38   26.60
  -1  18   3  182.38   25.00
   1  18  -3  170.78   35.30
   0 -18   3  149.69   25.30
   0 -18  -3  234.08   32.30
   0 -18   3  174.28   28.00
   0  18  -3  226.88   27.50
   0  18  -3  248.38   33.60
   0  18   3  212.98   25.70
   0  18   3  260.27   25.70
   0  18  -3  225.18   29.20
   0  18   3  240.98   28.60
  -1 -18  -3   55.59   18.90
  -1 -18  -3  -10.20   13.70
   1 -18   3   14.90   17.70
  -1 -18  -3    9.50   19.30
   1 -18   3    4.40   14.70
  -1  18  -3   14.50   21.60
  -1  18  -3   23.40   13.80
   1  18   3   13.10   10.80
   1  18   3   23.40   14.20
   1  18   3    2.00   12.60
  -1  18  -3   27.20   16.40
   2 -18   3   78.99   21.70
  -2 -18  -3  107.99   26.00
   2 -18   3  129.89   22.30
   2 -18   3   79.79   20.30
  -2 -18  -3  120.99   17.10
   2  18   3   80.39   19.70
  -2  18  -3  112.59   23.70
  -2  18  -3   78.59   19.70
   2  18   3   90.19   17.20
  -2  18  -3   84.49   17.50
   2  18   3   68.39   14.10
   3 -18   3   43.10   18.70
   3 -18   3   38.90   19.20
   3 -18   3   37.50   18.00
   3  18   3   44.40   14.30
   3  18   3   21.70   11.70
  -3  18  -3   22.50   19.00
   3  18   3   66.19   12.50
  -3  18  -3   27.20   14.60
   3  18   3   32.70   24.20
  -3  18  -3   54.09   21.70
   4 -18   3  -10.10   17.80
   4 -18   3    6.20   15.70
   4 -18   3    2.30   17.00
   4  18   3    6.00   10.90
   4  18   3   -5.50   26.50
  -4  18  -3   16.60   19.90
   4  18   3   -5.30   18.50
  -4  18  -3  -13.10   14.90
   4  18   3   13.60   11.20
   4  18   3    1.10   11.60
  -4  18  -3    0.20   12.20
   5 -18   3   43.60   16.00
   5 -18   3   36.20   32.00
   5  18   3  -10.00   11.40
   5  18   3   36.90   12.50
  -5  18  -3   17.20   22.20
  -5  18  -3   -4.70   14.60
   5  18   3    6.40   20.50
   6 -18   3    8.30   22.90
   6  18   3   -1.60    9.40
   6  18   3   25.10   26.50
  -6  18  -3   31.70   24.80
   6  18   3   11.60    9.90
   7 -18   3  -21.30   33.00
  -7  18  -3   44.00   30.50
   7 -19  -3  -29.60   22.90
  -7 -19   3   26.50   30.20
  -7  19   3   53.09   28.10
   7  19  -3   13.40   12.40
  -6 -19   3   21.10   25.40
   6 -19  -3  -17.90   21.00
  -6  19   3   21.90   22.50
   6  19  -3   -9.40   12.90
   6  19  -3    6.90   11.40
  -5 -19   3    7.60   24.50
   5 -19  -3  -40.20   16.70
   5 -19  -3   -9.00   20.50
  -5  19   3   21.10   26.60
   5  19  -3    7.70   14.00
   5  19  -3   13.70   11.90
  -5  19   3   -5.70   13.40
   4 -19  -3    5.40   24.70
  -4 -19   3  -15.50   21.40
   4 -19  -3   -7.30   17.90
   4  19  -3   12.10   36.30
  -4  19   3   40.90   18.60
   4  19  -3    7.00   13.60
  -4  19   3    7.90   13.60
   4  19  -3    2.40   11.20
   3 -19  -3   38.40   27.80
  -3 -19   3   43.50   21.90
  -3 -19   3   63.49   13.90
   3 -19  -3   54.59   18.40
  -3  19   3   46.50   11.90
   3  19  -3   51.79   15.50
  -3  19   3   71.99   12.70
  -3  19   3   51.69   18.80
  -3  19   3   35.90   15.10
   3  19  -3   27.10   33.90
   3  19  -3   35.20   12.70
  -2 -19   3   59.69   17.50
  -2 -19   3  147.89   27.40
   2 -19  -3   55.89   21.70
  -2  19   3   99.69   17.70
   2  19  -3  119.69   18.90
   2  19  -3   98.59   16.60
  -2  19   3  129.89   19.70
  -2  19   3  149.09   19.80
  -2  19   3  126.29   23.30
   2  19  -3  112.19   35.00
  -1 -19   3   10.90   13.40
   1 -19  -3  -11.30   15.00
   1 -19  -3   32.10   38.40
  -1 -19   3    3.60   20.00
  -1  19   3   -3.30   13.80
  -1  19   3    9.50   13.20
  -1  19   3  -26.60   12.70
   1  19  -3   13.00   12.00
  -1  19   3   -6.80   10.70
   1  19  -3   12.20   29.30
   1  19  -3   -2.40   13.40
   0 -19  -3   -9.30   15.30
   0 -19   3   -1.60   14.20
   0 -19  -3    6.90   26.50
   0 -19   3   14.60   19.00
   0 -19  -3   12.60   18.80
   0  19  -3   -9.10   25.00
   0  19  -3    2.30   12.50
   0  19   3    2.50   13.60
   0  19   3    6.10   13.30
   0  19  -3    9.00   13.90
   0  19   3    4.50   10.60
  -1 -19  -3    3.10   15.00
  -1 -19  -3    6.40   20.70
  -1 -19  -3   80.79   20.00
   1 -19   3   33.50   16.90
   1 -19   3    8.70   18.20
   1  19   3   26.00   11.70
  -1  19  -3   25.00   13.90
  -1  19  -3   32.90   22.30
   1  19   3   26.40   14.10
   1  19   3   21.30   13.90
  -1  19  -3   25.70   14.40
  -2 -19  -3  -25.50   12.20
  -2 -19  -3   21.10   21.90
   2 -19   3    3.30   16.20
   2 -19   3  -17.10   15.10
   2 -19   3   -0.30   20.00
  -2  19  -3  -24.60   11.70
  -2  19  -3   29.70   19.90
   2  19   3    3.70   10.00
   2  19   3   -1.70   12.20
   2  19   3    2.50   16.80
   3 -19   3   26.90   17.90
   3 -19   3  -14.00   18.20
   3  19   3    7.00   12.80
   3  19   3   -3.70   10.20
  -3  19  -3  -17.00   19.00
  -3  19  -3    8.60   13.30
  -3  19  -3   19.40   19.70
   3  19   3   15.30   10.50
   3  19   3   21.30   23.70
   4 -19   3  -23.60   17.10
   4 -19   3   -7.10   17.10
   4 -19   3   35.80   19.30
  -4  19  -3    4.70   25.10
   4  19   3  -10.00   27.60
  -4  19  -3   12.70   12.70
  -4  19  -3  -35.60   16.40
   4  19   3    5.30   12.60
   4  19   3   13.80   12.10
   5 -19   3   21.10   22.20
   5 -19   3   26.70   14.30
  -5  19  -3   23.20   22.70
  -5  19  -3  -25.60   15.70
   5  19   3  -15.60   11.10
   5  19   3    5.40   10.90
   5  19   3    0.30   21.90
   6 -19   3   10.30   22.90
   6  19   3  -13.70   24.90
  -6  19  -3   35.50   24.90
   6  19   3    6.60   10.10
   6  19   3    9.10   10.40
   7 -19   3   92.69   28.70
   7  19   3    8.60   28.20
  -7  19  -3    0.20   27.10
   7 -20  -3   15.80   25.70
  -7 -20   3   11.90   29.80
  -6 -20   3   -0.90   27.70
   6 -20  -3   16.40   22.20
  -6  20   3  -15.90   21.60
   6  20  -3    8.80   13.80
   6  20  -3   -3.70   12.40
   5 -20  -3   -4.10   21.30
  -5 -20   3    4.20   25.60
   5  20  -3   -3.40   13.50
   5  20  -3   -8.30   11.80
  -5  20   3   10.80   22.90
  -5  20   3   17.20   15.40
   4 -20  -3   -0.50   20.60
  -4 -20   3   32.00   27.40
   4 -20  -3   66.99   19.40
  -4  20   3    9.60   14.10
   4  20  -3   23.30   12.90
  -4  20   3    7.60   18.50
   4  20  -3   17.40   14.90
   3 -20  -3   11.10   20.00
  -3 -20   3    7.10   20.80
  -3 -20   3   -9.90   12.80
   3  20  -3   23.10   14.60
  -3  20   3    9.40   13.90
  -3  20   3   13.20   10.80
   3  20  -3   -1.00   35.00
  -3  20   3   20.70   18.20
   3  20  -3  -14.60   10.30
   2 -20  -3   23.70   19.60
  -2 -20   3   26.30   13.90
  -2 -20   3   28.60   21.00
   2  20  -3   41.00   15.30
   2  20  -3   19.60   11.40
   2  20  -3   37.70   34.00
  -2  20   3   19.50   15.60
  -2  20   3   26.30   12.60
  -2  20   3   50.79   13.90
  -2  20   3    5.90   12.30
   1 -20  -3   99.59   24.20
  -1 -20   3  167.58   28.60
  -1  20   3  176.78   24.10
   1  20  -3  107.49   19.40
   1  20  -3  189.98   27.20
  -1  20   3  193.48   23.90
   1  20  -3  143.09   32.90
   0 -20  -3   50.99   21.20
   0 -20  -3  136.49   28.30
   0 -20   3   20.30   16.30
   0 -20  -3   19.40   17.80
   0 -20   3   49.99   22.60
   0  20  -3   15.80   24.30
   0  20   3   56.19   15.80
   0  20   3   59.49   15.00
   0  20  -3   22.90   14.80
   0  20  -3   41.50   15.30
   0  20   3   34.00   12.90
   1 -20   3    3.80   15.20
  -1 -20  -3   12.50   20.80
  -1 -20  -3  -12.30   14.70
   1 -20   3   -2.70   18.60
  -1 -20  -3   -3.80   19.20
  -1  20  -3   21.30   21.90
  -1  20  -3    7.70   14.20
   1  20   3   13.90   13.90
  -1  20  -3   35.10   13.50
   1  20   3  -13.50    9.30
   1  20   3    5.50   14.00
  -2 -20  -3   17.60   22.60
  -2 -20  -3   21.00   14.60
   2 -20   3    2.60   16.60
   2 -20   3    1.90   18.30
   2  20   3   -0.60   10.10
  -2  20  -3   10.30   13.70
   2  20   3   -7.40   12.40
   2  20   3    1.30   16.90
  -2  20  -3   20.10   20.70
   3 -20   3   -7.90   19.10
   3 -20   3    3.10   17.40
  -3  20  -3  -14.90   18.90
  -3  20  -3    3.70   13.50
   3  20   3   -8.00   10.30
   3  20   3    1.30   12.90
   3  20   3  -23.90   24.30
  -3  20  -3   10.40   19.90
   3  20   3  -27.50   10.50
   4 -20   3  -15.60   17.60
   4 -20   3   -4.00   19.20
   4 -20   3  -19.40   18.60
   4  20   3   -7.90   11.30
  -4  20  -3  -21.90   13.50
  -4  20  -3   21.30   22.40
   4  20   3   -9.30   28.90
   4  20   3  -16.60   18.80
   4  20   3    0.30   12.10
   5 -20   3  -32.80   20.60
   5  20   3   -4.50   20.70
  -5  20  -3   -9.20   21.30
   5  20   3    4.30   12.30
   5  20   3   -9.50   11.40
   6 -20   3   -1.20   23.00
  -6  20  -3   -1.90   24.50
   6  20   3   -7.90   10.40
   6  20   3    7.80   27.80
   6  20   3   11.40   11.30
   7 -20   3   79.99   29.50
   7  20   3   20.40   28.20
  -7 -21   3   -9.60   34.50
   7 -21  -3  -14.70   41.10
  -7  21   3   -9.70   26.00
   7  21  -3    3.10   12.60
  -6 -21   3   11.50   31.30
   6 -21  -3   10.70   24.30
   6  21  -3  -10.20   12.10
  -6  21   3   40.60   24.70
   6  21  -3   25.10   15.90
  -5 -21   3   34.50   27.20
   5 -21  -3   32.60   22.00
  -5  21   3   32.80   16.90
   5  21  -3   21.70   14.70
  -5  21   3    1.70   20.70
   5  21  -3   -1.10   12.50
   4 -21  -3  107.99   27.20
  -4 -21   3  201.58   33.00
   4  21  -3  147.09   21.40
  -4  21   3  147.89   25.00
  -4  21   3   67.19   19.50
   4  21  -3  120.49   18.80
   3 -21  -3  -15.30   18.30
  -3 -21   3   23.80   13.70
  -3 -21   3  -14.20   21.30
  -3  21   3  -25.80   16.50
   3  21  -3   -3.70   10.40
  -3  21   3   -1.30   13.70
   3  21  -3    9.40   42.50
  -3  21   3  -18.10   10.30
  -3  21   3   -1.20   12.00
   3  21  -3   -6.20   14.00
  -2 -21   3   62.89   16.90
   2 -21  -3   49.80   22.10
  -2 -21   3   81.49   25.40
  -2  21   3   73.99   18.30
   2  21  -3   47.20   37.00
  -2  21   3   94.89   17.00
  -2  21   3   75.19   15.60
  -2  21   3   94.09   15.90
   2  21  -3   53.69   13.90
   2  21  -3   60.09   17.50
   1 -21  -3   70.29   38.00
  -1 -21   3   62.19   24.40
  -1 -21   3   16.50   15.30
   1 -21  -3   -4.40   17.20
   1  21  -3   17.00   12.80
   1  21  -3   28.70   28.70
  -1  21   3   21.00   14.30
   1  21  -3   37.90   16.10
  -1  21   3   32.60   14.70
  -1  21   3   40.80   15.90
   0 -21  -3  530.55   51.69
   0 -21  -3  679.43   56.89
   0 -21   3  536.65   52.79
   0  21  -3  527.35   48.10
   0  21   3  421.16   45.10
   0  21  -3  554.84   53.69
   0  21   3  578.14   43.90
   0  21   3  480.85   47.40
   0  21  -3  467.25   47.20
  -1 -21  -3   -6.20   21.10
   1 -21   3   13.00   21.00
  -1 -21  -3   33.50   16.70
   1 -21   3   22.80   17.80
  -1 -21  -3   17.50   19.80
  -1  21  -3   15.80   14.50
   1  21   3   18.50   14.20
   1  21   3   20.20   14.60
  -1  21  -3   12.90   14.40
  -1  21  -3   27.90   23.10
   1  21   3   -7.60   10.40
  -2 -21  -3   81.79   27.40
   2 -21   3   45.40   20.50
  -2 -21  -3   63.39   17.30
   2 -21   3   84.89   24.40
   2  21   3   67.89   17.00
   2  21   3   44.80   13.80
  -2  21  -3   89.79   23.80
  -2  21  -3   97.39   18.70
   3 -21   3   19.60   18.80
  -3  21  -3   18.40   20.40
   3  21   3   38.00   11.10
   3  21   3   21.40   22.30
   3  21   3   17.30   13.90
  -3  21  -3   30.40   15.40
   4 -21   3    6.00   20.70
   4 -21   3  -11.30   18.90
  -4  21  -3    7.60   18.30
   4  21   3  -15.80   11.60
   4  21   3   28.30   13.60
   4  21   3   10.70   19.80
  -4  21  -3   16.50   23.60
  -4  21  -3   21.00   21.40
   5 -21   3    9.90   23.90
   5  21   3   30.90   22.70
   5  21   3   41.80   14.00
   5  21   3   29.10   12.50
  -5  21  -3   68.79   24.20
   6 -21   3  -47.30   21.80
   6  21   3   26.50   28.60
   6  21   3  -13.80   11.50
   6  21   3   14.20   11.40
  -6  21  -3   32.70   32.20
  -7 -22   3   -8.60   29.60
   7 -22  -3   19.30   29.80
  -7  22   3   -4.70   24.80
   7  22  -3   12.40   13.20
   6 -22  -3   42.90   26.90
  -6 -22   3   34.50   31.90
   6  22  -3   -2.20   14.90
  -6  22   3   54.89   24.20
   6  22  -3   24.20   12.90
  -5 -22   3  -12.70   25.50
   5 -22  -3  -56.69   23.80
  -5  22   3   -4.40   20.10
   5  22  -3   -3.40   13.50
   5  22  -3   10.00   12.60
  -4 -22   3   -0.90   22.10
   4 -22  -3    9.80   21.50
  -4  22   3   17.80   15.20
  -4  22   3    2.20   17.40
   4  22  -3    7.00   14.90
   4  22  -3   -6.00   11.80
   3 -22  -3   31.50   21.80
  -3 -22   3   30.60   15.40
  -3 -22   3   25.30   26.10
   3  22  -3   24.20   12.40
  -3  22   3   29.00   16.20
  -3  22   3   78.29   15.70
   3  22  -3   41.30   15.80
  -3  22   3   25.90   11.90
  -3  22   3   51.59   19.40
   3  22  -3   50.39   40.80
   2 -22  -3   23.40   19.00
  -2 -22   3   13.50   21.70
  -2 -22   3   -9.20   15.50
  -2  22   3  -12.20   12.50
   2  22  -3    4.50   14.60
  -2  22   3    9.40   14.10
  -2  22   3   12.60   15.60
   2  22  -3  -13.90   35.20
   2  22  -3  -20.90   10.10
  -1 -22   3   72.09   20.10
  -1 -22   3  180.98   30.00
   1 -22  -3  108.99   24.50
  -1  22   3  137.49   24.60
  -1  22   3  170.88   22.90
   1  22  -3   98.19   18.90
  -1  22   3  113.59   20.70
   1  22  -3  137.79   21.20
   1  22  -3  147.59   33.00
   0 -22   3   50.19   21.60
   0 -22   3  163.48   29.30
   0 -22  -3  106.39   22.90
   0 -22  -3  170.78   29.80
   0  22   3  103.29   20.40
   0  22   3   88.59   18.50
   0  22  -3  146.99   29.40
   0  22  -3  114.39   20.10
   0  22  -3  139.09   20.20
   1 -22   3  181.28   29.60
   1 -22   3   93.29   23.40
  -1 -22  -3   70.89   21.00
  -1  22  -3  104.49   27.10
   1  22   3  135.19   21.00
  -1  22  -3  139.39   27.70
   1  22   3   88.19   17.10
   2 -22   3  -28.90   21.20
  -2 -22  -3    1.70   15.40
   2 -22   3   -5.70   21.90
   2  22   3   -1.20   16.50
  -2  22  -3    1.50   13.50
   2  22   3   -0.60   11.40
   2  22   3   10.10   14.40
  -2  22  -3   11.90   21.60
   3 -22   3    6.60   21.30
   3 -22   3   -0.60   18.90
   3  22   3  -16.40   15.70
   3  22   3    7.80   12.50
   3  22   3   -7.40   11.10
   3  22   3   -7.60   21.70
  -3  22  -3    8.50   14.70
  -3  22  -3    4.60   25.10
   4 -22   3   29.70   23.50
   4 -22   3  107.39   23.10
   4  22   3   35.90   15.00
  -4  22  -3   34.60   16.20
   4  22   3   49.80   30.60
   4  22   3   14.30   21.70
   4  22   3    4.70   14.40
  -4  22  -3   66.09   24.30
   5 -22   3   28.20   23.00
   5  22   3   18.00   12.10
   5  22   3  -16.50   21.70
   5  22   3   -7.10   12.40
  -5  22  -3   19.50   23.30
   6 -22   3   22.60   25.00
  -6  22  -3  -13.00   28.20
   6  22   3  -16.90   12.40
   6  22   3    3.50   32.80
   6 -23  -3   -3.80   25.90
  -6 -23   3   45.40   35.20
  -6  23   3   16.00   23.40
  -5 -23   3    2.20   27.70
   5 -23  -3  -33.00   25.30
   5  23  -3   -6.70   14.70
  -5  23   3   21.10   20.90
   5  23  -3    0.20   12.80
  -4 -23   3  -20.60   24.00
   4 -23  -3   -3.30   20.60
   4  23  -3  -20.10   11.10
  -4  23   3  -20.20   16.50
   4  23  -3    1.00   14.80
  -4  23   3   -5.60   14.30
   3 -23  -3   47.00   22.10
  -3 -23   3   14.20   20.10
  -3 -23   3   14.80   26.60
  -3  23   3   30.30   12.10
   3  23  -3   17.50   12.40
  -3  23   3   12.70   20.40
  -3  23   3   17.80   15.30
  -3  23   3   55.09   19.10
  -2 -23   3  -16.60   17.30
   2 -23  -3   23.60   19.50
  -2 -23   3   -8.90   22.40
   2  23  -3    9.80   36.20
   2  23  -3    2.00   14.00
  -2  23   3   11.20   16.50
  -2  23   3  -20.60   14.90
   2  23  -3    0.80   10.70
  -2  23   3   16.20   13.80
  -1 -23   3   35.50   24.30
  -1 -23   3   16.50   16.70
   1 -23  -3   27.50   20.00
  -1  23   3   37.20   16.20
   1  23  -3   46.60   31.60
  -1  23   3   65.19   20.60
   1  23  -3   19.40   15.60
   1  23  -3    4.20   13.30
  -1  23   3   16.90   13.80
   0 -23   3   68.99   24.70
   0 -23  -3   -0.80   17.60
   0 -23  -3  111.99   30.30
   0 -23   3   32.40   20.40
   0  23  -3   46.70   17.60
   0  23  -3   53.99   26.50
   0  23  -3   12.00   20.50
   0  23   3   60.89   17.30
   0  23   3   43.40   15.40
   1 -23   3   47.80   24.50
   1 -23   3   30.70   20.70
  -1 -23  -3   93.79   27.80
  -1 -23  -3   43.80   19.90
  -1  23  -3   86.19   25.10
  -1  23  -3   59.79   17.40
   1  23   3   69.09   16.50
   1  23   3   13.20   18.60
   1  23   3   51.29   16.90
  -2 -23  -3   41.10   17.80
   2 -23   3   40.60   24.70
   2  23   3   91.69   19.00
  -2  23  -3   55.99   17.20
   2  23   3   33.90   14.50
  -2  23  -3   57.79   23.10
   2  23   3   62.69   17.30
   3 -23   3  -11.50   23.20
   3 -23   3   37.20   22.50
   3  23   3   40.10   15.90
   3  23   3   30.60   22.30
   3  23   3   18.90   14.10
  -3  23  -3    8.80   15.40
  -3  23  -3   28.70   22.90
   3  23   3   31.70   14.40
   4 -23   3   19.50   21.10
   4 -23   3   31.60   23.40
  -4  23  -3   33.80   17.60
   4  23   3   10.00   14.10
   4  23   3   16.60   15.00
  -4  23  -3   39.80   23.20
   4  23   3   34.20   28.10
   4  23   3    6.90   21.20
   5 -23   3    5.00   21.70
   5  23   3  -18.70   12.00
   5  23   3   32.90   14.00
  -5  23  -3   26.10   24.70
   5  23   3  -17.90   22.30
   6 -23   3   -3.40   25.20
  -6  23  -3    6.90   24.00
   6  23   3  -10.20   25.60
   6  23   3    3.60   12.60
   6 -24  -3   19.70   28.60
  -6 -24   3   34.10   38.00
   6  24  -3   18.30   15.90
  -6  24   3  116.39   29.20
   5 -24  -3   33.20   25.90
  -5 -24   3   63.79   31.10
  -5  24   3  101.59   23.90
   5  24  -3   46.30   18.60
  -4 -24   3    8.10   27.00
   4 -24  -3   43.10   23.20
  -4  24   3  -30.10   14.70
   4  24  -3   -3.80   12.20
   4  24  -3    4.10   15.10
  -3 -24   3   26.50   26.80
  -3 -24   3   55.09   29.20
   3 -24  -3   27.10   21.80
  -3  24   3    3.30   14.60
  -3  24   3   11.50   12.30
   3  24  -3   16.90   15.30
  -3  24   3   49.60   18.80
   3  24  -3   -0.90   11.50
   2 -24  -3    5.30   20.20
  -2  24   3   -5.90   15.40
  -2  24   3    3.00   14.10
   2  24  -3   11.50   11.70
  -2  24   3   -4.00   13.10
   2  24  -3   10.50   15.60
   2  24  -3   13.90   36.60
   1 -24  -3   48.70   22.00
  -1 -24   3   53.09   25.40
  -1 -24   3   34.90   16.70
   1  24  -3   50.59   15.40
   1  24  -3   71.49   32.40
   1  24  -3   42.90   17.30
  -1  24   3   84.69   17.20
  -1  24   3   57.19   15.70
  -1  24   3   31.20   16.40
   0 -24   3  -15.00   22.10
   0 -24  -3    6.00   18.70
   0 -24   3   17.90   17.80
   0  24   3   19.90   15.10
   0  24  -3    9.30   14.80
   0  24   3  -10.60   13.90
   0  24  -3  -21.20   14.20
   0  24  -3   17.70   25.60
   0  24   3   24.00   13.70
  -1 -24  -3  211.58   32.50
   1 -24   3  385.96   43.30
   1 -24   3  234.88   35.70
   1  24   3  231.08   34.30
   1  24   3  315.27   34.80
  -1  24  -3  328.97   39.70
  -1  24  -3  329.67   35.80
  -2 -24  -3  149.29   23.60
   2 -24   3  121.59   28.60
   2 -24   3  152.48   30.20
  -2  24  -3  121.19   25.10
  -2  24  -3  132.09   27.30
   3 -24   3  107.69   26.20
   3 -24   3   17.20   21.70
  -3  24  -3   28.70   22.40
   3  24   3   17.70   15.20
   3  24   3  -27.00   16.90
  -3  24  -3   17.20   16.70
   3  24   3   36.20   21.10
   4 -24   3    4.90   21.60
  -4  24  -3  -29.80   21.30
  -4  24  -3    5.00   16.80
   4  24   3    3.30   14.80
   4  24   3   -3.50   21.60
   4  24   3   13.60   13.70
   5 -24   3   42.80   25.50
   5  24   3    3.80   23.30
   5  24   3   16.50   14.30
   5  24   3   18.50   14.00
  -5  24  -3   30.90   23.50
   6 -24   3   19.70   45.80
   6  24   3   19.30   13.40
   6  24   3   26.80   29.90
  -6  24  -3  -17.70   28.90
  -6 -25   3  -30.80   30.50
   6 -25  -3  -21.00   26.30
   6  25  -3   22.40   16.00
  -5 -25   3   14.50   30.20
   5 -25  -3   -7.10   23.60
  -5  25   3   51.79   22.40
   5  25  -3    3.10   14.60
  -4 -25   3   -4.40   29.00
   4 -25  -3  -13.50   21.20
   4  25  -3   22.90   17.70
  -4  25   3   56.99   20.30
  -4  25   3   32.40   18.10
   3 -25  -3   19.60   23.90
  -3 -25   3   24.10   28.60
  -3  25   3   36.70   13.60
   3  25  -3    1.70   12.00
  -3  25   3   17.90   18.30
  -3  25   3    9.50   18.40
   3  25  -3    8.90   16.10
  -2 -25   3   45.10   25.10
  -2 -25   3   59.09   29.60
   2 -25  -3   61.79   24.20
   2  25  -3   27.30   38.50
  -2  25   3   73.59   17.70
  -2  25   3   67.99   17.00
   2  25  -3   30.60   17.10
  -2  25   3   33.70   16.30
   2  25  -3   62.19   21.70
   1 -25  -3  -17.70   19.70
  -1 -25   3   40.40   25.40
  -1 -25   3   16.60   18.50
   1  25  -3  -28.30   30.20
  -1  25   3    1.70   14.70
   1  25  -3   -8.50   12.60
   1  25  -3   15.30   16.70
  -1  25   3   10.70   15.80
   0 -25   3   64.39   25.00
   0 -25  -3    6.80   19.20
   0 -25   3   24.20   19.00
   0  25  -3   19.30   26.00
   0  25   3   -0.50   14.60
   0  25  -3  -14.20   14.00
   0  25   3   37.90   17.40
   0  25   3    8.50   13.70
   0  25  -3  -26.90   13.30
  -1 -25  -3   76.79   34.50
   1 -25   3    9.10   20.30
  -1 -25  -3    7.70   18.60
   1 -25   3    2.00   23.80
   1  25   3  -14.10   13.40
   1  25   3   10.80   15.70
  -1  25  -3   17.30   23.90
   1  25   3   10.10   14.60
  -1  25  -3    6.60   15.60
   2 -25   3   28.80   22.60
   2 -25   3   28.10   25.70
   2  25   3   13.40   13.60
   2  25   3    0.10   15.80
  -2  25  -3   22.10   17.30
   2  25   3   16.50   17.10
  -2  25  -3    5.80   27.00
[truncated: 944,254 more chars]
