# Supplementary material for: 1,4,6,10-Tetraazaadamantanes (TAADs) with N-amino groups: synthesis and formation of boron chelates and host–guest complexes
Source: Beilstein J Org Chem. 2022 Oct 11;18:1424–34. doi: 10.3762/bjoc.18.148 (PMC9577388; doi:10.3762/bjoc.18.148)
Supplement: File 2 — Crystallographic information files (CIFs) for compounds 19e·3HCl·H2O, Bn-4c(bromide)·3CD3OD, 21·2D2O, 4a·H2O·0.5MeOH, 4a·HCl·H2O·MeOH, 4c·HCl·3.5MeOH, 8a, 21·HCl·2H2O, and hydrazinium dihydrochloride. CCDC deposition numbers 2190361, 2190362, 2190363, 2182991, 2182992, 2182993, 2182994, 2182995, 2183048. [file Beilstein_J_Org_Chem-18-1424-s002.zip › Bn-4c(bromide)_3CD3OD.cif]

data_ART2866
_audit_creation_date               2022-07-13
_audit_creation_method
;
Olex2 1.3
(compiled 2020.11.12 svn.r5f609507 for OlexSys, GUI svn.r6408)
;
_shelxl_version_number             2014/6
_audit_contact_author_address      ?
_audit_contact_author_email        ?
_audit_contact_author_name         ''
_audit_contact_author_phone        ?
_publ_contact_author_id_orcid      ?
_publ_section_references
;
Dolomanov, O.V., Bourhis, L.J., Gildea, R.J, Howard, J.A.K. & Puschmann, H.
 (2009), J. Appl. Cryst. 42, 339-341.

Sheldrick, G.M. (2008). Acta Cryst. A64, 112-122.

Sheldrick, G.M. (2015). Acta Cryst. A71, 3-8.
;
_chemical_name_common              ?
_chemical_name_systematic          ?
_chemical_formula_moiety           'Br, 3(C H4 O), C31 H52 N7 O6'
_chemical_formula_sum              'C34 H64 Br N7 O9'
_chemical_formula_weight           794.83
_chemical_melting_point            ?
loop_
  _atom_type_symbol
  _atom_type_description
  _atom_type_scat_dispersion_real
  _atom_type_scat_dispersion_imag
  _atom_type_scat_source
 'C' 'C' 0.0033 0.0016 'International Tables Vol C Tables 4.2.6.8 and 6.1.1.4'
 'H' 'H' 0.0000 0.0000 'International Tables Vol C Tables 4.2.6.8 and 6.1.1.4'
 'Br' 'Br' -0.2901 2.4595
 'International Tables Vol C Tables 4.2.6.8 and 6.1.1.4'
 'N' 'N' 0.0061 0.0033 'International Tables Vol C Tables 4.2.6.8 and 6.1.1.4'
 'O' 'O' 0.0106 0.0060 'International Tables Vol C Tables 4.2.6.8 and 6.1.1.4'

_shelx_space_group_comment
;
The symmetry employed for this shelxl refinement is uniquely defined
by the following loop, which should always be used as a source of
symmetry information in preference to the above space-group names.
They are only intended as comments.
;
_space_group_crystal_system        'monoclinic'
_space_group_IT_number             14
_space_group_name_H-M_alt          'P 1 21/c 1'
_space_group_name_Hall             '-P 2ybc'
loop_
  _space_group_symop_operation_xyz
 'x, y, z'
 '-x, y+1/2, -z+1/2'
 '-x, -y, -z'
 'x, -y-1/2, z-1/2'

_cell_length_a                     13.4137(3)
_cell_length_b                     12.8590(3)
_cell_length_c                     23.9435(5)
_cell_angle_alpha                  90
_cell_angle_beta                   95.2850(10)
_cell_angle_gamma                  90
_cell_volume                       4112.38(16)
_cell_formula_units_Z              4
_cell_measurement_reflns_used      9917
_cell_measurement_temperature      100
_cell_measurement_theta_max        30.46
_cell_measurement_theta_min        2.20
_shelx_estimated_absorpt_T_max     0.858
_shelx_estimated_absorpt_T_min     0.778
_exptl_absorpt_coefficient_mu      1.056
_exptl_absorpt_correction_T_max    0.4330
_exptl_absorpt_correction_T_min    0.3127
_exptl_absorpt_correction_type     multi-scan
_exptl_absorpt_process_details
;
SADABS-2016/2 (Bruker,2016/2) was used for absorption correction.
wR2(int) was 0.1610 before and 0.0684 after correction.
The Ratio of minimum to maximum transmission is 0.7222.
The \l/2 correction factor is Not present.
;
_exptl_absorpt_special_details     ?
_exptl_crystal_colour              colourless
_exptl_crystal_colour_primary      colourless
_exptl_crystal_density_diffrn      1.284
_exptl_crystal_density_meas        .
_exptl_crystal_density_method      ?
_exptl_crystal_description         prism
_exptl_crystal_F_000               1696
_exptl_crystal_size_max            0.25
_exptl_crystal_size_mid            0.2
_exptl_crystal_size_min            0.15
_exptl_transmission_factor_max     ?
_exptl_transmission_factor_min     ?
_diffrn_reflns_av_R_equivalents    0.0733
_diffrn_reflns_av_unetI/netI       0.0609
_diffrn_reflns_Laue_measured_fraction_full  1.000
_diffrn_reflns_Laue_measured_fraction_max  1.000
_diffrn_reflns_limit_h_max         17
_diffrn_reflns_limit_h_min         -17
_diffrn_reflns_limit_k_max         13
_diffrn_reflns_limit_k_min         -16
_diffrn_reflns_limit_l_max         30
_diffrn_reflns_limit_l_min         -30
_diffrn_reflns_number              45792
_diffrn_reflns_point_group_measured_fraction_full  1.000
_diffrn_reflns_point_group_measured_fraction_max  1.000
_diffrn_reflns_theta_full          25.242
_diffrn_reflns_theta_max           27.000
_diffrn_reflns_theta_min           1.799
_diffrn_ambient_temperature        100
_diffrn_detector_area_resol_mean   ?
_diffrn_measured_fraction_theta_full  1.000
_diffrn_measured_fraction_theta_max  1.000
_diffrn_measurement_device_type    'Bruker Quest D8'
_diffrn_measurement_method         '\f and \w scans'
_diffrn_radiation_monochromator    'graphite'
_diffrn_radiation_type             MoK\a
_diffrn_radiation_wavelength       0.71073
_diffrn_source                     ?
_diffrn_source_current             1.4
_diffrn_source_power               0.07
_diffrn_source_voltage             50.0
_diffrn_standards_number           0
_reflns_Friedel_coverage           0.000
_reflns_Friedel_fraction_full      .
_reflns_Friedel_fraction_max       .
_reflns_number_gt                  7136
_reflns_number_total               8961
_reflns_special_details
;
 Reflections were merged by SHELXL according to the crystal
 class for the calculation of statistics and refinement.
 
 _reflns_Friedel_fraction is defined as the number of unique
 Friedel pairs measured divided by the number that would be
 possible theoretically, ignoring centric projections and
 systematic absences.
;
_reflns_threshold_expression       'I > 2\s(I)'
_computing_cell_refinement         ?
_computing_data_collection         ?
_computing_data_reduction          ?
_computing_molecular_graphics      'Olex2 1.3 (Dolomanov et al., 2009)'
_computing_publication_material    'Olex2 1.3 (Dolomanov et al., 2009)'
_computing_structure_refinement    'XL  (Sheldrick, 2008)'
_computing_structure_solution      'SHELXT 2014/4 (Sheldrick, 2014)'
_refine_diff_density_max           0.738
_refine_diff_density_min           -0.732
_refine_diff_density_rms           0.070
_refine_ls_extinction_coef         .
_refine_ls_extinction_method       none
_refine_ls_goodness_of_fit_ref     1.046
_refine_ls_hydrogen_treatment      constr
_refine_ls_matrix_type             full
_refine_ls_number_parameters       480
_refine_ls_number_reflns           8961
_refine_ls_number_restraints       37
_refine_ls_R_factor_all            0.0615
_refine_ls_R_factor_gt             0.0442
_refine_ls_restrained_S_all        1.056
_refine_ls_shift/su_max            0.000
_refine_ls_shift/su_mean           0.000
_refine_ls_structure_factor_coef   Fsqd
_refine_ls_weighting_details      
 'w=1/[\s^2^(Fo^2^)+(0.0367P)^2^+3.5863P] where P=(Fo^2^+2Fc^2^)/3'
_refine_ls_weighting_scheme        calc
_refine_ls_wR_factor_gt            0.1020
_refine_ls_wR_factor_ref           0.1107
_refine_special_details            ?
_olex2_refinement_description
;
1. Restrained distances
 O2S-C2S \\sim O2S'-C2S
 with sigma of 0.02
2. Uiso/Uaniso restraints and constraints
Uanis(C10) \\sim Ueq, Uanis(C11) \\sim Ueq, Uanis(C12) \\sim Ueq, Uanis(C9)
\\sim Ueq: with sigma of 0.01 and sigma for terminal atoms of 0.02
Uanis(C9) \\sim Ueq, Uanis(C10) \\sim Ueq, Uanis(C12) \\sim Ueq, Uanis(C11)
\\sim Ueq: with sigma of 0.005 and sigma for terminal atoms of 0.01
Uanis(O2S') \\sim Ueq, Uanis(O2S) \\sim Ueq: with sigma of 0.005 and sigma for
terminal atoms of 0.01
Uanis(O2S') \\sim Ueq: with sigma of 0.001 and sigma for terminal atoms of 0.002
Uanis(C12) = Uanis(C12')
Uanis(C10) = Uanis(C10')
Uanis(C9) = Uanis(C9')
Uanis(C11) = Uanis(C11')
Uanis(O2S) = Uanis(O2S')
3. Others
 Sof(H13A)=Sof(C9')=Sof(H9')=Sof(C10')=Sof(H10')=Sof(C11')=Sof(H11')=Sof(C12')=
 Sof(H12')=1-FVAR(1)
 Sof(C9)=Sof(H9)=Sof(C10)=Sof(H10)=Sof(C11)=Sof(H11)=Sof(C12)=Sof(H12)=
 Sof(H13)=FVAR(1)
 Sof(O2S')=1-FVAR(2)
 Sof(O2S)=FVAR(2)
4.a Riding coordinates:
 O1S(H1S), O3S(H3S), N5(H5), N6(H6), N7(H7), O2S(H2S)
4.b Secondary CH2 refined with riding coordinates:
 C1(H1A,H1B), C3(H3A,H3B), C5(H5A,H5B), C7(H7A,H7B)
4.c Aromatic/amide H refined with riding coordinates:
 C9(H9), C10(H10), C11(H11), C12(H12), C13(H13), C13(H13A), C9'(H9'),
 C10'(H10'), C11'(H11'), C12'(H12')
4.d Fitted hexagon refined as free rotating group:
 C8(C9,C10,C11,C12,C13)
4.e Idealised Me refined as rotating group:
 C1S(H1SA,H1SB,H1SC), C3S(H3SA,H3SB,H3SC), C14(H14A,H14B,H14C), C15(H15A,H15B,
 H15C), C16(H16A,H16B,H16C), C19(H19A,H19B,H19C), C20(H20A,H20B,H20C), C21(H21A,
 H21B,H21C), C24(H24A,H24B,H24C), C25(H25A,H25B,H25C), C26(H26A,H26B,H26C),
 C29(H29A,H29B,H29C), C30(H30A,H30B,H30C), C31(H31A,H31B,H31C), C2S(H2SA,H2SB,
 H2SC)
;
_atom_sites_solution_hydrogens     mixed
_atom_sites_solution_primary       dual
_atom_sites_solution_secondary     ?
loop_
  _atom_site_label
  _atom_site_type_symbol
  _atom_site_fract_x
  _atom_site_fract_y
  _atom_site_fract_z
  _atom_site_U_iso_or_equiv
  _atom_site_adp_type
  _atom_site_occupancy
  _atom_site_site_symmetry_order
  _atom_site_calc_flag
  _atom_site_refinement_flags_posn
  _atom_site_refinement_flags_adp
  _atom_site_refinement_flags_occupancy
  _atom_site_disorder_assembly
  _atom_site_disorder_group
 Br1 Br 0.01355(2) 0.54802(2) 0.23434(2) 0.02398(8) Uani 1 1 d . . . . .
 O1S O 0.44844(13) 0.67611(13) 0.42638(7) 0.0205(4) Uani 1 1 d . . . . .
 H1S H 0.4106 0.6179 0.4170 0.025 Uiso 1 1 d R U . . .
 C1S C 0.5130(3) 0.6541(2) 0.47480(13) 0.0445(9) Uani 1 1 d . . . . .
 H1SA H 0.5415 0.5845 0.4716 0.067 Uiso 1 1 calc R U . . .
 H1SB H 0.4752 0.6570 0.5079 0.067 Uiso 1 1 calc R U . . .
 H1SC H 0.5671 0.7056 0.4786 0.067 Uiso 1 1 calc R U . . .
 O3S O -0.03813(19) 0.9227(2) 0.38108(10) 0.0512(6) Uani 1 1 d . . . . .
 H3S H -0.0426 0.9546 0.3435 0.061 Uiso 1 1 d R U . . .
 C3S C 0.0166(3) 0.9813(3) 0.42359(15) 0.0446(8) Uani 1 1 d . . . . .
 H3SA H 0.0851 0.9916 0.4137 0.067 Uiso 1 1 calc R U . . .
 H3SB H 0.0181 0.9438 0.4593 0.067 Uiso 1 1 calc R U . . .
 H3SC H -0.0157 1.0490 0.4272 0.067 Uiso 1 1 calc R U . . .
 O1 O 0.55504(13) 0.81749(14) 0.24718(7) 0.0234(4) Uani 1 1 d . . . . .
 O2 O 0.62831(13) 0.77632(13) 0.33414(7) 0.0195(4) Uani 1 1 d . . . . .
 O3 O 0.25954(14) 1.00974(13) 0.43574(7) 0.0242(4) Uani 1 1 d . . . . .
 O4 O 0.35396(13) 0.90237(13) 0.49522(6) 0.0180(4) Uani 1 1 d . . . . .
 O5 O 0.32618(14) 0.51138(13) 0.40779(7) 0.0225(4) Uani 1 1 d . . . . .
 O6 O 0.20399(13) 0.41339(12) 0.36136(7) 0.0188(4) Uani 1 1 d . . . . .
 N1 N 0.37392(15) 0.79283(14) 0.28906(8) 0.0140(4) Uani 1 1 d . . . . .
 N2 N 0.25833(15) 0.85336(14) 0.35726(8) 0.0148(4) Uani 1 1 d . . . . .
 N3 N 0.27189(15) 0.67113(14) 0.33466(8) 0.0143(4) Uani 1 1 d . . . . .
 N4 N 0.16866(15) 0.80302(14) 0.24785(7) 0.0125(4) Uani 1 1 d . . . . .
 N5 N 0.46511(15) 0.78096(15) 0.32169(8) 0.0157(4) Uani 1 1 d . . . . .
 H5 H 0.4677 0.7458 0.3561 0.019 Uiso 1 1 d R U . . .
 N6 N 0.32015(15) 0.85369(15) 0.40787(8) 0.0165(4) Uani 1 1 d . . . . .
 H6 H 0.3529 0.7929 0.4188 0.020 Uiso 1 1 d R U . . .
 N7 N 0.22598(16) 0.57279(14) 0.33261(8) 0.0157(4) Uani 1 1 d . . . . .
 H7 H 0.1737 0.5576 0.3074 0.019 Uiso 1 1 d R U . . .
 C1 C 0.23053(18) 0.89893(17) 0.25921(9) 0.0145(5) Uani 1 1 d . . . . .
 H1A H 0.1872 0.9570 0.2692 0.017 Uiso 1 1 calc R U . . .
 H1B H 0.2624 0.9189 0.2251 0.017 Uiso 1 1 calc R U . . .
 C2 C 0.31129(18) 0.87851(17) 0.30743(9) 0.0141(5) Uani 1 1 d . . . . .
 C3 C 0.12118(18) 0.77588(18) 0.30058(9) 0.0138(5) Uani 1 1 d . . . . .
 H3A H 0.0791 0.7130 0.2940 0.017 Uiso 1 1 calc R U . . .
 H3B H 0.0776 0.8337 0.3107 0.017 Uiso 1 1 calc R U . . .
 C4 C 0.20153(18) 0.75592(17) 0.34864(9) 0.0148(5) Uani 1 1 d . . . . .
 C5 C 0.23604(18) 0.71620(17) 0.23312(9) 0.0137(5) Uani 1 1 d . . . . .
 H5A H 0.2682 0.7347 0.1989 0.016 Uiso 1 1 calc R U . . .
 H5B H 0.1960 0.6523 0.2252 0.016 Uiso 1 1 calc R U . . .
 C6 C 0.31626(18) 0.69569(17) 0.28101(9) 0.0146(5) Uani 1 1 d . . . . .
 C7 C 0.08264(18) 0.81914(18) 0.20238(9) 0.0158(5) Uani 1 1 d . . . . .
 H7A H 0.0444 0.7534 0.1978 0.019 Uiso 1 1 calc R U . . .
 H7B H 0.0371 0.8725 0.2156 0.019 Uiso 1 1 calc R U . . .
 C8 C 0.11165(18) 0.85196(14) 0.14566(9) 0.0195(5) Uani 1 1 d G . . . .
 C9 C 0.1459(4) 0.7789(2) 0.10916(17) 0.0282(9) Uani 0.513(15) 1 d G U P A 1
 H9 H 0.1519 0.7080 0.1201 0.034 Uiso 0.513(15) 1 calc R U P A 1
 C10 C 0.1714(7) 0.8096(4) 0.0567(2) 0.0295(14) Uani 0.513(15) 1 d G U P A 1
 H10 H 0.1948 0.7596 0.0317 0.035 Uiso 0.513(15) 1 calc R U P A 1
 C11 C 0.1626(7) 0.9133(4) 0.04065(17) 0.0227(13) Uani 0.513(15) 1 d G U P A 1
 H11 H 0.1801 0.9343 0.0048 0.027 Uiso 0.513(15) 1 calc R U P A 1
 C12 C 0.1284(4) 0.9864(3) 0.07716(14) 0.0259(8) Uani 0.513(15) 1 d G U P A 1
 H12 H 0.1224 1.0573 0.0662 0.031 Uiso 0.513(15) 1 calc R U P A 1
 C13 C 0.1029(2) 0.95571(13) 0.12966(9) 0.0237(6) Uani 1 1 d G . . A .
 H13 H 0.0795 1.0057 0.1546 0.028 Uiso 0.513(15) 1 calc R U P A 1
 H13A H 0.0915 1.0074 0.1567 0.028 Uiso 0.487(15) 1 calc R U P A 2
 C14 C 0.37281(19) 0.97673(18) 0.31750(10) 0.0188(5) Uani 1 1 d . . . . .
 H14A H 0.4054 0.9938 0.2837 0.028 Uiso 1 1 calc R U . . .
 H14B H 0.4239 0.9657 0.3489 0.028 Uiso 1 1 calc R U . . .
 H14C H 0.3289 1.0342 0.3264 0.028 Uiso 1 1 calc R U . . .
 C15 C 0.1502(2) 0.7272(2) 0.40037(10) 0.0201(5) Uani 1 1 d . . . . .
 H15A H 0.1156 0.7883 0.4136 0.030 Uiso 1 1 calc R U . . .
 H15B H 0.2003 0.7031 0.4299 0.030 Uiso 1 1 calc R U . . .
 H15C H 0.1015 0.6716 0.3910 0.030 Uiso 1 1 calc R U . . .
 C16 C 0.38335(19) 0.60799(18) 0.26484(10) 0.0198(5) Uani 1 1 d . . . . .
 H16A H 0.3421 0.5487 0.2513 0.030 Uiso 1 1 calc R U . . .
 H16B H 0.4278 0.5869 0.2977 0.030 Uiso 1 1 calc R U . . .
 H16C H 0.4235 0.6317 0.2351 0.030 Uiso 1 1 calc R U . . .
 C17 C 0.55024(19) 0.79316(18) 0.29594(10) 0.0180(5) Uani 1 1 d . . . . .
 C18 C 0.73024(19) 0.75973(18) 0.31732(10) 0.0186(5) Uani 1 1 d . . . . .
 C19 C 0.7289(2) 0.6649(2) 0.27932(12) 0.0279(6) Uani 1 1 d . . . . .
 H19A H 0.6878 0.6795 0.2442 0.042 Uiso 1 1 calc R U . . .
 H19B H 0.7008 0.6055 0.2982 0.042 Uiso 1 1 calc R U . . .
 H19C H 0.7974 0.6485 0.2711 0.042 Uiso 1 1 calc R U . . .
 C20 C 0.7683(2) 0.85589(19) 0.28928(11) 0.0228(5) Uani 1 1 d . . . . .
 H20A H 0.8394 0.8472 0.2841 0.034 Uiso 1 1 calc R U . . .
 H20B H 0.7596 0.9168 0.3129 0.034 Uiso 1 1 calc R U . . .
 H20C H 0.7303 0.8658 0.2527 0.034 Uiso 1 1 calc R U . . .
 C21 C 0.7893(2) 0.7386(2) 0.37296(11) 0.0245(6) Uani 1 1 d . . . . .
 H21A H 0.7605 0.6786 0.3910 0.037 Uiso 1 1 calc R U . . .
 H21B H 0.7866 0.7997 0.3972 0.037 Uiso 1 1 calc R U . . .
 H21C H 0.8591 0.7237 0.3668 0.037 Uiso 1 1 calc R U . . .
 C22 C 0.30536(18) 0.93014(17) 0.44570(10) 0.0163(5) Uani 1 1 d . . . . .
 C23 C 0.3452(2) 0.96804(19) 0.54523(10) 0.0218(5) Uani 1 1 d . . . . .
 C24 C 0.2359(2) 0.9801(2) 0.55541(12) 0.0311(7) Uani 1 1 d . . . . .
 H24A H 0.2310 1.0042 0.5939 0.047 Uiso 1 1 calc R U . . .
 H24B H 0.2019 0.9130 0.5499 0.047 Uiso 1 1 calc R U . . .
 H24C H 0.2042 1.0310 0.5290 0.047 Uiso 1 1 calc R U . . .
 C25 C 0.3949(2) 1.0729(2) 0.53849(11) 0.0256(6) Uani 1 1 d . . . . .
 H25A H 0.3586 1.1112 0.5076 0.038 Uiso 1 1 calc R U . . .
 H25B H 0.4644 1.0624 0.5303 0.038 Uiso 1 1 calc R U . . .
 H25C H 0.3936 1.1129 0.5733 0.038 Uiso 1 1 calc R U . . .
 C26 C 0.4017(3) 0.9050(2) 0.59085(11) 0.0346(7) Uani 1 1 d . . . . .
 H26A H 0.4025 0.9424 0.6266 0.052 Uiso 1 1 calc R U . . .
 H26B H 0.4705 0.8941 0.5815 0.052 Uiso 1 1 calc R U . . .
 H26C H 0.3687 0.8376 0.5941 0.052 Uiso 1 1 calc R U . . .
 C27 C 0.25835(19) 0.49936(18) 0.37086(10) 0.0172(5) Uani 1 1 d . . . . .
 C28 C 0.22729(19) 0.31757(17) 0.39488(10) 0.0179(5) Uani 1 1 d . . . . .
 C29 C 0.1533(2) 0.23998(19) 0.36745(11) 0.0248(6) Uani 1 1 d . . . . .
 H29A H 0.1620 0.2353 0.3273 0.037 Uiso 1 1 calc R U . . .
 H29B H 0.0849 0.2629 0.3724 0.037 Uiso 1 1 calc R U . . .
 H29C H 0.1650 0.1716 0.3849 0.037 Uiso 1 1 calc R U . . .
 C30 C 0.3341(2) 0.28277(19) 0.38884(11) 0.0222(5) Uani 1 1 d . . . . .
 H30A H 0.3444 0.2129 0.4047 0.033 Uiso 1 1 calc R U . . .
 H30B H 0.3809 0.3313 0.4089 0.033 Uiso 1 1 calc R U . . .
 H30C H 0.3458 0.2817 0.3490 0.033 Uiso 1 1 calc R U . . .
 C31 C 0.2073(2) 0.3367(2) 0.45560(10) 0.0241(6) Uani 1 1 d . . . . .
 H31A H 0.1395 0.3643 0.4569 0.036 Uiso 1 1 calc R U . . .
 H31B H 0.2560 0.3869 0.4726 0.036 Uiso 1 1 calc R U . . .
 H31C H 0.2136 0.2711 0.4765 0.036 Uiso 1 1 calc R U . . .
 C9' C 0.1264(7) 0.7787(5) 0.1047(3) 0.0282(9) Uani 0.487(15) 1 d . . P A 2
 H9' H 0.1294 0.7070 0.1143 0.034 Uiso 0.487(15) 1 calc R U P A 2
 C10' C 0.1366(9) 0.8089(6) 0.0503(3) 0.0295(14) Uani 0.487(15) 1 d . . P A 2
 H10' H 0.1493 0.7581 0.0230 0.035 Uiso 0.487(15) 1 calc R U P A 2
 C11' C 0.1286(9) 0.9122(6) 0.0351(3) 0.0227(13) Uani 0.487(15) 1 d . . P A 2
 H11' H 0.1355 0.9328 -0.0024 0.027 Uiso 0.487(15) 1 calc R U P A 2
 C12' C 0.1108(7) 0.9841(5) 0.0745(3) 0.0259(8) Uani 0.487(15) 1 d . . P A 2
 H12' H 0.1036 1.0552 0.0639 0.031 Uiso 0.487(15) 1 calc R U P A 2
 C2S C 0.4169(3) 0.9312(3) 0.12607(13) 0.0417(8) Uani 1 1 d D . . . .
 H2SA H 0.3724 0.9263 0.0914 0.063 Uiso 1 1 calc R U . B 1
 H2SB H 0.4863 0.9204 0.1177 0.063 Uiso 1 1 calc R U . B 1
 H2SC H 0.4105 1.0003 0.1427 0.063 Uiso 1 1 calc R U . B 1
 O2S O 0.3899(4) 0.8530(5) 0.1649(2) 0.0359(9) Uani 0.591(10) 1 d D U P C 1
 H2S H 0.4494 0.8579 0.1903 0.043 Uiso 1 1 d R U . . .
 O2S' O 0.3871(5) 0.8969(8) 0.1737(3) 0.0359(9) Uani 0.409(10) 1 d D U P C 2

loop_
  _atom_site_aniso_label
  _atom_site_aniso_U_11
  _atom_site_aniso_U_22
  _atom_site_aniso_U_33
  _atom_site_aniso_U_23
  _atom_site_aniso_U_13
  _atom_site_aniso_U_12
 Br1 0.02262(15) 0.01586(12) 0.03221(15) 0.00334(10) -0.00421(10) -0.00583(10)
 O1S 0.0266(10) 0.0153(8) 0.0180(8) 0.0026(7) -0.0059(7) -0.0038(7)
 C1S 0.058(2) 0.0299(16) 0.0395(18) 0.0124(14) -0.0273(16) -0.0107(15)
 O3S 0.0502(16) 0.0607(15) 0.0429(13) -0.0049(12) 0.0051(11) -0.0119(12)
 C3S 0.0337(19) 0.0449(18) 0.053(2) -0.0118(16) -0.0079(15) 0.0035(15)
 O1 0.0211(10) 0.0346(10) 0.0150(8) 0.0023(7) 0.0035(7) -0.0012(8)
 O2 0.0144(9) 0.0284(9) 0.0157(8) -0.0010(7) 0.0011(7) 0.0023(7)
 O3 0.0314(11) 0.0181(9) 0.0222(9) -0.0044(7) -0.0029(8) 0.0065(8)
 O4 0.0238(10) 0.0197(8) 0.0100(8) -0.0056(6) -0.0006(7) 0.0005(7)
 O5 0.0285(11) 0.0170(8) 0.0203(9) 0.0042(7) -0.0074(8) -0.0049(7)
 O6 0.0227(10) 0.0126(8) 0.0196(9) 0.0062(7) -0.0053(7) -0.0032(7)
 N1 0.0142(10) 0.0143(9) 0.0130(9) 0.0008(7) -0.0018(8) -0.0017(8)
 N2 0.0206(11) 0.0140(9) 0.0091(9) -0.0006(7) -0.0019(8) -0.0024(8)
 N3 0.0186(11) 0.0105(9) 0.0138(9) 0.0009(7) 0.0018(8) -0.0017(8)
 N4 0.0170(11) 0.0116(9) 0.0089(9) 0.0013(7) 0.0007(7) -0.0011(8)
 N5 0.0143(11) 0.0195(10) 0.0128(9) 0.0027(8) -0.0009(8) 0.0004(8)
 N6 0.0229(11) 0.0137(9) 0.0119(9) -0.0019(7) -0.0036(8) 0.0039(8)
 N7 0.0200(11) 0.0111(9) 0.0149(10) 0.0026(7) -0.0042(8) -0.0031(8)
 C1 0.0174(13) 0.0109(10) 0.0144(11) 0.0020(8) -0.0019(9) -0.0043(9)
 C2 0.0172(12) 0.0112(10) 0.0139(11) 0.0018(8) 0.0020(9) -0.0019(9)
 C3 0.0166(12) 0.0144(10) 0.0110(10) 0.0011(8) 0.0041(9) -0.0009(9)
 C4 0.0194(13) 0.0151(11) 0.0101(10) 0.0009(8) 0.0021(9) -0.0010(9)
 C5 0.0175(13) 0.0119(10) 0.0120(10) -0.0012(8) 0.0027(9) -0.0007(9)
 C6 0.0168(12) 0.0138(11) 0.0135(11) -0.0006(9) 0.0032(9) -0.0032(9)
 C7 0.0176(13) 0.0153(11) 0.0134(11) 0.0019(9) -0.0041(9) -0.0010(9)
 C8 0.0260(14) 0.0183(11) 0.0132(11) 0.0011(9) -0.0044(10) -0.0048(10)
 C9 0.052(3) 0.0176(12) 0.0138(13) -0.0005(10) -0.0048(15) 0.0023(14)
 C10 0.048(4) 0.0267(15) 0.0120(16) -0.0026(13) -0.010(2) 0.004(2)
 C11 0.031(4) 0.0264(14) 0.0090(14) 0.0029(12) -0.0095(19) -0.007(2)
 C12 0.041(2) 0.0169(12) 0.0177(13) 0.0019(10) -0.0066(14) -0.0096(13)
 C13 0.0374(16) 0.0156(11) 0.0173(12) -0.0014(10) -0.0024(11) -0.0028(11)
 C14 0.0229(14) 0.0137(11) 0.0188(12) 0.0010(9) -0.0030(10) -0.0049(10)
 C15 0.0250(14) 0.0235(12) 0.0125(11) 0.0015(10) 0.0051(10) -0.0017(11)
 C16 0.0210(14) 0.0162(11) 0.0229(13) -0.0022(10) 0.0050(10) 0.0002(10)
 C17 0.0175(13) 0.0176(11) 0.0189(12) -0.0038(9) 0.0009(10) -0.0010(10)
 C18 0.0144(13) 0.0176(11) 0.0242(13) -0.0028(10) 0.0036(10) 0.0027(10)
 C19 0.0313(16) 0.0205(13) 0.0328(15) -0.0062(11) 0.0080(12) 0.0023(12)
 C20 0.0224(14) 0.0194(12) 0.0264(13) -0.0018(10) 0.0013(11) -0.0043(11)
 C21 0.0214(14) 0.0233(13) 0.0285(14) 0.0037(11) 0.0000(11) 0.0040(11)
 C22 0.0173(13) 0.0157(11) 0.0159(11) -0.0018(9) 0.0009(9) -0.0019(9)
 C23 0.0298(15) 0.0240(13) 0.0122(11) -0.0081(10) 0.0047(10) -0.0040(11)
 C24 0.0333(17) 0.0353(15) 0.0269(14) -0.0139(12) 0.0141(12) -0.0102(13)
 C25 0.0281(15) 0.0276(13) 0.0220(13) -0.0105(11) 0.0062(11) -0.0087(12)
 C26 0.049(2) 0.0384(16) 0.0150(13) -0.0064(12) -0.0039(12) -0.0028(15)
 C27 0.0198(13) 0.0151(11) 0.0168(12) 0.0015(9) 0.0022(10) 0.0000(10)
 C28 0.0220(14) 0.0115(10) 0.0196(12) 0.0070(9) -0.0013(10) 0.0005(10)
 C29 0.0280(15) 0.0159(12) 0.0293(14) 0.0071(10) -0.0042(11) -0.0050(11)
 C30 0.0239(14) 0.0173(12) 0.0251(13) 0.0032(10) 0.0011(11) 0.0004(10)
 C31 0.0299(15) 0.0220(12) 0.0208(13) 0.0046(10) 0.0042(11) 0.0005(11)
 C9' 0.052(3) 0.0176(12) 0.0138(13) -0.0005(10) -0.0048(15) 0.0023(14)
 C10' 0.048(4) 0.0267(15) 0.0120(16) -0.0026(13) -0.010(2) 0.004(2)
 C11' 0.031(4) 0.0264(14) 0.0090(14) 0.0029(12) -0.0095(19) -0.007(2)
 C12' 0.041(2) 0.0169(12) 0.0177(13) 0.0019(10) -0.0066(14) -0.0096(13)
 C2S 0.0364(19) 0.052(2) 0.0378(17) 0.0129(15) 0.0100(14) 0.0035(16)
 O2S 0.0330(12) 0.046(2) 0.0284(13) 0.0086(15) 0.0031(10) -0.0052(16)
 O2S' 0.0330(12) 0.046(2) 0.0284(13) 0.0086(15) 0.0031(10) -0.0052(16)

_geom_special_details
;
 All esds (except the esd in the dihedral angle between two l.s. planes)
 are estimated using the full covariance matrix.  The cell esds are taken
 into account individually in the estimation of esds in distances, angles
 and torsion angles; correlations between esds in cell parameters are only
 used when they are defined by crystal symmetry.  An approximate (isotropic)
 treatment of cell esds is used for estimating esds involving l.s. planes.
;
loop_
  _geom_bond_atom_site_label_1
  _geom_bond_atom_site_label_2
  _geom_bond_distance
  _geom_bond_site_symmetry_2
  _geom_bond_publ_flag
 O1S H1S 0.9201 . ?
 O1S C1S 1.410(3) . ?
 C1S H1SA 0.9800 . ?
 C1S H1SB 0.9800 . ?
 C1S H1SC 0.9800 . ?
 O3S H3S 0.9850 . ?
 O3S C3S 1.416(4) . ?
 C3S H3SA 0.9800 . ?
 C3S H3SB 0.9800 . ?
 C3S H3SC 0.9800 . ?
 O1 C17 1.216(3) . ?
 O2 C17 1.343(3) . ?
 O2 C18 1.476(3) . ?
 O3 C22 1.206(3) . ?
 O4 C22 1.348(3) . ?
 O4 C23 1.479(3) . ?
 O5 C27 1.219(3) . ?
 O6 C27 1.332(3) . ?
 O6 C28 1.488(3) . ?
 N1 N5 1.398(3) . ?
 N1 C2 1.477(3) . ?
 N1 C6 1.472(3) . ?
 N2 N6 1.404(3) . ?
 N2 C2 1.480(3) . ?
 N2 C4 1.471(3) . ?
 N3 N7 1.405(3) . ?
 N3 C4 1.500(3) . ?
 N3 C6 1.498(3) . ?
 N4 C1 1.497(3) . ?
 N4 C3 1.507(3) . ?
 N4 C5 1.499(3) . ?
 N4 C7 1.526(3) . ?
 N5 H5 0.9374 . ?
 N5 C17 1.356(3) . ?
 N6 H6 0.9225 . ?
 N6 C22 1.364(3) . ?
 N7 H7 0.9031 . ?
 N7 C27 1.359(3) . ?
 C1 H1A 0.9900 . ?
 C1 H1B 0.9900 . ?
 C1 C2 1.531(3) . ?
 C2 C14 1.516(3) . ?
 C3 H3A 0.9900 . ?
 C3 H3B 0.9900 . ?
 C3 C4 1.524(3) . ?
 C4 C15 1.517(3) . ?
 C5 H5A 0.9900 . ?
 C5 H5B 0.9900 . ?
 C5 C6 1.521(3) . ?
 C6 C16 1.515(3) . ?
 C7 H7A 0.9900 . ?
 C7 H7B 0.9900 . ?
 C7 C8 1.507(3) . ?
 C8 C9 1.3900 . ?
 C8 C13 1.3900 . ?
 C8 C9' 1.386(7) . ?
 C9 H9 0.9500 . ?
 C9 C10 1.3900 . ?
 C10 H10 0.9500 . ?
 C10 C11 1.3900 . ?
 C11 H11 0.9500 . ?
 C11 C12 1.3900 . ?
 C12 H12 0.9500 . ?
 C12 C13 1.3900 . ?
 C13 H13 0.9500 . ?
 C13 H13A 0.9500 . ?
 C13 C12' 1.385(7) . ?
 C14 H14A 0.9800 . ?
 C14 H14B 0.9800 . ?
 C14 H14C 0.9800 . ?
 C15 H15A 0.9800 . ?
 C15 H15B 0.9800 . ?
 C15 H15C 0.9800 . ?
 C16 H16A 0.9800 . ?
 C16 H16B 0.9800 . ?
 C16 H16C 0.9800 . ?
 C18 C19 1.521(3) . ?
 C18 C20 1.518(3) . ?
 C18 C21 1.511(4) . ?
 C19 H19A 0.9800 . ?
 C19 H19B 0.9800 . ?
 C19 H19C 0.9800 . ?
 C20 H20A 0.9800 . ?
 C20 H20B 0.9800 . ?
 C20 H20C 0.9800 . ?
 C21 H21A 0.9800 . ?
 C21 H21B 0.9800 . ?
 C21 H21C 0.9800 . ?
 C23 C24 1.516(4) . ?
 C23 C25 1.520(3) . ?
 C23 C26 1.507(4) . ?
 C24 H24A 0.9800 . ?
 C24 H24B 0.9800 . ?
 C24 H24C 0.9800 . ?
 C25 H25A 0.9800 . ?
 C25 H25B 0.9800 . ?
 C25 H25C 0.9800 . ?
 C26 H26A 0.9800 . ?
 C26 H26B 0.9800 . ?
 C26 H26C 0.9800 . ?
 C28 C29 1.514(3) . ?
 C28 C30 1.520(4) . ?
 C28 C31 1.522(3) . ?
 C29 H29A 0.9800 . ?
 C29 H29B 0.9800 . ?
 C29 H29C 0.9800 . ?
 C30 H30A 0.9800 . ?
 C30 H30B 0.9800 . ?
 C30 H30C 0.9800 . ?
 C31 H31A 0.9800 . ?
 C31 H31B 0.9800 . ?
 C31 H31C 0.9800 . ?
 C9' H9' 0.9500 . ?
 C9' C10' 1.379(8) . ?
 C10' H10' 0.9500 . ?
 C10' C11' 1.379(8) . ?
 C11' H11' 0.9500 . ?
 C11' C12' 1.357(8) . ?
 C12' H12' 0.9500 . ?
 C2S H2SA 0.9800 . ?
 C2S H2SB 0.9800 . ?
 C2S H2SC 0.9800 . ?
 C2S O2S 1.439(5) . ?
 C2S O2S' 1.319(7) . ?
 O2S H2S 0.9597 . ?
 O2S' H2S 1.0233 . ?

loop_
  _geom_angle_atom_site_label_1
  _geom_angle_atom_site_label_2
  _geom_angle_atom_site_label_3
  _geom_angle
  _geom_angle_site_symmetry_1
  _geom_angle_site_symmetry_3
  _geom_angle_publ_flag
 C1S O1S H1S 108.7 . . ?
 O1S C1S H1SA 109.5 . . ?
 O1S C1S H1SB 109.5 . . ?
 O1S C1S H1SC 109.5 . . ?
 H1SA C1S H1SB 109.5 . . ?
 H1SA C1S H1SC 109.5 . . ?
 H1SB C1S H1SC 109.5 . . ?
 C3S O3S H3S 114.8 . . ?
 O3S C3S H3SA 109.5 . . ?
 O3S C3S H3SB 109.5 . . ?
 O3S C3S H3SC 109.5 . . ?
 H3SA C3S H3SB 109.5 . . ?
 H3SA C3S H3SC 109.5 . . ?
 H3SB C3S H3SC 109.5 . . ?
 C17 O2 C18 121.42(18) . . ?
 C22 O4 C23 119.53(18) . . ?
 C27 O6 C28 120.70(18) . . ?
 N5 N1 C2 114.04(17) . . ?
 N5 N1 C6 113.74(17) . . ?
 C6 N1 C2 111.43(18) . . ?
 N6 N2 C2 113.95(18) . . ?
 N6 N2 C4 112.39(17) . . ?
 C4 N2 C2 110.73(17) . . ?
 N7 N3 C4 112.28(18) . . ?
 N7 N3 C6 111.54(17) . . ?
 C6 N3 C4 110.24(17) . . ?
 C1 N4 C3 107.97(17) . . ?
 C1 N4 C5 108.67(18) . . ?
 C1 N4 C7 112.82(17) . . ?
 C3 N4 C7 106.22(17) . . ?
 C5 N4 C3 109.58(16) . . ?
 C5 N4 C7 111.47(17) . . ?
 N1 N5 H5 120.2 . . ?
 C17 N5 N1 117.62(19) . . ?
 C17 N5 H5 119.4 . . ?
 N2 N6 H6 118.0 . . ?
 C22 N6 N2 117.71(19) . . ?
 C22 N6 H6 121.1 . . ?
 N3 N7 H7 121.9 . . ?
 C27 N7 N3 119.3(2) . . ?
 C27 N7 H7 118.7 . . ?
 N4 C1 H1A 109.7 . . ?
 N4 C1 H1B 109.7 . . ?
 N4 C1 C2 109.73(17) . . ?
 H1A C1 H1B 108.2 . . ?
 C2 C1 H1A 109.7 . . ?
 C2 C1 H1B 109.7 . . ?
 N1 C2 N2 113.94(17) . . ?
 N1 C2 C1 106.60(18) . . ?
 N1 C2 C14 110.7(2) . . ?
 N2 C2 C1 106.65(19) . . ?
 N2 C2 C14 110.41(18) . . ?
 C14 C2 C1 108.30(18) . . ?
 N4 C3 H3A 109.6 . . ?
 N4 C3 H3B 109.6 . . ?
 N4 C3 C4 110.34(18) . . ?
 H3A C3 H3B 108.1 . . ?
 C4 C3 H3A 109.6 . . ?
 C4 C3 H3B 109.6 . . ?
 N2 C4 N3 108.79(19) . . ?
 N2 C4 C3 106.48(18) . . ?
 N2 C4 C15 111.15(19) . . ?
 N3 C4 C3 111.69(18) . . ?
 N3 C4 C15 110.34(18) . . ?
 C15 C4 C3 108.3(2) . . ?
 N4 C5 H5A 109.5 . . ?
 N4 C5 H5B 109.5 . . ?
 N4 C5 C6 110.60(17) . . ?
 H5A C5 H5B 108.1 . . ?
 C6 C5 H5A 109.5 . . ?
 C6 C5 H5B 109.5 . . ?
 N1 C6 N3 108.18(17) . . ?
 N1 C6 C5 106.14(18) . . ?
 N1 C6 C16 110.34(19) . . ?
 N3 C6 C5 111.92(19) . . ?
 N3 C6 C16 110.76(18) . . ?
 C16 C6 C5 109.38(19) . . ?
 N4 C7 H7A 108.3 . . ?
 N4 C7 H7B 108.3 . . ?
 H7A C7 H7B 107.4 . . ?
 C8 C7 N4 116.10(19) . . ?
 C8 C7 H7A 108.3 . . ?
 C8 C7 H7B 108.3 . . ?
 C9 C8 C7 120.33(19) . . ?
 C9 C8 C13 120.0 . . ?
 C13 C8 C7 119.67(19) . . ?
 C9' C8 C7 120.8(3) . . ?
 C9' C8 C13 118.1(4) . . ?
 C8 C9 H9 120.0 . . ?
 C10 C9 C8 120.0 . . ?
 C10 C9 H9 120.0 . . ?
 C9 C10 H10 120.0 . . ?
 C9 C10 C11 120.0 . . ?
 C11 C10 H10 120.0 . . ?
 C10 C11 H11 120.0 . . ?
 C12 C11 C10 120.0 . . ?
 C12 C11 H11 120.0 . . ?
 C11 C12 H12 120.0 . . ?
 C11 C12 C13 120.0 . . ?
 C13 C12 H12 120.0 . . ?
 C8 C13 H13 120.0 . . ?
 C8 C13 H13A 119.9 . . ?
 C12 C13 C8 120.0 . . ?
 C12 C13 H13 120.0 . . ?
 C12' C13 C8 120.3(4) . . ?
 C12' C13 H13A 119.9 . . ?
 C2 C14 H14A 109.5 . . ?
 C2 C14 H14B 109.5 . . ?
 C2 C14 H14C 109.5 . . ?
 H14A C14 H14B 109.5 . . ?
 H14A C14 H14C 109.5 . . ?
 H14B C14 H14C 109.5 . . ?
 C4 C15 H15A 109.5 . . ?
 C4 C15 H15B 109.5 . . ?
 C4 C15 H15C 109.5 . . ?
 H15A C15 H15B 109.5 . . ?
 H15A C15 H15C 109.5 . . ?
 H15B C15 H15C 109.5 . . ?
 C6 C16 H16A 109.5 . . ?
 C6 C16 H16B 109.5 . . ?
 C6 C16 H16C 109.5 . . ?
 H16A C16 H16B 109.5 . . ?
 H16A C16 H16C 109.5 . . ?
 H16B C16 H16C 109.5 . . ?
 O1 C17 O2 126.0(2) . . ?
 O1 C17 N5 126.0(2) . . ?
 O2 C17 N5 107.95(19) . . ?
 O2 C18 C19 108.6(2) . . ?
 O2 C18 C20 111.13(19) . . ?
 O2 C18 C21 102.08(19) . . ?
 C20 C18 C19 112.0(2) . . ?
 C21 C18 C19 111.0(2) . . ?
 C21 C18 C20 111.5(2) . . ?
 C18 C19 H19A 109.5 . . ?
 C18 C19 H19B 109.5 . . ?
 C18 C19 H19C 109.5 . . ?
 H19A C19 H19B 109.5 . . ?
 H19A C19 H19C 109.5 . . ?
 H19B C19 H19C 109.5 . . ?
 C18 C20 H20A 109.5 . . ?
 C18 C20 H20B 109.5 . . ?
 C18 C20 H20C 109.5 . . ?
 H20A C20 H20B 109.5 . . ?
 H20A C20 H20C 109.5 . . ?
 H20B C20 H20C 109.5 . . ?
 C18 C21 H21A 109.5 . . ?
 C18 C21 H21B 109.5 . . ?
 C18 C21 H21C 109.5 . . ?
 H21A C21 H21B 109.5 . . ?
 H21A C21 H21C 109.5 . . ?
 H21B C21 H21C 109.5 . . ?
 O3 C22 O4 126.5(2) . . ?
 O3 C22 N6 125.7(2) . . ?
 O4 C22 N6 107.77(19) . . ?
 O4 C23 C24 109.8(2) . . ?
 O4 C23 C25 110.64(19) . . ?
 O4 C23 C26 102.0(2) . . ?
 C24 C23 C25 111.5(2) . . ?
 C26 C23 C24 111.6(2) . . ?
 C26 C23 C25 111.0(2) . . ?
 C23 C24 H24A 109.5 . . ?
 C23 C24 H24B 109.5 . . ?
 C23 C24 H24C 109.5 . . ?
 H24A C24 H24B 109.5 . . ?
 H24A C24 H24C 109.5 . . ?
 H24B C24 H24C 109.5 . . ?
 C23 C25 H25A 109.5 . . ?
 C23 C25 H25B 109.5 . . ?
 C23 C25 H25C 109.5 . . ?
 H25A C25 H25B 109.5 . . ?
 H25A C25 H25C 109.5 . . ?
 H25B C25 H25C 109.5 . . ?
 C23 C26 H26A 109.5 . . ?
 C23 C26 H26B 109.5 . . ?
 C23 C26 H26C 109.5 . . ?
 H26A C26 H26B 109.5 . . ?
 H26A C26 H26C 109.5 . . ?
 H26B C26 H26C 109.5 . . ?
 O5 C27 O6 126.1(2) . . ?
 O5 C27 N7 124.9(2) . . ?
 O6 C27 N7 109.0(2) . . ?
 O6 C28 C29 102.41(18) . . ?
 O6 C28 C30 110.21(19) . . ?
 O6 C28 C31 109.57(19) . . ?
 C29 C28 C30 110.5(2) . . ?
 C29 C28 C31 110.8(2) . . ?
 C30 C28 C31 112.9(2) . . ?
 C28 C29 H29A 109.5 . . ?
 C28 C29 H29B 109.5 . . ?
 C28 C29 H29C 109.5 . . ?
 H29A C29 H29B 109.5 . . ?
 H29A C29 H29C 109.5 . . ?
 H29B C29 H29C 109.5 . . ?
 C28 C30 H30A 109.5 . . ?
 C28 C30 H30B 109.5 . . ?
 C28 C30 H30C 109.5 . . ?
 H30A C30 H30B 109.5 . . ?
 H30A C30 H30C 109.5 . . ?
 H30B C30 H30C 109.5 . . ?
 C28 C31 H31A 109.5 . . ?
 C28 C31 H31B 109.5 . . ?
 C28 C31 H31C 109.5 . . ?
 H31A C31 H31B 109.5 . . ?
 H31A C31 H31C 109.5 . . ?
 H31B C31 H31C 109.5 . . ?
 C8 C9' H9' 119.6 . . ?
 C10' C9' C8 120.7(5) . . ?
 C10' C9' H9' 119.6 . . ?
 C9' C10' H10' 119.7 . . ?
 C11' C10' C9' 120.5(5) . . ?
 C11' C10' H10' 119.7 . . ?
 C10' C11' H11' 120.4 . . ?
 C12' C11' C10' 119.3(5) . . ?
 C12' C11' H11' 120.4 . . ?
 C13 C12' H12' 119.5 . . ?
 C11' C12' C13 121.1(5) . . ?
 C11' C12' H12' 119.5 . . ?
 H2SA C2S H2SB 109.5 . . ?
 H2SA C2S H2SC 109.5 . . ?
 H2SB C2S H2SC 109.5 . . ?
 O2S C2S H2SA 109.5 . . ?
 O2S C2S H2SB 109.5 . . ?
 O2S C2S H2SC 109.5 . . ?
 C2S O2S H2S 96.8 . . ?
 C2S O2S' H2S 101.4 . . ?

loop_
  _geom_torsion_atom_site_label_1
  _geom_torsion_atom_site_label_2
  _geom_torsion_atom_site_label_3
  _geom_torsion_atom_site_label_4
  _geom_torsion
  _geom_torsion_site_symmetry_1
  _geom_torsion_site_symmetry_2
  _geom_torsion_site_symmetry_3
  _geom_torsion_site_symmetry_4
  _geom_torsion_publ_flag
 N1 N5 C17 O1 3.0(3) . . . . ?
 N1 N5 C17 O2 -178.63(18) . . . . ?
 N2 N6 C22 O3 -16.7(4) . . . . ?
 N2 N6 C22 O4 165.47(18) . . . . ?
 N3 N7 C27 O5 -0.4(4) . . . . ?
 N3 N7 C27 O6 179.43(18) . . . . ?
 N4 C1 C2 N1 60.5(2) . . . . ?
 N4 C1 C2 N2 -61.6(2) . . . . ?
 N4 C1 C2 C14 179.61(18) . . . . ?
 N4 C3 C4 N2 61.3(2) . . . . ?
 N4 C3 C4 N3 -57.3(2) . . . . ?
 N4 C3 C4 C15 -179.06(18) . . . . ?
 N4 C5 C6 N1 -60.7(2) . . . . ?
 N4 C5 C6 N3 57.1(2) . . . . ?
 N4 C5 C6 C16 -179.78(18) . . . . ?
 N4 C7 C8 C9 79.8(3) . . . . ?
 N4 C7 C8 C13 -101.0(3) . . . . ?
 N4 C7 C8 C9' 92.9(6) . . . . ?
 N5 N1 C2 N2 -77.6(2) . . . . ?
 N5 N1 C2 C1 165.06(17) . . . . ?
 N5 N1 C2 C14 47.5(2) . . . . ?
 N5 N1 C6 N3 74.6(2) . . . . ?
 N5 N1 C6 C5 -165.16(17) . . . . ?
 N5 N1 C6 C16 -46.7(2) . . . . ?
 N6 N2 C2 N1 75.3(2) . . . . ?
 N6 N2 C2 C1 -167.41(17) . . . . ?
 N6 N2 C2 C14 -50.0(2) . . . . ?
 N6 N2 C4 N3 -72.6(2) . . . . ?
 N6 N2 C4 C3 166.88(17) . . . . ?
 N6 N2 C4 C15 49.1(3) . . . . ?
 N7 N3 C4 N2 172.62(17) . . . . ?
 N7 N3 C4 C3 -70.1(2) . . . . ?
 N7 N3 C4 C15 50.4(2) . . . . ?
 N7 N3 C6 N1 -172.67(18) . . . . ?
 N7 N3 C6 C5 70.7(2) . . . . ?
 N7 N3 C6 C16 -51.6(3) . . . . ?
 C1 N4 C3 C4 -59.9(2) . . . . ?
 C1 N4 C5 C6 59.6(2) . . . . ?
 C1 N4 C7 C8 59.3(2) . . . . ?
 C2 N1 N5 C17 -118.5(2) . . . . ?
 C2 N1 C6 N3 -56.0(2) . . . . ?
 C2 N1 C6 C5 64.2(2) . . . . ?
 C2 N1 C6 C16 -177.35(18) . . . . ?
 C2 N2 N6 C22 111.7(2) . . . . ?
 C2 N2 C4 N3 56.1(2) . . . . ?
 C2 N2 C4 C3 -64.4(2) . . . . ?
 C2 N2 C4 C15 177.8(2) . . . . ?
 C3 N4 C1 C2 59.7(2) . . . . ?
 C3 N4 C5 C6 -58.1(2) . . . . ?
 C3 N4 C7 C8 177.41(18) . . . . ?
 C4 N2 N6 C22 -121.3(2) . . . . ?
 C4 N2 C2 N1 -52.6(3) . . . . ?
 C4 N2 C2 C1 64.7(2) . . . . ?
 C4 N2 C2 C14 -177.82(19) . . . . ?
 C4 N3 N7 C27 -114.7(2) . . . . ?
 C4 N3 C6 N1 61.9(2) . . . . ?
 C4 N3 C6 C5 -54.7(2) . . . . ?
 C4 N3 C6 C16 -177.07(19) . . . . ?
 C5 N4 C1 C2 -59.1(2) . . . . ?
 C5 N4 C3 C4 58.3(2) . . . . ?
 C5 N4 C7 C8 -63.3(2) . . . . ?
 C6 N1 N5 C17 112.2(2) . . . . ?
 C6 N1 C2 N2 52.9(2) . . . . ?
 C6 N1 C2 C1 -64.5(2) . . . . ?
 C6 N1 C2 C14 177.96(18) . . . . ?
 C6 N3 N7 C27 121.0(2) . . . . ?
 C6 N3 C4 N2 -62.4(2) . . . . ?
 C6 N3 C4 C3 54.9(2) . . . . ?
 C6 N3 C4 C15 175.46(19) . . . . ?
 C7 N4 C1 C2 176.79(18) . . . . ?
 C7 N4 C3 C4 178.84(17) . . . . ?
 C7 N4 C5 C6 -175.43(17) . . . . ?
 C7 C8 C9 C10 179.2(3) . . . . ?
 C7 C8 C13 C12 -179.2(3) . . . . ?
 C7 C8 C13 C12' -167.7(5) . . . . ?
 C7 C8 C9' C10' 169.3(6) . . . . ?
 C8 C9 C10 C11 0.0 . . . . ?
 C8 C13 C12' C11' -1.0(10) . . . . ?
 C8 C9' C10' C11' -2.5(12) . . . . ?
 C9 C8 C13 C12 0.0 . . . . ?
 C9 C10 C11 C12 0.0 . . . . ?
 C10 C11 C12 C13 0.0 . . . . ?
 C11 C12 C13 C8 0.0 . . . . ?
 C13 C8 C9 C10 0.0 . . . . ?
 C13 C8 C9' C10' 2.9(10) . . . . ?
 C17 O2 C18 C19 -59.6(3) . . . . ?
 C17 O2 C18 C20 64.1(3) . . . . ?
 C17 O2 C18 C21 -176.9(2) . . . . ?
 C18 O2 C17 O1 -15.9(4) . . . . ?
 C18 O2 C17 N5 165.73(19) . . . . ?
 C22 O4 C23 C24 56.7(3) . . . . ?
 C22 O4 C23 C25 -66.8(3) . . . . ?
 C22 O4 C23 C26 175.1(2) . . . . ?
 C23 O4 C22 O3 6.3(4) . . . . ?
 C23 O4 C22 N6 -175.92(19) . . . . ?
 C27 O6 C28 C29 -176.1(2) . . . . ?
 C27 O6 C28 C30 -58.5(3) . . . . ?
 C27 O6 C28 C31 66.3(3) . . . . ?
 C28 O6 C27 O5 -4.0(4) . . . . ?
 C28 O6 C27 N7 176.17(19) . . . . ?
 C9' C8 C13 C12' -1.2(8) . . . . ?
 C9' C10' C11' C12' 0.2(12) . . . . ?
 C10' C11' C12' C13 1.5(11) . . . . ?

_shelx_res_file
;
TITL a_a.res in P2(1)/c
REM Old TITL a in P2(1)/c
REM SHELXT solution in P2(1)/c
REM R1 0.141, Rweak 0.010, Alpha 0.052, Orientation as input
REM Formula found by SHELXT: C37 N6 O7 Br
CELL 0.71073 13.4137 12.859 23.9435 90 95.285 90
ZERR 4 0.0003 0.0003 0.0005 0 0.001 0
LATT 1
SYMM -X,0.5+Y,0.5-Z
SFAC C H Br N O
UNIT 136 256 4 28 36
EADP C12 C12'
EADP C10 C10'
EADP C9 C9'
EADP C11 C11'
ISOR 0.01 0.02 C10 C11 C12 C9
ISOR 0.005 0.01 C9 C10 C12 C11
EADP O2S O2S'
ISOR 0.005 0.01 O2S' O2S
ISOR 0.001 0.002 O2S'
SADI O2S C2S O2S' C2S

L.S. 10
PLAN  11
SIZE 0.15 0.2 0.25
TEMP -173.15
CONF
BOND $H
MORE -1
fmap 2
acta
OMIT -4 54
REM <olex2.extras>
REM <HklSrc "%.\\a.hkl">
REM </olex2.extras>

WGHT    0.036700    3.586300
FVAR       0.33065   0.51317   0.59137
BR1   3    0.013546    0.548018    0.234342    11.00000    0.02262    0.01586 =
         0.03221    0.00334   -0.00421   -0.00583
O1S   5    0.448444    0.676106    0.426379    11.00000    0.02657    0.01533 =
         0.01802    0.00258   -0.00586   -0.00379
AFIX   3
H1S   2    0.410604    0.617936    0.416989    11.00000   -1.20000
AFIX   0
C1S   1    0.512989    0.654125    0.474800    11.00000    0.05831    0.02988 =
         0.03949    0.01239   -0.02729   -0.01073
AFIX 137
H1SA  2    0.541526    0.584459    0.471586    11.00000   -1.50000
H1SB  2    0.475221    0.657048    0.507906    11.00000   -1.50000
H1SC  2    0.567073    0.705593    0.478556    11.00000   -1.50000
AFIX   0

O3S   5   -0.038126    0.922696    0.381075    11.00000    0.05016    0.06067 =
         0.04291   -0.00486    0.00506   -0.01187
AFIX   3
H3S   2   -0.042636    0.954556    0.343515    11.00000   -1.20000
AFIX   0
C3S   1    0.016566    0.981272    0.423589    11.00000    0.03365    0.04489 =
         0.05312   -0.01185   -0.00787    0.00351
AFIX 137
H3SA  2    0.085146    0.991553    0.413668    11.00000   -1.50000
H3SB  2    0.018079    0.943792    0.459295    11.00000   -1.50000
H3SC  2   -0.015665    1.049018    0.427233    11.00000   -1.50000
AFIX   0

O1    5    0.555039    0.817487    0.247182    11.00000    0.02109    0.03458 =
         0.01502    0.00231    0.00351   -0.00122
O2    5    0.628307    0.776323    0.334138    11.00000    0.01441    0.02841 =
         0.01567   -0.00102    0.00112    0.00227
O3    5    0.259538    1.009737    0.435739    11.00000    0.03141    0.01809 =
         0.02222   -0.00436   -0.00294    0.00653
O4    5    0.353956    0.902367    0.495218    11.00000    0.02377    0.01969 =
         0.01005   -0.00557   -0.00064    0.00052
O5    5    0.326182    0.511381    0.407791    11.00000    0.02850    0.01700 =
         0.02028    0.00417   -0.00739   -0.00493
O6    5    0.203986    0.413387    0.361360    11.00000    0.02274    0.01260 =
         0.01959    0.00617   -0.00531   -0.00319
N1    4    0.373924    0.792828    0.289058    11.00000    0.01419    0.01427 =
         0.01297    0.00076   -0.00183   -0.00166
N2    4    0.258326    0.853356    0.357264    11.00000    0.02064    0.01404 =
         0.00915   -0.00063   -0.00189   -0.00239
N3    4    0.271887    0.671125    0.334659    11.00000    0.01863    0.01051 =
         0.01381    0.00086    0.00179   -0.00172
N4    4    0.168658    0.803021    0.247851    11.00000    0.01701    0.01156 =
         0.00889    0.00126    0.00072   -0.00112
N5    4    0.465108    0.780963    0.321688    11.00000    0.01429    0.01952 =
         0.01284    0.00272   -0.00091    0.00039
AFIX   3
H5    2    0.467698    0.745813    0.356088    11.00000   -1.20000
AFIX   0
N6    4    0.320154    0.853693    0.407866    11.00000    0.02287    0.01372 =
         0.01187   -0.00192   -0.00358    0.00394
AFIX   3
H6    2    0.352904    0.792913    0.418786    11.00000   -1.20000
AFIX   0
N7    4    0.225977    0.572789    0.332609    11.00000    0.02004    0.01113 =
         0.01489    0.00256   -0.00424   -0.00311
AFIX   3
H7    2    0.173697    0.557639    0.307419    11.00000   -1.20000
AFIX   0
C1    1    0.230525    0.898926    0.259213    11.00000    0.01741    0.01093 =
         0.01444    0.00202   -0.00186   -0.00425
AFIX  23
H1A   2    0.187153    0.957038    0.269231    11.00000   -1.20000
H1B   2    0.262377    0.918866    0.225091    11.00000   -1.20000
AFIX   0
C2    1    0.311291    0.878507    0.307432    11.00000    0.01722    0.01120 =
         0.01394    0.00182    0.00202   -0.00191
C3    1    0.121183    0.775877    0.300584    11.00000    0.01660    0.01435 =
         0.01099    0.00112    0.00411   -0.00095
AFIX  23
H3A   2    0.079114    0.713016    0.294035    11.00000   -1.20000
H3B   2    0.077557    0.833727    0.310665    11.00000   -1.20000
AFIX   0
C4    1    0.201531    0.755921    0.348640    11.00000    0.01939    0.01511 =
         0.01013    0.00094    0.00209   -0.00103
C5    1    0.236044    0.716199    0.233125    11.00000    0.01753    0.01194 =
         0.01196   -0.00117    0.00274   -0.00069
AFIX  23
H5A   2    0.268182    0.734667    0.198869    11.00000   -1.20000
H5B   2    0.195978    0.652349    0.225210    11.00000   -1.20000
AFIX   0
C6    1    0.316264    0.695688    0.281014    11.00000    0.01678    0.01380 =
         0.01353   -0.00056    0.00318   -0.00325
C7    1    0.082643    0.819136    0.202376    11.00000    0.01762    0.01532 =
         0.01341    0.00186   -0.00410   -0.00101
AFIX  23
H7A   2    0.044396    0.753370    0.197781    11.00000   -1.20000
H7B   2    0.037111    0.872471    0.215647    11.00000   -1.20000
AFIX  66
C8    1    0.111654    0.851963    0.145662    11.00000    0.02595    0.01828 =
         0.01321    0.00109   -0.00440   -0.00477
PART 1
C9    1    0.145903    0.778883    0.109157    21.00000    0.05172    0.01764 =
         0.01384   -0.00051   -0.00476    0.00233
AFIX  43
H9    2    0.151885    0.707976    0.120092    21.00000   -1.20000
AFIX  65
C10   1    0.171399    0.809552    0.056653    21.00000    0.04750    0.02666 =
         0.01198   -0.00261   -0.01018    0.00439
AFIX  43
H10   2    0.194806    0.759605    0.031703    21.00000   -1.20000
AFIX  65
C11   1    0.162646    0.913301    0.040653    21.00000    0.03076    0.02639 =
         0.00899    0.00291   -0.00949   -0.00655
AFIX  43
H11   2    0.180072    0.934261    0.004768    21.00000   -1.20000
AFIX  65
C12   1    0.128398    0.986381    0.077157    21.00000    0.04148    0.01687 =
         0.01770    0.00193   -0.00663   -0.00956
AFIX  43
H12   2    0.122417    1.057289    0.066222    21.00000   -1.20000
AFIX  65
PART 0
C13   1    0.102902    0.955714    0.129662    11.00000    0.03740    0.01559 =
         0.01732   -0.00142   -0.00244   -0.00284
PART 1
AFIX  43
H13   2    0.079495    1.005661    0.154611    21.00000   -1.20000
AFIX  43
PART 2
H13A  2    0.091457    1.007355    0.156717   -21.00000   -1.20000
AFIX   0
PART 0
C14   1    0.372810    0.976731    0.317497    11.00000    0.02289    0.01370 =
         0.01883    0.00101   -0.00302   -0.00494
AFIX 137
H14A  2    0.405401    0.993830    0.283677    11.00000   -1.50000
H14B  2    0.423877    0.965709    0.348919    11.00000   -1.50000
H14C  2    0.328925    1.034156    0.326402    11.00000   -1.50000
AFIX   0
C15   1    0.150171    0.727216    0.400373    11.00000    0.02501    0.02353 =
         0.01248    0.00149    0.00510   -0.00174
AFIX 137
H15A  2    0.115573    0.788316    0.413620    11.00000   -1.50000
H15B  2    0.200277    0.703145    0.429918    11.00000   -1.50000
H15C  2    0.101490    0.671647    0.390993    11.00000   -1.50000
AFIX   0
C16   1    0.383349    0.607995    0.264843    11.00000    0.02095    0.01620 =
         0.02288   -0.00221    0.00502    0.00024
AFIX 137
H16A  2    0.342087    0.548674    0.251292    11.00000   -1.50000
H16B  2    0.427824    0.586886    0.297653    11.00000   -1.50000
H16C  2    0.423527    0.631703    0.235124    11.00000   -1.50000
AFIX   0
C17   1    0.550245    0.793162    0.295941    11.00000    0.01748    0.01762 =
         0.01891   -0.00375    0.00091   -0.00098
C18   1    0.730238    0.759725    0.317318    11.00000    0.01441    0.01758 =
         0.02419   -0.00282    0.00363    0.00269
C19   1    0.728950    0.664851    0.279324    11.00000    0.03127    0.02054 =
         0.03284   -0.00620    0.00804    0.00229
AFIX 137
H19A  2    0.687812    0.679476    0.244233    11.00000   -1.50000
H19B  2    0.700770    0.605480    0.298153    11.00000   -1.50000
H19C  2    0.797438    0.648466    0.271105    11.00000   -1.50000
AFIX   0
C20   1    0.768265    0.855893    0.289280    11.00000    0.02238    0.01942 =
         0.02640   -0.00182    0.00130   -0.00429
AFIX 137
H20A  2    0.839413    0.847161    0.284117    11.00000   -1.50000
H20B  2    0.759591    0.916833    0.312929    11.00000   -1.50000
H20C  2    0.730349    0.865784    0.252688    11.00000   -1.50000
AFIX   0
C21   1    0.789316    0.738573    0.372962    11.00000    0.02136    0.02334 =
         0.02847    0.00369    0.00002    0.00395
AFIX 137
H21A  2    0.760512    0.678593    0.390954    11.00000   -1.50000
H21B  2    0.786639    0.799705    0.397219    11.00000   -1.50000
H21C  2    0.859119    0.723700    0.366808    11.00000   -1.50000
AFIX   0
C22   1    0.305362    0.930141    0.445699    11.00000    0.01726    0.01573 =
         0.01590   -0.00180    0.00088   -0.00189
C23   1    0.345164    0.968038    0.545227    11.00000    0.02979    0.02397 =
         0.01216   -0.00809    0.00470   -0.00398
C24   1    0.235883    0.980132    0.555406    11.00000    0.03329    0.03529 =
         0.02685   -0.01387    0.01409   -0.01017
AFIX 137
H24A  2    0.230970    1.004219    0.593888    11.00000   -1.50000
H24B  2    0.201865    0.912962    0.549939    11.00000   -1.50000
H24C  2    0.204169    1.031035    0.528973    11.00000   -1.50000
AFIX   0
C25   1    0.394853    1.072944    0.538489    11.00000    0.02806    0.02755 =
         0.02196   -0.01051    0.00623   -0.00872
AFIX 137
H25A  2    0.358592    1.111158    0.507551    11.00000   -1.50000
H25B  2    0.464386    1.062411    0.530301    11.00000   -1.50000
H25C  2    0.393620    1.112907    0.573270    11.00000   -1.50000
AFIX   0
C26   1    0.401673    0.905043    0.590845    11.00000    0.04903    0.03836 =
         0.01501   -0.00637   -0.00390   -0.00276
AFIX 137
H26A  2    0.402544    0.942435    0.626552    11.00000   -1.50000
H26B  2    0.470519    0.894135    0.581515    11.00000   -1.50000
H26C  2    0.368703    0.837597    0.594133    11.00000   -1.50000
AFIX   0
C27   1    0.258347    0.499361    0.370862    11.00000    0.01977    0.01513 =
         0.01679    0.00150    0.00221   -0.00004
C28   1    0.227291    0.317570    0.394881    11.00000    0.02197    0.01153 =
         0.01964    0.00703   -0.00131    0.00048
C29   1    0.153267    0.239979    0.367452    11.00000    0.02803    0.01591 =
         0.02929    0.00708   -0.00420   -0.00504
AFIX 137
H29A  2    0.161966    0.235264    0.327339    11.00000   -1.50000
H29B  2    0.084935    0.262859    0.372365    11.00000   -1.50000
H29C  2    0.164989    0.171595    0.384899    11.00000   -1.50000
AFIX   0
C30   1    0.334071    0.282771    0.388844    11.00000    0.02391    0.01731 =
         0.02510    0.00320    0.00112    0.00039
AFIX 137
H30A  2    0.344352    0.212899    0.404679    11.00000   -1.50000
H30B  2    0.380940    0.331326    0.408916    11.00000   -1.50000
H30C  2    0.345761    0.281653    0.349045    11.00000   -1.50000
AFIX   0
C31   1    0.207299    0.336658    0.455605    11.00000    0.02986    0.02204 =
         0.02082    0.00459    0.00422    0.00050
AFIX 137
H31A  2    0.139452    0.364291    0.456853    11.00000   -1.50000
H31B  2    0.255975    0.386916    0.472587    11.00000   -1.50000
H31C  2    0.213601    0.271055    0.476461    11.00000   -1.50000
AFIX   0
PART 2
C9'   1    0.126364    0.778739    0.104720   -21.00000    0.05172    0.01764 =
         0.01384   -0.00051   -0.00476    0.00233
AFIX  43
H9'   2    0.129426    0.707034    0.114276   -21.00000   -1.20000
AFIX   0
C10'  1    0.136595    0.808882    0.050282   -21.00000    0.04750    0.02666 =
         0.01198   -0.00261   -0.01018    0.00439
AFIX  43
H10'  2    0.149257    0.758079    0.023008   -21.00000   -1.20000
AFIX   0
C11'  1    0.128589    0.912186    0.035129   -21.00000    0.03076    0.02639 =
         0.00899    0.00291   -0.00949   -0.00655
AFIX  43
H11'  2    0.135455    0.932770   -0.002430   -21.00000   -1.20000
AFIX   0
C12'  1    0.110793    0.984126    0.074456   -21.00000    0.04148    0.01687 =
         0.01770    0.00193   -0.00663   -0.00956
AFIX  43
H12'  2    0.103629    1.055162    0.063947   -21.00000   -1.20000
AFIX   0

PART 0
C2S   1    0.416904    0.931237    0.126069    11.00000    0.03644    0.05225 =
         0.03777    0.01290    0.01001    0.00351
PART 1
AFIX 137
H2SA  2    0.372368    0.926334    0.091350    11.00000   -1.50000
H2SB  2    0.486287    0.920362    0.117689    11.00000   -1.50000
H2SC  2    0.410467    1.000271    0.142701    11.00000   -1.50000
AFIX   0
O2S   5    0.389862    0.853018    0.164943    31.00000    0.03300    0.04627 =
         0.02843    0.00855    0.00305   -0.00517
PART 0
AFIX   3
H2S   2    0.449372    0.857918    0.190323    11.00000   -1.20000
AFIX   0
PART 2
O2S'  5    0.387064    0.896937    0.173718   -31.00000    0.03300    0.04627 =
         0.02843    0.00855    0.00305   -0.00517
HKLF 4

REM  a_a.res in P2(1)/c
REM R1 =  0.0442 for    7136 Fo > 4sig(Fo)  and  0.0615 for all    8961 data
REM    480 parameters refined using     37 restraints

END

WGHT      0.0367      3.5862

REM Highest difference peak  0.738,  deepest hole -0.732,  1-sigma level  0.070
Q1    1  -0.0057  0.9052  0.4780  11.00000  0.05    0.74
Q2    1   0.4145  0.9439  0.1838  11.00000  0.05    0.72
Q3    1   0.0164  0.6198  0.2339  11.00000  0.05    0.60
Q4    1   0.0200  0.5347  0.2008  11.00000  0.05    0.60
Q5    1   0.3670  0.9770  0.1070  11.00000  0.05    0.47
Q6    1   0.0119  0.4755  0.2336  11.00000  0.05    0.45
Q7    1   0.4110  0.8081  0.1595  11.00000  0.05    0.44
Q8    1   0.3646  0.8765  0.1689  11.00000  0.05    0.43
Q9    1   0.2672  0.8842  0.2834  11.00000  0.05    0.35
Q10   1   0.0699  0.5606  0.2704  11.00000  0.05    0.34
Q11   1   0.5234  0.7242  0.4960  11.00000  0.05    0.34
;
_shelx_res_checksum                70613
_shelx_hkl_file
;
   2   0   0 3432.06  281.27
   2   0   0 3544.05  281.07
  -2   0   0 3506.35  280.97
  -2   0   0 3668.83  281.27
   3   0   0  985.80   77.19
   3   0   0  914.21   76.89
  -3   0   0  949.90   77.29
  -3   0   0  990.10   76.89
   4   0   0  499.75   40.90
  -4   0   0  506.65   41.40
   4   0   0  497.65   41.20
   5   0   0 3020.50  235.08
   5   0   0 3036.50  235.48
  -5   0   0 2781.12  235.48
  -6   0   0  206.88   18.60
   6   0   0  206.88   17.90
   6   0   0  194.18   18.30
   7   0   0  232.78   21.60
   7   0   0  232.98   21.70
  -7   0   0  246.58   22.00
  -8   0   0 1671.83  134.59
   8   0   0 1638.24  133.49
   9   0   0 1206.98   96.09
  -9   0   0 1146.49   97.09
 -10   0   0   22.10    6.90
 -11   0   0  163.38   18.50
 -12   0   0   14.50    8.20
 -13   0   0  331.27   31.60
  13   0   0  261.07   39.00
  14   0   0    5.50   14.80
 -14   0   0    7.10   10.00
 -15   0   0   17.60   10.70
  15   0   0   -6.20   14.50
  16   0   0   22.40   19.90
 -16   0   0    2.00   13.10
  17   0   0   28.90   23.50
 -17   0   0   59.79   15.00
  18   0   0   37.30   26.80
 -18   0   0   39.30   14.70
  19   0   0   20.70   28.00
 -19   0   0   11.50   16.20
   1  -1   0 3075.99  246.08
  -1  -1   0 3012.40  245.78
  -1   1   0 3184.18  246.18
   2  -1   0  143.69   12.10
  -2  -1   0  149.09   12.20
  -2  -1   0  139.89   12.70
   2  -1   0  166.98   13.60
  -2  -1   0  144.99   11.90
   2   1   0  140.39   11.90
  -2   1   0  139.99   12.10
  -2   1   0  165.78   13.50
   2   1   0  140.89   12.70
   2   1   0  150.98   12.20
   3  -1   0 1676.33  129.29
   3  -1   0 1662.33  128.99
  -3  -1   0 1539.95  129.59
  -3  -1   0 1609.74  128.69
  -3  -1   0 1404.46  128.89
   3  -1   0 1778.62  130.79
   3   1   0 1618.64  128.99
   3   1   0 1592.14  128.59
  -3   1   0 1694.03  129.09
   3   1   0 1612.34  129.59
   4  -1   0  203.08   17.00
  -4  -1   0  184.78   16.30
   4  -1   0  194.88   16.70
  -4  -1   0  197.28   17.40
  -4   1   0  206.88   16.80
   4   1   0  195.48   17.30
   4   1   0  188.68   16.20
   4   1   0  194.18   16.60
  -5  -1   0  329.07   27.20
  -5  -1   0  325.27   25.70
   5  -1   0  294.57   26.10
   5  -1   0  303.57   26.40
  -5   1   0  325.07   26.40
   5   1   0  306.87   26.00
   5   1   0  294.87   26.80
   5   1   0  305.37   25.70
   6  -1   0  261.17   23.50
   6  -1   0  285.97   22.70
  -6  -1   0  252.27   23.30
  -6  -1   0  274.37   22.00
   6   1   0  244.68   22.30
   6   1   0  251.37   21.90
  -6   1   0  260.77   22.70
   6   1   0  241.38   23.00
   7  -1   0   -1.10    3.10
   7  -1   0    5.80    3.30
  -7  -1   0    3.60    3.80
   7   1   0   -1.90    2.20
  -7   1   0    2.60    3.20
   8  -1   0   88.69    9.90
  -8  -1   0   58.89   10.60
   8  -1   0   82.39   10.10
  -8   1   0   98.59   10.20
   8   1   0   77.69    8.90
  -9  -1   0   34.90    8.00
   9  -1   0   25.70    9.80
   9   1   0   31.50    5.60
  10  -1   0   12.60    9.70
 -10  -1   0    9.70    5.90
 -10   1   0   15.20    5.90
  10   1   0   16.50    4.90
  11  -1   0   50.69   14.50
 -11  -1   0   10.30    6.90
 -11   1   0   43.60    8.40
  11   1   0   43.90    7.50
 -12  -1   0    0.60    7.10
  12  -1   0    7.50   10.80
 -12   1   0    8.20    6.50
 -13  -1   0  145.59   20.50
  13  -1   0  152.48   27.50
 -13   1   0  190.78   19.90
 -14  -1   0   36.10   12.00
  14  -1   0   51.49   18.50
 -14   1   0   62.19   12.90
 -15  -1   0   18.30   15.30
  15  -1   0   18.20   17.10
 -15   1   0   23.30   10.00
  15   1   0   -6.40   17.20
  16  -1   0   16.60   18.50
 -16  -1   0   -0.50   10.00
 -16   1   0   -6.20    9.80
  16   1   0   -9.40   16.90
 -17  -1   0   49.20   15.40
  17  -1   0   42.20   21.60
 -17   1   0   80.99   16.20
  17   1   0   49.30   22.40
 -18  -1   0   23.90   14.60
  18  -1   0   26.50   23.10
 -18   1   0   10.70   12.70
  18   1   0   18.10   24.00
 -19  -1   0   -5.30   14.90
  19  -1   0   -4.40   25.30
  19   1   0   27.80   25.20
 -19   1   0   11.20   13.70
   0  -2   0  140.29   12.20
   0  -2   0  139.99   12.00
   0  -2   0  141.79   11.90
   0   2   0  122.39   12.10
   0   2   0  137.59   11.90
   0   2   0  159.68   12.20
   1  -2   0 1818.22  147.09
  -1  -2   0 1985.80  146.69
  -1  -2   0 1696.83  146.59
  -1  -2   0 1846.62  146.29
   1  -2   0 1956.50  147.19
   1  -2   0 1783.22  146.09
   1   2   0 1712.03  146.49
   1   2   0 1851.61  146.59
  -1   2   0 1940.91  147.29
   1   2   0 1781.72  146.29
   2  -2   0 1877.01  149.88
  -2  -2   0 1976.70  148.39
  -2  -2   0 1710.73  147.89
   2   2   0 1816.82  148.39
  -2   2   0 1970.00  149.88
   2   2   0 1841.52  149.09
   3  -2   0 8104.69  638.14
  -3  -2   0 7586.24  637.84
   3  -2   0 7990.80  640.14
  -3  -2   0 7893.51  639.24
   3   2   0 8184.28  639.24
  -3   2   0 8496.95  640.14
  -4  -2   0 1447.96  114.29
   4  -2   0 1524.85  115.49
  -4  -2   0 1355.66  114.69
   4  -2   0 1427.36  114.49
  -4  -2   0 1425.46  115.89
   4  -2   0 1422.06  117.09
   4   2   0 1339.37  115.59
   4   2   0 1371.56  113.99
   4   2   0 1471.15  114.59
  -4   2   0 1542.65  114.69
   5  -2   0  971.60   77.79
  -5  -2   0 1007.20   76.29
   5  -2   0  939.81   75.39
  -5  -2   0  951.50   74.19
  -5  -2   0  835.62   74.69
   5  -2   0  919.51   74.59
   5   2   0  865.51   73.89
   5   2   0  885.11   75.69
   5   2   0  987.10   74.69
  -5   2   0  919.71   74.69
   6  -2   0  125.49   12.70
  -6  -2   0  121.69   11.20
  -6  -2   0  135.19   13.50
   6  -2   0  132.09   11.90
   6  -2   0  135.79   19.10
   6   2   0  133.29   11.90
   6   2   0  109.39   10.90
  -6   2   0  139.69   12.20
   7  -2   0  191.38   20.60
  -7  -2   0  183.78   15.50
  -7  -2   0  191.88   18.30
   7  -2   0  157.78   16.50
   7  -2   0  180.68   17.60
   7   2   0  159.18   15.10
  -7   2   0  189.68   16.60
   8  -2   0  629.84   51.79
   8  -2   0  628.04   56.39
  -8  -2   0  576.44   53.19
   8   2   0  613.84   50.59
  -8   2   0  656.83   52.09
   9  -2   0  244.88   22.10
  -9  -2   0  220.68   23.50
   9  -2   0  219.48   26.50
   9   2   0  229.88   20.60
  -9   2   0  264.27   22.30
  10  -2   0  450.85   43.90
 -10  -2   0  405.86   39.20
  10   2   0  442.06   36.60
 -10   2   0  426.76   39.30
  11  -2   0   -4.50    8.00
 -11  -2   0    3.00    6.50
  11   2   0   -0.90    3.70
 -11   2   0    6.00    5.80
 -12  -2   0  259.07   29.60
  12  -2   0  266.47   36.40
  12   2   0  295.37   25.70
 -12   2   0  325.67   28.40
  13  -2   0    6.50   13.10
 -13  -2   0   12.70    9.10
 -13   2   0   -2.30    6.50
  13   2   0    2.80    5.50
 -14  -2   0    5.50    8.80
  14  -2   0   -8.90   14.30
 -14   2   0    0.70    7.60
  15  -2   0   -8.90   15.70
 -15  -2   0   -6.10   10.40
 -15   2   0   12.20    9.40
  16  -2   0    1.00   17.40
 -16  -2   0   -2.70   10.80
  16   2   0    1.40   17.70
 -16   2   0  -14.40    9.20
 -17  -2   0   49.70   16.20
  17  -2   0   57.09   23.20
 -17   2   0   36.30   12.30
  17   2   0   31.10   24.80
 -18  -2   0   24.60   14.80
  18  -2   0   30.70   21.50
  18   2   0    2.90   21.70
 -18   2   0   17.20   12.40
   0  -3   0   -0.70    1.30
   0  -3   0   -1.20    1.50
   0  -3   0    0.20    1.30
   0   3   0   -1.30    1.50
   0   3   0   -1.00    1.30
   0   3   0    1.70    1.80
   1  -3   0 2096.89  153.88
  -1  -3   0 1960.50  153.28
  -1  -3   0 1869.81  152.98
   1  -3   0 1934.71  153.88
  -1  -3   0 1776.62  153.18
   1  -3   0 1936.41  152.68
  -1   3   0 1850.51  153.68
   1   3   0 1920.21  153.18
  -1   3   0 1867.01  152.58
   1   3   0 1828.62  153.08
  -1   3   0 2060.39  154.18
   1   3   0 1890.71  153.18
   2  -3   0 2492.45  195.88
  -2  -3   0 2331.57  195.68
   2  -3   0 2548.25  197.98
  -2  -3   0 2646.04  196.28
  -2  -3   0 2422.16  197.08
   2   3   0 2545.05  196.38
   2   3   0 2394.16  196.78
  -2   3   0 2567.14  198.08
   2   3   0 2221.48  196.78
  -3  -3   0  227.28   16.70
   3  -3   0  202.68   19.20
  -3  -3   0  178.18   16.00
  -3  -3   0  190.88   17.90
  -3   3   0  211.98   19.10
   3   3   0  190.68   16.70
   3   3   0  185.88   17.70
  -4  -3   0  424.46   37.70
  -4  -3   0  453.75   36.30
   4  -3   0  435.36   35.90
   4  -3   0  436.26   39.10
  -4  -3   0  429.06   35.70
  -4   3   0  485.45   39.00
   4   3   0  396.66   37.40
   4   3   0  440.66   35.50
   4   3   0  478.65   36.30
   5  -3   0    7.60    2.20
  -5  -3   0    4.10    2.20
  -5  -3   0    7.90    3.70
   5  -3   0    0.90    2.90
   5  -3   0    9.80    6.10
  -5  -3   0    7.00    1.60
   5   3   0    3.70    2.30
   5   3   0    6.70    1.20
  -6  -3   0  259.27   21.20
   6  -3   0  273.77   26.10
  -6  -3   0  213.68   21.80
  -6  -3   0  237.08   23.50
   6  -3   0  259.07   21.70
   6   3   0  290.77   22.00
   6   3   0  241.48   20.70
  -6   3   0  273.77   21.80
   7  -3   0    1.20    3.00
  -7  -3   0    2.00    1.90
   7  -3   0   -7.30    5.80
  -7  -3   0    2.20    4.00
  -7   3   0    7.40    2.60
   7   3   0    2.50    1.40
  -8  -3   0   58.39   10.90
  -8  -3   0   61.29    6.60
   8  -3   0   77.39   15.20
  -8   3   0   62.09    8.00
   8   3   0   56.39    5.90
   9  -3   0  187.88   24.10
   9  -3   0  158.58   15.00
  -9  -3   0  120.59   17.20
  -9   3   0  149.69   15.00
   9   3   0  147.79   13.00
  10  -3   0  296.27   27.20
  10  -3   0  303.07   33.10
 -10  -3   0  254.97   28.80
 -10   3   0  306.67   26.70
  10   3   0  290.07   24.30
  11  -3   0   52.79   14.70
 -11  -3   0   50.99   11.60
 -11   3   0   46.10    9.00
  11   3   0   41.90    5.60
  12  -3   0  118.89   21.10
 -12  -3   0  122.29   18.20
 -12   3   0  127.69   15.50
  13  -3   0   91.29   22.10
 -13  -3   0  137.59   19.50
 -13   3   0  105.99   14.80
  13   3   0  104.09   11.40
 -14  -3   0  213.48   27.10
  14  -3   0  177.68   31.70
 -14   3   0  259.57   23.70
  14   3   0  205.48   18.90
  15  -3   0  112.79   27.90
 -15  -3   0  151.68   23.30
 -15   3   0  142.09   18.30
 -16  -3   0   62.69   15.70
  16  -3   0   21.90   20.20
 -16   3   0   63.59   12.20
  17  -3   0   32.00   20.70
 -17  -3   0   32.50   15.50
  18  -3   0   -0.20   20.60
 -18  -3   0   36.10   16.50
  18   3   0   26.00   23.80
   0  -4   0 1270.97  101.69
   0  -4   0 1318.97  101.19
   0  -4   0 1341.77  101.49
   0   4   0 1273.17  101.59
   0   4   0 1140.09  101.49
   0   4   0 1189.38  100.99
   1  -4   0 1244.88   99.99
   1  -4   0 1332.47  101.09
   1  -4   0 1215.68  101.29
  -1  -4   0 1296.27  100.49
  -1  -4   0 1356.76  100.79
  -1  -4   0 1277.77  100.69
   1   4   0 1124.49  100.39
  -1   4   0 1152.98  100.99
  -1   4   0 1137.59   99.79
   1   4   0 1273.47  100.59
  -1   4   0 1326.37  101.59
   1   4   0 1219.28  100.49
   2  -4   0   15.10    2.80
   2  -4   0   18.30    5.30
   2  -4   0   21.40    5.10
  -2  -4   0   11.40    3.30
  -2  -4   0   21.20    3.60
  -2  -4   0   21.90    4.10
   2   4   0    8.90    2.90
   2   4   0   18.40    3.50
  -2   4   0   26.90    5.90
   2   4   0   17.40    4.20
  -3  -4   0    2.60    3.00
  -3  -4   0    4.90    2.10
  -3  -4   0    3.70    1.10
   3  -4   0   10.90    2.00
   3  -4   0   -0.90    3.60
   3   4   0    1.60    2.50
   3   4   0   11.60    2.80
   3   4   0    1.50    2.60
  -3   4   0   10.00    4.90
   4  -4   0   10.90    5.50
   4  -4   0    6.70    1.90
  -4  -4   0    5.30    1.50
  -4  -4   0    7.00    4.00
  -4  -4   0    5.50    2.30
   4   4   0    2.50    2.80
  -4   4   0    6.00    5.10
   5  -4   0    5.00    5.30
   5  -4   0    7.60    2.30
  -5  -4   0    8.80    2.80
  -5  -4   0   -0.40    3.40
  -5  -4   0    8.30    1.90
   5   4   0    8.70    2.80
  -5   4   0   13.70    6.90
  -6  -4   0  413.46   32.00
   6  -4   0  392.36   32.20
  -6  -4   0  352.06   34.70
   6  -4   0  372.46   36.90
   6   4   0  392.56   33.30
   7  -4   0  135.69   18.30
   7  -4   0  111.89   10.90
  -7  -4   0  109.59   11.80
  -7  -4   0  141.29   16.20
  -7  -4   0  115.69   10.50
   7   4   0  114.09    9.80
   8  -4   0  197.18   26.20
  -8  -4   0  212.88   17.30
   8  -4   0  210.38   18.00
  -8  -4   0  184.78   20.80
   8   4   0  189.98   16.50
   9  -4   0   77.59   10.60
  -9  -4   0   84.89   13.80
   9  -4   0   95.49   18.20
  -9  -4   0   81.29    8.10
   9   4   0   74.09    7.00
 -10  -4   0   67.39   12.80
  10  -4   0   67.89   16.40
  10  -4   0   81.19   10.30
  10   4   0   74.69    6.90
 -11  -4   0   99.99   16.10
  11  -4   0  113.99   20.90
  11   4   0   99.39    9.00
 -12  -4   0    6.80   10.20
  12  -4   0   27.70   13.70
  12   4   0    8.50    2.40
 -13  -4   0   -3.10   10.30
  13  -4   0    9.60   15.50
  13   4   0   -0.40    2.10
  14  -4   0   17.70   15.40
 -14  -4   0  -10.50    9.80
  14   4   0    1.40    2.10
 -15  -4   0    3.10   12.10
  15  -4   0    5.10   16.40
 -16  -4   0    8.60   13.20
  16  -4   0   -6.70   17.60
 -17  -4   0  -14.80   13.90
  17  -4   0   31.20   24.10
  18  -4   0   13.00   23.30
 -18  -4   0    8.10   14.80
   0  -5   0    0.20    2.20
   0  -5   0    1.30    2.70
   0  -5   0   -2.60    2.30
   0   5   0    1.80    1.90
   0   5   0    2.70    3.10
   0   5   0   -3.60    3.10
   1  -5   0   94.69   10.50
  -1  -5   0   93.49    9.30
   1  -5   0  100.59    9.80
   1  -5   0   73.09    8.40
  -1  -5   0   89.59    9.30
  -1  -5   0   82.79    9.20
  -1   5   0   79.69    8.40
   1   5   0   73.79    8.80
  -1   5   0   82.69   11.00
  -1   5   0   87.49   10.10
   1   5   0   79.19   10.60
   1   5   0   73.59    9.10
   2  -5   0  405.66   33.30
  -2  -5   0  405.26   33.70
  -2  -5   0  424.76   34.70
   2  -5   0  377.16   35.50
   2  -5   0  418.06   35.30
  -2  -5   0  409.76   34.50
   2   5   0  377.96   34.10
  -2   5   0  411.36   37.00
   2   5   0  382.16   34.40
   3  -5   0   15.50    3.00
  -3  -5   0   14.80    3.40
  -3  -5   0   17.00    4.80
   3  -5   0    6.90    4.80
   3  -5   0   17.10    6.60
  -3  -5   0   16.40    2.50
  -3   5   0   21.40    7.00
   3   5   0    8.70    3.40
   3   5   0   12.50    3.90
   4  -5   0   74.59   11.60
  -4  -5   0   64.59    9.60
  -4  -5   0   64.29    5.80
   4  -5   0   48.10    6.00
  -4  -5   0   55.39    6.70
   4   5   0   71.29    8.30
  -4   5   0   82.39   13.00
  -5  -5   0  134.39   14.00
  -5  -5   0  123.29   10.60
   5  -5   0   98.49   17.50
  -5  -5   0  130.19   11.60
   5  -5   0  115.09   10.60
   5   5   0  110.99   11.70
  -6  -5   0  263.57   22.60
  -6  -5   0  270.47   21.70
   6  -5   0  243.68   21.60
  -6  -5   0  251.17   25.00
   6  -5   0  268.27   27.50
   7  -5   0  210.58   24.30
  -7  -5   0  198.88   17.70
  -7  -5   0  213.78   21.80
   7  -5   0  215.68   17.90
  -7  -5   0  199.98   18.80
   8  -5   0   -0.70    7.70
  -8  -5   0   15.00    6.70
  -8  -5   0    7.90    2.50
   8  -5   0   12.90    3.50
  -8  -5   0    9.00    4.50
   9  -5   0  399.26   38.50
  -9  -5   0  384.56   30.30
  -9  -5   0  302.77   34.40
   9  -5   0  363.66   31.10
 -10  -5   0  664.23   59.09
  10  -5   0  648.94   61.89
 -11  -5   0  335.67   32.30
  11  -5   0  300.17   26.90
  11  -5   0  253.57   36.80
  12  -5   0   94.29   25.00
  12  -5   0   88.79   11.50
 -13  -5   0  105.39   19.20
  13  -5   0  103.49   23.10
  14  -5   0  225.98   35.50
 -14  -5   0  231.08   30.00
  15  -5   0  255.17   38.80
 -15  -5   0  230.38   30.60
  16  -5   0  -12.20   17.60
 -16  -5   0   -9.70   11.90
  17  -5   0   57.39   24.10
 -17  -5   0  133.09   23.80
 -18  -5   0  172.08   31.00
  18  -5   0  170.28   37.70
   0  -6   0   -1.50    2.40
   0  -6   0    7.00    3.90
   0  -6   0    5.50    3.20
   0   6   0    0.40    3.90
   0   6   0    0.10    4.10
   0   6   0    1.90    2.80
  -1  -6   0  231.58   18.80
   1  -6   0  214.28   18.90
  -1  -6   0  221.48   18.80
   1  -6   0  200.78   17.80
  -1  -6   0  181.98   18.20
   1   6   0  186.38   18.50
  -1   6   0  185.88   17.50
   1   6   0  154.48   18.30
  -1   6   0  218.28   20.10
  -1   6   0  172.28   19.10
   1   6   0  191.48   18.10
  -2  -6   0  119.79   13.60
   2  -6   0  121.29   12.10
  -2  -6   0  137.19   14.60
  -2  -6   0  118.69   12.60
   2  -6   0  160.58   14.90
   2  -6   0  145.59   15.50
  -2   6   0  130.69   15.70
   2   6   0  122.69   13.20
   3  -6   0    1.00    4.50
   3  -6   0    6.30    2.70
   3  -6   0   11.70    5.80
  -3  -6   0    5.10    2.00
  -3  -6   0   -2.10    3.10
  -3  -6   0    0.10    2.90
   3   6   0    5.50    3.80
  -3   6   0    7.20    6.80
   4  -6   0  234.48   22.90
  -4  -6   0  194.28   17.20
   4  -6   0  184.78   22.50
  -4  -6   0  241.28   19.20
  -4  -6   0  179.38   20.10
   4  -6   0  222.28   17.70
  -4   6   0  198.28   24.10
   4   6   0  180.68   18.90
   5  -6   0 1118.79   93.79
  -5  -6   0 1131.99   93.59
   5  -6   0 1208.18   99.19
  -5  -6   0 1184.08   94.49
   5  -6   0 1190.18   93.79
   5  -6   0 1173.58   98.59
  -5  -6   0 1204.58   97.29
  -6  -6   0  317.87   27.00
  -6  -6   0  319.77   31.00
   6  -6   0  351.26   33.20
  -6  -6   0  328.57   28.00
   6  -6   0  322.07   27.00
   6  -6   0  327.87   27.00
   7  -6   0   25.20    4.00
   7  -6   0   13.10    9.30
  -7  -6   0   17.60    4.80
  -7  -6   0   28.00    8.20
  -7  -6   0   17.20    3.50
  -8  -6   0   25.50    4.10
  -8  -6   0   26.60    8.90
  -8  -6   0   18.70    5.20
   8  -6   0   18.80   11.40
   8  -6   0   19.00    3.90
   9  -6   0   14.00   10.70
   9  -6   0   11.30    4.10
  -9  -6   0   10.60    3.10
  -9  -6   0    4.60    7.30
  -9  -6   0    7.50    4.80
 -10  -6   0  140.99   12.50
  10  -6   0  101.49   21.30
  10  -6   0  149.29   13.70
 -10  -6   0  160.78   21.50
  11  -6   0   52.79   16.60
  11  -6   0   40.50    6.70
 -11  -6   0   34.20   13.60
  12  -6   0   52.09   18.10
 -12  -6   0   65.79   14.80
 -13  -6   0   32.20   12.40
  13  -6   0   21.00    7.60
  13  -6   0   26.60   14.90
 -14  -6   0   92.99   19.00
  14  -6   0   38.70   20.40
 -15  -6   0   -8.60   11.70
  15  -6   0    1.10   16.90
  16  -6   0   18.00   21.50
 -16  -6   0    9.90   12.40
 -17  -6   0  -21.60   15.20
  17  -6   0  -11.30   22.50
 -18  -6   0   -6.90   16.10
  18  -6   0    3.20   24.30
   0  -7   0   -0.20    4.00
   0  -7   0    2.20    3.30
   0  -7   0   -1.70    3.30
   0   7   0   -7.20    3.40
  -1  -7   0  134.19   14.60
   1  -7   0  129.79   15.80
  -1  -7   0  161.18   15.30
   1  -7   0  149.69   16.40
  -1  -7   0  128.79   14.70
   1  -7   0  144.39   14.00
  -1   7   0  136.99   13.70
   2  -7   0  136.79   13.70
  -2  -7   0  158.48   15.50
   2  -7   0  155.98   15.80
  -2  -7   0  121.39   14.80
   2  -7   0  146.89   16.80
  -3  -7   0  173.68   15.50
   3  -7   0  152.68   14.50
   3  -7   0  150.78   18.10
   3  -7   0  143.79   16.80
  -3  -7   0  155.38   16.60
  -4  -7   0  470.35   35.40
  -4  -7   0  392.66   33.90
   4  -7   0  431.76   38.50
   4  -7   0  379.86   34.30
  -4  -7   0  423.16   37.60
   4  -7   0  400.66   38.90
   5  -7   0   11.80    3.20
  -5  -7   0    4.20    6.20
   5  -7   0   21.00    8.60
  -5  -7   0   10.60    2.60
   5  -7   0    6.50    8.50
  -5  -7   0   13.80    4.20
  -6  -7   0   32.30    4.80
   6  -7   0   46.40   11.70
  -6  -7   0   37.40    6.30
   6  -7   0   35.50   11.80
   6  -7   0   33.60    4.90
  -6  -7   0   43.00   10.50
   6  -7   0   39.00    4.90
  -7  -7   0  240.58   24.40
   7  -7   0  182.18   17.60
  -7  -7   0  212.38   19.20
   7  -7   0  191.38   27.40
   7  -7   0  245.98   26.80
  -7  -7   0  209.68   18.00
   7  -7   0  212.18   17.60
  -8  -7   0  193.58   16.90
  -8  -7   0  184.18   18.20
   8  -7   0  192.18   16.40
   8  -7   0  194.88   16.40
   8  -7   0  171.28   26.20
  -8  -7   0  188.08   24.10
   9  -7   0  124.39   11.30
   9  -7   0  125.89   22.30
  -9  -7   0  129.39   11.70
  -9  -7   0  109.89   13.70
  -9  -7   0  129.79   19.00
 -10  -7   0   75.89    7.00
 -10  -7   0   53.19    9.70
  10  -7   0   50.79   14.60
 -10  -7   0   42.90   13.20
  10  -7   0   64.59    7.20
  11  -7   0  136.09   24.20
 -11  -7   0   61.39   16.60
  11  -7   0   82.49    9.10
 -12  -7   0  311.47   34.90
  12  -7   0  207.38   38.00
  12  -7   0  320.07   25.70
  13  -7   0  213.98   34.20
 -13  -7   0  204.48   29.10
  14  -7   0  120.39   27.00
 -14  -7   0   83.99   18.50
  15  -7   0   93.99   25.40
 -15  -7   0  108.59   21.20
 -16  -7   0   85.89   20.80
  16  -7   0   81.29   25.50
 -17  -7   0   33.10   21.50
  17  -7   0   79.09   31.30
   0  -8   0  651.93   51.39
   0  -8   0  538.35   51.19
  -1  -8   0  237.68   22.40
   1  -8   0  253.37   22.80
   1  -8   0  234.08   21.60
  -1  -8   0  256.87   22.90
  -1  -8   0  236.58   22.40
   1  -8   0  236.58   23.60
  -1   8   0  182.78   20.90
   2  -8   0 1232.28   97.09
   2  -8   0 1134.49   99.69
  -2  -8   0 1186.88   98.49
  -2  -8   0 1238.78   97.79
  -2  -8   0 1113.19   98.19
   2  -8   0 1222.78   98.79
   3  -8   0   51.19   11.50
   3  -8   0   38.40    6.90
  -3  -8   0   59.39    8.40
   3  -8   0   62.69   11.00
  -3  -8   0   47.00    9.40
   4  -8   0  249.78   25.50
   4  -8   0  235.38   21.30
  -4  -8   0  242.68   22.00
  -4  -8   0  234.38   20.70
  -4  -8   0  250.47   24.70
   4  -8   0  255.97   26.80
   5  -8   0  373.16   42.80
   5  -8   0  445.26   42.10
  -5  -8   0  473.35   38.40
  -5  -8   0  449.36   37.10
   5  -8   0  466.35   37.50
  -5  -8   0  447.96   41.20
  -6  -8   0  188.58   19.90
   6  -8   0  143.79   14.40
   6  -8   0  204.48   22.20
   6  -8   0  163.28   14.30
  -6  -8   0  134.79   14.10
  -6  -8   0  189.18   16.00
   6  -8   0  164.38   23.80
  -7  -8   0  282.57   28.40
   7  -8   0  270.97   22.60
  -7  -8   0  264.37   23.10
   7  -8   0  269.87   22.70
   7  -8   0  277.17   31.90
   7  -8   0  260.77   29.80
  -7  -8   0  270.07   24.30
  -8  -8   0    3.20    4.30
  -8  -8   0    2.10    8.30
   8  -8   0   29.90   11.30
   8  -8   0   12.90    9.70
  -8  -8   0   10.10    3.60
  -9  -8   0  179.98   17.70
  -9  -8   0  184.38   24.20
   9  -8   0  157.88   26.00
  -9  -8   0  163.78   15.70
   9  -8   0  186.98   28.00
  10  -8   0   75.99   19.80
  10  -8   0   88.09   20.70
 -10  -8   0   58.79   14.60
 -10  -8   0   86.49   12.20
 -10  -8   0   90.09    8.80
  11  -8   0   71.69   21.60
 -11  -8   0   81.69   17.50
 -12  -8   0    7.70   11.70
  12  -8   0   35.50   18.00
 -13  -8   0  113.49   21.40
  13  -8   0   62.49   20.40
  14  -8   0   53.09   19.30
 -14  -8   0   56.69   16.90
 -15  -8   0    9.30   13.00
  15  -8   0   40.10   21.00
  16  -8   0    9.20   19.80
 -16  -8   0  -11.90   21.80
 -17  -8   0    3.50   15.40
  17  -8   0   47.20   24.00
  17  -8   0    6.70   16.60
   0  -9   0    2.80    4.50
   0  -9   0   -2.70    4.50
   0  -9   0    2.30    4.70
  -1  -9   0    4.50    5.20
   1  -9   0    1.50    4.60
   1  -9   0   10.60    6.10
  -1  -9   0    3.40    5.30
   1  -9   0    1.40    4.60
  -1  -9   0    4.70    5.60
  -2  -9   0    3.40    5.60
   2  -9   0    6.20    5.60
   2  -9   0    5.30    4.40
  -2  -9   0    9.20    5.60
  -2  -9   0    0.80    5.70
   2  -9   0    8.40    6.10
   3  -9   0  110.19   17.20
   3  -9   0  103.99   12.10
   3  -9   0  121.49   16.00
  -3  -9   0  110.59   15.40
  -3  -9   0  102.99   12.50
  -4  -9   0  107.89   10.50
  -4  -9   0   90.89   14.80
   4  -9   0  104.59   11.50
   4  -9   0  128.09   19.60
   4  -9   0  119.39   17.00
  -4  -9   0  100.89   12.30
   5  -9   0   75.99   16.30
  -5  -9   0   49.70    8.40
  -5  -9   0   49.70   11.50
   5  -9   0   72.19   13.70
  -5  -9   0   66.79    7.40
   5  -9   0   56.99    7.70
  -6  -9   0   82.79   10.50
  -6  -9   0   68.79    8.10
   6  -9   0   90.59   17.40
   6  -9   0   67.89   14.40
   6  -9   0   76.09    8.60
  -6  -9   0   60.29   13.70
  -7  -9   0   77.89    8.90
   7  -9   0   74.09   15.90
   7  -9   0   83.99   18.70
  -7  -9   0   92.19   11.20
  -7  -9   0  103.19   17.00
   7  -9   0   86.99    8.50
   7  -9   0   75.99    8.50
  -8  -9   0    0.20    6.00
   8  -9   0   -2.70    9.90
  -8  -9   0   -0.50    4.20
   8  -9   0    2.90    9.30
  -8  -9   0    4.10    3.80
  -9  -9   0   27.70    7.10
   9  -9   0   28.40   12.60
   9  -9   0    9.60   11.80
  -9  -9   0    5.50   11.10
  -9  -9   0   16.20    4.80
 -10  -9   0  195.38   25.90
 -10  -9   0  201.68   16.50
  10  -9   0  162.18   28.80
  10  -9   0  162.78   27.80
 -10  -9   0  160.78   18.80
  11  -9   0   88.99   21.90
  11  -9   0  128.69   25.60
 -11  -9   0  172.78   24.70
 -11  -9   0  121.59   15.70
  12  -9   0  132.19   25.90
  12  -9   0   94.29   22.50
 -12  -9   0  141.99   22.90
  13  -9   0   11.60   17.20
 -13  -9   0   33.80   14.00
  13  -9   0   32.40   18.30
  14  -9   0   -3.40   15.30
  14  -9   0    1.90   15.60
 -14  -9   0    6.30   16.00
  15  -9   0  -25.20   16.60
  15  -9   0    8.50   15.90
 -15  -9   0    0.00   15.60
 -16  -9   0   68.19   20.30
  16  -9   0   61.49   23.30
  16  -9   0   42.40   23.40
   0 -10   0   61.49   10.50
   0 -10   0   98.89   14.80
   0 -10   0   66.09   12.10
   1 -10   0  898.11   78.89
  -1 -10   0  969.70   77.89
   1 -10   0  901.51   77.89
  -1 -10   0  892.61   77.39
  -1 -10   0  964.60   78.19
   1 -10   0  887.31   76.69
   2 -10   0  461.55   46.50
   2 -10   0  563.24   45.90
   2 -10   0  502.55   43.70
  -2 -10   0  462.15   45.00
  -2 -10   0  510.65   44.60
  -2 -10   0  519.75   45.60
  -3 -10   0  196.78   20.70
  -3 -10   0  214.48   22.50
   3 -10   0  182.18   26.20
   3 -10   0  201.28   20.10
   3 -10   0  240.18   23.50
   4 -10   0  696.23   63.99
  -4 -10   0  652.53   61.39
   4 -10   0  699.13   61.69
   4 -10   0  688.93   58.19
  -4 -10   0  708.93   59.09
  -4 -10   0  732.83   57.59
   5 -10   0  112.99   21.30
  -5 -10   0  123.69   13.90
  -5 -10   0  123.89   12.20
   5 -10   0  128.99   13.00
   5 -10   0  127.89   18.70
  -5 -10   0  130.09   18.30
  -6 -10   0  204.18   20.60
   6 -10   0  217.18   25.50
  -6 -10   0  213.98   19.30
   6 -10   0  256.17   33.10
   6 -10   0  225.58   19.50
  -6 -10   0  205.78   24.60
  -7 -10   0  320.17   28.10
   7 -10   0  258.57   25.80
  -7 -10   0  320.97   27.10
   7 -10   0  325.57   26.00
   7 -10   0  310.97   33.40
  -7 -10   0  348.37   36.60
   7 -10   0  347.37   37.60
  -8 -10   0  160.98   15.90
  -8 -10   0  144.69   14.00
   8 -10   0   91.29   21.90
  -8 -10   0  179.48   23.80
   8 -10   0  118.39   22.00
   9 -10   0   81.29   20.60
   9 -10   0   90.59   18.80
  -9 -10   0  102.49   13.20
  -9 -10   0   74.49   16.50
  -9 -10   0   90.89   10.60
 -10 -10   0  314.17   27.20
 -10 -10   0  327.07   29.70
  10 -10   0  316.07   43.50
 -10 -10   0  300.97   35.70
  11 -10   0   47.90   16.20
  11 -10   0   37.60   17.30
 -11 -10   0   35.80   16.50
 -12 -10   0   41.50   13.90
  12 -10   0   16.80   15.10
  12 -10   0   25.80   16.70
 -13 -10   0   24.30   15.70
  13 -10   0   -0.70   14.90
  13 -10   0   -8.30   12.60
 -14 -10   0   49.80   20.40
  14 -10   0   30.60   26.00
  14 -10   0   34.90   19.80
  15 -10   0   22.30   22.10
  15 -10   0   40.90   22.60
 -15 -10   0   53.39   19.50
  16 -10   0  -11.60   17.20
 -16 -10   0   18.80   17.90
   0 -11   0    6.90    6.20
   0 -11   0    4.00    6.70
   0 -11   0   -1.60    6.00
  -1 -11   0  203.68   21.30
   1 -11   0  184.78   21.50
   1 -11   0  187.58   20.60
  -1 -11   0  180.08   21.60
   1 -11   0  226.68   26.80
  -1 -11   0  190.88   21.50
  -2 -11   0   -4.00    6.10
   2 -11   0   11.60    7.10
   2 -11   0   -0.80    4.90
  -2 -11   0    1.80    5.80
  -2 -11   0   -8.40    5.90
   2 -11   0   -3.70    8.00
   3 -11   0    9.30    9.50
   3 -11   0   18.40    7.70
  -3 -11   0   20.00    8.80
   3 -11   0   13.80    6.60
  -3 -11   0   13.70    7.30
  -3 -11   0   11.20    4.70
   4 -11   0   -1.40    7.90
   4 -11   0    4.10    7.50
  -4 -11   0   -2.00    5.30
  -4 -11   0    4.10    6.90
   4 -11   0    4.60    4.80
  -4 -11   0   -0.40    3.50
  -5 -11   0   96.49   10.10
  -5 -11   0   94.19   17.00
   5 -11   0   85.29   16.00
  -5 -11   0  116.59   13.50
   5 -11   0   81.39   11.30
  -6 -11   0   73.09    9.80
   6 -11   0   84.39   16.50
   6 -11   0   79.09   20.00
  -6 -11   0  108.49   13.10
   6 -11   0   99.69   10.70
  -7 -11   0    7.90   11.00
   7 -11   0    2.10    9.10
  -7 -11   0   -1.70    3.90
   7 -11   0    0.00    3.90
  -7 -11   0    4.80    5.10
   7 -11   0   12.10    4.30
   7 -11   0    7.10   11.70
  -8 -11   0   -5.50    5.20
   8 -11   0   -1.00   10.70
  -8 -11   0    1.70    4.10
  -8 -11   0    0.00   11.00
   8 -11   0   -1.70   10.90
   9 -11   0   39.10   17.10
  -9 -11   0   26.50   12.40
  -9 -11   0   38.20    6.80
  -9 -11   0   43.50    8.90
   9 -11   0   23.60   16.10
 -10 -11   0   26.20   11.30
 -10 -11   0   -0.60    5.10
 -10 -11   0    4.90    7.20
  10 -11   0    8.10   11.20
  10 -11   0   20.00   13.70
 -11 -11   0    2.70   14.10
 -11 -11   0    8.40    7.20
  11 -11   0   -0.80   15.10
  11 -11   0   14.30   13.10
 -12 -11   0   29.50   18.50
  12 -11   0   55.49   19.00
 -12 -11   0   33.20    9.50
  12 -11   0   48.20   19.80
 -13 -11   0    2.00   13.00
  13 -11   0   -0.80   16.20
  14 -11   0   32.00   17.90
 -14 -11   0   20.80   17.30
  14 -11   0   -9.90   16.50
  15 -11   0   -7.40   18.40
 -15 -11   0   -4.00   15.20
  15 -11   0    4.10   16.80
   0 -12   0    9.80    8.60
   0 -12   0    7.20    7.90
   0 -12   0   32.10   10.80
   1 -12   0  170.68   20.90
  -1 -12   0  162.98   22.40
  -1 -12   0  164.88   22.30
   1 -12   0  194.68   25.40
   1 -12   0  196.48   24.00
  -1 -12   0  189.98   22.60
  -2 -12   0  689.03   64.19
   2 -12   0  722.73   66.09
  -2 -12   0  731.43   64.49
   2 -12   0  744.73   62.39
   2 -12   0  711.13   64.19
  -2 -12   0  770.92   63.49
   3 -12   0  337.57   44.80
  -3 -12   0  512.15   40.60
   3 -12   0  442.16   41.80
  -3 -12   0  419.36   41.80
  -3 -12   0  439.06   37.70
   3 -12   0  426.76   38.90
   4 -12   0   -1.70   10.70
  -4 -12   0    7.60    4.50
  -4 -12   0    9.90    6.50
   4 -12   0   -3.60    5.80
  -4 -12   0    0.80    9.50
   4 -12   0    0.60    7.10
  -5 -12   0   79.59   15.90
  -5 -12   0   97.69   13.30
   5 -12   0   86.49   11.90
   5 -12   0   88.09   17.10
   5 -12   0  100.49   19.90
  -5 -12   0   96.49   11.20
  -6 -12   0  398.16   35.30
  -6 -12   0  423.06   42.80
   6 -12   0  403.16   41.40
   6 -12   0  425.86   35.90
   6 -12   0  405.56   44.80
  -6 -12   0  426.86   37.10
   7 -12   0  104.09   11.80
  -7 -12   0  114.69   12.30
   7 -12   0   70.49   19.20
   7 -12   0  117.99   20.10
  -7 -12   0  110.69   20.40
  -7 -12   0  124.49   14.60
   7 -12   0  104.09   11.60
  -8 -12   0  107.59   13.60
  -8 -12   0   98.29   11.40
  -8 -12   0   70.69   17.10
   8 -12   0   69.99   21.90
   9 -12   0  113.59   22.00
  -9 -12   0  129.49   12.90
   9 -12   0   75.49   22.70
  -9 -12   0   64.29   18.90
 -10 -12   0   28.40    8.70
 -10 -12   0   12.50    6.30
 -10 -12   0   10.10   13.40
  10 -12   0   13.20   13.60
  10 -12   0   13.20   17.00
 -11 -12   0   34.00    9.20
 -11 -12   0   20.30   14.80
  11 -12   0   19.80   14.50
  11 -12   0   19.90   19.50
 -12 -12   0   10.80   17.10
  12 -12   0   23.50   17.50
  12 -12   0    8.60   23.70
 -12 -12   0   37.60    9.70
  13 -12   0   83.99   22.30
 -13 -12   0  108.99   24.50
  13 -12   0   84.19   26.50
  14 -12   0   -1.10   17.40
 -14 -12   0    1.10   15.30
  14 -12   0   -5.50   17.80
   0 -13   0   -5.40    7.40
   0 -13   0   -3.10    7.80
   0 -13   0    2.10    7.00
  -1 -13   0    4.90    8.90
  -1 -13   0   14.90    9.50
   1 -13   0   12.90    8.40
   1 -13   0    9.10    9.10
   1 -13   0    3.40    9.70
  -1 -13   0   20.10    9.80
   2 -13   0   87.89   14.30
  -2 -13   0  118.19   18.50
  -2 -13   0   96.59   15.60
   2 -13   0  123.99   20.50
   2 -13   0   82.39   16.30
   3 -13   0   34.80   13.70
   3 -13   0   41.30   12.20
  -3 -13   0   24.40    9.40
   3 -13   0   41.00    9.60
  -3 -13   0   31.30   12.10
  -3 -13   0   56.39    8.40
  -4 -13   0   -1.60    4.40
   4 -13   0    9.80    7.10
  -4 -13   0   12.60   10.90
   4 -13   0  -13.20    7.20
   4 -13   0    1.10   12.30
  -4 -13   0   10.00    7.60
   5 -13   0   47.40   13.20
  -5 -13   0   45.70    9.30
  -5 -13   0   42.00    7.30
  -5 -13   0   23.00   13.20
   5 -13   0   10.30   11.40
   5 -13   0   66.69   10.70
   6 -13   0   -0.60    6.00
   6 -13   0   -1.80   13.30
  -6 -13   0   -2.30    4.00
  -6 -13   0   -9.20   10.70
   6 -13   0   -0.30    9.10
  -6 -13   0   -8.30    5.90
  -7 -13   0   41.40   14.60
   7 -13   0   11.30    5.30
  -7 -13   0   19.20    6.10
   7 -13   0    6.00    6.30
   7 -13   0   23.50   14.80
   7 -13   0   -2.60   10.10
  -8 -13   0   77.89   12.70
   8 -13   0   55.69   19.10
  -8 -13   0  108.99   20.70
   8 -13   0   72.19   16.20
  -8 -13   0   75.39   10.60
  -9 -13   0   10.90    7.80
   9 -13   0    7.00   12.20
   9 -13   0    7.30   15.60
  -9 -13   0   17.60    7.20
  -9 -13   0   -4.70   13.80
 -10 -13   0   50.69   17.50
  10 -13   0   24.40   15.40
 -10 -13   0   29.90    9.40
  10 -13   0   10.20   15.00
 -11 -13   0   69.19   19.90
 -11 -13   0   69.59   13.20
  11 -13   0   69.39   18.30
 -12 -13   0    8.20    8.20
 -12 -13   0   -1.80   17.00
  12 -13   0   22.30   17.60
  12 -13   0    3.80   17.50
  13 -13   0   40.70   21.20
 -13 -13   0   18.10   18.80
  13 -13   0  -17.80   17.20
   0 -14   0   10.50   10.00
   0 -14   0   -3.80    9.00
   0 -14   0   10.50    9.80
  -1 -14   0   44.00   13.60
   1 -14   0   62.49   18.70
   1 -14   0   98.49   15.80
   1 -14   0   81.49   16.90
  -1 -14   0   95.69   16.00
  -1 -14   0   86.99   16.80
   2 -14   0  120.59   18.10
   2 -14   0  140.49   22.80
  -2 -14   0  126.19   19.00
  -3 -14   0   40.40    7.90
  -3 -14   0    2.70   10.90
   3 -14   0   32.30   14.50
   3 -14   0   23.70    9.70
  -3 -14   0   16.10    8.90
   4 -14   0   14.40   10.30
  -4 -14   0   42.00    9.90
   4 -14   0   44.40    9.40
   4 -14   0   -3.40   11.90
  -4 -14   0   17.40   11.30
  -4 -14   0   25.60    6.90
   5 -14   0   81.49   19.40
   5 -14   0   67.79   15.90
  -5 -14   0   92.99   11.50
   5 -14   0   81.99   12.60
  -5 -14   0   81.39   13.40
  -5 -14   0   56.89   15.70
   6 -14   0   -4.70   14.90
  -6 -14   0   13.20    7.50
   6 -14   0   17.90    7.80
  -6 -14   0   21.80   12.80
  -6 -14   0   21.50    6.50
   6 -14   0   25.50   10.60
  -7 -14   0    7.90    6.00
   7 -14   0   17.50   11.40
  -7 -14   0   -9.90   12.00
  -7 -14   0   15.60    7.80
   7 -14   0    7.30   14.70
   7 -14   0    6.00    6.10
   8 -14   0  -19.90   10.10
   8 -14   0    2.70   15.90
  -8 -14   0   -0.10   12.40
  -8 -14   0    1.30    6.00
  -8 -14   0   -5.10    6.90
  -9 -14   0    4.20   13.70
  -9 -14   0   -4.10    7.10
   9 -14   0  -12.40   13.30
  -9 -14   0    5.90    7.70
   9 -14   0   12.30   12.60
 -10 -14   0   -0.10    8.40
 -10 -14   0   27.80   15.80
 -10 -14   0   32.50    9.50
  10 -14   0   -5.40   25.20
  10 -14   0   14.60   13.30
  11 -14   0   62.39   23.80
 -11 -14   0   52.39   12.30
  11 -14   0   82.19   20.40
 -11 -14   0   83.09   20.40
 -12 -14   0    4.10    8.70
  12 -14   0  -22.90   17.40
 -12 -14   0   11.40   17.30
  12 -14   0   -8.90   14.30
   0 -15   0   -7.40    9.20
   0 -15   0   -8.30   10.30
   0 -15   0   12.20   10.20
   1 -15   0   10.80   10.40
   1 -15   0    1.40   10.90
   1 -15   0   14.40   10.30
  -1 -15   0   13.90   10.80
  -1 -15   0    3.80   10.40
   2 -15   0   21.50   11.10
  -2 -15   0   -6.70   11.00
   2 -15   0   -8.90    9.40
  -2 -15   0   -1.50    5.60
   2 -15   0   -3.00   12.10
  -2 -15   0   -4.30    8.80
  -3 -15   0   19.90    7.30
  -3 -15   0   10.20   12.60
   3 -15   0   15.60   10.50
  -3 -15   0   13.10    9.40
   3 -15   0    1.40    9.00
   3 -15   0    3.90   12.40
   4 -15   0    9.40    9.50
   4 -15   0   39.20   14.60
  -4 -15   0   17.90    6.70
  -4 -15   0   27.00    9.50
  -4 -15   0   34.00   14.20
   4 -15   0   21.60   11.20
  -5 -15   0   60.39   12.00
   5 -15   0   62.99   12.00
   5 -15   0   33.40   13.40
  -5 -15   0   43.30   16.70
   6 -15   0   62.59   20.30
  -6 -15   0   99.89   12.90
  -6 -15   0   89.59   21.80
  -6 -15   0  103.79   15.20
   6 -15   0  105.09   19.30
   7 -15   0  107.39   26.00
  -7 -15   0  102.59   23.90
  -7 -15   0  138.49   17.70
   7 -15   0  124.59   21.10
  -7 -15   0  144.29   15.70
   8 -15   0   43.60   14.80
   8 -15   0   40.20   17.80
  -8 -15   0   47.70   16.80
  -8 -15   0   49.10   11.20
  -8 -15   0   46.90    9.70
   9 -15   0   11.40   12.90
   9 -15   0  -18.40   16.10
  -9 -15   0  -15.80    7.40
  -9 -15   0    1.20    7.90
 -10 -15   0    4.70   15.90
  10 -15   0   11.70   18.70
  10 -15   0    6.20   13.90
 -10 -15   0   21.50    9.50
 -11 -15   0   63.99   12.90
 -11 -15   0   91.39   25.40
  11 -15   0   42.90   16.90
  11 -15   0   87.49   24.10
   0 -16   0   35.30   14.60
   0 -16   0   43.30   14.20
   0 -16   0    6.40   11.60
  -1 -16   0    0.70   11.20
  -1 -16   0   11.50    7.30
  -1 -16   0    2.50   11.40
   1 -16   0   29.60   13.60
   1 -16   0    8.50   11.70
  -2 -16   0   -7.00    6.60
  -2 -16   0   -5.00   11.50
   2 -16   0   14.30   11.00
  -2 -16   0  -12.70    8.70
   2 -16   0    4.40   11.70
   2 -16   0    5.60   11.70
   3 -16   0   11.10   11.00
   3 -16   0   20.00   14.60
  -3 -16   0   -0.50    6.60
  -3 -16   0   -7.40   11.90
   3 -16   0   11.80   14.10
  -3 -16   0   -5.10    8.90
  -4 -16   0   36.00    9.00
   4 -16   0   43.60   15.00
  -4 -16   0   23.80   15.50
   4 -16   0   50.89   19.60
   4 -16   0   50.59   13.10
  -4 -16   0   59.29   12.70
  -5 -16   0   15.20   16.00
  -5 -16   0    8.30    8.30
   5 -16   0   25.00   15.40
  -5 -16   0  -11.80    6.30
   5 -16   0   17.50   11.40
   5 -16   0   -4.30   10.30
  -6 -16   0    8.00    9.00
   6 -16   0    4.80   11.90
  -6 -16   0   -3.10    6.80
  -6 -16   0    5.40   16.40
   6 -16   0  -42.30   13.10
  -7 -16   0   50.69   11.90
   7 -16   0   38.80   30.40
  -7 -16   0   52.49   20.30
   7 -16   0   50.09   15.70
  -8 -16   0   55.29   19.30
   8 -16   0   27.50   14.60
   8 -16   0   41.50   20.10
  -8 -16   0   40.30   10.40
  -8 -16   0   61.89   11.60
   9 -16   0   -9.30   12.50
  -9 -16   0   -7.50   16.20
   9 -16   0   -2.50   15.70
  -9 -16   0    9.50    9.30
   0 -17   0   18.20    8.30
   0 -17   0  -21.90   11.70
   0 -17   0    8.00   13.20
   1 -17   0   -8.60   11.80
  -1 -17   0  -16.60   10.50
  -1 -17   0   11.00   14.20
   1 -17   0    3.40   12.20
   1 -17   0   -7.50   12.80
  -1 -17   0  -19.30    6.60
  -2 -17   0   25.30    8.90
  -2 -17   0   14.30   16.00
   2 -17   0    8.90   13.10
   2 -17   0   -1.00   20.20
   2 -17   0   26.70   13.70
  -2 -17   0    1.90   10.30
   3 -17   0   29.10   15.70
  -3 -17   0   10.30   11.40
  -3 -17   0   27.70   15.80
   3 -17   0   -1.30   13.10
  -3 -17   0   55.19   10.50
   3 -17   0   39.00   14.40
  -4 -17   0   20.50   14.70
   4 -17   0  -19.10   14.00
   4 -17   0  -12.80   14.40
  -4 -17   0   -0.50    7.70
  -4 -17   0   -8.10    9.00
   4 -17   0   -8.80   12.30
  -5 -17   0   78.59   20.00
  -5 -17   0   74.39   12.80
  -5 -17   0   99.19   15.90
   5 -17   0  104.29   20.00
  -6 -17   0    2.30    8.00
   6 -17   0   32.20   18.70
  -6 -17   0   23.30    9.80
   6 -17   0    8.50   14.50
   7 -17   0    1.10   16.70
  -7 -17   0    5.70    8.80
   7 -17   0   15.30   13.30
  -7 -17   0   17.00    9.20
  -7 -17   0   19.00   17.60
   0 -18   0   37.90   10.80
   0 -18   0    0.80   14.10
   0 -18   0   68.99   18.50
   1 -18   0   -9.50   13.00
  -1 -18   0   18.80   16.20
  -1 -18   0   13.00    8.80
   1 -18   0    9.10   15.30
  -1 -18   0   -0.40   12.50
   2 -18   0   61.09   17.70
  -2 -18   0   46.40   15.40
  -2 -18   0   75.09   20.40
   2 -18   0   55.79   17.90
  -2 -18   0   46.20   12.30
  -3 -18   0   37.60   17.20
   3 -18   0   64.89   16.50
  -3 -18   0   19.00    9.90
   3 -18   0   74.09   20.60
  -3 -18   0   50.29   13.70
 -19   0   1   20.20   14.40
  19   0  -1  -19.40   20.50
  18   0  -1    1.70   21.10
 -18   0   1   13.30   12.40
 -17   0   1  -10.10   10.50
  17   0  -1   39.70   20.20
  16   0  -1    8.40   18.70
  15   0  -1   19.30   16.50
 -15   0   1   11.90    9.30
  14   0  -1    6.40   15.10
 -14   0   1   16.60    8.20
 -13   0   1   -4.70    7.10
  13   0  -1   16.00   12.90
  12   0  -1    3.20   10.50
 -12   0   1    1.10    6.50
 -11   0   1   -8.30    5.40
  10   0  -1   -5.50    4.60
 -10   0   1   -1.10    5.20
   9   0  -1   -6.70    3.30
  -9   0   1    0.30    4.20
  -8   0   1    3.20    4.50
   8   0  -1    5.10    3.20
   7   0  -1    0.80    3.40
   7   0  -1    1.60    2.70
  -7   0   1   -1.50    3.20
   6   0  -1    3.40    2.70
  -6   0   1    3.30    2.70
   6   0  -1    0.70    2.30
   6   0  -1   -1.50    2.00
   5   0  -1    0.40    1.70
  -5   0   1   -0.80    1.80
   5   0  -1   -0.90    2.10
   5   0  -1    0.20    1.70
  -4   0   1    0.30    1.70
   4   0  -1    0.60    1.60
   4   0  -1   -1.30    1.30
   3   0  -1    0.60    0.90
   3   0  -1    2.90    1.40
  -3   0   1    0.50    1.20
   2   0  -1    0.00    0.60
  -2   0   1   -0.30    0.70
   2   0  -1    1.20    0.90
  -1   0  -1    0.50    0.60
  -1   0  -1    0.20    0.90
   2   0   1    0.00    0.90
   2   0   1   -0.10    0.80
  -2   0  -1    0.00    0.70
  -2   0  -1   -1.20    0.80
  -3   0  -1    1.00    1.50
   3   0   1    4.20    1.90
  -3   0  -1   -0.30    1.20
   3   0   1    1.90    1.40
   4   0   1    1.20    2.00
   4   0   1    0.60    1.50
  -4   0  -1    0.60    1.70
  -4   0  -1    0.40    1.40
   5   0   1   -0.60    2.30
   5   0   1    1.50    2.10
  -5   0  -1   -0.80    2.40
  -5   0  -1   -1.20    1.60
   6   0   1   -0.90    2.60
  -6   0  -1    0.50    2.20
   6   0   1   -1.60    2.40
  -6   0  -1    2.10    3.00
  -7   0  -1    2.60    3.30
   7   0   1   -1.40    3.60
   7   0   1   -2.40    2.70
   8   0   1   -0.20    3.80
   9   0   1   -5.30    4.20
  -9   0  -1    0.90    4.20
 -10   0  -1   -0.50    4.90
 -11   0  -1   -3.00    5.60
 -12   0  -1   11.20    7.70
  13   0   1   -3.20   10.20
 -13   0  -1   -4.30    7.00
 -14   0  -1    3.60    7.90
  14   0   1    5.30   13.40
 -15   0  -1   -2.40    8.80
  15   0   1   26.90   19.20
 -16   0  -1    3.90   10.10
  16   0   1   14.50   19.10
  17   0   1  -17.80   19.40
 -17   0  -1  -12.10   10.50
 -18   0  -1   -9.50   12.00
  18   0   1   18.40   22.20
 -19   0  -1  -15.50   13.90
 -19  -1   1   42.90   16.40
  19  -1  -1   15.40   23.40
 -19   1   1   15.40   14.80
  19   1  -1   26.70   27.30
 -18  -1   1   22.60   14.60
  18  -1  -1   23.00   21.10
 -18   1   1   29.90   14.30
  18   1  -1    5.40   21.80
  17  -1  -1   63.39   23.50
 -17  -1   1   85.89   18.00
  17   1  -1   52.99   22.40
 -16  -1   1  192.18   25.00
  16  -1  -1  220.98   36.80
  16   1  -1  128.09   32.20
 -16   1   1  186.68   23.40
 -15  -1   1  101.89   16.90
  15  -1  -1   79.19   21.30
 -15   1   1  110.19   16.60
  15   1  -1   93.49   24.60
  14  -1  -1   89.89   23.00
 -14  -1   1  121.79   18.00
 -14   1   1   99.89   15.90
  14   1  -1   95.89   22.90
 -13  -1   1  166.08   21.80
  13  -1  -1  225.38   32.30
 -13   1   1  163.68   20.90
  12  -1  -1  293.87   32.80
 -12  -1   1  221.38   25.20
 -12   1   1  242.28   24.80
 -11  -1   1  251.97   24.50
  11  -1  -1  246.28   32.60
  11   1  -1  233.78   21.50
 -11   1   1  209.68   22.70
 -10  -1   1  292.77   27.80
  10  -1  -1  291.07   32.70
 -10   1   1  290.57   27.20
  10   1  -1  287.27   25.50
   9  -1  -1  212.78   27.20
  -9  -1   1  176.08   19.40
  -9   1   1  190.08   18.70
   8  -1  -1  293.37   27.50
  -8  -1   1  327.17   28.70
   8  -1  -1  292.77   31.90
   8  -1  -1  288.67   27.50
   8   1  -1  347.57   26.80
  -8   1   1  316.77   27.80
  -7  -1   1  582.54   49.30
   7  -1  -1  609.64   52.29
   7  -1  -1  573.74   48.30
   7  -1  -1  576.04   48.40
  -7   1   1  578.74   48.60
   7   1  -1  581.34   47.60
   6  -1  -1 1349.47  113.29
   6  -1  -1 1377.86  110.79
  -6  -1   1 1448.76  110.99
   6  -1  -1 1390.06  109.99
  -6   1   1 1331.97  110.09
   6   1  -1 1336.47  109.89
   6   1  -1 1345.67  110.59
   6   1  -1 1342.27  109.29
   5  -1  -1 2016.50  157.88
  -5  -1   1 1830.82  158.58
   5  -1  -1 1909.91  157.98
   5  -1  -1 2088.69  160.88
   5   1  -1 1963.50  157.28
   5   1  -1 1938.71  157.78
   5   1  -1 1971.90  159.28
  -5   1   1 2075.59  157.98
  -4  -1   1  139.79   12.80
   4  -1  -1  144.29   14.70
   4  -1  -1  136.79   12.00
   4   1  -1  140.29   12.80
   4   1  -1  136.69   11.50
  -4   1   1  137.29   12.10
   4   1  -1  132.39   12.10
   3  -1  -1 2376.26  183.28
   3  -1  -1 2447.66  185.28
  -3  -1   1 2355.16  183.98
  -3  -1   1 1989.20  183.38
   3   1  -1 2237.38  183.88
   3   1  -1 2293.57  183.38
  -3   1   1 2355.06  183.28
   3   1  -1 2377.56  182.88
   2  -1  -1    3.00    2.10
   2  -1  -1    2.00    0.70
  -2  -1   1    2.70    1.30
  -2  -1   1    0.80    0.90
  -2   1   1    1.40    2.10
  -2   1   1    0.80    0.60
   2   1  -1    1.80    0.90
   2   1  -1    1.40    1.20
   1  -1  -1   44.00    5.20
  -1  -1   1   38.60    4.40
  -1  -1   1   53.29    4.30
   1   1  -1   49.80    4.30
  -1   1   1   55.99    5.40
   1   1  -1   42.10    4.60
   0  -1   1   50.89    4.80
  -1  -1  -1  131.09   11.70
   1  -1   1  143.29   11.80
  -1  -1  -1  145.99   11.20
  -1  -1  -1  133.39   11.80
   1  -1   1  128.29   11.70
   1  -1   1  133.39   12.10
  -1  -1  -1  145.69   11.30
   1   1   1  129.49   11.70
  -1   1  -1  132.29   11.70
   1   1   1  133.99   11.30
   1   1   1  140.79   11.80
   1   1   1  147.89   11.20
  -1   1  -1  145.69   11.80
   2  -1   1   31.40    3.60
  -2  -1  -1   30.30    3.10
   2  -1   1   36.60    3.50
  -2  -1  -1   32.30    3.10
   2  -1   1   30.20    4.30
  -2  -1  -1   39.00    4.00
   2   1   1   30.00    3.10
   2   1   1   27.30    4.00
   2   1   1   35.60    3.10
  -2   1  -1   26.50    3.60
  -2   1  -1   31.50    3.40
   3  -1   1 4490.65  368.96
  -3  -1  -1 4936.51  369.46
   3  -1   1 4748.73  368.76
  -3  -1  -1 4791.02  368.56
  -3   1  -1 4712.43  368.86
   3   1   1 4343.57  369.26
   3   1   1 4594.34  368.46
  -3   1  -1 4681.93  368.96
   3   1   1 4450.25  368.46
  -4  -1  -1  349.37   30.10
   4  -1   1  364.26   29.50
  -4  -1  -1  349.87   29.10
   4  -1   1  359.26   29.70
   4   1   1  366.56   30.10
  -4   1  -1  370.56   29.60
   4   1   1  352.36   29.00
   4   1   1  327.67   29.10
   5  -1   1  149.39   13.80
   5  -1   1  155.38   14.10
  -5  -1  -1  159.28   13.40
  -5  -1  -1  171.08   14.80
   5   1   1  141.29   13.20
  -5   1  -1  147.19   14.00
   5   1   1  143.19   14.10
   6  -1   1  512.75   44.60
  -6  -1  -1  575.14   44.10
  -6  -1  -1  534.55   45.50
   6   1   1  524.15   44.00
  -6   1  -1  552.14   44.80
   6   1   1  540.35   45.30
   6   1   1  513.95   44.10
   7  -1   1  675.93   56.69
  -7  -1  -1  714.43   55.99
   7  -1   1  631.64   56.49
  -7  -1  -1  702.33   57.79
  -7   1  -1  681.13   56.89
   7   1   1  691.73   55.89
  -8  -1  -1    8.00    3.30
  -8  -1  -1   -3.70    3.60
   8  -1   1    2.80    4.50
  -8   1  -1    3.10    3.60
   8   1   1    0.40    3.00
  -9  -1  -1  482.55   46.20
  -9   1  -1  568.44   45.90
   9   1   1  535.15   44.40
 -10  -1  -1  727.13   62.29
  10   1   1  731.63   59.99
 -10   1  -1  709.23   61.39
 -11  -1  -1   95.29   14.30
  11  -1   1   82.99   17.60
 -11   1  -1   87.09   13.30
 -12  -1  -1  116.89   17.10
  12  -1   1   97.99   20.80
 -12   1  -1  157.38   18.50
 -13  -1  -1   67.49   13.40
  13  -1   1   88.29   21.40
 -13   1  -1   75.09   13.40
  14  -1   1  135.09   26.80
 -14  -1  -1  144.49   21.60
 -14   1  -1  187.48   22.10
  15  -1   1  144.69   30.70
 -15  -1  -1  185.18   28.10
 -15   1  -1  175.48   22.90
  15   1   1  189.88   31.90
 -16  -1  -1  146.89   22.00
  16  -1   1   72.79   24.20
 -16   1  -1  147.89   20.10
  16   1   1  122.79   29.10
  17  -1   1  -10.10   21.40
 -17  -1  -1   18.00   14.00
  17   1   1  -32.50   14.80
 -17   1  -1   17.20   12.70
  18  -1   1  182.88   36.80
 -18  -1  -1  121.09   22.60
  18   1   1  102.19   31.50
 -18   1  -1  138.29   21.70
 -19  -1  -1   42.70   18.10
 -19   1  -1   80.19   18.60
 -19  -2   1   -6.80   15.80
 -19   2   1    3.20   13.90
 -18  -2   1    2.70   13.60
  18  -2  -1    0.90   19.10
  18   2  -1   10.20   23.00
  17  -2  -1    6.70   20.00
 -17  -2   1   37.30   13.20
 -17   2   1    6.80   11.40
  17   2  -1    0.10   21.70
  16  -2  -1   -6.30   16.80
 -16  -2   1  -11.90   10.20
 -16   2   1   -5.30    9.40
  16   2  -1   -8.60   14.80
  15  -2  -1   12.70   15.20
 -15  -2   1    9.80   11.10
 -15   2   1   11.80    8.50
 -14  -2   1   67.79   15.00
  14  -2  -1   58.49   20.30
  14   2  -1   60.89    8.80
 -14   2   1   96.29   13.90
  13  -2  -1   21.70   12.90
 -13  -2   1  -10.90    7.80
 -13   2   1   -8.60    6.00
  13   2  -1   -1.70    4.40
 -12  -2   1   76.59   13.40
  12  -2  -1   74.79   19.20
 -12   2   1   71.99   11.60
  12   2  -1   75.39    9.10
  11  -2  -1   33.60   14.50
 -11  -2   1   28.90    9.30
 -11   2   1   44.80    8.40
 -10  -2   1   33.60    8.60
  10  -2  -1   13.00    9.50
  10   2  -1   33.60    4.90
 -10   2   1   19.30    6.30
   9  -2  -1   15.90    5.10
   9  -2  -1   18.90   10.20
  -9  -2   1   13.90    6.60
   9   2  -1   17.20    3.50
  -9   2   1    9.70    4.80
   8  -2  -1  784.72   63.29
   8  -2  -1  780.82   68.19
  -8  -2   1  768.22   64.99
   8   2  -1  734.43   62.19
  -8   2   1  795.82   63.59
   7  -2  -1  111.79   11.20
   7  -2  -1  104.09   10.50
  -7  -2   1   80.89   12.00
   7  -2  -1  119.29   17.40
  -7   2   1  109.49   10.50
   7   2  -1   96.59    9.10
   6  -2  -1   77.19    7.90
   6  -2  -1   79.29    8.70
   6  -2  -1  105.29   14.90
  -6  -2   1   68.39    9.90
   6   2  -1   78.39    8.00
   6   2  -1   70.09    6.80
  -6   2   1   77.99    8.00
   5  -2  -1  217.08   21.00
  -5  -2   1  213.38   16.60
  -5  -2   1  207.58   18.80
   5  -2  -1  202.98   17.10
  -5  -2   1  185.58   17.50
   5   2  -1  176.48   18.20
   5   2  -1  209.08   17.40
   5   2  -1  193.38   16.40
  -5   2   1  204.38   17.20
   4  -2  -1  238.58   21.90
  -4  -2   1  212.78   19.10
  -4  -2   1  189.28   19.80
   4  -2  -1  230.98   18.60
  -4  -2   1  230.88   18.30
  -4   2   1  253.67   21.70
   4   2  -1  214.38   18.10
  -4   2   1  233.58   18.70
   4   2  -1  235.78   19.00
   4   2  -1  222.58   20.60
  -3  -2   1 4019.80  318.77
   3  -2  -1 4231.98  321.07
  -3  -2   1 3761.92  319.57
  -3  -2   1 3699.03  318.07
   3  -2  -1 4081.79  318.27
  -3   2   1 4383.86  320.97
   3   2  -1 3597.74  319.47
   3   2  -1 4201.58  318.77
  -3   2   1 4136.39  318.27
  -2  -2   1 2014.50  163.58
   2  -2  -1 1998.70  165.28
  -2  -2   1 2046.40  164.28
   2   2  -1 2087.99  163.68
   2   2  -1 2038.60  164.18
  -2   2   1 2138.09  165.38
   1  -2  -1   13.80    3.40
  -1  -2   1   20.80    2.70
   1  -2  -1   16.60    1.80
  -1  -2   1   16.50    2.70
   1   2  -1   14.40    2.40
   1   2  -1   16.20    2.70
   1   2  -1   12.40    2.30
  -1   2   1   15.30    1.80
  -1   2   1   18.80    3.80
   0  -2   1 1752.32  134.39
   0  -2   1 1603.84  134.79
   0  -2  -1 1666.63  134.59
   0  -2  -1 1686.13  134.39
   0  -2  -1 1775.52  134.89
   0  -2   1 1660.13  134.59
   0   2   1 1751.62  134.49
   0   2   1 1590.64  134.59
   0   2   1 1791.02  134.99
   0   2  -1 1727.13  134.39
   0   2  -1 1596.94  134.49
   0   2  -1 1628.54  134.79
  -1  -2  -1  860.61   71.39
   1  -2   1  882.91   72.59
  -1  -2  -1  889.41   72.19
  -1  -2  -1  880.21   71.59
   1  -2   1  952.50   72.39
  -1  -2  -1  950.50   72.19
  -1   2  -1  961.80   72.49
  -1   2  -1  877.91   72.49
   1   2   1  896.01   71.69
   1   2   1  875.81   72.09
   1   2   1  836.02   72.09
  -2  -2  -1    8.00    2.40
  -2  -2  -1    9.40    1.40
   2  -2   1    7.00    2.20
  -2  -2  -1    8.70    1.60
   2  -2   1    9.70    3.20
   2   2   1    6.70    1.20
  -2   2  -1   11.50    3.40
   2   2   1    5.80    2.20
   2   2   1   12.20    1.80
   2   2   1    8.70    2.20
  -3  -2  -1   16.30    2.10
  -3  -2  -1    8.80    2.90
   3  -2   1   10.10    2.90
  -3  -2  -1   14.40    2.30
   3  -2   1   11.90    3.90
   3  -2   1    9.70    2.10
   3   2   1   14.70    1.90
   3   2   1   14.20    2.10
   3   2   1   15.10    3.00
   4  -2   1 1905.01  148.59
  -4  -2  -1 1915.91  147.69
   4  -2   1 1876.81  147.79
   4  -2   1 1827.82  146.49
  -4  -2  -1 1789.72  146.19
  -4  -2  -1 1609.74  146.29
   4   2   1 1947.01  147.59
   4   2   1 1719.03  145.89
   4   2   1 1950.50  146.29
  -4   2  -1 1830.52  146.49
   5  -2   1   54.79    5.70
   5  -2   1   51.69    9.10
  -5  -2  -1   42.00    5.10
  -5  -2  -1   66.39    8.30
   5  -2   1   57.39    7.10
  -5   2  -1   50.09    6.20
   5   2   1   49.00    5.70
   5   2   1   40.30    4.80
   5   2   1   44.30    7.10
   6  -2   1  931.41   76.39
   6  -2   1  896.61   76.99
  -6  -2  -1  948.01   77.89
  -6  -2  -1  987.80   75.99
   6   2   1  942.71   76.09
   6   2   1  906.21   75.59
  -6   2  -1  969.40   76.59
   7  -2   1  885.71   72.59
  -7  -2  -1  916.61   72.09
   7  -2   1  928.91   76.39
  -7  -2  -1  845.72   73.99
   7   2   1  838.92   71.69
  -7   2  -1  930.41   72.99
   8  -2   1    3.40    6.80
  -8  -2  -1    2.40    2.70
  -8  -2  -1   -2.90    4.30
   8  -2   1    7.50    4.10
   8   2   1    2.60    2.70
  -8   2  -1    2.10    3.60
   9  -2   1    2.30    8.60
  -9  -2  -1    5.80    5.50
  -9  -2  -1    1.10    3.10
  -9   2  -1   -1.20    3.80
   9   2   1    3.20    2.90
 -10  -2  -1  156.58   19.30
  10  -2   1  117.59   20.90
 -10   2  -1  148.79   16.00
  10   2   1  142.49   13.90
 -11  -2  -1   85.99   14.20
  11  -2   1  114.39   22.00
 -11   2  -1   88.79   13.10
  11   2   1   98.19   11.00
 -12  -2  -1   62.59   11.70
  12  -2   1   57.69   17.10
 -12   2  -1   49.80   10.00
 -13  -2  -1    8.90    8.60
  13  -2   1   -1.10   13.80
 -13   2  -1   -7.10    6.70
 -14  -2  -1   18.20   12.20
  14  -2   1   21.00   16.20
 -14   2  -1   30.00   10.30
  15  -2   1   54.29   21.70
 -15  -2  -1  106.99   18.80
 -15   2  -1   90.29   15.20
  16  -2   1    7.80   18.40
 -16  -2  -1    0.30   11.60
 -16   2  -1    2.00    9.50
 -17  -2  -1   34.20   13.70
  17  -2   1   11.10   19.50
 -17   2  -1   38.80   13.10
  17   2   1    1.00   20.40
 -18  -2  -1  -24.10   13.30
  18  -2   1   47.70   22.30
 -18   2  -1   12.00   11.50
  18   2   1  -22.60   19.60
 -18  -3   1   26.30   17.30
  18  -3  -1   13.80   23.40
  18   3  -1   23.30   25.20
  17  -3  -1   50.59   21.60
 -17  -3   1   42.80   17.20
 -17   3   1   58.09   12.50
  17   3  -1   41.20   24.90
 -16  -3   1    7.20   11.60
  16  -3  -1   37.50   20.30
 -16   3   1   -1.00    9.30
  15  -3  -1   58.59   21.20
 -15  -3   1   49.99   15.30
  15   3  -1   56.39    7.30
 -15   3   1   68.79   12.30
  14  -3  -1   54.49   18.30
 -14  -3   1   66.79   14.20
  14   3  -1   52.29    6.00
 -14   3   1   50.19   10.80
  13  -3  -1  305.47   41.90
 -13  -3   1  356.56   33.70
  13   3  -1  299.57   25.90
 -13   3   1  327.27   29.90
  12  -3  -1   14.40   13.00
 -12  -3   1   43.20   10.60
 -12   3   1   23.50    6.90
  12   3  -1   21.10    3.70
 -11  -3   1  202.28   20.30
  11  -3  -1  116.29   21.90
 -11   3   1  131.99   15.60
  11   3  -1  144.69   12.70
 -10  -3   1   23.10    7.70
  10  -3  -1   18.30   12.00
  10  -3  -1   19.10    5.50
  10   3  -1   29.00    3.60
 -10   3   1   18.50    5.70
  -9  -3   1   89.19   13.20
   9  -3  -1   84.99   17.70
   9  -3  -1  102.89   10.40
   9   3  -1   79.79    7.70
  -9   3   1   83.19   10.30
   8  -3  -1  433.46   39.70
  -8  -3   1  392.16   36.10
   8  -3  -1  403.16   33.70
  -8   3   1  420.76   34.00
   8   3  -1  380.66   32.30
  -7  -3   1  139.69   11.30
  -7  -3   1  114.39   14.10
   7  -3  -1  141.29   19.30
   7  -3  -1  143.69   12.40
  -7  -3   1  114.49   12.60
  -7   3   1  131.09   12.20
   7   3  -1  125.39   10.80
   6  -3  -1   17.70    3.20
  -6  -3   1   19.80    5.20
   6  -3  -1   20.50    8.10
  -6  -3   1   16.20    2.20
   6   3  -1   11.50    3.60
  -6   3   1   11.90    3.00
   6   3  -1   14.40    1.80
  -5  -3   1   64.39    5.80
   5  -3  -1   62.59    6.20
  -5  -3   1   63.79    7.00
   5  -3  -1   69.69   11.80
  -5  -3   1   55.39    8.70
   5   3  -1   68.59    6.90
  -5   3   1   87.79   12.00
   4  -3  -1 2319.67  178.28
  -4  -3   1 2104.59  174.18
  -4  -3   1 2161.18  174.98
   4  -3  -1 2243.48  174.28
  -4  -3   1 2048.00  176.28
   4   3  -1 2008.40  175.98
  -4   3   1 2379.36  177.98
   4   3  -1 2304.27  175.48
   3  -3  -1  323.17   27.70
  -3  -3   1  318.77   24.70
  -3  -3   1  288.87   23.90
  -3  -3   1  275.67   25.70
   3  -3  -1  299.07   23.90
   3   3  -1  311.37   24.80
   3   3  -1  256.07   25.40
  -3   3   1  302.27   27.30
   2  -3  -1  730.33   59.19
   2  -3  -1  729.73   56.59
  -2  -3   1  735.83   57.29
  -2  -3   1  671.03   57.89
   2   3  -1  650.93   57.79
  -2   3   1  765.02   59.49
   2   3  -1  684.73   57.59
   2   3  -1  702.13   57.39
   1  -3  -1  168.38   14.70
   1  -3  -1  163.58   13.10
  -1  -3   1  151.18   13.60
  -1  -3   1  145.19   13.70
   1  -3  -1  144.79   14.20
  -1  -3   1  167.28   13.70
   1   3  -1  153.18   13.70
   1   3  -1  144.39   13.70
  -1   3   1  163.98   14.90
  -1   3   1  145.99   13.00
   1   3  -1  149.69   13.50
   0  -3  -1 1726.93  134.09
   0  -3   1 1835.82  134.19
   0  -3   1 1641.44  134.59
   0  -3  -1 1613.54  134.29
   0  -3  -1 1797.12  134.59
   0  -3   1 1721.93  134.19
   0   3   1 1688.83  133.99
   0   3  -1 1689.13  134.19
   0   3   1 1688.43  134.69
   0   3  -1 1515.25  134.39
   0   3  -1 1630.14  134.09
   0   3   1 1562.44  134.29
   1  -3   1    9.60    3.10
  -1  -3  -1    9.20    2.60
  -1  -3  -1    8.20    2.20
   1  -3   1   13.10    3.10
   1  -3   1    9.80    2.00
  -1  -3  -1    2.10    2.00
   1   3   1   14.70    2.70
  -1   3  -1    8.00    2.80
   1   3   1    8.50    2.40
  -1   3  -1    6.80    2.80
   1   3   1    8.30    2.40
  -2  -3  -1  362.36   29.80
  -2  -3  -1  382.36   31.30
  -2  -3  -1  373.86   31.20
   2  -3   1  369.66   32.00
   2  -3   1  403.16   31.90
  -2  -3  -1  385.16   30.10
   2   3   1  345.47   31.00
  -2   3  -1  382.76   31.80
   2   3   1  350.16   30.20
   2   3   1  346.67   30.90
  -3  -3  -1  212.28   21.00
  -3  -3  -1  229.08   19.50
  -3  -3  -1  251.07   19.80
   3  -3   1  262.37   22.40
  -3   3  -1  261.27   21.90
   3   3   1  230.28   21.10
   3   3   1  232.38   19.40
   3   3   1  236.68   19.90
   4  -3   1    7.60    4.60
  -4  -3  -1   19.70    4.60
   4  -3   1    8.60    3.30
  -4  -3  -1   11.80    2.20
  -4  -3  -1   12.40    2.70
   4  -3   1   17.50    2.80
   4   3   1   19.00    2.90
   4   3   1   14.60    2.00
   4   3   1   14.20    3.60
  -4   3  -1   15.60    5.70
  -5  -3  -1  596.84   46.40
   5  -3   1  562.14   44.30
  -5  -3  -1  477.15   44.20
   5  -3   1  539.75   45.40
   5  -3   1  588.04   47.70
  -5  -3  -1  522.75   43.90
   5   3   1  544.35   43.50
  -6  -3  -1  134.19   16.70
   6  -3   1  180.68   15.50
  -6  -3  -1  171.98   14.90
   6   3   1  168.48   14.40
   6   3   1  189.08   15.40
  -7  -3  -1   87.19   12.40
  -7  -3  -1   91.69    8.90
   7  -3   1   98.29    9.70
   7  -3   1   94.89   14.90
  -7   3  -1   85.19    9.60
   7   3   1   82.59    8.10
  -8  -3  -1   91.69   13.30
   8  -3   1   82.99    9.90
   8  -3   1  111.49   17.40
  -8  -3  -1   97.09    9.20
  -8   3  -1   98.89   10.20
   8   3   1   76.49    8.10
  -9  -3  -1   91.59    8.40
  -9  -3  -1   84.19   12.40
   9  -3   1   64.19   14.00
   9  -3   1   70.69    9.60
   9   3   1   58.89    7.30
  -9   3  -1   67.19    9.40
 -10  -3  -1   23.50    8.60
  10  -3   1    9.90   10.20
 -10   3  -1   20.80    6.40
 -11  -3  -1   52.99   11.50
  11  -3   1   43.70   15.50
  11   3   1   39.50    6.10
 -11   3  -1   61.99    9.50
  12  -3   1   54.79   17.10
 -12  -3  -1   42.20   12.90
  12   3   1   67.59    7.70
 -12   3  -1   59.99   10.50
 -13  -3  -1  227.28   28.80
  13  -3   1  206.08   33.00
 -13   3  -1  290.17   25.70
  13   3   1  241.88   21.70
  14  -3   1   -6.30   15.40
 -14  -3  -1    7.10    9.40
 -14   3  -1   13.60    7.90
  14   3   1   -4.40    4.60
  15  -3   1   67.99   21.20
 -15  -3  -1   44.70   14.80
 -15   3  -1   60.29   11.80
  16  -3   1  111.79   25.40
 -16  -3  -1   50.19   16.20
  17  -3   1   32.40   20.50
 -17  -3  -1   31.30   14.70
  18  -3   1  -21.90   20.40
 -18  -3  -1    9.30   14.90
  18   3   1  -27.70   20.30
  18  -4  -1  -14.40   20.50
 -18  -4   1   30.60   15.90
  18   4  -1   -9.50   23.80
  17  -4  -1   -1.00   18.00
 -17  -4   1    9.70   14.20
 -16  -4   1    5.60   12.20
  16  -4  -1   -8.40   18.40
  15  -4  -1   26.00   16.90
 -15  -4   1    6.00   11.60
 -14  -4   1   10.20    9.00
  14  -4  -1   -0.10   13.80
  13  -4  -1  270.47   37.20
 -12  -4   1   -5.60    6.80
  12  -4  -1   17.80   14.30
 -11  -4   1  433.96   37.40
  11  -4  -1  369.46   32.60
  11  -4  -1  360.46   40.20
  11   4  -1  363.96   30.00
  10  -4  -1   60.49   17.00
 -10  -4   1   86.29   14.50
  10  -4  -1  107.29   10.90
  10   4  -1   88.99    7.70
   9  -4  -1  374.16   28.60
   9  -4  -1  316.37   34.80
  -9  -4   1  324.17   31.70
   9   4  -1  314.97   26.70
  -8  -4   1  337.47   31.40
   8  -4  -1  303.37   34.00
   8  -4  -1  335.27   28.10
  -8  -4   1  336.87   27.20
  -7  -4   1   37.00    4.10
   7  -4  -1   39.50   10.50
   7  -4  -1   36.50    4.70
  -7  -4   1   23.10    5.20
  -7  -4   1   27.80    7.50
  -6  -4   1  842.92   71.79
   6  -4  -1  880.51   68.79
  -6  -4   1  828.62   68.59
  -6  -4   1  897.31   69.89
   6  -4  -1  813.62   73.89
  -5  -4   1 1397.16  120.79
  -5  -4   1 1507.05  119.19
   5  -4  -1 1477.65  118.09
  -5  -4   1 1425.86  118.09
   5   4  -1 1479.15  119.19
  -5   4   1 1638.54  122.79
   4  -4  -1   98.39    8.90
   4  -4  -1  133.89   16.10
  -4  -4   1  114.19   10.00
   4  -4  -1  102.49    8.90
  -4  -4   1  116.79   11.90
  -4  -4   1  104.09    8.90
  -4   4   1  135.89   13.60
   4   4  -1   91.79   10.10
   3  -4  -1  230.88   21.30
  -3  -4   1  212.88   18.10
  -3  -4   1  209.48   17.20
  -3  -4   1  218.78   19.50
   3  -4  -1  215.88   17.30
   3   4  -1  203.78   18.80
   3   4  -1  180.38   18.90
   3   4  -1  205.78   18.40
   2  -4  -1 2309.77  183.58
  -2  -4   1 2216.28  182.68
  -2  -4   1 2342.67  181.98
   2  -4  -1 2364.96  181.28
   2  -4  -1 2402.16  183.88
   2   4  -1 2173.08  182.08
   2   4  -1 2189.08  182.18
  -2   4   1 2391.86  184.28
   2   4  -1 2101.09  182.38
  -1  -4   1  426.06   33.20
   1  -4  -1  417.36   32.50
   1  -4  -1  374.96   33.70
  -1  -4   1  439.66   33.20
  -1  -4   1  410.66   33.30
   1  -4  -1  455.25   34.20
  -1   4   1  415.36   34.50
   1   4  -1  325.47   32.90
   1   4  -1  381.06   32.90
   1   4  -1  332.87   32.80
  -1   4   1  374.96   32.30
   0  -4   1 3022.60  228.68
   0  -4  -1 2855.31  228.58
   0  -4   1 3075.59  228.88
   0  -4  -1 2737.43  228.88
   0  -4   1 2804.52  229.18
   0  -4  -1 3108.69  229.18
   0   4   1 3007.40  229.38
   0   4  -1 2641.44  229.08
   0   4   1 2638.94  228.88
   0   4   1 2688.43  228.38
   0   4  -1 2811.92  228.58
   0   4  -1 2970.50  228.88
   1  -4   1  414.56   34.60
  -1  -4  -1  424.16   34.30
  -1  -4  -1  416.86   34.60
  -1  -4  -1  420.06   34.80
   1  -4   1  433.76   35.50
   1  -4   1  437.56   34.20
   1   4   1  421.76   34.60
   1   4   1  406.46   34.70
  -1   4  -1  428.56   35.20
   1   4   1  359.16   34.20
  -1   4  -1  376.56   35.10
   2  -4   1 1541.75  125.29
  -2  -4  -1 1601.14  123.29
  -2  -4  -1 1590.04  124.29
  -2  -4  -1 1498.75  124.19
  -2  -4  -1 1512.55  122.69
   2  -4   1 1545.55  123.19
   2  -4   1 1715.53  124.99
   2   4   1 1607.64  124.79
   2   4   1 1359.76  123.89
  -2   4  -1 1562.44  125.09
   2   4   1 1410.96  123.39
  -3  -4  -1  628.14   55.29
  -3  -4  -1  750.82   53.99
   3  -4   1  670.63   56.79
   3  -4   1  641.54   56.09
  -3  -4  -1  680.83   53.49
   3   4   1  614.84   54.89
  -3   4  -1  676.63   56.19
   3   4   1  666.13   55.29
   3   4   1  635.24   54.09
   4  -4   1  134.89   14.80
  -4  -4  -1  137.09   14.30
  -4  -4  -1  129.79   11.80
  -4  -4  -1  131.29   11.40
   4  -4   1  137.39   12.00
   4   4   1  130.49   12.00
  -5  -4  -1  547.75   43.40
  -5  -4  -1  518.15   43.00
  -5  -4  -1  499.95   45.30
   5  -4   1  551.34   47.10
   5  -4   1  527.55   43.20
   5   4   1  518.05   43.40
  -5   4  -1  621.74   47.10
   5   4   1  494.25   42.50
  -6  -4  -1  312.87   27.60
  -6  -4  -1  310.67   29.70
  -6  -4  -1  339.47   27.10
   6  -4   1  324.77   31.70
   6  -4   1  315.57   27.30
   6   4   1  322.57   26.50
   6   4   1  344.77   27.60
  -7  -4  -1  441.66   39.40
  -7  -4  -1  463.55   36.30
   7  -4   1  428.26   41.30
   7  -4   1  451.05   36.70
  -7  -4  -1  381.56   36.80
   7   4   1  455.35   35.60
   8  -4   1  568.64   50.49
  -8  -4  -1  564.04   44.30
  -8  -4  -1  511.75   47.50
   8   4   1  516.45   43.30
   9  -4   1  542.85   50.19
  -9  -4  -1  569.94   43.40
  -9  -4  -1  448.46   46.50
   9  -4   1  546.05   44.20
   9   4   1  502.35   42.40
  10  -4   1    4.50    5.20
  10  -4   1    7.90    9.60
 -10  -4  -1   -1.90    6.30
 -10  -4  -1    4.60    3.40
  10   4   1    4.20    2.30
  11  -4   1  213.58   30.70
 -11  -4  -1  269.17   26.50
  11   4   1  218.38   19.20
 -12  -4  -1  235.48   26.60
  12  -4   1  148.09   26.90
  13  -4   1   74.19   19.60
 -13  -4  -1   64.99   15.20
  14  -4   1   85.99   21.60
 -14  -4  -1   81.49   17.40
 -15  -4  -1   -0.70   10.80
  15  -4   1   -7.00   15.80
  16  -4   1   -2.90   17.80
 -16  -4  -1   17.70   14.20
 -17  -4  -1   37.20   16.80
  17  -4   1   -5.70   19.80
 -18  -4  -1   40.10   18.30
  18  -4   1  -15.50   23.90
  18  -5  -1   -9.00   20.20
 -18  -5   1  -13.20   13.00
 -17  -5   1  -17.30   13.80
  17  -5  -1   11.00   21.40
  16  -5  -1   49.70   21.40
 -16  -5   1   -5.80   11.00
  15  -5  -1   13.60   17.60
 -15  -5   1   17.60   12.00
  14  -5  -1   58.79   23.00
 -14  -5   1   31.10   13.40
  13  -5  -1   -1.00    7.30
  13  -5  -1    0.00   14.80
 -13  -5   1    0.30    8.10
  12  -5  -1   13.70    6.00
 -12  -5   1   20.40   10.50
  11  -5  -1    7.70   11.40
 -11  -5   1   20.30    8.60
 -10  -5   1  207.98   23.70
  10  -5  -1  191.78   29.30
  10  -5  -1  197.78   18.00
   9  -5  -1    4.80    9.30
  -9  -5   1   18.70    5.60
   9  -5  -1   10.00    3.70
  -9  -5   1   12.40    7.40
  -8  -5   1   11.30    4.50
  -8  -5   1    9.30    6.20
  -8  -5   1    3.90    1.90
   8  -5  -1    7.60    7.40
   8  -5  -1   11.50    3.30
   7  -5  -1   51.09   11.80
   7  -5  -1   41.20    4.90
  -7  -5   1   44.40    9.80
  -7  -5   1   50.59    7.30
  -7  -5   1   45.00    5.00
  -6  -5   1  418.36   37.80
  -6  -5   1  412.56   35.40
   6  -5  -1  416.96   34.10
  -6  -5   1  431.06   34.30
   6  -5  -1  424.56   40.50
   5  -5  -1  691.43   56.69
  -5  -5   1  699.63   60.09
  -5  -5   1  777.42   58.79
  -5  -5   1  670.33   56.79
   5  -5  -1  669.63   61.89
   5  -5  -1  734.93   56.79
   4  -5  -1  637.24   48.10
  -4  -5   1  613.04   50.99
  -4  -5   1  590.84   48.00
   4  -5  -1  606.54   52.69
  -4  -5   1  606.24   49.10
   4   5  -1  528.45   49.20
  -4   5   1  593.94   52.69
   3  -5  -1  827.52   62.39
  -3  -5   1  704.53   64.19
   3  -5  -1  854.61   66.19
  -3  -5   1  818.32   63.19
   3   5  -1  707.23   63.39
  -3   5   1  798.32   66.39
   3   5  -1  712.83   63.59
   2  -5  -1  632.94   51.39
   2  -5  -1  638.74   53.99
   2  -5  -1  630.74   53.79
  -2  -5   1  676.13   52.29
  -2  -5   1  665.73   52.99
   2   5  -1  635.84   52.39
  -2   5   1  610.34   51.29
  -2   5   1  657.23   54.59
   2   5  -1  562.04   52.29
   2   5  -1  630.34   52.69
   1  -5  -1  107.49   10.50
   1  -5  -1   81.69    8.60
  -1  -5   1   95.39    9.40
   1  -5  -1   90.79   10.40
  -1  -5   1  101.59    9.80
  -1  -5   1   96.39    9.70
  -1   5   1   81.29    8.50
   1   5  -1   70.69   10.20
   1   5  -1   70.79    8.90
   1   5  -1   74.29    8.90
  -1   5   1  118.29   11.40
   0  -5  -1  423.16   35.30
   0  -5   1  473.85   35.00
   0  -5   1  411.56   35.40
   0  -5   1  429.86   34.80
   0  -5  -1  431.56   35.30
   0  -5  -1  433.86   34.70
   0   5   1  358.26   35.00
   0   5  -1  424.46   34.70
   0   5   1  406.06   34.50
   0   5  -1  334.77   35.00
   0   5  -1  403.46   35.00
   0   5   1  412.06   35.60
  -1  -5  -1    5.50    2.80
  -1  -5  -1   10.70    3.50
   1  -5   1    3.20    2.60
   1  -5   1   11.80    2.80
  -1  -5  -1    6.90    2.90
   1  -5   1    6.10    4.20
  -1   5  -1    4.60    3.40
  -1   5  -1    3.00    3.70
   1   5   1    8.70    2.80
   1   5   1    0.40    2.90
   1   5   1    3.40    2.90
  -2  -5  -1  811.52   62.69
  -2  -5  -1  795.12   62.69
   2  -5   1  821.52   63.09
  -2  -5  -1  764.72   61.49
   2  -5   1  763.72   61.39
   2  -5   1  762.32   63.79
   2   5   1  720.33   62.29
  -2   5  -1  758.12   63.49
   2   5   1  680.53   62.09
   2   5   1  683.03   61.69
  -3  -5  -1   71.49   10.30
   3  -5   1   86.49   13.10
  -3  -5  -1   82.69    7.50
  -3  -5  -1   87.59    8.20
   3  -5   1   73.19    7.90
   3  -5   1   82.49   11.80
  -3   5  -1   99.49   14.20
   3   5   1   81.49    8.70
   4  -5   1    0.00    4.30
  -4  -5  -1    4.00    2.30
  -4  -5  -1    0.90    1.30
   4  -5   1    2.10    5.40
  -4  -5  -1    0.60    3.00
   4   5   1    6.70    2.90
  -4   5  -1   -0.40    5.80
  -5  -5  -1   16.10    6.50
  -5  -5  -1   22.30    3.90
   5  -5   1   17.80    3.60
   5  -5   1   17.40    7.00
  -5  -5  -1   15.20    2.90
   5   5   1   18.40    4.30
  -5   5  -1   25.70    7.70
   6  -5   1   18.20    8.50
  -6  -5  -1   36.40    4.80
   6  -5   1   33.10    4.90
  -6  -5  -1   44.40    9.20
  -7  -5  -1   90.79   10.60
   7  -5   1  113.29   17.60
  -7  -5  -1   96.89   14.80
  -7  -5  -1  106.49   10.00
   7  -5   1  106.39   10.40
  -8  -5  -1  145.69   13.30
   8  -5   1  151.68   13.90
  -8  -5  -1  133.89   14.10
   8  -5   1  151.98   22.50
  -8  -5  -1  133.59   18.50
   9  -5   1   21.20   10.50
   9  -5   1    9.30    8.20
  -9  -5  -1   24.40    4.30
  -9  -5  -1   18.60    8.40
   9   5   1   19.00    3.00
 -10  -5  -1  141.69   20.50
 -10  -5  -1  157.98   14.30
  10  -5   1  159.88   15.60
  10  -5   1  142.69   23.80
  10   5   1  149.19   13.00
  11  -5   1  172.28   26.90
  11  -5   1  187.88   18.60
 -11  -5  -1  150.08   22.00
  11   5   1  181.98   15.20
 -12  -5  -1   13.40   15.70
  12  -5   1    3.40   13.10
  12   5   1    4.50    2.30
  13  -5   1   -3.20   14.20
 -13  -5  -1   -4.80    8.00
  14  -5   1   32.40   17.10
 -14  -5  -1  -23.30   10.20
  15  -5   1   32.90   18.90
 -15  -5  -1   12.10   12.40
  16  -5   1   10.80   18.30
 -16  -5  -1  -21.50   12.00
  17  -5   1   31.30   20.90
 -17  -5  -1   -8.40   15.00
  18  -5   1    3.90   21.40
  18  -6  -1   33.00   25.90
 -18  -6   1   50.49   19.60
 -17  -6   1    9.50   15.40
  17  -6  -1  -12.20   19.80
  16  -6  -1   -9.60   17.10
 -16  -6   1   13.10   14.10
  15  -6  -1    5.30   18.00
 -15  -6   1   16.40   12.50
 -14  -6   1   -1.10   11.60
  14  -6  -1    2.90   15.20
 -13  -6   1   31.40   12.40
  13  -6  -1   50.99    8.30
  13  -6  -1   33.10   17.00
  12  -6  -1  210.48   33.00
  12  -6  -1  224.88   19.70
 -12  -6   1  196.38   27.50
  11  -6  -1  104.09   21.90
  11  -6  -1  105.79   10.60
 -11  -6   1   84.49   17.40
 -10  -6   1  116.19   17.00
  10  -6  -1   97.99    9.30
  10  -6  -1   72.39   18.40
 -10  -6   1   78.79   12.30
  -9  -6   1  270.27   26.50
  -9  -6   1  249.97   29.00
   9  -6  -1  320.57   24.30
   9  -6  -1  286.77   33.30
  -8  -6   1  315.97   24.90
  -8  -6   1  292.87   30.00
  -8  -6   1  276.57   26.70
   8  -6  -1  235.38   31.90
   8  -6  -1  319.77   24.70
  -7  -6   1  339.77   28.90
  -7  -6   1  322.47   27.30
   7  -6  -1  305.97   33.90
  -7  -6   1  363.46   32.40
  -6  -6   1   76.09   11.90
  -6  -6   1   71.59    6.80
  -6  -6   1   78.59    8.50
   6  -6  -1   63.39   13.70
   6  -6  -1   69.99    6.40
   6  -6  -1   66.59    6.50
   5  -6  -1  146.69   12.60
   5  -6  -1  130.19   19.50
   5  -6  -1  152.68   12.60
  -5  -6   1  140.59   12.60
  -5  -6   1  168.38   14.30
  -5  -6   1  118.69   16.80
   4  -6  -1 2319.57  178.08
  -4  -6   1 2171.38  177.98
  -4  -6   1 2322.17  179.18
  -4  -6   1 2005.50  180.68
   4  -6  -1 2264.27  182.68
   4  -6  -1 2308.87  182.68
   3  -6  -1 1549.94  117.39
  -3  -6   1 1500.25  119.69
   3  -6  -1 1456.85  120.99
  -3   6   1 1507.55  121.79
   3   6  -1 1305.77  118.59
  -2  -6   1   22.00    5.90
   2  -6  -1   16.50    6.00
   2  -6  -1    7.20    5.40
   2  -6  -1   22.30    3.90
  -2  -6   1   24.70    4.80
  -2  -6   1   26.70    5.80
   2   6  -1   15.60    4.70
  -2   6   1   23.30    3.90
  -2   6   1   14.50    6.90
   2   6  -1   17.00    4.90
   1  -6  -1 3084.89  217.28
  -1  -6   1 2699.03  217.78
   1  -6  -1 2812.52  218.38
  -1  -6   1 2959.20  217.88
   1  -6  -1 2588.04  218.38
  -1  -6   1 2803.42  217.88
   1   6  -1 2354.26  217.28
  -1   6   1 2412.76  216.58
  -1   6   1 2778.22  219.28
   1   6  -1 2644.34  217.58
   0  -6  -1  253.27   23.60
   0  -6   1  278.27   25.30
   0  -6  -1  275.17   23.80
   0  -6   1  264.67   23.10
   0  -6   1  287.47   23.40
   0  -6  -1  292.87   23.30
   0   6   1  216.28   23.50
   0   6   1  243.68   22.70
   0   6  -1  220.28   23.70
   0   6  -1  230.28   22.70
   0   6  -1  287.57   23.90
   0   6   1  266.87   24.10
  -1  -6  -1  781.52   63.29
   1  -6   1  752.62   64.59
   1  -6   1  806.72   63.59
   1  -6   1  855.81   63.19
  -1  -6  -1  755.72   63.39
   1   6   1  717.73   63.69
   1   6   1  770.02   63.29
  -1   6  -1  731.73   63.39
   1   6   1  655.53   63.29
  -1   6  -1  838.42   64.79
  -2  -6  -1   34.30    5.80
   2  -6   1   44.30    6.00
  -2  -6  -1   35.90    7.20
  -2  -6  -1   27.10    6.00
   2  -6   1   52.29    8.20
   2  -6   1   41.70    8.80
  -2   6  -1   48.50    9.70
   2   6   1   29.50    6.30
   3  -6   1 1200.98   94.69
  -3  -6  -1 1244.78   92.49
   3  -6   1 1154.98   92.29
  -3  -6  -1 1127.09   91.59
  -3  -6  -1 1117.89   93.99
   3  -6   1 1151.18   95.69
  -3   6  -1 1153.58   95.29
   3   6   1  993.30   92.69
   4  -6   1 2793.62  212.88
  -4  -6  -1 2847.81  212.98
   4  -6   1 2529.25  216.68
  -4  -6  -1 2615.94  212.18
   4  -6   1 2698.53  216.08
  -4  -6  -1 2653.03  215.08
  -4   6  -1 2828.92  216.48
   4   6   1 2342.17  213.18
   5  -6   1  417.86   33.20
   5  -6   1  416.26   38.40
  -5  -6  -1  447.16   36.80
  -5  -6  -1  382.16   32.80
   5  -6   1  430.96   38.00
   5   6   1  346.77   33.70
   6  -6   1  849.52   71.29
  -6  -6  -1  867.11   71.19
  -6  -6  -1  888.21   74.79
   6  -6   1  935.91   77.59
  -6  -6  -1  940.71   71.89
   6  -6   1  806.42   75.99
   7  -6   1  307.67   32.60
  -7  -6  -1  295.97   30.00
   7  -6   1  314.87   26.50
  -7  -6  -1  315.17   26.40
  -7  -6  -1  314.77   27.10
  -8  -6  -1   90.49   11.40
  -8  -6  -1  105.89   10.30
   8  -6   1  105.59   10.70
  -8  -6  -1  124.79   16.70
   8  -6   1  106.29   18.90
   9  -6   1  437.26   47.20
   9  -6   1  495.95   39.80
  -9  -6  -1  437.86   40.60
  -9  -6  -1  498.75   39.50
  -9  -6  -1  477.35   44.40
 -10  -6  -1  243.58   28.70
  10  -6   1  290.17   32.70
 -10  -6  -1  280.47   23.60
  11  -6   1    9.40   11.10
 -11  -6  -1   -1.10    3.20
  11  -6   1    1.80    5.80
 -12  -6  -1  374.96   34.90
  12  -6   1  280.17   28.00
  13  -6   1   21.10   16.00
 -13  -6  -1   89.39   17.50
 -14  -6  -1   32.20   13.70
  14  -6   1  -17.10   14.30
  15  -6   1   -1.80   16.10
 -15  -6  -1    4.30   11.00
  16  -6   1   17.90   18.90
 -16  -6  -1  -14.60   11.80
 -17  -6  -1    5.60   13.80
  17  -6   1   -9.70   20.30
 -17  -7   1    8.30   28.10
 -16  -7   1   66.09   19.70
  16  -7  -1   60.49   24.80
 -15  -7   1    3.40   11.40
  15  -7  -1    3.20   17.40
 -14  -7   1   13.90   12.20
  14  -7  -1  -10.40   16.50
 -13  -7   1   39.80   14.90
  13  -7  -1   17.80   15.60
 -12  -7   1   -7.60   10.30
  12  -7  -1  -21.40   10.80
 -11  -7   1   88.99   18.50
  11  -7  -1  119.79   23.80
 -10  -7   1  216.88   22.80
 -10  -7   1  152.88   17.50
  10  -7  -1  152.98   26.20
  -9  -7   1    4.80    7.40
  -9  -7   1    4.20    4.70
   9  -7  -1    5.70   11.20
  -9  -7   1    3.20    2.20
  -8  -7   1   42.20   10.30
  -8  -7   1   44.50    7.90
  -8  -7   1   48.20    5.60
   8  -7  -1   40.50   12.70
  -7  -7   1   10.20    2.80
  -7  -7   1    5.90    4.00
   7  -7  -1   -1.90    8.90
  -7  -7   1    1.80    6.50
   6  -7  -1  154.18   22.80
  -6  -7   1  163.78   14.60
   6  -7  -1  197.38   22.40
   6  -7  -1  161.38   14.10
  -6  -7   1  181.78   16.50
   6  -7  -1  176.98   14.20
  -6  -7   1  142.39   19.90
  -5  -7   1  118.69   16.00
  -5  -7   1  114.69   10.30
   5  -7  -1   98.89   16.40
  -5  -7   1  128.99   12.20
   5  -7  -1  106.59   10.30
   5  -7  -1  117.99   17.80
   4  -7  -1   41.40    9.50
  -4  -7   1   41.70    6.70
  -4  -7   1   53.59    9.40
   4  -7  -1   57.79   12.40
  -4  -7   1   44.20    5.30
   4  -7  -1   41.90    5.70
  -3  -7   1   81.19    9.60
   3  -7  -1   91.99   15.00
   3  -7  -1   76.49   12.80
  -3  -7   1   66.59   11.20
   3  -7  -1   88.49    8.80
  -2  -7   1  103.09   12.40
  -2  -7   1  125.99   12.70
   2  -7  -1  110.29   15.40
  -2  -7   1  106.89   12.60
   2  -7  -1  117.59   15.10
   2  -7  -1  121.79   11.30
  -2   7   1   93.59   10.70
   1  -7  -1    8.70    4.70
  -1  -7   1   11.40    4.70
  -1  -7   1    3.80    3.80
   1  -7  -1    2.90    4.20
   1  -7  -1    6.90    3.40
  -1   7   1    6.20    3.30
   0  -7   1   10.70    4.50
   0  -7  -1    9.70    4.10
   0  -7   1   11.00    5.00
   0  -7  -1   12.40    4.60
   0  -7  -1    8.90    4.30
   0  -7   1    8.00    4.00
   0   7   1   11.90    4.40
   0   7  -1    6.40    4.50
   0   7  -1   10.80    4.00
   1  -7   1  550.44   44.80
   1  -7   1  574.14   45.40
  -1  -7  -1  564.74   45.40
  -1  -7  -1  545.65   45.80
   1  -7   1  538.45   46.60
   1   7   1  440.46   46.00
  -1   7  -1  488.25   44.30
  -1   7  -1  538.55   46.60
   2  -7   1  645.04   55.09
   2  -7   1  737.33   56.79
  -2  -7  -1  740.33   56.89
   2  -7   1  673.93   57.99
  -2  -7  -1  690.73   56.49
  -2   7  -1  672.83   57.89
   2   7   1  529.45   55.59
  -3  -7  -1   92.59    9.50
  -3  -7  -1  107.39   13.90
   3  -7   1   98.79   10.60
   3  -7   1  117.69   16.90
  -3  -7  -1  116.09   13.90
   3   7   1   96.59   12.70
  -3   7  -1  102.69   16.10
   4  -7   1  367.46   34.30
   4  -7   1  379.46   31.00
  -4  -7  -1  340.67   33.10
  -4  -7  -1  353.96   30.20
   4  -7   1  364.46   35.60
  -4  -7  -1  373.66   31.10
   5  -7   1  198.38   24.10
   5  -7   1  223.98   24.00
  -5  -7  -1  200.28   22.60
  -5  -7  -1  247.48   20.10
  -5  -7  -1  221.48   19.10
   5  -7   1  223.58   19.70
  -6  -7  -1   47.70   11.30
   6  -7   1   65.79    7.90
   6  -7   1   72.19   14.90
   6  -7   1   68.59    8.10
  -6  -7  -1   85.69    8.80
   6  -7   1   61.09   14.10
  -6  -7  -1   74.59    7.60
   7  -7   1   25.60    4.50
  -7  -7  -1   26.90    8.60
  -7  -7  -1   31.70    4.80
   7  -7   1   21.20    4.30
   7  -7   1   17.20    9.10
   7  -7   1   26.30   10.50
  -7  -7  -1   21.90    5.30
  -8  -7  -1    2.20    3.70
   8  -7   1  -12.40    7.40
  -8  -7  -1    4.20    7.90
   8  -7   1    8.80    3.90
   8  -7   1    0.30    9.50
  -8  -7  -1   11.80    3.50
  -9  -7  -1   72.79   14.90
  -9  -7  -1   95.79    9.70
   9  -7   1  117.89   18.50
  -9  -7  -1   61.59   10.10
   9  -7   1   87.39    9.60
  10  -7   1   26.50    5.30
 -10  -7  -1   21.10    4.70
 -10  -7  -1   16.80   10.00
  10  -7   1   19.40   12.00
  11  -7   1   11.00   14.20
 -11  -7  -1   10.00    9.30
  11  -7   1    3.00    4.80
 -11  -7  -1    8.60    3.40
  12  -7   1  143.49   26.90
  12  -7   1  200.28   20.70
 -12  -7  -1  136.29   23.70
 -13  -7  -1   35.10   12.00
  13  -7   1   25.60   17.30
 -14  -7  -1   53.99   16.40
  14  -7   1   76.79   23.00
  15  -7   1   -5.80   18.20
 -15  -7  -1   -2.20   14.00
 -16  -7  -1    9.50   15.20
  16  -7   1   60.09   24.20
 -17  -7  -1    0.90   15.30
  17  -7   1   41.00   23.10
 -17  -8   1    9.50   17.80
  17  -8  -1   27.00   22.10
  16  -8  -1   27.50   21.90
 -16  -8   1    0.30   13.70
 -15  -8   1   29.20   15.20
  15  -8  -1   16.30   19.20
 -14  -8   1    6.50   11.60
  14  -8  -1   25.40   18.50
 -13  -8   1   10.70   11.60
  13  -8  -1   18.80   17.30
  12  -8  -1   -3.10   11.20
 -12  -8   1  -18.10    8.30
 -11  -8   1  164.08   23.30
 -11  -8   1  131.39   17.40
  11  -8  -1  145.79   29.80
  10  -8  -1  -13.80   10.60
 -10  -8   1    1.80    8.50
 -10  -8   1    6.10    5.20
  -9  -8   1    7.60    8.90
  -9  -8   1    2.30    2.90
  -9  -8   1   -4.50    4.70
   9  -8  -1   -2.70   10.50
   8  -8  -1   13.10   10.10
  -8  -8   1    5.60    3.20
   8  -8  -1   11.00   11.00
  -8  -8   1    5.30    4.90
  -8  -8   1   10.40    8.00
  -7  -8   1  125.99   12.70
   7  -8  -1  118.39   20.00
   7  -8  -1  135.59   21.40
  -7  -8   1  100.59   16.10
  -7  -8   1  102.79   10.60
   6  -8  -1  191.78   15.90
   6  -8  -1  138.69   24.30
   6  -8  -1  196.18   25.30
   6  -8  -1  179.38   16.00
  -6  -8   1  180.78   16.30
  -6  -8   1  190.68   21.40
  -6  -8   1  218.38   18.40
   5  -8  -1  177.08   14.80
   5  -8  -1  143.19   22.00
  -5  -8   1  177.28   16.30
  -5  -8   1  135.49   19.80
   5  -8  -1  172.98   22.80
  -5  -8   1  157.08   14.50
  -4  -8   1  401.56   36.30
  -4  -8   1  405.26   34.10
   4  -8  -1  417.06   37.50
  -4  -8   1  384.56   32.60
   4  -8  -1  393.66   33.00
   4  -8  -1  347.57   37.40
   3  -8  -1  355.06   30.40
   3  -8  -1  377.16   33.80
  -3  -8   1  345.27   33.00
   3  -8  -1  347.87   34.60
  -3  -8   1  349.57   31.40
  -2  -8   1  115.59   13.50
  -2  -8   1  108.59   14.50
  -2  -8   1  120.49   14.00
   2  -8  -1  114.39   16.50
   2  -8  -1  119.69   14.60
   2  -8  -1  135.69   12.90
   1  -8  -1   73.09   12.20
  -1  -8   1   93.79   12.00
   1  -8  -1   73.09   11.60
  -1  -8   1   86.79   11.40
   1  -8  -1   82.59   10.40
  -1  -8   1   81.19   12.00
  -1   8   1   69.29    9.90
   0  -8   1  874.11   69.09
   0  -8   1  868.51   69.09
   0  -8  -1  758.72   69.29
   0  -8  -1  819.32   69.49
   0  -8   1  781.22   69.49
   0  -8  -1  840.92   69.79
   1  -8   1   79.79   11.80
  -1  -8  -1   92.59   12.40
  -1  -8  -1  115.59   13.40
   1  -8   1   89.19   11.70
   1  -8   1   79.99   13.20
  -1  -8  -1   81.39   12.20
   2  -8   1  421.76   37.50
   2  -8   1  465.75   36.50
  -2  -8  -1  388.76   36.40
  -2  -8  -1  429.06   37.60
  -2  -8  -1  426.96   37.70
   2  -8   1  383.16   39.00
  -3  -8  -1  233.18   20.10
  -3  -8  -1  233.28   21.40
   3  -8   1  240.18   23.30
  -3  -8  -1  236.28   23.30
  -3  -8  -1  225.48   23.10
   3  -8   1  200.78   25.00
   3  -8   1  235.68   21.20
   4  -8   1  275.27   23.90
  -4  -8  -1  264.57   23.40
   4  -8   1  239.68   28.30
   4  -8   1  280.87   27.40
  -4  -8  -1  284.17   24.10
  -4  -8  -1  248.68   26.40
   5  -8   1  123.79   13.10
  -5  -8  -1  152.48   13.70
   5  -8   1  140.39   20.80
  -5  -8  -1  126.79   12.40
  -5  -8  -1  139.39   18.40
   5  -8   1  143.49   19.30
   6  -8   1  576.14   50.59
  -6  -8  -1  635.44   51.29
   6  -8   1  637.54   50.59
   6  -8   1  624.04   57.79
   6  -8   1  613.34   56.09
  -6  -8  -1  611.44   54.79
  -6  -8  -1  614.14   50.49
   7  -8   1  215.18   24.10
   7  -8   1  197.98   28.00
   7  -8   1  202.38   17.10
   7  -8   1  172.28   17.20
  -7  -8  -1  166.38   23.30
  -7  -8  -1  189.18   17.20
  -7  -8  -1  199.98   18.20
  -8  -8  -1  294.37   29.90
  -8  -8  -1  278.87   25.30
   8  -8   1  282.07   24.00
  -8  -8  -1  261.77   24.40
   8  -8   1  293.07   23.90
   8  -8   1  279.67   33.50
   8  -8   1  281.47   32.30
  -9  -8  -1  177.98   23.70
   9  -8   1  126.69   23.30
  -9  -8  -1  146.09   15.00
  -9  -8  -1  172.28   16.60
   9  -8   1  157.78   14.20
   9  -8   1  159.38   14.50
   9  -8   1  155.68   26.30
 -10  -8  -1    5.50    5.20
 -10  -8  -1   12.60    4.70
 -10  -8  -1    3.20    8.80
  10  -8   1    7.90    4.00
  10  -8   1    4.20   11.10
  10  -8   1    9.30    3.30
  10  -8   1    1.30   10.00
  11  -8   1   99.89   22.10
  11  -8   1  116.69   11.40
  11  -8   1   96.79   21.60
 -11  -8  -1  130.79   11.70
 -11  -8  -1  119.79   21.00
 -12  -8  -1   61.99   16.40
  12  -8   1   32.10   15.20
  12  -8   1    7.60   14.30
  13  -8   1    8.10   15.90
 -13  -8  -1   -8.60   11.90
  13  -8   1   33.20   16.90
  14  -8   1   55.39   18.70
 -14  -8  -1   46.70   17.70
  14  -8   1   72.89   20.80
  15  -8   1   15.50   19.00
 -15  -8  -1   16.90   14.20
  15  -8   1   54.89   18.20
  16  -8   1   11.60   20.20
  16  -8   1   27.00   18.00
 -17  -8  -1   -3.90   16.20
  17  -8   1   15.20   18.90
  16  -9  -1    0.00   19.30
  16  -9  -1    8.50   17.10
 -16  -9   1   54.49   20.90
  15  -9  -1  102.59   26.10
 -15  -9   1  142.29   24.00
  15  -9  -1   48.70   23.30
  14  -9  -1   59.49   22.50
 -14  -9   1   72.39   20.20
  14  -9  -1   28.30   18.20
  13  -9  -1   21.20   17.40
 -13  -9   1   26.40   15.30
  13  -9  -1   26.00   17.60
  12  -9  -1  130.19   27.50
  12  -9  -1  150.98   26.50
 -12  -9   1  126.99   22.90
 -11  -9   1   85.69   16.40
  11  -9  -1   82.49   20.30
  11  -9  -1   76.49   20.30
 -11  -9   1   81.49   12.30
  10  -9  -1  192.28   30.00
  10  -9  -1  193.68   29.70
 -10  -9   1  245.08   22.40
 -10  -9   1  208.58   28.50
  -9  -9   1  182.18   25.50
   9  -9  -1  144.59   25.90
  -9  -9   1  182.68   18.20
   9  -9  -1  171.78   27.10
  -9  -9   1  167.78   15.60
  -8  -9   1   13.50    6.10
   8  -9  -1   33.60   11.00
  -8  -9   1   16.50    4.00
  -8  -9   1   11.20    8.80
   8  -9  -1   15.50   13.00
   7  -9  -1  448.86   45.10
  -7  -9   1  437.26   37.60
   7  -9  -1  387.06   42.30
  -7  -9   1  453.35   42.10
  -7  -9   1  436.66   36.00
  -6  -9   1  262.17   23.90
  -6  -9   1  248.18   22.10
   6  -9  -1  238.68   28.20
   6  -9  -1  271.97   31.10
  -6  -9   1  284.17   28.10
   6  -9  -1  263.17   22.00
   5  -9  -1   51.99   14.10
   5  -9  -1   57.99   13.20
  -5  -9   1   45.80   11.00
  -5  -9   1   70.19    8.00
   5  -9  -1   55.19    7.40
  -5  -9   1   66.39    9.50
  -4  -9   1   66.29   12.00
  -4  -9   1   55.49    6.90
   4  -9  -1   43.80    7.10
  -4  -9   1   62.79    9.20
   4  -9  -1   28.90   11.30
   4  -9  -1   58.99   12.30
  -3  -9   1  135.39   18.10
   3  -9  -1  138.39   20.60
   3  -9  -1  152.88   14.80
   3  -9  -1  158.98   18.50
  -3  -9   1  140.89   15.80
   2  -9  -1   84.29   13.30
   2  -9  -1  104.89   10.90
  -2  -9   1   69.09   12.00
   2  -9  -1   59.79   12.50
  -2  -9   1   81.89   12.50
  -2  -9   1   80.69   12.00
  -1  -9   1  132.39   16.50
   1  -9  -1  136.99   16.10
  -1  -9   1  115.69   15.80
   1  -9  -1  142.99   18.40
  -1  -9   1  133.89   17.00
   0  -9  -1  107.19   15.30
   0  -9  -1  106.39   13.90
   0  -9   1  120.79   14.70
   0  -9   1   86.79   14.20
   0  -9  -1  111.89   15.00
   0  -9   1  126.59   15.30
   1  -9   1   38.60    8.90
   1  -9   1   54.49    9.60
  -1  -9  -1   47.90    9.30
  -1  -9  -1   50.79    9.50
  -1  -9  -1   42.60    9.20
   1  -9   1   46.90    8.60
   2  -9   1   79.39   14.30
  -2  -9  -1  144.79   17.30
  -2  -9  -1  117.29   15.80
   2  -9   1  115.69   13.40
   2  -9   1  170.28   20.40
  -2  -9  -1  126.39   14.00
   3  -9   1   18.50    8.50
  -3  -9  -1   27.80    7.40
   3  -9   1   12.50    5.00
   3  -9   1    8.40    6.30
  -3  -9  -1   19.10    6.50
  -3  -9  -1   23.30    6.10
  -3  -9  -1   17.70    4.10
  -4  -9  -1    8.10    7.10
   4  -9   1    6.30    6.70
  -4  -9  -1    2.40    2.60
   4  -9   1    1.80    4.40
  -4  -9  -1    8.70    4.80
   4  -9   1    4.80    7.60
  -5  -9  -1  177.38   16.20
   5  -9   1  184.48   21.40
   5  -9   1  180.48   16.90
  -5  -9  -1  195.48   17.60
  -5  -9  -1  175.68   22.70
   5  -9   1  140.79   22.70
  -6  -9  -1    9.50    4.60
   6  -9   1    9.00    8.60
  -6  -9  -1    2.10    6.80
  -6  -9  -1    3.70    3.40
   6  -9   1    8.70    8.70
   6  -9   1    1.40    3.60
   7  -9   1  103.39   18.20
   7  -9   1   98.39   10.60
  -7  -9  -1   95.59   10.80
   7  -9   1   93.49   10.00
  -7  -9  -1  105.29   11.50
  -7  -9  -1   92.59   15.80
   7  -9   1   64.29   17.10
   8  -9   1  106.99   21.00
  -8  -9  -1  145.19   14.50
  -8  -9  -1  123.39   13.20
   8  -9   1  131.69   12.70
   8  -9   1  133.49   24.00
   8  -9   1  134.59   12.40
  -8  -9  -1  129.49   20.40
  -9  -9  -1  199.58   17.40
   9  -9   1  173.78   26.70
   9  -9   1  157.78   27.40
   9  -9   1  176.98   15.80
  -9  -9  -1  202.18   26.70
  -9  -9  -1  179.68   18.40
 -10  -9  -1  143.39   14.00
 -10  -9  -1  139.59   21.90
  10  -9   1  132.29   24.60
  10  -9   1  129.99   26.10
 -10  -9  -1  131.69   15.40
 -11  -9  -1  375.66   41.50
 -11  -9  -1  413.36   33.40
  11  -9   1  364.26   49.60
 -12  -9  -1   33.40   13.50
  12  -9   1   25.70   17.50
  12  -9   1    1.40   13.50
  13  -9   1  -10.60   12.80
 -13  -9  -1   21.20   14.30
  13  -9   1   34.90   17.10
  14  -9   1   91.59   26.30
 -14  -9  -1  163.48   26.70
  14  -9   1   70.49   23.90
 -15  -9  -1   42.60   20.60
  15  -9   1   32.10   22.10
  15  -9   1   25.50   17.50
  16  -9   1   11.50   20.30
 -16  -9  -1   13.50   14.00
  16  -9   1  -15.70   21.00
  16 -10  -1   -7.70   18.30
 -16 -10   1   27.20   18.70
  16 -10  -1    4.10   32.70
 -15 -10   1    2.00   15.30
  15 -10  -1   10.00   18.50
  15 -10  -1  -14.30   15.60
  14 -10  -1    7.70   16.80
 -14 -10   1  -16.10   14.50
  13 -10  -1    6.90   14.20
  13 -10  -1    9.40   16.50
 -13 -10   1    1.10   13.10
  12 -10  -1    7.20   15.10
 -12 -10   1    8.60    7.20
  12 -10  -1   14.20   14.10
 -12 -10   1   42.30   14.50
  11 -10  -1   16.40   14.30
 -11 -10   1   24.50   13.30
 -11 -10   1   38.70    8.70
  11 -10  -1    3.50   13.40
 -10 -10   1   -4.50    3.10
 -10 -10   1   12.70   12.40
 -10 -10   1   -9.50    4.90
 -10 -10   1   -0.30    3.90
  10 -10  -1    6.40   11.60
  10 -10  -1   -9.60   10.40
   9 -10  -1   14.30   11.60
  -9 -10   1    0.00    3.70
  -9 -10   1    0.40    5.30
  -9 -10   1    5.80    8.70
   9 -10  -1   14.90   11.60
  -8 -10   1   25.50   12.70
   8 -10  -1   23.90   14.10
  -8 -10   1   44.90    8.50
  -8 -10   1   35.00    5.70
   8 -10  -1   26.50   13.60
  -7 -10   1   23.80   11.00
   7 -10  -1   30.50   11.40
  -7 -10   1   14.50    4.20
   7 -10  -1   20.70   11.70
  -7 -10   1   30.30    6.80
   6 -10  -1    1.60    6.80
   6 -10  -1  -12.50    9.70
  -6 -10   1   -0.40    2.80
   6 -10  -1    7.30    3.70
  -6 -10   1    8.70    5.30
  -6 -10   1    7.30    8.30
  -5 -10   1   -8.60    5.90
   5 -10  -1    4.00    6.80
   5 -10  -1    0.60    3.70
   5 -10  -1    7.60    8.20
  -5 -10   1   -1.00    4.40
   4 -10  -1   35.70    6.50
   4 -10  -1    3.90    9.30
   4 -10  -1   40.30   10.50
  -4 -10   1   21.80    9.50
  -4 -10   1   27.60    5.30
  -4 -10   1   34.10    7.50
   3 -10  -1   82.99   16.30
  -3 -10   1  103.19   13.60
  -3 -10   1  100.79   15.50
   3 -10  -1  118.19   16.70
   3 -10  -1   81.19   11.70
  -2 -10   1  101.39   15.00
  -2 -10   1  101.79   14.60
   2 -10  -1  111.59   15.90
  -2 -10   1  139.89   17.00
   2 -10  -1   90.99   12.70
   2 -10  -1   97.39   17.10
  -1 -10   1  136.09   17.20
   1 -10  -1   93.69   13.70
  -1 -10   1  120.29   15.70
  -1 -10   1   98.09   14.70
   1 -10  -1  101.59   16.60
   1 -10  -1  120.49   16.30
   0 -10   1   33.30    9.80
   0 -10   1   53.99   10.10
   0 -10  -1   37.80    9.80
   0 -10  -1   36.00    8.90
   0 -10   1   33.00    8.30
   0 -10  -1   39.50   10.20
  -1 -10  -1   68.99   13.70
  -1 -10  -1  121.69   15.80
  -1 -10  -1  120.29   16.20
   1 -10   1  121.59   16.00
   1 -10   1  111.79   16.80
   1 -10   1  123.69   15.10
   2 -10   1   -9.20    6.10
  -2 -10  -1    3.40    4.90
  -2 -10  -1   -2.20    5.20
   2 -10   1    0.70    5.00
   2 -10   1   -5.30    4.70
  -2 -10  -1   -4.40    5.50
  -3 -10  -1    3.10    4.30
   3 -10   1    1.80    6.30
  -3 -10  -1    1.90    6.50
   3 -10   1   12.40    8.90
  -3 -10  -1    3.10    3.40
  -4 -10  -1   12.00    7.80
  -4 -10  -1   10.70    5.30
   4 -10   1   10.50    4.50
  -4 -10  -1   11.00    3.70
   4 -10   1    3.40    6.60
   4 -10   1   11.10    9.50
  -5 -10  -1  220.58   25.70
  -5 -10  -1  243.28   21.50
  -5 -10  -1  256.07   22.80
   5 -10   1  239.18   22.30
   5 -10   1  230.28   31.30
   5 -10   1  249.18   26.60
  -6 -10  -1    9.20    3.60
   6 -10   1    2.90    4.10
   6 -10   1   -2.20   10.20
   6 -10   1    4.60    9.00
  -6 -10  -1    5.10    5.00
  -6 -10  -1    5.80    7.20
  -7 -10  -1  -28.80   11.30
   7 -10   1    4.10    4.80
   7 -10   1    2.50    8.30
   7 -10   1   -1.90   10.80
  -7 -10  -1   -1.50    4.50
   7 -10   1   -0.80    4.00
  -7 -10  -1    1.40    3.30
  -8 -10  -1   90.49   11.20
   8 -10   1   41.10   14.30
   8 -10   1   68.89    8.50
   8 -10   1   88.49    8.60
   8 -10   1   92.49   21.00
  -8 -10  -1   69.69   16.10
   9 -10   1   10.40   12.50
  -9 -10  -1   24.90   11.70
  -9 -10  -1   12.90    5.10
   9 -10   1   -1.70   11.00
  -9 -10  -1    4.50    5.90
  10 -10   1   11.80   11.20
 -10 -10  -1   -1.80    5.80
  10 -10   1   23.50   15.60
 -10 -10  -1  -10.70    9.30
 -10 -10  -1    7.40    4.90
 -11 -10  -1   45.10    6.50
 -11 -10  -1   50.59    9.70
 -11 -10  -1   30.20   14.40
  11 -10   1    7.10   12.60
  11 -10   1   33.40   15.20
  12 -10   1   19.70   16.20
 -12 -10  -1   43.70   16.40
  12 -10   1   55.99   17.80
 -13 -10  -1    1.90   13.80
  13 -10   1   -4.90   15.00
  13 -10   1  -29.10   15.10
  14 -10   1    5.20   17.10
  14 -10   1   26.10   18.30
 -14 -10  -1    7.80   16.40
  15 -10   1   -8.30   17.30
 -15 -10  -1   16.20   14.80
  15 -10   1   21.00   19.90
 -15 -11   1  202.18   33.00
  15 -11  -1  121.79   29.90
  15 -11  -1  126.49   31.40
  14 -11  -1   80.09   24.30
 -14 -11   1  163.88   27.90
  14 -11  -1   75.09   21.90
  13 -11  -1  152.38   27.40
 -13 -11   1  142.29   26.70
  13 -11  -1  131.29   39.30
  12 -11  -1   60.49   18.40
 -12 -11   1   41.00   10.90
  12 -11  -1   26.20   16.70
 -12 -11   1   98.49   22.30
 -11 -11   1   15.40   13.30
  11 -11  -1   29.70   17.30
  11 -11  -1   13.90   14.90
 -11 -11   1   19.30    8.00
  10 -11  -1   12.00   14.40
 -10 -11   1   33.50    9.10
 -10 -11   1   28.90    5.70
 -10 -11   1   29.50    7.00
  10 -11  -1   27.60   14.50
 -10 -11   1    9.70   12.00
  -9 -11   1  272.67   25.50
  -9 -11   1  259.77   23.20
  -9 -11   1  233.48   31.90
   9 -11  -1  283.37   33.30
   9 -11  -1  217.88   35.30
  -8 -11   1   83.39   18.20
  -8 -11   1  113.89   14.80
   8 -11  -1   67.29   19.10
   8 -11  -1   99.79   19.20
  -7 -11   1   90.29   18.20
   7 -11  -1   42.00   17.50
   7 -11  -1   53.69   14.80
  -7 -11   1   75.39    8.70
  -7 -11   1   67.69   11.10
  -6 -11   1  272.87   25.80
   6 -11  -1  244.98   34.20
  -6 -11   1  279.57   23.80
   6 -11  -1  267.37   23.80
   6 -11  -1  281.37   31.20
   5 -11  -1   43.10   12.10
  -5 -11   1   52.89   13.10
  -5 -11   1   42.00    8.80
   5 -11  -1   36.20    6.90
  -5 -11   1   34.60    6.00
   5 -11  -1   50.89   15.50
   4 -11  -1  275.97   26.90
  -4 -11   1  332.87   28.70
   4 -11  -1  327.47   31.40
  -4 -11   1  278.27   30.80
  -4 -11   1  301.37   26.20
   4 -11  -1  265.47   32.60
   3 -11  -1   -2.50    5.50
  -3 -11   1   -0.20    6.00
   3 -11  -1    6.70    9.50
  -3 -11   1   13.80    8.90
   3 -11  -1   10.70    7.40
   2 -11  -1   -0.70    5.20
  -2 -11   1   -3.50    5.10
   2 -11  -1    8.00    8.40
   2 -11  -1    4.80    6.30
  -2 -11   1   -0.90    6.10
  -2 -11   1    2.70    7.10
  -1 -11   1   46.20   10.40
   1 -11  -1   24.70    8.00
   1 -11  -1   43.00   11.40
   1 -11  -1   47.00   10.30
  -1 -11   1   48.70    9.70
  -1 -11   1   47.80   10.50
   0 -11  -1  120.29   18.20
   0 -11  -1  135.89   18.70
   0 -11   1  146.79   18.30
   0 -11   1  135.09   18.80
   0 -11   1  117.39   17.40
   0 -11  -1  132.09   17.00
  -1 -11  -1   27.00    8.10
   1 -11   1   33.90   10.10
   1 -11   1   23.40    8.20
  -1 -11  -1   35.80    9.60
  -1 -11  -1   21.40    8.70
   1 -11   1   21.90    7.80
  -2 -11  -1  132.39   17.10
  -2 -11  -1  100.29   16.20
  -2 -11  -1  107.39   15.20
   2 -11   1   88.89   14.10
   2 -11   1  139.59   17.70
   2 -11   1   67.39   16.00
   3 -11   1   -1.30    6.20
  -3 -11  -1    9.80    4.00
   3 -11   1    8.30    5.90
  -3 -11  -1    0.10    6.00
  -3 -11  -1    8.30    8.40
   3 -11   1   20.30   10.80
  -4 -11  -1   16.20    8.60
   4 -11   1    7.80    9.30
  -4 -11  -1   16.20    4.90
  -4 -11  -1   21.20    7.10
   4 -11   1   14.50    7.00
   4 -11   1   22.60    9.10
  -5 -11  -1   15.40    4.80
   5 -11   1   24.90    9.80
   5 -11   1   20.90    6.40
  -5 -11  -1   22.10    6.70
  -5 -11  -1   14.20   10.00
   5 -11   1   14.80   12.90
   6 -11   1  204.78   27.00
  -6 -11  -1  222.48   19.90
  -6 -11  -1  225.88   21.30
   6 -11   1  172.18   29.70
   6 -11   1  218.38   20.60
  -7 -11  -1   16.70    5.20
  -7 -11  -1   26.60    6.50
   7 -11   1   -6.80   11.80
   7 -11   1   14.50    9.20
   7 -11   1   11.30   10.70
   7 -11   1   13.90    4.90
  -7 -11  -1    6.30    9.60
  -8 -11  -1  255.67   22.60
   8 -11   1  244.28   20.00
   8 -11   1  204.08   20.00
  -8 -11  -1  221.08   21.10
  -8 -11  -1  268.37   32.10
   8 -11   1  238.88   30.20
   8 -11   1  184.68   32.60
   9 -11   1   50.59   16.40
  -9 -11  -1  114.79   13.10
  -9 -11  -1   80.89   10.70
  -9 -11  -1   94.99   19.70
   9 -11   1   63.29   20.30
  10 -11   1   28.30   13.50
 -10 -11  -1   52.99   16.40
  10 -11   1   14.90   13.80
 -10 -11  -1   57.49    7.90
 -10 -11  -1   49.30    9.90
  11 -11   1   12.30   15.70
  11 -11   1   15.40   13.90
 -11 -11  -1   -4.30    5.60
 -11 -11  -1    0.30    7.20
 -11 -11  -1   19.30   13.50
  12 -11   1   86.69   20.30
 -12 -11  -1   67.79   19.00
  12 -11   1   63.09   20.90
  13 -11   1   89.99   22.80
 -13 -11  -1   82.49   21.40
  14 -11   1  148.29   29.00
 -14 -11  -1  127.19   26.60
  14 -11   1  128.19   29.80
  15 -11   1  134.69   30.10
 -15 -11  -1  137.29   27.30
  15 -11   1   91.69   27.40
  14 -12  -1   71.99   25.50
  14 -12  -1   99.49   25.20
 -14 -12   1  111.39   25.60
 -13 -12   1   40.00   19.70
  13 -12  -1   31.10   18.00
  13 -12  -1   36.10   18.20
 -12 -12   1   18.10    9.20
  12 -12  -1   32.50   18.80
 -12 -12   1   22.50   17.60
  12 -12  -1   40.80   21.10
  11 -12  -1    4.50   14.70
 -11 -12   1   12.50    8.50
 -11 -12   1   27.10   14.40
  11 -12  -1   13.30   16.80
 -10 -12   1   28.10   15.00
 -10 -12   1   16.10    7.30
  10 -12  -1    2.70   12.40
 -10 -12   1    3.00    5.70
  10 -12  -1   13.20   16.90
   9 -12  -1   91.79   22.60
  -9 -12   1  150.78   24.60
   9 -12  -1   79.59   18.40
  -9 -12   1  111.39   15.10
  -8 -12   1   15.50    5.60
  -8 -12   1   40.60   14.50
   8 -12  -1   29.20   14.00
   8 -12  -1   48.80   16.00
  -8 -12   1   23.90   11.80
   7 -12  -1   11.70   14.00
  -7 -12   1   23.30    5.40
   7 -12  -1   19.60   10.90
  -7 -12   1   14.80   12.80
  -7 -12   1   16.50    7.20
   6 -12  -1  291.57   34.10
  -6 -12   1  362.46   36.40
  -6 -12   1  319.57   27.60
  -6 -12   1  301.37   29.70
   6 -12  -1  325.87   27.70
   6 -12  -1  280.77   39.40
   5 -12  -1  134.39   21.40
   5 -12  -1  152.38   16.20
  -5 -12   1  153.88   15.10
   5 -12  -1  121.09   22.70
  -5 -12   1  172.48   23.40
  -5 -12   1  169.98   18.00
   4 -12  -1   42.00   15.20
   4 -12  -1   47.30   13.30
  -4 -12   1   51.49    9.80
  -4 -12   1   37.30   11.60
   4 -12  -1   51.09   13.20
  -4 -12   1   47.80    7.90
   3 -12  -1   23.40   11.50
   3 -12  -1   11.20    6.40
   3 -12  -1    7.80    8.90
  -3 -12   1   14.10    9.30
  -3 -12   1   13.60    7.60
   2 -12  -1  100.99   17.20
  -2 -12   1   63.89   13.60
  -2 -12   1   73.49   13.70
   2 -12  -1   88.19   13.10
   2 -12  -1   87.09   15.20
  -1 -12   1  193.68   25.00
   1 -12  -1  203.58   24.10
  -1 -12   1  219.48   23.80
  -1 -12   1  212.18   23.60
   1 -12  -1  187.08   26.50
   1 -12  -1  216.38   22.10
   0 -12   1   12.60    7.30
   0 -12  -1   13.10    8.80
   0 -12   1   19.00    9.80
   0 -12  -1   19.70    8.60
   0 -12   1   10.90    7.80
   0 -12  -1   17.90    9.50
   1 -12   1  243.68   25.10
   1 -12   1  261.47   26.30
  -1 -12  -1  197.98   25.20
   1 -12   1  235.38   27.70
  -1 -12  -1  271.27   27.00
  -1 -12  -1  236.38   26.50
   2 -12   1   68.19   15.90
  -2 -12  -1   88.69   15.60
   2 -12   1   88.09   14.70
   2 -12   1   84.89   12.80
  -2 -12  -1   96.09   14.20
  -2 -12  -1   79.49   11.20
  -2 -12  -1   59.19   13.70
   3 -12   1   40.30   10.90
   3 -12   1   12.00   12.30
  -3 -12  -1   24.30    6.10
   3 -12   1   15.20    7.90
  -3 -12  -1   28.90    8.50
  -3 -12  -1   47.00   12.30
  -4 -12  -1  199.08   26.70
   4 -12   1  150.38   27.50
  -4 -12  -1  237.88   22.50
   4 -12   1  214.48   24.40
   4 -12   1  185.38   21.30
  -4 -12  -1  242.68   20.20
  -5 -12  -1  313.17   29.70
   5 -12   1  343.67   34.90
   5 -12   1  333.17   34.50
  -5 -12  -1  391.46   31.70
  -5 -12  -1  324.97   35.80
   5 -12   1  331.87   38.40
   6 -12   1   16.30   11.70
   6 -12   1    1.10    6.00
  -6 -12  -1    8.60   11.90
  -6 -12  -1   10.80    5.70
   6 -12   1   11.50    8.90
  -6 -12  -1   -1.80    4.10
   7 -12   1   65.09   15.90
   7 -12   1  112.49   12.30
  -7 -12  -1   88.39   18.60
   7 -12   1   80.29   20.50
  -7 -12  -1  103.89   12.00
  -7 -12  -1  106.69   13.40
  -8 -12  -1   20.80    6.00
   8 -12   1   35.30   18.60
  -8 -12  -1    4.40   10.10
  -8 -12  -1    3.60    5.70
   8 -12   1   10.30   10.40
  -9 -12  -1    8.60    6.80
   9 -12   1    8.00   15.50
  -9 -12  -1   -4.70    5.70
  -9 -12  -1    8.20   13.60
   9 -12   1  -10.30   11.10
 -10 -12  -1    0.60    7.40
 -10 -12  -1   11.10   14.30
  10 -12   1   23.60   15.30
  10 -12   1   -5.10   16.40
  11 -12   1   30.70   16.40
 -11 -12  -1   42.50    9.50
 -11 -12  -1   26.50   17.60
  11 -12   1   18.70   19.80
 -11 -12  -1   49.80    8.50
  12 -12   1   65.89   18.80
 -12 -12  -1   75.59   21.40
  13 -12   1  106.49   26.00
  13 -12   1  118.69   28.70
 -13 -12  -1  159.98   28.90
  14 -12   1    3.60   20.10
  14 -12   1   25.50   19.80
 -14 -12  -1   45.00   18.70
  13 -13  -1   19.20   19.40
  13 -13  -1    0.70   18.20
 -13 -13   1    9.30   18.70
 -12 -13   1   62.79   12.80
  12 -13  -1  128.29   24.90
 -12 -13   1   79.69   23.00
  12 -13  -1   51.89   19.80
  11 -13  -1   56.89   18.70
 -11 -13   1   60.69   11.90
  11 -13  -1   58.39   26.70
 -11 -13   1   89.39   22.60
 -10 -13   1  129.09   16.40
  10 -13  -1   85.69   20.10
  10 -13  -1   99.89   22.80
 -10 -13   1  110.19   12.60
 -10 -13   1   83.79   21.00
  -9 -13   1  151.98   17.90
  -9 -13   1  134.39   24.90
   9 -13  -1  118.49   25.80
   9 -13  -1  106.19   21.30
  -9 -13   1  119.99   14.30
   8 -13  -1   50.89   18.60
   8 -13  -1   52.59   15.00
  -8 -13   1   79.99   12.60
  -8 -13   1   79.59    9.90
  -8 -13   1  100.49   20.20
  -7 -13   1   47.70   15.10
  -7 -13   1   27.50    6.60
   7 -13  -1   11.40   14.60
  -7 -13   1   38.90    9.50
   7 -13  -1   23.40   11.40
  -6 -13   1    5.10    7.50
   6 -13  -1    1.80    5.90
   6 -13  -1   26.90   15.00
  -6 -13   1   24.00   11.60
  -6 -13   1    8.30    4.90
   6 -13  -1   29.40   11.70
   5 -13  -1   60.99   15.80
   5 -13  -1   52.19   17.20
   5 -13  -1   57.89   10.50
  -5 -13   1   47.20   11.00
  -5 -13   1   54.99    8.00
  -5 -13   1   38.20   14.00
   4 -13  -1   18.60    7.30
  -4 -13   1   23.10   11.20
   4 -13  -1   20.70   11.20
   4 -13  -1   11.20   10.60
  -4 -13   1   18.90    8.30
  -4 -13   1   14.50    5.50
  -3 -13   1   39.10    7.30
   3 -13  -1   33.20   11.00
   3 -13  -1   15.80    8.10
  -3 -13   1   36.70   14.10
   3 -13  -1    0.50   10.50
  -3 -13   1   43.30   10.40
   2 -13  -1    8.50   10.50
  -2 -13   1   -2.70    7.70
   2 -13  -1    7.80    7.00
   2 -13  -1   -6.00    7.70
  -2 -13   1    6.70    9.00
  -1 -13   1    0.30    8.30
   1 -13  -1   17.00    9.40
  -1 -13   1    2.70    7.80
   1 -13  -1   -9.50    7.50
   1 -13  -1   13.70    9.80
  -1 -13   1   -5.80    7.70
   0 -13   1    8.40   13.30
   0 -13  -1    2.80    8.30
   0 -13   1   -0.20    7.90
   0 -13   1   13.90    9.00
   0 -13  -1   10.50    8.60
   0 -13  -1    1.00    9.10
  -1 -13  -1    3.40    8.60
   1 -13   1   18.70   10.10
   1 -13   1    3.40    9.70
   1 -13   1   11.40    8.70
  -1 -13  -1    9.10    8.00
  -1 -13  -1   32.60   11.50
   2 -13   1   -5.90    9.40
  -2 -13  -1   -5.50    4.80
   2 -13   1   11.90    8.50
  -2 -13  -1   -1.00    7.20
  -2 -13  -1  -11.90    8.30
  -2 -13  -1  -25.70    7.30
   2 -13   1   -8.60    7.00
  -3 -13  -1  129.19   14.30
  -3 -13  -1  114.49   17.10
  -3 -13  -1  117.89   19.20
   3 -13   1  105.89   20.60
   3 -13   1  133.39   18.80
   3 -13   1  147.69   17.40
   4 -13   1   19.10   12.90
   4 -13   1   16.20    7.60
  -4 -13  -1   24.20    8.30
  -4 -13  -1   17.00    6.10
  -4 -13  -1   23.30   12.30
   4 -13   1   32.00   11.30
   5 -13   1    4.20   12.60
  -5 -13  -1   39.70   13.90
  -5 -13  -1   18.10    5.80
   5 -13   1   30.10    8.30
  -5 -13  -1   19.20    7.80
   5 -13   1   10.70    8.60
  -6 -13  -1   43.50    9.20
  -6 -13  -1   46.40    8.00
   6 -13   1   15.80   15.20
  -6 -13  -1   28.20   14.20
   6 -13   1   39.20   11.80
   6 -13   1   47.80    9.40
   7 -13   1   79.09   18.90
  -7 -13  -1  116.19   14.80
  -7 -13  -1  123.79   20.90
   7 -13   1  120.49   13.20
   7 -13   1  109.39   23.50
  -7 -13  -1  106.29   13.10
  -8 -13  -1   42.10    8.10
  -8 -13  -1   93.69   19.60
   8 -13   1   20.00   16.80
   8 -13   1   27.20   12.20
   9 -13   1   -1.10   14.70
  -9 -13  -1    7.20    6.90
   9 -13   1    1.50   11.80
  -9 -13  -1    3.60   13.50
  -9 -13  -1   14.50    7.00
  10 -13   1   67.79   23.20
 -10 -13  -1   80.69   20.00
  10 -13   1   81.59   20.10
 -10 -13  -1   96.89   14.20
 -10 -13  -1   87.99   12.40
 -11 -13  -1  106.29   14.90
 -11 -13  -1   59.79   22.20
  11 -13   1   90.49   20.20
 -12 -13  -1   31.80    9.80
  12 -13   1   41.10   17.50
  12 -13   1   -7.20   16.60
 -12 -13  -1   49.30   19.30
  13 -13   1   40.90   19.80
 -13 -13  -1   72.19   22.10
  13 -13   1   54.69   19.90
 -12 -14   1    6.10    8.40
  12 -14  -1   16.90   16.20
 -12 -14   1   -9.40   13.90
  12 -14  -1    2.70   21.00
 -11 -14   1   14.20   16.80
 -11 -14   1   51.19   11.70
  11 -14  -1   15.50   19.60
  11 -14  -1   38.20   16.10
  10 -14  -1  119.59   22.80
 -10 -14   1  127.79   17.20
 -10 -14   1   94.19   21.90
  -9 -14   1   78.59   12.20
  -9 -14   1   73.59   10.40
  -9 -14   1   28.40   15.50
   9 -14  -1   88.19   18.00
   9 -14  -1   11.60   17.40
  -8 -14   1   21.10   16.10
   8 -14  -1   20.60   13.50
   8 -14  -1   44.30   18.40
  -8 -14   1   21.70    9.00
  -8 -14   1   26.60    7.30
  -7 -14   1   44.20    7.80
  -7 -14   1   64.99   11.40
   7 -14  -1   23.20   16.30
  -7 -14   1   41.50   16.50
   7 -14  -1   26.90   13.60
   6 -14  -1  314.97   27.30
  -6 -14   1  265.87   26.40
   6 -14  -1  254.47   38.90
  -6 -14   1  334.47   29.60
  -6 -14   1  258.77   35.70
   6 -14  -1  280.57   32.80
  -5 -14   1  155.48   26.80
   5 -14  -1  115.19   25.90
   5 -14  -1  157.98   25.40
  -5 -14   1  253.27   20.30
   5 -14  -1  217.88   21.70
  -5 -14   1  231.68   23.10
  -4 -14   1   50.19   11.30
   4 -14  -1   86.59   12.40
  -4 -14   1   58.09    9.10
  -4 -14   1   71.29   15.50
   4 -14  -1   56.19   13.60
   4 -14  -1   60.39   16.90
  -3 -14   1  197.68   18.80
  -3 -14   1  161.58   24.10
  -3 -14   1  201.18   23.00
   3 -14  -1  164.98   24.90
   3 -14  -1  152.68   25.00
   3 -14  -1  176.18   21.40
  -2 -14   1  160.88   21.70
   2 -14  -1  150.58   22.60
   2 -14  -1  161.38   20.40
   2 -14  -1  148.99   23.60
  -2 -14   1  145.89   23.00
  -1 -14   1  238.78   27.30
  -1 -14   1  224.28   30.40
   1 -14  -1  272.47   29.80
  -1 -14   1  237.58   27.70
   1 -14  -1  204.88   25.60
   1 -14  -1  272.07   28.80
   0 -14   1  140.69   21.90
   0 -14   1  147.49   21.70
   0 -14   1  148.89   27.00
   0 -14  -1  168.78   23.30
   0 -14  -1  157.98   23.50
   0 -14  -1  194.88   23.80
  -1 -14  -1  206.48   28.40
  -1 -14  -1  230.48   26.10
   1 -14   1  183.38   25.10
   1 -14   1  274.57   28.00
  -1 -14  -1  211.78   24.80
   1 -14   1  184.68   26.00
   2 -14   1  275.57   34.50
   2 -14   1  254.47   30.00
  -2 -14  -1  275.57   29.50
  -2 -14  -1  280.77   25.70
   2 -14   1  240.68   27.90
  -3 -14  -1  263.47   23.80
  -3 -14  -1  226.48   29.70
   3 -14   1  237.28   26.20
   3 -14   1  242.28   28.20
   3 -14   1  240.48   33.00
  -4 -14  -1  219.88   29.00
   4 -14   1  210.28   23.40
  -4 -14  -1  245.18   21.60
   4 -14   1  223.78   26.40
   4 -14   1  141.99   27.40
  -5 -14  -1  140.29   14.50
   5 -14   1  145.69   17.00
  -5 -14  -1  130.69   19.10
   5 -14   1   89.49   22.90
  -5 -14  -1  111.29   21.30
   6 -14   1   12.80   10.40
   6 -14   1    4.10   13.80
  -6 -14  -1   19.30    7.70
  -6 -14  -1   11.70   12.60
  -6 -14  -1   15.00    6.80
   7 -14   1    0.00   15.90
   7 -14   1   32.80    8.20
   7 -14   1   23.30   11.70
  -7 -14  -1   38.40    7.60
  -7 -14  -1   34.60    8.50
  -7 -14  -1   28.60   14.30
   8 -14   1  218.08   34.90
  -8 -14  -1  367.96   40.00
  -8 -14  -1  370.06   30.10
  -8 -14  -1  366.46   31.40
   8 -14   1  241.38   39.80
  -9 -14  -1  222.48   32.50
  -9 -14  -1  192.58   20.80
   9 -14   1  172.38   27.30
   9 -14   1  176.58   32.20
  -9 -14  -1  222.48   22.50
  10 -14   1   72.29   18.00
 -10 -14  -1   48.20   20.20
 -10 -14  -1   80.79   13.10
 -10 -14  -1   79.69   12.00
  10 -14   1   75.29   22.40
 -11 -14  -1    8.90    8.70
  11 -14   1    3.30   19.40
  11 -14   1   17.80   14.00
 -11 -14  -1   10.70   15.70
 -12 -14  -1    4.10   18.30
 -12 -14  -1   17.30    9.20
  12 -14   1  -17.00   14.00
  12 -14   1   -6.40   19.40
 -11 -15   1   40.00   19.80
  11 -15  -1    1.40   15.20
  11 -15  -1  -28.60   16.50
 -11 -15   1   38.90   10.60
 -10 -15   1   33.60    9.70
 -10 -15   1   38.70   18.90
  10 -15  -1   41.80   17.80
  10 -15  -1   33.30   20.40
   9 -15  -1   10.20   17.70
   9 -15  -1   -1.90   12.70
  -9 -15   1   11.60    8.20
  -9 -15   1   10.20    7.90
   8 -15  -1  105.89   20.70
  -8 -15   1  161.58   17.90
  -8 -15   1  103.29   23.50
   8 -15  -1   98.89   26.40
  -8 -15   1   91.39   13.30
   7 -15  -1   -5.50   11.10
  -7 -15   1   -5.40    5.90
  -7 -15   1   12.00    8.60
  -7 -15   1   -5.40   14.20
   7 -15  -1  -13.30   13.90
  -6 -15   1   34.30   15.90
   6 -15  -1   11.30    8.40
   6 -15  -1    4.10   11.80
   6 -15  -1   15.80   15.60
  -6 -15   1   39.80    7.30
  -6 -15   1   32.60   10.30
  -5 -15   1    4.60    7.70
   5 -15  -1  -20.30   12.70
   5 -15  -1    1.40   11.00
  -5 -15   1    2.40   10.90
  -5 -15   1   -0.70    5.80
   5 -15  -1    2.00    9.40
   4 -15  -1   -0.90   10.20
  -4 -15   1    7.70    9.10
  -4 -15   1   -0.20    5.60
   4 -15  -1    1.80    9.10
  -4 -15   1  -15.90   10.20
   4 -15  -1    4.10   12.90
  -3 -15   1   65.19   14.00
   3 -15  -1   51.09   14.10
  -3 -15   1   60.09   10.30
   3 -15  -1   56.89   18.00
   3 -15  -1   60.79   13.40
  -3 -15   1   41.50   15.70
   2 -15  -1   17.60   11.50
  -2 -15   1   16.60   10.20
  -2 -15   1   10.00    6.40
  -2 -15   1   25.50   12.70
   2 -15  -1   24.60   14.90
   2 -15  -1    3.50    9.30
  -1 -15   1   -5.00   10.00
   1 -15  -1    6.20   11.10
   1 -15  -1    4.20   10.50
   1 -15  -1   10.30   12.00
  -1 -15   1   13.20   11.30
   0 -15  -1    7.80   10.40
   0 -15  -1    5.20   10.50
   0 -15   1    1.20   11.90
   0 -15   1   10.40   10.20
   0 -15   1    5.60   11.30
   0 -15  -1   14.90   10.70
  -1 -15  -1  -11.90   10.00
   1 -15   1  -10.50    8.90
  -1 -15  -1   -0.70    9.50
  -1 -15  -1   13.30   10.80
   1 -15   1    1.40   11.10
   1 -15   1   -3.60    9.60
  -1 -15  -1    3.80    6.90
   2 -15   1   26.50   13.50
   2 -15   1   16.70   10.90
  -2 -15  -1   15.80   11.80
   2 -15   1   19.60   11.60
  -2 -15  -1   17.70   10.80
  -2 -15  -1    4.90    6.50
  -3 -15  -1    1.10   11.60
   3 -15   1   -6.50    9.60
  -3 -15  -1   14.20    8.60
   3 -15   1    7.70   12.60
   3 -15   1    2.20    9.90
  -3 -15  -1   -6.70    5.70
  -4 -15  -1   32.10   10.60
  -4 -15  -1   24.20   13.70
   4 -15   1   41.60   12.20
  -4 -15  -1   46.30    8.90
   4 -15   1   29.40   12.50
   4 -15   1   51.69   18.50
   5 -15   1   17.70   15.30
  -5 -15  -1    5.30   13.70
   5 -15   1   12.10    9.10
  -5 -15  -1   20.20    8.80
   5 -15   1    6.10   10.00
  -5 -15  -1    5.10    7.00
  -6 -15  -1    9.10    6.60
  -6 -15  -1  -12.60   13.40
  -6 -15  -1   12.50    8.80
   6 -15   1   -2.60   10.00
   6 -15   1  -18.70    8.30
   6 -15   1  -15.60   12.90
  -7 -15  -1   27.90    9.20
  -7 -15  -1   10.30   16.00
   7 -15   1   28.90   17.80
  -7 -15  -1   29.80    8.50
   7 -15   1   17.00   11.90
   8 -15   1   42.30   13.70
   8 -15   1   15.10   18.50
  -8 -15  -1    7.30   15.40
  -8 -15  -1   11.20    9.10
  -8 -15  -1   28.40    8.60
   9 -15   1    1.20   13.20
  -9 -15  -1    8.10    8.30
   9 -15   1   15.60   18.70
  -9 -15  -1    7.50    8.70
  10 -15   1    0.20   12.70
 -10 -15  -1    1.90    8.60
  10 -15   1   14.70   18.10
 -10 -15  -1   -7.70   14.80
   9 -16  -1   -8.30   12.60
   9 -16  -1   29.70   18.20
  -9 -16   1  -27.40   18.80
  -9 -16   1   11.60    9.20
  -8 -16   1  146.79   18.80
  -8 -16   1  133.19   27.20
   8 -16  -1   97.99   26.10
   8 -16  -1  129.79   23.90
  -8 -16   1  124.89   16.00
  -7 -16   1  163.88   17.90
   7 -16  -1  143.59   24.40
  -7 -16   1  159.28   20.00
  -7 -16   1  124.09   24.80
  -6 -16   1   21.10   16.20
   6 -16  -1   43.50   17.80
  -6 -16   1   68.19   12.60
  -6 -16   1   70.79   10.80
   6 -16  -1   37.50   14.30
   5 -16  -1  158.08   29.20
   5 -16  -1  193.98   27.90
  -5 -16   1  197.48   31.00
   5 -16  -1  210.48   23.40
  -5 -16   1  234.88   24.40
  -5 -16   1  183.78   20.40
   4 -16  -1   78.19   14.90
   4 -16  -1   56.99   20.30
  -4 -16   1   76.29   19.50
  -4 -16   1   93.69   16.20
  -4 -16   1   72.79   11.60
   4 -16  -1   53.09   17.40
   3 -16  -1  143.89   24.30
  -3 -16   1  147.89   21.10
  -3 -16   1  145.99   17.10
  -3 -16   1   94.29   21.00
   3 -16  -1  127.79   20.40
   3 -16  -1  161.18   27.40
  -2 -16   1  105.09   14.60
   2 -16  -1   78.09   17.30
  -2 -16   1  132.99   21.60
  -2 -16   1  117.19   18.60
   2 -16  -1  118.59   21.60
   2 -16  -1   87.29   19.00
   1 -16  -1   85.89   19.10
   1 -16  -1   87.49   17.50
  -1 -16   1   78.19   18.60
   1 -16  -1   72.09   18.80
  -1 -16   1  136.99   21.00
   0 -16   1  310.97   36.50
   0 -16  -1  360.66   31.80
   0 -16  -1  318.87   36.90
   0 -16   1  304.27   35.40
   0 -16  -1  282.97   34.80
   0 -16  -1  334.27   36.20
  -1 -16  -1  133.39   21.50
  -1 -16  -1  135.59   21.40
  -1 -16  -1  118.29   16.20
   1 -16   1  105.99   21.10
   1 -16   1  137.59   22.50
   1 -16   1  100.49   19.50
  -2 -16  -1  202.48   21.90
   2 -16   1  218.28   29.10
  -2 -16  -1  229.58   26.20
  -2 -16  -1  216.38   29.30
   2 -16   1  202.88   26.50
   2 -16   1  161.18   28.20
  -3 -16  -1   76.09   19.60
  -3 -16  -1  131.59   15.90
   3 -16   1  154.08   25.60
   3 -16   1  126.59   22.00
   3 -16   1  130.19   19.60
  -3 -16  -1  105.19   17.90
   4 -16   1   47.70   18.30
  -4 -16  -1   47.80   12.30
  -4 -16  -1   66.09   17.50
  -4 -16  -1   50.29    9.60
   4 -16   1   44.70   13.60
   4 -16   1   53.39   13.50
   5 -16   1  208.68   24.30
  -5 -16  -1  257.27   24.50
  -5 -16  -1  182.38   21.60
  -5 -16  -1  204.38   31.20
   5 -16   1  144.89   30.80
   5 -16   1  230.48   29.30
   6 -16   1  259.87   32.70
  -6 -16  -1  261.37   24.50
  -6 -16  -1  183.38   30.20
  -6 -16  -1  214.38   21.80
   6 -16   1  169.88   32.10
   6 -16   1  162.78   26.70
  -7 -16  -1  130.49   15.40
  -7 -16  -1  141.29   16.90
   7 -16   1   88.89   23.70
   7 -16   1   85.39   19.30
  -7 -16  -1  113.99   24.20
   8 -16   1   85.79   25.00
   8 -16   1   87.99   19.40
  -8 -16  -1   66.99   21.60
  -8 -16  -1   74.19   13.20
  -8 -16  -1   92.99   14.10
  -9 -16  -1   12.80   18.90
   9 -16   1    1.20   17.40
   9 -16   1   -7.90   12.90
  -9 -16  -1   -2.10   12.50
  -9 -16  -1   17.90    9.30
   7 -17  -1   -5.30   16.10
  -7 -17   1   -6.80    8.70
  -7 -17   1   -2.00    8.50
   7 -17  -1    3.60   12.80
  -7 -17   1   26.70   16.80
  -6 -17   1    8.10    9.60
   6 -17  -1    6.80   16.50
  -6 -17   1   -4.50    7.60
   6 -17  -1    3.80   13.40
  -5 -17   1   -0.50    8.90
   5 -17  -1  -11.50   12.50
  -5 -17   1   -5.20    7.30
  -5 -17   1   -5.50   16.00
  -4 -17   1   12.40    7.70
  -4 -17   1  -10.10   14.10
   4 -17  -1   11.10   14.10
   4 -17  -1    3.60   15.90
   4 -17  -1   -7.90   11.90
  -4 -17   1   -4.80    9.50
   3 -17  -1  -27.50   11.90
   3 -17  -1   25.60   14.80
  -3 -17   1    0.10    6.60
   3 -17  -1   -8.30   13.00
  -3 -17   1   -6.90    9.70
  -3 -17   1   -4.50   14.70
  -2 -17   1   19.40   12.00
   2 -17  -1   -0.90   13.20
  -2 -17   1    3.50    8.00
   2 -17  -1   -5.20   12.80
   2 -17  -1  -21.10   13.40
  -2 -17   1   23.20   14.70
  -1 -17   1   35.30   15.70
   1 -17  -1   44.00   15.10
   1 -17  -1   49.40   15.90
   1 -17  -1   38.90   11.00
  -1 -17   1   41.40   10.70
  -1 -17   1   40.40   14.90
   1 -17  -1   19.80   15.40
   0 -17   1    9.30   13.60
   0 -17  -1   10.80   12.70
   0 -17  -1   32.40   13.00
   0 -17   1   31.70   13.10
   0 -17  -1   24.00    9.60
   0 -17  -1   16.80   15.00
   1 -17   1    7.00   13.00
   1 -17   1    7.70   12.20
  -1 -17  -1   -3.70   10.50
   1 -17   1    2.40   11.70
  -1 -17  -1   -6.50    7.60
  -1 -17  -1   -5.10   14.50
  -2 -17  -1   34.10   12.60
  -2 -17  -1   35.10    9.40
   2 -17   1   23.90   14.40
   2 -17   1   29.10   14.00
   2 -17   1    3.10   14.70
  -2 -17  -1   40.90   16.00
   3 -17   1    3.40   13.90
  -3 -17  -1   45.50   16.60
  -3 -17  -1   31.20   11.10
   3 -17   1   44.40   14.20
   3 -17   1   33.70   18.10
  -3 -17  -1   22.80    8.90
  -4 -17  -1   17.10    8.20
  -4 -17  -1   16.30   15.80
   4 -17   1   11.00   16.70
   4 -17   1   -1.70   13.30
  -4 -17  -1    2.10    9.20
   4 -17   1    1.20   12.90
  -5 -17  -1   -0.10    7.50
   5 -17   1  -13.50   16.40
   5 -17   1  -12.20   19.10
  -5 -17  -1    6.40   14.60
   5 -17   1   10.60   12.90
  -5 -17  -1   -1.50    7.90
  -6 -17  -1   16.30    9.60
   6 -17   1   10.90   13.40
  -6 -17  -1    3.40    7.10
   6 -17   1    3.40   17.80
  -7 -17  -1   49.50   11.30
  -7 -17  -1   35.00   10.10
   7 -17   1   14.70   17.80
   7 -17   1   21.30   16.20
  -7 -17  -1   15.50   18.60
   3 -18  -1   61.29   19.10
   3 -18  -1   81.69   25.50
   3 -18  -1   64.09   19.90
  -3 -18   1   94.99   21.50
  -3 -18   1   83.79   13.80
  -3 -18   1   87.89   16.70
  -2 -18   1  206.18   27.00
   2 -18  -1  152.48   26.00
   2 -18  -1  202.18   23.90
   2 -18  -1  163.48   27.90
  -2 -18   1  149.19   27.90
   2 -18  -1  204.28   29.80
  -2 -18   1  210.18   22.10
   1 -18  -1  -16.80   14.10
  -1 -18   1    7.50   12.30
   1 -18  -1   -2.10   14.30
  -1 -18   1   10.50   15.30
  -1 -18   1   -2.50    8.50
   1 -18  -1   12.00   13.50
   0 -18   1   24.30   15.00
   0 -18   1   15.80    8.30
   0 -18  -1   20.20    9.80
   0 -18   1   10.20   13.10
   0 -18  -1   19.10   14.80
   0 -18  -1    1.60   14.70
  -1 -18  -1  167.08   24.50
   1 -18   1  132.99   23.70
  -1 -18  -1  175.78   20.30
  -1 -18  -1  135.49   25.10
   2 -18   1   35.00   16.20
  -2 -18  -1   -0.30   11.90
  -2 -18  -1   44.50   11.50
   2 -18   1   56.69   21.60
   2 -18   1   41.80   16.50
  -2 -18  -1   72.59   19.20
   3 -18   1  122.49   22.60
  -3 -18  -1  141.49   18.00
   3 -18   1  139.09   26.60
   3 -18   1  126.49   24.00
  -3 -18  -1  122.09   23.80
  -3 -18  -1  136.19   20.80
  19   0  -2   -6.40   23.50
 -19   0   2   -7.90   12.70
 -18   0   2  -17.90   12.00
  18   0  -2  -10.60   19.70
  17   0  -2  -11.90   19.30
 -17   0   2   14.90   12.70
 -16   0   2  217.88   27.10
  16   0  -2  201.98   36.60
 -15   0   2   46.60   11.80
  15   0  -2   37.20   20.50
 -14   0   2   -4.10    8.20
  14   0  -2    6.30   13.30
 -13   0   2  225.88   23.40
  13   0  -2  168.88   30.30
  12   0  -2   14.10   13.50
 -12   0   2   21.00    7.50
  11   0  -2  127.09   22.80
 -11   0   2  111.49   15.30
  10   0  -2  205.98   27.50
 -10   0   2  148.19   17.40
  10   0  -2  180.68   17.10
  -9   0   2   66.59    9.90
   9   0  -2   70.19    8.80
  -8   0   2   13.10    5.20
   7   0  -2 2603.04  222.18
   7   0  -2 2836.42  221.78
  -7   0   2 2885.81  222.68
  -6   0   2  439.56   37.40
   6   0  -2  446.36   36.60
   5   0  -2 1453.65  110.49
   5   0  -2 1178.58  110.09
  -5   0   2 1463.85  110.59
   5   0  -2 1399.46  109.89
   4   0  -2 2418.16  209.58
   4   0  -2 2740.53  209.78
  -4   0   2 2732.43  209.88
  -3   0   2 1221.78   93.79
   3   0  -2 1174.98   93.69
   3   0  -2 1111.69   93.59
   2   0  -2   12.60    2.10
  -2   0   2   17.20    2.40
   2   0  -2   14.90    2.20
   2   0  -2   12.90    3.30
  -2   0   2   17.10    2.40
   1   0  -2 6017.50  483.95
  -1   0   2 6162.08  483.95
   1   0   2  148.19   12.50
  -1   0  -2  145.99   12.50
  -1   0  -2  142.79   12.30
   1   0   2  152.98   12.30
   2   0   2 1740.53  151.38
  -2   0  -2 1967.00  151.48
  -2   0  -2 1843.32  151.18
   2   0   2 2036.70  151.28
   3   0   2 9999.00  794.22
  -4   0  -2 1360.26  108.59
  -4   0  -2 1307.77  107.99
   4   0   2 1375.76  108.09
   4   0   2 1335.57  108.39
   5   0   2 1523.95  117.79
   5   0   2 1345.77  116.29
  -5   0  -2 1511.35  116.49
  -5   0  -2 1415.56  116.99
  -6   0  -2  155.68   15.40
   6   0   2  148.39   15.00
  -6   0  -2  166.98   14.60
  -7   0  -2   22.60    5.70
  -7   0  -2   36.50    5.60
   7   0   2   21.40    5.10
   8   0   2 1399.66  112.59
  -8   0  -2 1383.76  113.69
  -8   0  -2 1377.96  112.49
  -9   0  -2  254.27   25.00
 -10   0  -2  152.78   17.70
 -11   0  -2  948.01   80.39
 -12   0  -2   66.79   13.00
 -13   0  -2  332.27   33.40
  14   0   2    8.90   14.00
 -14   0  -2   -1.10    8.90
 -15   0  -2   -2.80   10.10
  15   0   2    2.30   17.00
 -16   0  -2   19.50   11.10
  16   0   2   -1.30   17.90
  17   0   2   23.90   23.50
 -17   0  -2    6.00   11.20
  18   0   2   80.39   28.50
 -18   0  -2  101.49   19.80
  19  -1  -2   -6.70   23.90
 -19  -1   2   18.10   15.50
  19   1  -2   -3.30   22.90
 -19   1   2  -20.30   13.50
 -18  -1   2    5.10   13.40
  18  -1  -2   54.59   25.50
  18   1  -2   70.89   27.40
 -18   1   2   17.10   13.10
 -17  -1   2  101.59   18.70
  17  -1  -2  106.89   28.30
 -17   1   2   98.29   17.30
  17   1  -2   58.99   26.00
 -16  -1   2   26.10   11.20
  16  -1  -2    5.10   19.00
  16   1  -2   11.20   17.70
 -16   1   2   18.70   10.60
 -15  -1   2    8.70   10.80
  15  -1  -2   22.10   16.80
 -15   1   2    2.40    7.90
  15   1  -2    3.30   15.50
 -14  -1   2   46.70   11.40
  14  -1  -2   57.79   20.50
 -14   1   2   39.90   10.20
  14   1  -2   81.69   20.50
  13  -1  -2   73.29   18.40
 -13  -1   2  139.69   18.50
 -13   1   2  111.49   15.40
  13   1  -2  134.19   26.30
  12  -1  -2   48.10   16.60
 -12  -1   2   20.00    8.10
 -12   1   2   20.60    8.00
  12   1  -2   21.00    6.20
  11  -1  -2   46.80   14.40
 -11  -1   2   38.20    9.40
 -11   1   2   37.70    8.40
  11   1  -2   38.30    7.10
  10  -1  -2   92.39   17.80
 -10  -1   2   82.39   13.00
 -10   1   2  101.29   12.70
  10   1  -2   94.19   13.50
  -9  -1   2    5.60    5.30
   9  -1  -2   -3.60    7.80
   9  -1  -2    9.90    4.90
   9   1  -2    9.20    3.50
  -9   1   2    7.00    4.40
  -8  -1   2   -0.80    3.40
   8  -1  -2    4.90    7.70
   8  -1  -2   -4.00    3.60
   8  -1  -2    3.20    3.60
  -8   1   2    4.30    3.60
   8   1  -2    3.80    3.10
   7  -1  -2   60.79    8.40
  -7  -1   2   40.40    7.60
   7  -1  -2   40.50   10.50
   7  -1  -2   55.69    7.30
  -7   1   2   48.90    7.30
   7   1  -2   74.59    9.60
   7   1  -2   60.69    6.60
   6  -1  -2  766.42   63.39
  -6  -1   2  792.52   64.39
   6  -1  -2  823.62   67.29
   6  -1  -2  788.52   63.59
  -6   1   2  802.72   63.59
   6   1  -2  698.23   63.89
   6   1  -2  789.92   62.79
  -5  -1   2  134.69   14.20
   5  -1  -2  148.49   16.50
   5  -1  -2  164.48   13.50
  -5   1   2  160.78   13.60
   5   1  -2  157.98   12.90
   5   1  -2  139.09   13.50
   5   1  -2  145.39   14.80
  -4  -1   2  542.55   47.90
  -4  -1   2  542.15   48.30
   4  -1  -2  596.84   50.29
   4  -1  -2  625.54   47.70
   4   1  -2  594.94   47.10
   4   1  -2  548.85   47.70
  -4   1   2  617.94   47.70
   4   1  -2  638.34   48.50
  -3  -1   2  162.38   14.50
   3  -1  -2  167.88   14.20
   3  -1  -2  172.68   16.50
  -3  -1   2  177.38   15.10
   3   1  -2  161.18   14.40
  -3   1   2  180.68   14.30
  -3   1   2  168.48   16.40
   3   1  -2  170.78   15.00
   3   1  -2  172.68   13.80
  -2  -1   2  806.42   63.29
  -2  -1   2  785.82   62.79
   2  -1  -2  755.22   64.29
  -2   1   2  802.02   64.29
   2   1  -2  727.33   63.19
   2   1  -2  796.42   62.79
  -2   1   2  805.82   62.49
  -1  -1   2 2868.11  226.18
  -1  -1   2 2964.80  226.48
   1  -1  -2 2872.31  227.58
  -1  -1   2 2570.84  226.68
   1   1  -2 2915.31  226.48
  -1   1   2 2888.31  227.68
   1   1  -2 2862.51  226.28
   0  -1  -2 1174.78   92.89
   0  -1  -2 1157.38   93.19
   0  -1   2 1235.78   92.89
   0  -1  -2 1135.69   92.59
   0   1  -2 1192.98   92.89
   0   1   2 1190.68   92.89
   0   1  -2 1039.00   92.89
   0   1   2 1181.48   92.59
   0   1   2 1164.48   93.29
   1  -1   2  198.78   15.30
  -1  -1  -2  172.48   15.20
   1  -1   2  180.88   15.50
  -1  -1  -2  173.28   14.80
  -1  -1  -2  182.28   15.20
   1   1   2  190.78   14.40
   1   1   2  178.08   15.30
  -1   1  -2  163.28   15.40
  -1   1  -2  172.18   15.10
   1   1   2  185.88   15.20
   1   1   2  179.58   14.80
   2  -1   2    1.60    1.20
   2  -1   2    2.10    1.40
  -2  -1  -2    3.90    1.80
  -2  -1  -2    2.60    1.10
   2   1   2    1.60    0.80
   2   1   2    1.40    0.80
   2   1   2    0.90    1.50
  -2   1  -2    2.60    1.40
   3  -1   2  111.39   11.10
  -3  -1  -2  123.99   11.60
  -3  -1  -2  137.39   10.90
   3  -1   2  123.09   11.10
   3   1   2  110.39   10.50
   3   1   2  122.39   11.50
  -3   1  -2  127.19   11.20
  -3   1  -2  133.39   11.30
   3   1   2  127.69   10.70
  -4  -1  -2 1552.54  120.09
  -4  -1  -2 1515.25  119.09
   4  -1   2 1595.24  119.49
   4  -1   2 1463.95  119.49
  -4   1  -2 1418.36  119.39
  -4   1  -2 1570.84  119.59
   4   1   2 1450.65  118.89
   4   1   2 1480.35  119.99
   4   1   2 1349.66  118.79
  -5  -1  -2   34.40    5.90
   5  -1   2   42.00    5.80
   5  -1   2   35.70    6.10
  -5  -1  -2   43.70    5.30
  -5   1  -2   28.80    5.10
   5   1   2   45.20    5.20
   5   1   2   33.30    5.90
  -5   1  -2   44.90    6.00
   5   1   2   30.80    4.70
  -6  -1  -2  337.37   29.90
   6  -1   2  350.46   29.40
   6  -1   2  327.77   29.10
  -6  -1  -2  364.46   28.90
   6   1   2  334.47   29.80
  -6   1  -2  340.07   29.30
  -6   1  -2  352.36   29.20
   6   1   2  336.87   28.60
   6   1   2  313.37   28.50
  -7  -1  -2   24.50    5.90
   7  -1   2   23.70    5.20
  -7  -1  -2   25.50    4.70
   7  -1   2   17.70    5.00
  -7   1  -2   18.30    5.30
   7   1   2   37.90    5.70
  -8  -1  -2    1.00    4.80
  -8  -1  -2    3.40    3.40
  -8   1  -2    3.30    4.30
   8   1   2   -1.80    3.30
  -9  -1  -2    4.90    3.80
  -9  -1  -2    4.10    5.40
   9   1   2    2.30    3.90
  -9   1  -2    9.70    4.60
 -10  -1  -2    8.80    6.20
 -10   1  -2   19.50    6.70
 -11  -1  -2  444.26   41.30
 -11   1  -2  449.26   40.60
  12  -1   2  308.27   36.80
 -12  -1  -2  296.77   30.80
 -12   1  -2  306.77   30.10
 -13  -1  -2  167.08   22.30
  13  -1   2  149.79   27.70
 -13   1  -2  150.48   20.10
 -14  -1  -2   -5.20    9.60
  14  -1   2   35.10   16.20
 -14   1  -2    1.70    8.20
 -15  -1  -2    9.10   10.90
  15  -1   2   38.40   19.70
 -15   1  -2   44.80   11.70
 -16  -1  -2   30.90   13.20
  16  -1   2   38.20   18.30
  16   1   2   -6.60   14.60
 -17  -1  -2    5.50   13.10
  17  -1   2    6.80   20.50
  17   1   2    1.70   20.20
 -17   1  -2   11.80   12.30
 -18  -1  -2    5.80   14.50
  18  -1   2   20.80   21.20
 -18   1  -2   -3.70   11.50
  18   1   2   55.19   26.00
  19  -2  -2    4.80   24.30
 -19  -2   2   26.40   16.90
 -19   2   2   21.00   15.10
  19   2  -2    3.60   25.10
 -18  -2   2   19.30   15.70
  18  -2  -2   53.59   23.90
 -18   2   2   42.80   13.90
  18   2  -2   45.90   26.00
  17  -2  -2   20.40   21.10
 -17  -2   2    5.10   13.00
 -17   2   2   19.50   10.90
  17   2  -2    3.70   19.90
  16  -2  -2  -11.30   17.70
 -16  -2   2   -2.70   11.00
  16   2  -2   -1.00   19.90
 -16   2   2    2.60    8.80
 -15  -2   2   -6.70    8.40
  15  -2  -2   -6.10   16.50
  15   2  -2   -8.40   12.80
 -15   2   2    0.60    8.00
 -14  -2   2   80.39   15.00
  14  -2  -2   58.39   18.70
  14   2  -2   61.89    8.30
 -14   2   2   61.39   12.00
 -13  -2   2    4.40    8.80
  13  -2  -2  -25.40   10.40
 -13   2   2   -0.90    6.10
  12  -2  -2   69.49   19.30
 -12  -2   2   51.09   11.00
 -12   2   2   59.59   10.40
  12   2  -2   53.89   11.20
 -11  -2   2   12.50    7.40
  11  -2  -2   14.70   11.60
 -11   2   2   -2.90    3.80
  11   2  -2    5.30    3.40
  10  -2  -2  137.19   22.00
 -10  -2   2  107.49   15.50
 -10   2   2  119.99   13.60
  10   2  -2  118.19   11.20
  -9  -2   2   94.19   13.50
   9  -2  -2   96.19   16.60
   9  -2  -2  108.49   10.80
   9   2  -2   79.59    8.70
  -9   2   2   88.79   11.10
  -8  -2   2  116.59   13.00
   8  -2  -2  108.39   18.10
   8  -2  -2   97.29   11.70
   8   2  -2  102.39    9.40
  -8   2   2  100.79   11.00
   7  -2  -2    5.90    6.20
  -7  -2   2    6.20    4.30
   7  -2  -2    8.40    3.90
   7  -2  -2    6.20    2.70
   7   2  -2    7.40    1.80
  -7   2   2    4.90    2.90
   6  -2  -2 1208.08  103.29
  -6  -2   2 1043.00   99.59
  -6  -2   2 1307.87  101.09
   6  -2  -2 1312.17   99.29
  -6   2   2 1332.37   99.49
   6   2  -2 1225.08   98.39
   6   2  -2 1215.48  101.39
  -5  -2   2 1526.45  118.29
   5  -2  -2 1398.56  120.19
  -5  -2   2 1359.16  117.19
   5  -2  -2 1529.95  116.59
  -5   2   2 1546.95  116.69
   5   2  -2 1454.05  117.99
   5   2  -2 1318.27  115.79
   5   2  -2 1541.95  117.09
  -4  -2   2 1152.28   96.99
  -4  -2   2 1171.58   96.09
   4  -2  -2 1179.68   98.79
   4  -2  -2 1245.08   95.39
   4   2  -2 1187.98   95.99
   4   2  -2 1219.78   97.59
  -4   2   2 1203.48   95.49
  -3  -2   2  331.77   28.30
   3  -2  -2  356.26   27.60
   3  -2  -2  344.57   30.80
  -3  -2   2  341.47   29.20
   3   2  -2  328.47   29.10
  -3   2   2  352.36   27.70
  -3   2   2  343.87   30.50
   3   2  -2  345.87   28.40
  -2  -2   2 1159.18   91.09
  -2  -2   2 1108.19   89.79
   2  -2  -2 1133.99   92.29
  -2  -2   2 1142.29   90.39
   2   2  -2 1054.59   90.89
  -2   2   2 1205.08   92.49
   2   2  -2 1111.39   90.39
   1  -2  -2 1573.04  123.49
  -1  -2   2 1471.55  122.19
  -1  -2   2 1451.65  121.89
  -1  -2   2 1492.75  122.49
   1  -2  -2 1612.04  121.79
  -1   2   2 1528.85  123.59
   1   2  -2 1482.25  122.29
   1   2  -2 1514.15  122.49
  -1   2   2 1635.14  121.79
   0  -2   2 2013.00  163.58
   0  -2   2 2018.60  163.38
   0  -2  -2 2022.60  163.18
   0  -2  -2 2141.49  163.28
   0  -2   2 2125.09  162.88
   0  -2   2 1977.60  163.18
   0  -2  -2 1967.40  162.88
   0   2  -2 2057.19  162.88
   0   2   2 2169.18  163.98
   0   2  -2 1940.01  163.58
   0   2   2 2093.49  163.18
  -1  -2  -2 1886.61  146.49
   1  -2   2 1968.80  146.29
   1  -2   2 1769.22  146.89
  -1  -2  -2 1817.72  146.49
  -1  -2  -2 1911.11  145.69
   1  -2   2 1855.51  146.39
  -1  -2  -2 1826.32  145.69
  -1   2  -2 1669.63  146.69
   1   2   2 1682.83  146.29
  -1   2  -2 1906.51  146.29
   1   2   2 1825.32  145.69
   1   2   2 1877.41  146.59
   1   2   2 1800.12  145.69
  -2  -2  -2 3638.84  287.97
   2  -2   2 3795.02  289.17
   2  -2   2 3321.47  288.87
  -2  -2  -2 3567.14  288.17
  -2  -2  -2 3599.84  289.17
   2  -2   2 3687.63  289.87
  -2   2  -2 3446.86  288.87
   2   2   2 3604.04  289.07
   2   2   2 3479.15  288.07
  -2   2  -2 4190.78  289.17
   2   2   2 3726.13  287.97
   2   2   2 3466.55  289.07
  -3  -2  -2 2247.18  181.68
  -3  -2  -2 2451.55  183.08
   3  -2   2 2505.25  183.38
  -3  -2  -2 2105.49  181.58
   3  -2   2 2162.98  182.48
   3  -2   2 2253.57  182.08
   3   2   2 2466.85  181.58
   3   2   2 2093.59  182.68
   3   2   2 2259.87  181.48
   4  -2   2  262.87   22.40
  -4  -2  -2  234.38   21.90
  -4  -2  -2  287.67   23.60
   4  -2   2  270.47   23.00
   4  -2   2  279.07   24.10
   4   2   2  278.27   21.90
   4   2   2  248.58   23.10
   4   2   2  258.67   21.70
   5  -2   2  794.52   67.29
  -5  -2  -2  842.62   66.49
   5  -2   2  847.72   66.89
  -5  -2  -2  766.32   67.79
   5  -2   2  878.21   69.19
   5   2   2  806.82   66.09
   5   2   2  761.62   67.59
   5   2   2  851.21   66.29
  -5   2  -2  830.82   66.99
   6  -2   2  311.27   30.00
  -6  -2  -2  318.57   26.70
   6  -2   2  300.87   27.60
  -6  -2  -2  328.47   29.70
  -6   2  -2  331.67   27.50
   6   2   2  303.17   26.30
   6   2   2  318.67   26.60
  -7  -2  -2  581.34   49.10
  -7  -2  -2  634.84   51.49
   7  -2   2  577.74   49.60
   7  -2   2  656.23   53.59
  -7   2  -2  620.44   50.09
   7   2   2  552.64   48.70
  -8  -2  -2  124.29   16.20
   8  -2   2  118.99   13.20
  -8  -2  -2  134.69   12.60
   8  -2   2  134.99   19.80
  -8   2  -2  119.69   13.40
   8   2   2  123.19   12.00
  -9  -2  -2  189.98   17.50
  -9  -2  -2  219.08   20.90
   9  -2   2  195.18   26.50
   9   2   2  172.08   17.00
 -10  -2  -2  698.53   57.79
  10  -2   2  646.64   60.29
 -10  -2  -2  653.53   54.59
  10   2   2  607.14   53.99
 -10   2  -2  695.43   56.19
  11  -2   2   21.30   12.20
 -11  -2  -2   13.70    7.30
 -11   2  -2   10.60    6.50
  12  -2   2   57.19   16.80
 -12  -2  -2   32.50   11.00
 -12   2  -2   42.90    9.80
  13  -2   2   56.39   17.50
 -13  -2  -2   58.69   14.20
 -13   2  -2   59.09   11.90
  14  -2   2   39.10   20.90
 -14   2  -2   73.39   13.20
 -15  -2  -2   23.20   12.40
  15  -2   2   42.00   19.70
 -15   2  -2   39.00   11.70
  16  -2   2   20.90   21.10
 -16  -2  -2    0.70   11.00
 -16   2  -2   -1.10    9.10
 -17  -2  -2   -0.10   12.20
  17  -2   2   19.50   21.40
  17   2   2    4.80   19.70
 -17   2  -2   13.50   11.10
 -18  -2  -2   25.70   15.40
  18  -2   2  -16.70   21.00
 -18   2  -2   29.60   13.60
  18   2   2    8.40   21.90
 -18  -3   2    0.00   15.00
  18  -3  -2   16.20   22.70
  18   3  -2    9.70   23.50
 -17  -3   2    6.00   13.10
  17  -3  -2  -21.70   20.60
  17   3  -2    0.00   23.10
 -17   3   2   12.80   10.90
  16  -3  -2  137.79   30.50
 -16  -3   2  132.19   23.30
 -16   3   2  199.08   21.30
 -15  -3   2  221.18   27.50
  15  -3  -2  165.58   30.90
 -15   3   2  165.08   20.30
  14  -3  -2  236.58   37.00
 -14  -3   2  289.17   35.90
 -14   3   2  260.77   26.00
  13  -3  -2   26.20   16.50
 -13  -3   2   14.20    9.80
  13   3  -2   18.00    2.90
 -13   3   2   22.20    7.90
 -12  -3   2   -1.60    7.20
  12  -3  -2    6.70   12.70
 -12   3   2    5.00    5.30
  12   3  -2    0.20    2.00
 -11  -3   2  643.24   60.19
  11  -3  -2  673.63   65.59
  11   3  -2  673.33   55.29
 -11   3   2  760.82   58.19
  10  -3  -2  343.97   37.50
  10  -3  -2  325.77   29.50
 -10  -3   2  353.26   32.80
 -10   3   2  382.36   30.00
  10   3  -2  321.67   27.40
   9  -3  -2  228.28   25.20
  -9  -3   2  196.48   21.20
  -9   3   2  222.48   18.70
   9   3  -2  189.48   16.30
   8  -3  -2  818.32   63.89
  -8  -3   2  731.03   66.29
   8  -3  -2  815.12   70.09
  -8   3   2  807.72   64.09
   8   3  -2  756.42   62.39
   7  -3  -2    8.30    7.70
   7  -3  -2    5.10    2.50
  -7  -3   2    5.00    4.10
  -7  -3   2    6.10    3.60
  -7   3   2    4.90    2.20
  -6  -3   2   18.80    4.60
  -6  -3   2   20.30    5.50
   6  -3  -2   34.40    4.00
   6  -3  -2   44.40   10.70
  -6   3   2   37.10    4.20
  -5  -3   2 1921.71  151.38
   5  -3  -2 1984.30  150.28
   5  -3  -2 1809.02  154.98
  -5  -3   2 1807.32  152.68
   5   3  -2 1806.92  151.18
  -5   3   2 1985.40  154.68
   4  -3  -2  171.08   17.70
  -4  -3   2  150.68   12.80
  -4  -3   2  165.48   14.10
  -4  -3   2  145.09   15.10
   4   3  -2  145.69   15.20
   4   3  -2  176.78   14.20
  -4   3   2  173.98   17.40
   3  -3  -2   52.09    9.50
  -3  -3   2   66.39    8.20
  -3  -3   2   63.19    6.40
  -3   3   2   68.89   10.20
   3   3  -2   52.19    7.60
   3   3  -2   71.89    6.80
   2  -3  -2   16.80    4.90
  -2  -3   2   13.90    2.90
  -2  -3   2    8.80    3.00
   2  -3  -2   15.90    1.70
  -2   3   2   14.00    1.80
  -2   3   2    8.20    4.40
   2   3  -2   16.70    3.60
   2   3  -2   14.30    3.00
  -1  -3   2  357.56   29.20
   1  -3  -2  361.36   28.30
   1  -3  -2  365.26   30.20
  -1  -3   2  378.56   29.20
  -1   3   2  342.97   30.20
   1   3  -2  325.17   28.60
  -1   3   2  364.46   28.30
   1   3  -2  308.37   29.00
   1   3  -2  318.97   29.00
   0  -3   2  812.62   64.19
   0  -3  -2  852.11   64.49
   0  -3   2  798.42   65.09
   0  -3  -2  748.83   64.49
   0  -3  -2  796.22   65.09
   0  -3   2  884.21   64.89
   0   3   2  779.42   64.39
   0   3  -2  802.72   64.29
   0   3   2  842.72   65.39
   0   3  -2  699.23   64.89
   0   3   2  763.72   64.59
  -1  -3  -2   58.29    5.30
   1  -3   2   52.79    5.90
  -1  -3  -2   64.79    6.40
  -1  -3  -2   53.89    6.30
   1  -3   2   71.89    8.70
   1  -3   2   61.59    6.30
  -1  -3  -2   65.39    5.70
   1   3   2   48.00    6.10
  -1   3  -2   51.69    6.40
   1   3   2   48.90    5.90
   1   3   2   50.79    5.70
  -1   3  -2   59.39    7.80
  -2  -3  -2  224.18   17.60
   2  -3   2  200.18   18.60
   2  -3   2  237.88   19.30
  -2  -3  -2  213.98   18.90
  -2  -3  -2  237.08   19.20
   2  -3   2  213.68   19.80
  -2  -3  -2  208.68   17.60
   2   3   2  204.08   17.50
  -2   3  -2  210.38   19.00
   2   3   2  196.68   18.70
   2   3   2  207.08   17.80
  -3  -3  -2 1119.89   93.79
   3  -3   2 1169.88   95.69
   3  -3   2 1228.68   96.59
  -3  -3  -2 1204.18   93.69
  -3  -3  -2 1177.68   95.39
   3  -3   2 1197.18   95.09
   3   3   2 1167.58   93.79
   3   3   2 1144.69   93.59
   3   3   2 1083.59   95.09
  -3   3  -2 1250.77   95.59
  -4  -3  -2    0.70    1.30
   4  -3   2    7.30    2.20
   4  -3   2    4.10    3.70
   4  -3   2    0.10    2.40
  -4  -3  -2    1.80    1.50
  -4  -3  -2    7.30    3.30
   4   3   2    1.90    2.70
   4   3   2    2.10    1.10
   4   3   2    3.10    3.00
   4   3   2    1.70    1.40
   5  -3   2   16.60    6.00
   5  -3   2   12.10    3.30
  -5  -3  -2   12.80    2.90
  -5  -3  -2   13.20    4.30
   5  -3   2   15.10    4.90
  -5  -3  -2    9.40    2.80
   5   3   2   15.10    2.30
   5   3   2   11.90    2.80
  -6  -3  -2  408.56   33.70
   6  -3   2  439.76   37.80
   6  -3   2  392.06   34.00
  -6  -3  -2  408.76   36.00
   6   3   2  425.76   33.70
   6   3   2  378.96   33.10
   7  -3   2    1.40    5.90
  -7  -3  -2   15.20    6.30
   7  -3   2   12.40    4.30
  -7  -3  -2    6.30    2.80
   7   3   2    7.80    2.30
   8  -3   2  188.48   23.90
  -8  -3  -2  187.98   15.90
   8  -3   2  162.08   16.70
  -8  -3  -2  171.98   18.70
   8   3   2  154.68   15.30
  -8   3  -2  176.98   16.50
  -9  -3  -2   82.99    9.00
  -9  -3  -2   49.80   11.00
   9  -3   2   80.79   16.20
   9   3   2   73.09    7.90
  -9   3  -2   80.59   10.60
 -10  -3  -2    5.00    4.00
  10  -3   2    2.10    8.60
 -10  -3  -2   18.70    8.50
  10   3   2    4.50    3.20
 -10   3  -2   13.00    5.40
  11  -3   2    2.40   10.80
 -11  -3  -2    2.40    7.00
  11   3   2   -3.20    3.30
  12  -3   2  302.17   41.00
 -12  -3  -2  354.76   34.90
 -12   3  -2  343.07   31.90
  13  -3   2  157.28   28.80
 -13  -3  -2  182.28   25.40
 -13   3  -2  213.38   21.70
  14  -3   2  103.39   24.70
 -14  -3  -2   48.00   15.10
 -14   3  -2   99.79   14.30
 -15  -3  -2   -0.80   10.30
  15  -3   2  -12.70   15.20
 -15   3  -2    1.40    8.20
  16  -3   2  131.09   27.30
 -16  -3  -2  154.58   25.20
 -17  -3  -2   29.60   15.00
  17  -3   2   57.59   24.80
  18  -3   2   50.19   25.90
 -18  -3  -2   59.59   17.10
  18   3   2   66.59   27.10
  18  -4  -2   11.60   23.20
 -18  -4   2   22.80   16.80
  18   4  -2    0.40   23.40
 -17  -4   2  -30.50   11.40
  17  -4  -2   -3.00   21.10
 -16  -4   2   -8.20   12.00
  16  -4  -2   18.90   19.10
  15  -4  -2   -8.00   15.20
 -15  -4   2    7.10   10.60
  14  -4  -2   24.30   15.30
 -14  -4   2    3.30   11.40
  13  -4  -2   47.20   17.70
  12  -4  -2   38.10    8.10
 -12  -4   2   42.60   12.30
 -12   4   2   29.70    6.60
 -11  -4   2   54.79   11.30
  11  -4  -2   23.30   11.30
  11  -4  -2   35.70    6.90
 -11   4   2   38.30    6.90
 -10  -4   2    3.70    6.20
  10  -4  -2   16.80   10.60
  10  -4  -2    5.20    6.40
 -10   4   2    3.50    3.70
   9  -4  -2   58.19    6.90
  -9  -4   2   36.90    9.70
   9  -4  -2   54.39   14.60
   8  -4  -2  117.19   19.50
  -8  -4   2  116.49   12.60
  -8  -4   2  134.19   16.70
   8  -4  -2  122.29   11.30
   7  -4  -2   29.50   10.60
  -7  -4   2   26.90    7.20
  -7  -4   2   20.30    5.00
   7  -4  -2   21.90    3.40
   6  -4  -2  330.07   33.20
  -6  -4   2  330.37   28.80
   6  -4  -2  341.37   27.30
  -6  -4   2  340.57   30.90
   5  -4  -2   -6.00    5.20
  -5  -4   2    2.60    1.10
  -5  -4   2   -0.90    3.50
   5   4  -2    6.80    2.90
   4  -4  -2   52.79   10.60
  -4  -4   2   46.80    7.70
  -4  -4   2   57.79    6.00
  -4  -4   2   45.90    4.30
  -4   4   2   49.99    9.80
   4   4  -2   46.30    6.40
   3  -4  -2  614.14   53.39
   3  -4  -2  653.33   49.40
  -3  -4   2  640.84   51.89
  -3  -4   2  651.43   50.59
   3   4  -2  623.24   50.79
   3   4  -2  560.64   50.89
   3   4  -2  529.25   51.19
  -3   4   2  668.23   53.99
  -2  -4   2  750.12   59.09
   2  -4  -2  787.92   61.19
   2  -4  -2  785.32   58.19
  -2  -4   2  667.73   59.49
   2   4  -2  713.33   59.49
  -2   4   2  761.52   62.69
  -2   4   2  695.23   57.99
   2   4  -2  694.83   58.99
   2   4  -2  668.63   59.19
  -1  -4   2   -0.30    1.80
  -1  -4   2   -0.50    1.80
  -1  -4   2   -0.20    1.80
   1  -4  -2    1.20    2.80
   1  -4  -2    1.10    1.50
   1  -4  -2    5.30    3.30
  -1   4   2    0.80    3.70
   1   4  -2    2.50    2.40
   1   4  -2   -1.90    1.40
  -1   4   2    1.20    1.40
   1   4  -2    3.70    2.90
   0  -4   2  117.39   10.50
   0  -4  -2  109.59   11.20
   0  -4   2  121.39   11.60
   0  -4  -2  125.99   11.60
   0  -4  -2  105.09   10.60
   0   4   2  115.89   10.70
   0   4  -2  120.79   11.00
   0   4   2  102.19   11.00
   0   4  -2  122.39   10.80
   0   4  -2   99.59   11.40
   0   4   2  110.49   11.60
  -1  -4  -2   38.50    4.40
   1  -4   2   49.40    7.50
   1  -4   2   45.90    5.50
  -1  -4  -2   39.30    5.80
  -1  -4  -2   43.20    5.60
  -1  -4  -2   53.79    6.90
   1  -4   2   43.80    5.80
   1   4   2   45.60    7.50
   1   4   2   40.30    5.90
  -1   4  -2   45.90    6.60
   1   4   2   41.90    5.80
  -2  -4  -2 1464.45  118.59
   2  -4   2 1441.56  119.49
   2  -4   2 1623.24  118.79
  -2  -4  -2 1566.24  117.29
  -2  -4  -2 1471.95  116.99
  -2   4  -2 1477.05  118.89
   2   4   2 1294.17  118.09
   2   4   2 1426.06  118.39
   2   4   2 1414.76  117.49
   3  -4   2  185.48   19.40
  -3  -4  -2  230.18   20.10
  -3  -4  -2  226.68   18.20
   3  -4   2  219.98   20.60
   3  -4   2  224.08   21.60
  -3  -4  -2  209.98   18.00
   3   4   2  196.38   19.40
   3   4   2  253.37   20.30
   3   4   2  198.18   18.40
  -3   4  -2  243.28   20.80
  -4  -4  -2   14.80    2.60
   4  -4   2    7.40    5.50
   4  -4   2    9.70    5.70
  -4  -4  -2    2.30    3.30
  -4  -4  -2    6.80    2.00
  -4   4  -2    7.50    4.40
   4   4   2    0.40    2.00
   4   4   2    5.10    1.70
  -5  -4  -2  303.17   25.90
   5  -4   2  328.07   26.30
  -5  -4  -2  284.67   28.10
   5  -4   2  319.77   29.40
  -5  -4  -2  299.87   25.70
   5   4   2  310.67   25.30
  -6  -4  -2  450.75   36.20
  -6  -4  -2  379.76   36.20
   6  -4   2  458.35   36.60
  -6  -4  -2  408.76   38.60
   6   4   2  464.75   36.20
   6   4   2  446.86   35.50
   7  -4   2    6.00    6.60
  -7  -4  -2    2.20    2.50
  -7  -4  -2    7.60    5.60
   7   4   2    3.00    1.60
  -8  -4  -2   -0.90    3.10
  -8  -4  -2    0.60    5.40
   8  -4   2    6.50    8.00
   8  -4   2    6.60    4.30
   8   4   2    3.00    2.00
  -9  -4  -2   22.10    4.40
   9  -4   2   15.30    9.00
  -9  -4  -2   22.60    8.10
   9  -4   2    5.90    5.00
  10  -4   2   37.90   13.80
 -10  -4  -2   42.70   11.10
 -10  -4  -2   43.60    9.30
  10   4   2   36.90    4.90
 -11  -4  -2  151.38   20.30
  11  -4   2  117.09   21.80
 -11  -4  -2  181.38   14.90
  11   4   2  124.99   12.80
  12  -4   2   15.50   13.90
 -12  -4  -2  -12.30    8.10
  12   4   2   -2.00    3.10
  13  -4   2   45.00   17.50
 -13  -4  -2   53.99   14.00
  13   4   2   35.20    5.50
 -14  -4  -2   20.90   10.10
  14  -4   2   20.10   16.80
  14   4   2   25.10    4.90
  15  -4   2   -2.00   15.90
 -15  -4  -2   -4.60   10.60
  16  -4   2  -28.10   16.00
 -16  -4  -2    4.10   12.80
  17  -4   2    3.00   20.80
 -17  -4  -2   24.00   15.20
 -18  -4  -2   36.60   16.90
  18  -4   2   17.00   23.30
 -18  -5   2   92.59   21.30
  18  -5  -2  102.29   30.40
  17  -5  -2   36.40   21.20
 -17  -5   2   41.50   16.90
 -16  -5   2  140.19   23.20
  16  -5  -2   49.10   23.30
  15  -5  -2   99.09   24.30
 -15  -5   2   85.99   19.70
  14  -5  -2  110.19   14.40
  14  -5  -2  113.69   27.10
 -14  -5   2  115.99   20.50
  13  -5  -2   77.19   21.50
  13  -5  -2   68.89   10.10
 -13  -5   2   80.79   15.40
 -12  -5   2  808.82   67.29
  12  -5  -2  656.73   70.09
  11  -5  -2  235.88   20.10
  11  -5  -2  171.18   30.00
 -11  -5   2  223.98   25.90
  10  -5  -2  150.58   14.00
 -10  -5   2  149.79   20.10
  10  -5  -2  162.28   26.00
  -9  -5   2  374.96   37.50
   9  -5  -2  423.26   33.00
  -9  -5   2  385.96   35.10
   9  -5  -2  383.86   40.90
  -8  -5   2  163.48   18.20
  -8  -5   2  131.89   15.60
   8  -5  -2  166.58   13.50
   8  -5  -2  196.58   25.40
  -7  -5   2  882.21   71.59
  -7  -5   2  815.42   68.79
   7  -5  -2  824.22   74.29
  -6  -5   2  217.88   19.60
   6  -5  -2  241.88   25.00
  -6  -5   2  208.18   21.60
  -6  -5   2  216.18   17.90
  -5  -5   2   79.29    8.50
  -5  -5   2   73.29    6.70
   5  -5  -2   85.39   14.30
  -5  -5   2   72.29   11.00
  -4  -5   2   52.99    9.30
  -4  -5   2   44.40    4.60
  -4  -5   2   55.09    9.00
   4  -5  -2   50.29   11.60
   4   5  -2   51.49    7.30
  -3  -5   2  328.17   28.30
  -3  -5   2  320.87   26.90
   3  -5  -2  329.57   29.80
   3  -5  -2  331.87   25.70
   3   5  -2  285.37   27.00
  -3   5   2  307.47   30.10
   3   5  -2  283.97   27.10
  -2  -5   2    6.80    3.90
  -2  -5   2    2.00    2.40
   2  -5  -2    3.80    4.00
   2  -5  -2    1.00    1.70
   2  -5  -2    3.80    3.80
   2   5  -2    2.50    2.40
  -2   5   2    0.70    1.70
  -2   5   2   -0.90    5.00
   2   5  -2   -2.60    3.10
   2   5  -2    1.60    2.80
  -1  -5   2    4.30    2.70
  -1  -5   2    0.00    2.40
   1  -5  -2    4.90    4.00
   1  -5  -2    6.00    2.20
   1  -5  -2    7.00    3.40
  -1  -5   2    3.30    2.90
   1   5  -2    3.60    2.50
   1   5  -2    0.50    2.90
  -1   5   2    5.80    2.40
   1   5  -2    2.80    3.10
  -1   5   2    8.20    4.20
   0  -5  -2   31.50    5.40
   0  -5   2   24.60    4.70
   0  -5   2   30.50    4.80
   0  -5  -2   36.80    6.30
   0  -5  -2   26.70    4.60
   0  -5   2   26.50    6.20
   0   5   2   26.90    6.30
   0   5   2   33.80    5.70
   0   5  -2   24.90    4.70
   0   5  -2   18.30    4.70
   0   5  -2   22.20    5.60
   0   5   2   26.50    4.50
   1  -5   2   10.80    3.40
  -1  -5  -2   -0.50    1.90
   1  -5   2    3.20    2.40
  -1  -5  -2   -2.20    1.90
  -1  -5  -2    0.80    2.70
   1  -5   2    8.30    2.90
  -1   5  -2    6.90    3.80
   1   5   2    0.90    2.60
  -1   5  -2   10.20    4.60
   1   5   2    1.80    2.80
   1   5   2    5.60    2.90
  -2  -5  -2   23.40    5.20
   2  -5   2   33.20    5.80
   2  -5   2   20.80    4.00
  -2  -5  -2   28.60    3.40
  -2  -5  -2   22.70    5.00
  -2  -5  -2   12.40    3.40
   2   5   2   27.30    5.60
  -2   5  -2   19.60    5.70
   2   5   2   18.60    4.60
  -2   5  -2   16.80    5.70
   2   5   2   15.00    4.00
   3  -5   2    1.30    5.20
   3  -5   2    2.10    3.80
  -3  -5  -2    7.40    2.00
  -3  -5  -2   10.20    2.70
  -3  -5  -2    7.70    4.10
  -3  -5  -2    9.20    4.20
   3   5   2   -0.90    2.60
  -3   5  -2    2.00    4.90
  -4  -5  -2  153.38   14.30
  -4  -5  -2  179.28   17.30
   4  -5   2  155.38   18.90
  -4  -5  -2  182.28   14.70
   4  -5   2  183.88   18.30
   4   5   2  145.49   15.00
  -4   5  -2  189.98   18.10
  -5  -5  -2 1430.56  110.99
   5  -5   2 1361.16  114.49
  -5  -5  -2 1318.67  110.69
   5  -5   2 1423.46  115.59
   5  -5   2 1342.17  111.19
  -5  -5  -2 1489.95  113.79
   5   5   2 1306.17  111.09
  -5   5  -2 1419.56  113.99
   6  -5   2   86.99    8.70
   6  -5   2   80.49   13.70
  -6  -5  -2   68.19    7.80
  -6  -5  -2   55.39   10.80
  -6  -5  -2   70.49    7.90
   6   5   2   80.49    7.10
   6   5   2   67.89    8.20
  -7  -5  -2   28.70    4.40
  -7  -5  -2   29.70    8.00
   7  -5   2   19.40    9.30
   7  -5   2   11.50    4.10
  -7  -5  -2   18.30    4.50
   7   5   2   21.70    3.10
   8  -5   2  104.19   10.90
  -8  -5  -2   94.59   10.10
  -8  -5  -2   89.89   14.20
   8  -5   2   98.29   16.70
   8   5   2   92.49    9.00
  -9  -5  -2  171.88   16.30
  -9  -5  -2  172.38   22.10
   9  -5   2  177.28   17.10
   9  -5   2  176.28   25.20
 -10  -5  -2  485.45   43.70
  10  -5   2  425.56   45.80
 -10  -5  -2  478.45   38.70
  10  -5   2  466.45   39.50
  10   5   2  430.36   38.70
 -11  -5  -2  110.69   18.00
 -11  -5  -2  129.79   12.10
  11  -5   2  116.39   22.10
  11   5   2  103.39   10.50
 -12  -5  -2   15.00    8.80
  12  -5   2   -0.40   12.00
  12   5   2    1.50    3.30
 -13  -5  -2  180.88   26.30
  13  -5   2  170.48   29.20
 -14  -5  -2  215.98   28.40
  14  -5   2  196.58   33.10
  15  -5   2   60.89   22.80
 -15  -5  -2   23.60   14.50
  16  -5   2   32.80   23.60
 -16  -5  -2  105.79   21.70
 -17  -5  -2   44.40   18.00
  17  -5   2   36.40   22.10
  18  -5   2  136.59   33.00
 -18  -5  -2   73.99   24.90
  18  -6  -2   14.40   22.50
 -18  -6   2    2.60   15.00
  17  -6  -2   24.60   24.60
 -17  -6   2  -32.00   13.00
  16  -6  -2  -13.60   18.40
 -16  -6   2   24.40   14.80
  15  -6  -2   14.40   18.20
 -15  -6   2   63.99   16.30
  14  -6  -2    7.90    5.10
  14  -6  -2   19.70   16.50
 -14  -6   2   23.80   13.70
  13  -6  -2    2.10    4.10
 -13  -6   2   -0.80   10.00
  13  -6  -2   14.70   15.20
 -12  -6   2   41.10   12.00
  12  -6  -2   30.00    4.70
  12  -6  -2   34.00   16.90
  11  -6  -2   17.00   12.80
 -11  -6   2    2.20    9.50
 -10  -6   2   58.69    9.50
  10  -6  -2   19.40   13.50
 -10  -6   2   74.79   14.30
   9  -6  -2    7.60   11.10
  -9  -6   2   12.00    5.20
  -9  -6   2   23.00    8.50
  -8  -6   2    8.20    7.00
   8  -6  -2    8.10    8.20
  -8  -6   2   11.10    4.70
  -7  -6   2    3.80    6.00
   7  -6  -2    2.60    7.60
  -7  -6   2   -0.60    3.50
  -7  -6   2    0.60    1.80
  -6  -6   2   16.00    2.80
   6  -6  -2   20.70    8.60
  -6  -6   2   23.50    5.10
  -6  -6   2   20.70    6.70
  -5  -6   2   61.59    7.70
   5  -6  -2   59.69   12.90
  -5  -6   2   49.80    5.30
  -5  -6   2   65.39   10.40
   4  -6  -2   84.39    7.80
   4  -6  -2   68.09   12.60
  -4  -6   2  105.99    9.70
  -4  -6   2   63.39   11.10
   4  -6  -2   84.49   13.80
   3  -6  -2   -1.80    4.60
   3  -6  -2    0.20    4.40
   3  -6  -2    4.90    2.10
  -3  -6   2   -2.60    4.00
  -3  -6   2    1.60    3.10
  -2  -6   2  868.21   73.69
   2  -6  -2  914.51   71.09
   2  -6  -2  953.10   75.59
  -2  -6   2  920.71   73.09
  -2   6   2  818.32   70.89
   2   6  -2  810.32   71.79
  -2   6   2  889.41   76.29
  -1  -6   2   21.60    4.90
   1  -6  -2   22.10    4.50
  -1  -6   2   23.10    6.30
  -1  -6   2   17.00    4.60
   1  -6  -2   17.50    6.10
   1   6  -2   31.90    5.70
  -1   6   2   23.50    4.10
  -1   6   2   39.30    7.60
   1   6  -2   11.60    4.30
   0  -6   2   87.19    9.50
   0  -6  -2   89.29   10.10
   0  -6  -2   90.99    9.70
   0  -6   2   79.69    9.60
   0  -6   2  115.19   13.30
   0   6   2   81.59    9.30
   0   6   2   97.99   13.90
   0   6  -2   63.09    9.40
   0   6   2   91.69   11.70
  -1  -6  -2  563.34   45.50
   1  -6   2  546.85   45.10
  -1  -6  -2  542.15   45.10
  -1  -6  -2  574.64   46.00
   1  -6   2  525.35   46.40
   1  -6   2  528.35   44.90
   1   6   2  463.95   45.10
  -1   6  -2  558.04   47.30
   1   6   2  539.25   45.20
  -2  -6  -2  941.51   76.99
  -2  -6  -2  917.11   76.19
  -2  -6  -2  952.90   78.39
   2  -6   2  906.91   79.39
  -2  -6  -2 1014.10   78.39
   2  -6   2  919.01   77.09
   2  -6   2  976.50   77.99
  -3  -6  -2   37.60    5.40
  -3  -6  -2   26.60    7.00
   3  -6   2   32.70    5.20
  -3  -6  -2   29.40    4.20
  -3  -6  -2   20.20    6.00
   3  -6   2   29.00    7.10
   3  -6   2   33.30    8.30
   3   6   2   29.70    5.70
  -3   6  -2   36.40    9.00
  -4  -6  -2 1388.06  107.09
  -4  -6  -2 1442.06  109.89
  -4  -6  -2 1317.97  106.79
   4  -6   2 1349.56  107.49
   4  -6   2 1377.66  110.29
   4  -6   2 1319.07  111.39
   4   6   2 1121.49  107.49
  -4   6  -2 1377.46  110.29
   5  -6   2  661.13   59.79
  -5  -6  -2  640.04   57.49
  -5  -6  -2  731.23   54.99
  -5  -6  -2  671.03   54.59
   5   6   2  608.94   55.29
  -5   6  -2  712.73   58.69
  -6  -6  -2   15.30    5.90
   6  -6   2   19.60    8.00
   6  -6   2   15.40    4.10
   6  -6   2   18.30    9.40
  -6  -6  -2   19.40    4.10
  -6  -6  -2   21.60    3.80
   7  -6   2   51.39   13.20
   7  -6   2   44.30   12.90
   7  -6   2   47.60    6.90
  -7  -6  -2   47.30   10.30
  -7  -6  -2   48.00    6.90
  -7  -6  -2   49.60    6.50
  -8  -6  -2  441.06   39.80
  -8  -6  -2  479.35   39.40
  -8  -6  -2  482.75   43.80
   8  -6   2  512.65   46.20
  -9  -6  -2  375.36   31.30
   9  -6   2  386.06   38.70
   9  -6   2  355.96   31.70
  -9  -6  -2  355.46   35.90
  10  -6   2   26.20   13.50
 -10  -6  -2   17.10    4.90
 -10  -6  -2   21.40    9.80
  10  -6   2   13.40    5.90
  11  -6   2   38.40   15.70
 -11  -6  -2   29.70    6.10
  11  -6   2   44.60    8.50
  12  -6   2   35.50   15.70
 -12  -6  -2   52.79   15.20
 -12  -6  -2   48.40    7.00
 -13  -6  -2   57.39   14.70
  13  -6   2   24.40   15.70
  14  -6   2   -5.70   15.80
 -14  -6  -2    6.70   12.40
  15  -6   2  -15.00   17.90
 -15  -6  -2  -13.10   11.70
  16  -6   2   63.19   23.40
 -16  -6  -2   60.79   18.60
 -17  -6  -2   -8.60   12.00
  17  -6   2  -20.00   18.20
  17  -7  -2   49.90   29.70
 -16  -7   2    3.50   15.80
  16  -7  -2    3.30   20.40
  15  -7  -2  176.88   30.60
 -15  -7   2  157.78   27.30
 -14  -7   2   87.09   18.70
  14  -7  -2   24.50   19.40
 -13  -7   2  133.49   21.40
  13  -7  -2   74.29   22.30
 -12  -7   2  141.49   22.00
  12  -7  -2  141.09   26.10
 -11  -7   2   74.69   11.70
 -11  -7   2   87.29   16.60
  11  -7  -2   98.99   33.50
 -10  -7   2   88.39   15.50
 -10  -7   2   82.49   12.50
  10  -7  -2   92.69   22.00
  -9  -7   2  298.47   26.60
  -9  -7   2  276.77   30.60
   9  -7  -2  267.17   36.60
   8  -7  -2  412.56   42.70
  -8  -7   2  435.26   39.90
  -8  -7   2  411.36   34.00
  -8  -7   2  426.96   36.50
   7  -7  -2   18.90    9.90
  -7  -7   2   13.10    8.20
  -7  -7   2   18.50    5.40
  -7  -7   2    8.70    2.50
  -6  -7   2  291.57   29.00
   6  -7  -2  279.77   31.00
  -6  -7   2  276.67   24.00
  -6  -7   2  317.57   26.00
  -5  -7   2   11.70    4.30
  -5  -7   2    1.60    4.90
   5  -7  -2    4.40    7.10
   5  -7  -2    2.50    6.90
   5  -7  -2    7.50    2.10
  -5  -7   2    5.40    1.90
   4  -7  -2  266.87   30.70
   4  -7  -2  322.07   26.60
  -4  -7   2  337.87   28.20
  -4  -7   2  330.57   30.20
   4  -7  -2  322.67   31.80
   3  -7  -2    0.70    2.70
  -3  -7   2    3.10    4.20
   3  -7  -2    3.90    5.50
   3  -7  -2   12.60    5.70
  -3  -7   2   11.10    4.30
  -2  -7   2   78.99   11.30
  -2  -7   2   67.49    9.40
   2  -7  -2   56.99   11.20
   2  -7  -2   54.79   10.60
   2  -7  -2   67.09    8.40
  -2   7   2   72.29    7.90
   1  -7  -2  362.96   32.50
   1  -7  -2  335.07   32.20
  -1  -7   2  389.36   32.10
  -1  -7   2  377.76   32.30
  -1  -7   2  380.36   33.00
   1  -7  -2  355.96   30.60
   1   7  -2  354.76   31.40
  -1   7   2  310.47   30.10
   0  -7  -2   90.79   11.30
   0  -7   2   99.29   11.90
   0  -7   2  102.89   13.50
   0  -7   2   97.39   10.60
   0  -7  -2   97.89   13.10
   0   7   2   91.89   11.50
   0   7  -2   91.89   12.40
   0   7   2   64.09   11.60
  -1  -7  -2  138.29   14.40
   1  -7   2  142.69   14.00
  -1  -7  -2  128.79   14.80
   1  -7   2  143.59   14.20
  -1  -7  -2  153.78   14.60
   1  -7   2  144.39   16.20
  -1   7  -2  124.29   15.70
   1   7   2  120.69   14.50
   2  -7   2  222.38   19.10
  -2  -7  -2  203.28   19.40
   2  -7   2  178.48   20.50
   2  -7   2  204.58   18.10
  -2  -7  -2  182.48   17.70
  -2  -7  -2  197.78   19.00
  -2  -7  -2  189.08   16.80
  -2   7  -2  200.48   20.60
   2   7   2  140.29   18.10
  -3  -7  -2   14.40    5.60
   3  -7   2   -0.80    5.40
  -3  -7  -2    8.00    5.40
  -3  -7  -2   18.30    4.00
   3  -7   2   14.40    4.20
   3  -7   2   13.80    6.70
  -3  -7  -2   16.70    3.30
   3   7   2   16.60    5.10
  -3   7  -2   16.40    8.80
  -4  -7  -2  108.99   10.20
   4  -7   2  107.09   11.20
  -4  -7  -2  110.99   10.90
   4  -7   2  130.89   17.80
  -4  -7  -2   96.29   13.90
   4   7   2   96.29   12.60
  -4   7  -2  129.89   19.20
   5  -7   2   31.30    9.10
  -5  -7  -2   47.50    9.30
   5  -7   2   19.00    9.40
  -5  -7  -2   41.30    5.70
  -5  -7  -2   29.50    4.90
   5  -7   2   42.00    5.90
  -6  -7  -2  264.37   27.70
   6  -7   2  300.37   24.60
   6  -7   2  291.07   29.60
   6  -7   2  271.67   30.90
  -6  -7  -2  278.37   24.20
  -6  -7  -2  280.27   24.50
   6  -7   2  277.77   24.70
  -7  -7  -2  197.68   22.20
   7  -7   2  205.08   26.70
  -7  -7  -2  208.08   18.00
   7  -7   2  212.28   27.80
  -7  -7  -2  199.18   18.30
   7  -7   2  180.68   18.00
   8  -7   2   75.09   16.60
   8  -7   2   72.79   16.10
  -8  -7  -2   81.19   10.40
  -8  -7  -2   87.39    9.70
   8  -7   2   84.19    9.90
  -8  -7  -2   65.79   13.80
   9  -7   2    7.80   10.70
   9  -7   2   20.40   10.90
  -9  -7  -2    7.70    4.80
  -9  -7  -2   10.10    4.40
  -9  -7  -2    7.30    8.80
  10  -7   2    0.50    5.80
  10  -7   2   -4.00    8.90
  10  -7   2   -7.40   10.80
 -10  -7  -2    5.00    4.10
  11  -7   2  127.99   14.30
 -11  -7  -2  133.89   22.00
 -11  -7  -2  128.89   13.10
  11  -7   2  100.49   22.70
  12  -7   2  152.18   17.80
 -12  -7  -2  176.48   15.80
 -12  -7  -2  180.88   25.90
 -13  -7  -2  165.78   25.00
  13  -7   2  130.59   26.80
 -14  -7  -2   26.80   13.30
  14  -7   2   46.30   18.70
 -15  -7  -2  195.08   29.80
  15  -7   2  159.28   31.60
  16  -7   2   61.89   24.40
 -16  -7  -2   85.59   20.70
  17  -7   2   16.80   23.60
  17  -7   2   66.89   22.20
 -17  -7  -2   32.60   17.60
  17  -8  -2   25.10   22.90
 -17  -8   2   20.80   18.70
  16  -8  -2   11.70   20.10
 -16  -8   2   19.60   13.60
  15  -8  -2   17.90   18.90
 -15  -8   2  -11.90   12.30
  14  -8  -2   64.59   22.30
 -14  -8   2   63.29   18.50
 -13  -8   2   31.80   14.50
  13  -8  -2   50.09   18.10
 -12  -8   2   78.59   18.30
  12  -8  -2   57.89   19.60
 -11  -8   2  242.78   25.20
  11  -8  -2  281.87   37.30
 -11  -8   2  273.27   30.30
 -10  -8   2    8.90    6.30
  10  -8  -2    1.90   13.00
 -10  -8   2   13.80    8.20
  -9  -8   2  117.79   14.00
  -9  -8   2  105.59   17.90
   9  -8  -2   74.09   19.10
  -8  -8   2   -4.40    7.20
   8  -8  -2   -7.00    8.50
  -8  -8   2    7.00    2.80
  -8  -8   2    2.20    4.70
   7  -8  -2   87.99   17.60
  -7  -8   2   75.59   10.00
   7  -8  -2   85.39   16.20
  -7  -8   2   61.69    6.90
  -7  -8   2   44.20   11.10
   6  -8  -2  294.57   34.00
  -6  -8   2  351.76   28.90
  -6  -8   2  326.37   26.80
   6  -8  -2  297.97   33.60
  -6  -8   2  307.57   31.70
  -5  -8   2  238.18   24.90
  -5  -8   2  231.18   20.60
  -5  -8   2  257.97   22.50
   5  -8  -2  275.87   27.30
   5  -8  -2  251.77   20.60
   5  -8  -2  190.48   28.50
  -4  -8   2  149.39   14.80
   4  -8  -2  137.49   19.50
   4  -8  -2  110.19   18.30
   4  -8  -2  141.59   13.10
  -4  -8   2  163.88   17.30
  -3  -8   2   74.09   12.20
   3  -8  -2   82.49   13.40
   3  -8  -2   86.39   14.40
   3  -8  -2   74.39    9.10
  -3  -8   2  100.89   11.90
  -2  -8   2  239.38   23.50
   2  -8  -2  223.38   24.50
  -2  -8   2  244.28   23.10
   2  -8  -2  274.97   25.00
   2  -8  -2  254.57   22.00
  -2   8   2  224.88   21.50
  -1  -8   2  286.07   25.40
   1  -8  -2  273.67   24.30
   1  -8  -2  274.27   26.30
  -1  -8   2  284.07   25.80
  -1  -8   2  254.17   25.40
   1  -8  -2  294.27   26.60
  -1   8   2  227.38   23.80
   0  -8  -2  547.45   50.89
   0  -8   2  626.14   50.79
   0  -8  -2  683.93   51.99
   0  -8  -2  574.44   50.29
   0  -8   2  558.24   51.49
   0  -8   2  580.84   50.49
   1  -8   2  568.74   47.70
  -1  -8  -2  546.65   47.70
   1  -8   2  505.05   49.20
  -1  -8  -2  593.14   48.10
   1  -8   2  525.85   47.40
  -1  -8  -2  608.24   49.00
   2  -8   2  442.46   36.70
  -2  -8  -2  398.36   34.40
   2  -8   2  415.26   38.80
  -2  -8  -2  421.86   36.90
  -2  -8  -2  416.06   37.20
  -2  -8  -2  405.06   35.60
   2  -8   2  386.26   35.50
   3  -8   2  536.85   48.80
  -3  -8  -2  585.04   47.90
   3  -8   2  573.34   52.69
  -3  -8  -2  602.04   48.80
  -3  -8  -2  587.04   50.99
  -3  -8  -2  571.24   50.79
   3  -8   2  617.34   50.59
  -4  -8  -2  753.42   68.09
  -4  -8  -2  802.22   65.69
   4  -8   2  811.12   65.99
  -4  -8  -2  786.12   64.99
   4  -8   2  813.42   70.79
   4  -8   2  835.52   68.49
   5  -8   2   72.59   13.20
   5  -8   2   58.39   14.10
  -5  -8  -2   71.49    8.70
   5  -8   2   71.19    9.10
  -5  -8  -2   58.89   12.20
  -5  -8  -2   70.09    8.70
  -6  -8  -2  150.38   14.40
  -6  -8  -2  173.28   21.30
   6  -8   2  178.28   22.70
   6  -8   2  161.18   23.80
  -6  -8  -2  153.08   14.80
   6  -8   2  145.69   14.60
  -7  -8  -2  348.27   30.90
   7  -8   2  359.16   31.40
   7  -8   2  337.07   36.50
  -7  -8  -2  408.26   36.70
   7  -8   2  360.26   31.10
  -7  -8  -2  377.76   31.50
   7  -8   2  371.86   39.20
   8  -8   2  310.37   27.30
  -8  -8  -2  343.67   33.50
  -8  -8  -2  300.07   28.00
  -8  -8  -2  322.87   27.60
   8  -8   2  347.87   35.50
   8  -8   2  316.97   27.50
   8  -8   2  304.37   36.30
   9  -8   2  299.67   33.20
  -9  -8  -2  268.87   24.50
   9  -8   2  278.07   23.90
   9  -8   2  321.57   34.90
  -9  -8  -2  267.77   31.70
   9  -8   2  267.17   24.40
  -9  -8  -2  266.47   25.10
  10  -8   2   19.90    5.80
  10  -8   2   26.50   15.50
 -10  -8  -2    4.50    9.40
 -10  -8  -2   30.10    6.10
  10  -8   2   15.80   14.20
  11  -8   2   48.80   18.30
 -11  -8  -2   57.39   14.80
 -11  -8  -2   60.09    7.90
  11  -8   2   49.70   18.30
  11  -8   2   57.19    8.40
  12  -8   2  228.38   21.30
 -12  -8  -2  217.48   18.80
  12  -8   2  158.98   31.00
  12  -8   2  191.18   32.10
 -12  -8  -2  186.08   28.30
  13  -8   2  112.59   25.70
 -13  -8  -2  167.78   24.90
  13  -8   2  102.59   25.20
  14  -8   2    1.00   17.00
 -14  -8  -2   17.60   14.20
  14  -8   2    4.20   13.00
  15  -8   2  -27.50   15.10
 -15  -8  -2   10.80   14.10
  15  -8   2   33.60   20.00
 -16  -8  -2   50.89   22.30
  16  -8   2   47.10   24.50
  16  -8   2   31.30   19.20
 -17  -8  -2   15.10   17.80
  17  -8   2   33.60   19.60
  16  -9  -2   39.80   18.60
  16  -9  -2    3.80   20.60
 -16  -9   2   37.20   19.70
 -15  -9   2   17.40   17.00
  15  -9  -2    2.30   19.20
 -14  -9   2    3.00   15.70
  14  -9  -2   20.70   17.70
 -13  -9   2   -5.30   12.90
  13  -9  -2   11.90   16.70
 -12  -9   2   79.39   17.90
  12  -9  -2   53.39   17.70
 -12  -9   2   72.09   12.40
 -11  -9   2  102.49   19.80
  11  -9  -2   68.89   20.20
  11  -9  -2  112.09   22.70
 -11  -9   2   84.69   14.80
  10  -9  -2   -1.70    9.30
 -10  -9   2   13.10   11.20
 -10  -9   2   12.90    6.90
  -9  -9   2   43.30    9.10
  -9  -9   2   48.60    5.70
   9  -9  -2   36.90   15.90
  -9  -9   2   59.99   15.90
   9  -9  -2   22.80   14.30
  -9  -9   2   43.20    5.30
  -8  -9   2  168.38   22.10
   8  -9  -2   77.99   21.20
  -8  -9   2  155.78   15.70
   8  -9  -2  124.79   21.90
  -8  -9   2  141.19   12.90
   7  -9  -2  205.58   31.60
   7  -9  -2  232.28   29.00
  -7  -9   2  280.27   24.20
  -7  -9   2  251.27   21.80
  -7  -9   2  285.47   29.10
   6  -9  -2   26.80   10.60
   6  -9  -2   14.20   10.10
  -6  -9   2   19.30    8.10
  -6  -9   2   12.10    5.00
  -6  -9   2   11.00    3.50
   5  -9  -2    5.90    7.30
   5  -9  -2    5.80    7.60
   5  -9  -2    3.20    3.00
  -5  -9   2    2.20    5.80
  -5  -9   2    7.90    5.10
  -5  -9   2    4.20    2.70
   4  -9  -2   16.70    8.40
  -4  -9   2   40.10    7.50
   4  -9  -2   19.00    4.90
  -4  -9   2   16.60    7.40
   4  -9  -2   24.20    9.70
   3  -9  -2  166.48   23.40
  -3  -9   2  209.38   19.40
   3  -9  -2  178.38   17.70
   3  -9  -2  192.18   21.40
  -3  -9   2  188.28   20.40
  -2  -9   2  209.78   20.20
   2  -9  -2  165.78   20.60
   2  -9  -2  192.68   20.30
  -2  -9   2  194.08   19.30
   2  -9  -2  168.98   17.50
  -2   9   2  168.88   17.30
   1  -9  -2    2.00    4.30
   1  -9  -2    0.30    5.40
   1  -9  -2    0.80    5.60
  -1  -9   2    8.70    5.20
  -1  -9   2   -2.50    4.10
  -1  -9   2   -3.50    4.20
   0  -9   2   23.30    6.70
   0  -9  -2   26.10    6.90
   0  -9  -2   35.00    8.50
   0  -9   2   21.20    6.80
   0  -9   2   36.90    8.90
   0  -9  -2   18.70    6.70
  -1  -9  -2   93.39   13.50
  -1  -9  -2  120.99   15.60
   1  -9   2   95.49   13.20
   1  -9   2  113.79   12.70
  -1  -9  -2   80.99   12.60
   1  -9   2  117.89   16.20
   2  -9   2  194.28   19.60
   2  -9   2  209.18   22.30
  -2  -9  -2  226.78   21.40
  -2  -9  -2  211.38   19.40
  -2  -9  -2  156.28   19.50
   2  -9   2  182.78   19.90
  -2  -9  -2  185.38   17.60
  -3  -9  -2   80.09   13.00
  -3  -9  -2   90.09   11.50
   3  -9   2  103.09   14.20
   3  -9   2   99.59   11.80
  -3  -9  -2   83.09    9.40
  -3  -9  -2   82.69   13.50
   3  -9   2   85.09   16.10
   4  -9   2    4.20    8.50
   4  -9   2    5.40    4.50
   4  -9   2    8.30    6.00
  -4  -9  -2    2.20    3.00
  -4  -9  -2    0.40    6.40
  -4  -9  -2    6.80    4.20
   5  -9   2  123.29   17.70
   5  -9   2  103.59   12.50
  -5  -9  -2  128.59   17.10
  -5  -9  -2  110.39   11.30
   5  -9   2  116.39   19.80
  -5  -9  -2  121.19   12.30
  -6  -9  -2    1.30    4.00
   6  -9   2    0.90    9.00
  -6  -9  -2   -5.50    2.60
   6  -9   2   -1.70    3.60
  -6  -9  -2    7.20    7.60
   6  -9   2    6.80    8.10
  -7  -9  -2   22.40    5.20
   7  -9   2   26.70   11.40
  -7  -9  -2   23.40    5.60
   7  -9   2   40.70   15.60
   7  -9   2   29.20    5.90
  -7  -9  -2   14.40    9.40
  -8  -9  -2    8.80   15.20
   8  -9   2   15.30    9.60
  -8  -9  -2   -1.90    3.80
   8  -9   2    1.90   11.70
   8  -9   2    4.40    3.70
  -8  -9  -2    2.50    4.20
   8  -9   2    9.50    4.80
  -9  -9  -2   46.80   13.40
   9  -9   2   23.00    5.10
   9  -9   2   15.50   12.50
  -9  -9  -2   15.50    5.50
  -9  -9  -2   25.20    6.90
   9  -9   2   16.90   13.10
   9  -9   2   21.20    5.90
 -10  -9  -2   70.59    9.60
 -10  -9  -2   61.89   10.20
  10  -9   2   83.49   20.60
  10  -9   2   74.19    8.20
 -10  -9  -2   71.49   17.20
  10  -9   2   73.59    8.80
  10  -9   2   73.69   19.00
  11  -9   2   40.60   18.20
  11  -9   2   17.80   12.90
 -11  -9  -2   38.10    6.70
 -11  -9  -2   38.00   13.40
  11  -9   2   28.20    5.70
 -12  -9  -2  209.68   28.30
  12  -9   2  185.78   30.40
  12  -9   2  126.49   23.80
 -12  -9  -2  181.98   16.10
  13  -9   2    9.30   13.80
  13  -9   2   -8.20   16.20
 -13  -9  -2   30.30   16.30
 -14  -9  -2    0.50   13.10
  14  -9   2   13.40   17.80
  14  -9   2   -4.90   18.40
  15  -9   2   33.40   22.10
  15  -9   2   47.90   21.00
  16  -9   2    0.60   20.70
 -16  -9  -2    2.90   15.10
  16  -9   2   -6.50   20.00
  16 -10  -2   26.20   21.90
  16 -10  -2    4.00   16.50
 -16 -10   2   -5.50   18.00
  15 -10  -2   38.10   17.40
 -15 -10   2   60.99   20.80
  15 -10  -2   14.60   21.10
 -14 -10   2   32.50   17.60
  14 -10  -2   14.40   17.80
 -13 -10   2   52.19   16.40
  13 -10  -2   57.69   21.50
  13 -10  -2   17.60   12.90
  12 -10  -2   17.30   16.90
 -12 -10   2   12.60    7.40
 -12 -10   2   33.60   15.50
  12 -10  -2    0.10   13.40
  11 -10  -2   28.50   14.50
 -11 -10   2   28.20   14.20
 -11 -10   2   19.10    7.90
  11 -10  -2   38.80   17.30
 -10 -10   2    0.20   10.20
  10 -10  -2   23.40   13.50
  10 -10  -2   19.60   13.70
  -9 -10   2   34.70   14.10
  -9 -10   2   62.29    7.10
   9 -10  -2   45.20   14.80
  -9 -10   2   79.89   11.30
   9 -10  -2   50.29   18.20
  -9 -10   2   54.99    7.90
  -8 -10   2  536.65   49.00
   8 -10  -2  483.05   50.39
  -8 -10   2  500.35   42.80
   8 -10  -2  425.06   47.90
  -8 -10   2  495.15   40.60
   7 -10  -2  353.16   41.00
  -7 -10   2  430.86   34.90
  -7 -10   2  370.16   32.30
   7 -10  -2  378.26   40.00
  -6 -10   2   81.69   10.60
   6 -10  -2   83.59    8.70
  -6 -10   2   68.39   14.30
   6 -10  -2   96.99   16.80
   6 -10  -2   88.99   17.20
  -6 -10   2  110.59   13.00
  -5 -10   2  131.49   14.30
  -5 -10   2  123.59   12.00
   5 -10  -2  105.49   19.80
   5 -10  -2  120.79   19.50
  -5 -10   2  131.99   19.20
   5 -10  -2  120.89   12.40
   4 -10  -2  189.08   25.00
   4 -10  -2  185.48   18.90
  -4 -10   2  217.58   23.50
   4 -10  -2  203.28   26.70
  -4 -10   2  224.48   20.80
  -3 -10   2  576.24   48.20
   3 -10  -2  629.04   50.89
   3 -10  -2  558.34   46.70
  -3 -10   2  482.75   49.00
   3 -10  -2  504.95   51.09
  -2 -10   2  399.66   37.00
  -2 -10   2  390.26   36.30
   2 -10  -2  370.76   38.00
   2 -10  -2  416.26   37.60
   1 -10  -2  540.75   46.30
   1 -10  -2  496.65   44.10
  -1 -10   2  499.35   45.00
  -1 -10   2  522.25   45.80
   1 -10  -2  460.05   45.90
  -1 -10   2  528.35   45.70
   0 -10  -2  357.66   31.60
   0 -10   2  332.97   31.70
   0 -10   2  342.17   33.30
   0 -10  -2  322.57   32.40
   0 -10   2  377.16   32.40
   0 -10  -2  310.17   32.30
  -1 -10  -2 1311.47  102.39
   1 -10   2 1333.17  102.19
  -1 -10  -2 1188.98  101.69
   1 -10   2 1217.98  101.59
   1 -10   2 1129.59  103.19
  -1 -10  -2 1179.38  102.59
  -2 -10  -2  145.19   19.60
   2 -10   2  158.78   17.40
  -2 -10  -2  171.08   17.20
  -2 -10  -2  170.88   20.20
   2 -10   2  164.68   22.50
  -2 -10  -2  127.39   14.40
   2 -10   2  138.29   16.50
   3 -10   2  389.16   44.10
  -3 -10  -2  443.06   42.90
  -3 -10  -2  474.45   39.30
   3 -10   2  463.95   40.60
  -3 -10  -2  424.06   42.40
   3 -10   2  516.35   42.50
  -3 -10  -2  513.05   40.90
  -4 -10  -2  649.34   55.69
  -4 -10  -2  707.93   56.89
   4 -10   2  641.84   57.79
   4 -10   2  698.43   59.49
  -4 -10  -2  699.53   60.09
  -5 -10  -2  457.55   42.90
   5 -10   2  425.56   45.80
  -5 -10  -2  487.05   39.40
  -5 -10  -2  463.95   38.50
   5 -10   2  471.65   43.00
   5 -10   2  422.76   39.10
   6 -10   2  284.97   27.70
  -6 -10  -2  318.37   33.10
  -6 -10  -2  338.27   28.20
   6 -10   2  342.67   33.00
  -6 -10  -2  311.37   27.40
   7 -10   2  172.78   19.60
   7 -10   2  212.38   25.50
   7 -10   2  222.68   19.20
   7 -10   2  217.78   30.70
  -7 -10  -2  232.68   20.00
  -7 -10  -2  192.48   19.10
  -8 -10  -2  170.88   18.20
  -8 -10  -2  216.98   19.20
   8 -10   2  198.48   17.70
   8 -10   2  198.88   18.40
  -8 -10  -2  175.28   25.30
   8 -10   2  167.68   25.30
   8 -10   2  153.58   27.80
   9 -10   2  213.88   32.80
   9 -10   2  202.28   18.10
  -9 -10  -2  201.58   27.90
  -9 -10  -2  213.38   23.50
   9 -10   2  198.78   18.60
   9 -10   2  206.58   28.20
  -9 -10  -2  194.98   20.10
 -10 -10  -2   74.29   18.70
  10 -10   2   77.29   21.10
 -10 -10  -2  110.99   13.80
  10 -10   2   96.89   19.80
 -10 -10  -2  109.89   12.20
  11 -10   2  137.99   26.40
  11 -10   2  179.08   31.00
 -11 -10  -2  212.48   27.80
 -11 -10  -2  195.28   18.50
 -12 -10  -2  174.98   14.90
 -12 -10  -2  130.89   25.30
  12 -10   2  118.59   25.30
  12 -10   2  151.88   30.00
  13 -10   2   -8.10   15.30
  13 -10   2   17.00   16.20
 -13 -10  -2    4.30   11.70
 -14 -10  -2   24.30   18.80
  14 -10   2   31.50   20.50
  14 -10   2   29.90   17.90
 -15 -10  -2   76.59   21.90
  15 -10   2   56.59   22.50
  15 -10   2   46.70   21.60
  15 -11  -2   -0.80   18.00
  15 -11  -2   64.39   26.40
 -15 -11   2    2.70   20.00
 -14 -11   2   42.80   18.70
  14 -11  -2    3.30   17.00
  14 -11  -2   39.40   18.00
 -13 -11   2    7.90   13.40
  13 -11  -2   18.10   15.10
  13 -11  -2    2.70   17.10
  12 -11  -2    4.90   15.90
 -12 -11   2    3.40    7.30
  12 -11  -2  -10.70   14.20
 -12 -11   2   12.70   15.00
  11 -11  -2    3.10   13.40
 -11 -11   2   21.00   13.40
 -11 -11   2    8.90    7.50
  11 -11  -2  -26.10   13.80
 -10 -11   2   66.59   11.30
  10 -11  -2   43.90   16.10
 -10 -11   2   58.79   16.80
  10 -11  -2   40.80   16.20
   9 -11  -2    1.00   12.20
   9 -11  -2   -1.90   11.40
  -9 -11   2    2.80    4.30
  -9 -11   2   21.70   12.00
  -8 -11   2   38.60   12.90
   8 -11  -2   21.70   17.10
  -8 -11   2   33.30    8.10
  -8 -11   2   29.30    5.70
   8 -11  -2   35.00   14.90
   7 -11  -2    1.90   10.50
  -7 -11   2   34.40   12.50
  -7 -11   2    7.90    4.00
   7 -11  -2    5.90   11.50
  -7 -11   2   13.30    6.20
   6 -11  -2   42.70   13.90
   6 -11  -2   62.09    7.10
  -6 -11   2   63.09   10.40
  -6 -11   2   45.80    6.90
   6 -11  -2   58.69   16.40
  -6 -11   2   55.39   14.80
   5 -11  -2    7.90   11.10
  -5 -11   2   14.90    7.00
  -5 -11   2   17.30   10.20
  -5 -11   2   28.80    5.40
   5 -11  -2   25.20   10.90
   5 -11  -2   25.50    5.50
  -4 -11   2  205.58   18.20
  -4 -11   2  213.58   26.10
   4 -11  -2  228.28   23.80
   4 -11  -2  173.58   18.70
  -4 -11   2  182.58   20.70
   4 -11  -2  175.08   25.80
  -3 -11   2   45.90    9.30
  -3 -11   2   37.60   10.90
   3 -11  -2   32.10    9.60
   3 -11  -2   27.00   11.50
   2 -11  -2  232.08   27.40
   2 -11  -2  250.37   27.10
  -2 -11   2  240.98   26.80
   2 -11  -2  252.07   24.50
  -2 -11   2  286.17   26.30
  -1 -11   2   92.59   14.20
   1 -11  -2   84.49   14.70
   1 -11  -2   81.99   12.70
  -1 -11   2  108.79   15.80
  -1 -11   2   76.59   13.60
   1 -11  -2   76.19   14.30
   0 -11  -2   40.20   10.60
   0 -11   2   46.20   10.50
   0 -11  -2   35.90   10.40
   0 -11   2   46.80   10.50
   0 -11  -2   49.70   10.20
   0 -11   2   48.20   11.70
  -1 -11  -2   19.60    8.60
   1 -11   2   29.80    8.90
   1 -11   2   40.70   11.80
  -1 -11  -2   11.10    7.80
  -1 -11  -2   20.10    8.20
   1 -11   2   27.10    8.40
   2 -11   2   32.80    8.80
  -2 -11  -2   51.09    7.80
  -2 -11  -2   58.29   12.40
   2 -11   2   52.09   10.60
  -2 -11  -2   55.69    9.80
   2 -11   2   43.80   12.80
  -2 -11  -2   30.70   10.30
   3 -11   2   -5.20    6.00
  -3 -11  -2   16.50    6.90
  -3 -11  -2   13.70    8.40
   3 -11   2   15.50    5.80
  -3 -11  -2    2.00    7.60
   3 -11   2    9.50   10.40
  -3 -11  -2   15.50    4.70
  -4 -11  -2   42.00   10.50
   4 -11   2   40.30   14.00
   4 -11   2   37.70   10.60
   4 -11   2   41.20    8.50
  -4 -11  -2   44.20    8.40
  -4 -11  -2   39.20    6.60
   5 -11   2    0.70   10.70
   5 -11   2    4.10    8.30
  -5 -11  -2   -3.00    4.60
  -5 -11  -2   18.80    9.20
  -5 -11  -2    8.80    4.30
   6 -11   2   11.50    5.90
  -6 -11  -2   10.00    5.30
  -6 -11  -2   12.00    4.90
   6 -11   2   22.40    9.70
   6 -11   2   -8.10   10.90
  -7 -11  -2    0.60    4.20
   7 -11   2   -2.50    7.80
  -7 -11  -2   -1.60    4.50
  -7 -11  -2    5.90    6.50
   7 -11   2   -7.00    4.60
   7 -11   2   10.50    6.30
   7 -11   2   -7.10   13.00
   8 -11   2   22.60   12.40
  -8 -11  -2   12.60    5.10
   8 -11   2   15.60    5.20
  -8 -11  -2  -12.90    9.50
   8 -11   2    4.00   13.80
  -8 -11  -2   16.30    5.80
   9 -11   2    0.50    3.80
   9 -11   2  -10.50    9.70
   9 -11   2    9.50    4.70
  -9 -11  -2    6.20    5.40
   9 -11   2   -1.10   14.20
  -9 -11  -2    0.40    5.60
  -9 -11  -2    7.00   11.30
 -10 -11  -2    8.90    6.40
 -10 -11  -2   10.10   11.00
  10 -11   2   21.90   16.30
  11 -11   2    8.10   18.70
 -11 -11  -2   -2.40   11.70
 -11 -11  -2    5.00    6.50
 -11 -11  -2   -1.20    6.30
  11 -11   2  -12.50   12.30
  12 -11   2   11.50   15.90
  12 -11   2   36.90   16.30
 -12 -11  -2   13.40   14.30
  13 -11   2   26.60   32.30
 -13 -11  -2   15.30   15.30
  13 -11   2   24.00   16.20
 -14 -11  -2   27.00   17.70
  14 -11   2   45.90   19.60
  14 -11   2   -3.70   17.50
  15 -11   2   58.89   23.80
 -15 -11  -2  102.39   24.40
  15 -11   2    4.80   21.00
 -14 -12   2   10.50   17.40
  14 -12  -2    3.30   19.30
  14 -12  -2   -0.50   19.40
  13 -12  -2   97.29   23.60
  13 -12  -2   64.29   23.10
 -13 -12   2   83.99   14.60
 -13 -12   2   89.79   22.40
 -12 -12   2   26.30   10.00
  12 -12  -2   -6.10   13.20
  12 -12  -2   14.50   15.60
 -12 -12   2    0.40   16.00
  11 -12  -2    2.20   13.90
  11 -12  -2  -18.50   12.80
 -11 -12   2   11.20    8.30
 -11 -12   2   -3.40   12.20
  10 -12  -2   59.69   18.60
 -10 -12   2   23.00    8.80
 -10 -12   2   18.00    4.90
  10 -12  -2   17.40   14.50
 -10 -12   2   47.50   17.40
   9 -12  -2   37.90   15.80
  -9 -12   2   48.30    7.30
   9 -12  -2   35.30   14.30
  -9 -12   2   59.19   11.20
  -9 -12   2   44.60   14.90
   8 -12  -2  103.19   22.00
  -8 -12   2  146.29   24.50
  -8 -12   2  165.38   17.80
  -8 -12   2  154.48   14.70
   8 -12  -2  124.29   25.30
  -7 -12   2   83.09   10.10
  -7 -12   2  123.39   21.50
   7 -12  -2   82.39   20.70
   7 -12  -2   97.39   21.00
  -7 -12   2  104.29   15.20
   6 -12  -2  182.98   26.90
   6 -12  -2  150.08   28.70
  -6 -12   2  189.98   21.00
  -6 -12   2  182.98   17.90
  -6 -12   2  249.28   28.70
   6 -12  -2  208.58   18.00
  -5 -12   2   87.39   17.70
  -5 -12   2  115.49   15.10
  -5 -12   2  105.79   11.50
   5 -12  -2   82.19   16.90
   5 -12  -2   98.29   20.10
   5 -12  -2  122.79   13.00
  -4 -12   2  188.68   18.10
   4 -12  -2  169.18   19.70
   4 -12  -2  162.28   24.00
  -4 -12   2  234.28   21.60
  -4 -12   2  191.98   26.00
  -3 -12   2  503.15   42.90
   3 -12  -2  472.05   44.80
  -3 -12   2  512.45   45.20
   3 -12  -2  418.56   45.10
   3 -12  -2  439.36   40.80
  -2 -12   2  149.69   19.10
   2 -12  -2  126.59   20.90
   2 -12  -2  135.99   17.10
  -2 -12   2  122.69   18.60
   2 -12  -2  149.19   20.30
   1 -12  -2    2.90    7.70
  -1 -12   2   13.30    8.20
   1 -12  -2    4.70    6.70
  -1 -12   2   -3.70    8.00
  -1 -12   2   18.20    8.00
   1 -12  -2    8.40    9.10
   0 -12  -2  793.22   71.69
   0 -12  -2  716.33   69.49
   0 -12   2  847.52   72.09
   0 -12   2  859.51   70.99
   0 -12   2  856.01   71.09
   0 -12  -2  845.32   71.19
   1 -12   2  380.16   37.70
   1 -12   2  399.76   37.40
  -1 -12  -2  381.86   37.80
  -1 -12  -2  382.06   37.20
   1 -12   2  422.16   40.10
  -1 -12  -2  421.76   39.40
   2 -12   2  557.24   60.49
  -2 -12  -2  509.75   48.10
  -2 -12  -2  533.85   47.00
  -2 -12  -2  534.45   45.00
   2 -12   2  508.15   47.60
  -2 -12  -2  535.15   49.20
   2 -12   2  516.55   46.60
   3 -12   2   83.39   14.20
  -3 -12  -2   67.59   12.00
  -3 -12  -2   71.89    9.80
   3 -12   2   57.29   15.60
   3 -12   2   74.39   12.00
  -3 -12  -2  104.99   16.50
  -4 -12  -2   46.90   12.60
  -4 -12  -2   55.99    9.80
   4 -12   2   36.90   14.20
   4 -12   2   27.90    9.60
  -4 -12  -2   48.30    7.60
   4 -12   2   38.90    8.80
  -5 -12  -2  431.16   35.90
   5 -12   2  450.35   37.20
  -5 -12  -2  318.67   40.00
   5 -12   2  394.26   39.80
  -5 -12  -2  459.85   37.10
   5 -12   2  372.56   43.50
  -6 -12  -2  330.27   28.50
  -6 -12  -2  343.37   29.60
  -6 -12  -2  291.47   33.90
   6 -12   2  314.67   37.00
   6 -12   2  331.47   34.30
   6 -12   2  287.27   33.10
  -7 -12  -2  130.19   13.30
   7 -12   2   87.09   21.80
  -7 -12  -2  142.59   14.60
   7 -12   2   82.69   17.80
   7 -12   2  125.59   13.60
   7 -12   2  100.79   14.00
  -7 -12  -2   84.59   19.70
   8 -12   2   77.39    9.40
  -8 -12  -2   74.09   11.10
   8 -12   2   52.99   15.40
  -8 -12  -2   67.39    9.90
  -8 -12  -2   67.29   16.40
   8 -12   2   56.59   20.00
  -9 -12  -2  158.48   16.80
  -9 -12  -2  155.88   24.20
  -9 -12  -2  156.88   17.30
   9 -12   2  143.39   26.40
   9 -12   2  126.19   28.10
 -10 -12  -2   97.69   20.50
  10 -12   2   34.80   19.90
  10 -12   2   49.20   17.20
 -10 -12  -2   84.59   11.10
 -10 -12  -2   81.09   12.20
 -11 -12  -2   11.50   15.70
 -11 -12  -2    8.20    7.30
  11 -12   2    8.40   15.20
  11 -12   2   28.40   13.90
 -11 -12  -2   10.00    7.80
 -12 -12  -2   59.59   19.90
  12 -12   2   49.60   35.50
  12 -12   2   30.10   17.70
  13 -12   2   64.59   23.60
 -13 -12  -2   45.80   20.60
  13 -12   2   54.39   20.40
  14 -12   2    3.10   19.50
 -14 -12  -2   -4.10   18.10
  14 -12   2  -11.90   16.60
 -13 -13   2   -5.80    7.90
 -13 -13   2   19.80   17.90
  13 -13  -2    1.80   16.70
  13 -13  -2    1.20   17.90
  12 -13  -2   69.89   20.20
  12 -13  -2   33.70   20.40
 -12 -13   2   51.99   19.10
 -12 -13   2   48.30   11.20
 -11 -13   2   94.19   23.20
 -11 -13   2   73.09   13.90
  11 -13  -2   49.90   17.40
  11 -13  -2   81.59   21.90
 -10 -13   2   86.49   13.70
 -10 -13   2   80.69   10.30
 -10 -13   2   46.30   18.60
  10 -13  -2  101.19   21.10
  10 -13  -2   75.59   21.50
  -9 -13   2   92.39   20.20
   9 -13  -2   84.99   23.30
   9 -13  -2   53.89   18.20
  -9 -13   2  127.89   15.80
   8 -13  -2   23.80   12.50
  -8 -13   2   23.60   13.90
  -8 -13   2   24.00    9.00
  -8 -13   2   12.10    5.60
   8 -13  -2   13.70   15.10
  -7 -13   2  114.59   12.60
   7 -13  -2  110.49   19.50
  -7 -13   2  116.39   15.50
   7 -13  -2  112.29   24.20
  -7 -13   2  115.69   22.40
   6 -13  -2   13.00    5.90
   6 -13  -2    4.30   10.50
   6 -13  -2    6.30   13.50
  -6 -13   2   18.60    5.00
  -6 -13   2   18.40   11.40
  -6 -13   2   21.80    7.90
   5 -13  -2   -8.80    5.90
   5 -13  -2   10.40   13.10
  -5 -13   2    2.20    7.40
   5 -13  -2   13.10   10.90
  -5 -13   2    5.90   11.60
  -5 -13   2   -1.80    4.10
  -4 -13   2   16.80    6.40
   4 -13  -2   21.70   13.10
  -4 -13   2   12.90   11.60
   4 -13  -2   26.70    8.10
  -4 -13   2   24.60   10.80
   3 -13  -2  140.09   21.00
   3 -13  -2  160.38   18.20
   3 -13  -2  127.39   22.50
  -2 -13   2    4.50   13.10
   2 -13  -2   15.00    9.50
   2 -13  -2    3.50    6.70
  -2 -13   2   17.80   10.20
  -1 -13   2   45.90   12.60
   1 -13  -2   43.80   10.60
   1 -13  -2   69.59   15.10
  -1 -13   2   45.20   11.80
  -1 -13   2   32.40   11.30
   1 -13  -2   61.29   14.50
   0 -13  -2    2.00    7.10
   0 -13   2   -3.00    8.10
   0 -13  -2    6.00    8.10
   0 -13   2    0.80    7.90
   0 -13  -2    3.30   13.10
   0 -13   2    7.40    8.30
  -1 -13  -2   13.40    6.20
   1 -13   2   18.40    9.70
  -1 -13  -2    0.30    9.50
   1 -13   2   15.00    8.10
  -1 -13  -2   16.00    8.80
  -1 -13  -2   21.90    9.30
   1 -13   2    3.40    9.30
   2 -13   2   29.80   12.10
  -2 -13  -2   50.39   12.70
  -2 -13  -2   33.60    7.30
   2 -13   2   26.90   10.00
  -2 -13  -2   31.20    9.20
  -2 -13  -2   29.90   11.50
   2 -13   2   33.90    9.90
   3 -13   2   -3.70    6.40
  -3 -13  -2    7.70   10.10
  -3 -13  -2    1.20    5.20
   3 -13   2    0.20    7.20
   3 -13   2   18.40   11.20
  -3 -13  -2    6.50    7.00
  -4 -13  -2  -14.00    7.90
  -4 -13  -2    3.80    6.70
   4 -13   2    3.30    7.50
   4 -13   2    6.20    7.60
   4 -13   2   13.40   12.90
  -4 -13  -2    0.80    4.40
   5 -13   2   -8.40    6.30
  -5 -13  -2   -3.60    5.70
  -5 -13  -2   23.20   11.60
   5 -13   2   -4.40    8.10
   5 -13   2    8.30   12.20
  -5 -13  -2    4.30    5.30
   6 -13   2    0.10   11.40
  -6 -13  -2   20.40    7.20
   6 -13   2   12.60    6.70
   6 -13   2   11.30    9.60
  -6 -13  -2   18.70   12.10
  -6 -13  -2    7.10    5.20
   7 -13   2    5.50    9.20
   7 -13   2   16.70    7.50
   7 -13   2   12.00   14.60
  -7 -13  -2   17.90    7.60
  -7 -13  -2   19.40    6.70
  -7 -13  -2   40.10   14.60
   8 -13   2   18.40    6.50
  -8 -13  -2   22.50    7.00
   8 -13   2   25.70   17.00
  -8 -13  -2   45.50   14.20
  -8 -13  -2   33.80    8.40
   9 -13   2   43.30   17.90
  -9 -13  -2   44.60    9.40
  -9 -13  -2   70.59   18.80
   9 -13   2   51.79   15.50
 -10 -13  -2   18.20    8.20
  10 -13   2    0.10   13.40
  10 -13   2   10.80   18.20
 -10 -13  -2    8.30    8.30
 -10 -13  -2    8.50   14.10
  11 -13   2  -15.60   17.40
  11 -13   2    5.60   13.60
 -11 -13  -2  -16.90   14.30
 -11 -13  -2   12.20    8.00
 -12 -13  -2   10.00   17.40
  12 -13   2   14.00   17.10
  12 -13   2   30.10   20.70
 -13 -13  -2   65.79   22.30
  13 -13   2  139.19   25.80
  13 -13   2   84.49   25.20
  12 -14  -2   -6.00   15.50
  12 -14  -2   20.00   17.90
 -12 -14   2    6.60    9.30
 -12 -14   2  -14.00   14.90
 -11 -14   2   22.70   10.20
  11 -14  -2   -7.70   13.80
 -11 -14   2    9.50   13.90
  11 -14  -2   26.00   20.40
 -10 -14   2   54.29   11.60
  10 -14  -2   40.20   16.30
  10 -14  -2   25.50   35.30
 -10 -14   2   27.90   17.70
   9 -14  -2    0.70   15.40
   9 -14  -2   28.80   15.60
  -9 -14   2    6.40    8.60
  -9 -14   2   25.40   15.40
  -9 -14   2   13.00    6.80
   8 -14  -2   -2.30   11.30
  -8 -14   2   18.20    8.30
  -8 -14   2   -2.30    5.70
  -8 -14   2   -4.10   12.10
   8 -14  -2    4.10   13.80
  -7 -14   2   64.39   17.60
  -7 -14   2   49.70   17.50
   7 -14  -2   44.20   18.40
  -7 -14   2   29.40    6.90
   7 -14  -2   32.10   13.50
   6 -14  -2   41.60   13.50
   6 -14  -2   31.00    7.40
  -6 -14   2   36.60   15.90
  -6 -14   2   22.50    6.70
  -6 -14   2   53.29   10.80
   6 -14  -2   59.39   18.00
  -5 -14   2   -2.90    7.30
   5 -14  -2   10.60   13.60
  -5 -14   2   -5.80   12.30
  -5 -14   2    2.90    5.00
   5 -14  -2    3.70   10.00
   4 -14  -2   -6.60    7.50
   4 -14  -2    5.30   11.60
  -4 -14   2   -1.10    8.70
   4 -14  -2   12.00    9.40
  -4 -14   2    6.90    5.30
  -4 -14   2   31.90   12.20
  -3 -14   2  228.18   22.20
  -3 -14   2  245.18   29.50
   3 -14  -2  187.98   28.30
  -3 -14   2  235.98   25.80
   3 -14  -2  236.48   24.90
   3 -14  -2  219.38   30.10
  -2 -14   2   67.29   14.30
   2 -14  -2   60.79   12.90
  -2 -14   2   61.19   15.70
   2 -14  -2   89.19   15.80
   2 -14  -2   68.29   16.60
  -1 -14   2   13.80    9.50
  -1 -14   2    4.10   10.90
   1 -14  -2   13.50    9.00
   1 -14  -2   20.80   11.60
   1 -14  -2   -4.30   10.30
   0 -14  -2   58.69   14.40
   0 -14  -2   52.59   13.40
   0 -14   2   53.59   12.70
   0 -14   2   52.09   13.60
   0 -14  -2   80.89   16.70
   0 -14   2   78.59   15.80
   1 -14   2  132.39   20.90
  -1 -14  -2  137.09   16.70
  -1 -14  -2  132.49   19.20
   1 -14   2  169.68   21.30
  -1 -14  -2  132.99   22.20
   1 -14   2  182.08   25.30
  -2 -14  -2   26.70    7.60
  -2 -14  -2   -2.40   10.20
   2 -14   2   20.20   12.90
   2 -14   2   16.60    9.80
   2 -14   2   22.00   10.80
  -2 -14  -2   26.80   10.60
  -3 -14  -2   17.70   12.30
   3 -14   2   29.40   14.00
  -3 -14  -2   26.30    8.90
   3 -14   2   13.50   10.00
   3 -14   2   25.20    9.80
   4 -14   2  251.27   26.70
   4 -14   2  193.48   23.90
  -4 -14  -2  215.68   21.40
   4 -14   2  204.88   31.80
  -4 -14  -2  225.48   29.20
  -4 -14  -2  218.28   23.10
   5 -14   2   -5.50    7.70
   5 -14   2   12.30    9.40
  -5 -14  -2    1.60   10.10
  -5 -14  -2    0.70    5.10
  -5 -14  -2    6.90    7.00
   5 -14   2  -10.60   11.90
  -6 -14  -2    4.10    6.10
   6 -14   2   30.40   14.20
  -6 -14  -2   11.50    7.10
   6 -14   2   21.30    8.70
   6 -14   2   -2.30   11.90
  -6 -14  -2   13.70   12.90
   7 -14   2   86.59   18.20
  -7 -14  -2   96.19   12.50
  -7 -14  -2   81.89   20.40
   7 -14   2  109.49   13.90
   7 -14   2   78.99   22.30
  -8 -14  -2    6.20    6.80
   8 -14   2   15.10   12.20
   8 -14   2   21.00   15.60
  -8 -14  -2    7.50   15.10
  -8 -14  -2    1.20    6.40
  -9 -14  -2   -5.70    7.60
  -9 -14  -2   18.90    7.20
  -9 -14  -2  -23.30   11.60
   9 -14   2  -11.00   13.90
   9 -14   2    8.20   11.90
 -10 -14  -2   48.00   11.20
 -10 -14  -2   78.89   31.90
 -10 -14  -2   88.29   12.80
  10 -14   2   25.90   21.00
  10 -14   2   44.40   16.30
 -11 -14  -2    0.40    7.80
  11 -14   2  -13.00   14.10
 -11 -14  -2   10.50   16.10
  11 -14   2   10.10   18.40
  12 -14   2   18.40   17.60
  12 -14   2    4.30   20.80
 -12 -14  -2   31.20   21.10
  11 -15  -2    7.40   18.20
 -11 -15   2   38.60   11.30
  11 -15  -2   23.10   16.10
 -11 -15   2   77.89   22.50
  10 -15  -2   19.70   16.00
 -10 -15   2   43.30   11.40
 -10 -15   2   32.80   16.90
  10 -15  -2   68.59   22.00
  -9 -15   2    2.00    8.40
   9 -15  -2   18.80   14.10
   9 -15  -2   14.00   17.70
  -9 -15   2    4.00    7.30
  -8 -15   2  117.99   13.90
  -8 -15   2  139.29   17.60
   8 -15  -2   67.89   22.90
  -8 -15   2  140.69   25.70
   8 -15  -2  122.19   22.00
   7 -15  -2   52.89   20.50
  -7 -15   2   95.49   14.40
   7 -15  -2   78.29   18.10
  -7 -15   2   76.19   10.80
  -7 -15   2   77.39   19.70
   6 -15  -2   59.49   16.60
   6 -15  -2   90.09   11.90
  -6 -15   2   92.79   21.60
   6 -15  -2  129.19   25.30
  -6 -15   2   90.09   14.90
  -6 -15   2  108.49   12.30
   5 -15  -2   -6.80    8.40
   5 -15  -2    6.60   11.30
  -5 -15   2   16.80    6.80
  -5 -15   2    3.20    8.80
  -5 -15   2    8.70   13.20
   5 -15  -2    9.70   12.70
  -4 -15   2   93.29   20.20
   4 -15  -2   60.89   16.60
  -4 -15   2  115.29   16.40
   4 -15  -2   99.99   14.70
  -4 -15   2   87.79   17.60
   4 -15  -2  100.89   21.90
   3 -15  -2   42.90   17.70
  -3 -15   2   66.69   11.00
   3 -15  -2   63.49   13.90
  -3 -15   2   68.29   14.20
   3 -15  -2   81.39   17.00
  -3 -15   2   70.39   17.90
   2 -15  -2  104.49   16.70
  -2 -15   2   97.79   17.80
   2 -15  -2   74.99   18.50
  -2 -15   2   95.19   18.60
   2 -15  -2  105.39   18.40
   1 -15  -2   24.90   11.60
  -1 -15   2   56.59   13.50
   1 -15  -2   27.90   13.40
  -1 -15   2   43.10   13.80
   1 -15  -2   18.40   11.50
   0 -15   2   22.60   11.40
   0 -15  -2   24.80   11.40
   0 -15   2   14.80   12.20
   0 -15  -2   13.20    6.80
   0 -15  -2   24.60   11.40
   0 -15  -2   22.00   12.40
  -1 -15  -2    2.80   10.20
   1 -15   2   -6.50    9.70
   1 -15   2    5.70   11.20
  -1 -15  -2   -4.10    9.60
  -1 -15  -2   12.50    7.20
  -1 -15  -2    8.10   11.20
   1 -15   2    3.10    9.70
   2 -15   2   -2.40   11.80
  -2 -15  -2   -6.00    9.80
   2 -15   2  -25.10    8.60
  -2 -15  -2   13.00    7.20
   2 -15   2   23.40   11.00
  -2 -15  -2    6.70    8.90
   3 -15   2   20.00   10.80
  -3 -15  -2   17.90    7.60
  -3 -15  -2    7.10   11.80
   3 -15   2   16.40   12.20
   3 -15   2   16.10   13.00
  -3 -15  -2   46.90   11.50
  -4 -15  -2   -3.20   12.40
   4 -15   2   34.30   11.60
   4 -15   2   27.10   16.80
  -4 -15  -2   39.10   10.60
   4 -15   2   36.50   12.40
  -4 -15  -2   41.90    8.60
   5 -15   2   21.80    9.60
  -5 -15  -2   -4.80    6.70
  -5 -15  -2    5.20    6.30
   5 -15   2    7.70   11.10
   5 -15   2  -12.30   12.60
  -5 -15  -2   -2.30   12.40
  -6 -15  -2   21.40    8.90
   6 -15   2   -4.60    9.40
   6 -15   2   27.30   18.10
   6 -15   2   20.90   11.60
  -6 -15  -2   22.80   14.60
  -7 -15  -2   93.09   13.30
   7 -15   2   66.79   16.70
  -7 -15  -2  100.79   21.40
   7 -15   2   66.19   21.80
  -7 -15  -2   78.59   11.90
  -8 -15  -2   23.20    8.00
  -8 -15  -2  -11.00   15.50
  -8 -15  -2    0.90    7.40
   8 -15   2   12.70   30.40
   8 -15   2   12.70   12.20
   9 -15   2   -8.90   15.40
  -9 -15  -2   12.60    9.10
  -9 -15  -2   13.20    8.40
   9 -15   2    6.60   12.20
 -10 -15  -2  152.18   17.80
 -10 -15  -2  128.89   26.10
  10 -15   2  120.69   27.50
  10 -15   2   84.19   21.50
   9 -16  -2    6.70   16.40
  -9 -16   2  -16.30   18.10
  -9 -16   2    0.80    9.30
   9 -16  -2    0.50   14.70
  -8 -16   2   17.10    9.80
  -8 -16   2    3.50    8.20
   8 -16  -2   21.20   16.60
  -8 -16   2    0.40   17.00
   8 -16  -2   22.80   13.80
   7 -16  -2    7.80   13.30
   7 -16  -2   16.50   15.10
  -7 -16   2    1.30    6.90
  -7 -16   2    5.40    8.10
  -7 -16   2   15.00   16.80
  -6 -16   2   45.40   19.10
   6 -16  -2   34.80   15.20
  -6 -16   2   42.50   11.50
   6 -16  -2   27.50   19.20
  -6 -16   2   52.89   10.20
  -5 -16   2   -2.20    8.80
  -5 -16   2   -2.60    6.20
  -5 -16   2   -9.00   14.20
   5 -16  -2   -3.40   11.40
   5 -16  -2    5.70   15.00
   5 -16  -2   13.20   10.00
   4 -16  -2  -11.40   11.10
   4 -16  -2   -8.70    9.60
   4 -16  -2    4.30   16.10
  -4 -16   2   12.80   10.20
  -4 -16   2    5.80   12.70
  -4 -16   2   -0.10    6.40
   3 -16  -2    2.10   11.80
  -3 -16   2    8.20   10.20
  -3 -16   2   10.20    7.20
  -3 -16   2   15.70   13.70
   3 -16  -2  -14.60   10.00
   3 -16  -2  -15.80   10.60
  -2 -16   2    2.70   13.90
   2 -16  -2  -19.40   10.30
  -2 -16   2    7.80    7.50
   2 -16  -2   -4.20   12.10
   2 -16  -2   26.90   13.90
  -2 -16   2    3.60    8.60
  -1 -16   2    7.00   12.40
   1 -16  -2   35.80    9.60
   1 -16  -2   18.80   12.30
   1 -16  -2   23.10   13.30
  -1 -16   2   49.80   15.90
   1 -16  -2   46.70   15.30
   0 -16  -2  -16.40   10.50
   0 -16  -2    5.50   12.20
   0 -16   2   12.30   12.70
   0 -16  -2  -12.00   10.00
   0 -16   2   19.30   12.10
   0 -16  -2    7.10    7.20
  -1 -16  -2    8.80   12.10
  -1 -16  -2   -0.10   10.90
   1 -16   2    9.20   11.90
  -1 -16  -2   -4.10   12.30
  -1 -16  -2   -4.10    7.30
   1 -16   2   -8.40   11.30
   1 -16   2   -3.70   11.10
   2 -16   2   -6.10   11.20
  -2 -16  -2    7.10    6.90
  -2 -16  -2    5.50   10.10
   2 -16   2   15.90   11.90
  -2 -16  -2   -5.20   11.70
   2 -16   2  -10.00   12.00
  -3 -16  -2   22.30    7.90
  -3 -16  -2   50.89   17.00
   3 -16   2   47.10   17.60
   3 -16   2   31.40   12.90
  -3 -16  -2   31.80   10.90
   3 -16   2   35.40   14.00
   4 -16   2    5.70   11.70
   4 -16   2    6.40   15.40
  -4 -16  -2    0.30    6.70
  -4 -16  -2    6.00   13.10
  -4 -16  -2    2.60    8.50
   4 -16   2  -16.30   11.60
   5 -16   2   14.40   12.40
  -5 -16  -2    1.50    7.00
  -5 -16  -2   11.20    8.70
  -5 -16  -2   35.80   16.10
   5 -16   2   13.70   16.90
   5 -16   2  -13.50   10.60
   6 -16   2   57.39   13.50
   6 -16   2   67.19   17.70
  -6 -16  -2   88.89   13.40
  -6 -16  -2   62.09   19.40
  -6 -16  -2   61.59   11.20
   6 -16   2   57.19   24.40
   7 -16   2    5.20   15.40
  -7 -16  -2    5.30    7.60
  -7 -16  -2   17.90   16.70
   7 -16   2    0.30   11.90
  -7 -16  -2   14.20    8.70
  -8 -16  -2   11.80   14.00
  -8 -16  -2  -12.10   15.70
   8 -16   2   24.80   14.30
   8 -16   2    5.10   17.70
  -8 -16  -2   12.50    9.00
  -9 -16  -2    5.60    8.90
   9 -16   2   11.40   17.50
  -9 -16  -2  -14.80   17.00
  -9 -16  -2  -19.40    9.50
   9 -16   2    7.60   14.20
  -7 -17   2   -0.40   16.50
   7 -17  -2   -5.50   18.30
  -7 -17   2   -5.30    9.50
  -7 -17   2   -2.70    8.50
   7 -17  -2  -27.50   12.30
  -6 -17   2   62.39   13.50
   6 -17  -2   60.09   18.30
   6 -17  -2   43.10   19.40
  -6 -17   2   50.99   10.90
   5 -17  -2   80.79   21.50
   5 -17  -2  126.09   22.90
  -5 -17   2   85.19   22.90
  -5 -17   2   80.79   13.00
  -5 -17   2  132.59   18.50
  -4 -17   2    5.40   15.60
  -4 -17   2    1.20    9.80
   4 -17  -2   25.80   13.20
   4 -17  -2   -0.80   12.40
  -4 -17   2   14.20    7.70
   4 -17  -2  -19.80   13.90
  -3 -17   2   64.99   18.30
   3 -17  -2   66.29   18.80
  -3 -17   2   56.19   14.30
  -3 -17   2   58.59   11.80
   3 -17  -2   85.79   16.70
   3 -17  -2   81.09   21.00
   2 -17  -2   25.80   15.10
   2 -17  -2   16.50   13.50
   2 -17  -2    9.30   13.10
  -2 -17   2   14.00    8.70
  -2 -17   2   17.80   12.10
  -2 -17   2   -0.20   12.60
   2 -17  -2   16.80    8.80
   1 -17  -2   16.50    9.90
  -1 -17   2   -4.30   12.90
   1 -17  -2   30.80   13.20
   1 -17  -2   -2.50   12.30
   1 -17  -2    5.20   12.80
  -1 -17   2   20.60   13.20
   0 -17   2    7.50   14.00
   0 -17   2   16.30   13.20
   0 -17  -2   -9.40   12.10
   0 -17  -2   11.90   13.00
   0 -17  -2    3.80    8.60
   0 -17  -2    8.00   11.90
   1 -17   2  -15.00   12.10
  -1 -17  -2    7.20   13.60
  -1 -17  -2  -10.80    9.40
  -1 -17  -2   13.90    8.10
   1 -17   2  -23.10   12.00
  -2 -17  -2   11.90   11.00
   2 -17   2   31.60   17.00
  -2 -17  -2   33.10    9.70
   2 -17   2   16.40   13.70
   2 -17   2    8.90   13.80
  -2 -17  -2   29.00   14.60
   3 -17   2   10.70   14.40
  -3 -17  -2   10.20    8.00
   3 -17   2   32.60   15.80
   3 -17   2   30.90   14.40
  -3 -17  -2   14.00   15.60
  -3 -17  -2   26.20   10.70
   4 -17   2    5.60   13.00
   4 -17   2   28.00   13.20
  -4 -17  -2  -18.80    8.60
  -4 -17  -2   -2.10    7.40
  -4 -17  -2   -3.40   15.00
  -5 -17  -2   31.80   16.10
   5 -17   2   29.10   16.70
  -5 -17  -2    7.40    8.60
   5 -17   2   44.50   18.60
  -5 -17  -2   34.40   10.90
   5 -17   2   33.40   13.80
   6 -17   2  -18.90   12.40
   6 -17   2   -6.10   17.00
  -6 -17  -2  -13.50    8.00
  -6 -17  -2   14.80    8.70
  -7 -17  -2   38.40   21.10
   7 -17   2   14.10   13.60
  -7 -17  -2   33.30   10.90
   7 -17   2    3.30   18.20
  -7 -17  -2    3.20    9.60
  -3 -18   2   77.89   21.00
   3 -18  -2   52.19   17.50
  -3 -18   2   64.49   12.70
  -3 -18   2   30.10   13.50
   3 -18  -2   69.89   20.80
   3 -18  -2   55.69   13.80
  -2 -18   2   32.30   18.80
   2 -18  -2   13.10   14.70
   2 -18  -2   20.20   11.70
   2 -18  -2   44.30   17.50
   2 -18  -2   47.50   18.00
  -2 -18   2   31.90   13.80
  -2 -18   2   44.60   10.90
   1 -18  -2   42.50   13.90
  -1 -18   2   61.19   12.20
  -1 -18   2   49.80   16.00
   1 -18  -2   18.60   14.40
   1 -18  -2   47.20   17.30
  -1 -18   2   43.20   16.90
   1 -18  -2   10.80   14.90
   0 -18   2   93.49   31.30
   0 -18  -2   36.60   16.30
   0 -18   2   90.19   19.50
   0 -18  -2   22.50   17.30
   0 -18  -2   49.30   13.60
  -1 -18  -2   27.00   10.00
  -1 -18  -2   12.90   13.70
  -1 -18  -2   29.40   16.20
   1 -18   2   33.90   17.00
   1 -18   2   16.80   25.40
   2 -18   2   21.00   16.00
   2 -18   2   52.79   17.30
  -2 -18  -2   49.60   14.30
  -2 -18  -2   42.70   11.90
  -2 -18  -2   52.99   18.30
   3 -18   2   53.89   17.30
  -3 -18  -2    9.00   17.20
   3 -18   2   32.50   18.40
   3 -18   2   68.59   18.40
  -3 -18  -2   70.59   14.20
  -3 -18  -2   55.49   11.90
  19   0  -3   14.10   21.40
 -19   0   3   -4.90   14.00
 -18   0   3    4.70   11.90
  18   0  -3  -28.20   19.80
  17   0  -3   18.40   20.60
 -17   0   3   -7.70   11.40
  16   0  -3    6.50   17.00
 -16   0   3   -8.50    9.60
  15   0  -3   13.50   16.10
 -15   0   3    4.80    8.80
  14   0  -3  -23.00   13.80
 -14   0   3    1.50    8.60
  13   0  -3   13.20   15.20
 -13   0   3    6.30    7.20
 -12   0   3   -1.60    6.30
  11   0  -3   -2.80    5.40
 -11   0   3    1.90    5.20
  11   0  -3    8.00   11.10
  10   0  -3   20.80    9.40
  10   0  -3    3.70    4.60
 -10   0   3    2.50    4.80
  -9   0   3    3.40    4.20
   9   0  -3   -7.90    6.10
   9   0  -3    2.40    3.50
   8   0  -3    2.40    6.80
  -8   0   3    0.90    3.50
   8   0  -3   -7.30    2.90
   8   0  -3   -0.80    4.30
  -7   0   3   -5.60    3.30
   7   0  -3   -5.20    2.20
   7   0  -3   -1.20    3.00
  -6   0   3    0.10    2.30
   6   0  -3   -1.80    1.80
  -5   0   3   -0.50    2.10
   5   0  -3    4.30    4.50
   5   0  -3    0.30    2.00
   5   0  -3   -0.80    1.50
   4   0  -3    3.00    3.30
   4   0  -3   -1.80    1.50
   4   0  -3   -3.20    1.50
  -4   0   3   -1.00    1.50
  -3   0   3   -0.40    1.10
   3   0  -3   -0.20    1.40
   3   0  -3    0.90    2.70
   3   0  -3    0.20    1.10
  -3   0   3    0.20    1.30
  -2   0   3    1.20    1.10
   2   0  -3    0.60    0.50
   2   0  -3   -1.40    0.80
  -2   0   3    0.10    1.00
   2   0  -3    1.80    2.10
  -2   0   3   -2.00    1.70
   1   0  -3   -0.10    0.50
   1   0  -3    0.80    1.50
  -1   0   3    0.80    0.60
   1   0  -3    0.30    0.60
  -1   0   3   -1.00    1.50
  -1   0   3    0.30    0.50
   0   0  -3    0.10    0.60
   0   0   3    0.10    0.60
   0   0   3    0.60    1.00
   0   0  -3    1.00    0.90
   0   0   3    0.00    0.60
   0   0  -3   -0.40    0.50
  -1   0  -3   -1.40    0.70
  -1   0  -3    0.30    0.80
   1   0   3   -0.80    1.00
   1   0   3   -0.80    0.70
   1   0   3    0.30    0.70
   1   0   3    1.20    1.10
  -1   0  -3    1.00    1.20
  -1   0  -3    0.00    0.80
   2   0   3    1.40    1.80
   2   0   3   -1.20    1.00
  -2   0  -3    1.10    1.40
  -2   0  -3    1.90    1.10
  -3   0  -3    1.30    1.60
   3   0   3   -0.60    1.90
  -3   0  -3   -1.00    1.30
   3   0   3    1.50    1.60
  -4   0  -3    1.70    2.20
   4   0   3    1.40    2.20
  -4   0  -3   -1.00    1.50
   4   0   3   -1.20    1.90
   5   0   3   -2.10    2.30
   5   0   3    1.90    2.70
  -5   0  -3   -1.90    2.60
  -5   0  -3    0.60    2.30
   6   0   3    6.20    3.20
  -6   0  -3    3.90    2.60
  -6   0  -3   -2.70    3.10
   6   0   3   -3.90    2.70
   7   0   3    1.50    3.60
  -7   0  -3    2.20    3.40
  -7   0  -3   -0.40    3.60
  -8   0  -3   -2.90    4.00
  -8   0  -3    3.10    3.50
  -9   0  -3    8.00    5.80
  -9   0  -3    7.30    4.00
 -10   0  -3   -0.60    4.80
 -11   0  -3    2.40    6.10
 -12   0  -3   -0.80    7.30
 -13   0  -3    8.00    9.00
 -14   0  -3   -2.00    8.20
  15   0   3    0.10   15.70
 -16   0  -3   10.30   11.00
  16   0   3    4.80   17.40
  17   0   3   -6.00   20.30
 -17   0  -3   -1.90   10.90
  18   0   3   -4.50   22.80
 -18   0  -3  -25.40   12.90
 -19  -1   3   62.49   17.80
  19  -1  -3   60.49   25.80
 -19   1   3   10.50   14.70
  19   1  -3   43.50   29.80
  18  -1  -3   13.80   23.80
 -18  -1   3   23.10   14.40
 -18   1   3   25.90   12.80
  18   1  -3   91.49   28.10
  17  -1  -3  179.08   33.70
 -17  -1   3  123.99   21.50
 -17   1   3  148.19   20.60
  17   1  -3  129.89   31.00
 -16  -1   3  168.68   24.80
  16  -1  -3  204.78   35.60
 -16   1   3  221.28   24.80
  16   1  -3  160.58   32.50
 -15  -1   3   52.69   13.40
  15  -1  -3   39.40   19.90
  15   1  -3  -32.30   19.50
 -15   1   3   73.49   13.10
 -14  -1   3  225.58   25.10
  14  -1  -3  225.68   36.10
 -14   1   3  206.38   23.40
  14   1  -3  183.18   33.50
  14   1  -3  222.08   21.80
  13  -1  -3  313.37   43.70
 -13  -1   3  394.66   35.90
  13   1  -3  357.66   42.80
 -13   1   3  352.16   34.30
  13   1  -3  365.46   31.80
 -12  -1   3  277.77   27.20
  12  -1  -3  262.97   40.00
 -12   1   3  274.37   26.20
  12   1  -3  254.17   23.90
 -11  -1   3  366.46   31.50
  11  -1  -3  350.06   37.80
 -11   1   3  304.27   29.70
  11   1  -3  300.87   27.90
  10  -1  -3  185.18   26.10
 -10  -1   3  176.08   18.90
 -10   1   3  181.98   18.20
  10   1  -3  169.78   16.40
   9  -1  -3  242.08   22.70
   9  -1  -3  224.68   27.90
  -9  -1   3  263.77   24.20
   9  -1  -3  247.28   23.60
  -9   1   3  246.08   23.00
   9   1  -3  260.77   21.80
  -8  -1   3  623.54   48.30
   8  -1  -3  515.85   46.60
   8  -1  -3  570.94   51.79
   8  -1  -3  532.65   46.70
   8   1  -3  577.34   45.90
  -8   1   3  553.64   47.00
   7  -1  -3  463.55   44.30
  -7  -1   3  430.66   40.60
   7  -1  -3  482.65   39.90
  -7   1   3  463.45   40.10
   7   1  -3  515.15   41.80
   7   1  -3  502.65   39.20
   6  -1  -3  117.69   11.20
  -6  -1   3  127.69   12.40
   6  -1  -3  136.39   17.50
  -6   1   3  129.39   11.50
   6   1  -3  107.69   10.30
   6   1  -3  105.29   11.90
   5  -1  -3  190.68   20.40
  -5  -1   3  206.58   18.20
  -5  -1   3  180.18   17.50
   5  -1  -3  217.58   17.30
   5   1  -3  226.88   19.00
  -5   1   3  196.18   17.20
   5   1  -3  193.18   17.30
   5   1  -3  193.68   16.50
  -4  -1   3  960.70   82.09
  -4  -1   3 1002.50   82.59
   4  -1  -3 1073.39   81.79
   4  -1  -3 1050.19   84.79
  -4   1   3 1016.70   81.79
   4   1  -3 1011.50   82.49
  -3  -1   3  391.06   33.30
  -3  -1   3  396.36   33.70
   3  -1  -3  416.96   33.00
   3  -1  -3  410.76   35.50
   3   1  -3  393.56   32.40
  -3   1   3  420.76   35.30
   3   1  -3  407.46   33.70
  -3   1   3  421.76   33.00
   3   1  -3  409.46   33.20
   2  -1  -3 3376.96  274.97
  -2  -1   3 3535.75  273.67
  -2  -1   3 3562.94  273.27
  -2  -1   3 3356.56  272.67
   2   1  -3 3425.66  273.17
  -2   1   3 3471.45  274.87
   2   1  -3 3353.76  273.57
   2   1  -3 3406.26  272.77
   1  -1  -3   51.19    4.90
   1  -1  -3   61.69    6.70
  -1  -1   3   49.80    4.90
  -1  -1   3   62.69    5.30
   1   1  -3   56.89    5.00
  -1   1   3   51.79    4.90
   1   1  -3   59.89    5.30
  -1   1   3   71.59    8.20
   0  -1  -3  596.24   49.40
   0  -1  -3  629.54   49.10
   0  -1   3  602.54   49.70
   0  -1   3  631.04   49.80
   0  -1  -3  623.04   49.80
   0  -1  -3  621.84   50.19
   0   1  -3  603.24   49.80
   0   1   3  591.44   49.70
   0   1   3  644.84   50.29
   0   1   3  599.64   49.40
   0   1  -3  636.34   49.70
   0   1  -3  625.84   49.30
  -1  -1  -3  575.04   47.90
   1  -1   3  634.34   48.00
   1  -1   3  581.74   48.10
  -1  -1  -3  589.84   48.10
  -1  -1  -3  591.24   47.60
   1   1   3  610.44   47.50
  -1   1  -3  551.14   48.00
  -1   1  -3  578.94   47.90
   1   1   3  588.34   47.90
   1   1   3  612.44   48.10
  -2  -1  -3   92.69    9.30
  -2  -1  -3   95.29    8.80
   2  -1   3   92.19    9.10
   2  -1   3   93.99    9.70
   2  -1   3  108.69    9.20
   2   1   3  104.89    9.20
   2   1   3   89.59    9.20
   2   1   3   99.19    8.70
  -2   1  -3  106.19    9.30
  -3  -1  -3  458.25   40.50
   3  -1   3  447.56   40.10
   3  -1   3  479.95   40.20
  -3  -1  -3  514.15   39.90
  -3   1  -3  499.25   40.30
   3   1   3  527.45   40.70
  -3   1  -3  521.75   40.40
   3   1   3  459.65   39.70
  -4  -1  -3   14.70    3.50
   4  -1   3   15.10    3.60
   4  -1   3   14.40    3.30
  -4  -1  -3   11.50    2.70
  -4   1  -3    8.50    3.00
  -4   1  -3   13.10    3.10
   4   1   3   10.90    3.20
   4   1   3    7.50    2.30
  -5  -1  -3   65.89    7.50
  -5  -1  -3   86.29    9.10
   5  -1   3   78.69    8.10
   5   1   3   64.19    7.20
  -5   1  -3   69.49    8.60
   5   1   3   70.39    8.90
  -5   1  -3   59.49    8.30
   6  -1   3  895.81   73.49
  -6  -1  -3  826.02   74.09
  -6  -1  -3  910.51   73.09
   6  -1   3  875.41   73.49
  -6   1  -3  947.41   73.59
  -6   1  -3  920.71   73.89
   7  -1   3   26.70    5.80
  -7  -1  -3   25.60    6.10
  -7  -1  -3   37.70    5.90
   7   1   3   28.20    5.40
  -7   1  -3   29.60    5.80
  -7   1  -3   40.00    6.30
  -8  -1  -3  372.26   31.90
  -8  -1  -3  398.66   33.80
  -8   1  -3  355.36   34.20
  -8   1  -3  359.76   32.30
   8   1   3  360.96   31.70
  -9  -1  -3  327.47   28.40
  -9  -1  -3  281.17   29.70
  -9   1  -3  346.47   29.80
 -10  -1  -3  249.78   26.00
 -10  -1  -3  253.17   23.80
 -10   1  -3  267.27   25.60
 -11  -1  -3  247.78   24.10
 -11   1  -3  196.88   22.30
  12  -1   3  370.06   40.40
 -12  -1  -3  379.86   36.00
 -12   1  -3  357.36   34.90
 -13  -1  -3   69.89   14.50
  13  -1   3   75.89   19.10
 -13   1  -3   65.19   12.50
  14  -1   3  193.48   32.60
 -14  -1  -3  205.08   25.60
 -14   1  -3  187.38   24.00
 -15  -1  -3  137.39   20.20
  15  -1   3   88.89   26.60
 -15   1  -3  112.79   18.30
 -16  -1  -3   15.50   13.10
  16  -1   3   28.60   21.20
  16   1   3   38.70   22.20
 -16   1  -3    1.40   10.30
  17  -1   3  155.68   31.50
 -17  -1  -3  196.48   25.20
 -17   1  -3  194.08   24.60
  17   1   3   94.49   29.40
 -18  -1  -3   33.90   17.40
  18  -1   3   11.20   22.40
 -18   1  -3   93.39   17.10
  18   1   3   38.70   26.60
 -19  -2   3    8.00   15.70
  19  -2  -3  -20.10   25.40
 -19   2   3    3.20   13.50
  19   2  -3   55.99   26.80
 -18  -2   3   18.20   14.00
  18  -2  -3   18.70   19.80
  18   2  -3  -14.10   24.00
 -18   2   3    7.10   11.30
 -17  -2   3   33.90   14.40
  17  -2  -3   50.09   23.40
 -17   2   3   16.00   11.10
  17   2  -3   13.10   18.50
 -16  -2   3   22.70   12.90
  16  -2  -3    3.40   17.70
  16   2  -3    4.90   16.70
  16   2  -3   16.70    3.00
 -16   2   3   22.00   10.00
  15  -2  -3   65.39   21.90
 -15  -2   3   60.19   14.60
 -15   2   3   68.19   12.10
  15   2  -3   51.79    6.60
  15   2  -3   39.20   17.80
 -14  -2   3   -6.80    8.30
  14  -2  -3   19.30   15.10
 -14   2   3   -2.50    7.30
  14   2  -3   -1.40    3.70
  14   2  -3  -27.90   12.70
 -13  -2   3   -2.00    8.80
  13  -2  -3    9.10   15.00
  13   2  -3   15.60    4.30
 -13   2   3   23.70    8.10
 -12  -2   3   17.70    8.20
  12  -2  -3    6.30   16.60
  12   2  -3    5.40    3.80
 -12   2   3   10.00    6.20
 -11  -2   3    9.70    6.70
  11  -2  -3   15.60   12.70
  11   2  -3   21.70    3.90
 -11   2   3   10.90    6.80
  10  -2  -3  270.07   32.40
 -10  -2   3  281.87   28.60
  10  -2  -3  290.47   26.80
  10   2  -3  303.47   24.80
 -10   2   3  314.07   27.20
   9  -2  -3   64.49    8.30
  -9  -2   3   53.49   10.10
   9  -2  -3   67.39   14.20
  -9   2   3   74.09    8.90
   9   2  -3   53.59    6.20
   8  -2  -3   60.99    8.20
  -8  -2   3   65.49   10.40
   8  -2  -3   56.49   13.70
  -8   2   3   61.19    7.90
   8   2  -3   57.09    5.80
  -7  -2   3    1.40    4.10
   7  -2  -3    1.10    2.50
   7  -2  -3    1.80    6.00
   7   2  -3    0.30    1.20
  -7   2   3    0.80    2.60
   6  -2  -3  740.63   66.79
  -6  -2   3  778.72   64.29
   6  -2  -3  809.22   62.49
  -6  -2   3  701.23   63.09
   6   2  -3  784.92   64.89
  -6   2   3  800.72   62.59
   5  -2  -3  192.78   15.40
  -5  -2   3  186.08   17.30
  -5  -2   3  188.58   16.30
   5  -2  -3  172.18   19.50
   5   2  -3  169.38   17.00
  -5   2   3  183.18   15.50
  -5   2   3  153.68   18.90
   5   2  -3  178.88   16.00
  -4  -2   3  339.97   28.00
   4  -2  -3  344.57   27.20
   4  -2  -3  330.27   31.00
  -4  -2   3  318.97   28.70
   4   2  -3  359.86   27.90
   4   2  -3  318.97   28.70
  -4   2   3  310.57   30.30
  -4   2   3  331.87   27.20
  -3  -2   3 3822.72  296.47
  -3  -2   3 3348.66  297.07
   3  -2  -3 3724.83  299.07
   3   2  -3 3698.23  297.17
  -3   2   3 3849.91  295.67
  -3   2   3 3785.02  298.87
   3   2  -3 3833.92  296.57
  -2  -2   3   97.79    8.40
  -2  -2   3   90.69    9.50
   2  -2  -3  112.99   11.30
  -2  -2   3   97.19    9.10
   2   2  -3   94.79    9.50
   2   2  -3   93.79    8.40
  -2   2   3  109.09   11.50
  -2   2   3  105.69    8.30
   2   2  -3   98.59    9.20
  -1  -2   3 3149.58  251.27
   1  -2  -3 3126.19  252.57
  -1  -2   3 3180.98  251.57
  -1  -2   3 3182.18  250.97
   1  -2  -3 3184.18  250.87
  -1   2   3 3158.58  252.77
  -1   2   3 3218.98  250.87
   1   2  -3 3088.79  251.37
   1   2  -3 3106.89  250.97
   0  -2   3 1368.36  110.59
   0  -2  -3 1449.35  111.29
   0  -2  -3 1469.85  110.59
   0  -2  -3 1428.86  110.19
   0  -2   3 1383.36  110.89
   0   2   3 1442.76  110.19
   0   2  -3 1386.06  109.89
   0   2   3 1286.97  110.49
   0   2   3 1378.36  111.29
   0   2  -3 1360.76  110.49
   0   2  -3 1236.18  110.79
   1  -2   3  775.72   57.29
   1  -2   3  668.03   57.79
  -1  -2  -3  756.82   56.89
  -1  -2  -3  681.83   57.89
  -1  -2  -3  763.42   58.19
  -1  -2  -3  738.43   57.29
   1  -2   3  680.83   58.29
  -1   2  -3  772.52   57.29
  -1   2  -3  746.63   57.99
   1   2   3  642.64   57.79
   1   2   3  723.43   58.09
   1   2   3  732.53   57.19
   1   2   3  645.84   56.99
  -1   2  -3  643.04   58.19
   2  -2   3   21.40    4.80
   2  -2   3   24.80    4.10
  -2  -2  -3   19.00    2.10
  -2  -2  -3   21.20    2.90
  -2  -2  -3   23.00    4.00
   2  -2   3   16.20    3.30
  -2  -2  -3   20.60    3.80
   2   2   3   20.90    2.10
   2   2   3   17.90    2.50
  -2   2  -3   22.30    3.50
   2   2   3   23.60    4.00
   2   2   3   14.10    3.00
  -3  -2  -3  668.13   52.39
   3  -2   3  615.54   51.99
   3  -2   3  598.94   51.59
   3  -2   3  704.13   52.39
  -3  -2  -3  626.94   51.19
   3   2   3  655.03   50.69
   3   2   3  581.24   50.89
  -3   2  -3  617.84   51.89
   4  -2   3   26.00    4.40
  -4  -2  -3   24.80    5.10
   4  -2   3   24.90    5.50
  -4  -2  -3   24.00    3.70
   4  -2   3   19.80    4.30
  -4   2  -3   27.50    4.50
   4   2   3   20.60    4.70
   4   2   3   25.50    3.40
   4   2   3   26.80    3.30
   5  -2   3  198.08   18.00
  -5  -2  -3  215.68   19.40
  -5  -2  -3  207.98   17.60
   5  -2   3  183.08   18.30
   5   2   3  197.98   17.10
  -5   2  -3  204.68   18.10
   5   2   3  198.38   17.20
  -5   2  -3  213.88   18.60
   5   2   3  189.58   18.80
  -6  -2  -3  300.77   26.70
   6  -2   3  294.37   27.20
  -6  -2  -3  322.87   28.60
  -6   2  -3  303.87   27.40
   6   2   3  321.87   26.40
  -6   2  -3  333.27   27.70
   6   2   3  319.17   26.40
   7  -2   3  395.06   35.10
  -7  -2  -3  417.06   34.60
  -7  -2  -3  399.86   36.40
   7   2   3  396.56   34.10
  -7   2  -3  406.46   35.30
   7   2   3  428.86   34.30
  -8  -2  -3  394.66   33.40
   8  -2   3  401.66   38.10
  -8  -2  -3  428.66   36.00
   8   2   3  355.26   32.80
  -8   2  -3  398.96   34.30
  -9  -2  -3   35.00    8.60
   9  -2   3   24.80    8.90
  -9  -2  -3   43.60    7.00
   9   2   3   40.10    6.60
  -9   2  -3   53.19    8.40
 -10  -2  -3  495.35   43.20
 -10  -2  -3  465.75   40.10
  10  -2   3  465.25   45.40
 -10   2  -3  449.46   41.30
  11  -2   3    5.50    8.10
 -11  -2  -3    7.90    8.10
 -11  -2  -3    8.60    4.90
 -11   2  -3    9.20    6.80
 -12  -2  -3   26.80   10.00
  12  -2   3  -11.30   12.00
 -12   2  -3   26.00    7.40
 -13  -2  -3   12.60    8.70
  13  -2   3   11.40   15.20
 -13   2  -3    2.60    7.20
 -14  -2  -3   10.00   10.50
  14  -2   3   -0.80   12.40
 -14   2  -3    9.00    8.30
 -15  -2  -3   32.50   13.40
  15  -2   3   43.60   19.50
 -15   2  -3    4.00    9.10
  16  -2   3   16.40   18.10
 -16  -2  -3   46.60   14.60
 -16   2  -3   40.30   13.00
  17  -2   3   -0.80   18.80
 -17  -2  -3   11.20   13.10
 -17   2  -3   15.90   10.90
 -18  -2  -3   18.00   14.60
  18  -2   3   11.80   23.70
  18   2   3  -15.80   21.60
  18  -3  -3   11.00   23.60
 -18  -3   3   17.80   16.00
  18   3  -3   26.00   22.80
 -18   3   3   61.59   12.90
  17  -3  -3   25.70   20.60
 -17  -3   3   37.40   14.40
  17   3  -3    9.50   24.90
 -17   3   3    8.60   10.40
 -16  -3   3   -6.90   11.70
  16  -3  -3    6.60   16.50
 -16   3   3   18.40    8.20
  16   3  -3   15.60   18.60
  15  -3  -3  168.28   29.70
 -15  -3   3  212.78   26.90
 -15   3   3  168.38   20.00
  14  -3  -3   97.89   24.70
 -14   3   3  132.29   15.90
  13  -3  -3   32.60   15.10
 -13  -3   3   20.90   10.00
 -13   3   3   21.20    7.30
 -12  -3   3  231.48   25.80
  11  -3  -3  312.97   29.20
  11  -3  -3  305.67   37.30
 -11  -3   3  302.07   31.70
 -11   3   3  376.46   29.70
  10  -3  -3   79.59   18.70
  10  -3  -3  114.19   11.60
 -10  -3   3   94.29   14.90
 -10   3   3   96.69   11.30
   9  -3  -3   54.19    7.10
  -9  -3   3   54.79   10.20
   9  -3  -3   45.70   12.70
  -9   3   3   43.50    6.70
   8  -3  -3  268.27   22.50
  -8  -3   3  220.98   23.30
   8  -3  -3  314.97   30.20
  -8  -3   3  240.88   25.10
  -8   3   3  282.47   22.70
   7  -3  -3   72.79    7.50
  -7  -3   3   54.79    9.90
   7  -3  -3   83.59   14.80
  -7  -3   3   77.09    9.60
  -7   3   3   76.79    7.40
  -6  -3   3  231.48   21.70
   6  -3  -3  224.18   18.60
  -6  -3   3  214.48   19.90
   6  -3  -3  225.08   24.20
  -6   3   3  224.68   18.70
   5  -3  -3  315.07   25.40
  -5  -3   3  307.47   26.80
   5  -3  -3  273.07   31.60
  -5  -3   3  324.97   28.20
   5   3  -3  320.17   26.70
  -5   3   3  319.67   25.40
  -4  -3   3  179.18   17.60
   4  -3  -3  192.98   20.20
  -4  -3   3  189.98   16.60
   4   3  -3  177.18   17.50
   4   3  -3  189.58   16.60
  -4   3   3  224.28   20.40
  -3  -3   3 1602.94  123.59
   3  -3  -3 1524.45  126.39
  -3  -3   3 1474.15  122.69
  -3  -3   3 1648.64  124.69
   3   3  -3 1465.55  124.29
  -2  -3   3 1664.93  146.89
   2  -3  -3 1839.32  145.49
  -2  -3   3 1780.42  146.39
   2  -3  -3 1898.51  148.69
  -2  -3   3 1905.41  145.89
   2   3  -3 1804.22  146.99
  -2   3   3 1894.91  148.99
  -2   3   3 1914.21  145.49
   2   3  -3 1760.82  146.49
  -1  -3   3  390.16   31.80
  -1  -3   3  375.86   31.50
  -1  -3   3  369.06   30.90
   1  -3  -3  398.16   30.80
   1  -3  -3  401.76   32.70
   1   3  -3  335.97   31.40
  -1   3   3  391.66   30.70
   1   3  -3  358.26   30.80
  -1   3   3  397.86   33.10
   1   3  -3  353.26   31.40
   0  -3  -3  435.86   36.30
   0  -3   3  438.46   35.60
   0  -3   3  437.56   36.20
   0  -3  -3  403.46   35.40
   0  -3   3  462.45   35.00
   0  -3  -3  420.86   35.00
   0  -3  -3  454.55   35.50
   0  -3   3  435.66   35.80
   0   3  -3  422.86   35.00
   0   3   3  445.86   36.50
   0   3   3  427.96   35.50
   0   3  -3  384.46   36.00
  -1  -3  -3  345.27   28.40
   1  -3   3  315.97   28.00
   1  -3   3  367.76   27.40
   1  -3   3  331.57   28.80
  -1  -3  -3  328.67   27.20
  -1  -3  -3  347.97   28.20
  -1  -3  -3  336.27   27.20
   1   3   3  309.27   28.00
   1   3   3  326.67   28.40
  -1   3  -3  365.46   27.90
   1   3   3  309.97   27.30
  -1   3  -3  307.87   28.60
   1   3   3  327.87   27.20
   2  -3   3  221.18   17.00
  -2  -3  -3  184.28   16.90
  -2  -3  -3  203.28   15.40
  -2  -3  -3  180.98   15.60
  -2  -3  -3  167.68   16.70
   2  -3   3  186.08   17.80
   2   3   3  171.08   15.50
  -2   3  -3  206.98   16.60
  -2   3  -3  177.98   17.40
   2   3   3  197.28   18.70
   2   3   3  182.68   15.50
   2   3   3  157.08   16.60
   3  -3   3   88.69    9.90
  -3  -3  -3  100.59   10.50
   3  -3   3  101.09   11.30
  -3  -3  -3   95.59    8.80
   3  -3   3  107.39   10.60
  -3  -3  -3   97.59    8.40
   3   3   3   92.49    8.50
   3   3   3   87.99   10.00
   3   3   3  101.99   10.20
   3   3   3   97.99    8.50
  -4  -3  -3  266.27   21.80
   4  -3   3  254.27   24.00
   4  -3   3  274.17   23.50
   4  -3   3  258.07   22.50
  -4  -3  -3  249.08   22.00
  -4  -3  -3  246.38   23.50
   4   3   3  285.87   21.70
   4   3   3  240.58   23.10
   4   3   3  266.57   21.60
   4   3   3  254.07   23.50
  -5  -3  -3  112.39   10.90
   5  -3   3  115.49   11.60
   5  -3   3  114.19   13.40
   5   3   3  125.59   10.60
   5   3   3  113.39   10.30
  -6  -3  -3   85.39   12.10
   6  -3   3  121.89   15.30
   6  -3   3   84.29   10.10
  -6  -3  -3   94.49    9.30
   6   3   3   90.69    8.90
   6   3   3   89.49    8.60
  -7  -3  -3   24.80    7.00
   7  -3   3   26.60    8.20
  -7  -3  -3   28.70    4.70
   7  -3   3   28.40    5.70
   7   3   3   27.10    4.60
   7   3   3   23.10    4.20
  -8  -3  -3  203.48   21.60
   8  -3   3  215.88   20.00
   8  -3   3  206.18   23.80
  -8  -3  -3  220.78   19.40
   8   3   3  207.08   18.40
   9  -3   3  160.58   22.30
  -9  -3  -3  183.98   19.10
  -9  -3  -3  145.89   14.80
   9   3   3  142.69   14.00
 -10  -3  -3   60.99   12.50
 -10  -3  -3   65.29    8.70
  10  -3   3   32.00   13.00
 -10   3  -3   64.59   10.10
  10   3   3   55.49    7.50
 -11  -3  -3  131.89   20.00
 -11  -3  -3  154.78   16.00
  11  -3   3  170.68   25.60
 -11   3  -3  151.58   17.10
 -12  -3  -3  246.18   26.60
  12  -3   3  183.18   30.30
 -12   3  -3  228.68   23.40
  13  -3   3   45.40   16.90
 -13   3  -3   45.60   10.50
  14  -3   3    0.50   15.80
 -14  -3  -3   31.60   13.40
 -14   3  -3   40.30    9.40
  15  -3   3  107.19   24.20
 -15  -3  -3   90.89   18.40
 -16  -3  -3   67.19   18.20
  16  -3   3   89.89   25.60
  17  -3   3    1.80   20.20
 -17  -3  -3   53.49   17.00
 -18  -3  -3    5.90   14.20
  18  -3   3   21.90   25.50
 -18  -4   3    7.10   13.40
  18  -4  -3   -6.60   22.30
  18   4  -3    8.10   26.60
 -17  -4   3  -14.00   11.80
  17  -4  -3   33.90   22.40
  17   4  -3    2.30   27.60
 -16  -4   3   19.80   14.30
  16  -4  -3   31.90   20.70
  15  -4  -3    4.80   16.70
 -15  -4   3   11.80   12.00
 -14  -4   3   -4.00    9.60
  14  -4  -3   -4.10   14.60
 -14   4   3  -12.70   11.10
 -13  -4   3   28.20   12.70
  13  -4  -3   31.00   16.40
 -13   4   3   31.50    7.70
 -12  -4   3    4.10    9.00
  12  -4  -3    1.90    5.80
  12  -4  -3    5.90   11.60
 -12   4   3    9.70    5.20
  11  -4  -3  195.28   27.90
 -11  -4   3  173.88   22.50
  11  -4  -3  184.78   18.00
 -11   4   3  174.78   17.10
  10  -4  -3  174.28   16.50
  10  -4  -3  192.88   27.50
 -10  -4   3  181.88   20.20
 -10   4   3  179.48   16.50
  -9  -4   3  163.78   18.40
   9  -4  -3  199.78   16.80
   9  -4  -3  167.88   26.10
  -9  -4   3  183.38   21.10
  -9   4   3  206.48   17.00
  -8  -4   3   11.20    6.50
   8  -4  -3    9.70    8.30
  -8  -4   3   10.20    4.80
   8  -4  -3   14.20    3.10
  -7  -4   3  897.41   75.09
  -7  -4   3  921.31   77.09
   7  -4  -3  940.71   73.19
   7  -4  -3  882.31   80.09
  -6  -4   3  430.06   36.90
   6  -4  -3  424.46   39.70
  -6  -4   3  393.66   34.80
  -5  -4   3 1191.48   97.99
   5  -4  -3 1112.59  100.29
  -5  -4   3 1246.08   96.39
  -4  -4   3  277.57   23.10
  -4  -4   3  307.47   24.30
  -4  -4   3  271.07   25.50
   4  -4  -3  253.17   27.50
  -4   4   3  290.87   28.10
   3  -4  -3   28.30    7.40
  -3  -4   3   31.40    4.90
  -3  -4   3   40.90    6.60
  -3  -4   3   34.90    4.30
  -3   4   3   28.30    8.10
   3   4  -3   34.30    5.70
   3   4  -3   35.70    6.00
   2  -4  -3 4747.02  358.56
   2  -4  -3 4747.33  355.26
  -2  -4   3 4589.44  356.36
  -2  -4   3 4335.37  356.96
  -2  -4   3 4507.35  355.66
   2   4  -3 4360.26  356.06
  -2   4   3 4579.44  358.96
   2   4  -3 4377.06  356.46
   2   4  -3 3965.60  356.56
  -2   4   3 4506.15  355.26
  -1  -4   3  833.32   65.19
   1  -4  -3  863.61   64.99
   1  -4  -3  835.92   66.89
  -1  -4   3  814.82   65.99
  -1  -4   3  859.11   65.89
   1  -4  -3  813.42   66.09
   1   4  -3  705.53   66.09
   1   4  -3  766.72   66.59
   1   4  -3  764.22   64.99
  -1   4   3  770.12   64.79
   0  -4   3 2764.62  223.38
   0  -4   3 2957.30  222.18
   0  -4  -3 2697.03  222.68
   0  -4   3 2842.42  222.98
   0  -4  -3 2831.12  222.58
   0  -4   3 2655.43  222.58
   0  -4  -3 2917.01  223.58
   0   4   3 2773.12  222.48
   0   4  -3 2741.53  222.28
   0   4  -3 2679.33  224.28
  -1  -4  -3  638.74   48.00
   1  -4   3  550.74   48.10
   1  -4   3  586.24   46.60
   1  -4   3  618.94   47.40
   1  -4   3  587.74   47.20
  -1  -4  -3  582.44   46.30
  -1  -4  -3  573.64   46.60
  -1  -4  -3  528.65   47.20
   1   4   3  524.95   46.70
  -1   4  -3  602.64   47.30
  -1   4  -3  467.45   47.60
   1   4   3  588.04   47.80
   1   4   3  576.64   47.30
  -2  -4  -3 6501.75  528.85
  -2  -4  -3 6725.63  530.45
   2  -4   3 7115.09  530.25
  -2  -4  -3 6884.41  528.85
  -2  -4  -3 7239.08  530.55
   2  -4   3 6289.57  531.15
   2  -4   3 7103.89  530.05
   2   4   3 5953.80  529.05
   2   4   3 6646.13  530.35
   2   4   3 6317.67  530.15
  -2   4  -3 5886.31  530.65
  -2   4  -3 7246.27  530.35
  -3  -4  -3  242.58   20.00
  -3  -4  -3  223.98   22.00
  -3  -4  -3  242.48   20.30
  -3  -4  -3  238.48   22.00
   3  -4   3  257.07   22.40
   3  -4   3  238.98   23.60
   3  -4   3  260.07   21.90
   3   4   3  246.98   22.10
   3   4   3  229.08   20.10
   3   4   3  231.18   20.30
   3   4   3  248.58   21.90
  -3   4  -3  263.67   22.30
   4  -4   3  142.59   15.40
  -4  -4  -3   94.99   12.40
   4  -4   3  110.89   13.50
  -4  -4  -3  120.09   10.70
  -4  -4  -3  113.39   10.90
   4   4   3  124.29   10.60
   4   4   3  129.39   10.90
  -4   4  -3  127.69   13.60
   5  -4   3  882.61   75.39
  -5  -4  -3  985.30   75.29
  -5  -4  -3  917.01   72.59
   5  -4   3  897.91   73.09
  -5  -4  -3  809.82   72.29
   5   4   3  898.01   72.29
   5   4   3  914.31   71.99
  -6  -4  -3  484.35   44.70
   6  -4   3  519.65   46.00
  -6  -4  -3  486.05   42.30
   6   4   3  547.55   42.10
  -7  -4  -3 1075.69   85.99
  -7  -4  -3  999.00   82.99
   7  -4   3  995.00   86.99
   7  -4   3 1016.60   83.39
   7   4   3 1048.00   82.69
   7   4   3 1004.70   82.09
  -8  -4  -3  368.96   34.40
   8  -4   3  348.87   35.60
   8  -4   3  371.96   31.50
  -8  -4  -3  370.26   30.90
   8   4   3  346.57   29.80
   9  -4   3   57.59   13.80
  -9  -4  -3   72.49    9.10
  -9  -4  -3   72.39   13.10
   9   4   3   64.19    7.30
  10  -4   3   36.70   13.10
 -10  -4  -3   48.70   11.60
 -10  -4  -3   48.80    7.50
  10   4   3   37.70    5.50
  11  -4   3  768.12   72.59
 -11  -4  -3  875.01   65.39
 -11  -4  -3  767.22   69.49
  11   4   3  735.33   63.79
 -12  -4  -3   42.30   11.70
  12  -4   3   19.70   12.60
 -12  -4  -3   28.30    6.40
 -13  -4  -3   97.29   18.60
  13  -4   3  123.79   23.50
 -14  -4  -3   88.09   17.90
  14  -4   3   68.69   22.30
 -15  -4  -3   -3.00   11.90
  15  -4   3  -22.10   13.70
 -16  -4  -3  133.69   22.80
  16  -4   3  100.79   27.50
 -17  -4  -3   -9.00   14.00
  17  -4   3   -1.30   21.00
  18  -4   3  -36.00   21.20
 -18  -4  -3   23.50   15.80
 -18  -5   3   -2.90   14.80
  18  -5  -3  -40.90   18.70
  18   5  -3    9.70   22.30
 -17  -5   3    5.30   14.20
  17  -5  -3   25.30   20.20
  16  -5  -3   29.90   19.20
 -16  -5   3   12.50   12.70
 -15  -5   3    9.10   10.90
  15  -5  -3   14.00   16.70
  14  -5  -3    0.00   14.30
  14  -5  -3    9.70    6.70
 -14  -5   3   13.50   11.20
 -13  -5   3   10.10   11.50
  13  -5  -3   32.40   17.20
 -12  -5   3  152.28   21.40
  12  -5  -3   87.59   22.00
  12  -5  -3  113.39   12.20
 -11  -5   3  139.19   21.70
  11  -5  -3  169.28   15.10
  11  -5  -3  181.18   29.60
  10  -5  -3  117.99   22.80
 -10  -5   3  134.69   17.90
  10  -5  -3  112.19   10.30
 -10  -5   3   91.99   13.60
  -9  -5   3   11.30    5.60
  -9  -5   3   20.20    8.00
   9  -5  -3   16.20    9.60
  -8  -5   3  165.48   18.40
  -8  -5   3  150.88   15.30
   8  -5  -3  132.09   21.60
  -7  -5   3  202.68   18.70
  -7  -5   3  184.78   20.70
   7  -5  -3  218.88   24.50
  -6  -5   3   25.90    5.40
   6  -5  -3    9.50    7.40
  -6  -5   3   16.20    6.60
  -5  -5   3 1926.41  160.28
   5  -5  -3 1969.10  166.18
  -5  -5   3 1978.10  163.78
  -5  -5   3 2188.28  162.08
  -4  -5   3  429.76   41.90
   4  -5  -3  487.85   44.30
  -4  -5   3  527.05   40.70
  -3  -5   3   27.80    5.70
  -3  -5   3   31.80    6.30
   3  -5  -3   27.90    3.20
   3   5  -3   26.10    5.10
   3   5  -3   25.40    5.40
  -3   5   3   31.00    9.60
   2  -5  -3  682.43   54.89
  -2  -5   3  722.53   53.69
  -2  -5   3  647.94   52.69
   2  -5  -3  629.44   53.99
   2  -5  -3  696.53   51.59
   2   5  -3  546.05   52.69
   2   5  -3  550.54   52.79
  -2   5   3  596.94   51.39
  -2   5   3  684.73   55.69
   1  -5  -3  957.60   70.99
   1  -5  -3  857.11   72.09
  -1  -5   3  925.81   71.99
  -1  -5   3  955.00   71.29
  -1  -5   3  875.91   71.99
   1  -5  -3  902.21   72.89
  -1   5   3  927.01   70.89
  -1   5   3  854.51   73.29
   1   5  -3  831.12   70.99
   1   5  -3  770.92   71.79
   1   5  -3  741.53   71.39
   0  -5   3  456.15   35.70
   0  -5   3  456.65   36.50
   0  -5  -3  396.76   36.10
   0  -5  -3  401.46   35.80
   0  -5  -3  447.76   37.10
   0   5   3  401.26   35.70
   0   5  -3  434.76   35.90
   0   5   3  430.76   37.40
  -1  -5  -3  369.26   30.00
   1  -5   3  378.16   30.60
   1  -5   3  372.06   32.50
   1  -5   3  369.16   31.30
  -1  -5  -3  387.86   31.30
   1  -5   3  368.46   31.10
  -1  -5  -3  379.06   31.80
  -1  -5  -3  370.86   30.60
  -1   5  -3  362.86   31.40
   1   5   3  370.56   31.10
  -1   5  -3  307.27   31.70
   1   5   3  320.87   30.70
   1   5   3  355.16   31.80
  -2  -5  -3    4.70    4.00
  -2  -5  -3   -0.20    1.80
   2  -5   3    4.30    2.90
  -2  -5  -3    2.80    1.80
  -2  -5  -3    0.90    3.20
   2  -5   3    0.60    4.00
   2  -5   3    3.90    2.60
   2   5   3   -1.60    2.80
  -2   5  -3   -3.50    4.20
   2   5   3   -0.30    2.70
  -3  -5  -3   35.20    6.50
  -3  -5  -3   21.20    3.40
  -3  -5  -3   22.60    5.50
   3  -5   3   13.80    5.90
  -3  -5  -3   29.40    3.90
   3  -5   3    8.50    5.80
   3   5   3   26.80    4.60
  -3   5  -3   24.90    6.10
   4  -5   3  232.78   23.70
  -4  -5  -3  217.58   19.30
  -4  -5  -3  219.38   21.70
   4  -5   3  237.48   22.50
  -4  -5  -3  236.18   19.20
   4   5   3  206.98   19.50
  -4   5  -3  254.27   22.30
  -5  -5  -3    9.90    2.90
  -5  -5  -3    6.00    2.50
  -5  -5  -3    3.90    4.50
   5  -5   3   16.50    3.90
   5  -5   3   15.70    7.00
   5  -5   3    2.50    6.00
  -5   5  -3   11.70    6.40
   5   5   3    8.20    2.20
  -6  -5  -3   46.70    9.50
  -6  -5  -3   45.10    6.20
  -6  -5  -3   37.00    5.90
   6  -5   3   53.59   12.60
   6  -5   3   33.90   11.50
   6   5   3   52.69    6.50
   6   5   3   47.40    5.30
   7  -5   3   83.49   14.30
  -7  -5  -3  111.69   10.10
  -7  -5  -3   84.99   13.60
   7  -5   3   87.99   10.30
   7   5   3   87.69    8.60
   8  -5   3   -3.90    4.00
  -8  -5  -3   -0.20    5.40
  -8  -5  -3    2.10    3.40
   8  -5   3   17.00    8.40
   8   5   3    3.80    2.10
  -9  -5  -3    5.40    6.50
   9  -5   3    0.20    4.80
  -9  -5  -3    5.40    3.70
   9  -5   3    7.30   10.40
   9   5   3    6.70    2.60
  10  -5   3   60.49   14.70
 -10  -5  -3   50.99   13.20
 -10  -5  -3   60.79    8.30
  10   5   3   52.79    6.30
 -11  -5  -3   -0.40    4.40
  11  -5   3   -1.40   10.20
 -11  -5  -3   -8.70    7.90
  11   5   3    0.40    2.70
 -12  -5  -3  286.47   23.10
  12  -5   3  263.47   35.00
 -12  -5  -3  208.58   28.50
  12   5   3  225.58   20.70
 -13  -5  -3   -2.60    9.20
  13  -5   3    2.40   13.90
  13   5   3    1.00    3.30
 -14  -5  -3    8.40   12.60
  14  -5   3   47.20   19.10
  15  -5   3    8.80   17.50
 -15  -5  -3   -7.20   12.10
  16  -5   3   10.60   20.10
 -16  -5  -3    0.60   13.20
 -17  -5  -3   -5.30   13.80
  17  -5   3   63.49   24.50
 -18  -5  -3    1.50   15.50
  18  -5   3   13.50   20.70
  18  -6  -3   68.79   28.70
 -18  -6   3   69.09   20.60
 -17  -6   3   39.40   17.30
 -16  -6   3  -12.50   13.00
  16  -6  -3   18.90   20.00
  15  -6  -3   -3.50   16.80
 -15  -6   3   11.30   11.90
 -14  -6   3   13.60   13.70
  14  -6  -3   -3.30   15.50
 -13  -6   3   -1.20   10.00
  13  -6  -3   18.90   16.60
  12  -6  -3   10.70   14.90
 -12  -6   3   27.80   10.70
 -11  -6   3  141.19   20.50
  11  -6  -3  151.58   25.50
  10  -6  -3  256.77   36.00
 -10  -6   3  314.77   30.30
 -10  -6   3  254.07   25.40
  -9  -6   3   88.19   15.40
  -9  -6   3   64.39   10.50
   9  -6  -3   66.79   16.60
  -8  -6   3  346.77   33.00
   8  -6  -3  315.47   36.20
  -8  -6   3  344.47   30.20
   7  -6  -3  225.18   29.70
  -7  -6   3  255.07   22.20
  -7  -6   3  221.98   24.50
   6  -6  -3   45.20   10.90
  -6  -6   3   47.90    7.50
  -6  -6   3   30.50    8.10
  -6  -6   3   43.60    4.40
  -6  -6   3   45.50    5.10
  -5  -6   3  335.37   28.70
   5  -6  -3  369.86   35.00
  -5  -6   3  389.86   30.70
  -5  -6   3  332.17   32.40
  -4  -6   3 2012.90  151.98
   4  -6  -3 1800.52  155.18
  -4  -6   3 1822.52  153.48
   4  -6  -3 1881.71  150.08
   3  -6  -3  367.46   28.10
  -3  -6   3  342.97   29.50
   3  -6  -3  336.27   31.80
  -3  -6   3  389.26   31.30
   3  -6  -3  374.56   32.70
   3   6  -3  279.27   29.30
  -3   6   3  316.37   27.90
   2  -6  -3  626.94   49.20
  -2  -6   3  625.74   50.49
   2  -6  -3  588.74   52.99
   2  -6  -3  624.64   52.19
  -2   6   3  570.94   49.00
   2   6  -3  569.74   49.90
   1  -6  -3 1991.50  156.68
  -1  -6   3 1991.00  155.98
   1  -6  -3 1820.32  155.98
  -1  -6   3 1958.70  155.88
  -1  -6   3 1970.50  155.08
   1  -6  -3 2043.40  154.78
   1   6  -3 1822.32  155.48
  -1   6   3 1819.82  154.48
   0  -6   3  508.65   40.40
   0  -6  -3  469.35   40.20
   0  -6  -3  442.56   39.60
   0  -6   3  462.15   39.50
   0  -6   3  501.75   41.20
   0  -6  -3  472.65   40.90
   0   6   3  458.55   39.60
   0   6  -3  466.45   39.90
  -1  -6  -3 1349.66  108.49
   1  -6   3 1307.07  108.99
   1  -6   3 1396.46  107.69
   1  -6   3 1390.56  107.29
  -1  -6  -3 1320.67  107.29
  -1  -6  -3 1396.06  106.59
  -1  -6  -3 1271.27  107.69
   1   6   3 1178.78  108.09
  -1   6  -3 1415.56  108.29
   1   6   3 1204.28  107.49
  -2  -6  -3  546.85   46.30
  -2  -6  -3  520.45   44.00
   2  -6   3  527.15   47.40
   2  -6   3  601.24   45.60
  -2  -6  -3  558.54   44.60
   2  -6   3  553.14   45.20
  -2  -6  -3  585.04   46.20
   2   6   3  441.86   44.70
  -2   6  -3  527.25   46.40
   3  -6   3 1643.14  142.09
  -3  -6  -3 1881.01  138.69
   3  -6   3 1846.32  140.59
  -3  -6  -3 1661.03  140.69
  -3  -6  -3 1728.93  138.39
   3  -6   3 1708.83  139.29
  -3  -6  -3 1858.51  140.99
  -3   6  -3 1769.92  142.09
   3   6   3 1473.15  139.09
  -4  -6  -3  617.54   50.59
  -4  -6  -3  665.23   50.59
   4  -6   3  650.13   55.59
   4  -6   3  661.83   53.79
  -4  -6  -3  622.74   53.29
   4   6   3  504.85   51.79
  -4   6  -3  629.84   53.59
  -5  -6  -3  304.37   26.90
  -5  -6  -3  332.87   30.30
   5  -6   3  314.07   31.90
   5  -6   3  334.07   31.10
  -5  -6  -3  326.57   26.90
  -5   6  -3  361.76   31.10
   5   6   3  290.97   27.40
   6  -6   3  737.63   62.09
  -6  -6  -3  707.53   57.49
   6  -6   3  689.23   58.69
   6  -6   3  752.32   63.89
  -6  -6  -3  690.33   60.69
  -6  -6  -3  727.23   57.49
   6   6   3  645.74   57.69
  -7  -6  -3  171.98   20.90
   7  -6   3  224.48   25.20
  -7  -6  -3  200.48   18.00
   7  -6   3  192.48   25.40
   7  -6   3  212.38   18.40
  -7  -6  -3  183.68   17.80
   8  -6   3  334.67   28.80
   8  -6   3  305.47   34.10
  -8  -6  -3  344.47   32.60
  -8  -6  -3  332.67   28.30
   8  -6   3  292.17   34.00
  -9  -6  -3  876.71   66.89
   9  -6   3  834.92   67.09
  -9  -6  -3  736.23   70.39
   9  -6   3  811.42   73.09
   9   6   3  776.92   65.39
 -10  -6  -3  406.56   34.30
 -10  -6  -3  317.37   37.90
  10  -6   3  424.76   42.30
  10  -6   3  414.66   35.90
  10   6   3  400.06   32.70
  11  -6   3   75.79   17.50
 -11  -6  -3   55.59   15.00
 -11  -6  -3   62.29    9.30
  11   6   3   73.49    7.70
 -12  -6  -3  198.28   18.70
  12  -6   3  156.28   27.80
 -12  -6  -3  211.88   27.80
 -13  -6  -3   71.69   15.70
  13  -6   3   62.99   18.30
  14  -6   3   22.60   18.50
 -14  -6  -3   10.60   12.50
  15  -6   3  -12.50   16.70
 -15  -6  -3   -7.60   13.80
  16  -6   3  -30.90   15.30
 -16  -6  -3  -21.30   15.00
  17  -6   3    0.90   20.40
  17  -7  -3   36.60   23.30
  16  -7  -3    7.40   20.70
 -16  -7   3   60.79   20.40
  15  -7  -3   12.80   17.60
 -15  -7   3    7.90   12.30
  14  -7  -3  -14.20   15.90
 -14  -7   3    5.30   12.90
  13  -7  -3   12.20   14.40
 -13  -7   3   10.20   11.50
  12  -7  -3   -7.40   14.40
 -12  -7   3   -2.20    9.30
  11  -7  -3  144.09   29.90
 -11  -7   3  173.38   19.10
 -11  -7   3  219.88   26.60
 -10  -7   3   13.60    9.20
 -10  -7   3    5.90    6.20
  10  -7  -3   -0.50   11.00
   9  -7  -3   15.10   10.30
  -9  -7   3   15.60    8.00
  -9  -7   3   21.00    6.50
   8  -7  -3  155.88   24.70
  -8  -7   3  162.28   16.70
  -8  -7   3  167.58   22.00
   7  -7  -3  318.27   34.80
  -7  -7   3  382.76   29.80
  -7  -7   3  325.77   27.30
  -7  -7   3  311.27   27.00
  -7  -7   3  335.67   32.80
   6  -7  -3   14.10    9.60
  -6  -7   3   16.00    7.30
  -6  -7   3   25.40    5.50
  -6  -7   3   23.90    3.20
  -5  -7   3   28.40    3.70
   5  -7  -3   16.90    9.40
  -5  -7   3   20.60    7.50
  -5  -7   3   38.70    6.10
   4  -7  -3    8.40    6.40
  -4  -7   3    4.60    3.80
   4  -7  -3    9.20    2.60
  -4  -7   3    3.30    5.10
   4  -7  -3    9.80    6.90
   3  -7  -3   10.20    6.00
   3  -7  -3    5.30    4.70
  -3  -7   3    8.30    5.20
  -3  -7   3    4.20    3.70
   3  -7  -3    5.20    2.40
   2  -7  -3  153.88   13.50
   2  -7  -3  138.99   16.20
  -2  -7   3  162.78   15.90
   2  -7  -3  144.09   16.40
  -2  -7   3  153.88   15.20
  -2   7   3  115.89   13.10
  -1  -7   3   11.00    4.60
  -1  -7   3    5.40    3.10
   1  -7  -3   15.00    5.60
   1  -7  -3   10.90    3.80
  -1  -7   3   16.60    5.90
  -1   7   3   10.10    3.90
   1   7  -3    7.40    4.30
   0  -7  -3   34.50    7.40
   0  -7  -3   31.70    6.80
   0  -7   3   31.70    7.20
   0  -7   3   36.30    6.60
   0  -7  -3   29.30    5.60
   0  -7   3   23.90    5.70
   0   7   3   25.80    5.90
   0   7  -3   38.80    6.70
  -1  -7  -3   44.40    7.60
  -1  -7  -3   42.60    7.40
   1  -7   3   66.89   10.30
   1  -7   3   52.29    7.60
   1  -7   3   57.09    7.80
  -1  -7  -3   45.70    8.40
   1   7   3   34.10    8.00
  -1   7  -3   38.40    8.60
   2  -7   3  397.66   32.50
  -2  -7  -3  347.87   33.50
  -2  -7  -3  370.16   33.10
   2  -7   3  397.96   32.60
  -2  -7  -3  398.56   31.80
  -2  -7  -3  372.26   31.90
  -2   7  -3  373.06   34.20
   2   7   3  310.17   32.10
   3  -7   3   32.10    7.20
  -3  -7  -3   28.50    7.10
  -3  -7  -3   25.60    4.40
   3  -7   3   32.50    8.80
   3  -7   3   19.20    5.20
  -3  -7  -3   26.90    7.00
  -3  -7  -3   32.30    5.40
  -3   7  -3   25.50    9.00
   3   7   3   18.50    6.10
   4  -7   3   73.69   11.50
   4  -7   3   62.69    8.60
   4  -7   3   60.69   12.90
  -4  -7  -3   65.29    7.30
  -4  -7  -3   60.69    6.80
  -4  -7  -3   61.69   11.00
  -4   7  -3   79.19   12.70
   4   7   3   48.20    8.70
   5  -7   3   35.60    9.30
  -5  -7  -3   47.90    6.20
  -5  -7  -3   36.90    8.80
   5  -7   3   35.00   10.80
  -5  -7  -3   45.60    6.00
   5  -7   3   43.00    6.50
   5   7   3   36.40    7.00
   6  -7   3   15.10    4.40
  -6  -7  -3    5.30    7.30
  -6  -7  -3    8.10    3.50
  -6  -7  -3   16.60    4.30
   6  -7   3   13.40    8.10
   6  -7   3   19.00    7.60
   7  -7   3    1.20    9.30
   7  -7   3    7.20    7.60
  -7  -7  -3    2.90    3.40
   7  -7   3    2.40    4.20
  -7  -7  -3    3.10    3.10
  -7  -7  -3   -1.10    6.50
  -8  -7  -3   80.79   10.40
   8  -7   3   99.49   17.90
  -8  -7  -3   84.59   10.50
  -8  -7  -3   90.39   15.70
   8  -7   3   80.99   18.50
   8  -7   3   87.29   10.80
   9  -7   3   14.60    6.10
   9  -7   3   -1.40   10.10
   9  -7   3    9.50   11.70
  -9  -7  -3   21.80    9.60
  -9  -7  -3   14.20    4.80
 -10  -7  -3  177.48   28.40
  10  -7   3  150.48   27.40
  10  -7   3  195.08   28.40
  10  -7   3  199.18   19.90
 -10  -7  -3  212.78   18.80
 -11  -7  -3   87.29   11.00
  11  -7   3   83.09   19.60
 -11  -7  -3   91.49   17.90
  11  -7   3   88.99   12.30
  11  -7   3   82.19   20.30
 -12  -7  -3   65.59    9.10
 -12  -7  -3   55.99   16.60
  12  -7   3   67.59   20.20
  12  -7   3   61.39   17.40
  13  -7   3   17.40   15.00
 -13  -7  -3    7.80   11.00
  13  -7   3   15.70   15.00
  14  -7   3   79.89   21.80
  14  -7   3   96.49   23.30
 -14  -7  -3   58.19   17.10
  15  -7   3    1.70   18.00
  15  -7   3   18.90   15.40
 -15  -7  -3   11.50   14.60
  16  -7   3   21.90   18.20
  16  -7   3  -37.70   17.30
 -16  -7  -3   -7.40   15.20
 -17  -7  -3    3.40   15.00
  17  -7   3   -0.70   21.90
  17  -7   3    3.90   18.10
 -17  -8   3   37.60   18.80
  17  -8  -3   29.30   23.00
 -16  -8   3  -32.70   13.20
  16  -8  -3   14.50   21.90
  15  -8  -3   21.50   19.70
 -15  -8   3   13.00   14.40
 -14  -8   3   46.70   15.40
  14  -8  -3   13.30   16.70
  13  -8  -3   27.70   15.80
 -13  -8   3    8.20   10.50
  12  -8  -3    8.80   14.30
 -12  -8   3   12.00   11.30
 -12  -8   3   13.00    7.80
 -11  -8   3  121.49   21.30
  11  -8  -3  124.89   26.80
 -10  -8   3  164.18   22.50
  10  -8  -3  123.79   24.80
 -10  -8   3  152.78   17.00
  -9  -8   3   17.40   10.20
   9  -8  -3    8.70   12.30
  -9  -8   3   11.30    6.00
   8  -8  -3   -7.00    8.30
  -8  -8   3   -1.00    1.90
  -8  -8   3    1.20    4.30
  -8  -8   3    3.10    2.60
  -8  -8   3   -1.60    7.40
  -7  -8   3  232.58   20.40
  -7  -8   3  213.58   26.40
  -7  -8   3  207.08   18.50
   7  -8  -3  176.18   26.50
  -7  -8   3  203.58   17.60
  -6  -8   3   19.40    3.40
  -6  -8   3   25.30    8.60
  -6  -8   3   25.00    6.20
   6  -8  -3   16.00    9.30
   6  -8  -3   39.60   11.30
   5  -8  -3  183.68   15.70
  -5  -8   3  180.58   16.20
   5  -8  -3  177.58   24.00
  -5  -8   3  209.08   18.60
   5  -8  -3  198.98   22.90
  -5  -8   3  191.78   20.90
   4  -8  -3   33.00    9.20
  -4  -8   3   18.20    6.60
  -4  -8   3   26.30    6.40
   4  -8  -3   29.40    4.50
   4  -8  -3   43.50   10.60
   3  -8  -3   65.29   11.60
  -3  -8   3   35.80    8.20
   3  -8  -3   44.20    9.40
  -3  -8   3   37.20    7.30
   3  -8  -3   39.40    6.10
   2  -8  -3  912.11   71.19
  -2  -8   3  859.31   69.89
   2  -8  -3  834.22   67.69
  -2  -8   3  838.12   69.19
   2  -8  -3  804.52   70.39
  -2   8   3  734.93   67.29
   1  -8  -3  778.42   63.29
   1  -8  -3  724.53   62.79
  -1  -8   3  805.32   61.99
   1  -8  -3  778.02   61.19
  -1  -8   3  708.03   62.19
  -1  -8   3  708.23   62.39
  -1   8   3  652.23   60.69
   0  -8   3  199.68   20.30
   0  -8   3  198.68   21.20
   0  -8  -3  205.78   20.60
   0  -8   3  210.88   21.00
   0  -8  -3  220.08   21.30
   0  -8  -3  188.18   19.70
   0   8  -3  216.98   23.00
  -1  -8  -3  374.26   34.30
  -1  -8  -3  383.06   33.30
   1  -8   3  391.56   34.00
   1  -8   3  352.96   35.10
   1  -8   3  363.16   33.30
  -1  -8  -3  394.66   33.70
  -1   8  -3  358.76   34.70
   2  -8   3   18.20    6.00
   2  -8   3   16.80    5.30
  -2  -8  -3   14.10    6.10
   2  -8   3   20.70    7.60
  -2  -8  -3   19.00    4.10
  -2  -8  -3   17.50    6.20
  -2  -8  -3   21.60    5.50
  -2   8  -3   26.00    8.60
   3  -8   3  116.29   13.00
  -3  -8  -3  139.59   14.00
   3  -8   3  125.69   18.30
  -3  -8  -3  103.69   15.00
  -3  -8  -3  124.69   11.70
  -3  -8  -3   97.99   14.80
  -3   8  -3  140.89   18.70
  -4  -8  -3  411.36   33.20
   4  -8   3  354.26   35.70
   4  -8   3  395.16   34.30
  -4  -8  -3  373.86   36.20
   4  -8   3  392.06   39.00
  -4  -8  -3  419.26   33.60
  -5  -8  -3  219.08   18.40
  -5  -8  -3  196.58   18.10
   5  -8   3  177.08   18.80
   5  -8   3  222.08   22.40
  -5  -8  -3  223.48   22.70
   5  -8   3  171.08   25.80
  -6  -8  -3  284.37   24.80
   6  -8   3  254.57   30.90
   6  -8   3  301.27   29.90
  -6  -8  -3  289.07   28.80
  -6  -8  -3  275.77   25.30
   6  -8   3  292.87   25.40
  -7  -8  -3  326.77   32.10
  -7  -8  -3  323.07   27.00
   7  -8   3  319.57   32.80
   7  -8   3  253.87   35.80
   7  -8   3  275.97   26.80
   7  -8   3  327.97   27.60
  -8  -8  -3  539.15   43.80
  -8  -8  -3  588.64   49.50
   8  -8   3  500.15   53.19
   8  -8   3  523.25   43.80
  -8  -8  -3  483.65   43.50
   8  -8   3  485.95   49.30
  -9  -8  -3  158.98   17.30
  -9  -8  -3  189.08   17.70
   9  -8   3  201.18   18.40
   9  -8   3  202.38   30.90
   9  -8   3  166.68   25.30
 -10  -8  -3   65.39    9.00
 -10  -8  -3   51.89   14.70
  10  -8   3   31.00   14.50
  10  -8   3   70.59   19.70
  10  -8   3   60.19    9.00
  11  -8   3   20.20   14.20
 -11  -8  -3    7.00    5.20
  11  -8   3   21.00    7.60
 -11  -8  -3    2.60    9.70
  11  -8   3   -0.10   12.50
 -12  -8  -3   72.09   16.80
  12  -8   3   72.69   21.70
  12  -8   3   27.20   17.20
  12  -8   3   22.70    9.00
 -12  -8  -3   42.60    7.30
  13  -8   3   13.30   14.90
  13  -8   3   23.30   15.90
 -13  -8  -3   10.10   14.40
 -13  -8  -3    6.50    5.10
  14  -8   3   91.29   25.10
 -14  -8  -3   79.69   20.10
  14  -8   3  112.09   24.40
 -15  -8  -3   -3.90   14.20
  15  -8   3   31.80   20.40
  15  -8   3   15.50   27.00
  16  -8   3   -2.80   20.10
 -16  -8  -3   18.00   17.00
  16  -8   3  -35.90   14.80
 -16  -9   3   13.50   18.80
  15  -9  -3   66.39   22.80
 -15  -9   3   93.29   22.70
 -14  -9   3   90.69   22.30
  14  -9  -3   94.79   26.30
 -13  -9   3  110.69   21.50
  13  -9  -3   85.49   23.00
  12  -9  -3  145.89   28.50
 -12  -9   3  137.89   18.30
 -12  -9   3  127.49   22.50
 -11  -9   3   45.60   10.10
  11  -9  -3   54.29   17.50
 -11  -9   3   36.90   13.60
  10  -9  -3  184.78   28.90
 -10  -9   3  206.68   21.20
 -10  -9   3  202.98   28.10
  -9  -9   3  113.09   19.30
   9  -9  -3  128.29   23.40
  -9  -9   3  124.79   15.00
   9  -9  -3   74.69   19.30
   8  -9  -3   82.59   28.80
   8  -9  -3   68.09   17.40
  -8  -9   3  103.49   16.60
  -8  -9   3   74.39    8.20
  -8  -9   3   87.89    9.70
  -8  -9   3   96.69   12.30
  -7  -9   3  178.78   15.70
   7  -9  -3  187.38   26.30
  -7  -9   3  201.88   18.80
   7  -9  -3  147.09   25.60
  -7  -9   3  155.58   22.90
  -6  -9   3  235.48   21.20
   6  -9  -3  261.07   29.50
  -6  -9   3  259.07   23.70
  -6  -9   3  253.57   27.40
   6  -9  -3  277.07   29.30
   5  -9  -3   51.79   12.60
   5  -9  -3   54.29    6.20
  -5  -9   3   31.10   10.90
   5  -9  -3   31.30   12.20
  -5  -9   3   63.89    9.50
  -5  -9   3   52.49    6.30
   4  -9  -3  555.54   43.40
  -4  -9   3  438.46   39.10
   4  -9  -3  449.66   37.30
   4  -9  -3  380.86   42.00
  -4  -9   3  420.56   41.00
   3  -9  -3  122.29   19.70
   3  -9  -3  164.68   18.80
  -3  -9   3  137.49   16.50
   3  -9  -3  164.68   15.10
  -3  -9   3  159.18   19.90
   2  -9  -3    7.80    4.60
  -2  -9   3    3.60    5.00
  -2  -9   3    9.90    6.00
   2  -9  -3    3.50    6.60
   2  -9  -3    4.80    5.90
  -2   9   3    7.90    4.60
  -1  -9   3  164.28   17.40
   1  -9  -3  160.68   17.20
  -1  -9   3  144.79   17.70
   1  -9  -3  174.08   19.30
   1  -9  -3  162.78   18.60
  -1  -9   3  164.38   18.20
   0  -9  -3   42.90    9.70
   0  -9  -3   37.30    8.70
   0  -9   3   52.69    8.80
   0  -9   3   52.39   10.40
   0  -9   3   53.69    9.40
   0  -9  -3   44.00    8.50
  -1  -9  -3   28.80    7.70
   1  -9   3   36.90   10.30
   1  -9   3   48.10    8.20
   1  -9   3   39.40    8.00
  -1  -9  -3   36.90    8.50
  -1  -9  -3   39.10    8.70
  -2  -9  -3   58.89    8.00
  -2  -9  -3   64.09   11.60
   2  -9   3   69.99   10.70
  -2  -9  -3   61.49    9.50
  -2  -9  -3   61.89   10.60
   2  -9   3   61.69   12.90
   2  -9   3   60.79    9.50
  -3  -9  -3    5.80    3.90
  -3  -9  -3    6.20    6.10
  -3  -9  -3    1.70    2.80
  -3  -9  -3    5.80    5.60
   3  -9   3    5.00    5.30
   3  -9   3    8.20    8.60
  -4  -9  -3    5.10    3.30
  -4  -9  -3   12.50    6.90
   4  -9   3    3.10    4.50
   4  -9   3   18.80   10.00
   4  -9   3    4.30    5.30
  -4  -9  -3    7.00    4.10
   5  -9   3  131.39   13.70
  -5  -9  -3  119.49   18.00
  -5  -9  -3  123.49   12.80
   5  -9   3  124.59   21.70
   5  -9   3  139.39   18.20
  -5  -9  -3  119.29   12.30
   6  -9   3   38.70   13.00
  -6  -9  -3   19.50    9.20
  -6  -9  -3   59.79    7.70
   6  -9   3   38.70    7.20
   6  -9   3   58.69   12.70
  -6  -9  -3   47.00    6.80
  -7  -9  -3  242.58   22.20
  -7  -9  -3  254.47   22.20
   7  -9   3  247.98   28.00
  -7  -9  -3  296.47   28.80
   7  -9   3  226.88   22.20
   7  -9   3  230.08   22.80
  -8  -9  -3   44.60    7.20
   8  -9   3   48.20    8.10
   8  -9   3   53.69   14.20
   8  -9   3   40.90    7.20
   8  -9   3   71.99   16.00
  -8  -9  -3   28.30    6.70
  -9  -9  -3   13.60    5.80
   9  -9   3   16.20    6.20
   9  -9   3    9.10   11.70
   9  -9   3    3.10   10.90
  -9  -9  -3   14.80    9.90
   9  -9   3   19.90    5.60
  10  -9   3  196.88   32.50
 -10  -9  -3  162.18   26.80
  10  -9   3  226.68   19.00
 -10  -9  -3  192.78   19.70
  10  -9   3  184.08   28.00
 -11  -9  -3  106.79   12.40
  11  -9   3  103.09   22.20
 -11  -9  -3  101.49   21.00
  11  -9   3  104.09   24.70
  11  -9   3   98.79   11.30
  12  -9   3    6.70    4.90
 -12  -9  -3   -7.60   12.80
 -12  -9  -3    7.50    6.10
  12  -9   3   -1.20   14.70
  12  -9   3   -5.20   13.00
  13  -9   3  186.98   33.00
 -13  -9  -3  185.58   29.20
  13  -9   3  153.08   30.30
  13  -9   3  208.38   17.70
  14  -9   3  -25.50   16.20
  14  -9   3   11.80   16.00
 -14  -9  -3   39.30   16.40
 -15  -9  -3   12.20   26.50
  15  -9   3   -2.20   18.70
  15  -9   3   -4.20   18.90
  16  -9   3   10.90   22.50
 -16  -9  -3    2.00   17.40
  16  -9   3   -6.60   17.70
 -16 -10   3   -5.20   16.90
  16 -10  -3   -4.80   17.60
  16 -10  -3   -2.20   18.50
  15 -10  -3    0.20   16.30
  15 -10  -3   12.20   19.50
 -15 -10   3   16.00   16.40
  14 -10  -3   -4.10   17.00
 -14 -10   3    7.80   17.50
  13 -10  -3    9.10   16.70
 -13 -10   3   15.10   16.10
  13 -10  -3    1.20   13.10
 -12 -10   3   29.60   15.40
  12 -10  -3   -9.70   14.10
 -12 -10   3   -1.20    6.90
  12 -10  -3   12.00   15.30
 -11 -10   3    5.90   13.10
  11 -10  -3    0.50   11.70
 -11 -10   3    7.60    7.30
  11 -10  -3   -9.40   13.40
  10 -10  -3   36.50   14.50
 -10 -10   3   23.50    8.40
 -10 -10   3   50.89   15.90
  10 -10  -3    7.90   13.60
  -9 -10   3   38.40    5.10
  -9 -10   3   30.80    8.70
   9 -10  -3   51.89   17.70
  -9 -10   3   40.50    5.80
   9 -10  -3   33.40   16.20
  -9 -10   3   66.59   15.00
  -8 -10   3    5.90    5.80
   8 -10  -3   -5.70    9.70
  -8 -10   3   -0.10    2.80
  -8 -10   3  -12.10    9.00
   8 -10  -3   -0.30    9.90
  -7 -10   3    6.40    5.70
   7 -10  -3    7.60   18.10
   7 -10  -3   -3.60    9.50
  -7 -10   3   -4.30    2.50
  -7 -10   3    0.30    5.90
   6 -10  -3   -1.80    8.20
  -6 -10   3    5.00    8.30
  -6 -10   3   -3.40    5.10
  -6 -10   3   -1.00    2.80
   6 -10  -3   -3.20    8.10
  -5 -10   3   60.89   10.00
  -5 -10   3   47.00   11.60
  -5 -10   3   69.19    7.70
   5 -10  -3   62.49    7.50
   5 -10  -3   58.19   14.70
   5 -10  -3   31.20   11.70
   4 -10  -3   46.90    7.50
   4 -10  -3   60.99   13.20
  -4 -10   3   52.19    9.70
  -4 -10   3   63.59   12.80
   4 -10  -3   34.20   12.80
   3 -10  -3    4.80    7.60
  -3 -10   3    2.00    6.00
   3 -10  -3    6.20    8.60
   3 -10  -3    2.10    4.10
  -3 -10   3   -6.60    5.10
   2 -10  -3  360.66   33.20
  -2 -10   3  308.07   31.60
   2 -10  -3  298.37   30.50
   2 -10  -3  340.97   33.20
  -2 -10   3  367.06   32.00
  -1 -10   3   14.80    6.40
  -1 -10   3    5.90    5.60
  -1 -10   3    7.80    7.10
   1 -10  -3   13.80    5.90
   1 -10  -3   11.20    7.00
   1 -10  -3    8.20    7.80
   0 -10  -3   64.69   11.40
   0 -10  -3   52.89   10.70
   0 -10  -3   59.09    9.90
   0 -10   3   57.99   10.10
   0 -10   3   38.50   10.20
   0 -10   3   40.30    9.70
  -1 -10  -3   62.49    8.40
  -1 -10  -3   55.59   10.60
   1 -10   3   65.59   10.80
   1 -10   3   67.79   13.10
   1 -10   3   64.19   10.90
  -1 -10  -3   45.70   10.10
  -1 -10  -3   47.40   10.10
   2 -10   3  268.47   26.00
  -2 -10  -3  282.47   27.90
  -2 -10  -3  285.67   24.00
   2 -10   3  231.58   25.20
  -2 -10  -3  269.57   26.70
   2 -10   3  242.18   28.50
  -2 -10  -3  283.87   25.70
  -3 -10  -3   26.10    8.70
  -3 -10  -3   18.40    4.80
   3 -10   3    8.20    8.70
   3 -10   3   34.60    7.50
  -3 -10  -3   15.60    6.00
  -3 -10  -3   11.50    7.30
   3 -10   3   19.20    7.20
  -4 -10  -3   25.50    5.30
   4 -10   3   23.10    7.70
  -4 -10  -3   34.00    7.00
  -4 -10  -3   32.90    9.30
   4 -10   3   10.80   10.90
   4 -10   3   19.70    6.20
   5 -10   3   29.50    8.50
  -5 -10  -3   50.59    7.20
  -5 -10  -3   51.29   11.60
   5 -10   3   41.80   10.60
   5 -10   3   25.10   12.70
  -5 -10  -3   64.19    8.30
   6 -10   3   17.80   12.30
  -6 -10  -3   10.60    4.40
  -6 -10  -3   -3.40    6.90
   6 -10   3   15.30    5.80
   6 -10   3   33.30   10.30
  -6 -10  -3    8.20    4.90
   7 -10   3   25.40    6.20
   7 -10   3   19.40    7.50
   7 -10   3   15.60   10.20
  -7 -10  -3   36.80    6.50
  -7 -10  -3   24.90    6.10
   7 -10   3   22.20   14.60
   8 -10   3    9.50    9.80
  -8 -10  -3    4.10    4.60
   8 -10   3    7.60   13.50
  -8 -10  -3    6.50    5.10
  -8 -10  -3   -2.10    8.80
   8 -10   3    5.30    4.80
   8 -10   3    4.30    6.30
  -9 -10  -3    3.00    5.40
   9 -10   3    9.50   14.90
   9 -10   3    7.90    4.80
  -9 -10  -3   -6.70    4.40
   9 -10   3   12.60   12.80
  -9 -10  -3   10.10   10.10
  10 -10   3   10.80   16.20
 -10 -10  -3   11.80   12.40
  10 -10   3   -3.40    6.30
  10 -10   3   11.80   12.90
  10 -10   3    3.30    4.70
 -10 -10  -3   13.00    5.90
 -10 -10  -3   -0.20    5.50
 -11 -10  -3   81.19   11.10
  11 -10   3   83.09    9.60
  11 -10   3   93.69   10.70
  11 -10   3   80.19   21.90
 -11 -10  -3  110.99   22.40
  12 -10   3  -25.90   13.90
 -12 -10  -3    0.80    6.40
 -12 -10  -3   -3.90   13.30
  12 -10   3   -4.40   14.50
 -13 -10  -3   26.00   15.60
  13 -10   3    1.80   16.70
  13 -10   3    2.20   15.50
 -14 -10  -3    6.70   24.40
  14 -10   3   13.50   17.80
  14 -10   3    3.80   17.30
 -15 -10  -3  -11.70   16.00
  15 -10   3  -21.30   15.70
  15 -10   3   -0.20   19.40
 -15 -11   3  178.68   29.20
  15 -11  -3   47.60   25.20
  14 -11  -3  104.39   24.10
 -14 -11   3  116.39   25.60
  14 -11  -3   95.09   24.10
 -13 -11   3  180.58   28.00
  13 -11  -3  103.29   27.10
 -13 -11   3  156.38   20.50
  13 -11  -3  154.88   28.30
 -12 -11   3   62.69   11.90
  12 -11  -3   42.70   20.80
 -12 -11   3   43.20   17.30
  12 -11  -3   15.60   15.90
  11 -11  -3  206.98   34.90
  11 -11  -3  217.68   34.90
 -11 -11   3  246.38   25.20
 -11 -11   3  290.37   35.50
  10 -11  -3  112.69   23.90
  10 -11  -3  123.69   26.30
 -10 -11   3  210.98   27.90
 -10 -11   3  166.78   18.70
  -9 -11   3   94.19   13.70
  -9 -11   3   77.29    9.90
  -9 -11   3  103.09   19.60
   9 -11  -3   80.39   19.20
   9 -11  -3   69.39   19.60
  -9 -11   3   82.39    8.90
   8 -11  -3  108.99   21.00
  -8 -11   3  151.68   17.80
  -8 -11   3  138.49   22.10
  -8 -11   3  115.69   11.50
   8 -11  -3   92.49   21.50
  -8 -11   3  103.19   14.40
   7 -11  -3   48.00   14.70
  -7 -11   3   64.29   10.80
  -7 -11   3   39.40   13.60
   7 -11  -3   28.00   13.50
  -6 -11   3  171.08   16.70
   6 -11  -3  206.08   27.70
   6 -11  -3  159.78   27.10
  -6 -11   3  211.28   20.30
  -6 -11   3  187.48   25.10
  -5 -11   3  453.15   39.30
   5 -11  -3  457.65   39.40
   5 -11  -3  493.95   45.80
  -5 -11   3  509.75   42.10
   5 -11  -3  390.16   45.90
  -5 -11   3  533.05   46.30
   4 -11  -3  262.67   24.80
   4 -11  -3  273.47   29.80
  -4 -11   3  298.47   27.30
  -4 -11   3  276.97   29.20
   4 -11  -3  251.87   30.90
   3 -11  -3   74.69   13.80
   3 -11  -3   43.90    8.80
  -3 -11   3   61.39   11.20
  -3 -11   3   46.80   12.10
   3 -11  -3   47.00   13.40
  -2 -11   3    1.80    7.10
   2 -11  -3   -1.90    7.20
   2 -11  -3   14.30    7.90
  -2 -11   3    0.80    6.60
   2 -11  -3   -3.40    5.00
  -1 -11   3  152.98   19.60
   1 -11  -3  131.19   16.90
  -1 -11   3  146.69   18.60
   1 -11  -3  140.69   20.00
   1 -11  -3  111.49   18.90
  -1 -11   3  171.08   20.80
   0 -11  -3  551.54   53.49
   0 -11   3  640.24   52.99
   0 -11   3  624.74   53.09
   0 -11  -3  599.54   53.39
   0 -11   3  647.44   54.69
   0 -11  -3  546.85   51.99
  -1 -11  -3  202.18   18.70
  -1 -11  -3  182.98   21.00
   1 -11   3  222.68   24.00
   1 -11   3  183.18   21.10
   1 -11   3  172.18   21.80
  -1 -11  -3  189.58   20.80
  -1 -11  -3  181.78   22.30
   2 -11   3  129.39   15.90
   2 -11   3   92.79   18.00
  -2 -11  -3  117.19   15.50
   2 -11   3  126.29   16.40
  -2 -11  -3  104.79   12.10
  -2 -11  -3  121.09   17.00
  -2 -11  -3  114.99   18.20
  -3 -11  -3  118.09   18.00
   3 -11   3  103.49   20.60
   3 -11   3  104.09   15.10
  -3 -11  -3  103.89   12.50
  -3 -11  -3  136.99   18.40
   3 -11   3  148.89   17.80
  -3 -11  -3  136.29   14.50
  -4 -11  -3   94.79   16.00
   4 -11   3  126.59   16.60
  -4 -11  -3   96.59   12.80
  -4 -11  -3  106.49   11.60
   4 -11   3  112.79   14.30
   5 -11   3  129.09   15.50
  -5 -11  -3  123.29   19.00
  -5 -11  -3  119.69   13.70
   5 -11   3  129.39   23.10
  -5 -11  -3  130.99   13.30
   5 -11   3  155.98   19.90
  -6 -11  -3  175.88   18.50
   6 -11   3  170.38   27.90
  -6 -11  -3  173.18   27.70
   6 -11   3  190.28   22.70
  -6 -11  -3  215.68   18.60
  -7 -11  -3   33.20    7.20
  -7 -11  -3   16.00   11.70
  -7 -11  -3   21.50    6.20
   7 -11   3   23.10   13.30
   7 -11   3   30.60    7.10
   7 -11   3   24.50   10.90
   8 -11   3   13.90    7.30
  -8 -11  -3   15.00    5.80
   8 -11   3   24.20   11.40
  -8 -11  -3   10.70   11.20
   8 -11   3   -0.10    5.50
  -8 -11  -3   17.60    6.10
   8 -11   3   38.90   15.80
   9 -11   3   36.80   18.00
  -9 -11  -3   34.70   14.60
  -9 -11  -3   61.59    9.80
   9 -11   3   44.70   14.80
  -9 -11  -3   68.99   10.00
   9 -11   3   49.30    8.00
 -10 -11  -3  148.89   24.70
  10 -11   3  170.78   14.70
  10 -11   3  144.69   28.50
 -10 -11  -3  159.88   17.00
  10 -11   3   95.09   22.60
 -10 -11  -3  151.48   16.80
 -11 -11  -3    1.20   14.20
  11 -11   3    9.00   15.50
  11 -11   3    5.20   13.30
 -12 -11  -3   34.30    8.30
  12 -11   3   30.40   16.00
 -12 -11  -3   26.70   16.50
  12 -11   3   28.30   19.40
 -13 -11  -3   50.49   20.00
  13 -11   3   65.69   21.20
  13 -11   3   47.20   23.60
 -14 -11  -3   74.69   22.10
  14 -11   3  120.99   28.00
  14 -11   3   49.90   23.20
 -15 -11  -3   -2.40   19.20
  15 -11   3  -14.80   19.50
  15 -11   3   44.30   21.60
  14 -12  -3   10.30   17.90
 -14 -12   3   30.20   18.00
  14 -12  -3   18.50   18.50
  13 -12  -3    1.70   15.20
 -13 -12   3   -2.70    8.10
 -13 -12   3  -10.80   14.60
  13 -12  -3  -15.70   14.30
 -12 -12   3   22.80   10.40
  12 -12  -3   32.00   17.40
  12 -12  -3   19.50   14.90
 -12 -12   3   33.10   17.90
 -11 -12   3   51.29   11.40
 -11 -12   3   60.59   17.60
  11 -12  -3   12.00   15.60
  11 -12  -3   22.70   17.10
  10 -12  -3   -0.50   12.90
 -10 -12   3    9.60    7.70
 -10 -12   3   10.10   12.20
  10 -12  -3   21.10   15.10
  -9 -12   3  109.49   21.70
  -9 -12   3   89.09   13.40
   9 -12  -3   73.69   19.40
  -9 -12   3   88.49   10.10
   9 -12  -3   71.59   21.30
  -8 -12   3   18.40    7.80
  -8 -12   3   -7.90   10.80
   8 -12  -3   -6.90   11.00
   8 -12  -3   -8.00   11.30
   7 -12  -3   12.90   10.10
  -7 -12   3    9.00    6.90
  -7 -12   3    4.90    3.90
   7 -12  -3   -1.10   12.50
  -7 -12   3   24.40   11.30
   6 -12  -3   21.10    4.30
   6 -12  -3   13.80   13.20
  -6 -12   3   39.00   14.10
  -6 -12   3   31.20    5.70
   5 -12  -3    4.00    5.40
  -5 -12   3    3.40    6.30
  -5 -12   3   -1.70    9.70
   5 -12  -3   19.50   12.00
  -5 -12   3    8.40    4.50
   5 -12  -3    0.40    8.70
  -4 -12   3   29.30   10.60
   4 -12  -3    1.20    9.00
   4 -12  -3    7.80    5.80
   4 -12  -3   11.60   11.40
  -4 -12   3   35.90    9.10
   3 -12  -3  195.98   20.50
  -3 -12   3  220.18   23.20
   3 -12  -3  175.18   24.30
  -3 -12   3  211.48   26.30
   3 -12  -3  182.38   26.40
   2 -12  -3   33.70   11.90
   2 -12  -3   58.69   13.00
  -2 -12   3   59.69   12.60
   2 -12  -3   43.90    9.50
  -2 -12   3   52.89   13.00
  -1 -12   3    7.90    8.60
   1 -12  -3   24.30   10.30
  -1 -12   3   21.50    9.10
   1 -12  -3   32.70   10.40
   1 -12  -3   23.30    7.60
   0 -12  -3  308.17   31.70
   0 -12  -3  332.97   33.20
   0 -12   3  323.17   31.40
   0 -12  -3  308.97   31.20
   0 -12   3  328.37   32.10
   0 -12   3  311.97   33.00
   1 -12   3    4.10    7.20
   1 -12   3   11.90    9.40
  -1 -12  -3    5.00    6.70
  -1 -12  -3   -1.70    6.60
   1 -12   3    4.80    7.80
  -1 -12  -3    7.40    7.90
  -1 -12  -3    4.20    4.10
  -2 -12  -3    8.20    7.70
   2 -12   3    3.50    6.80
  -2 -12  -3    1.60    7.60
   2 -12   3    6.10   10.50
  -2 -12  -3    3.90    5.00
   2 -12   3   13.40    7.40
  -2 -12  -3   -3.70    6.20
   3 -12   3  178.38   25.10
   3 -12   3  185.88   19.30
  -3 -12  -3  159.58   22.30
  -3 -12  -3  169.78   24.70
   3 -12   3  165.38   19.50
  -3 -12  -3  155.78   18.00
  -3 -12  -3  162.78   16.80
  -4 -12  -3  212.28   20.90
   4 -12   3  165.98   27.90
   4 -12   3  199.98   21.60
   4 -12   3  218.78   23.40
  -4 -12  -3  216.98   19.90
  -4 -12  -3  207.58   26.60
  -5 -12  -3   38.40   13.50
  -5 -12  -3   40.50    7.90
  -5 -12  -3   34.00    6.70
   5 -12   3   49.90   17.50
   5 -12   3   48.40   11.00
   5 -12   3   30.40    8.50
  -6 -12  -3   -9.20    9.80
  -6 -12  -3    7.50    5.10
   6 -12   3   -4.10    7.70
   6 -12   3  -11.90   10.60
  -6 -12  -3    5.90    4.70
   6 -12   3    8.80    6.00
   7 -12   3  123.29   15.60
  -7 -12  -3  141.69   22.90
  -7 -12  -3  126.39   14.70
  -7 -12  -3  110.69   14.10
   7 -12   3   98.09   21.40
   7 -12   3  134.99   19.10
  -8 -12  -3   31.00   15.10
   8 -12   3   11.00   15.10
   8 -12   3   18.40    6.30
  -8 -12  -3    2.40    5.90
   8 -12   3    6.00   11.70
  -8 -12  -3    9.50    5.90
  -9 -12  -3   54.59   10.40
  -9 -12  -3   59.29   15.70
   9 -12   3   33.10   16.00
  -9 -12  -3   78.29   10.80
   9 -12   3   66.29    8.90
   9 -12   3   52.39   15.70
 -10 -12  -3    1.00   14.20
 -10 -12  -3   10.50    7.50
  10 -12   3   10.40   13.30
 -10 -12  -3    9.60    6.90
  10 -12   3    1.00   15.20
 -11 -12  -3   17.10    8.60
  11 -12   3   25.90   16.70
  11 -12   3   -8.60   13.70
 -11 -12  -3    7.60   12.90
 -12 -12  -3  132.19   24.50
  12 -12   3   92.89   21.00
  12 -12   3   87.49   27.70
  13 -12   3   55.29   19.50
 -13 -12  -3   77.49   20.70
  13 -12   3   23.20   20.20
  14 -12   3   20.10   20.50
 -14 -12  -3   16.90   17.50
  14 -12   3   26.80   21.30
 -13 -13   3   38.50   19.50
  13 -13  -3    5.30   19.20
  13 -13  -3   46.50   21.30
 -13 -13   3   30.50   11.00
  12 -13  -3  107.89   25.70
 -12 -13   3   53.59   21.20
  12 -13  -3   68.39   21.80
 -12 -13   3   54.69   12.40
  11 -13  -3   42.00   17.90
  11 -13  -3   49.70   17.50
 -11 -13   3   44.10   11.60
 -11 -13   3   55.19   19.30
 -10 -13   3  119.69   16.20
  10 -13  -3   98.59   21.20
  10 -13  -3   75.49   22.00
 -10 -13   3   72.59   20.20
   9 -13  -3   47.60   17.10
  -9 -13   3   91.39   10.30
   9 -13  -3   64.59   21.20
  -9 -13   3   82.49   19.90
  -9 -13   3   76.99   13.50
  -8 -13   3   62.69   11.70
  -8 -13   3   96.09   20.50
   8 -13  -3   50.79   19.30
   8 -13  -3   51.09   15.30
  -8 -13   3   54.09    8.20
  -7 -13   3  187.28   19.10
  -7 -13   3  138.49   14.50
   7 -13  -3  107.59   25.00
   7 -13  -3  166.58   24.70
  -7 -13   3  125.69   23.90
  -6 -13   3   49.80   11.00
   6 -13  -3   48.00    6.60
   6 -13  -3   28.60   12.80
  -6 -13   3   70.09   17.40
   6 -13  -3   54.49   17.90
  -6 -13   3   42.60    7.10
   5 -13  -3  110.89   13.00
  -5 -13   3   98.29   19.30
  -5 -13   3  116.89   12.40
   5 -13  -3   85.89   18.20
  -5 -13   3  116.69   15.70
   5 -13  -3   79.69   20.50
  -4 -13   3   90.19   10.60
   4 -13  -3   60.69   14.70
   4 -13  -3   70.09   11.50
  -4 -13   3   56.49   15.80
   4 -13  -3   87.29   17.80
  -4 -13   3   64.19   12.80
  -3 -13   3  125.89   24.20
   3 -13  -3  168.38   18.80
   3 -13  -3  161.38   23.60
   3 -13  -3  177.48   25.50
  -3 -13   3  191.08   21.60
   2 -13  -3   -2.90    9.80
  -2 -13   3    1.40    7.90
   2 -13  -3   -6.70    7.10
   2 -13  -3   14.40    9.50
  -2 -13   3   14.70    9.20
   1 -13  -3   10.40    7.30
   1 -13  -3   26.10   11.40
  -1 -13   3   -7.70    8.40
  -1 -13   3    1.90    8.10
   1 -13  -3   -1.90    8.20
   0 -13  -3   12.00    6.80
   0 -13  -3    3.90    9.10
   0 -13   3    0.60    7.10
   0 -13   3   10.10    8.70
   0 -13  -3    6.80    8.40
   0 -13   3    4.80    8.90
  -1 -13  -3   39.10    8.10
   1 -13   3   32.20   12.10
   1 -13   3   24.50   10.10
   1 -13   3   30.70    9.50
  -1 -13  -3   32.90   11.50
  -1 -13  -3   36.80    9.90
  -1 -13  -3   29.10   10.60
  -2 -13  -3    6.80    8.60
   2 -13   3   -2.30    7.60
  -2 -13  -3   -1.10    7.20
  -2 -13  -3    0.70    8.20
  -2 -13  -3    3.40    4.90
   2 -13   3    9.60    8.50
   2 -13   3  -10.20   10.80
  -3 -13  -3   30.40   11.90
   3 -13   3   23.80    9.10
   3 -13   3   34.00   13.50
   3 -13   3   25.90    9.60
  -3 -13  -3   29.90    9.00
  -3 -13  -3   18.30    6.70
  -4 -13  -3    0.10    6.00
   4 -13   3   -0.90    7.30
   4 -13   3   13.10   11.30
  -4 -13  -3  -21.60    8.00
   4 -13   3  -10.00    7.40
  -4 -13  -3   10.20    5.20
  -5 -13  -3    7.50    6.40
   5 -13   3   14.30    9.80
  -5 -13  -3  -13.20    9.70
   5 -13   3    8.00   12.70
  -5 -13  -3   13.40    5.80
   5 -13   3    8.00    7.60
   6 -13   3   17.30   13.90
   6 -13   3   29.90    8.80
  -6 -13  -3   14.10    6.50
   6 -13   3   34.10   11.40
  -6 -13  -3   27.20   14.70
  -6 -13  -3   54.09    8.80
  -7 -13  -3   14.00    6.40
   7 -13   3   11.20   10.40
   7 -13   3   -3.10   12.30
  -7 -13  -3    5.30    6.30
  -7 -13  -3   -3.10   12.30
   8 -13   3   41.70   19.10
  -8 -13  -3   71.79   11.10
  -8 -13  -3   73.69   19.10
   8 -13   3   55.09   15.20
  -8 -13  -3   91.29   11.90
   8 -13   3   90.19   11.40
   9 -13   3   10.10   11.60
  -9 -13  -3   22.90    7.70
  -9 -13  -3    9.90   11.90
  -9 -13  -3   13.20    6.50
   9 -13   3   13.60    5.60
   9 -13   3   22.20   17.40
 -10 -13  -3  -21.20   14.00
  10 -13   3   20.00   14.00
  10 -13   3    5.20   16.60
 -10 -13  -3   -6.50    7.60
 -11 -13  -3  123.59   26.10
 -11 -13  -3  137.29   16.00
  11 -13   3   96.89   27.40
  11 -13   3  112.49   21.70
 -11 -13  -3  116.49   15.40
  12 -13   3   50.59   17.50
 -12 -13  -3   50.89   18.90
  12 -13   3   26.10   20.40
  13 -13   3   12.30   18.00
 -13 -13  -3  -28.70   15.80
  13 -13   3  -35.80   16.50
  12 -14  -3   18.80   16.20
 -12 -14   3   27.60   18.50
 -12 -14   3   31.30   11.70
  12 -14  -3   21.50   19.00
  11 -14  -3   -6.50   13.60
  11 -14  -3   -8.20   17.60
 -11 -14   3   -7.00    8.60
 -11 -14   3   10.70   15.40
 -10 -14   3   27.00    9.90
  10 -14  -3   16.30   13.70
 -10 -14   3   33.80   17.70
  10 -14  -3   19.90   20.00
   9 -14  -3    8.30   11.70
  -9 -14   3   42.50   15.20
  -9 -14   3   17.20    6.30
   9 -14  -3   31.60   17.70
  -9 -14   3    5.30    8.90
  -8 -14   3   35.80    7.30
   8 -14  -3   15.60   16.90
  -8 -14   3   41.60   11.00
  -8 -14   3   27.70   15.10
   8 -14  -3   30.30   14.30
  -7 -14   3   45.30    7.70
  -7 -14   3   13.90   13.50
  -7 -14   3   44.60   11.30
   7 -14  -3   49.80   15.00
   6 -14  -3   56.89   19.30
   6 -14  -3   53.09   14.20
  -6 -14   3   54.89   11.90
  -6 -14   3   47.10   17.00
  -6 -14   3   60.79    8.90
  -5 -14   3   93.59   12.80
  -5 -14   3  153.98   23.00
   5 -14  -3   84.89   19.10
   5 -14  -3  111.59   23.00
   5 -14  -3  135.79   14.40
  -5 -14   3  100.69   16.10
   4 -14  -3   79.99   12.40
  -4 -14   3   44.30   14.80
   4 -14  -3   52.49   16.20
  -4 -14   3   66.19   10.00
  -4 -14   3   73.79   14.10
   4 -14  -3   58.89   15.60
   3 -14  -3  157.58   26.30
  -3 -14   3  203.08   27.20
   3 -14  -3  156.68   24.90
  -3 -14   3  230.68   23.80
   3 -14  -3  190.98   21.60
   2 -14  -3  150.18   23.90
   2 -14  -3  178.68   25.30
   2 -14  -3  174.08   21.50
  -2 -14   3  154.98   24.70
  -2 -14   3  179.78   23.60
  -1 -14   3   63.79   14.50
   1 -14  -3   76.29   14.20
   1 -14  -3   81.09   16.80
  -1 -14   3  112.79   21.30
   1 -14  -3   89.09   17.50
   0 -14   3  241.18   28.20
   0 -14  -3  210.28   24.80
   0 -14  -3  168.28   19.60
   0 -14   3  215.58   25.40
   0 -14   3  166.48   23.60
   0 -14  -3  182.38   26.50
  -1 -14  -3  118.79   14.30
   1 -14   3  133.79   18.80
  -1 -14  -3  106.39   19.80
   1 -14   3   99.19   17.60
  -1 -14  -3   88.49   16.60
  -1 -14  -3  107.59   17.20
   1 -14   3  116.79   21.00
  -2 -14  -3   77.29   13.60
  -2 -14  -3   71.89   16.80
   2 -14   3   83.69   15.40
   2 -14   3   87.69   15.40
   2 -14   3   70.19   18.10
  -2 -14  -3   78.99   11.80
  -3 -14  -3  157.98   24.60
  -3 -14  -3  192.68   19.60
   3 -14   3  226.48   24.80
   3 -14   3  177.08   29.50
   3 -14   3  177.98   24.50
  -3 -14  -3  217.78   22.10
   4 -14   3  270.07   28.80
   4 -14   3  326.87   36.30
  -4 -14  -3  211.58   31.40
  -4 -14  -3  304.37   27.60
  -4 -14  -3  292.97   27.60
   4 -14   3  238.68   29.60
   5 -14   3   58.09   11.50
   5 -14   3   62.79   14.60
  -5 -14  -3   58.19   10.70
   5 -14   3   69.29   18.00
  -5 -14  -3   45.20   16.10
  -5 -14  -3   50.59    9.40
   6 -14   3   74.49   21.60
  -6 -14  -3   96.99   13.00
   6 -14   3   69.09   16.00
  -6 -14  -3   89.09   21.00
  -6 -14  -3   99.29   12.60
   6 -14   3  100.09   14.40
   7 -14   3  123.79   15.30
  -7 -14  -3  111.49   14.50
   7 -14   3  108.19   21.30
  -7 -14  -3  111.39   14.70
   7 -14   3   82.59   24.00
  -7 -14  -3  120.69   22.70
  -8 -14  -3  190.58   21.10
   8 -14   3  210.28   20.70
  -8 -14  -3  215.88   22.00
  -8 -14  -3  199.28   31.70
   8 -14   3  157.78   25.00
   8 -14   3  195.28   33.90
   9 -14   3  124.49   22.90
   9 -14   3  180.78   32.40
  -9 -14  -3  153.28   18.80
  -9 -14  -3  189.48   29.50
  -9 -14  -3  181.78   19.30
  10 -14   3   42.80   14.30
 -10 -14  -3   28.10   10.80
 -10 -14  -3   53.59    9.90
  10 -14   3   38.10   21.30
  11 -14   3   30.00   20.10
 -11 -14  -3   15.50    8.80
  11 -14   3   19.40   15.20
 -11 -14  -3    7.60   15.70
 -12 -14  -3   67.39   22.60
  12 -14   3   94.99   22.60
  12 -14   3   42.40   21.50
 -11 -15   3   10.00   10.20
 -11 -15   3   -0.80   16.00
  11 -15  -3   16.40   20.70
  11 -15  -3   -5.30   14.90
  10 -15  -3  -12.40   14.60
  10 -15  -3    0.90   17.30
 -10 -15   3    5.20   14.20
 -10 -15   3   -1.50    9.00
   9 -15  -3  -15.10   11.80
  -9 -15   3    6.80    9.20
  -9 -15   3    1.50   24.40
  -8 -15   3   39.50    9.20
   8 -15  -3   77.29   19.00
  -8 -15   3   49.30   11.90
   8 -15  -3   38.90   18.00
  -8 -15   3   70.99   19.80
  -7 -15   3    6.90    8.70
  -7 -15   3   17.30   14.80
   7 -15  -3   32.30   14.10
  -7 -15   3    9.70    5.70
   7 -15  -3    5.50   13.10
  -6 -15   3   42.70   11.20
   6 -15  -3   50.39   16.70
   6 -15  -3   37.90   14.70
  -6 -15   3   38.00    7.60
  -6 -15   3   70.09   18.80
  -5 -15   3    1.70    5.50
  -5 -15   3   -1.90    7.40
   5 -15  -3   15.80   12.80
  -5 -15   3  -12.80   11.50
   5 -15  -3    4.30   11.50
  -4 -15   3    5.50    8.90
   4 -15  -3    9.40   10.20
   4 -15  -3   19.10   15.00
   4 -15  -3   -4.70    9.20
  -4 -15   3   32.90   14.70
  -3 -15   3   -5.80   10.90
   3 -15  -3    7.00   12.60
   3 -15  -3    3.80    9.20
  -3 -15   3   11.60   10.00
   3 -15  -3    8.80   10.40
   2 -15  -3   21.80   11.80
  -2 -15   3   10.30   11.80
   2 -15  -3   -4.90   10.40
   2 -15  -3   30.00   11.20
  -2 -15   3   16.70   10.30
   1 -15  -3   17.80   13.00
   1 -15  -3   -2.80    9.40
  -1 -15   3   -2.60   10.70
   1 -15  -3    2.00   10.60
   1 -15  -3    2.70    7.10
  -1 -15   3   17.00   12.20
   0 -15  -3   11.00    7.60
   0 -15  -3    8.30    9.70
   0 -15  -3    6.80   10.80
   0 -15   3   11.40   11.00
   0 -15  -3   21.60   12.50
   0 -15   3   10.40   11.10
  -1 -15  -3   22.30   12.90
  -1 -15  -3   23.60   10.90
  -1 -15  -3   25.20   13.20
   1 -15   3    9.00   12.60
   1 -15   3   25.80   11.90
  -1 -15  -3   32.70    8.90
   2 -15   3    7.90   10.70
  -2 -15  -3    8.50   10.90
   2 -15   3    0.20   11.90
  -2 -15  -3   10.00    9.30
  -2 -15  -3    2.10   11.40
  -2 -15  -3    2.30    7.00
   2 -15   3    9.90   11.80
  -3 -15  -3   54.59   15.90
  -3 -15  -3   37.30   10.90
   3 -15   3   31.10   16.20
   3 -15   3   36.90   13.50
   3 -15   3   57.19   13.30
  -3 -15  -3   47.30    9.50
   4 -15   3    2.60   10.10
  -4 -15  -3    6.70    6.60
   4 -15   3   -7.80   12.70
  -4 -15  -3    0.10   12.80
  -4 -15  -3    3.60    7.80
   4 -15   3    2.60    9.90
  -5 -15  -3   28.80    7.90
  -5 -15  -3   15.70   14.30
   5 -15   3   41.70   18.00
   5 -15   3   44.60   12.20
  -5 -15  -3   30.70    9.10
   6 -15   3   14.30   14.70
  -6 -15  -3   36.30    8.60
  -6 -15  -3   63.99   18.20
   6 -15   3   34.20   12.60
  -6 -15  -3   49.00   10.10
   6 -15   3    8.70   10.60
  -7 -15  -3    0.90    6.60
  -7 -15  -3   -6.50   13.70
   7 -15   3    6.00   16.10
   7 -15   3   -0.50    9.00
   7 -15   3    6.90   11.30
  -8 -15  -3   15.30   13.90
  -8 -15  -3   21.00    8.70
  -8 -15  -3   31.20    8.80
   8 -15   3   37.90   27.80
   8 -15   3   17.00   12.30
  -9 -15  -3   22.50   16.90
  -9 -15  -3   24.70   10.10
  -9 -15  -3    1.30    7.70
   9 -15   3    7.30   13.40
   9 -15   3   -0.70   19.60
  10 -15   3   22.60   20.20
 -10 -15  -3   18.40   14.80
  10 -15   3   30.40   15.40
 -10 -15  -3   12.50   18.80
 -10 -15  -3   27.90    9.60
   9 -16  -3   14.60   17.90
  -9 -16   3   31.00   10.60
   9 -16  -3    4.60   15.50
  -9 -16   3  -13.80   17.00
  -8 -16   3  161.88   18.70
  -8 -16   3  185.88   21.50
  -8 -16   3  175.68   30.10
   8 -16  -3  131.99   26.10
   8 -16  -3  155.78   30.50
   7 -16  -3   27.70   17.50
   7 -16  -3    9.40   12.70
  -7 -16   3   34.30   10.70
  -7 -16   3    6.60    7.10
  -7 -16   3    2.90   17.00
  -6 -16   3   25.40   11.30
  -6 -16   3   63.99   19.00
   6 -16  -3   49.99   18.70
   6 -16  -3   29.90   14.40
  -5 -16   3   66.39   13.70
   5 -16  -3   70.09   17.00
  -5 -16   3   52.39   19.80
   5 -16  -3   18.90   17.10
  -5 -16   3   83.79   11.00
   4 -16  -3   94.49   20.20
  -4 -16   3  147.99   27.20
  -4 -16   3  128.99   20.10
   4 -16  -3  151.18   19.20
   4 -16  -3  108.29   24.30
  -4 -16   3  153.28   16.10
  -3 -16   3  172.88   27.70
   3 -16  -3  186.98   28.40
   3 -16  -3  174.68   27.00
  -3 -16   3  176.88   19.40
   3 -16  -3  206.88   24.00
  -3 -16   3  148.49   23.20
   2 -16  -3   39.50   15.90
   2 -16  -3   61.89   14.60
  -2 -16   3   75.69   16.40
   2 -16  -3   48.10   11.20
  -2 -16   3  103.89   19.80
   2 -16  -3   47.40   15.70
   1 -16  -3  149.88   26.00
  -1 -16   3  181.68   25.60
  -1 -16   3  217.38   27.20
   1 -16  -3  172.28   25.70
   1 -16  -3  157.58   20.90
   1 -16  -3  174.28   24.10
   0 -16  -3   87.59   19.90
   0 -16   3   60.09   17.70
   0 -16  -3   70.19   13.00
   0 -16   3   90.49   18.10
   0 -16  -3  116.29   19.50
   0 -16  -3   87.49   17.90
  -1 -16  -3   51.19   13.60
  -1 -16  -3   40.70   14.20
   1 -16   3   35.40   14.90
  -1 -16  -3   40.20   16.80
   1 -16   3   22.20   13.10
  -1 -16  -3   46.80   10.10
  -2 -16  -3  139.29   23.10
  -2 -16  -3  139.59   19.40
   2 -16   3   75.79   20.50
  -2 -16  -3  159.98   16.80
   2 -16   3  122.39   20.50
   3 -16   3  117.39   21.00
  -3 -16  -3  167.98   20.40
  -3 -16  -3  136.49   23.90
  -3 -16  -3  145.69   17.30
   3 -16   3  117.79   25.50
   3 -16   3  159.18   23.50
  -4 -16  -3  117.99   15.20
  -4 -16  -3  119.59   16.30
   4 -16   3  140.49   22.00
   4 -16   3  110.39   18.60
   4 -16   3  125.89   25.40
  -4 -16  -3   76.49   19.60
  -5 -16  -3  232.48   36.80
  -5 -16  -3  357.66   31.60
   5 -16   3  358.46   36.00
  -5 -16  -3  334.97   30.80
   5 -16   3  276.37   42.30
   5 -16   3  310.57   33.30
  -6 -16  -3   64.49   11.90
  -6 -16  -3   83.59   12.40
   6 -16   3   87.99   15.30
   6 -16   3   37.10   15.60
  -6 -16  -3   59.89   19.90
   7 -16   3   92.29   25.30
   7 -16   3  117.79   20.70
  -7 -16  -3  101.49   23.90
  -7 -16  -3  150.18   17.30
  -7 -16  -3  125.19   16.60
   8 -16   3   60.79   15.80
  -8 -16  -3   49.50   11.70
   8 -16   3   30.00   22.50
  -8 -16  -3   44.80   21.10
  -8 -16  -3   61.59   11.90
  -9 -16  -3    2.20   16.90
   9 -16   3  -35.50   12.00
  -9 -16  -3    5.20    9.30
   9 -16   3   32.70   20.50
  -7 -17   3   -3.70    7.70
  -7 -17   3   11.60   17.90
   7 -17  -3  -19.70   16.60
  -7 -17   3    6.30    9.90
   7 -17  -3    7.80   14.10
  -6 -17   3  139.99   30.40
  -6 -17   3  198.28   23.60
   6 -17  -3  167.78   33.50
  -6 -17   3  165.08   19.20
   6 -17  -3  183.88   27.80
   5 -17  -3  -30.90   14.20
  -5 -17   3   37.40   15.40
   5 -17  -3   12.80   14.30
  -5 -17   3   11.60   11.20
  -5 -17   3   -3.40    6.70
   4 -17  -3   26.10   16.70
  -4 -17   3   16.70    8.00
   4 -17  -3   25.90   13.00
   4 -17  -3   18.30   13.90
  -4 -17   3   57.39   17.80
  -4 -17   3   30.40   11.70
  -3 -17   3   11.40   15.10
  -3 -17   3    1.50    7.50
   3 -17  -3    6.40   12.80
   3 -17  -3   14.50   15.70
   3 -17  -3    6.00   14.00
   3 -17  -3    0.30    7.50
  -3 -17   3   23.60   12.30
  -2 -17   3   -3.70    7.30
  -2 -17   3   -5.80   14.90
   2 -17  -3   15.80   13.80
   2 -17  -3    4.60   12.30
  -2 -17   3    6.40   11.90
   2 -17  -3  -21.80    7.70
   2 -17  -3   -4.90   12.30
   1 -17  -3   15.50   13.30
  -1 -17   3   13.30   14.30
  -1 -17   3   29.20   12.40
   1 -17  -3    9.90   13.90
   1 -17  -3    5.20   12.30
   1 -17  -3    4.10    9.00
   0 -17   3   -1.50   12.90
   0 -17  -3   13.70    8.80
   0 -17  -3    9.10   11.00
   0 -17   3   15.50   14.20
   0 -17  -3    7.80   12.70
   0 -17  -3   10.00   12.20
  -1 -17  -3   53.49   11.60
  -1 -17  -3    1.60   14.50
   1 -17   3   38.90   15.80
  -1 -17  -3   22.60   12.80
   1 -17   3   24.60   15.80
  -2 -17  -3  -11.30   12.50
   2 -17   3  -13.30   13.10
  -2 -17  -3  -12.80    6.80
  -2 -17  -3    3.20   10.40
   2 -17   3   13.10   13.70
  -3 -17  -3    6.40   13.90
   3 -17   3    1.30   13.10
  -3 -17  -3   -0.90    9.00
   3 -17   3   -7.90   13.60
  -3 -17  -3   -3.90    7.50
   3 -17   3    6.70   13.70
  -4 -17  -3   -3.00    7.00
  -4 -17  -3    5.60    8.90
   4 -17   3    9.30   13.60
   4 -17   3    1.30   13.10
  -4 -17  -3   13.90   15.50
   4 -17   3    6.60   16.90
   5 -17   3    7.90   13.30
  -5 -17  -3    6.90    9.40
   5 -17   3   16.50   17.40
  -5 -17  -3   -9.00   15.40
  -5 -17  -3   11.60    8.20
   5 -17   3   -7.10   13.50
  -6 -17  -3   -7.80    8.40
  -6 -17  -3    9.60    8.60
   6 -17   3    5.00   19.30
   6 -17   3    8.10   16.80
  -7 -17  -3   16.90    9.60
   3 -18  -3  125.39   29.90
  -3 -18   3  123.69   16.20
  -3 -18   3  105.19   23.10
   3 -18  -3   94.79   17.20
  -3 -18   3  117.09   22.60
   3 -18  -3  129.69   23.60
   3 -18  -3   65.89   21.00
   2 -18  -3    5.20    9.70
  -2 -18   3    4.20   15.70
   2 -18  -3   -4.80   16.20
  -2 -18   3   19.70   19.30
   2 -18  -3  -12.70   12.60
  -2 -18   3    8.20    8.40
   2 -18  -3   -9.90   13.50
   1 -18  -3   45.40   16.20
  -1 -18   3   48.40   17.20
  -1 -18   3   33.70   11.20
   1 -18  -3   35.00   17.00
   1 -18  -3   61.39   19.20
   1 -18  -3   37.90   12.20
   0 -18  -3  116.39   23.20
   0 -18   3  129.79   23.10
   0 -18  -3  101.19   21.00
   0 -18   3   87.29   23.90
   0 -18  -3  135.59   23.30
  -1 -18  -3   78.69   19.50
   1 -18   3   80.39   19.90
  -1 -18  -3   64.09   16.50
   1 -18   3   69.69   18.80
  -1 -18  -3   95.39   15.10
   2 -18   3   24.40   16.70
  -2 -18  -3   23.70   17.00
  -2 -18  -3   22.00   11.90
  -2 -18  -3   29.60   10.60
   2 -18   3   34.60   16.00
   3 -18   3   16.40   15.20
  -3 -18  -3   19.70   10.60
   3 -18   3   24.70   19.20
  -3 -18  -3    7.60    8.70
  -3 -18  -3   14.60   17.60
 -19   0   4  130.29   21.10
  19   0  -4   94.69   30.20
  18   0  -4   19.60   22.30
 -18   0   4    2.70   12.90
 -17   0   4   20.60   12.70
  17   0  -4   52.49   23.50
  16   0  -4   -1.20   16.90
 -16   0   4    2.10   10.20
 -15   0   4  150.18   20.20
  15   0  -4  142.09   30.30
 -14   0   4   26.80    9.60
  14   0  -4   42.00   18.20
  13   0  -4   93.79   20.80
 -13   0   4   64.49   12.70
 -12   0   4   19.40    8.20
  11   0  -4  473.95   39.50
 -11   0   4  452.55   40.90
  11   0  -4  439.06   47.20
 -10   0   4  -11.50    4.00
  10   0  -4    3.20    8.90
  10   0  -4    2.80    4.20
  -9   0   4  103.99   14.80
   9   0  -4  129.89   20.60
   9   0  -4  113.69   11.80
   8   0  -4   69.99   14.70
   8   0  -4   79.89   10.20
  -8   0   4   68.69    9.70
   8   0  -4   72.69    8.60
  -7   0   4   80.49    8.70
   7   0  -4   66.29    8.70
   7   0  -4   75.09   13.90
   7   0  -4   59.79    7.20
   6   0  -4  932.01   79.99
  -6   0   4  947.71   76.79
   5   0  -4    5.10    5.00
   5   0  -4    5.80    2.60
   5   0  -4    6.20    2.50
  -5   0   4    6.00    2.70
   4   0  -4  158.08   12.90
   4   0  -4  132.69   13.00
  -4   0   4  138.19   12.80
   4   0  -4  139.89   15.40
   3   0  -4 2330.17  180.38
  -3   0   4 2322.17  180.38
   3   0  -4 2333.47  182.28
  -3   0   4 2120.39  180.18
   3   0  -4 2223.78  179.58
   3   0  -4 2238.98  180.18
   2   0  -4 4079.89  322.47
   2   0  -4 4101.99  324.37
   2   0  -4 4198.88  322.87
  -2   0   4 3924.51  322.87
  -2   0   4 3905.51  322.47
  -2   0   4 4169.18  324.27
   1   0  -4   97.39    9.80
   1   0  -4   99.79    8.60
  -1   0   4   98.09    8.50
  -1   0   4  100.19    9.80
   1   0  -4  101.59    8.60
  -1   0   4  101.39    8.50
   0   0  -4   29.10    3.70
   0   0   4   30.30    4.10
   0   0  -4   26.40    3.30
   0   0   4   24.10    2.70
   0   0   4   27.00    3.00
   0   0  -4   23.70    2.80
   1   0   4   17.30    3.10
   1   0   4   21.80    2.90
   1   0   4   17.70    2.90
  -1   0  -4   20.50    2.80
   1   0   4   20.90    2.80
  -1   0  -4   21.70    3.10
  -1   0  -4   19.80    2.80
   2   0   4 1610.24  132.99
   2   0   4 1789.42  132.79
   2   0   4 1617.44  132.89
  -2   0  -4 1735.23  133.39
   2   0   4 1595.44  133.19
  -2   0  -4 1615.84  132.99
   3   0   4  657.13   55.09
  -3   0  -4  746.53   55.79
   3   0   4  696.83   55.59
  -3   0  -4  617.44   55.09
  -4   0  -4 3693.83  300.17
   4   0   4 3739.23  300.67
  -4   0  -4 3873.91  299.77
   4   0   4 3721.33  299.67
   5   0   4 2865.31  233.98
  -5   0  -4 2857.81  233.98
  -5   0  -4 3073.69  234.78
   5   0   4 2911.91  234.48
   6   0   4  929.31   86.29
  -6   0  -4 1110.29   86.79
   6   0   4 1065.39   87.99
  -6   0  -4 1164.38   87.69
  -7   0  -4  746.33   63.19
   7   0   4  727.23   63.09
  -7   0  -4  827.12   64.59
  -8   0  -4  570.44   49.30
  -9   0  -4  169.68   18.10
  -9   0  -4  164.28   16.90
 -10   0  -4  181.28   21.20
 -10   0  -4  214.28   20.20
 -11   0  -4  249.48   25.80
 -12   0  -4  514.55   47.50
 -13   0  -4  441.96   41.80
 -14   0  -4  287.87   31.60
 -15   0  -4    4.20   10.90
  15   0   4   18.10   17.00
  16   0   4  204.78   36.90
 -16   0  -4  256.97   30.60
  17   0   4  131.19   31.60
 -17   0  -4  119.99   20.50
  18   0   4   22.70   25.40
 -18   0  -4   12.40   15.00
 -19  -1   4   -0.30   15.60
  19  -1  -4   -2.40   23.40
  19   1  -4  -20.90   23.20
 -19   1   4   -8.80   13.70
 -18  -1   4   14.40   13.10
  18  -1  -4    5.70   20.00
  18   1  -4   24.90   23.80
 -18   1   4  -10.70   10.70
  17  -1  -4   31.50   19.50
 -17  -1   4   16.00   12.80
 -17   1   4    5.00   10.40
  17   1  -4   13.40   20.30
  16  -1  -4   14.80   19.10
 -16  -1   4   12.40   11.20
  16   1  -4    7.80   20.40
 -16   1   4   12.20   10.70
 -15  -1   4   28.40   10.90
  15  -1  -4   44.10   19.90
 -15   1   4   19.40    9.10
  15   1  -4    1.90   15.30
  14  -1  -4  107.39   23.60
 -14  -1   4   93.09   15.50
  14   1  -4  119.89   24.40
 -14   1   4   95.19   14.80
  14   1  -4   88.09   11.80
 -13  -1   4   36.60   11.00
  13  -1  -4   49.30   19.30
  13   1  -4   40.70   17.20
  13   1  -4   54.09    7.90
 -13   1   4   43.40   10.60
 -12  -1   4   62.19   12.90
 -12   1   4   78.29   12.40
  12   1  -4   62.49   21.30
  12   1  -4   83.59   10.00
  11  -1  -4    1.60   10.60
 -11  -1   4   -3.50    5.80
 -11   1   4    5.30    5.90
  11   1  -4   15.20   11.50
 -10  -1   4  109.89   15.30
  10  -1  -4  133.29   22.10
  10   1  -4  130.09   12.30
  -9  -1   4   87.19   13.10
   9  -1  -4  117.09   11.60
   9  -1  -4  124.29   20.20
   9  -1  -4  107.79   11.90
   9   1  -4   97.09   10.50
  -9   1   4  111.89   12.00
   8  -1  -4  168.68   16.20
  -8  -1   4  144.99   16.80
   8  -1  -4  163.78   16.00
   8  -1  -4  196.68   24.90
  -8   1   4  167.68   16.40
   8   1  -4  180.68   15.10
   7  -1  -4  249.58   25.30
  -7  -1   4  233.08   21.10
   7   1  -4  213.68   21.40
   7   1  -4  216.88   19.00
  -7   1   4  227.58   20.30
  -6  -1   4 2141.79  170.78
   6  -1  -4 2124.19  173.88
   6  -1  -4 2234.28  169.88
   6   1  -4 2055.89  169.08
   6   1  -4 2054.79  170.48
  -6   1   4 2121.09  169.98
  -5  -1   4  561.94   45.10
   5  -1  -4  498.45   44.40
   5  -1  -4  547.05   44.10
   5  -1  -4  558.54   47.90
  -5  -1   4  529.05   44.50
   5   1  -4  510.85   44.80
  -5   1   4  555.84   44.20
   5   1  -4  558.74   44.40
   5   1  -4  538.65   43.10
  -4  -1   4  115.89   10.70
  -4  -1   4  108.99   10.20
   4  -1  -4  104.69    9.80
   4  -1  -4  108.89   13.10
   4  -1  -4  101.99   10.00
  -4   1   4  135.19   15.60
   4   1  -4  105.59   10.50
   4   1  -4  113.19   10.10
   4   1  -4  105.59    8.90
  -4   1   4  110.29    9.80
  -3  -1   4   15.70    1.80
   3  -1  -4   26.90    6.30
  -3  -1   4   20.10    3.70
  -3  -1   4   22.30    3.30
   3  -1  -4   15.40    2.80
   3   1  -4   25.90    3.50
  -3   1   4   27.10    3.10
   3   1  -4   20.00    3.70
   3   1  -4   17.20    2.10
  -3   1   4   25.50    6.00
   2  -1  -4 3080.29  263.57
   2  -1  -4 3178.28  265.57
  -2  -1   4 3378.26  263.67
  -2  -1   4 3299.97  263.17
  -2  -1   4 3342.67  264.27
   2   1  -4 3331.37  263.67
  -2   1   4 3425.86  265.67
   2   1  -4 3303.07  263.37
   2   1  -4 3502.75  264.97
   1  -1  -4  955.00   78.39
  -1  -1   4  990.70   78.59
   1  -1  -4  956.10   78.39
  -1  -1   4 1039.20   78.79
   1  -1  -4  978.20   80.19
   1   1  -4 1010.80   79.19
  -1   1   4  984.60   80.29
   1   1  -4  987.70   78.59
   1   1  -4  988.50   78.79
  -1   1   4  935.51   78.39
   0  -1  -4 2693.63  221.18
   0  -1   4 2851.11  221.48
   0  -1   4 2752.02  221.18
   0  -1  -4 2720.53  221.98
   0  -1  -4 2910.81  220.78
   0  -1  -4 2805.02  221.68
   0  -1   4 2743.93  221.48
   0   1   4 2786.52  220.78
   0   1  -4 2633.64  221.58
   0   1   4 2814.82  222.18
   0   1   4 2849.22  221.18
   0   1  -4 2737.53  221.18
   0   1   4 2715.23  221.58
   0   1  -4 2920.71  221.58
  -1  -1  -4    6.20    2.00
   1  -1   4    9.30    1.40
  -1  -1  -4    9.00    1.90
   1  -1   4    9.10    2.20
   1  -1   4    7.10    2.30
  -1  -1  -4    4.80    1.50
   1   1   4    6.00    1.90
   1   1   4    7.90    1.00
  -1   1  -4    6.90    2.20
   1   1   4    5.90    2.20
   1   1   4   11.90    1.80
  -1   1  -4    8.10    2.20
   2  -1   4 1100.39   91.49
  -2  -1  -4 1201.68   91.79
  -2  -1  -4 1117.89   91.09
   2  -1   4 1074.69   91.39
  -2  -1  -4 1126.49   91.39
   2  -1   4 1148.29   91.79
  -2   1  -4 1058.99   91.39
   2   1   4 1133.59   90.99
   2   1   4 1176.98   91.79
   2   1   4 1211.88   91.49
  -3  -1  -4  272.87   21.60
   3  -1   4  236.98   21.70
  -3  -1  -4  236.38   22.00
   3  -1   4  243.38   21.70
  -3   1  -4  282.47   22.00
  -3   1  -4  267.07   21.90
   3   1   4  239.08   22.00
   3   1   4  247.78   21.70
   3   1   4  245.28   21.20
  -4  -1  -4  291.97   25.70
   4  -1   4  299.17   26.20
  -4  -1  -4  326.67   26.80
   4  -1   4  280.77   26.00
   4   1   4  334.07   26.70
  -4   1  -4  293.27   26.20
  -4   1  -4  322.97   26.30
   4   1   4  290.07   25.50
  -5  -1  -4  555.44   44.30
   5  -1   4  610.64   44.90
  -5  -1  -4  507.45   45.10
   5  -1   4  538.35   44.70
  -5   1  -4  512.95   44.50
   5   1   4  510.25   44.90
  -5   1  -4  496.45   44.70
  -6  -1  -4 1118.39   89.99
   6  -1   4 1120.59   90.49
   6  -1   4 1110.29   90.39
  -6  -1  -4 1117.89   92.39
   6   1   4 1133.09   89.79
  -6   1  -4 1077.99   90.29
  -6   1  -4 1068.99   90.59
  -7  -1  -4   18.90    4.70
  -7  -1  -4    8.80    4.80
  -7   1  -4    8.30    4.60
  -7   1  -4   12.20    4.90
   7   1   4   14.40    4.40
  -8  -1  -4   77.89   10.50
  -8  -1  -4   71.09   11.30
  -8   1  -4   88.09   11.50
  -8   1  -4   89.79   11.30
  -9  -1  -4   10.70    5.00
  -9  -1  -4    9.10    6.20
  -9   1  -4   11.90    5.30
  -9   1  -4    5.00    4.80
 -10  -1  -4   -3.70    4.30
 -10  -1  -4   -1.60    6.30
 -10   1  -4    2.30    5.00
 -11  -1  -4   40.00   10.70
 -11  -1  -4   56.29    9.10
 -11   1  -4   26.90    8.90
 -12  -1  -4  126.89   19.50
 -12   1  -4  178.38   20.80
 -13  -1  -4  -10.30    7.00
  13  -1   4   17.70   13.90
 -13   1  -4   -5.10    8.00
  14  -1   4   56.69   19.40
 -14   1  -4   87.29   14.90
 -15  -1  -4   69.19   16.60
  15  -1   4   73.89   23.40
 -15   1  -4   44.40   13.20
 -16  -1  -4    2.30   11.00
  16  -1   4    7.40   18.10
 -16   1  -4   24.80   11.40
  17  -1   4  -12.30   19.70
 -17  -1  -4   -8.70   12.70
  17   1   4   26.80   21.00
 -17   1  -4   -1.50   11.90
 -18  -1  -4    2.10   13.70
  18  -1   4   33.10   22.50
 -18   1  -4   16.60   14.30
  18   1   4    8.20   25.40
 -19  -2   4  -31.90   13.70
  19  -2  -4  -46.60   20.90
  19   2  -4   22.10   27.70
 -18  -2   4   -3.80   14.90
  18  -2  -4   -8.80   20.20
 -18   2   4   17.50   12.50
  18   2  -4   34.30   24.60
  17  -2  -4   26.70   19.90
 -17  -2   4   52.29   15.80
  17   2  -4   45.60   23.30
 -17   2   4   72.09   13.40
 -16  -2   4   69.39   15.60
  16  -2  -4   64.69   23.80
  16   2  -4   24.00   21.90
 -16   2   4   38.90   11.30
 -15  -2   4   19.30   12.90
  15  -2  -4    0.30   13.80
 -15   2   4   29.40    9.70
  15   2  -4    5.50   15.90
  14  -2  -4  122.69   25.10
 -14  -2   4  150.88   19.90
  14   2  -4  114.09   11.20
  14   2  -4  129.99   26.90
 -14   2   4  127.49   16.20
  13  -2  -4   11.80   14.80
 -13  -2   4    1.00    7.20
  13   2  -4   12.80    3.60
 -13   2   4   25.60    7.70
 -12  -2   4    0.00    6.90
 -12   2   4    9.30    6.10
  12   2  -4    1.20    2.90
 -11  -2   4   -4.70    5.50
  11  -2  -4   -3.90    9.60
  11   2  -4    6.50    3.00
  10  -2  -4   14.50    5.30
  10  -2  -4    5.70    9.70
 -10  -2   4   11.40    6.90
  10   2  -4    9.10    2.70
 -10   2   4   12.10    5.10
   9  -2  -4   64.89    8.40
  -9  -2   4   55.79   10.30
   9  -2  -4   51.39   15.10
   9   2  -4   64.89    6.10
  -9   2   4   63.69    8.50
   8  -2  -4   60.49   13.60
  -8  -2   4   57.79    9.70
   8  -2  -4   73.79    8.60
  -8   2   4   75.79    8.80
   8   2  -4   66.99    6.20
   7  -2  -4   38.20   10.90
  -7  -2   4   40.00    6.90
  -7  -2   4   45.80    7.70
   7  -2  -4   56.09    6.30
  -7   2   4   49.60    6.30
   7   2  -4   42.20    4.00
   6  -2  -4 2385.76  182.68
  -6  -2   4 2338.37  184.48
   6  -2  -4 2318.37  187.68
  -6  -2   4 2006.70  183.28
  -6   2   4 2396.86  182.78
  -5  -2   4  619.54   55.29
   5  -2  -4  706.33   53.79
  -5  -2   4  643.84   54.59
   5   2  -4  639.94   55.29
  -5   2   4  660.43   53.79
   5   2  -4  679.83   54.39
  -5   2   4  716.33   58.09
  -4  -2   4  190.28   16.70
  -4  -2   4  176.48   15.70
   4  -2  -4  170.38   18.90
   4   2  -4  186.28   16.60
   4   2  -4  170.98   15.60
  -4   2   4  184.48   15.00
  -4   2   4  166.28   18.60
  -3  -2   4  698.03   55.39
  -3  -2   4  675.63   54.49
   3  -2  -4  629.34   57.09
  -3  -2   4  671.83   53.59
   3   2  -4  660.93   55.19
  -3   2   4  671.03   57.09
   3   2  -4  678.73   53.69
  -3   2   4  686.03   53.79
   3   2  -4  658.33   54.49
   2  -2  -4    3.00    3.20
  -2  -2   4    6.20    1.40
  -2  -2   4    2.90    2.20
  -2  -2   4    9.40    2.70
   2   2  -4    6.90    2.30
   2   2  -4    8.10    2.60
  -2   2   4    5.40    1.40
   2   2  -4    6.40    1.50
  -2   2   4    8.90    4.40
  -1  -2   4 2914.31  238.48
  -1  -2   4 3097.09  238.98
   1  -2  -4 3041.50  238.18
  -1  -2   4 2966.40  238.18
   1  -2  -4 3084.49  239.88
   1  -2  -4 3006.90  237.98
  -1   2   4 3006.30  238.08
   1   2  -4 2865.41  238.58
  -1   2   4 2934.21  240.08
   1   2  -4 3006.80  238.18
   0  -2  -4  632.04   52.29
   0  -2  -4  658.43   53.49
   0  -2  -4  682.83   52.89
   0  -2   4  668.83   52.79
   0   2   4  624.04   52.79
   0   2  -4  597.34   52.99
   0   2   4  662.13   52.29
   0   2   4  681.53   53.79
   0   2  -4  653.63   52.79
  -1  -2  -4  175.08   15.50
  -1  -2  -4  180.08   15.50
   1  -2   4  157.08   15.20
   1  -2   4  170.28   15.80
  -1  -2  -4  186.98   14.70
   1   2   4  179.68   15.40
  -1   2  -4  166.18   15.20
  -1   2  -4  169.48   15.60
   1   2   4  174.38   14.50
   1   2   4  172.98   15.50
  -2  -2  -4  497.25   43.80
  -2  -2  -4  565.44   43.90
  -2  -2  -4  516.95   43.00
   2  -2   4  515.65   44.30
   2  -2   4  571.44   43.90
   2  -2   4  557.94   43.20
   2   2   4  568.44   42.20
  -2   2  -4  465.05   44.00
   2   2   4  517.65   42.80
   2   2   4  530.65   43.80
   2   2   4  527.15   43.90
  -2   2  -4  492.85   43.60
  -3  -2  -4  224.68   19.40
  -3  -2  -4  241.08   20.60
   3  -2   4  223.68   19.80
   3  -2   4  258.47   21.50
   3  -2   4  188.18   19.80
   3   2   4  225.88   19.00
   3   2   4  227.18   20.30
   3   2   4  250.07   18.60
  -3   2  -4  197.18   19.80
   4  -2   4  750.12   63.49
   4  -2   4  817.42   63.29
  -4  -2  -4  755.92   63.89
  -4  -2  -4  760.62   62.69
   4   2   4  771.22   62.39
   4   2   4  783.42   63.89
   4   2   4  744.93   63.49
   4   2   4  799.52   61.99
  -4   2  -4  753.92   63.39
   5  -2   4  802.42   63.49
   5  -2   4  712.23   62.89
  -5  -2  -4  820.02   62.69
  -5  -2  -4  764.02   63.89
  -5   2  -4  723.23   63.19
   5   2   4  807.22   61.89
   5   2   4  724.43   62.49
  -6  -2  -4  494.15   40.70
   6  -2   4  477.15   39.30
  -6  -2  -4  442.26   38.70
   6   2   4  451.15   38.10
   6   2   4  440.66   38.20
  -6   2  -4  475.55   39.50
  -6   2  -4  475.05   40.40
  -7  -2  -4  823.92   73.59
  -7  -2  -4  901.81   72.09
   7  -2   4  866.91   73.39
  -7   2  -4  956.10   73.09
  -7   2  -4  859.81   72.79
   7   2   4  880.71   71.59
   7   2   4  866.31   71.49
  -8  -2  -4 1141.49   90.39
  -8  -2  -4 1155.78   92.59
  -8   2  -4 1061.49   92.29
   8   2   4 1069.09   89.69
  -9  -2  -4  179.18   20.90
  -9  -2  -4  176.88   18.00
  -9   2  -4  208.18   19.60
 -10  -2  -4  198.88   20.10
  10  -2   4  236.38   29.10
 -10  -2  -4  215.58   23.30
 -10   2  -4  198.28   21.10
 -11  -2  -4  299.37   29.50
 -11  -2  -4  286.87   26.30
  11  -2   4  240.48   34.20
 -11   2  -4  281.67   27.70
  12  -2   4   64.59   17.50
 -12  -2  -4   49.50   12.50
 -12   2  -4   78.59   12.80
  13  -2   4  284.57   40.70
 -13  -2  -4  309.67   33.30
 -13   2  -4  334.37   31.60
  14  -2   4   87.89   21.40
 -14  -2  -4   80.09   17.20
 -14   2  -4  102.29   16.40
  15  -2   4   69.89   19.70
 -15  -2  -4   68.79   15.90
 -15   2  -4   72.59   14.40
 -16  -2  -4   14.10   12.60
  16  -2   4   -5.30   18.10
  17  -2   4   25.70   20.90
 -17  -2  -4   41.60   15.80
  18  -2   4  -41.20   22.00
 -18  -2  -4    2.90   14.80
  18   2   4    6.80   21.30
  18  -3  -4   88.99   28.90
 -18  -3   4   24.70   16.70
  18   3  -4   45.20   24.30
 -18   3   4   39.70   13.00
 -17  -3   4   51.09   14.70
  17  -3  -4    3.00   19.40
  17   3  -4   38.20   30.70
 -17   3   4   35.10   10.90
  16  -3  -4  142.49   31.00
 -16  -3   4  115.49   21.60
 -16   3   4  152.68   17.70
  16   3  -4  115.39   29.90
 -15  -3   4  226.98   28.70
  15  -3  -4  187.18   34.30
  15   3  -4  204.58   36.80
 -15   3   4  219.88   22.90
  14  -3  -4   15.00   14.00
 -14   3   4   20.20    7.80
  13  -3  -4   -9.80   12.90
 -13  -3   4   -2.30    7.40
 -13   3   4    3.60    6.10
 -12  -3   4   81.39   13.90
  12  -3  -4   47.40   19.10
 -12   3   4   88.69   11.30
  11  -3  -4  538.85   52.49
 -11  -3   4  529.25   47.30
  11  -3  -4  505.55   43.80
 -11   3   4  516.15   44.00
  10  -3  -4  417.76   45.90
  10  -3  -4  417.76   38.00
 -10  -3   4  515.65   42.20
 -10   3   4  468.85   38.50
   9  -3  -4  329.67   28.00
  -9  -3   4  311.17   30.60
   9  -3  -4  332.27   35.80
  -9   3   4  336.07   28.20
  -8  -3   4  172.38   19.30
  -8  -3   4  216.48   21.50
   8  -3  -4  226.48   29.10
   8  -3  -4  211.98   18.10
  -8   3   4  222.08   18.30
  -7  -3   4 1079.19   96.19
   7  -3  -4 1228.28   93.79
  -7  -3   4 1099.99   94.99
   7  -3  -4 1155.88   99.99
  -7   3   4 1238.18   93.89
   6  -3  -4  775.12   69.89
  -6  -3   4  749.33   65.39
  -6  -3   4  812.52   66.99
  -6   3   4  842.62   64.19
  -5  -3   4  265.67   23.10
   5  -3  -4  243.68   27.20
  -5  -3   4  247.88   24.20
  -5   3   4  280.87   21.60
   4  -3  -4   24.20    7.50
  -4  -3   4   37.80    5.30
  -4  -3   4   24.10    5.40
   4   3  -4   37.50    5.30
   4   3  -4   33.40    5.90
  -4   3   4   44.30    8.70
  -3  -3   4  698.63   55.29
   3  -3  -4  699.83   58.39
  -3  -3   4  703.63   56.49
  -3  -3   4  644.14   54.39
   3   3  -4  660.53   56.09
  -3   3   4  670.23   58.39
   3   3  -4  679.43   55.49
  -3   3   4  684.43   54.19
  -2  -3   4 1688.43  138.09
   2  -3  -4 1744.23  136.59
  -2  -3   4 1689.03  136.89
   2  -3  -4 1729.43  139.79
  -2  -3   4 1758.12  137.49
  -2   3   4 1802.42  136.59
  -2   3   4 1679.33  140.29
   2   3  -4 1607.74  137.59
  -1  -3   4  274.57   22.50
  -1  -3   4  281.27   23.10
  -1  -3   4  245.58   23.10
   1  -3  -4  271.07   22.30
   1  -3  -4  244.88   22.10
   1  -3  -4  283.67   24.40
  -1   3   4  276.97   22.30
  -1   3   4  276.27   24.70
   1   3  -4  241.28   23.00
   1   3  -4  288.87   22.60
   0  -3  -4 1042.10   80.19
   0  -3   4  967.90   80.69
   0  -3  -4 1042.80   81.09
   0  -3  -4  965.00   79.49
   0  -3   4  965.40   80.09
   0  -3  -4  975.20   79.89
   0   3  -4  982.20   80.09
   0   3   4 1021.60   80.09
   0   3   4 1043.20   81.39
   0   3  -4  987.30   79.29
   0   3  -4  930.51   80.59
   1  -3   4   33.50    3.40
  -1  -3  -4   29.50    4.90
  -1  -3  -4   37.50    5.20
   1  -3   4   26.60    5.20
  -1  -3  -4   27.20    3.70
   1  -3   4   28.80    4.70
  -1  -3  -4   32.30    3.50
  -1   3  -4   32.20    5.00
   1   3   4   32.30    3.70
   1   3   4   35.20    4.10
  -1   3  -4   37.00    6.10
  -1   3  -4   36.50    4.10
   1   3   4   40.20    6.00
   1   3   4   40.70    5.40
  -2  -3  -4   95.99   10.10
  -2  -3  -4   88.79    8.80
   2  -3   4  115.59    9.80
  -2  -3  -4  100.99    8.20
  -2  -3  -4   83.19    9.80
   2  -3   4   85.69   10.70
   2  -3   4   99.49    9.90
   2   3   4   96.69    8.50
   2   3   4  100.39   10.60
  -2   3  -4  116.39    9.60
  -2   3  -4   97.29    9.90
   2   3   4   90.39    8.70
   3  -3   4  317.67   27.90
   3  -3   4  358.26   29.70
  -3  -3  -4  335.67   28.40
  -3  -3  -4  301.77   26.20
  -3  -3  -4  317.67   26.90
   3  -3   4  345.97   28.10
   3   3   4  313.57   28.00
   3   3   4  322.27   26.20
   3   3   4  325.47   26.60
  -3   3  -4  340.17   28.00
   3   3   4  307.47   28.00
   4  -3   4   64.29   10.10
   4  -3   4   39.30    6.50
  -4  -3  -4   47.90    7.50
   4  -3   4   34.10    6.40
  -4  -3  -4   41.50    5.50
   4  -3   4   38.60    6.20
   4   3   4   43.90    4.40
  -4   3  -4   42.70    6.60
   4   3   4   59.69    8.60
   4   3   4   40.30    4.90
   4   3   4   32.00    6.30
  -5  -3  -4   63.69    9.30
   5  -3   4   58.49    9.10
  -5  -3  -4   48.90    6.70
   5  -3   4   59.19    7.50
   5   3   4   50.89    5.50
  -5   3  -4   41.60    7.60
  -6  -3  -4   -1.50    2.40
   6  -3   4   -0.90    3.20
  -6  -3  -4   -1.00    3.80
   6  -3   4    1.30    4.60
   6   3   4    1.10    2.00
   6   3   4   -0.40    2.00
   7  -3   4  333.77   30.80
  -7  -3  -4  326.67   27.50
   7  -3   4  288.67   27.90
  -7  -3  -4  329.27   30.10
   7   3   4  302.27   26.60
   7   3   4  324.47   26.70
   8  -3   4   -9.20    6.20
  -8  -3  -4   16.10    6.70
  -8  -3  -4    6.80    4.00
   8   3   4    6.40    3.20
  -9  -3  -4  137.69   14.20
   9  -3   4  166.08   21.10
  -9  -3  -4  109.99   17.00
   9   3   4  135.59   13.70
  10  -3   4   28.10   11.10
 -10  -3  -4    0.90    6.80
 -10  -3  -4    3.80    4.50
 -11  -3  -4    9.70    5.50
 -11  -3  -4   -2.50    6.70
  11  -3   4   13.90   11.30
 -11   3  -4    5.20    6.10
 -12  -3  -4  507.95   44.50
 -12  -3  -4  516.15   48.50
  12  -3   4  526.95   52.69
 -13  -3  -4   20.60   10.30
  13  -3   4   21.40   12.70
 -14  -3  -4   76.29   16.20
  14  -3   4   30.50   18.40
  15  -3   4   -7.10   18.40
 -15  -3  -4    0.60   11.50
 -16  -3  -4   25.40   14.30
  16  -3   4   47.60   21.80
 -17  -3  -4   50.59   17.80
  17  -3   4   73.59   24.50
  18  -3   4   81.99   28.30
 -18  -3  -4   49.90   18.70
 -18  -4   4   31.10   15.90
  18  -4  -4   23.80   22.30
  18   4  -4   19.60   25.10
 -17  -4   4    1.30   14.10
  17  -4  -4   -2.20   20.10
  17   4  -4   49.40   29.80
 -16  -4   4    3.60   12.70
  16  -4  -4   21.90   19.10
  15  -4  -4   36.00   16.20
 -15  -4   4   31.50   12.80
  14  -4  -4   15.60   18.20
 -14  -4   4   14.90   10.90
 -14   4   4   25.60    7.70
 -13  -4   4   60.09   15.10
  13  -4  -4   75.69   21.00
  13  -4  -4   46.00    8.70
 -13   4   4   54.99    8.60
 -12  -4   4    1.40    8.60
  12  -4  -4    1.80    5.50
  12  -4  -4    2.90   11.80
 -12   4   4    7.70    4.80
  11  -4  -4   29.60    6.10
  11  -4  -4   25.80   14.70
 -11  -4   4   24.00    9.90
 -11   4   4   36.60    6.20
 -10  -4   4   87.39   15.80
  10  -4  -4  129.39   11.90
  10  -4  -4  126.49   22.20
 -10   4   4  117.89   11.60
   9  -4  -4    2.20    2.60
   9  -4  -4    1.00    8.60
  -9  -4   4   -2.80    3.90
  -9  -4   4   -4.10    4.30
  -9   4   4    1.00    2.70
   8  -4  -4  195.18   26.60
  -8  -4   4  175.68   19.90
  -8  -4   4  197.68   18.50
  -7  -4   4   62.59   10.80
   7  -4  -4   59.99   14.40
  -7  -4   4   74.59    9.50
   6  -4  -4   12.50    8.30
  -6  -4   4   12.10    5.60
  -6  -4   4   20.30    4.60
  -5  -4   4   11.60    5.00
   5  -4  -4   10.10    6.80
  -5  -4   4   20.90    4.50
  -4  -4   4    7.40    1.80
  -4  -4   4    8.80    3.80
   4  -4  -4    4.10    6.10
   4   4  -4    5.00    3.30
  -3  -4   4  952.30   69.69
  -3  -4   4  889.61   68.79
   3  -4  -4  907.11   72.99
  -3  -4   4  817.92   70.69
  -3   4   4  866.41   72.99
  -3   4   4  875.91   68.09
   3   4  -4  784.32   69.69
   3   4  -4  733.43   70.09
   2  -4  -4 1112.29   87.29
  -2  -4   4 1152.58   85.09
  -2  -4   4 1055.19   84.19
   2  -4  -4 1092.99   83.79
  -2  -4   4  994.20   85.39
   2   4  -4  992.90   84.39
  -2   4   4 1084.29   83.79
   2   4  -4  971.90   85.19
  -2   4   4 1057.49   87.69
   2   4  -4  944.41   84.89
  -1  -4   4  142.89   14.20
  -1  -4   4  164.48   15.40
   1  -4  -4  167.78   14.20
  -1  -4   4  167.38   15.20
   1  -4  -4  173.38   16.40
  -1   4   4  163.08   14.20
   1   4  -4  153.68   15.30
   1   4  -4  158.68   14.10
  -1   4   4  162.78   16.90
   0  -4   4  784.52   66.79
   0  -4   4  813.72   67.19
   0  -4   4  880.11   66.59
   0  -4   4  869.81   65.79
   0  -4  -4  786.72   66.29
   0  -4  -4  771.82   66.29
   0  -4  -4  793.92   65.69
   0  -4  -4  801.92   67.39
   0   4   4  863.71   66.39
   0   4   4  861.51   67.99
   0   4  -4  808.12   65.79
   0   4  -4  746.53   67.09
   1  -4   4  126.49   12.40
  -1  -4  -4  133.09   11.50
   1  -4   4  139.39   13.50
   1  -4   4  135.69   11.40
  -1  -4  -4  128.09   13.00
  -1  -4  -4  135.89   11.40
  -1  -4  -4  115.29   12.20
  -1   4  -4  137.89   12.30
   1   4   4  135.69   13.10
  -1   4  -4  113.39   13.00
   1   4   4  122.49   13.00
   1   4   4  117.49   11.70
  -2  -4  -4  143.49   13.40
  -2  -4  -4  146.09   11.50
   2  -4   4  149.59   13.30
  -2  -4  -4  144.39   11.90
   2  -4   4  142.59   12.60
   2  -4   4  141.39   14.70
  -2  -4  -4  139.19   13.70
   2   4   4  128.39   11.80
   2   4   4  128.49   13.50
  -2   4  -4   91.09   13.30
   2   4   4  128.89   13.00
   2   4   4  125.09   12.00
  -2   4  -4  118.99   12.70
  -3  -4  -4    2.10    1.60
   3  -4   4    1.40    3.50
   3  -4   4    3.50    3.20
  -3  -4  -4   -0.50    3.70
  -3  -4  -4    3.80    1.50
   3   4   4    3.00    1.90
  -3   4  -4    1.30    3.30
   3   4   4    1.60    1.40
   3   4   4    2.70    2.80
   3   4   4    1.00    3.00
   4  -4   4  950.60   79.19
   4  -4   4  963.00   77.69
  -4  -4  -4  911.11   75.69
  -4  -4  -4  925.31   75.09
   4   4   4  944.41   75.29
   4   4   4  934.11   75.29
  -5  -4  -4  450.55   39.40
   5  -4   4  474.45   41.50
   5  -4   4  474.65   38.00
  -5  -4  -4  390.06   36.50
   5  -4   4  502.25   40.20
  -5  -4  -4  419.66   37.10
   5   4   4  443.36   36.50
   5   4   4  470.15   36.60
  -6  -4  -4   13.60    4.00
   6  -4   4    5.30    3.60
   6  -4   4   32.80    8.60
  -6  -4  -4   11.60    6.40
   6   4   4   20.80    3.60
   6   4   4   14.10    2.80
  -7  -4  -4  236.48   21.50
   7  -4   4  261.27   25.70
   7  -4   4  260.37   22.30
  -7  -4  -4  240.38   24.50
   7   4   4  218.78   20.40
   7   4   4  251.37   20.90
  -8  -4  -4  221.38   19.30
  -8  -4  -4  189.28   21.60
   8  -4   4  218.08   24.40
   8   4   4  198.78   17.90
   9  -4   4   67.19   13.80
  -9  -4  -4   46.90   11.70
  -9  -4  -4   30.30    6.70
   9   4   4   39.00    5.50
  10  -4   4   74.19   14.90
 -10  -4  -4   47.70   11.70
 -10  -4  -4   55.39    8.40
  11  -4   4    9.90   10.30
 -11  -4  -4    5.40    6.90
 -12  -4  -4   62.39    9.20
  12  -4   4   20.60   14.50
  13  -4   4   42.50   16.40
 -13  -4  -4    8.70    9.30
 -14  -4  -4   24.90   12.40
  14  -4   4    1.70   14.70
  15  -4   4   19.20   18.60
 -15  -4  -4   31.50   13.90
 -16  -4  -4   58.19   17.10
  16  -4   4   53.49   22.00
  17  -4   4   26.60   24.30
 -17  -4  -4   35.10   16.90
  18  -4   4  -11.50   22.70
 -18  -4  -4  -14.80   23.10
  18  -5  -4  -15.30   20.70
 -18  -5   4   27.90   17.60
  18   5  -4  -29.70   25.30
  17  -5  -4   29.40   23.20
 -17  -5   4   42.50   16.90
  16  -5  -4   81.99   25.70
 -16  -5   4  121.69   22.30
  15  -5  -4   49.50   19.90
 -15  -5   4   33.40   14.50
 -14  -5   4  136.59   21.20
  14  -5  -4  106.09   25.30
 -13  -5   4  198.28   26.40
  13  -5  -4  180.18   31.20
  12  -5  -4  562.64   57.79
 -12  -5   4  558.84   52.49
  11  -5  -4   86.59   20.80
 -11  -5   4   73.99   14.00
 -10  -5   4  407.16   38.00
 -10  -5   4  483.45   41.50
  10  -5  -4  411.66   45.60
  -9  -5   4  444.26   38.80
   9  -5  -4  481.35   45.90
  -9  -5   4  416.36   40.80
   8  -5  -4  166.58   24.50
  -8  -5   4  135.59   18.70
  -8  -5   4  158.78   15.70
  -7  -5   4  874.71   75.99
  -7  -5   4  921.01   73.89
   7  -5  -4  885.11   79.59
   6  -5  -4  445.76   45.40
  -6  -5   4  493.65   43.00
  -6  -5   4  491.65   40.70
  -5  -5   4  660.83   54.99
  -5  -5   4  719.03   59.09
  -5  -5   4  674.13   55.39
   5  -5  -4  658.03   61.09
  -5  -5   4  749.73   57.09
  -4  -5   4 1634.24  138.29
  -4  -5   4 1759.62  135.89
  -4  -5   4 1737.33  136.89
   4  -5  -4 1638.24  140.59
  -3  -5   4  156.98   14.50
  -3  -5   4  163.78   13.70
   3  -5  -4  153.48   17.70
   3  -5  -4  151.68   12.70
  -3   5   4  145.29   12.60
   3   5  -4  135.19   14.10
  -2  -5   4    7.40    2.80
  -2  -5   4   12.00    4.60
   2  -5  -4    8.10    2.30
  -2   5   4   10.70    7.00
   2   5  -4    4.40    2.60
  -2   5   4    7.70    2.10
   2   5  -4    3.30    3.50
   1  -5  -4 2824.92  234.48
   1  -5  -4 3066.79  233.38
   1  -5  -4 3012.80  235.68
  -1  -5   4 3034.20  235.38
  -1  -5   4 3274.47  234.88
   1   5  -4 2568.24  234.38
  -1   5   4 3023.70  236.38
  -1   5   4 2869.31  233.28
   1   5  -4 2718.33  234.18
   1   5  -4 2868.91  233.38
   0  -5  -4   37.10    5.10
   0  -5   4   46.80    5.30
   0  -5  -4   64.89    9.30
   0  -5  -4   39.40    6.60
   0  -5   4   41.90    6.20
   0  -5  -4   50.39    6.60
   0  -5   4   39.50    6.50
   0  -5   4   54.29    9.00
   0   5   4   57.39    6.80
   0   5  -4   21.00    6.30
   0   5   4   40.70    7.70
   0   5  -4   42.60    5.90
   1  -5   4    3.80    2.10
   1  -5   4    5.40    3.10
  -1  -5  -4   -1.40    2.20
  -1  -5  -4    4.60    2.40
   1  -5   4    4.00    3.20
  -1  -5  -4    3.90    2.20
   1  -5   4    3.40    4.80
   1   5   4   -0.80    2.50
  -1   5  -4    1.30    3.60
   1   5   4   -0.50    3.50
   1   5   4    0.90    2.40
   2  -5   4    3.30    3.10
  -2  -5  -4   11.20    2.50
  -2  -5  -4    8.80    3.80
  -2  -5  -4    8.10    2.50
  -2  -5  -4   10.90    3.40
   2  -5   4    6.60    4.70
   2   5   4    8.00    3.40
   2   5   4    8.40    3.10
  -2   5  -4   11.10    4.60
   3  -5   4  550.44   43.00
  -3  -5  -4  514.15   43.30
   3  -5   4  489.15   44.50
  -3  -5  -4  482.75   41.10
  -3  -5  -4  531.15   40.80
   3   5   4  448.66   41.20
  -3   5  -4  505.35   42.80
  -4  -5  -4   68.19    7.10
   4  -5   4   61.89   11.70
  -4  -5  -4   66.39   10.10
   4  -5   4   72.99   10.90
  -4  -5  -4   70.19    6.50
  -4   5  -4   93.49   11.00
   4   5   4   51.39    6.40
   4   5   4   62.49    7.20
  -5  -5  -4   41.80    8.60
   5  -5   4   37.60    8.90
  -5  -5  -4   37.70    5.50
   5  -5   4   37.80    6.40
   5  -5   4   35.00   10.00
  -5  -5  -4   39.80    5.20
   5   5   4   42.40    5.60
   5   5   4   39.80    4.90
  -6  -5  -4   -0.60    2.80
   6  -5   4    1.80    3.90
   6  -5   4   -2.10    5.50
   6  -5   4    3.20    6.60
  -6  -5  -4    0.80    2.20
  -6  -5  -4    6.70    5.30
   6   5   4    0.60    2.60
   6   5   4    1.40    1.80
   7  -5   4   -2.90    7.00
   7  -5   4    2.60    4.00
  -7  -5  -4    0.20    3.30
  -7  -5  -4    2.40    5.30
   7  -5   4   -0.30    7.20
   7   5   4    2.00    2.00
   7   5   4   -2.10    2.60
   8  -5   4  119.39   19.30
   8  -5   4  114.99   13.20
  -8  -5  -4  127.89   17.30
  -8  -5  -4  140.19   13.00
   8   5   4  110.99   10.90
  -9  -5  -4  326.67   35.30
  -9  -5  -4  396.86   32.60
   9  -5   4  407.66   38.50
   9   5   4  364.66   31.00
  10  -5   4    1.80    9.60
 -10  -5  -4   14.20    5.20
 -10  -5  -4    6.00    8.10
 -11  -5  -4  176.18   25.00
  11  -5   4  191.98   27.90
 -11  -5  -4  200.58   19.20
  12  -5   4   58.69   16.90
 -12  -5  -4   65.99   15.10
  13  -5   4   36.50   17.80
 -13  -5  -4   45.00   13.20
 -14  -5  -4   19.10   12.20
  14  -5   4   55.29   19.30
 -15  -5  -4   61.59   16.80
  15  -5   4   36.40   19.80
 -16  -5  -4  151.78   24.00
  16  -5   4   97.39   25.80
 -17  -5  -4   53.19   19.20
  17  -5   4   26.20   22.70
 -18  -5  -4   49.40   19.60
  18  -6  -4   -0.50   20.70
 -18  -6   4   -1.20   15.50
  18   6  -4   45.90   25.90
 -17  -6   4   14.50   15.40
  16  -6  -4   86.59   26.60
 -16  -6   4   58.19   18.60
 -15  -6   4  -15.40   11.50
  15  -6  -4    6.80   18.50
  14  -6  -4   10.10   14.80
 -14  -6   4   23.90   11.90
 -13  -6   4    7.60   10.30
  13  -6  -4   25.50   17.40
  12  -6  -4    8.00   14.90
 -12  -6   4   23.20   10.80
 -11  -6   4   47.80   12.50
 -11  -6   4   44.50    9.80
 -10  -6   4   42.60   11.60
  10  -6  -4   40.90   16.60
 -10  -6   4   40.10    8.80
  -9  -6   4   -5.20    5.90
  -9  -6   4   -4.60    4.00
   9  -6  -4    3.50   11.70
   8  -6  -4   92.09   17.90
  -8  -6   4   99.49   15.20
  -8  -6   4  100.19   12.40
   7  -6  -4  117.89   19.90
  -7  -6   4  114.99   16.50
  -7  -6   4  111.69   12.40
   6  -6  -4    6.80    7.30
  -6  -6   4   11.10    4.20
  -6  -6   4    9.30    6.30
  -6  -6   4    8.60    2.30
  -6  -6   4    7.30    1.50
   5  -6  -4   -3.10    5.50
  -5  -6   4    0.30    2.90
  -5  -6   4    7.20    4.80
  -5  -6   4    1.80    2.20
   4  -6  -4  180.18   21.20
  -4  -6   4  203.78   17.70
  -4  -6   4  146.39   18.50
  -4  -6   4  196.68   16.60
  -3  -6   4 1368.56  107.09
  -3  -6   4 1412.76  108.49
  -3  -6   4 1356.36  106.19
   3  -6  -4 1369.36  105.49
   3  -6  -4 1332.97  109.89
   3   6  -4 1123.99  106.49
  -3   6   4 1277.07  105.29
   2  -6  -4   59.39   10.20
   2  -6  -4   45.80    8.50
  -2  -6   4   43.90    7.60
  -2  -6   4   40.80    6.00
  -2  -6   4   34.30    6.80
   2  -6  -4   33.70    5.30
  -2   6   4   38.50    5.50
   2   6  -4   43.40    6.50
  -1  -6   4  291.67   24.90
   1  -6  -4  279.17   25.90
   1  -6  -4  251.07   26.20
   1  -6  -4  276.97   24.30
  -1  -6   4  304.07   25.90
  -1  -6   4  289.87   25.70
   1   6  -4  256.67   24.40
  -1   6   4  298.97   24.30
   0  -6  -4   11.70    4.60
   0  -6   4    2.00    2.90
   0  -6   4    8.00    5.10
   0  -6   4   -1.80    2.70
   0  -6  -4    2.80    3.00
   0  -6  -4    5.50    2.80
   0  -6   4    6.40    2.80
   0   6  -4    1.00    2.80
   0   6   4    4.40    3.20
   1  -6   4  229.48   20.40
  -1  -6  -4  222.38   20.30
   1  -6   4  237.98   19.40
  -1  -6  -4  210.48   19.50
  -1  -6  -4  230.18   18.90
  -1  -6  -4  230.68   21.20
   1   6   4  180.48   19.70
   1   6   4  194.38   19.90
  -1   6  -4  222.48   20.60
  -2  -6  -4   82.19    8.80
   2  -6   4   87.99   10.10
  -2  -6  -4   96.99   13.00
   2  -6   4   97.59   14.50
  -2  -6  -4  101.69   12.80
  -2  -6  -4   93.89    9.30
   2  -6   4   90.39    9.90
  -2   6  -4  116.59   13.30
   2   6   4   84.89   10.70
  -3  -6  -4  576.44   48.30
  -3  -6  -4  592.84   48.50
   3  -6   4  555.04   49.80
   3  -6   4  600.74   47.60
  -3  -6  -4  559.14   45.80
  -3  -6  -4  571.84   45.60
  -3   6  -4  579.44   48.10
   3   6   4  461.95   46.10
  -4  -6  -4  393.86   30.00
  -4  -6  -4  322.97   32.50
  -4  -6  -4  357.86   30.20
   4  -6   4  379.76   35.10
   4  -6   4  389.26   33.10
   4   6   4  320.77   30.60
   5  -6   4  320.37   30.50
  -5  -6  -4  317.77   26.50
  -5  -6  -4  283.57   29.50
   5  -6   4  353.96   32.70
  -5  -6  -4  319.67   27.00
  -5   6  -4  360.66   30.50
   5   6   4  290.77   27.20
  -6  -6  -4   28.00    5.30
  -6  -6  -4   33.40    5.00
   6  -6   4   43.40   12.00
  -6  -6  -4   23.50    7.80
   6  -6   4   19.50    5.90
   6  -6   4   29.40   10.00
   6   6   4   30.90    5.50
   7  -6   4    5.20    4.80
  -7  -6  -4   17.30    5.00
   7  -6   4    9.20    8.00
  -7  -6  -4    2.50    6.90
   7  -6   4   12.40    9.30
  -7  -6  -4   21.10    4.90
   7   6   4   15.70    3.40
   8  -6   4  748.53   63.29
  -8  -6  -4  673.03   66.09
  -8  -6  -4  806.22   63.09
   8  -6   4  829.62   68.59
   8  -6   4  792.72   70.09
   8   6   4  738.43   61.99
   9  -6   4  130.99   22.90
  -9  -6  -4  146.49   20.40
   9  -6   4  145.89   23.80
 -10  -6  -4   58.89    9.20
  10  -6   4   48.60   15.40
 -10  -6  -4   75.29   14.20
  10  -6   4   71.89   27.00
  11  -6   4    1.00   11.70
 -11  -6  -4   20.80   10.90
 -11  -6  -4   20.80    6.10
 -12  -6  -4  136.99   15.40
 -12  -6  -4  137.39   22.00
  12  -6   4  122.49   24.30
  13  -6   4  -14.70   14.30
 -13  -6  -4   10.40    6.10
 -13  -6  -4    7.30   11.70
 -14  -6  -4    7.70   13.10
  14  -6   4    4.70   17.10
  15  -6   4   30.60   18.10
 -15  -6  -4   11.10   12.20
  16  -6   4   -1.10   17.50
 -16  -6  -4   21.30   15.50
  17  -6   4   42.10   24.80
  17  -6   4   48.10   22.40
  17  -7  -4   23.20   21.30
  16  -7  -4    8.30   20.00
 -16  -7   4   28.60   16.80
  15  -7  -4   80.59   23.70
 -15  -7   4   89.09   21.10
  14  -7  -4   23.90   18.40
 -14  -7   4   38.20   14.00
 -13  -7   4  376.46   37.20
  13  -7  -4  260.77   43.00
 -12  -7   4   66.59   15.70
  12  -7  -4   96.89   23.20
 -11  -7   4  106.79   18.90
  11  -7  -4  136.99   22.80
 -11  -7   4   98.49   14.20
 -10  -7   4  284.77   31.10
  10  -7  -4  275.87   37.60
 -10  -7   4  304.47   27.90
  -9  -7   4  234.08   26.00
   9  -7  -4  264.67   34.70
  -9  -7   4  231.98   23.00
  -8  -7   4  140.89   15.20
  -8  -7   4  127.69   18.90
   8  -7  -4  131.99   22.90
  -7  -7   4  467.65   39.90
  -7  -7   4  504.15   40.20
  -7  -7   4  521.45   42.70
  -7  -7   4  542.65   46.30
   7  -7  -4  477.25   48.20
  -6  -7   4  363.66   35.70
  -6  -7   4  370.16   30.90
   6  -7  -4  393.86   38.80
  -6  -7   4  379.76   31.70
  -6  -7   4  406.96   33.40
  -5  -7   4   27.20    6.00
   5  -7  -4   39.20    9.90
  -5  -7   4   30.90    5.20
  -5  -7   4   23.50    8.30
   4  -7  -4  237.68   26.40
   4  -7  -4  264.57   27.50
  -4  -7   4  244.48   23.50
  -4  -7   4  264.77   23.60
   4  -7  -4  262.17   21.50
  -4  -7   4  274.87   25.90
   3  -7  -4   34.50    9.10
  -3  -7   4   50.39    9.30
  -3  -7   4   50.99    7.20
   3  -7  -4   52.59   10.90
   3  -7  -4   46.50    6.00
  -3  -7   4   42.00    7.60
  -3   7   4   44.80    5.80
  -2  -7   4 1148.29   88.79
  -2  -7   4 1141.89   89.59
   2  -7  -4 1130.49   91.39
   2  -7  -4 1115.09   90.69
   2  -7  -4 1164.28   88.09
  -2  -7   4  997.00   89.69
   2   7  -4  978.70   88.49
  -2   7   4 1026.50   87.79
  -1  -7   4   56.39    9.50
   1  -7  -4   69.79   11.00
   1  -7  -4   63.69    8.50
  -1  -7   4   45.40    8.80
   1   7  -4   67.79    9.00
  -1   7   4   65.09    8.40
   0  -7  -4   71.19   11.70
   0  -7   4   72.69   11.40
   0  -7  -4   81.79   10.70
   0  -7  -4   78.49   11.00
   0  -7   4   94.19   13.00
   0  -7   4   75.59    9.90
   0   7  -4   92.29   11.70
   0   7   4   91.59   10.90
  -1  -7  -4  423.76   36.60
   1  -7   4  399.66   38.40
   1  -7   4  417.66   37.00
   1  -7   4  475.25   36.50
  -1  -7  -4  462.85   35.80
  -1  -7  -4  423.96   37.20
  -1  -7  -4  455.85   38.40
   1   7   4  342.97   36.50
  -2  -7  -4  209.78   20.10
  -2  -7  -4  214.08   17.20
   2  -7   4  168.68   18.20
   2  -7   4  194.78   20.90
   2  -7   4  195.58   18.20
  -2  -7  -4  215.08   17.80
  -2  -7  -4  189.78   19.20
   2   7   4  143.99   18.10
   3  -7   4   31.80    6.90
  -3  -7  -4   21.90    6.80
  -3  -7  -4   29.60    4.70
  -3  -7  -4   38.20    5.30
  -3  -7  -4   27.80    7.40
   3  -7   4   41.10    9.60
   3  -7   4   34.40    6.40
  -3   7  -4   34.80    9.70
   3   7   4    9.30    5.30
   4  -7   4   -4.10    2.70
  -4  -7  -4   -4.70    4.80
   4  -7   4   -0.80    4.60
   4  -7   4    3.00    7.30
  -4  -7  -4   -2.30    2.50
  -4  -7  -4    1.70    2.50
  -4   7  -4    2.00    7.00
   4   7   4   -0.40    4.30
   5  -7   4    6.50    6.10
  -5  -7  -4    2.70    2.60
   5  -7   4   -0.80    5.90
  -5  -7  -4    1.20    5.10
   5   7   4    2.80    4.00
  -5   7  -4   -1.00    7.70
   6  -7   4   46.00   13.60
  -6  -7  -4   29.00    9.10
   6  -7   4   50.79    7.50
   6  -7   4   37.70   10.70
  -6  -7  -4   46.30    7.30
  -6  -7  -4   37.30    6.10
   6   7   4   35.90    6.80
  -7  -7  -4   13.70    5.00
   7  -7   4   12.90    9.10
   7  -7   4   14.20    8.60
  -7  -7  -4   13.10    4.00
  -7  -7  -4   27.60    9.50
   7  -7   4   13.70    5.40
  -8  -7  -4  270.37   25.40
   8  -7   4  304.97   32.10
   8  -7   4  330.57   34.50
  -8  -7  -4  312.77   30.90
   8  -7   4  294.97   26.50
  -8  -7  -4  281.17   25.90
   9  -7   4   11.30   10.90
  -9  -7  -4    2.30    7.80
  -9  -7  -4    3.90    4.40
  10  -7   4   -2.50   11.30
 -10  -7  -4   12.40   10.60
  10  -7   4   -9.20    9.30
 -10  -7  -4   -2.80    5.00
 -11  -7  -4   23.80    6.90
  11  -7   4   18.30   15.50
 -11  -7  -4   33.80   13.20
  11  -7   4   36.50   16.10
  12  -7   4   12.00   14.10
 -12  -7  -4    7.00    5.50
  12  -7   4   -7.00   12.70
 -12  -7  -4   17.30   12.40
 -13  -7  -4  108.39   12.30
  13  -7   4   86.09   20.50
 -13  -7  -4  108.09   21.10
  13  -7   4   94.09   23.10
 -14  -7  -4   82.29   19.90
  14  -7   4   68.39   19.60
  14  -7   4   71.59   23.50
  15  -7   4    5.80   16.40
 -15  -7  -4   26.90   15.10
  15  -7   4   -3.10   17.70
 -16  -7  -4   17.10   16.80
  16  -7   4   -0.40   16.50
  16  -7   4   28.10   22.30
  17  -7   4   49.30   26.10
  17  -7   4   52.69   21.20
 -17  -7  -4   97.99   22.00
 -17  -8   4   89.89   21.60
  17  -8  -4   66.89   25.50
  16  -8  -4   20.20   19.20
 -16  -8   4   20.30   17.40
 -15  -8   4   22.20   15.00
  15  -8  -4   26.80   21.10
 -14  -8   4    3.90   12.60
  14  -8  -4   19.90   17.30
  13  -8  -4   40.00   18.30
 -13  -8   4   60.89   15.40
 -12  -8   4   28.20    9.50
 -12  -8   4   54.09   15.50
  12  -8  -4   27.10   18.30
 -11  -8   4   29.40   12.90
 -11  -8   4   41.40    9.30
  11  -8  -4   20.30   14.00
 -10  -8   4   11.70    9.30
 -10  -8   4   -1.40    5.60
  -9  -8   4  121.89   14.30
   9  -8  -4   92.79   19.80
  -9  -8   4  141.39   21.00
   8  -8  -4  158.28   23.90
  -8  -8   4  106.49   18.20
  -8  -8   4  114.39   13.70
  -7  -8   4  125.69   18.10
  -7  -8   4  117.89   10.40
  -7  -8   4  134.39   14.20
  -7  -8   4  115.29   11.60
   7  -8  -4   84.99   17.90
  -6  -8   4  636.54   49.40
   6  -8  -4  538.25   54.59
  -6  -8   4  583.14   53.29
  -6  -8   4  678.03   50.89
  -6  -8   4  564.64   48.10
   6  -8  -4  535.95   54.99
  -5  -8   4   41.10    7.40
  -5  -8   4   18.60    8.00
   5  -8  -4    9.10    7.60
  -5  -8   4   23.20    5.60
   5  -8  -4   23.60    9.60
  -4  -8   4  159.08   16.80
  -4  -8   4  161.48   20.90
   4  -8  -4  172.88   15.30
  -4  -8   4  181.28   17.50
   4  -8  -4  192.58   21.00
   4  -8  -4  173.98   22.60
   3  -8  -4   20.30    4.50
  -3  -8   4   13.50    7.10
   3  -8  -4   10.70    6.70
  -3  -8   4   16.80    5.80
   3  -8  -4   16.40    7.70
  -3   8   4   17.00    4.10
   2  -8  -4   43.60    7.20
   2  -8  -4   39.20    9.90
  -2  -8   4   44.70    9.70
   2  -8  -4   59.79   10.80
  -2  -8   4   54.39    9.50
  -2   8   4   50.59    7.40
   1  -8  -4  542.45   49.30
   1  -8  -4  572.74   47.80
  -1  -8   4  574.44   49.50
   1  -8  -4  588.34   50.19
  -1  -8   4  591.34   49.40
  -1   8   4  538.75   47.50
   0  -8   4 1096.29   91.89
   0  -8  -4 1008.90   90.09
   0  -8  -4 1055.49   90.69
   0  -8   4 1210.48   90.29
   0  -8  -4 1140.99   91.99
   0  -8   4 1181.58   91.29
   0   8  -4 1004.10   90.49
   1  -8   4   91.19   10.30
  -1  -8  -4   92.09   13.50
   1  -8   4   89.59   11.50
  -1  -8  -4   82.59    8.70
   1  -8   4   78.29   13.40
  -1  -8  -4   79.49   11.30
   1   8   4   47.80   11.40
  -1   8  -4   71.89   12.40
   2  -8   4  248.18   26.30
  -2  -8  -4  262.57   24.70
   2  -8   4  271.87   25.20
  -2  -8  -4  260.17   25.30
  -2  -8  -4  247.28   22.90
  -2  -8  -4  265.37   22.20
   2  -8   4  268.57   23.50
   2   8   4  201.68   23.50
  -2   8  -4  263.57   26.00
   3  -8   4  453.45   39.50
   3  -8   4  456.15   39.90
  -3  -8  -4  493.35   38.70
  -3  -8  -4  468.05   38.30
  -3  -8  -4  477.15   41.60
  -3  -8  -4  482.85   41.30
   3  -8   4  488.65   43.70
  -3   8  -4  426.96   41.90
   3   8   4  387.96   39.40
  -4  -8  -4   62.69   11.60
  -4  -8  -4   69.69    7.80
   4  -8   4   65.19   14.20
   4  -8   4   61.49    9.70
  -4  -8  -4   76.39    8.10
  -4   8  -4   72.29   12.90
   4   8   4   53.69    9.70
  -5  -8  -4  233.28   20.90
  -5  -8  -4  222.28   24.40
   5  -8   4  230.68   27.70
   5  -8   4  287.67   25.40
   5  -8   4  220.88   21.70
   6  -8   4  333.67   30.10
  -6  -8  -4  345.77   33.70
   6  -8   4  331.27   33.90
  -6  -8  -4  344.57   29.30
  -6  -8  -4  354.16   29.70
  -7  -8  -4  743.93   58.89
   7  -8   4  678.93   65.89
  -7  -8  -4  772.82   63.79
   7  -8   4  675.23   59.29
  -7  -8  -4  700.03   58.39
   7  -8   4  693.43   63.29
  -8  -8  -4    9.70    8.00
  -8  -8  -4    6.80    4.00
   8  -8   4    0.00    9.60
  -8  -8  -4   15.40    5.20
   8  -8   4   10.60    6.50
   9  -8   4   25.50    8.00
  -9  -8  -4   24.50    6.90
   9  -8   4   26.50   13.80
   9  -8   4   38.40   15.40
  -9  -8  -4   33.00   13.00
  10  -8   4  145.89   25.30
  10  -8   4   69.89   17.80
 -10  -8  -4  120.69   19.40
  11  -8   4  221.88   32.80
 -11  -8  -4  281.57   28.10
 -11  -8  -4  241.68   31.20
  11  -8   4  221.68   35.00
  12  -8   4   99.49   23.10
 -12  -8  -4   93.39   20.30
 -12  -8  -4  138.29   14.40
  13  -8   4   61.09   18.50
 -13  -8  -4   27.00    7.80
 -13  -8  -4   34.70   14.80
  13  -8   4   40.80   16.50
  14  -8   4   32.40   20.20
 -14  -8  -4   63.99   18.90
  14  -8   4   75.59   20.30
  15  -8   4   54.39   23.90
 -15  -8  -4   38.10   16.80
  16  -8   4   21.30   19.10
 -16  -8  -4   12.10   16.50
  16  -8   4   21.70   20.10
  16  -9  -4   26.30   26.50
 -16  -9   4   53.19   20.20
  15  -9  -4   35.60   19.10
 -15  -9   4   21.70   15.90
 -14  -9   4   -4.20   14.70
  14  -9  -4    6.80   17.70
  13  -9  -4   15.20   17.90
 -13  -9   4    5.70   12.50
 -12  -9   4   22.10   15.20
 -12  -9   4   41.10   10.90
  12  -9  -4   37.10   16.60
  11  -9  -4   -4.00   11.80
 -11  -9   4    0.70   11.50
 -11  -9   4  -10.00    5.80
  10  -9  -4   29.80   15.80
 -10  -9   4   48.00   14.50
  -9  -9   4   68.29   11.00
   9  -9  -4   42.30   16.50
  -9  -9   4   46.10   14.00
  -8  -9   4  114.49   10.70
  -8  -9   4   88.79   18.20
  -8  -9   4  126.39   14.40
   8  -9  -4   87.19   19.40
  -8  -9   4   99.49    9.60
   7  -9  -4   67.19   16.50
   7  -9  -4   87.09   17.10
  -7  -9   4   95.79   12.20
  -7  -9   4   78.79    7.90
  -7  -9   4   70.19    9.30
  -7  -9   4   73.59   15.00
  -6  -9   4   97.79   11.60
   6  -9  -4   87.79   17.90
  -6  -9   4   77.89   14.60
   6  -9  -4   79.89   16.80
  -6  -9   4  111.59   13.50
  -6  -9   4   97.29    9.20
   5  -9  -4  159.48   12.90
   5  -9  -4  121.59   19.80
  -5  -9   4  136.49   15.80
  -5  -9   4  138.29   15.60
  -5  -9   4  199.68   20.80
   5  -9  -4  106.99   20.00
   4  -9  -4   18.00    8.40
  -4  -9   4   12.00    7.30
   4  -9  -4    9.00    8.90
  -4  -9   4   24.80    6.80
   4  -9  -4   17.80    3.90
   3  -9  -4  151.08   20.90
  -3  -9   4  165.88   20.60
   3  -9  -4  178.98   15.70
  -3  -9   4  166.78   17.60
   3  -9  -4  171.78   21.80
  -3   9   4  132.09   15.10
   2  -9  -4   36.10    9.80
   2  -9  -4   42.30   10.30
  -2  -9   4   41.20    9.90
   2  -9  -4   35.20    7.20
  -2  -9   4   47.40    9.20
  -2   9   4   37.70    6.80
  -1  -9   4  211.88   22.30
   1  -9  -4  232.68   23.30
   1  -9  -4  204.58   20.40
  -1  -9   4  199.98   21.60
   1  -9  -4  225.78   22.70
   0  -9  -4   12.70    5.70
   0  -9   4   -2.80    3.60
   0  -9  -4    1.90    4.50
   0  -9   4    5.20    6.30
   0  -9   4    7.00    4.60
   0  -9  -4    3.40    5.10
   1  -9   4  593.44   50.29
  -1  -9  -4  562.04   49.30
   1  -9   4  497.45   47.60
  -1  -9  -4  603.34   46.30
   1  -9   4  569.24   47.40
  -1  -9  -4  552.54   47.40
  -1  -9  -4  481.35   47.40
   2  -9   4  251.97   23.70
  -2  -9  -4  234.98   25.40
  -2  -9  -4  251.07   22.20
  -2  -9  -4  235.28   24.50
   2  -9   4  234.28   26.40
   2  -9   4  247.48   23.90
  -2  -9  -4  271.67   23.30
   3  -9   4   63.19   10.50
   3  -9   4   53.89   13.60
  -3  -9  -4   70.99   12.50
  -3  -9  -4   66.99    8.40
   3  -9   4   54.79   10.50
  -3  -9  -4   61.09   11.60
  -3  -9  -4   87.09    9.90
   4  -9   4   10.30    5.20
  -4  -9  -4    6.80    6.20
   4  -9   4    1.60    8.30
   4  -9   4    7.20    5.80
  -4  -9  -4   -0.20    3.00
  -4  -9  -4    6.40    4.20
   5  -9   4   47.70   10.00
  -5  -9  -4   37.20    6.60
  -5  -9  -4   48.10   10.60
  -5  -9  -4   51.99    6.80
   5  -9   4   21.20   12.20
   5  -9   4   45.50    8.70
   6  -9   4  186.18   22.60
  -6  -9  -4  110.69   19.40
  -6  -9  -4  164.48   15.30
   6  -9   4  212.48   28.10
  -6  -9  -4  161.98   15.70
   6  -9   4  155.78   16.40
   7  -9   4   13.30    9.70
  -7  -9  -4    8.80    4.00
  -7  -9  -4   -5.10    7.00
  -7  -9  -4    6.50    3.50
   7  -9   4   -4.80   10.00
   7  -9   4    5.80    4.60
  -8  -9  -4  106.99   11.60
   8  -9   4   97.59   12.10
   8  -9   4   88.49   17.90
  -8  -9  -4  113.69   12.90
  -8  -9  -4   80.39   19.60
   8  -9   4   95.29   13.40
   8  -9   4  113.39   22.70
   9  -9   4   11.90   10.60
   9  -9   4    6.00    5.20
  -9  -9  -4   -3.40    5.00
  -9  -9  -4  -17.20    7.20
  -9  -9  -4    5.90    4.20
   9  -9   4    5.80    6.60
   9  -9   4    6.90   10.50
  10  -9   4    1.80    7.50
  10  -9   4    8.30   12.60
 -10  -9  -4   -2.10    5.70
  10  -9   4    1.30    5.10
  10  -9   4   -3.40   12.90
 -10  -9  -4    4.40   10.80
  11  -9   4   33.70    9.40
  11  -9   4   39.80   17.40
 -11  -9  -4   55.69   16.00
  11  -9   4   20.70   13.80
 -12  -9  -4   27.80    7.20
  12  -9   4   14.20   14.20
 -12  -9  -4   20.00   13.50
  12  -9   4   -3.30   13.40
  13  -9   4    3.50   15.30
 -13  -9  -4   11.40   12.30
 -13  -9  -4   17.30    7.00
  13  -9   4    4.80   14.70
 -14  -9  -4    1.50   13.10
  14  -9   4   -3.90   16.30
  14  -9   4    7.00   18.10
  15  -9   4   44.00   23.50
  15  -9   4   20.30   19.40
 -15  -9  -4   69.29   22.30
  16  -9   4   -8.90   17.20
  16  -9   4  -12.60   21.90
 -16  -9  -4   62.29   20.30
  16 -10  -4  -11.40   19.70
  16 -10  -4   12.60   18.10
 -16 -10   4  -12.70   15.00
  15 -10  -4   58.89   24.40
  15 -10  -4   44.20   19.50
 -15 -10   4   45.20   18.80
 -14 -10   4   12.70   16.00
  14 -10  -4    2.10   16.70
 -13 -10   4    0.60    7.30
 -13 -10   4  -16.80   13.30
  13 -10  -4   19.00   15.70
  13 -10  -4   -6.40   14.80
 -12 -10   4   47.60   17.10
 -12 -10   4   43.50   10.40
  12 -10  -4  101.89   24.20
  12 -10  -4   32.00   18.10
  11 -10  -4   25.20   14.70
  11 -10  -4   32.70   16.20
 -11 -10   4   26.40    9.30
 -11 -10   4   16.90   12.50
 -10 -10   4   19.30    8.20
  10 -10  -4    9.20   13.30
 -10 -10   4   37.10   13.50
  10 -10  -4   31.10   14.00
   9 -10  -4   68.49   17.70
   9 -10  -4   54.39   15.40
  -9 -10   4   46.10   13.60
  -8 -10   4   18.10    5.80
   8 -10  -4   47.40   15.00
  -8 -10   4   16.70    3.80
  -8 -10   4   22.60   11.70
   8 -10  -4   18.80   12.70
  -8 -10   4   20.70    7.90
  -7 -10   4  134.39   14.40
  -7 -10   4  123.69   11.80
   7 -10  -4  117.49   21.30
  -7 -10   4  134.59   15.40
   6 -10  -4  120.09   21.30
  -6 -10   4  154.28   16.30
  -6 -10   4  151.88   13.10
   6 -10  -4  134.99   23.30
  -6 -10   4   96.49   19.20
   5 -10  -4  297.07   31.80
  -5 -10   4  289.67   31.10
   5 -10  -4  247.98   34.80
  -5 -10   4  304.07   27.90
   5 -10  -4  301.47   25.00
   4 -10  -4  619.94   50.19
   4 -10  -4  611.94   55.39
  -4 -10   4  614.14   52.39
  -4 -10   4  613.54   54.59
   4 -10  -4  543.55   55.49
   3 -10  -4  266.57   28.60
  -3 -10   4  279.57   26.80
   3 -10  -4  264.77   29.40
  -3 -10   4  280.77   28.10
   3 -10  -4  260.97   24.40
   2 -10  -4  454.25   41.30
   2 -10  -4  423.76   38.00
  -2 -10   4  463.15   40.00
  -2 -10   4  463.05   40.90
   2 -10  -4  379.56   40.40
  -1 -10   4  131.99   18.10
   1 -10  -4  151.88   16.40
   1 -10  -4  131.19   18.70
  -1 -10   4  151.98   19.60
   1 -10  -4  158.08   18.50
   0 -10  -4   32.30    8.90
   0 -10  -4   22.80    8.40
   0 -10   4   31.80    9.70
   0 -10  -4   21.70    7.40
   0 -10   4   36.40    8.70
   0 -10   4   32.70    8.10
   1 -10   4  754.92   65.19
  -1 -10  -4  749.73   64.69
  -1 -10  -4  748.63   65.09
  -1 -10  -4  786.52   63.19
   1 -10   4  777.62   64.69
   1 -10   4  733.13   66.99
  -1 -10  -4  780.82   66.69
   2 -10   4  636.04   56.09
  -2 -10  -4  682.93   54.39
   2 -10   4  696.93   56.09
   2 -10   4  610.44   58.99
  -2 -10  -4  618.74   56.79
  -2 -10  -4  657.63   58.09
  -2 -10  -4  641.44   55.39
   3 -10   4  620.54   52.49
  -3 -10  -4  636.74   51.29
  -3 -10  -4  584.14   53.69
   3 -10   4  561.04   51.99
   3 -10   4  572.74   56.09
  -3 -10  -4  616.04   54.39
  -3 -10  -4  621.64   50.49
   4 -10   4  927.81   73.59
  -4 -10  -4  841.52   74.59
  -4 -10  -4  911.41   71.19
   4 -10   4  809.22   72.09
   4 -10   4  830.12   76.89
  -4 -10  -4  842.72   70.69
  -5 -10  -4  179.78   18.10
   5 -10   4  162.78   27.50
   5 -10   4  205.78   19.60
  -5 -10  -4  166.48   23.10
  -5 -10  -4  204.68   18.30
   5 -10   4  214.58   21.90
  -6 -10  -4  387.86   31.40
   6 -10   4  298.07   38.50
  -6 -10  -4  357.86   31.00
  -6 -10  -4  339.57   35.60
   6 -10   4  366.96   35.10
   7 -10   4  248.88   32.10
  -7 -10  -4  146.99   26.00
  -7 -10  -4  196.38   18.90
  -7 -10  -4  213.88   18.50
   7 -10   4  208.08   24.40
   7 -10   4  166.68   19.20
   8 -10   4  303.27   31.30
  -8 -10  -4  266.07   25.10
   8 -10   4  182.28   33.00
  -8 -10  -4  271.27   24.60
  -8 -10  -4  296.67   32.20
   8 -10   4  281.77   25.00
   9 -10   4   96.39   20.10
  -9 -10  -4  128.29   14.10
  -9 -10  -4  167.98   23.30
   9 -10   4  111.99   14.50
   9 -10   4  135.39   14.20
  -9 -10  -4  136.99   15.20
   9 -10   4   82.39   21.10
 -10 -10  -4  311.77   33.10
 -10 -10  -4  283.17   25.70
  10 -10   4  244.18   25.90
  10 -10   4  328.27   33.60
  10 -10   4  219.98   38.20
  10 -10   4  255.37   24.50
  11 -10   4  181.58   29.10
 -11 -10  -4  191.68   29.60
 -11 -10  -4  235.48   21.50
  11 -10   4  208.48   19.90
  11 -10   4  181.88   32.10
 -12 -10  -4   88.29   19.60
  12 -10   4   27.60   17.50
  12 -10   4   54.99    7.70
 -12 -10  -4   20.60   12.80
  12 -10   4   42.10   16.80
  13 -10   4  -17.70   13.00
  13 -10   4    7.40   16.00
 -13 -10  -4    4.90   11.30
 -13 -10  -4   31.60   15.20
  14 -10   4  108.39   28.30
  14 -10   4   46.60   21.00
  15 -10   4   56.69   23.40
  15 -10   4   53.59   24.00
 -15 -10  -4   40.30   20.70
  15 -11  -4   -3.90   16.80
  15 -11  -4    5.10   18.30
 -15 -11   4    0.40   16.40
 -14 -11   4   20.70   16.70
  14 -11  -4   35.50   17.90
  14 -11  -4   32.30   19.80
  13 -11  -4   58.59   20.70
  13 -11  -4   28.80   15.80
 -13 -11   4   10.60    9.20
 -13 -11   4    7.10   14.20
  12 -11  -4   -9.70   14.70
 -12 -11   4    6.60    8.10
  12 -11  -4   -7.30   13.50
 -12 -11   4   -7.90   12.40
  11 -11  -4    6.90   15.20
 -11 -11   4    6.30   13.10
 -11 -11   4  -13.90    5.70
  11 -11  -4   -3.90   14.80
 -10 -11   4   20.20   13.30
 -10 -11   4   18.90    8.50
  10 -11  -4    0.40   13.10
  10 -11  -4   33.70   15.20
  -9 -11   4   -2.10    3.00
   9 -11  -4   12.30   11.80
   9 -11  -4    2.20   13.00
  -9 -11   4    2.30    6.70
  -9 -11   4   -0.80    4.60
  -9 -11   4   -0.30   10.60
  -8 -11   4   19.80    7.60
   8 -11  -4    6.50   11.70
   8 -11  -4    9.30   11.90
  -8 -11   4   -0.80    7.10
  -8 -11   4   16.20   12.00
  -8 -11   4   12.90    3.90
  -7 -11   4   93.89   13.00
  -7 -11   4   89.99   10.00
   7 -11  -4   61.79   18.60
  -7 -11   4   75.59   16.40
  -6 -11   4    1.30    3.20
  -6 -11   4   24.20   10.20
  -6 -11   4   10.20    6.80
   6 -11  -4    8.90    9.40
   6 -11  -4    6.10   13.50
  -5 -11   4   23.90    8.50
   5 -11  -4   42.70   12.90
  -5 -11   4   37.10   12.00
   5 -11  -4   41.20    6.30
   5 -11  -4   37.70   14.00
  -5 -11   4   33.70    6.00
  -4 -11   4  110.49   14.70
   4 -11  -4   94.89   17.50
  -4 -11   4   91.29   16.80
   4 -11  -4   90.69   11.20
   4 -11  -4   65.39   16.30
  -3 -11   4  112.89   15.80
   3 -11  -4  105.49   18.20
  -3 -11   4  107.09   16.10
   3 -11  -4   79.39   11.70
   3 -11  -4   91.29   15.40
  -2 -11   4  200.98   25.10
   2 -11  -4  216.68   21.00
   2 -11  -4  243.28   24.90
  -2 -11   4  217.88   23.30
   2 -11  -4  155.78   23.90
   1 -11  -4  473.25   44.90
  -1 -11   4  507.45   44.70
   1 -11  -4  454.55   44.20
   1 -11  -4  487.85   42.90
  -1 -11   4  484.85   44.50
   0 -11  -4  164.28   20.60
   0 -11  -4  185.48   18.00
   0 -11  -4  154.48   19.70
   0 -11   4  232.98   22.40
   0 -11   4  188.58   20.50
   0 -11  -4  196.08   22.50
   0 -11   4  178.78   21.60
  -1 -11  -4   10.70    7.20
   1 -11   4   24.90    9.90
   1 -11   4   17.60    7.10
  -1 -11  -4   20.20    8.00
  -1 -11  -4   13.50    4.80
   1 -11   4   14.90    6.50
  -1 -11  -4    5.60    7.30
  -2 -11  -4   -0.80    3.90
  -2 -11  -4    2.40    6.00
  -2 -11  -4   -0.50    7.10
   2 -11   4   -0.50    6.30
   2 -11   4    4.60    6.00
   2 -11   4    2.50    9.10
  -2 -11  -4    1.30    6.90
   3 -11   4    4.30    5.70
  -3 -11  -4    1.90    7.50
  -3 -11  -4    0.90    3.40
  -3 -11  -4    0.00    6.60
   3 -11   4    2.50   10.00
   3 -11   4    4.30    5.70
  -3 -11  -4    8.30    5.60
   4 -11   4  144.29   18.70
   4 -11   4  154.78   16.90
  -4 -11  -4  120.99   20.20
   4 -11   4  121.89   23.60
  -4 -11  -4  160.98   15.60
  -4 -11  -4  143.69   14.70
  -5 -11  -4   21.40    5.50
   5 -11   4   19.10    7.40
  -5 -11  -4   21.50    6.10
   5 -11   4   30.20    9.80
  -5 -11  -4   16.00    8.20
   5 -11   4   52.09   15.50
  -6 -11  -4   58.29    8.70
   6 -11   4   74.09   16.80
  -6 -11  -4   47.70   15.00
   6 -11   4   61.29   13.80
   6 -11   4   37.00    9.20
  -6 -11  -4   80.89    9.30
   7 -11   4  -13.80   12.30
  -7 -11  -4    6.00    5.40
   7 -11   4   14.00    8.90
  -7 -11  -4   13.40   11.50
   7 -11   4   23.90   10.40
  -7 -11  -4   16.90    5.40
   8 -11   4    8.50   10.50
  -8 -11  -4   -0.80    4.60
   8 -11   4    6.20   12.20
  -8 -11  -4   29.10   11.80
  -8 -11  -4   -2.70    5.20
   8 -11   4    1.30    5.70
  -9 -11  -4   -3.40   10.20
   9 -11   4   10.90   16.60
  -9 -11  -4   -3.00    4.90
   9 -11   4    5.00   11.00
   9 -11   4    3.80    8.40
   9 -11   4    8.50    5.90
  -9 -11  -4    3.40    6.10
  10 -11   4   13.50   16.60
  10 -11   4   16.30   11.70
 -10 -11  -4    3.70    5.90
 -10 -11  -4    4.40   12.20
  10 -11   4    4.90    5.80
 -10 -11  -4    3.30    6.40
 -11 -11  -4   13.20    7.70
  11 -11   4   -6.10   13.50
 -11 -11  -4  -20.30   10.50
  11 -11   4  -15.20   12.80
  11 -11   4    4.10    5.20
  12 -11   4    9.00   15.40
  12 -11   4   34.20   18.20
 -12 -11  -4   42.60   16.90
  13 -11   4  109.39   23.40
  13 -11   4   56.19   22.20
 -14 -11  -4   14.10   17.50
  14 -11   4   33.90   20.70
  14 -11   4   18.70   19.40
  14 -12  -4  -23.70   16.30
 -14 -12   4   -4.00   15.20
  14 -12  -4   33.20   26.90
 -13 -12   4   -8.80   14.40
  13 -12  -4   -5.00   16.60
  13 -12  -4  -18.50   15.90
 -13 -12   4   14.30    8.90
  12 -12  -4   28.40   16.60
 -12 -12   4    6.00    8.10
 -12 -12   4    5.00   14.20
  12 -12  -4   -5.70   15.20
 -11 -12   4   -0.60   13.40
 -11 -12   4    1.10    8.20
  11 -12  -4    3.20   15.30
  11 -12  -4   14.90   15.40
 -10 -12   4   13.40   12.20
 -10 -12   4   -8.70    6.40
  10 -12  -4  -30.10   10.90
  10 -12  -4   -9.10   12.60
  -9 -12   4   17.20   14.80
   9 -12  -4   13.60   13.10
  -9 -12   4    8.30    8.20
  -9 -12   4    8.90    4.50
   9 -12  -4   22.80   15.50
   8 -12  -4  -11.10    9.90
   8 -12  -4   -1.50   13.40
  -8 -12   4    7.60   11.20
  -8 -12   4    6.60    4.40
  -8 -12   4    3.50    7.60
   7 -12  -4   89.59   18.40
  -7 -12   4  101.99   14.40
  -7 -12   4   93.39   10.00
  -7 -12   4   92.49   18.80
   7 -12  -4   73.19   19.40
  -6 -12   4   -5.00    6.10
   6 -12  -4   -0.70   11.60
  -6 -12   4    2.60    9.70
  -6 -12   4   -3.50    3.70
   6 -12  -4    4.90    9.70
   5 -12  -4  233.18   32.90
  -5 -12   4  274.67   30.00
  -5 -12   4  242.88   22.50
   5 -12  -4  257.17   22.70
   4 -12  -4  500.65   50.09
   4 -12  -4  529.65   45.20
  -4 -12   4  556.84   48.60
   4 -12  -4  524.15   51.09
  -3 -12   4   94.19   17.10
   3 -12  -4  100.39   18.80
  -3 -12   4  109.69   15.50
   3 -12  -4   75.39   15.60
   3 -12  -4   89.79   12.40
   2 -12  -4   -3.60    8.30
  -2 -12   4   22.90    9.90
   2 -12  -4   13.70    9.60
  -2 -12   4   -1.10    7.60
   2 -12  -4   -3.70    6.10
  -1 -12   4  407.96   39.70
   1 -12  -4  408.86   40.20
  -1 -12   4  401.76   39.50
   1 -12  -4  399.86   37.40
   1 -12  -4  420.76   39.20
   0 -12  -4  607.94   54.09
   0 -12   4  690.33   65.69
   0 -12  -4  596.64   54.99
   0 -12  -4  636.64   52.59
   0 -12   4  594.14   54.89
   0 -12   4  629.54   54.49
   0 -12  -4  586.64   55.99
   1 -12   4  184.48   21.50
  -1 -12  -4  139.09   19.30
  -1 -12  -4  153.08   16.20
  -1 -12  -4  137.09   21.60
  -1 -12  -4  152.18   20.60
   1 -12   4  186.68   19.70
   1 -12   4  137.69   24.10
  -2 -12  -4  194.28   18.40
  -2 -12  -4  175.78   19.60
  -2 -12  -4  154.48   22.10
   2 -12   4  199.58   21.50
   2 -12   4  189.78   21.20
   2 -12   4  159.88   24.50
  -3 -12  -4  217.38   23.90
  -3 -12  -4  228.08   20.60
  -3 -12  -4  203.58   19.10
   3 -12   4  163.78   21.40
   3 -12   4  163.18   26.30
  -3 -12  -4  168.18   24.30
   3 -12   4  189.58   21.10
   4 -12   4  191.08   28.30
  -4 -12  -4  217.28   27.30
  -4 -12  -4  191.48   19.70
   4 -12   4  184.58   21.40
  -4 -12  -4  234.98   21.10
   4 -12   4  220.68   23.60
   5 -12   4  441.86   50.39
  -5 -12  -4  553.24   42.40
  -5 -12  -4  432.86   46.20
   5 -12   4  467.35   43.10
  -5 -12  -4  524.35   42.20
   5 -12   4  453.95   44.90
  -6 -12  -4  335.17   30.50
  -6 -12  -4  376.76   30.80
   6 -12   4  280.47   41.60
  -6 -12  -4  332.77   36.90
   6 -12   4  351.06   34.20
   6 -12   4  343.07   32.20
  -7 -12  -4  119.69   13.00
   7 -12   4  118.79   13.60
  -7 -12  -4   91.59   12.70
  -7 -12  -4  112.59   20.80
   7 -12   4   83.49   15.90
   7 -12   4   65.79   21.00
  -8 -12  -4  134.79   15.50
   8 -12   4  113.79   19.80
  -8 -12  -4  162.48   26.00
  -8 -12  -4  143.39   14.90
   8 -12   4   79.99   22.00
  -9 -12  -4  108.59   14.30
   9 -12   4  118.79   20.90
   9 -12   4   94.69   24.10
  -9 -12  -4  156.38   24.20
  -9 -12  -4  111.19   14.90
   9 -12   4  149.99   15.30
  10 -12   4   92.19   21.80
 -10 -12  -4   69.49   20.80
  10 -12   4   84.39   23.60
 -10 -12  -4  105.79   14.70
  10 -12   4  120.29   13.30
 -10 -12  -4  119.59   14.00
 -11 -12  -4   51.09   10.70
  11 -12   4   50.79   17.80
  11 -12   4   14.60   17.90
 -11 -12  -4   50.79   18.00
  12 -12   4   16.50   17.20
  12 -12   4   29.90   20.90
 -12 -12  -4   68.69   29.70
 -13 -12  -4   29.10   18.40
  13 -12   4   -0.50   18.80
  13 -12   4   -3.00   16.80
 -14 -12  -4   17.30   19.60
  14 -12   4   17.70   20.10
  14 -12   4  -14.60   19.10
  13 -13  -4   44.10   18.70
 -13 -13   4   -5.80    9.40
 -13 -13   4   -3.10   15.90
  13 -13  -4   26.50   17.30
  12 -13  -4   91.19   23.90
  12 -13  -4   59.19   24.30
 -12 -13   4  101.49   16.00
 -12 -13   4  106.79   23.60
  11 -13  -4   33.40   19.60
 -11 -13   4    6.10   16.40
  11 -13  -4   47.40   16.80
 -11 -13   4   45.40   11.20
 -10 -13   4   42.40   16.90
  10 -13  -4   24.70   16.30
 -10 -13   4   63.19   12.60
  10 -13  -4   77.19   22.70
   9 -13  -4  -15.20   10.60
  -9 -13   4  -17.00   13.00
  -9 -13   4   -3.60    4.90
   9 -13  -4    6.80   13.60
  -9 -13   4   -5.40    6.30
   8 -13  -4  162.08   32.70
  -8 -13   4  200.28   20.10
  -8 -13   4  249.88   31.90
   8 -13  -4  219.48   30.90
  -8 -13   4  292.27   24.80
  -7 -13   4  136.09   22.70
  -7 -13   4  198.78   20.00
   7 -13  -4  113.09   24.80
  -7 -13   4  152.48   14.80
   7 -13  -4  133.19   23.50
  -6 -13   4   -5.50   10.20
  -6 -13   4   -8.10    3.90
  -6 -13   4    9.30    7.90
   6 -13  -4   -7.10   10.50
   6 -13  -4  -10.20   10.90
   5 -13  -4   91.19   11.30
   5 -13  -4   95.69   17.90
   5 -13  -4   89.29   18.60
  -5 -13   4   76.49   10.40
  -5 -13   4   70.49   14.30
  -5 -13   4   89.59   17.50
   4 -13  -4  136.89   23.40
   4 -13  -4  125.99   21.80
  -4 -13   4  147.79   19.30
  -4 -13   4  182.08   25.00
  -3 -13   4   59.49   12.50
  -3 -13   4   58.79   15.70
   3 -13  -4   69.19   15.30
   3 -13  -4   48.80   10.40
   3 -13  -4   41.20   16.30
  -2 -13   4  123.89   18.10
   2 -13  -4  112.79   15.70
  -2 -13   4  110.49   17.70
   2 -13  -4  105.29   17.50
   2 -13  -4   91.99   18.30
   1 -13  -4   19.70   10.20
  -1 -13   4   21.70   10.70
   1 -13  -4   11.20    9.70
   1 -13  -4   21.50    9.00
  -1 -13   4   15.90    9.30
   0 -13  -4   43.50   12.80
   0 -13  -4   45.80    9.20
   0 -13  -4   32.20   10.30
   0 -13  -4   29.70   10.00
   0 -13   4   26.30   11.00
   0 -13   4   29.90   13.40
  -1 -13  -4   83.39   16.90
   1 -13   4  111.59   17.00
  -1 -13  -4   98.19   16.30
   1 -13   4   66.59   18.00
  -1 -13  -4  105.09   15.60
   1 -13   4   87.29   15.40
   2 -13   4   13.20    8.50
  -2 -13  -4   11.80    8.30
   2 -13   4   27.80   13.40
  -2 -13  -4   -2.80    9.20
  -2 -13  -4   19.90    8.90
   2 -13   4   18.50    9.00
  -2 -13  -4    7.50    6.20
  -3 -13  -4   -4.10    8.40
   3 -13   4   -1.40    9.60
   3 -13   4   11.10    8.10
   3 -13   4    6.60    7.20
  -3 -13  -4    5.70    5.20
  -3 -13  -4    4.70    6.50
  -3 -13  -4    5.10    8.30
   4 -13   4    9.50    7.70
  -4 -13  -4   -0.60    5.20
   4 -13   4   -6.00   10.20
  -4 -13  -4   -9.40    9.40
  -4 -13  -4    1.20    5.00
   4 -13   4    7.70    7.40
  -5 -13  -4    4.80    6.10
   5 -13   4   17.00    8.40
   5 -13   4    1.60   12.70
  -5 -13  -4   -2.10    4.80
  -5 -13  -4  -18.40    9.60
   5 -13   4   -7.70    7.40
   6 -13   4    6.70    7.70
   6 -13   4    7.30    9.00
   6 -13   4   -9.20   11.50
  -6 -13  -4   -6.20    9.50
  -6 -13  -4    9.60    5.90
  -6 -13  -4    6.40    5.20
  -7 -13  -4    6.70    6.00
   7 -13   4    8.20    7.70
  -7 -13  -4    5.20    6.40
   7 -13   4   12.30    9.90
  -7 -13  -4   -0.70   11.30
   7 -13   4    9.50   14.20
   8 -13   4   -1.30    9.50
  -8 -13  -4   12.10   13.50
  -8 -13  -4   -1.80    6.00
   8 -13   4    7.40   15.70
  -8 -13  -4   -1.40    6.40
   9 -13   4   34.60   18.20
  -9 -13  -4   30.80    7.90
  -9 -13  -4   10.10   14.50
   9 -13   4   26.70   12.90
  -9 -13  -4   30.50    9.20
   9 -13   4   28.90    8.50
 -10 -13  -4   17.70    7.30
 -10 -13  -4    3.30   13.50
  10 -13   4    7.40   12.40
 -10 -13  -4    2.30    8.30
  10 -13   4   30.40   17.20
  11 -13   4   -1.80   13.80
  11 -13   4   13.80   19.20
 -11 -13  -4    8.30    9.20
  12 -13   4   17.70   16.80
  12 -13   4    8.20   18.70
 -12 -13  -4   13.60   18.50
  13 -13   4   14.00   21.00
  13 -13   4   57.89   20.30
 -13 -13  -4  107.09   24.70
  12 -14  -4  -13.50   15.10
 -12 -14   4   -1.80    9.60
  12 -14  -4   30.30   20.30
 -12 -14   4   23.30   19.20
 -11 -14   4   -4.60   15.20
 -11 -14   4    0.00    9.00
  11 -14  -4   12.30   19.00
  11 -14  -4   32.90   16.70
 -10 -14   4    8.20    9.10
  10 -14  -4   24.90   19.00
  10 -14  -4    6.30   14.40
  -9 -14   4   20.00   15.00
   9 -14  -4  -17.30   14.40
   9 -14  -4  -17.00   11.00
  -9 -14   4   -8.70    7.60
   8 -14  -4   15.80   15.30
  -8 -14   4    9.20   16.30
   8 -14  -4   -2.30   12.10
  -8 -14   4    2.40    5.40
  -8 -14   4   13.70    8.80
   7 -14  -4   19.20   13.80
  -7 -14   4   18.10    5.60
   7 -14  -4   29.90   15.60
  -7 -14   4   29.50   10.50
  -7 -14   4   45.70   16.80
   6 -14  -4   50.29   17.20
   6 -14  -4   16.80   12.70
  -6 -14   4   40.60   10.50
  -6 -14   4   26.30   13.30
  -6 -14   4   35.20    6.80
   5 -14  -4   23.10   14.70
  -5 -14   4   30.30    6.90
  -5 -14   4   28.50   10.50
  -5 -14   4   -2.60    9.90
   5 -14  -4   28.60    7.70
   5 -14  -4   41.40   13.50
   4 -14  -4   33.30   13.10
  -4 -14   4   55.49   15.80
   4 -14  -4   44.20   10.00
   4 -14  -4   29.60   15.20
  -4 -14   4   32.80   10.60
  -3 -14   4   41.60   11.30
   3 -14  -4   43.90   14.00
   3 -14  -4   23.30    9.30
   3 -14  -4   40.70   14.10
  -3 -14   4   67.69   15.50
   2 -14  -4   18.10   11.20
   2 -14  -4   -0.10    8.00
   2 -14  -4   -3.70   10.40
  -2 -14   4   12.50   10.50
  -2 -14   4    4.80   10.40
   1 -14  -4   49.20   15.00
  -1 -14   4   92.79   16.80
   1 -14  -4   61.19   13.20
   1 -14  -4   57.59   11.30
  -1 -14   4   40.50   15.20
   1 -14  -4   88.39   19.30
   0 -14  -4  185.28   24.40
   0 -14  -4  196.58   27.20
   0 -14  -4  182.88   20.20
   0 -14   4  203.98   27.30
   0 -14   4  191.98   25.40
   0 -14  -4  183.98   24.30
  -1 -14  -4   -3.90    8.60
   1 -14   4    4.80   11.10
  -1 -14  -4   -2.30    9.90
  -1 -14  -4  -13.30    7.20
   1 -14   4   -0.70    8.10
   1 -14   4  -16.20    8.30
  -1 -14  -4   12.90    6.80
   2 -14   4  121.49   18.90
   2 -14   4  127.09   24.10
  -2 -14  -4  115.99   21.10
  -2 -14  -4  122.79   15.30
   2 -14   4  151.18   20.60
  -2 -14  -4  121.99   17.20
  -3 -14  -4  348.57   31.30
   3 -14   4  312.07   34.00
  -3 -14  -4  304.47   36.10
  -3 -14  -4  354.66   32.80
   3 -14   4  381.06   35.80
   3 -14   4  343.17   39.80
   4 -14   4    5.90    8.90
  -4 -14  -4    0.20    6.20
   4 -14   4    4.50   11.60
  -4 -14  -4   -0.30   10.70
   4 -14   4    1.50    8.60
  -4 -14  -4   -3.10    6.20
  -5 -14  -4  104.49   13.00
   5 -14   4   77.59   18.40
  -5 -14  -4   62.59   17.40
  -5 -14  -4   72.79   12.80
   5 -14   4   69.99   15.10
   5 -14   4   82.99   14.40
   6 -14   4   60.09   14.30
   6 -14   4   71.79   20.90
   6 -14   4   60.49   12.20
  -6 -14  -4   53.59   16.50
  -6 -14  -4   50.69    9.50
  -6 -14  -4   67.99   10.40
  -7 -14  -4   12.30    6.80
   7 -14   4   40.80   18.10
   7 -14   4    3.50    8.70
   7 -14   4    3.70   10.20
  -7 -14  -4   12.10    6.70
  -7 -14  -4   -2.40   12.20
  -8 -14  -4   31.40    7.70
   8 -14   4   12.00   14.00
  -8 -14  -4   37.70    8.90
  -8 -14  -4    8.50   12.00
   8 -14   4    3.00   15.60
  -9 -14  -4   46.80    9.50
   9 -14   4   24.20   14.30
  -9 -14  -4   58.39   18.30
  -9 -14  -4   49.40   10.60
   9 -14   4   16.60   29.20
  10 -14   4    9.00   13.60
 -10 -14  -4    6.50    9.60
  10 -14   4   -6.00   18.40
  11 -14   4   60.19   23.70
 -11 -14  -4   13.70   16.20
  11 -14   4   49.70   16.10
  11 -15  -4  124.69   30.00
 -11 -15   4  128.89   19.50
 -11 -15   4  176.48   30.80
 -10 -15   4   -8.20   16.90
  10 -15  -4   12.40   18.10
  10 -15  -4  -26.40   14.50
 -10 -15   4   23.20    9.50
  -9 -15   4  125.89   28.40
   9 -15  -4  106.79   22.10
  -9 -15   4  103.59   15.90
  -8 -15   4  318.57   30.40
  -8 -15   4  289.27   40.00
   8 -15  -4  220.38   37.50
  -8 -15   4  293.57   26.70
   8 -15  -4  297.37   35.70
   7 -15  -4   30.60   18.00
   7 -15  -4   45.30   15.30
  -7 -15   4   34.00   18.10
  -7 -15   4   29.40    7.20
  -7 -15   4   48.40   11.50
  -6 -15   4    2.40    8.60
  -6 -15   4    0.10    5.70
   6 -15  -4    5.70   11.00
  -6 -15   4   16.80   13.90
   6 -15  -4   32.40   15.40
   5 -15  -4   80.09   11.70
   5 -15  -4   55.69   17.60
  -5 -15   4   69.09   10.30
[truncated: 1,445,930 more chars]
