# Supplementary material for: 1,4,6,10-Tetraazaadamantanes (TAADs) with N-amino groups: synthesis and formation of boron chelates and host–guest complexes
Source: Beilstein J Org Chem. 2022 Oct 11;18:1424–34. doi: 10.3762/bjoc.18.148 (PMC9577388; doi:10.3762/bjoc.18.148)
Supplement: File 2 — Crystallographic information files (CIFs) for compounds 19e·3HCl·H2O, Bn-4c(bromide)·3CD3OD, 21·2D2O, 4a·H2O·0.5MeOH, 4a·HCl·H2O·MeOH, 4c·HCl·3.5MeOH, 8a, 21·HCl·2H2O, and hydrazinium dihydrochloride. CCDC deposition numbers 2190361, 2190362, 2190363, 2182991, 2182992, 2182993, 2182994, 2182995, 2183048. [file Beilstein_J_Org_Chem-18-1424-s002.zip › Hydrazinium+dihydrochloride.cif]

data_ART2697

_publ_section_acknowledgements
;
Crystal structure determination was performed in the Department of Structural
Studies of Zelinsky Institute of Organic Chemistry, Moscow.
;

_audit_creation_method            'SHELXL-2018/3'
_shelx_SHELXL_version_number      '2018/3'
_chemical_name_systematic         ?
_chemical_name_common             ?
_chemical_melting_point           ?
_chemical_formula_moiety          'H6 N2, 2(Cl)'
_chemical_formula_sum             'Cl2 H6 N2'
_chemical_formula_weight          104.97

loop_
 _atom_type_symbol
 _atom_type_description
 _atom_type_scat_dispersion_real
 _atom_type_scat_dispersion_imag
 _atom_type_scat_source
 'N'  'N'   0.0061   0.0033
 'International Tables Vol C Tables 4.2.6.8 and 6.1.1.4'
 'H'  'H'   0.0000   0.0000
 'International Tables Vol C Tables 4.2.6.8 and 6.1.1.4'
 'Cl'  'Cl'   0.1484   0.1585
 'International Tables Vol C Tables 4.2.6.8 and 6.1.1.4'
 
_space_group_crystal_system       cubic
_space_group_IT_number            205
_space_group_name_H-M_alt         'P a -3'
_space_group_name_Hall            '-P 2ac 2ab 3'
 
_shelx_space_group_comment
;
The symmetry employed for this shelxl refinement is uniquely defined
by the following loop, which should always be used as a source of
symmetry information in preference to the above space-group names.
They are only intended as comments.
;
 
loop_
 _space_group_symop_operation_xyz
 'x, y, z'
 'z, x, y'
 'y, z, x'
 '-y+1/2, -z, x+1/2'
 'z+1/2, -x+1/2, -y'
 '-y, z+1/2, -x+1/2'
 '-z+1/2, -x, y+1/2'
 '-z, x+1/2, -y+1/2'
 'y+1/2, -z+1/2, -x'
 'x+1/2, -y+1/2, -z'
 '-x, y+1/2, -z+1/2'
 '-x+1/2, -y, z+1/2'
 '-x, -y, -z'
 '-z, -x, -y'
 '-y, -z, -x'
 'y-1/2, z, -x-1/2'
 '-z-1/2, x-1/2, y'
 'y, -z-1/2, x-1/2'
 'z-1/2, x, -y-1/2'
 'z, -x-1/2, y-1/2'
 '-y-1/2, z-1/2, x'
 '-x-1/2, y-1/2, z'
 'x, -y-1/2, z-1/2'
 'x-1/2, y, -z-1/2'
 
_cell_length_a                    7.83790(10)
_cell_length_b                    7.83790(10)
_cell_length_c                    7.83790(10)
_cell_angle_alpha                 90
_cell_angle_beta                  90
_cell_angle_gamma                 90
_cell_volume                      481.503(18)
_cell_formula_units_Z             4
_cell_measurement_temperature     100(2)
_cell_measurement_reflns_used      4973
_cell_measurement_theta_min        4.50
_cell_measurement_theta_max       34.24

_exptl_crystal_description        octahedron
_exptl_crystal_colour             colourless
_exptl_crystal_density_meas       ? 
_exptl_crystal_density_method     'not measured'
_exptl_crystal_density_diffrn     1.448
_exptl_crystal_F_000              216
_exptl_transmission_factor_min    ?
_exptl_transmission_factor_max    ?
_exptl_crystal_size_max           0.15
_exptl_crystal_size_mid           0.13
_exptl_crystal_size_min           0.11
_exptl_absorpt_coefficient_mu     1.162
_shelx_estimated_absorpt_T_min    0.845
_shelx_estimated_absorpt_T_max    0.883
_exptl_absorpt_correction_type    multi-scan
_exptl_absorpt_correction_T_min   0.4911
_exptl_absorpt_correction_T_max   0.5664
_exptl_absorpt_process_details
'SADABS 2016/2 (Krause et al., J. Appl. Cryst. 2015, 48, 3-10)'
_diffrn_ambient_temperature       100(2)
_diffrn_radiation_wavelength      0.71073
_diffrn_radiation_type            MoK\a
_diffrn_source                    'sealed X-Ray tube'
_diffrn_source_power              50
_diffrn_source_current            30
_diffrn_source_size               '0.6 mm, fine-focus'
_diffrn_radiation_monochromator   graphite
_diffrn_measurement_device_type   'Bruker AXS D8 QUEST, Photon III detector'
_diffrn_measurement_method        '\f and \w shutterless scans'
_diffrn_detector_area_resol_mean  7.31
_diffrn_reflns_number             8503
_diffrn_reflns_av_unetI/netI      0.0107
_diffrn_reflns_av_R_equivalents   0.0356
_diffrn_reflns_limit_h_min        -12
_diffrn_reflns_limit_h_max        12
_diffrn_reflns_limit_k_min        -11
_diffrn_reflns_limit_k_max        12
_diffrn_reflns_limit_l_min        -12
_diffrn_reflns_limit_l_max        10
_diffrn_reflns_theta_min          4.504
_diffrn_reflns_theta_max          34.239
_diffrn_reflns_theta_full         25.242
_diffrn_measured_fraction_theta_max   0.997
_diffrn_measured_fraction_theta_full  0.993
_diffrn_reflns_Laue_measured_fraction_max    0.997
_diffrn_reflns_Laue_measured_fraction_full   0.993
_diffrn_reflns_point_group_measured_fraction_max   0.997
_diffrn_reflns_point_group_measured_fraction_full  0.993
_reflns_number_total              342
_reflns_number_gt                 304
_reflns_threshold_expression      'I > 2\s(I)'
_reflns_Friedel_coverage          0.000
_reflns_Friedel_fraction_max      .
_reflns_Friedel_fraction_full     .
 
_reflns_special_details
;
 Reflections were merged by SHELXL according to the crystal
 class for the calculation of statistics and refinement.
 
 _reflns_Friedel_fraction is defined as the number of unique
 Friedel pairs measured divided by the number that would be
 possible theoretically, ignoring centric projections and
 systematic absences.
;
 
_computing_data_collection        '<i>APEX3</i> (Bruker, 2019)'
_computing_cell_refinement        'SAINT (Bruker, 2019)'
_computing_data_reduction         'SAINT (Bruker, 2019)'
_computing_structure_solution
 'SHELXT (Sheldrick, Acta Cryst., 2015, A71, 3-8)'
_computing_structure_refinement
 'SHELXL-2018 (Sheldrick, Acta Cryst., 2015, C71, 3-8)'
_computing_molecular_graphics
 'SHELXTL (Sheldrick, Acta Cryst., 2008, A64, 112-122)'
_computing_publication_material
 'SHELXTL (Sheldrick, Acta Cryst., 2008, A64, 112-122)'
_refine_special_details
;
 Refinement of F^2^ against ALL reflections.  The weighted R-factor wR and 
 goodness of fit S are based on F^2^, conventional R-factors R are based 
 on F, with F set to zero for negative F^2^. The threshold expression of 
 F^2^ > 2sigma(F^2^) is used only for calculating R-factors(gt) etc. and is 
 not relevant to the choice of reflections for refinement.  R-factors based 
 on F^2^ are statistically about twice as large as those based on F, and R- 
 factors based on ALL data will be even larger.
;
_refine_ls_structure_factor_coef  Fsqd
_refine_ls_matrix_type            full
_refine_ls_weighting_scheme       calc
_refine_ls_weighting_details
'w=1/[\s^2^(Fo^2^)+(0.0193P)^2^+0.0173P] where P=(Fo^2^+2Fc^2^)/3'
_atom_sites_solution_primary      direct
_atom_sites_solution_secondary    difmap
_atom_sites_solution_hydrogens    difmap
_refine_ls_hydrogen_treatment     refall
_refine_ls_extinction_method      none
_refine_ls_extinction_coef        .
_refine_ls_number_reflns          342
_refine_ls_number_parameters      11
_refine_ls_number_restraints      0
_refine_ls_R_factor_all           0.0174
_refine_ls_R_factor_gt            0.0145
_refine_ls_wR_factor_ref          0.0379
_refine_ls_wR_factor_gt           0.0368
_refine_ls_goodness_of_fit_ref    1.196
_refine_ls_restrained_S_all       1.196
_refine_ls_shift/su_max           0.001
_refine_ls_shift/su_mean          0.000
 
loop_
 _atom_site_label
 _atom_site_type_symbol
 _atom_site_fract_x
 _atom_site_fract_y
 _atom_site_fract_z
 _atom_site_U_iso_or_equiv
 _atom_site_adp_type
 _atom_site_occupancy
 _atom_site_site_symmetry_order  
 _atom_site_calc_flag
 _atom_site_refinement_flags_posn
 _atom_site_refinement_flags_adp
 _atom_site_refinement_flags_occupancy
 _atom_site_disorder_assembly
 _atom_site_disorder_group
Cl1 Cl 0.27779(2) 0.27779(2) 0.27779(2) 0.01171(8) Uani 1 3 d S T P . .
N1 N 0.05306(6) 0.44694(6) 0.55306(6) 0.01155(14) Uani 1 3 d S T P . .
H1 H 0.1250(11) 0.3945(11) 0.4884(11) 0.024(2) Uiso 1 1 d . . . . .
 
loop_
 _atom_site_aniso_label
 _atom_site_aniso_U_11
 _atom_site_aniso_U_22
 _atom_site_aniso_U_33
 _atom_site_aniso_U_23
 _atom_site_aniso_U_13
 _atom_site_aniso_U_12
Cl1 0.01171(8) 0.01171(8) 0.01171(8) 0.00024(4) 0.00024(4) 0.00024(4)
N1 0.01155(14) 0.01155(14) 0.01155(14) 0.00083(14) -0.00083(14) 0.00083(14)
 
_geom_special_details
;
 All esds (except the esd in the dihedral angle between two l.s. planes)
 are estimated using the full covariance matrix.  The cell esds are taken
 into account individually in the estimation of esds in distances, angles
 and torsion angles; correlations between esds in cell parameters are only
 used when they are defined by crystal symmetry.  An approximate (isotropic)
 treatment of cell esds is used for estimating esds involving l.s. planes.
;
 
loop_
 _geom_bond_atom_site_label_1
 _geom_bond_atom_site_label_2
 _geom_bond_distance
 _geom_bond_site_symmetry_2
 _geom_bond_publ_flag
N1 N1 1.4407(15) 13_566 ?
N1 H1 0.862(8) . ?
N1 H1 0.862(8) 4_565 ?
N1 H1 0.862(8) 5_456 ?
 
loop_
 _geom_angle_atom_site_label_1
 _geom_angle_atom_site_label_2
 _geom_angle_atom_site_label_3
 _geom_angle
 _geom_angle_site_symmetry_1
 _geom_angle_site_symmetry_3
 _geom_angle_publ_flag
N1 N1 H1 108.2(6) 13_566 . ?
N1 N1 H1 108.2(6) 13_566 4_565 ?
H1 N1 H1 110.7(6) . 4_565 ?
N1 N1 H1 108.2(6) 13_566 5_456 ?
H1 N1 H1 110.7(5) . 5_456 ?
H1 N1 H1 110.7(5) 4_565 5_456 ?
 
loop_
 _geom_hbond_atom_site_label_D 
 _geom_hbond_atom_site_label_H 
 _geom_hbond_atom_site_label_A 
 _geom_hbond_distance_DH 
 _geom_hbond_distance_HA 
 _geom_hbond_distance_DA 
 _geom_hbond_angle_DHA 
 _geom_hbond_site_symmetry_A 
 _geom_hbond_publ_flag
N1 H1 Cl1  0.862(8) 2.235(8) 3.08470(16) 168.4(8) . yes
 
_refine_diff_density_max    0.165
_refine_diff_density_min   -0.204
_refine_diff_density_rms    0.040

_shelx_res_file
;
TITL ART2697 in Pa-3
    ART2697.res
    created by SHELXL-2018/3 at 17:56:23 on 10-Jan-2021
CELL 0.71073 7.8379 7.8379 7.8379 90.000 90.000 90.000
ZERR 4.00 0.0001 0.0001 0.0001 0.000 0.000 0.000
LATT 1
SYMM z, x, y
SYMM y, z, x
SYMM -y+1/2, -z, x+1/2
SYMM z+1/2, -x+1/2, -y
SYMM -y, z+1/2, -x+1/2
SYMM -z+1/2, -x, y+1/2
SYMM -z, x+1/2, -y+1/2
SYMM y+1/2, -z+1/2, -x
SYMM x+1/2, -y+1/2, -z
SYMM -x, y+1/2, -z+1/2
SYMM -x+1/2, -y, z+1/2
SFAC N H Cl
UNIT 8 24 8
TEMP -173.15
SIZE 0.11 0.13 0.15

LIST 4
L.S. 5
FMAP 2
PLAN 5
ACTA
HTAB N1 Cl1
BOND $H
CONF
WGHT    0.019300    0.017300
FVAR       1.47490
CL1   3    0.277786    0.277786    0.277786    10.33333    0.01171    0.01171 =
         0.01171    0.00024    0.00024    0.00024
N1    1    0.053059    0.446941    0.553059    10.33333    0.01155    0.01155 =
         0.01155    0.00083   -0.00083    0.00083
H1    2    0.124961    0.394532    0.488394    11.00000    0.02439
HKLF 4


REM  ART2697 in Pa-3
REM wR2 = 0.037905, GooF = S = 1.19644, Restrained GooF = 1.19644 for all data
REM R1 = 0.014465 for 304 Fo > 4sig(Fo) and 0.017423 for all 342 data
REM 11 parameters refined using 0 restraints

END

WGHT      0.0193      0.0173

REM Highest difference peak  0.165,  deepest hole -0.204,  1-sigma level  0.040
Q1    1   0.0000  0.5000  0.5000  10.16667  0.05    0.16
Q2    1   0.4463  0.4463  0.4463  10.33333  0.05    0.13
Q3    1   0.3172  0.3858  0.2521  11.00000  0.05    0.13
Q4    1   0.3829  0.3070  0.2216  11.00000  0.05    0.10
Q5    1   0.3142  0.3473  0.3449  11.00000  0.05    0.10
;
_shelx_res_checksum    6914

_shelx_hkl_file
;
   0  -1   0  -12.10    0.90
   0  -1   0  -11.80    0.90
  -1   0   0  -10.70    0.60
  -1   0   0  -10.40    0.70
  -1   0   0  -11.00    0.80
  -1   0   0   -9.90    1.20
   0   0   1  -13.00    1.00
   0   0  -1  -11.80    0.80
   0   0  -1   -9.80    1.50
   0   0  -1  -13.30    0.80
   0   1   0  -11.70    0.90
  -1  -1   0    9.10    1.80
  -1  -1   0    8.80    1.40
   0  -1   1    8.40    2.00
   0  -1   1    6.50    2.10
   0  -1  -1    5.90    1.60
   1  -1   0    6.20    1.40
   1  -1   0    3.40    1.20
   1  -1   0    4.30    1.40
  -1   0   1    7.00    1.80
  -1   0  -1    7.30    1.90
  -1   0  -1   11.70    2.00
   1   0   1   10.70    2.30
   1   0   1    8.60    1.80
   1   0  -1   10.30    1.10
   1   0  -1    3.70    1.20
   1   0  -1    8.30    1.90
   1   0  -1    8.00    2.10
  -1   1   0   12.40    1.70
  -1   1   0    9.20    2.00
   0   1  -1    7.70    1.90
   0   1  -1    8.40    2.00
   0   1  -1   11.80    2.50
   1   1   0    5.30    1.40
   1   1   0    6.50    1.20
  -1  -1   1 4561.94  118.59
  -1  -1   1 4289.07  122.89
  -1   1  -1 4739.73  120.79
  -1   1  -1 4742.43  121.59
  -1   1  -1 4799.32  124.39
   1   1   1 4754.62  121.39
   1  -1  -1 4562.84  121.69
   1  -1  -1 4779.62  121.99
   1  -1   1 4896.61  125.09
   1  -1   1 4817.62  118.29
   1  -1   1 4933.01  122.29
  -1   1   1 5007.10  122.29
  -1   1   1 4506.65  121.49
  -1  -1  -1 4983.90  121.79
  -1  -1  -1 4923.31  117.09
  -1  -1  -1 4981.00  116.99
   1  -1   1 4813.22  121.09
   1   1  -1 4435.66  118.69
   1   1  -1 4645.64  120.59
   0  -2   0 9318.67  232.58
   0  -2   0 9472.25  233.28
  -2   0   0 8619.74  226.68
  -2   0   0 9574.34  229.78
  -2   0   0 9133.99  232.28
   0   0   2 9661.83  232.58
   2   0   0 9434.86  229.68
   2   0   0 9106.69  232.48
   0   2   0 9999.00  234.08
   2   0  -1   -5.80    1.30
   0   1   2   -5.10    2.40
   0   1  -2   -5.30    1.80
   0   1  -2   -4.30    2.10
   0   1  -2   -2.80    2.60
  -1   2   0   -7.40    1.50
  -1   2   0   -6.00    1.70
  -1   2   0   -9.70    1.30
   1   2   0   -8.00    1.10
   1   2   0   -3.70    1.80
   1   2   0   -5.10    1.30
   2   0   1   -7.30    1.10
   0  -1   2   -6.90    1.50
   0  -1  -2   -3.70    2.20
   0  -1  -2   -7.20    1.40
   0  -1  -2   -7.30    1.30
  -2   0   1   -2.40    2.10
  -2   0  -1   -5.80    1.40
  -2   0  -1   -5.30    1.80
   2   0   1   -6.90    1.10
   1  -2   0   -3.30    1.90
   1  -2   0   -7.70    1.70
   0  -1   2    1.80    2.60
   0  -1   2   -7.80    1.30
  -1  -2   0   -1.80    2.00
  -1  -2   0   -6.50    1.10
   1  -2   0   -5.30    1.60
  -1  -2   0   -5.90    1.50
   0   2   1 1642.44   47.50
   0   2  -1 1631.44   48.50
   0   2  -1 1630.84   49.60
   0   2   1 1702.23   48.70
   2   1   0 1614.54   42.30
   2   1   0 1753.62   42.50
   2   1   0 1585.64   43.00
  -2   1   0 1649.44   43.40
  -2   1   0 1644.94   47.70
  -2   1   0 1743.83   51.29
   2   1   0 1634.64   45.90
  -1   0  -2 1580.84   48.50
  -1   0  -2 1674.03   48.10
   1   0   2 1602.04   49.40
   1   0   2 1623.74   47.40
   1   0   2 1539.25   50.29
   1   0  -2 1649.83   45.60
   1   0  -2 1660.33   49.50
   1   0  -2 1584.84   51.79
  -1   0   2 1616.94   52.19
   0  -2   1 1684.33   48.70
   0  -2   1 1639.24   49.60
   0  -2  -1 1740.03   49.00
   0  -2  -1 1506.65   46.80
  -2  -1   0 1531.65   44.50
  -2  -1   0 1625.54   45.00
   2  -1   0 1605.24   44.40
   2  -1   0 1682.23   47.80
   2  -1   0 1645.14   50.99
  -1   0   2 1712.23   44.70
  -1   0   2 1739.93   49.60
  -1  -2   1  612.84   22.60
  -1  -2   1  595.54   22.90
  -1   2  -1  620.54   23.50
  -1   2  -1  635.94   24.70
  -1   2  -1  635.64   19.70
   1  -2  -1  647.94   22.70
  -2  -1   1  554.14   18.20
  -2  -1   1  633.14   21.60
  -1   1  -2  614.84   24.40
  -1  -1   2  600.04   21.30
  -1  -1   2  613.84   23.90
   2  -1  -1  679.43   18.30
   2   1   1  610.34   22.90
  -2   1  -1  626.44   25.80
  -1   2  -1  667.83   26.50
   1   2   1  599.84   23.80
   1  -1  -2  608.24   21.20
   1   2   1  617.54   20.40
  -1   1  -2  622.64   23.60
  -1   1  -2  643.74   24.00
   2  -1  -1  625.44   23.60
   2  -1  -1  610.24   23.20
   1   1   2  628.34   24.00
  -2   1  -1  608.74   22.60
  -1  -1  -2  651.43   21.80
  -1   1   2  654.93   24.90
  -1   1   2  583.94   25.60
  -1  -1  -2  632.74   24.10
   2  -1   1  617.34   22.20
   2  -1   1  634.64   23.10
  -2   1   1  594.24   23.30
   1   1  -2  624.34   26.70
  -1  -1  -2  629.04   21.60
   2   1  -1  583.54   19.60
   2   1  -1  596.44   21.50
  -1   2   1  618.24   23.90
  -1   2   1  595.04   22.90
  -1  -2  -1  585.74   19.90
   1  -2   1  627.14   23.70
   1  -2   1  657.73   26.90
   1  -1   2  653.73   24.90
   1  -1   2  661.13   24.10
  -2  -1  -1  678.73   23.00
   1   2  -1  576.74   22.80
  -2  -2   1 2955.30   87.39
  -2  -2   1 3351.66   88.59
   2   2   1 3407.16   92.69
   2   2   1 3368.26   82.69
  -2   2  -1 3395.06   96.89
  -1  -2   2 3181.08   89.69
  -1  -2   2 3320.47   92.89
  -1   2  -2 3500.75   92.69
  -1   2  -2 3350.46   94.09
  -1   2  -2 3432.06   89.99
  -1   2  -2 3305.17   96.69
   1   2   2 3384.06   88.69
  -2   2  -1 3344.07   92.69
   1  -2  -2 3330.47   90.29
  -2  -1   2 3175.78   84.29
  -2   1  -2 3210.58   91.39
   2   1   2 3412.36   92.49
   2  -2  -1 3414.86   88.09
   2  -2  -1 3439.56   89.59
   2  -2  -1 3455.55   97.09
   2   1   2 3362.66   85.79
  -2  -1   2 3344.57   91.19
   2  -1  -2 3324.57   94.89
   2  -1  -2 3419.06   93.29
   2  -2   1 3242.68   90.49
   2  -1   2 3399.86   92.39
   2  -1   2 3437.96   90.69
  -2  -1  -2 3223.78   86.09
  -2  -1  -2 3334.67   92.39
  -2   1   2 3064.89   94.09
   2  -2   1 3376.56   93.09
   2  -2   1 3403.96   97.69
   2  -1   2 3298.77   91.99
   2   1  -2 3193.98   86.39
   2   1  -2 3171.98   91.29
   2   1  -2 3334.07   97.79
  -2   2   1 3342.07   86.09
  -2   2   1 3289.87   93.09
  -2   2   1 3175.88   88.79
   1  -2   2 3506.05   90.39
  -2  -2  -1 3120.39   82.49
  -1   2   2 3235.28   92.49
  -1   2   2 3201.98   94.69
  -1  -2  -2 3439.96   93.29
  -1  -2  -2 3521.75   93.69
  -1  -2  -2 3424.46   88.29
   1  -2   2 3494.75   92.99
   1  -2   2 3454.35   94.99
   1   2  -2 3380.96   90.89
   1   2  -2 3386.76   93.89
  -2  -2  -1 3497.55   91.79
  -2  -2  -1 3342.77   91.59
   2   2  -1 3257.87   89.39
   2   2  -1 3170.18   88.89
  -2  -2   2 6784.52  176.88
  -2  -2   2 6785.22  180.68
   2  -2  -2 6924.81  183.48
  -2   2  -2 6837.52  181.28
  -2   2  -2 6840.22  187.78
   2  -2  -2 7162.98  184.18
   2  -2  -2 7433.86  177.68
   2  -2   2 7179.18  184.98
   2  -2   2 7093.79  176.18
   2  -2   2 7225.48  182.78
  -2  -2  -2 7153.98  183.18
  -2  -2  -2 7325.27  173.88
  -2   2   2 6829.12  183.88
  -2   2   2 6914.11  183.78
  -2  -2  -2 7301.17  183.68
  -2  -2  -2 6912.61  173.98
   2   2  -2 6596.94  178.38
   2   2  -2 6873.61  181.78
   0  -3   0   -0.80    2.10
   0  -3   0   -0.70    1.90
   0  -3   0   -1.90    1.80
  -3   0   0   -3.10    1.20
  -3   0   0   -3.30    1.20
   0   0   3   -4.40    1.20
   0   0   3   -3.50    1.40
   0   0   3   -1.40    2.40
   0   0  -3   -1.50    1.80
   0   0  -3    2.10    3.20
   0   0  -3   -3.60    1.40
   3   0   0   -1.90    1.20
   3   0   0   -2.30    1.30
   3   0   0   -3.50    1.40
   0   3   0   -3.30    1.60
   0   3   0   -3.90    1.00
   0   3   0    4.50    3.20
   0   1   3   -2.60    0.90
   0   1  -3    0.30    1.30
   0   1  -3   -0.10    1.70
   0   1  -3   -0.90    1.40
  -1   3   0   -1.50    1.20
  -1   3   0    1.50    2.00
  -1   3   0   -2.10    1.10
   1   3   0   -2.10    0.90
   1   3   0   -0.50    1.30
   1   3   0   -0.20    1.00
  -3   0   1   -1.20    1.00
  -3   0  -1   -1.50    0.80
  -3   0  -1    0.60    1.40
  -3   0  -1    0.50    1.80
   3   0   1   -0.70    1.00
   3   0   1   -2.90    0.90
   3   0   1   -1.00    1.40
   3   0  -1   -0.80    1.20
   3   0  -1   -2.20    1.20
   0   1   3   -1.40    1.10
   0  -1   3    0.30    1.50
   0  -1   3   -1.40    1.30
   0  -1  -3    0.40    1.80
   0  -1  -3   -1.30    1.20
   0  -1  -3   -1.40    0.60
  -1  -3   0   -1.70    1.00
  -1  -3   0    0.70    1.30
  -1  -3   0   -1.40    1.10
   1  -3   0    0.00    1.40
   1  -3   0    1.20    2.00
   1  -3   0   -0.70    1.80
   0  -1   3   -0.80    1.30
   0   2   3 4057.19  120.19
   0   2  -3 4298.57  117.49
   0   2  -3 4100.29  116.89
  -2   3   0 3743.83  110.19
  -2   3   0 4076.79  114.79
  -2   3   0 4221.08  118.89
   2   3   0 4121.29  113.89
   2   3   0 4021.70  106.69
   0   2   3 4367.06  114.69
  -2  -3   0 3887.71  111.69
  -2  -3   0 3860.31  107.19
   2  -3   0 4201.48  112.39
   2  -3   0 4150.98  114.79
   2  -3   0 4459.65  120.49
   0  -2   3 4188.78  113.79
   3   0   2 4282.67  113.29
   0  -2   3 4339.17  116.99
   0  -2   3 4102.09  117.59
   0  -2  -3 4348.56  114.69
   0  -2  -3 4249.27  113.39
  -3   0  -2 3945.41  107.59
   3   0  -2 4083.19  113.09
   3   0  -2 4249.08  113.19
   3   0  -2 4168.88  118.69
  -3   0  -2 3811.52  114.29
   3   0   2 4110.99  108.99
   3  -1   0   -1.80    0.90
   1   0   3    0.40    1.30
   1   0   3   -1.30    1.20
   1   0   3   -2.20    1.30
   1   0  -3   -2.30    1.10
  -1   0  -3    1.00    2.00
   3   1   0    0.70    1.00
   3   1   0   -2.50    0.60
   3  -1   0   -1.90    0.80
   3   1   0   -2.20    0.80
   1   0  -3   -2.50    1.40
  -3   1   0   -0.70    1.20
  -3   1   0   -1.80    1.10
   3   1   0   -1.40    1.00
   3   1   0    1.30    1.40
  -1   0   3   -0.80    1.10
  -1   0   3    1.50    1.90
  -1   0   3   -1.30    1.50
  -1   0  -3   -0.60    1.40
   0   3   1   -1.50    1.10
   0   3   1    0.50    1.90
   0   3  -1   -1.40    1.20
   0   3  -1    0.20    1.80
   0   3  -1   -0.10    1.40
   1   0  -3   -2.70    1.00
   0  -3   1   -1.30    1.50
   0  -3   1   -0.10    1.50
   0  -3   1   -0.90    1.60
   0  -3  -1    1.40    1.90
   0  -3  -1   -1.80    1.30
   0  -3  -1    0.00    1.80
  -3  -1   0   -0.10    0.90
  -3  -1   0    1.60    1.20
   1  -3  -1  581.74   25.00
   3  -1  -1  613.74   17.50
  -1  -3   1  623.74   25.00
  -1   1  -3  614.94   27.00
   1   1   3  574.64   25.10
   1   1   3  632.74   24.00
  -1  -1   3  563.84   28.60
   1  -1  -3  622.84   23.80
   1  -1  -3  594.94   26.00
   3   1   1  574.54   23.30
   3  -1  -1  613.14   25.00
   3  -1  -1  597.24   27.20
  -1  -3   1  604.74   24.80
  -3   1  -1  573.34   21.50
  -3   1  -1  607.34   23.40
  -3   1  -1  624.34   27.40
  -1   1  -3  602.14   26.90
  -1   1  -3  612.84   26.80
   3  -1  -1  622.64   24.70
  -1   3  -1  592.04   27.30
  -1  -1   3  582.64   22.80
  -1  -1   3  588.64   25.60
  -1   3  -1  585.44   25.80
  -1   3  -1  600.54   25.10
   1  -1  -3  585.34   28.90
   1  -3  -1  598.44   24.70
   3  -1   1  550.14   23.00
   1   1  -3  601.14   26.70
  -1   3   1  532.45   24.70
  -1  -1  -3  624.44   26.30
   3   1  -1  594.44   19.70
  -1  -1  -3  586.24   24.10
   1  -3   1  591.74   26.90
   1  -3   1  606.44   26.40
   1  -3   1  624.54   28.40
   3  -1   1  587.74   27.50
   3   1  -1  608.94   22.00
  -3  -1  -1  632.44   22.90
  -3  -1  -1  571.84   22.40
  -3  -1  -1  598.04   22.00
   1  -1   3  625.34   25.80
   1  -1   3  594.14   26.80
   1   1  -3  575.74   23.50
   1   3  -1  609.74   24.60
  -1  -3  -1  626.34   25.90
  -1  -3  -1  585.34   22.10
  -1  -3  -1  578.34   22.40
   1   3  -1  593.14   23.20
  -3   1   1  645.24   25.40
  -1   3   1  603.64   25.60
   1   1  -3  578.44   28.50
   3   1  -1  601.24   22.00
   3  -1   1  597.34   22.90
   1   3  -1  600.14   25.30
   3   1   2  150.48   11.40
   3  -1  -2  153.38   11.70
  -1  -2   3  157.88   10.90
  -3   1  -2  154.68   10.80
  -3   1  -2  142.59   12.70
   2  -3  -1  166.78   10.90
   2  -3  -1  180.28   14.80
  -1   2  -3  165.68   12.40
  -1   2  -3  151.38   13.00
  -1   2  -3  152.48   11.80
   1  -2  -3  156.48   11.00
   1  -2  -3  142.59   11.50
  -1  -2   3  167.58   12.60
  -2  -3   1  157.78   10.80
  -2  -3   1  145.99   10.30
  -2   3  -1  142.49   10.80
  -2   3  -1  149.88   12.20
  -2   3  -1  161.68   13.80
   2   3   1  144.89    7.90
   3  -1  -2  138.29   12.00
   3   1   2  149.59    7.50
   2   3  -1  145.79   11.20
   3   1  -2  137.09    7.50
   3   1  -2  149.49   10.80
   3   1  -2  149.19   10.90
  -1  -2  -3  152.18   12.10
   1  -2   3  158.38   12.10
  -2  -3  -1  148.79   11.30
  -2  -3  -1  136.99    8.90
   2  -3   1  148.59   11.30
   2  -3   1  149.99   12.10
   2  -3   1  168.58   14.60
  -1   2   3  132.79   11.60
  -1   2   3  139.29   13.10
  -3   1   2  139.79   11.60
   1  -2   3  156.48   12.80
   2   3  -1  159.48   10.80
  -3  -1  -2  137.49   10.90
   3  -1   2  142.29   10.90
   3  -1   2  139.79   10.80
   1   2  -3  152.48   13.60
  -2   3   1  152.48    9.90
  -2   3   1  132.99    9.50
   1   2  -3  141.39   10.80
   1   2  -3  148.49   12.70
  -3  -1  -2  145.69    7.40
   2   3  -1  150.98    8.50
  -3  -1  -2  139.69   10.70
  -1  -2  -3  161.48   10.60
   1  -2   3  140.29   11.60
  -1  -2  -3  142.89   10.20
   2   0  -3   -1.50    0.90
   2   0  -3    0.80    2.10
   2   0   3   -1.50    1.60
  -2   0  -3   -1.10    1.70
  -2   0  -3    0.50    1.90
   3  -2   0   -0.40    2.00
   2   0   3    2.30    2.60
   3  -2   0    3.50    1.60
   0  -3   2    1.80    1.80
   0  -3   2    0.90    2.80
   3  -2   0    0.90    1.50
   2   0  -3    2.20    2.30
  -3   2   0    1.20    1.40
  -3   2   0   -0.30    1.30
   3   2   0    0.90    1.80
   3   2   0   -0.60    0.90
   0   3   2    0.40    1.60
   0   3  -2    1.20    2.60
   0   3  -2    2.10    2.60
  -2   0   3    4.70    3.50
   0  -3  -2   -1.00    0.90
   0  -3  -2    0.20    1.30
  -3  -2   0    2.00    1.70
  -3  -2   0   -1.50    1.20
   2   0  -3    0.40    2.10
   3  -2  -1  314.37   13.60
   3  -2  -1  312.47   15.50
  -1   3  -2  300.47   17.50
  -1   3  -2  311.97   18.70
  -1   3  -2  316.27   15.60
  -1   3  -2  305.47   19.70
   1   3   2  313.27   15.30
  -3  -2   1  298.47   13.10
  -3  -2   1  319.47   13.70
  -3  -2   1  319.27   14.10
  -2  -1   3  309.17   17.50
   2  -1  -3  308.07   14.20
   2  -1  -3  305.37   18.50
   2  -1  -3  310.47   18.20
   2  -1  -3  318.47   20.20
  -2  -1   3  323.87   13.40
  -2   1  -3  310.97   17.90
   2   1   3  324.17   18.10
   2   1   3  319.27   14.80
   1  -3  -2  293.37   17.10
  -1  -3   2  305.97   16.80
  -1  -3   2  312.57   17.80
  -3   2  -1  298.27   14.90
  -3   2  -1  327.37   17.60
  -3   2  -1  314.57   20.00
   3  -2  -1  312.67   20.20
   1  -3  -2  330.87   17.30
   1   3  -2  306.17   17.10
   2  -1   3  309.37   17.70
   3   2  -1  312.17   15.10
  -2   1   3  307.47   20.00
   1   3  -2  322.87   18.50
   1   3  -2  323.97   17.80
  -1  -3  -2  345.17   18.80
  -1  -3  -2  290.67   14.70
   1  -3   2  302.57   17.40
   1  -3   2  311.07   19.10
   3   2  -1  283.67   14.10
  -2  -1  -3  291.97   15.00
   2   1  -3  308.57   14.50
   2   1  -3  304.87   18.00
  -3   2   1  303.87   17.80
  -3  -2  -1  311.97   16.10
  -3  -2  -1  300.97   11.80
   3  -2   1  298.67   15.90
   3  -2   1  305.57   17.30
   3  -2   1  292.57   19.90
  -1   3   2  308.37   17.90
  -1   3   2  298.27   18.30
   2  -1   3  329.07   18.00
   2  -1   3  326.37   18.30
  -2  -3   2  134.29   11.10
  -2   3  -2  156.88   14.30
   2   3   2  138.09    8.40
   2   2   3  127.49   11.50
  -3   2  -2  130.89   11.20
  -3   2  -2  129.79   13.20
   2  -3  -2  138.39   10.40
   2  -3  -2  147.99   14.90
  -3  -2   2  128.59    8.90
  -3  -2   2  137.19   10.30
  -2   3  -2  132.09   11.30
  -2   3  -2  129.29   12.00
  -2  -2   3  114.59    9.10
  -2  -2   3  110.39   10.40
  -2   3  -2  143.79    8.00
   3   2   2  145.49   11.90
  -2   2  -3  133.09   12.20
  -2   2  -3  133.39   13.80
   3  -2  -2  139.89    8.50
   3  -2  -2  149.19   14.40
   2  -2  -3  136.59   12.50
   2  -2  -3  143.19   13.30
   3  -2  -2  134.69   11.70
  -2   2  -3  155.78   12.60
   3  -2   2  137.59   11.80
   3  -2   2  163.08   15.20
  -2  -3  -2  139.29    8.20
   2  -2   3  135.69   10.60
  -2  -2  -3  133.79   14.80
  -3   2   2  135.09   12.00
  -3   2   2  136.69   11.60
   2  -3   2  155.78   12.50
   2  -3   2  144.19   14.60
   3  -2   2  138.69   11.40
  -2   2   3  135.39   13.20
   3  -2   2  146.89    8.60
  -2  -2  -3  133.09    9.00
   2  -2   3  133.79   11.50
   2  -2   3  133.59   12.30
   2   2  -3  144.49   10.40
   2   2  -3  145.19   12.30
   2   2  -3  138.49   14.10
  -2  -2  -3  139.79    9.40
   3   2  -2  132.49    9.20
   3   2  -2  126.19   10.40
  -2   3   2  123.29   11.00
  -3  -2  -2  142.49   11.30
  -3  -2  -2  131.29   11.20
  -2   2   3  124.39   11.80
  -2  -3  -2  135.89   11.70
  -2  -3  -2  139.19   12.00
   2   3  -2  139.09   10.90
   2   3  -2  124.89   11.30
  -3  -3   0   -1.10    1.40
  -3  -3   0    2.40    1.60
   0  -3   3   -4.20    1.50
   0  -3   3    0.40    1.50
   0  -3  -3   -1.90    1.20
   0  -3  -3    1.30    1.90
   3  -3   0   -1.80    0.70
   3  -3   0    2.10    2.60
  -3   0  -3   -0.10    1.60
  -3   0  -3    1.50    1.70
   3   0   3   -0.70    1.50
   3   0   3   -0.10    1.50
   3   0  -3    0.10    1.00
   3   0  -3   -1.10    1.40
   3   0  -3   -0.50    1.30
   3   0  -3    0.10    1.40
  -3   3   0    2.10    1.80
  -3   3   0   -1.00    1.20
  -3   3   0    3.70    3.00
   0   3   3    2.70    1.90
   0   3  -3   -0.10    1.40
   0   3  -3    0.10    1.50
   0   3  -3   -2.20    0.70
   3   3   0    1.90    2.00
   3   3   0   -0.10    1.10
  -3  -3   1   14.90    3.70
  -3  -3   1   17.90    4.10
  -3   1  -3   15.40    4.40
  -3   1  -3    6.80    3.10
  -1  -3   3   25.80    8.20
  -1  -3   3   21.10    5.70
  -3   3  -1   14.60    5.10
   3  -3  -1    8.60    4.10
  -3   1  -3   19.40    5.50
  -1   3  -3   20.10    5.80
  -1   3  -3   12.40    4.90
   1  -3  -3    9.00    3.30
   1  -3  -3   12.30    4.30
   1   3   3   13.80    4.30
  -3   3  -1   12.90    4.00
   3   3   1   11.30    4.00
   3  -3  -1   20.10    4.40
   3  -3  -1    9.50    3.10
   3  -1  -3   10.40    3.70
   3  -1  -3   20.80    6.40
  -1   3  -3   14.70    4.60
  -1   3  -3    5.70    3.00
   3   1   3   17.30    3.60
   3  -1  -3   17.40    3.10
  -3   3  -1   16.80    4.40
   3   1   3   16.50    5.30
  -1  -3  -3   11.70    3.70
  -3   1   3   12.80    4.40
  -1  -3  -3   22.20    5.00
   3  -1   3   19.30    5.00
  -3  -3  -1    9.10    3.30
  -3  -1  -3   12.30    4.00
   3   1  -3   12.80    2.90
   3   1  -3   18.00    4.90
   3   1  -3   17.80    5.00
   3   1  -3    7.50    4.00
  -3   3   1   17.10    3.60
  -3   3   1   11.10    3.70
  -3   3   1   12.30    3.30
  -3  -3  -1   15.70    4.20
   3  -3   1   13.80    4.70
  -1  -3  -3   22.30    6.40
  -1   3   3   17.00    5.20
  -1   3   3   23.10    6.40
   1  -3   3   23.50    6.10
   1  -3   3   16.10    5.30
   3  -1   3   16.50    4.80
   3  -1   3   13.80    4.50
   3  -3   1   11.80    3.70
   1   3  -3   25.10    6.50
   1   3  -3   21.80    5.60
   1   3  -3   15.00    5.40
  -3   1   3   11.20    4.00
   3   3  -1   12.30    3.70
   3   3  -1   13.40    3.50
  -3  -3   2  803.12   30.40
  -3  -3   2  884.91   33.10
   3  -3  -2  819.12   36.40
   3  -3  -2  835.92   40.60
  -2  -3   3  874.11   33.00
  -2  -3   3  832.52   36.00
  -3   3  -2  803.72   47.10
   3   2   3  869.41   36.60
   3  -2  -3  862.91   38.20
  -2   3  -3  886.21   36.20
  -2   3  -3  889.21   37.90
   2  -3  -3  841.72   32.90
   2  -3  -3  864.01   37.00
  -3   3  -2  844.32   34.20
  -3   3  -2  836.52   36.20
  -2   3  -3  896.71   32.00
   3  -3  -2  866.61   31.60
  -3   2  -3  853.61   36.10
  -3   2  -3  822.62   45.50
  -3  -2   3  834.32   27.70
  -3  -2   3  855.11   34.70
   3  -2  -3  864.81   37.60
  -3   2  -3  890.71   35.40
  -3  -2  -3  826.62   28.10
   3  -2   3  908.21   36.80
   3  -2   3  878.01   37.30
   3  -2   3  905.31   32.80
   3  -3   2  917.41   42.90
  -2  -3  -3  903.71   30.40
  -3   2   3  838.12   37.40
  -3   2   3  877.61   38.80
  -3  -2  -3  898.81   28.00
  -3  -2  -3  811.32   35.90
  -3  -3  -2  809.92   35.20
  -2  -3  -3  872.61   30.50
   3   2  -3  756.02   30.20
   3   2  -3  871.41   36.20
   3   2  -3  812.72   41.10
  -3   3   2  875.31   37.80
  -3   3   2  846.92   34.40
   3  -3   2  881.51   35.70
   3  -3   2  882.91   37.60
  -2  -3  -3  958.50   38.60
  -2   3   3  854.61   37.50
  -2   3   3  882.61   38.70
   2  -3   3  943.11   37.40
   2  -3   3  874.91   38.40
  -3  -3  -2  918.31   36.50
   2   3  -3  813.42   33.90
   2   3  -3  882.71   37.70
   2   3  -3  845.72   41.10
   3   3  -2  871.61   33.40
   3   3  -2  845.52   34.10
  -3  -3   3  404.06   21.90
  -3   3  -3  401.56   22.80
  -3   3  -3  403.56   24.00
  -3   3  -3  421.16   27.50
   3  -3  -3  402.66   19.70
   3  -3  -3  390.16   23.60
   3  -3   3  376.46   25.50
   3  -3   3  396.66   17.70
  -3  -3  -3  385.26   15.40
   3  -3   3  376.16   23.10
  -3   3   3  365.56   23.70
  -3   3   3  363.66   23.10
  -3  -3  -3  398.16   22.90
  -3  -3  -3  396.66   23.50
  -3  -3  -3  383.26   16.00
   3   3  -3  397.36   20.80
   3   3  -3  381.06   22.90
   0  -4   0 9242.17  235.78
   0  -4   0 8780.32  234.28
   0  -4   0 9242.78  235.58
  -4   0   0 9496.15  229.18
   0   0   4 9087.19  233.48
   0   0   4 9097.59  236.28
   0   0   4 8907.31  242.68
   0   0  -4 9167.08  235.08
   0   0  -4 9127.69  237.58
   0   0  -4 9275.17  243.28
   4   0   0 9132.19  226.38
   4   0   0 8805.52  227.98
   4   0   0 9147.08  244.98
   0   4   0 9365.76  236.78
   0   4   0 8481.45  233.18
   0   4   0 9432.16  235.58
   0   1   4    1.90    2.00
   0   1   4    6.90    4.80
   0   1  -4    2.70    2.00
   0   1  -4    4.00    2.60
   0   1  -4    3.20    2.20
  -1   4   0    1.80    2.10
  -1   4   0    2.70    2.40
  -1   4   0    4.60    2.70
   1   4   0   -0.60    1.60
   1   4   0    3.70    2.10
   0  -1   4   10.50    3.60
   0  -1   4    2.70    4.00
   0  -1   4    0.70    2.30
   0  -1  -4    1.00    1.90
   0  -1  -4    2.40    2.10
  -4   0   1    2.70    2.10
  -4   0  -1    0.60    1.60
  -4   0  -1    1.60    1.60
  -4   0  -1    3.10    2.60
   4   0   1    1.80    2.00
   4   0   1    0.70    1.80
   4   0   1    1.60    1.90
   4   0  -1    0.40    0.90
   4   0  -1    1.00    1.50
  -1  -4   0    1.60    2.60
  -1  -4   0    3.30    2.50
   1  -4   0   -1.00    2.00
   1  -4   0    2.10    2.20
   1  -4   0    1.10    2.30
  -1  -4   0    1.80    2.40
   0   2  -4 5190.78  153.38
  -2   4   0 5515.45  154.98
   2   4   0 5248.07  149.79
   2   4   0 5185.98  141.99
   4   0  -2 5370.36  154.78
   0   2   4 5527.65  159.08
   0   2  -4 5478.95  149.09
   0   2  -4 5624.74  154.78
  -2   4   0 5434.26  150.98
   4   0   2 5209.08  141.69
   4   0  -2 5569.94  147.69
  -4   0  -2 5310.87  140.59
  -4   0  -2 5333.07  149.69
   4   0   2 5372.36  146.69
  -2  -4   0 5439.76  148.39
  -2  -4   0 5241.68  143.39
   2  -4   0 5800.72  149.69
   2  -4   0 5511.25  151.28
   2  -4   0 5931.81  157.68
   0  -2   4 5440.76  150.08
   0  -2   4 5613.64  152.78
   0  -2   4 5788.32  156.38
   0  -2  -4 5675.03  150.08
   0  -2  -4 5660.13  149.99
   0  -2  -4 5573.64  149.19
  -4   0  -2 5071.29  143.99
   0   3  -4   -0.90    1.50
   0   3  -4   -0.10    2.90
   0   3  -4    0.80    2.10
   0   3   4    0.00    1.20
   0   3   4   -1.40    2.30
   0  -3  -4    3.30    2.30
  -4   0  -3   -1.80    1.30
  -4   0  -3    7.90    2.70
  -4   0  -3    4.10    2.90
  -3  -4   0    6.00    2.20
   3  -4   0   -1.90    1.20
   3  -4   0   -0.50    2.50
   0  -3   4    2.50    2.20
   0  -3  -4   -2.80    1.60
   4   0   3    2.80    2.60
   4   0  -3    1.10    0.80
   4   0  -3    1.20    2.30
   4   0  -3    2.20    1.90
   4   0  -3    3.40    3.20
   3   4   0    4.90    3.20
  -3  -4   0   -0.10    1.40
  -3   4   0    1.00    2.10
   3   4   0    2.50    1.80
  -3   4   0    1.40    2.20
  -3   4   0   -0.70    1.40
   1   0   4 7065.19  195.48
   4   1   0 6865.21  177.58
   1   0   4 7391.56  189.48
   1   0  -4 7266.87  186.48
   0  -4  -1 7320.07  189.58
  -1   0  -4 7176.88  189.78
   4   1   0 7054.59  182.68
   0   4   1 6864.41  188.88
   0   4   1 6856.71  186.48
   0   4  -1 7369.46  189.68
   0   4  -1 7001.70  188.68
   0   4  -1 7584.64  190.08
  -4  -1   0 6851.51  176.38
  -4  -1   0 7078.69  176.58
   4  -1   0 6727.23  178.88
   1   0   4 7358.46  188.78
   4  -1   0 7068.59  191.68
  -1   0   4 6859.61  189.18
  -1   0   4 7175.38  191.58
  -1   0  -4 7530.45  190.48
   1   0  -4 7268.07  192.08
   1   0  -4 7133.79  196.88
  -4   1   0 7416.56  185.58
  -4   1   0 7387.66  191.78
   4   1   0 7138.49  181.58
   4  -1   0 6814.42  184.08
   0  -4   1 7453.35  189.68
   0  -4   1 6954.20  189.58
   0  -4   1 7159.38  190.38
   0  -4  -1 7344.97  189.58
   0  -4  -1 7054.49  186.88
  -4   1  -1    0.70    1.20
  -1   4  -1    1.60    2.00
  -1   4  -1    1.30    1.90
   1   4   1    0.20    1.40
   1   4   1   -1.30    1.00
   1  -1  -4   -1.70    1.40
  -1   1  -4    2.10    2.10
  -1   1  -4   -0.30    1.90
  -1   1  -4    4.30    2.70
   4  -1  -1    1.10    1.00
   4  -1  -1    1.90    1.80
   1  -4  -1   -2.10    1.00
   4  -1  -1   -0.20    1.20
  -1  -4   1    1.20    1.90
   1  -4  -1    1.80    1.90
   1  -4  -1    0.60    2.00
   1  -1  -4    0.60    1.20
   1   1   4    3.80    3.20
   1   1   4   -0.40    1.20
  -1  -1   4    1.00    1.90
  -1  -1   4   -0.20    1.30
  -1  -1   4    0.30    2.00
  -1   4  -1    1.70    2.00
   1  -1  -4    2.60    2.20
   4   1   1   -0.70    1.10
  -4   1  -1    3.00    2.00
   1   1   4   -2.60    1.20
  -1  -4   1   -2.70    1.30
   1  -1  -4    2.10    2.40
   4  -1  -1    2.30    1.80
   1   4  -1   -0.70    1.20
   4  -1   1    1.70    1.50
  -1  -1  -4    0.30    1.40
  -4  -1  -1    1.60    1.30
   1   1  -4   -3.10    1.20
  -1  -4  -1   -0.80    1.20
  -1  -4  -1   -0.60    1.70
  -1  -4  -1    1.50    1.60
   1  -4   1    2.10    2.30
   1  -4   1    4.10    2.30
   1  -1   4   -0.80    1.80
  -1   1   4    0.10    1.60
   1   4  -1    2.30    2.70
   1   4  -1    1.60    2.20
   4  -1   1    1.10    1.90
  -4  -1  -1   -0.10    1.00
   1  -1   4   -1.30    1.60
   4  -1   1    0.20    1.30
   1   1  -4    1.50    1.60
  -4   1   1    0.20    1.30
   1   1  -4    4.10    3.00
   1  -1   4   -0.10    1.70
   4   1  -1    0.10    1.00
   4   1  -1    0.60    1.30
   4   1  -1    1.60    1.50
   4   1  -1    5.10    2.70
  -1   4   1    0.00    1.40
  -1   4   1    3.30    2.40
  -1  -1  -4   -1.50    1.10
   1  -4   1   -0.10    1.90
  -4  -1  -1   -0.30    0.70
   4  -1  -2 3373.96  112.49
   2   4   1 3000.60   91.89
  -1   2  -4 3121.89   91.59
  -1   2  -4 3111.69   94.89
  -1   2  -4 3066.79   93.49
   2  -4  -1 3011.70   96.29
  -1  -2   4 3011.90   87.89
   2   4   1 2993.60   82.69
  -4   1  -2 3039.60   86.29
  -2  -4   1 2942.11   88.49
  -2  -4   1 2940.41   87.29
   2  -4  -1 2891.11   90.89
   1  -2  -4 3153.98   89.49
   1  -2  -4 2999.70   92.29
   1  -2  -4 3101.09   92.09
  -4   1  -2 2941.21   93.29
   4   1   2 3033.30   89.09
   4   1   2 2963.70   78.09
  -2   4  -1 3166.28   96.79
   4  -1  -2 3039.90   93.09
   1   2   4 3149.58  100.39
   2  -4  -1 2999.90   88.99
  -2   4  -1 2897.81   91.69
  -4   1  -2 3032.10   86.29
  -2   4  -1 3037.50   89.59
  -2   4   1 3065.99   92.49
   4   1  -2 2884.01   86.89
  -2   4   1 2841.72   86.69
  -1  -2  -4 2996.70   88.69
  -1  -2  -4 3222.28   88.89
   1  -2   4 3150.78   91.99
   1  -2   4 3051.39   93.39
  -2  -4  -1 2844.12   82.59
  -2  -4  -1 2947.61   81.39
   2  -4   1 3007.50  106.99
   2  -4   1 3126.49   97.89
   1   2  -4 2812.62   88.19
  -2   4   1 3034.50   85.79
  -4  -1  -2 2963.00   87.39
  -2  -4  -1 3021.00   90.59
  -1  -2  -4 3194.68   93.09
   2   4  -1 3092.09   91.19
  -4  -1  -2 3017.60   77.79
  -4   1   2 3102.79   90.89
   4  -1   2 2985.90   87.89
   4  -1   2 3004.10   87.39
   4   1  -2 2897.01   78.59
   2   4  -1 3021.90   82.19
   4   1  -2 3079.39   87.29
  -1   2   4 2953.60   97.49
   1   2  -4 2975.60   97.09
  -4  -1  -2 3227.48   88.29
  -4  -1  -2 2832.72   86.19
   1   2  -4 3059.19   94.29
   2   4  -1 2958.60   86.89
  -3  -4   1 1278.27   42.10
  -4   1  -3 1185.08   50.49
   4   1   3 1186.18   46.60
   4   1   3 1242.38   37.80
   4  -1  -3 1257.57   48.00
   4  -1  -3 1214.68   53.39
  -4   1  -3 1157.58   45.80
  -4   1  -3 1253.97   44.20
   3   4   1 1309.97   49.00
  -1   3  -4 1239.98   47.70
  -3   4  -1 1250.47   48.80
   3  -4  -1 1192.18   43.70
  -1   3  -4 1246.58   47.70
  -1   3  -4 1227.88   50.49
  -3   4  -1 1279.07   53.09
   3  -4  -1 1267.07   53.69
   3   4   1 1196.48   36.30
   1  -3  -4 1280.97   46.90
   1  -3  -4 1251.67   47.80
  -1  -3   4 1205.08   45.20
  -1  -3  -4 1255.67   45.00
   1  -3   4 1334.87   48.90
  -1   3   4 1249.18   53.09
   1   3  -4 1248.68   46.50
  -1  -3  -4 1278.17   44.70
  -1   3   4 1225.88   48.40
  -4   1   3 1248.28   48.30
   4   1  -3 1282.57   54.49
   3  -4   1 1280.17   46.80
   3  -4   1 1311.67   54.79
  -3   4   1 1177.58   41.20
  -3   4   1 1213.28   48.80
  -3   4   1 1230.58   39.60
  -1  -3  -4 1331.67   49.50
  -4  -1  -3 1155.98   45.00
  -4  -1  -3 1206.38   38.00
  -4  -1  -3 1175.68   46.30
   4  -1   3 1235.48   46.90
   4  -1   3 1283.07   45.80
   3   4  -1 1138.29   40.90
   4   1  -3 1169.28   36.70
   4   1  -3 1199.78   45.80
   4   1  -3 1214.68   45.90
  -3  -4  -1 1154.68   36.80
   3   4  -1 1180.68   46.00
   1   3  -4 1248.28   51.79
  -3  -4  -1 1222.88   46.00
  -3  -4  -1 1234.48   46.70
   4  -2   0 5800.82  159.18
   4  -2   0 5587.44  144.49
  -4  -2   0 5427.96  143.39
   2   0  -4 5442.06  146.39
   2   0  -4 5420.26  153.58
   4  -2   0 5430.56  150.28
   4  -2   0 5586.04  143.69
   2   0  -4 5128.89  164.68
   0  -4   2 5724.43  155.68
  -2   0   4 5683.63  142.79
  -2   0   4 5576.94  160.98
  -2   0  -4 5891.11  154.38
  -2   0  -4 5505.55  151.88
   2   0   4 5886.21  154.18
   2   0   4 5662.63  150.38
   2   0   4 5585.14  158.98
  -4   2   0 5803.32  158.28
   4   2   0 5585.24  147.69
   4   2   0 5262.67  137.59
   0   4   2 5472.95  152.58
   0   4   2 5469.45  150.28
   0   4  -2 5686.43  153.28
   0   4  -2 5596.94  154.38
   0   4  -2 5765.12  155.28
   0  -4  -2 5607.74  153.28
  -4  -2   0 5295.37  142.89
   0  -4  -2 5253.27  149.19
   0  -4   2 5934.11  153.38
  -4   2   0 5794.02  151.88
  -4   2   0 5516.75  139.29
  -2   1  -4  520.05   26.90
  -2   1  -4  532.85   26.90
   1   4   2  558.34   28.00
   1   4   2  542.75   23.80
  -4  -2   1  496.05   18.00
   2   1   4  525.75   23.60
   2  -1  -4  554.34   23.60
   2  -1  -4  519.75   27.30
   2  -1  -4  502.55   27.00
   2  -1  -4  520.35   36.20
  -4   2  -1  570.44   25.90
  -1  -4   2  539.65   31.40
  -2  -1   4  540.05   21.40
   2   1   4  569.84   27.30
   1  -4  -2  474.85   25.10
   1  -4  -2  556.94   29.50
  -1   4  -2  559.94   23.80
  -4  -2   1  542.95   18.50
  -4   2  -1  530.95   21.50
  -1   4  -2  580.44   28.70
  -4   2  -1  564.94   29.80
  -1   4  -2  556.34   29.30
   1  -4  -2  542.65   26.20
   4  -2  -1  525.45   23.60
   4  -2  -1  536.15   19.80
   4  -2  -1  512.75   25.40
  -2  -1   4  581.74   27.70
  -4  -2  -1  552.04   23.60
   4  -2   1  512.55   29.40
   4  -2   1  508.15   23.10
  -2  -1  -4  550.64   25.10
   1   4  -2  549.15   26.60
   1   4  -2  527.35   26.70
   1   4  -2  546.55   25.90
  -2   1   4  497.65   29.80
  -4  -2  -1  553.64   19.40
   4   2  -1  516.65   22.20
   4   2  -1  506.45   24.40
   4   2  -1  545.95   21.10
   4   2  -1  522.45   20.10
  -1   4   2  520.15   25.30
  -1   4   2  513.35   26.30
   1  -4   2  532.85   28.50
   2  -1   4  563.24   27.40
  -2  -1  -4  556.64   27.50
  -4  -2  -1  512.85   22.80
  -1  -4  -2  618.64   28.50
   4  -2   1  525.55   25.20
   1  -4   2  580.24   27.50
  -1  -4  -2  484.85   22.60
   2  -1   4  559.24   28.50
   2   1  -4  530.95   23.60
   2   1  -4  520.05   30.70
  -4   2   1  557.54   26.80
   4  -2  -2 5312.87  154.78
  -2   4  -2 5401.66  150.58
   2  -2  -4 5521.65  155.78
   2  -2  -4 5363.46  143.29
   2  -2  -4 5384.96  150.58
  -2  -4   2 5134.89  144.89
  -2  -4   2 5258.27  146.09
   2   4   2 5115.29  138.69
   2  -4  -2 5292.57  145.49
   4   2   2 5171.28  146.29
   4  -2  -2 5190.18  147.59
  -2   4  -2 5423.76  135.99
  -2   2  -4 5383.06  148.79
  -2   2  -4 5177.18  149.99
   2   2   4 5623.24  150.08
   2  -4  -2 5657.73  156.28
  -2   4  -2 5608.84  148.39
  -4   2  -2 5199.18  145.49
  -2  -2   4 5175.68  141.79
  -2  -2   4 5636.44  150.38
  -4   2  -2 4984.40  142.09
   4  -2  -2 5388.46  135.39
   4  -2  -2 5275.87  146.89
   2  -4  -2 5169.98  148.39
  -2   4  -2 5469.45  155.08
   4  -2   2 5201.38  144.99
  -2   2   4 5192.98  150.68
   2  -2   4 5439.26  150.98
  -2  -4  -2 5544.15  150.08
   4  -2   2 5199.58  155.58
   2   4  -2 5195.58  142.39
  -4  -2  -2 5394.36  145.09
  -4  -2  -2 5137.29  139.79
   2  -2   4 5652.53  149.39
  -4   2   2 5246.88  148.49
  -2  -2  -4 5328.67  143.09
   2  -2   4 5474.85  149.59
   2  -4   2 5498.35  148.89
   2  -4   2 5374.76  153.08
   2  -4   2 5645.54  158.48
   2   4  -2 5341.07  146.99
   2   4  -2 5189.78  146.19
   2   2  -4 5312.77  143.99
   2   2  -4 5341.47  150.98
   2   2  -4 5308.27  156.48
  -2  -4  -2 5362.26  138.69
   4   2  -2 5164.88  138.79
   4   2  -2 5165.98  142.79
   4   2  -2 5177.98  141.99
  -2   4   2 5149.48  149.19
  -2   4   2 5170.28  157.68
  -2  -2  -4 5581.84  142.59
  -2   2   4 5262.97  155.38
  -2  -4  -2 5405.56  149.09
  -4   2  -3  858.01   36.10
  -4   2  -3  758.82   34.10
  -3   4  -2  820.32   38.00
   3  -4  -2  812.52   33.50
   3  -4  -2  814.42   42.40
  -2   3  -4  836.92   39.40
  -2   3  -4  860.61   35.30
  -2   3  -4  802.92   41.80
   4  -2  -3  866.21   28.10
   4  -2  -3  849.81   38.80
   3   4   2  799.32   26.60
  -4   2  -3  800.42   40.80
   4   2   3  785.32   36.40
  -3   4  -2  845.62   35.80
  -3  -4   2  852.61   34.10
  -3   4  -2  828.92   41.80
   2  -3  -4  791.02   34.10
   2  -3  -4  865.11   34.70
  -2   3  -4  845.22   37.30
  -3  -4  -2  866.01   37.50
   2  -3   4  830.52   37.60
  -4   2   3  810.72   38.10
   3  -4   2  814.62   36.80
  -2   3   4  835.52   41.10
  -3  -4  -2  769.82   36.40
   4  -2   3  841.62   36.70
   4  -2   3  837.92   37.10
   3  -4   2  872.31   44.00
  -4  -2  -3  788.72   35.70
  -4  -2  -3  844.42   24.70
   2   3  -4  840.32   42.60
  -2  -3  -4  816.32   37.90
  -2  -3  -4  813.42   32.50
  -2  -3  -4  843.82   32.00
  -2  -3  -4  889.61   39.20
   2  -3   4  876.71   35.90
  -3  -4  -2  805.22   26.70
   3   4  -2  814.42   35.20
   3   4  -2  769.42   33.80
   3   4  -2  818.32   30.10
   4   2  -3  779.12   42.70
  -3   4   2  806.12   38.30
   4  -2   3  857.31   32.60
   2   3  -4  827.02   34.90
   2   3  -4  763.32   37.80
   4   2  -3  805.82   29.80
   4   2  -3  833.02   35.90
   4   2  -3  873.81   35.50
  -3   4   2  815.52   33.90
  -2   3   4  769.22   37.80
   0   4  -3  926.81   40.70
   0   4  -3  891.21   40.60
   0   4  -3  922.61   38.70
  -4   3   0  899.91   30.30
   0  -4  -3  933.01   38.90
   0  -4  -3  879.51   36.20
  -4  -3   0  890.81   33.70
   4  -3   0  921.31   33.90
   4  -3   0  883.31   37.70
   4  -3   0  927.41   43.60
  -3   0   4  870.51   44.20
  -3   0  -4  914.91   38.60
  -3   0  -4  838.92   35.20
   3   0   4  910.21   38.60
   3   0   4  917.81   35.30
   3   0   4  918.61   41.50
   3   0  -4  859.51   30.90
   3   0  -4  864.21   39.10
   3   0  -4  848.72   38.20
   3   0  -4  911.71   43.70
   0   4   3  877.61   36.70
  -4   3   0  938.41   38.80
  -4   3   0  905.21   42.50
   4   3   0  894.11   36.20
   0  -4   3  901.91   40.60
   0   4  -3  901.81   38.50
   4  -3  -1 1448.66   54.69
   3  -1  -4 1446.96   59.09
   4  -3  -1 1488.25   47.20
   4  -3  -1 1516.95   60.49
   3  -1  -4 1439.76   55.89
   3   1   4 1588.84   55.89
   3   1   4 1546.65   48.60
  -4   3  -1 1542.45   54.69
  -4   3  -1 1483.35   59.39
   1  -4  -3 1482.35   53.59
  -1  -4   3 1589.84   54.49
  -1  -4   3 1492.45   55.69
  -1   4  -3 1604.74   52.09
  -4   3  -1 1442.56   54.69
   1   4   3 1489.35   50.59
  -3   1  -4 1529.35   54.49
  -3   1  -4 1456.65   53.09
   1  -4  -3 1411.66   53.09
  -4  -3   1 1471.65   47.00
  -4  -3   1 1539.55   45.80
  -1   4  -3 1534.75   54.79
  -1   4  -3 1541.55   56.99
  -1   4  -3 1481.55   58.49
   3  -1  -4 1496.65   46.80
   4  -3  -1 1445.56   47.30
  -3  -1   4 1466.05   40.70
   4  -3   1 1491.95   60.59
  -4   3   1 1520.55   55.79
   4  -3   1 1404.16   53.49
  -3   1   4 1415.26   59.39
   1   4  -3 1507.95   53.89
   1   4  -3 1468.25   55.99
   1   4  -3 1488.65   57.99
   1   4  -3 1419.76   54.29
   3   1  -4 1444.96   46.90
   3   1  -4 1558.44   56.19
   3   1  -4 1519.15   61.29
  -1  -4  -3 1584.74   56.29
  -1  -4  -3 1544.75   55.99
  -1  -4  -3 1442.76   49.70
   3  -1   4 1561.84   56.29
  -3  -1  -4 1267.97   60.49
  -3  -1  -4 1425.76   49.30
   3  -1   4 1554.64   55.29
   3  -1   4 1571.74   54.79
  -4  -3  -1 1489.75   51.19
   4  -3   1 1512.05   51.39
   4   3  -1 1423.76   46.00
  -1   4   3 1424.66   53.89
  -1   4   3 1499.15   58.09
   4   3  -1 1520.55   51.19
   1  -4   3 1566.44   55.59
  -4  -3   2 4925.81  129.59
  -2   4  -3 4735.93  136.09
  -2   4  -3 4822.92  139.39
  -2   4  -3 4837.62  127.29
  -2   4  -3 4758.62  144.09
   2   4   3 4817.82  128.29
   4  -3  -2 4677.73  132.59
   4  -3  -2 4710.93  144.89
   3   2   4 4860.11  137.99
   2  -4  -3 4871.01  133.99
  -4   3  -2 4807.22  136.29
  -4   3  -2 4959.40  144.69
  -3   2  -4 4641.54  136.49
  -2  -4   3 4656.63  135.79
  -4   3  -2 4675.13  131.29
   4  -3  -2 4818.62  126.59
   3  -2  -4 4669.23  127.59
  -3   2  -4 4810.72  136.99
  -3  -2   4 4605.74  136.69
  -3   2  -4 4645.24  144.09
   3  -2  -4 4939.91  143.49
   3   2  -4 4578.94  137.49
   2  -4   3 5060.19  138.49
   4   3  -2 4645.54  130.59
  -2   4   3 4674.83  138.39
  -4  -3  -2 4535.05  133.59
  -4  -3  -2 4449.45  122.79
   4  -3   2 4660.63  133.79
   4  -3   2 4592.24  137.89
   4  -3   2 4864.71  146.49
   3   2  -4 4783.92  129.49
   2   4  -3 4671.53  134.29
   2   4  -3 4893.21  138.39
  -4   3   2 4729.83  138.39
  -3  -2  -4 4709.73  137.49
  -3  -2  -4 4698.13  127.79
  -3  -2  -4 4812.42  126.49
   3  -2   4 4815.42  137.59
   3  -2   4 5038.20  138.89
   3  -2   4 4919.91  134.59
  -2   4   3 4880.31  139.39
  -2  -4  -3 4544.95  126.39
  -3   2   4 4616.04  138.99
  -3   2   4 4697.43  142.29
   3   2  -4 4633.84  145.79
   4   3  -2 4864.41  130.59
  -2  -4  -3 5052.09  139.09
  -2  -4  -3 4847.51  138.79
  -3  -4   3  158.38   13.90
   4  -3  -3  144.79   17.10
  -3   4  -3  149.59   13.90
  -3   4  -3  142.39   14.70
  -3   4  -3  167.28   17.50
  -4   3  -3  147.29   14.10
   3  -4  -3  130.39   12.00
   3  -4  -3  140.49   16.80
  -4  -3   3  138.39   12.40
  -3   3  -4  159.58   17.70
  -3   3  -4  120.39   13.80
  -3   3  -4  144.49   17.20
   4  -3  -3  146.49   14.50
  -4   3  -3  130.59   12.60
   3  -3  -4  143.09   12.00
  -4   3  -3  144.59   16.60
   4  -3  -3  154.38   10.90
   3  -3   4  162.08   15.00
   4  -3   3  152.28    9.30
   4  -3   3  154.78   15.00
  -3  -3  -4  143.09   10.80
  -3  -4  -3  150.78   14.40
  -4   3   3  152.78   15.50
  -4   3   3  131.29   14.00
  -3  -3  -4  147.89   10.20
   3  -4   3  171.08   15.30
   3  -3   4  144.79   12.20
  -3   3   4  124.49   14.40
  -3   3   4  152.08   15.90
  -4  -3  -3  140.09   13.90
  -3  -3  -4  142.99   14.10
  -3  -3  -4  144.49   14.60
   3   3  -4  154.58   13.00
   3   3  -4  140.09   14.70
   3   3  -4  137.39   16.90
   4   3  -3  138.19   11.90
   4   3  -3  136.39   13.10
  -3   4   3  160.78   15.10
  -3  -4  -3  139.69   14.30
  -3  -4  -3  148.49    9.50
  -3  -4  -3  144.09    9.10
   3   4  -3  154.58   13.60
   3   4  -3  136.09   13.80
  -4  -4   0 2784.22   85.29
  -4  -4   0 2675.83   74.09
   0  -4   4 2948.61   90.19
   0  -4  -4 2909.71   90.29
   0  -4  -4 2916.81   91.19
   0  -4  -4 2832.82   87.59
   4  -4   0 2802.32   84.99
   4  -4   0 2938.31   99.09
  -4   0  -4 2681.63   87.29
  -4   0  -4 2728.13   83.19
  -4   0  -4 2800.12   93.29
   4   0   4 2857.81   89.89
   4   0   4 2834.12   83.59
   4   0  -4 2579.24   75.89
   4   0  -4 2791.02   90.99
   4   0  -4 2778.72   97.09
  -4   4   0 2837.42   81.19
  -4   4   0 2792.32   90.99
   0   4   4 2732.73   88.19
   0   4   4 2865.71   98.29
   0   4  -4 2883.01   90.09
   0   4  -4 2821.62   93.69
   0   4  -4 2639.04  100.69
   0   4  -4 2870.71   95.29
   4   4   0 2890.11   89.59
   4   4   0 2723.63   74.09
  -4  -4   1 2284.67   64.89
   4   4   1 2217.88   75.29
  -4   1  -4 2165.18   73.09
  -1   4  -4 2280.77   75.69
  -1   4  -4 2228.48   78.89
   1  -4  -4 2229.28   73.99
  -1   4  -4 2222.58   81.19
   1   4   4 2194.98   71.59
   4  -4  -1 2150.08   68.99
   4   1   4 2244.38   65.49
  -4   1  -4 2217.98   71.39
  -4   4  -1 2137.29   68.39
  -1   4  -4 2215.48   73.39
  -4   4  -1 2263.87   82.09
   4  -1  -4 2206.98   62.59
   4  -1  -4 2257.77   77.59
   4  -1  -4 2224.08   80.89
  -4   4  -1 2199.18   75.89
   4   1   4 2228.88   75.39
  -4  -1  -4 2120.59   65.89
  -4  -1  -4 2128.09   73.69
  -1  -4  -4 2219.18   76.79
   4   1  -4 2082.49   74.79
   4   1  -4 2220.98   83.79
  -4   4   1 2145.69   63.59
  -4   4   1 2202.98   76.39
   4  -1   4 2181.78   74.89
   4   1  -4 2176.68   63.99
   4  -1   4 2277.67   75.39
  -1   4   4 2230.98   76.09
  -1  -4  -4 2185.88   70.29
   1  -4   4 2360.86   77.09
   4  -1   4 2223.28   72.39
   4  -4   1 2177.08   72.09
   4  -4   1 2276.97   83.89
   1   4  -4 2252.97   78.99
   1   4  -4 2166.88   79.09
  -1  -4  -4 2231.08   75.79
   4   4  -1 2292.87   73.59
   4   4  -1 2047.60   64.19
  -4  -4   2 2048.10   66.49
  -4   2  -4 2103.79   72.19
  -4   4  -2 2107.99   69.59
  -4   4  -2 2116.69   74.59
  -4   4  -2 2167.48   81.79
  -4   2  -4 2070.99   71.99
   4  -2  -4 2182.98   78.59
   2  -4  -4 2106.99   71.49
  -2   4  -4 2227.58   69.29
  -2   4  -4 2077.99   80.39
   4  -4  -2 2110.09   67.09
  -4   2  -4 2059.59   79.39
   4   2   4 2137.29   74.19
   4  -2  -4 2085.49   62.59
  -2   4  -4 2138.09   79.09
   4  -2   4 2250.17   70.79
  -4  -2  -4 2141.79   60.99
   2  -4   4 2351.26   77.49
  -4   2   4 2138.09   76.39
  -4   2   4 2204.38   79.49
  -2  -4  -4 2120.69   65.89
  -4  -4  -2 2064.19   72.19
  -4  -2  -4 2084.69   73.29
  -4  -2  -4 2062.89   61.99
   4   2  -4 2296.07   83.19
   4   2  -4 2201.58   74.79
   4   2  -4 2161.18   83.39
  -4   4   2 2096.29   80.49
  -4   4   2 2042.60   69.49
  -2  -4  -4 2137.09   81.09
  -2  -4  -4 2219.68   76.69
  -2  -4  -4 2045.70   66.19
  -2   4   4 2054.89   75.29
  -2   4   4 2144.99   78.39
   4  -2   4 2235.98   74.79
   4  -4   2 2227.68   72.89
   4  -4   2 2206.98   84.19
   2   4  -4 2111.19   71.79
   2   4  -4 2131.69   76.09
   2   4  -4 2135.49   80.79
   4   4  -2 2040.20   69.79
   4   4  -2 2068.99   67.89
   4   4  -2 2024.80   59.89
  -4  -4   3  927.51   39.20
  -4   4  -3  947.41   48.80
   4  -4  -3  922.41   49.00
  -3   4  -4  939.21   42.10
  -3   4  -4  981.10   45.00
  -3   4  -4  962.20   48.90
   3  -4  -4  913.41   38.70
  -4   4  -3  888.71   44.30
   4  -3  -4  902.11   35.00
  -4   3  -4  912.01   47.70
  -4   3  -4  925.61   41.50
  -4   4  -3  956.90   41.00
   4  -3  -4  891.51   44.00
  -4   3  -4  955.00   43.00
  -3  -4  -4  886.61   42.80
   4  -3   4  909.51   43.00
  -4   3   4  909.81   44.70
  -4   3   4  897.71   44.30
  -4  -3  -4  888.71   30.90
   4  -3   4  919.61   35.40
  -4  -3  -4  889.91   42.60
   4   3  -4  916.91   37.00
   4   3  -4  952.20   42.90
   4   3  -4  845.82   48.40
  -4   4   3  952.50   44.80
  -4   4   3  934.91   41.10
  -4  -3  -4  883.11   29.40
   4  -4   3  928.31   41.90
  -4  -4  -3  862.81   41.40
  -3   4   4  939.61   45.30
  -3  -4  -4  921.21   33.70
  -3  -4  -4  914.81   32.90
   3  -4   4  936.51   43.50
   3   4  -4  899.21   39.70
   3   4  -4  924.11   43.30
   3   4  -4  879.51   48.80
   4   4  -3  854.91   38.20
   4   4  -3  878.81   39.70
  -4   4  -4 1548.95   62.29
  -4   4  -4 1554.64   68.59
   4  -4  -4 1541.85   54.39
  -4   4  -4 1563.24   60.29
  -4  -4  -4 1506.85   44.30
  -4   4   4 1509.75   64.19
  -4   4   4 1477.15   61.79
   4  -4   4 1572.54   61.99
  -4  -4  -4 1515.15   61.99
  -4  -4  -4 1479.75   45.30
   4   4  -4 1604.24   57.49
   4   4  -4 1523.25   60.59
   4   4  -4 1469.25   69.69
   0  -5   0    1.40    2.30
   0  -5   0    6.00    2.90
   0  -5   0   -0.70    1.90
  -5   0   0    2.40    1.70
   0   0   5   -0.80    2.10
   0   0   5   -2.60    2.10
   0   0   5   -0.20    2.30
   0   0  -5    2.40    2.10
   0   0  -5    2.70    2.50
   0   0  -5    0.40    3.00
   5   0   0   -1.00    1.50
   5   0   0   -0.30    2.00
   0   5   0    1.00    1.40
   0   5   0    1.50    2.10
   0   5   0    1.00    2.10
  -5   0  -1   -2.40    1.00
  -5   0  -1    1.50    2.20
   5   0   1    0.10    1.40
   5   0   1   -0.20    1.80
   5   0   1    1.80    3.10
   5   0  -1   -1.20    1.50
   5   0  -1   -1.20    1.80
   0   1   5    2.60    2.10
   0   1  -5   -1.50    1.60
   0   1  -5   -3.30    1.60
   0   1  -5   -2.20    1.50
  -1   5   0   -2.30    1.20
  -1   5   0   -0.90    1.30
  -1   5   0   -1.20    1.90
   1   5   0    0.90    1.70
   1   5   0    1.70    2.00
   1  -5   0    2.40    3.40
   1  -5   0   -0.60    2.40
   0  -1   5   -2.30    1.50
   0  -1   5    3.20    2.80
   0  -1  -5   -2.50    0.70
   0  -1  -5   -1.20    1.60
   0  -1  -5   -0.70    1.90
  -5   0   1    7.40    3.30
  -5   0  -1    1.40    1.40
  -1  -5   0    3.20    3.10
  -1  -5   0   -3.30    1.60
   1  -5   0   -3.10    1.80
  -1  -5   0    2.10    2.60
   2   5   0    7.00    3.30
   2   5   0   12.40    3.60
  -2  -5   0   12.40    4.10
  -2   5   0   10.40    4.80
   0   2  -5   12.30    5.50
  -2   5   0    9.70    4.00
  -2   5   0    7.30    4.80
   0  -2  -5    6.70    3.40
   0  -2  -5    6.90    4.60
   0  -2  -5    9.50    4.60
  -5   0  -2   12.10    3.90
  -5   0  -2   12.60    3.40
   5   0  -2    6.50    3.60
   0   2   5    6.20    5.00
   0   2  -5    3.30    2.30
   0   2  -5   10.20    4.70
   5   0   2   13.50    3.60
   5   0  -2   11.30    4.70
   2  -5   0   12.40    4.10
   2  -5   0   10.90    4.90
   0  -2   5   13.70    7.70
  -2  -5   0    2.80    3.10
  -5   0  -2   15.60    5.10
   5   0   2   18.30    5.10
   5   0  -2    6.40    3.80
   0  -2   5    5.40    4.70
   3   5   0    0.30    1.70
   0   3  -5    3.40    2.90
   0   3  -5   -0.40    2.50
  -3   5   0   -1.60    1.70
  -3   5   0    2.50    2.80
   5   0   3   -1.60    1.70
   5   0   3   -2.40    1.80
   3   5   0    0.60    1.40
   5   0  -3    2.50    2.90
   0   3   5   -0.90    1.60
  -5   0  -3    1.80    2.00
  -5   0  -3    3.00    3.40
   0   3  -5    0.90    3.40
   0  -3  -5    5.40    2.80
   5   0  -3    1.40    2.10
   3  -5   0   -2.40    2.90
   0  -3  -5    1.00    1.90
   3  -5   0   -2.00    2.20
  -5   0  -3    2.90    2.40
   5   0   4 3291.87  103.99
  -4   5   0 3362.36  113.89
   0  -4  -5 3454.45  106.79
  -5   0  -4 3134.49  100.79
  -4   5   0 3277.37  106.89
   0   4  -5 3333.77  104.99
  -5   0  -4 3238.08   94.59
   4  -5   0 3179.18  100.39
   4  -5   0 3238.48  113.69
   0  -4  -5 3261.17  104.69
  -5   0  -4 3174.88  106.49
   4   5   0 3112.19   88.49
   5   0   4 3301.67   95.79
   0   4  -5 3429.36  108.69
  -4   5   0 3293.07   96.49
  -4  -5   0 3359.76   89.99
   0   4  -5 3391.26  110.49
   4   5   0 3449.35  106.19
   5   0  -4 3337.97  105.29
   5   0  -4 3254.67  112.39
   5   0  -4 3015.70   91.49
   0  -4  -5 3423.16  104.49
   1   0  -5   -2.00    1.40
  -1   0   5   -2.40    1.70
   5  -1   0    0.40    1.10
   1   0   5    3.10    3.10
   1   0   5    0.30    2.10
   1   0  -5   -0.90    1.90
   1   0  -5   -0.70    1.90
   5  -1   0    3.30    2.70
   0   5   1    0.40    2.00
  -1   0  -5   -0.70    1.70
   5  -1   0   -0.30    1.70
   0  -5  -1   -1.90    1.40
   0  -5   1    0.80    2.20
   0  -5   1   -4.00    1.60
   0  -5   1   -1.00    2.20
   0  -5  -1   -0.60    2.20
   0   5  -1   -2.00    1.70
  -1   0  -5    4.40    3.70
   1   0   5   -2.90    1.70
  -5   1   0   -1.60    1.30
   5   1   0    1.70    2.00
   5   1   0    0.40    1.20
   5   1   0    1.00    2.00
   0   5  -1   -1.10    2.00
   0   5   1   -2.30    1.60
   0   5  -1    0.60    1.90
   1  -5  -1   48.90    9.70
   1   1   5   42.10    7.80
  -1  -5   1   47.00    8.60
  -1  -5   1   51.89    9.10
  -1   5  -1   57.29   10.80
  -5   1  -1   38.50    4.50
   1  -1  -5   36.00    6.90
   1  -1  -5   31.70    8.00
   5  -1  -1   28.30    6.70
   1  -5  -1   57.29   11.60
   1  -5  -1   49.60    9.10
   1   1   5   54.19    9.90
   5  -1  -1   37.00    7.60
   1  -1  -5   34.90    9.50
  -1   1  -5   32.60    7.50
  -1   1  -5   49.20    9.80
  -1   1  -5   70.79   10.90
  -1   5  -1   40.50    8.40
  -1   5  -1   39.30    7.50
  -5   1  -1   43.60    8.70
   1   5   1   33.20    7.50
   1   5   1   35.60    6.80
   5  -1  -1   47.70    4.30
   5   1   1   29.40    5.90
   1   1   5   47.90   11.60
  -5   1  -1   51.59    6.60
  -1  -1   5   36.60    9.50
  -1  -1  -5   29.30    6.40
   1  -1   5   55.29   10.10
  -1  -5  -1   51.39    9.10
  -1  -5  -1   48.60    7.00
   1  -5   1   38.70    8.70
  -1   1   5   49.80   12.80
   5  -1   1   35.20    6.40
   5  -1   1   43.70    7.50
   5  -1   1   35.40    9.20
   1   5  -1   40.10    7.90
   1  -1   5   35.50    8.40
   1   5  -1   54.19    7.50
   1   1  -5   32.80    6.50
   1   1  -5   52.49   10.70
   1   1  -5   39.20    9.40
   1   5  -1   34.40    7.00
   5   1  -1   56.69    5.50
   5   1  -1   40.10    5.50
   5   1  -1   47.90    5.90
   5   1  -1   47.70    6.50
  -1   5   1   41.00    8.20
  -1   5   1   52.49    9.80
   1  -5   1   44.40   10.70
  -5  -1  -1   45.70    4.10
  -5   1   1   55.09    7.50
  -5  -1  -1   50.89    6.70
  -5  -1  -1   46.00    5.40
  -1  -1  -5   35.50    7.90
   2   5   1  647.44   33.30
  -2   5  -1  648.24   31.30
   5  -1  -2  647.44   30.70
  -2  -5   1  641.64   30.50
   2  -5  -1  721.73   37.60
  -2  -5   1  701.83   37.70
  -1   2  -5  674.63   33.00
  -5   1  -2  650.43   27.20
  -5   1  -2  646.44   28.00
  -5   1  -2  587.94   48.40
   5   1   2  656.53   30.30
   5   1   2  626.44   25.60
   1  -2  -5  728.53   32.60
   1  -2  -5  659.43   33.70
   5  -1  -2  640.44   33.30
   5  -1  -2  719.63   36.00
   2  -5  -1  670.23   31.70
  -1   2  -5  714.63   35.90
  -2   5  -1  674.23   33.80
  -2   5  -1  666.43   36.10
  -1   2  -5  712.93   36.00
   1   2   5  622.04   31.40
   1   2   5  614.54   38.10
   2   5   1  652.13   27.10
  -1  -2   5  711.03   39.00
  -2  -5  -1  640.64   25.90
   1   2  -5  668.83   35.40
   5   1  -2  693.63   31.20
  -2  -5  -1  635.34   27.40
   1  -2   5  675.13   32.90
   5  -1   2  641.14   28.80
   1   2  -5  621.64   36.00
   2  -5   1  696.93   32.90
   2  -5   1  709.53   37.90
  -2  -5  -1  682.43   32.70
   2   5  -1  660.43   33.10
   2   5  -1  583.44   28.30
   2   5  -1  659.13   26.30
   1  -2   5  664.53   35.40
   5   1  -2  636.84   22.50
   5   1  -2  667.33   29.20
  -5  -1  -2  609.54   28.60
  -5  -1  -2  669.53   21.20
  -5  -1  -2  698.43   30.20
   5  -1   2  656.93   29.90
  -2   5   1  654.43   28.30
  -1   2   5  630.44   37.50
  -1  -2  -5  657.23   31.70
  -1  -2  -5  673.13   31.00
   1   2  -5  691.23   31.80
  -5   1   2  703.83   32.30
   5   1  -2  678.63   29.20
  -2   5   1  627.94   32.80
  -1   3  -5   20.70    7.70
  -3  -5   1   13.50    4.40
  -3   5  -1   11.50    5.10
   3   5   1    8.20    3.70
   3   5   1   19.10    4.30
  -5   1  -3   27.90    6.90
  -5   1  -3    8.10    3.90
   3  -5  -1   14.10    5.30
   3  -5  -1   14.50    6.10
   1  -3  -5   20.00    6.10
  -3   5  -1   22.70    7.80
  -3   5  -1   13.90    5.10
   1  -3  -5    9.50    4.40
   5   1   3   14.30    3.40
  -5   1  -3   24.90    7.80
  -1   3  -5   26.40    7.50
   1   3   5   15.40    7.30
   5   1   3   29.90    7.70
  -1   3  -5   23.50    6.90
   5  -1  -3   27.60    7.70
   5  -1   3   13.80    5.10
   5   1  -3   11.80    5.30
  -1  -3  -5   18.80    5.90
  -1  -3  -5   20.50    5.80
   1  -3   5   22.70    6.50
   1  -3   5   14.00    5.40
   5   1  -3   20.10    6.00
   5  -1   3   16.30    5.30
   1   3  -5   10.10    4.90
   1   3  -5   22.30    7.80
   1   3  -5   19.70    6.70
  -5   1   3   23.40    7.30
   3   5  -1    8.20    4.30
   3   5  -1   17.00    4.80
  -1   3   5   32.10    9.20
  -3   5   1   24.00    6.00
  -1  -3  -5   12.40    4.90
   5   1  -3   14.00    2.90
  -3   5   1   18.00    4.20
   3  -5   1   22.80    8.20
   5   1  -3   18.90    5.40
  -5  -1  -3   16.90    5.40
  -3   5   1   27.20    8.20
  -5  -1  -3   18.10    5.40
   3  -5   1   19.10    6.80
  -5  -1  -3   16.10    3.60
  -3  -5  -1   18.60    4.60
   4  -5  -1 1677.73   70.89
  -5   1  -4 1509.35   57.69
  -5   1  -4 1639.64   65.89
  -4   5  -1 1667.63   69.49
  -5   1  -4 1589.54   56.09
   5  -1  -4 1642.84   46.30
  -1   4  -5 1607.24   61.79
   5   1   4 1687.53   50.29
  -4   5  -1 1663.83   64.09
  -1   4  -5 1689.83   62.99
   5   1   4 1553.44   60.79
  -1   4  -5 1647.24   66.39
   4   5   1 1520.35   44.90
   1  -4  -5 1523.25   72.89
  -1   4  -5 1601.54   68.19
   1   4   5 1515.55   69.89
   4   5   1 1631.44   63.09
   4  -5  -1 1554.14   57.39
  -4  -5   1 1715.83   52.99
   5  -1  -4 1516.65   73.49
   1  -4  -5 1551.04   60.29
   5  -1  -4 1736.63   68.59
  -4   5  -1 1592.34   56.59
  -5  -1  -4 1550.14   49.70
   5   1  -4 1555.04   48.00
  -4   5   1 1619.44   52.99
  -1  -4  -5 1597.34   58.59
   1   4  -5 1670.53   66.59
   5   1  -4 1615.34   69.89
  -1   4   5 1619.94   69.49
  -1  -4  -5 1586.74   63.19
   4  -5   1 1601.04   70.19
  -5  -1  -4 1588.74   61.89
  -4  -5  -1 1549.74   59.89
  -4  -5  -1 1650.73   45.90
  -1  -4  -5 1633.44   63.09
  -1   4   5 1481.15   70.29
  -4   5   1 1572.74   63.69
  -5  -1  -4 1533.25   59.19
   5   1  -4 1626.14   61.49
   4   5  -1 1624.34   61.99
   4   5  -1 1518.75   51.29
   4  -5   1 1531.25   58.89
   1   4  -5 1645.54   61.59
   1   4  -5 1609.14   66.69
   5  -1   4 1590.84   57.59
   5  -1   4 1587.04   61.29
   0  -5  -2    1.10    2.70
  -2   0   5   -2.30    2.30
   5  -2   0   -2.50    1.60
   2   0   5    2.20    2.60
   0  -5  -2    4.80    3.50
   5  -2   0    3.00    1.90
   5  -2   0    1.90    2.00
  -2   0  -5    3.60    3.10
  -2   0  -5    3.60    2.90
   0  -5   2    2.40    2.80
   0  -5  -2    1.00    2.00
   0   5  -2    2.40    2.20
   2   0   5    1.00    2.30
   2   0   5    3.20    2.10
   2   0  -5   -0.70    1.30
   2   0  -5    2.00    1.90
  -5   2   0    3.00    2.80
   5   2   0    1.80    1.10
   5   2   0   -1.80    1.20
   0   5  -2    1.10    2.00
   0   5  -2   -1.70    2.60
   0   5   2    0.60    1.80
   2   0  -5   -0.90    2.40
  -5   2   0    4.70    2.60
   0   5   2    0.40    1.30
  -1   5  -2  391.96   25.40
   2   1   5  390.56   28.00
  -2  -1   5  342.27   26.60
  -1   5  -2  333.37   22.80
   2  -1  -5  346.37   23.80
  -5   2  -1  352.16   16.00
  -5   2  -1  354.96   20.90
  -5   2  -1  367.66   24.90
  -2   1  -5  345.57   23.00
   5  -2  -1  352.86   19.90
   2   1   5  367.76   20.70
  -1  -5   2  346.67   21.90
  -1  -5   2  340.77   23.00
   1  -5  -2  362.76   24.70
   2   1   5  335.87   22.70
   2  -1  -5  354.96   20.10
   2  -1  -5  346.37   26.30
   1   5   2  337.57   19.60
  -2   1  -5  377.96   23.70
   5  -2  -1  321.67   24.40
   5  -2  -1  313.27   20.50
  -1   5  -2  336.67   22.10
   1  -5  -2  310.77   21.10
   5  -2  -1  332.77   15.10
   1   5  -2  355.56   22.50
   5   2  -1  341.47   16.50
   2  -1   5  295.37   25.40
   5  -2   1  396.06   26.80
  -1   5   2  347.57   22.70
   2  -1   5  345.47   24.20
  -2  -1  -5  388.56   24.20
  -5   2   1  354.36   22.00
  -1   5   2  334.17   21.10
   5  -2   1  365.16   19.50
   1   5  -2  404.66   23.90
   5   2  -1  332.97   17.70
  -5  -2  -1  317.87   17.40
   5   2  -1  357.26   16.50
   2   1  -5  395.36   28.00
   2   1  -5  343.27   20.00
   2   1  -5  352.86   24.40
   2  -1   5  348.37   24.60
   1   5  -2  338.97   20.90
  -2  -1  -5  354.76   21.60
   5  -2   1  329.17   20.10
   5   2  -1  370.56   17.00
  -2   1   5  371.16   27.20
  -1  -5  -2  360.46   20.90
  -1  -5  -2  384.86   23.80
  -1  -5  -2  320.37   19.20
   1  -5   2  396.06   23.80
  -2  -5   2 1057.39   42.80
  -5   2  -2  974.50   37.00
   2  -2  -5 1054.89   50.09
   2   2   5 1048.10   51.39
   5   2   2  923.31   40.40
   2   5   2 1016.70   45.20
   2   5   2  980.00   36.80
   2  -2  -5  974.90   44.80
  -5   2  -2 1030.00   47.30
  -2   5  -2 1076.09   44.00
  -2   5  -2  989.20   33.30
  -2   5  -2 1036.50   47.90
   2   2   5  975.20   43.40
   2  -2  -5 1027.50   40.30
   2  -5  -2 1045.60   48.60
   5  -2  -2  987.50   47.40
   5  -2  -2 1039.60   31.50
   5  -2  -2 1029.00   42.60
  -5   2  -2 1032.10   41.20
  -2   2  -5 1019.60   45.90
   2  -5  -2 1004.00   41.90
  -2   2  -5 1080.29   44.80
   2  -2   5 1033.00   44.60
   5  -2   2 1031.90   40.90
  -2   2   5 1012.10   49.70
  -2  -2  -5 1057.19   45.50
   5  -2   2 1007.70   48.80
  -5   2   2 1030.60   43.40
   5   2  -2  998.60   37.50
   2  -2   5 1035.70   45.20
   2   5  -2 1033.50   43.60
   2   5  -2 1011.40   41.90
   2   5  -2 1005.60   38.30
   2   2  -5 1051.39   41.20
  -2  -2  -5 1025.60   39.90
   2  -5   2 1029.80   44.00
   2  -5   2 1045.20   50.09
   5  -2   2  997.70   41.40
  -2   5   2  968.80   39.90
  -5  -2  -2  933.91   38.40
  -5  -2  -2 1014.80   36.50
  -2   5   2  999.50   45.00
  -2  -2  -5  992.40   40.80
  -2   5   2  995.20   41.90
   2   2  -5 1048.00   46.90
  -2  -5  -2 1030.30   44.20
  -2  -5  -2  982.00   36.40
  -2  -5  -2  999.00   42.70
   2   2  -5 1038.00   50.49
   5   2  -2 1016.10   35.50
   5   2  -2  989.50   37.80
   2  -3  -5    0.50    2.30
  -2   3  -5    6.80    4.60
  -5   2  -3    5.70    2.90
  -5   2  -3    4.10    2.60
   5  -2  -3    3.00    3.40
   3  -5  -2    0.70    2.60
   5  -2  -3    3.40    1.80
  -2   3  -5   13.50    6.60
   5  -2  -3    8.60    5.60
   3   5   2    4.50    2.20
  -5   2  -3   -0.10    2.20
  -3  -5   2   12.80    4.50
  -3   5  -2    4.90    3.90
  -3   5  -2    2.60    2.90
  -3   5  -2    0.00    3.70
   2  -3  -5    5.40    3.60
   5   2   3    4.00    2.40
   3  -5  -2    3.20    3.30
  -2   3  -5   -1.20    4.80
   2  -3   5    5.50    4.20
   2  -3   5    8.90    3.90
  -2  -3  -5    4.30    3.40
  -2  -3  -5    4.50    3.00
  -2  -3  -5   -2.00    2.80
  -2   3   5    9.10    4.60
   3   5  -2    9.50    4.50
   3  -5   2    5.60    4.30
   2   3  -5    5.40    3.50
   2   3  -5    1.00    4.00
   2   3  -5   10.10    5.20
  -3   5   2    6.10    3.80
   5   2  -3    1.20    2.50
  -3  -5  -2   11.40    3.20
  -3  -5  -2    3.00    1.90
   3  -5   2   -0.90    2.20
  -5   2   3    5.50    3.30
   3   5  -2    5.10    3.00
   5   2  -3    2.90    3.30
   3   5  -2   10.00    3.10
   5   2  -3    7.10    2.50
  -5  -2  -3    2.80    2.50
   5  -2   3   -1.20    1.50
   5  -2   3   -4.70    2.70
   5   2  -3    3.70    3.80
  -3   5   2    6.80    4.00
   5  -2   3    3.50    3.00
  -2   4  -5  200.68   19.80
  -5   2  -4  184.28   16.00
  -2   4  -5  212.38   18.80
  -4  -5   2  179.88   14.90
   5  -2  -4  183.18   11.10
   5  -2  -4  193.98   11.20
  -2   4  -5  213.08   17.30
  -2   4  -5  174.38   19.70
   2  -4  -5  188.08   16.50
   4  -5  -2  161.58   14.50
   4  -5  -2  187.78   21.00
   5  -2  -4  196.68   19.10
  -4   5  -2  193.08   18.30
  -4   5  -2  214.68   21.60
  -5   2  -4  180.98   16.00
  -5   2  -4  168.08   19.30
   5   2   4  201.38   17.90
   2  -4  -5  186.48   16.50
   5   2  -4  177.88   17.00
   2   4  -5  183.88   20.60
   5   2  -4  170.88   12.20
  -2   4   5  184.68   19.80
   5  -2   4  192.68   17.50
   5  -2   4  195.28   15.70
   4   5  -2  179.18   14.70
  -4  -5  -2  195.18   18.00
  -2  -4  -5  184.88   15.10
   4  -5   2  170.08   21.30
  -5   2   4  193.38   18.40
   2   4  -5  208.98   17.50
   4   5  -2  172.38   16.10
  -2  -4  -5  184.68   18.00
  -5  -2  -4  174.78    9.60
  -5  -2  -4  186.98   16.90
  -2  -4  -5  194.08   18.40
   2   4  -5  208.38   20.20
  -4   5   2  198.38   19.30
  -2  -4  -5  194.38   15.00
   2  -4   5  209.68   19.10
   5   2  -4  173.68   20.40
  -2   4   5  183.48   18.50
  -5  -2  -4  185.38   16.80
  -5  -2  -4  181.68    9.90
   4  -5   2  210.98   18.30
  -3   0  -5   -3.10    2.30
   0   5  -3   -1.80    1.80
   3   0   5   -3.50    1.80
   0   5  -3    2.00    2.50
  -5  -3   0    8.00    2.90
   3   0   5    1.30    3.10
  -3   0  -5    1.20    2.40
   0  -5  -3    1.80    2.60
  -5   3   0    3.30    1.30
   5   3   0    0.30    2.00
   5  -3   0   -3.50    2.10
  -3   0   5    3.10    4.00
   0  -5  -3    1.80    2.30
   3   0  -5   -0.30    1.60
   3   0  -5    0.80    2.30
   3   0  -5    2.20    3.10
   3   0   5   -4.40    2.10
  -5   3   0    2.40    1.90
   0  -5   3   -1.30    2.20
   5  -3   0    3.40    2.10
   0   5  -3   -4.60    1.90
   0   5  -3   -2.50    2.00
  -3   1  -5    4.60    3.90
   3   1   5   12.10    4.30
  -5   3  -1    8.00    4.50
  -3   1  -5   14.50    5.00
   3  -1  -5    7.00    3.90
   5  -3  -1   19.40    7.80
  -1   5  -3    5.60    3.60
   1   5   3    8.90    3.40
   3  -1  -5   15.20    5.70
   1  -5  -3   13.20    4.80
  -5  -3   1    5.20    2.50
   3   1   5    6.50    3.40
  -5   3  -1    6.00    4.00
   5  -3  -1    8.00    3.10
   1  -5  -3    8.70    4.50
   3  -1  -5   10.10    4.00
  -1   5  -3    3.80    5.00
   3   1   5    7.20    4.70
  -5   3  -1   10.10    3.20
   5  -3  -1   10.10    3.50
  -1   5  -3    6.80    3.80
  -1   5  -3    4.60    3.20
   3  -1   5   13.80    5.60
  -1  -5  -3    9.30    3.40
  -1   5   3    9.60    4.10
  -3   1   5    1.10    2.90
   3  -1   5    5.80    4.20
   1   5  -3    5.30    3.90
  -5   3   1    3.60    3.60
   3   1  -5    8.80    3.90
   3   1  -5    7.60    3.90
   3   1  -5    9.00    5.50
   1  -5   3   12.90    5.50
  -1  -5  -3    9.20    5.10
   1   5  -3    9.20    5.00
   1   5  -3   10.50    4.10
  -5  -3  -1    6.50    3.20
   5  -3   1   12.80    4.30
   5  -3   1    3.40    5.30
  -1   5   3   10.20    5.50
  -3  -1  -5    8.80    3.80
   5   3  -1    8.60    3.50
   5   3  -1    0.50    2.00
  -3  -1  -5    4.90    3.90
   5   3  -1    6.00    2.30
  -2   5  -3  391.56   24.60
  -3   2  -5  395.96   24.90
   5  -3  -2  353.56   27.80
  -5  -3   2  333.07   13.50
  -3   2  -5  347.67   27.50
   3   2   5  334.27   26.70
  -5   3  -2  350.16   23.00
  -2   5  -3  389.06   26.20
   5  -3  -2  342.17   17.10
   5  -3  -2  356.56   21.10
   3  -2  -5  317.57   26.50
   2   5   3  353.06   19.60
   2  -5  -3  360.66   23.00
   2  -5  -3  315.57   25.80
  -5   3  -2  356.66   27.00
  -3   2  -5  336.67   23.80
  -2   5  -3  360.06   27.10
  -2   5  -3  354.96   18.10
   3  -2  -5  362.26   20.20
  -5   3  -2  321.87   19.30
  -5  -3  -2  317.07   20.80
   5  -3   2  373.46   22.80
   5  -3   2  354.26   28.30
   3  -2   5  386.26   24.40
   3  -2   5  370.06   24.60
   2  -5   3  376.96   25.00
   2   5  -3  352.46   23.20
   2   5  -3  370.76   24.60
  -3   2   5  345.97   26.90
   3   2  -5  360.06   25.40
  -2  -5  -3  356.36   24.90
   2   5  -3  349.17   22.10
  -2   5   3  360.96   24.60
   5   3  -2  344.47   19.60
   5   3  -2  360.46   19.20
  -2  -5  -3  330.87   18.50
  -3  -2  -5  341.27   24.00
  -3  -2  -5  351.96   20.70
  -3  -2  -5  352.86   19.40
  -5   3   2  374.66   24.90
  -5  -3  -2  342.27   15.20
   3   2  -5  359.66   20.80
  -2  -5  -3  355.66   24.20
   5   3  -2  373.86   20.40
   3   2  -5  329.67   27.70
  -2   5   3  339.27   30.50
   5  -3  -3  235.78   23.00
  -5   3  -3  236.78   18.70
   3  -5  -3  204.98   21.60
  -3   3  -5  253.67   19.90
   5  -3  -3  207.58   18.10
   5  -3  -3  219.88   13.10
  -3   5  -3  202.98   17.90
  -5   3  -3  213.08   20.90
   3   5   3  236.88   13.60
  -3   3  -5  199.98   19.00
   3  -5  -3  222.18   17.40
   3  -3  -5  196.58   15.70
  -3   5  -3  209.58   19.50
  -3   5  -3  189.58   20.90
  -5   3  -3  220.78   16.70
  -3  -5  -3  234.38   20.00
  -3  -5  -3  214.18   12.80
   3  -5   3  214.58   18.90
  -3   3   5  212.58   21.00
   3   5  -3  239.18   18.90
  -5  -3  -3  226.18   14.70
  -3  -3  -5  209.18   14.50
   3  -3   5  231.48   18.00
   3   3  -5  229.88   23.00
   5   3  -3  226.88   15.10
   3   3  -5  223.48   16.90
   3   3  -5  206.18   19.90
   5   3  -3  236.08   16.80
  -3   5   3  208.18   19.50
  -3   3   5  205.88   19.70
  -3   5   3  200.28   17.80
   3   5  -3  219.78   18.40
   3   5  -3  233.58   16.30
  -3  -3  -5  247.28   26.40
  -3  -3  -5  219.68   19.80
  -3  -3  -5  205.58   15.20
  -5  -3  -3  198.48   17.20
  -5   3   3  183.28   18.50
   5   3  -3  221.28   17.10
   5  -3   3  214.48   17.50
   3  -4  -5 1023.50   43.40
  -5   3  -4 1020.90   52.59
  -3   4  -5 1044.50   54.19
  -5   3  -4 1038.20   44.80
  -5   3  -4 1024.80   46.00
   4  -5  -3  991.40   42.20
   4  -5  -3 1084.59   56.09
  -3   4  -5  986.30   46.90
  -3   4  -5 1024.40   49.60
  -4   5  -3 1008.30   45.20
   3  -4  -5 1028.80   43.90
   5  -3  -4 1056.59   37.50
   5  -3  -4 1060.99   49.60
  -4   5  -3 1057.29   54.09
  -4   5  -3 1093.89   50.09
   5  -3   4  994.70   46.70
   4   5  -3 1033.30   38.30
  -3   4   5 1012.30   49.70
  -3   4   5 1011.20   51.59
  -5  -3  -4 1026.50   46.90
  -5  -3  -4  948.21   41.70
   3   4  -5 1062.59   55.29
   5  -3   4 1036.30   38.40
   3   4  -5  996.80   48.70
  -4  -5  -3  964.00   50.39
  -5   3   4 1053.09   50.29
   4  -5   3 1059.39   47.80
  -4   5   3 1011.00   43.90
   4   5  -3 1037.40   45.60
   5   3  -4  997.30   39.90
   5   3  -4 1045.20   46.20
   5   3  -4 1027.90   56.39
   4   5  -3 1027.60   44.60
  -3  -4  -5  992.00   48.60
  -3  -4  -5 1035.60   39.90
  -3  -4  -5  977.00   38.00
   3  -4   5 1094.39   49.99
   3   4  -5 1012.60   44.50
   0  -5  -4    2.80    3.90
   4   0  -5    2.10    2.00
   0   5  -4    3.80    3.40
  -4   0  -5   -0.80    3.50
   4   0  -5    1.30    4.10
   4   0   5   -0.50    2.70
   4   0   5    3.80    2.70
   4   0   5    4.00    3.50
   0  -5  -4    5.30    3.80
   0   5   4    2.40    2.30
  -5  -4   0    4.50    3.10
   5  -4   0    3.90    2.10
   5  -4   0    4.60    5.40
   0   5  -4   -2.80    2.00
  -4   0  -5    3.00    3.40
  -5   4   0    2.70    2.20
  -5   4   0    6.10    3.70
   5   4   0    2.20    1.90
   4   0  -5   -5.30    3.10
   0   5  -4    1.10    3.60
   0   5  -4    6.20    4.30
   4  -1  -5  236.08   14.50
   4  -1  -5  213.08   21.70
   5  -4  -1  245.58   23.70
  -5   4  -1  230.78   15.10
  -5   4  -1  224.88   20.20
   4   1   5  238.58   19.80
   4  -1  -5  272.67   22.10
  -4   1  -5  216.78   18.10
  -4   1  -5  217.38   21.40
   1  -5  -4  237.58   23.60
  -5  -4   1  242.78   15.50
  -1   5  -4  247.78   20.00
  -1   5  -4  228.88   20.70
  -1   5  -4  248.58   18.40
  -1   5  -4  253.67   22.70
   1   5   4  247.18   18.20
  -5   4  -1  218.48   21.80
   4   1   5  236.58   15.80
   1   5  -4  250.77   21.60
   1   5  -4  258.87   21.10
   1   5  -4  244.58   19.80
   5   4  -1  240.38   18.40
   5   4  -1  213.08   12.80
   5   4  -1  229.18   12.80
  -4  -1  -5  265.27   20.60
   1   5  -4  223.08   20.30
   4   1  -5  215.08   14.30
   4   1  -5  232.68   21.20
   5  -4   1  251.97   18.30
   5  -4   1  227.48   22.90
  -5   4   1  266.67   21.70
  -1  -5  -4  221.68   19.70
  -5  -4  -1  233.58   17.20
   1  -5   4  271.47   27.60
  -1   5   4  222.58   24.20
  -1   5   4  265.07   23.60
  -1  -5  -4  255.47   21.20
  -4  -1  -5  246.98   17.00
   4  -1   5  264.77   20.70
   4  -1   5  244.28   20.70
  -1  -5  -4  202.08   16.60
   4   1  -5  265.67   24.60
   5  -4  -2  111.19   10.30
  -2   5  -4  120.59   20.80
  -5  -4   2   84.39    9.70
   4  -2  -5  114.79   15.60
   5  -4  -2  107.19   15.70
   2   5   4   99.79   10.50
  -2   5  -4  114.39   13.80
  -2   5  -4   98.59   13.80
  -2   5  -4  114.89   10.90
   4   2   5  110.99   13.30
  -5   4  -2   86.79   10.50
  -5   4  -2  126.69   14.20
  -5   4  -2  105.49   15.30
  -4   2  -5   93.69   12.10
   2  -5  -4  115.69   13.20
  -5  -4   2  113.29    9.60
  -4   2  -5   88.89   16.50
   4  -2  -5   94.69   16.80
   4  -2  -5  109.29   10.00
   2  -5   4  117.09   14.20
   2   5  -4   95.09   14.60
  -2   5   4   92.19   13.50
  -4  -2  -5   91.59    9.80
  -4  -2  -5   98.99    9.30
   4  -2   5   91.19   12.90
   4  -2   5  120.39   13.60
   5  -4   2   81.79   14.80
  -4  -2  -5  101.89   13.40
   2   5  -4  123.19   14.90
  -4   2   5  110.39   15.90
   2   5  -4   95.69   12.50
   2   5  -4   85.79   18.00
   5  -4   2   78.99   11.00
   4   2  -5   93.09    9.80
   4   2  -5   90.89   12.80
   4   2  -5  107.39   16.30
  -5   4   2   94.99   12.80
  -2  -5  -4   98.59   16.00
  -2  -5  -4   93.09   13.00
  -2  -5  -4   89.29    9.90
   5   4  -2  103.39   11.40
   5   4  -2   87.49   10.00
  -2   5   4   97.29   13.00
  -3   5  -4  744.43   38.00
   5  -4  -3  678.73   30.00
   5  -4  -3  671.43   42.90
  -5  -4   3  699.53   26.80
  -5  -4   3  717.13   33.00
  -5   4  -3  674.13   33.60
  -5   4  -3  703.63   37.30
  -5   4  -3  718.03   42.70
   4  -3  -5  652.73   30.50
   4  -3  -5  702.23   31.40
   4  -3  -5  685.93   40.50
   3  -5  -4  736.13   45.20
  -3   5  -4  679.43   42.30
  -4   3  -5  704.03   37.00
  -4   3  -5  750.12   38.90
  -4   3  -5  733.03   43.80
  -3   5  -4  627.14   37.50
   3  -5  -4  687.93   34.60
  -4   3   5  708.23   41.10
  -5   4   3  696.23   38.90
   4   3  -5  718.13   33.30
   4  -3   5  757.22   39.30
   4  -3   5  707.83   33.20
   5   4  -3  694.03   33.10
   5   4  -3  680.83   33.30
  -3   5   4  650.63   38.50
  -3   5   4  752.52   39.70
   3   5  -4  696.33   34.80
  -4  -3  -5  670.83   27.20
   4   3  -5  777.22   46.80
   3   5  -4  719.03   36.40
   3   5  -4  678.13   38.20
   3   5  -4  701.63   43.30
  -3  -5  -4  649.34   37.60
  -3  -5  -4  671.33   28.70
  -3  -5  -4  685.23   28.20
   3  -5   4  683.93   38.20
   4   3  -5  713.93   39.00
  -4   3   5  637.74   38.70
  -4  -3  -5  685.23   38.20
  -4  -3  -5  673.13   28.90
  -5  -4  -3  645.74   35.30
  -5  -4  -3  678.73   26.40
   5  -4   3  694.93   46.60
  -4   5  -4  738.33   45.10
   4  -4  -5  695.13   34.00
  -4   4  -5  751.72   46.20
  -4   4  -5  760.62   39.60
   4  -5  -4  692.83   35.00
   4  -5  -4  760.32   47.40
   5  -4  -4  726.13   32.40
  -4   5  -4  765.52   39.20
  -4   5  -4  808.82   42.50
  -4   4  -5  724.73   40.70
  -5   4  -4  697.93   37.20
   4  -4  -5  723.43   34.40
  -5   4  -4  766.82   45.80
  -5   4  -4  747.63   40.40
   5  -4  -4  775.62   47.80
  -5  -4  -4  690.53   39.10
  -5   4   4  777.42   43.30
  -5   4   4  770.22   40.70
  -4  -5  -4  700.63   25.40
   5  -4   4  716.13   39.40
  -4  -5  -4  722.93   26.60
  -4   4   5  711.03   41.90
  -4   4   5  747.33   43.20
   4  -5   4  786.62   42.10
  -4  -4  -5  690.23   27.60
   4  -4   5  756.52   60.89
   4   4  -5  695.43   35.60
   4   4  -5  767.32   41.80
   4   4  -5  723.53   46.70
   5   4  -4  707.43   34.60
   5   4  -4  738.63   38.40
   5   4  -4  770.92   48.70
  -4   5   4  759.32   42.90
  -4   5   4  726.43   39.40
  -4  -4  -5  780.62   42.30
  -4  -4  -5  756.92   29.80
  -4  -5  -4  686.83   39.60
   4   5  -4  727.53   37.30
   4   5  -4  773.02   39.90
   4   5  -4  695.93   46.40
  -5  -5   0    2.40    2.10
   0  -5  -5    0.70    3.90
   0  -5  -5   -1.70    2.60
   5  -5   0    3.10    3.10
  -5   0  -5    1.10    2.70
  -5   0  -5    1.90    2.80
  -5   0  -5   -4.50    3.80
   5   0   5    1.20    3.50
   5   0   5   -5.20    2.80
   5   0  -5   -2.60    1.50
   5   0  -5   -2.90    2.60
   5   0  -5    2.60    4.20
  -5   5   0    2.10    2.00
  -5   5   0   -1.00    1.50
   0   5   5    5.70    4.00
   0   5   5    1.40    4.00
   0   5  -5   -0.40    1.60
   0   5  -5   -2.10    2.00
   0   5  -5   -1.60    3.10
   0   5  -5    0.70    3.70
   5   5   0   -0.70    2.20
  -5  -5   1   86.39    9.70
  -5  -5   1   68.69    7.50
  -1   5  -5   93.89   18.40
  -5   5  -1   65.69    8.40
  -5   5  -1   75.29   14.90
  -5   5  -1  105.69   24.70
   1  -5  -5   67.99   13.90
   1  -5  -5   80.49   13.90
  -1   5  -5   73.29   14.50
  -1   5  -5   51.39   12.40
   5  -5  -1   62.89   10.70
   5  -5  -1   85.99   17.90
   5   1   5   65.49   13.20
   5   1   5   72.59    8.90
  -5   1  -5  108.49   19.90
  -5   1  -5   81.69   10.30
   5   5   1   63.49   13.10
   5  -1  -5   68.69    7.00
   5  -1  -5   72.29   14.40
   5  -1  -5   66.39   14.00
  -5   1  -5   45.70    9.90
  -1   5  -5   79.99   11.20
   5  -1   5   51.79   10.80
  -5  -1  -5   69.79   12.70
  -5  -1  -5   69.79    8.50
   5   1  -5   64.09    7.40
  -5  -1  -5   74.19   14.40
   5   1  -5   63.69   18.50
  -5   5   1   64.89    7.40
  -5   5   1   41.10    9.20
  -1  -5  -5   89.49   12.40
  -1  -5  -5   61.99   12.20
  -1  -5  -5   59.29   11.20
  -1   5   5   52.09   11.00
  -1   5   5   55.99   21.00
   5  -5   1   69.79   12.00
   5  -5   1   83.09   18.10
   5   1  -5   64.39   11.90
  -5  -5  -1   76.69   10.60
   1   5  -5   51.29   11.10
   1   5  -5   98.59   17.80
   1   5  -5   63.69   13.20
   1   5  -5   79.39   14.90
   5  -1   5   57.89   12.50
   5   5  -1   57.89   11.10
   5   5  -1   70.19    7.10
  -5  -5   2  131.69   12.30
  -5  -5   2  146.89   15.60
  -5   5  -2  132.69   15.30
  -5   5  -2  109.39   18.20
   5  -2  -5  113.99   16.80
  -5   2  -5  116.79   13.80
   2  -5  -5  117.79   14.10
   2  -5  -5  109.89   13.80
  -2   5  -5  123.49   13.50
  -2   5  -5  121.29   31.80
   5  -5  -2   76.49   14.30
  -5   2  -5  133.59   17.40
   5   2   5  119.99   15.10
  -2   5  -5  112.89   14.30
  -2   5  -5  136.89   17.20
  -5   2  -5  118.29   19.80
  -5   5  -2  122.19   15.50
   5  -2  -5  122.59    9.90
   5  -2  -5  106.99   14.50
  -2  -5  -5  115.59   15.10
   5  -2   5  117.49   13.30
   5  -2   5  120.69   15.90
  -5  -2  -5   90.29   12.80
  -5  -2  -5  120.99    9.80
   5   2  -5  116.69   10.60
   5   2  -5  104.59   14.00
   5   2  -5  157.38   20.80
  -5   5   2  113.79   15.60
  -2  -5  -5  106.49   11.70
  -5  -5  -2  115.29   13.80
  -2  -5  -5   99.79   17.20
  -2   5   5  116.09   15.10
  -2   5   5  138.89   17.60
  -5  -2  -5  106.09    8.90
  -5  -2  -5  102.69   15.00
   5  -5   2  133.09   14.80
   5  -5   2  109.79   20.40
   2   5  -5  106.19   13.60
   2   5  -5  119.89   15.70
   2   5  -5  145.89   18.70
   5   5  -2  121.89   13.60
   5   5  -2  110.09   11.10
  -5   5  -3  506.75   29.70
  -3   5  -5  553.74   34.30
  -3   5  -5  564.24   35.80
  -3   5  -5  547.35   38.70
   3  -5  -5  507.85   30.70
  -5   5  -3  551.74   39.00
   5  -5  -3  537.25   28.20
   5  -5  -3  555.64   40.10
  -5   3  -5  517.45   31.00
  -5   5  -3  536.55   33.90
  -5   3  -5  530.55   38.00
  -5   3  -5  528.65   32.20
   5  -3  -5  557.54   25.90
   5  -3  -5  481.85   24.70
   5  -3  -5  539.45   36.00
  -5   3   5  522.65   35.20
  -5  -5  -3  524.35   32.50
   5  -3   5  503.25   27.40
   5  -3   5  564.74   34.20
   5   3  -5  523.45   27.20
   5   3  -5  553.44   33.90
   5   3  -5  535.85   39.90
  -5   5   3  544.15   35.80
  -5  -3  -5  526.05   21.00
  -5  -3  -5  507.55   20.20
   5  -5   3  560.14   33.30
  -3   5   5  543.55   35.70
  -3   5   5  522.85   35.60
  -3  -5  -5  596.44   36.10
  -3  -5  -5  533.55   26.40
  -3  -5  -5  489.25   24.70
   3   5  -5  497.85   31.00
   3   5  -5  549.85   35.10
   3   5  -5  506.55   38.10
   5   5  -3  534.65   30.90
   5   5  -3  490.55   28.50
   5   5  -3  533.15   22.40
  -5   4  -5  521.45   32.30
  -5   5  -4  574.74   33.50
  -5   5  -4  567.74   35.90
   5  -4  -5  562.04   28.40
   5  -4  -5  542.85   28.00
   4  -5  -5  517.75   30.50
   4  -5  -5  529.65   41.20
  -4   5  -5  536.45   35.70
   5  -5  -4  553.54   29.40
   5  -4  -5  550.34   42.00
  -4   5  -5  528.85   33.50
  -5   4  -5  536.75   34.40
  -4  -5  -5  513.15   22.90
  -5  -4  -5  498.35   34.00
  -5   4   5  547.75   37.40
   5  -5   4  549.15   34.80
   4  -5   5  609.04   37.10
   5   4  -5  512.85   29.70
   5   4  -5  531.55   34.20
  -5   5   4  516.65   36.50
  -5   5   4  549.85   33.30
  -4  -5  -5  536.05   35.70
  -4  -5  -5  559.04   24.50
  -4   5   5  540.75   37.10
  -4   5   5  586.34   45.00
   5  -4   5  571.54   36.20
  -5  -5  -4  537.55   34.50
   4   5  -5  525.45   32.00
   4   5  -5  579.14   35.80
   5   5  -4  543.45   31.40
   5   5  -4  532.75   32.50
  -5   5  -5  747.63   41.50
  -5   5  -5  709.33   42.90
   5  -5  -5  775.22   37.40
   5  -5  -5  703.03   49.80
  -5   5   5  747.63   46.30
  -5   5   5  768.12   44.80
  -5  -5  -5  684.63   42.30
   5  -5   5  768.02   44.50
   5   5  -5  771.32   39.70
   5   5  -5  715.33   41.10
   0  -6   0 3027.70   95.79
   0  -6   0 2956.80   94.89
  -6   0   0 2971.60   85.49
   0   0   6 2800.92  103.29
   0   0  -6 3026.80   95.19
   0   0  -6 2974.50   98.39
   0   0  -6 2974.80  103.79
   6   0   0 2947.10   83.39
   6   0   0 2794.42   84.19
   6   0   0 3030.50   93.99
   0   6   0 2948.21   95.69
   0   6   0 2914.21   93.19
   0  -1   6    3.40    3.70
   0  -1  -6    2.30    3.00
   0  -1  -6    0.50    2.70
  -6   0   1    5.90    3.20
  -6   0  -1    0.40    1.60
  -6   0  -1   -3.90    2.00
   6   0   1    2.40    2.30
   6   0   1    4.00    2.30
   6   0   1    2.60    4.10
   6   0  -1    0.70    1.70
   6   0  -1    1.30    2.30
   6   0  -1   -1.00    3.00
   0   1   6    1.40    2.80
   0   1  -6    3.80    3.70
   0   1  -6   -0.20    2.50
   0   1  -6   -2.30    2.50
  -1   6   0    2.40    2.70
  -1   6   0    1.90    3.10
   1   6   0    3.80    2.80
   1   6   0    0.20    2.20
  -1  -6   0    4.10    3.60
  -1  -6   0    1.50    3.60
  -1  -6   0   -1.00    2.00
   1  -6   0    6.40    3.60
   1  -6   0    1.50    2.80
   6   0  -2 1000.90   45.20
   0   2   6 1045.40   53.79
   0   2  -6 1050.29   49.90
   0   2  -6 1040.60   50.99
  -2   6   0  976.70   43.50
  -2   6   0 1085.19   47.30
   2   6   0  959.50   45.70
   2   6   0  983.10   40.00
   6   0   2  966.50   36.10
   6   0  -2  961.90   41.10
   6   0  -2  958.20   40.30
   6   0  -2 1037.80   49.30
  -6   0  -2 1066.19   35.90
  -2  -6   0  974.00   41.30
   2  -6   0 1071.79   45.80
   2  -6   0 1006.00   49.60
   0  -2   6 1024.90   50.99
   0  -2  -6 1048.30   46.00
   0  -2  -6 1036.10   46.20
  -6   0  -2  941.11   36.00
   6   0   2 1000.00   41.00
  -6   0  -2 1034.90   52.19
   6   0  -3    3.80    3.90
   0   3  -6   -3.70    1.70
   0   3  -6    1.50    3.60
   0   3  -6   -3.10    2.80
  -3   6   0    2.70    3.00
  -3   6   0    2.20    2.60
   3   6   0    3.00    3.20
   3   6   0    1.60    2.30
   6   0   3   -1.10    2.70
   6   0  -3    2.70    3.30
  -3  -6   0    5.00    2.90
   6   0  -3    5.60    4.10
   0   3   6   -3.80    3.00
  -6   0  -3   -2.30    2.00
  -6   0  -3   -1.60    2.20
  -6   0  -3    1.70    3.80
   6   0   3    1.50    2.70
   3  -6   0   10.40    5.20
   0  -3  -6    1.10    3.30
   3  -6   0    0.70    3.40
   4   6   0  953.90   35.00
   0  -4  -6  990.10   46.70
   4   6   0 1014.80   48.60
  -4   6   0  950.40   41.30
  -4   6   0  993.40   48.60
   0  -4  -6  987.30   47.30
   0   4  -6  973.10   48.60
   0   4  -6 1025.40   51.99
   0   4  -6  982.90   49.70
  -6   0  -4  944.51   47.00
   6   0   4 1041.00   38.80
   6   0  -4 1008.10   46.70
   6   0  -4  944.61   51.19
   0   4   6 1015.30   55.79
  -6   0  -4  892.21   41.30
  -6   0  -4  985.50   37.40
   0  -4  -6  973.80   46.80
  -4  -6   0  992.00   36.60
   4  -6   0 1002.30   45.20
   4  -6   0 1049.40   55.59
  -5  -6   0    5.80    2.50
   0  -5  -6   -2.20    2.30
  -6   0  -5   -2.30    2.50
  -6   0  -5   -3.80    2.20
   6   0   5   10.60    4.30
   6   0   5   -0.50    3.10
   6   0  -5   -0.20    1.30
   6   0  -5   -3.20    2.70
   6   0  -5   -0.30    4.60
   5   6   0   -0.10    1.50
   5  -6   0    0.10    4.40
  -5   6   0   -4.70    2.90
  -5   6   0   -1.40    3.10
   5   6   0   -0.30    2.50
   0   5   6    1.00    3.40
   0   5  -6   -2.60    2.40
   0   5  -6   -4.50    4.30
   5  -6   0    3.30    3.20
   0   5  -6    4.60    6.10
   0  -5  -6    4.00    4.60
   0  -5  -6    1.30    3.90
   0   5  -6    2.20    4.00
   0   6  -1 4500.55  152.28
   0   6  -1 4652.93  135.19
   0  -6   1 4716.93  137.19
   6   1   0 4419.16  119.99
   0  -6  -1 4700.73  136.49
   0  -6  -1 4704.23  135.79
   6  -1   0 4423.36  121.99
   0  -6   1 4890.51  137.59
  -1   0  -6 4819.12  139.09
   1   0   6 4525.05  144.79
   1   0  -6 4555.24  133.09
   1   0  -6 4426.26  145.39
  -6   1   0 4714.83  128.99
   6   1   0 4489.25  123.99
   6   1   0 4587.54  120.89
   6  -1   0 4600.84  137.99
   6   1   0 4432.66  128.19
   0   6   1 4559.04  136.19
   0   6   1 4586.14  132.89
   0   6  -1 4589.54  136.59
  -1   0   6 4416.36  145.39
  -1   0  -6 4680.43  136.99
   6  -1   0 4273.87  126.99
   1   6   1  340.17   24.40
   1  -1  -6  360.56   23.20
   1  -1  -6  341.07   28.00
   6  -1  -1  369.26   25.70
   1  -6  -1  360.66   24.10
   1  -6  -1  402.26   26.90
  -1   6  -1  371.96   25.40
  -6   1  -1  370.56   24.90
   1   6   1  351.06   21.50
  -1   1  -6  359.66   24.40
  -1   1  -6  393.46   27.10
   6   1   1  310.67   14.50
  -6   1  -1  351.26   20.00
   6  -1  -1  338.97   20.80
   6  -1  -1  386.66   24.70
   6   1   1  325.37   19.70
  -6   1  -1  321.87   13.40
  -1   6  -1  353.46   23.90
  -1   6  -1  366.66   24.90
  -1  -6   1  391.56   37.20
   1   1   6  360.36   28.60
   6  -1  -1  348.47   15.10
  -1   6   1  358.96   24.20
   6  -1   1  357.16   23.90
   6   1  -1  352.16   18.30
   6   1  -1  350.06   21.00
   6  -1   1  334.77   19.30
   6   1  -1  331.77   18.30
   1   1  -6  351.96   26.20
   1   1  -6  365.96   28.60
  -1   6   1  344.07   23.40
   1  -1   6  357.56   27.50
  -6   1   1  370.26   22.10
   6  -1   1  386.46   26.50
  -1  -6  -1  365.56   22.00
   1   1  -6  339.17   22.60
  -1   1   6  388.76   30.20
  -6  -1  -1  331.17   15.40
  -1  -1  -6  365.06   25.00
   1  -6   1  400.86   25.70
  -6  -1  -1  371.46   14.80
  -6  -1  -1  343.37   20.60
   1   6  -1  358.56   24.60
   1   6  -1  361.16   23.10
   1   6  -1  367.26   21.70
   1  -6   1  358.06   26.30
  -1  -1  -6  386.56   25.50
  -1  -6  -1  374.96   24.50
  -1  -6  -1  338.57   21.70
   6   1   2 4755.62  141.69
  -1  -2   6 4817.22  157.38
  -2   6  -1 5417.26  156.18
  -6   1  -2 5264.47  139.49
  -6   1  -2 5079.89  150.38
   1  -2  -6 4732.13  148.49
   6   1   2 4902.71  127.99
   1  -2  -6 5092.99  150.78
   2   6   1 4894.31  149.39
   2  -6  -1 5280.37  155.78
   6  -1  -2 4999.50  151.88
  -1   2  -6 5235.68  154.78
  -2   6  -1 5145.19  147.39
  -2   6  -1 5144.29  150.68
   6  -1  -2 5180.08  150.88
   2  -6  -1 4936.81  146.69
   2   6   1 5043.30  139.29
  -1   2  -6 5165.58  148.79
  -1   2  -6 5097.29  152.88
  -2  -6   1 4999.90  144.49
   1   2   6 5222.78  162.08
  -6   1  -2 4707.63  133.99
   2  -6   1 5150.38  148.59
  -6  -1  -2 5198.08  142.59
  -1   2   6 5185.58  161.18
   1  -2   6 5085.99  154.78
   6   1  -2 4845.92  138.99
   6   1  -2 5056.69  130.39
  -6  -1  -2 4848.61  136.39
   6  -1   2 5033.00  141.79
  -2  -6  -1 4829.12  136.59
  -6   1   2 5091.89  145.19
   1   2  -6 4846.92  146.69
  -6  -1  -2 5059.39  127.39
  -2  -6  -1 4727.73  139.79
   6   1  -2 4837.42  142.69
   1   2  -6 5142.39  158.18
  -2   6   1 5154.48  145.79
  -2   6   1 5017.80  149.59
   2  -6   1 5005.40  155.78
   6   1  -2 5015.60  140.09
   2   6  -1 5019.10  149.39
   2   6  -1 5146.49  143.19
   2   6  -1 5117.09  137.39
  -1  -2  -6 5174.88  150.68
  -1  -2  -6 5202.98  148.29
   1   2  -6 5202.38  154.58
  -1   3  -6   24.00    8.00
  -1   3  -6   31.90    8.80
  -1   3  -6   29.00    8.40
   1   3   6   16.60    7.40
  -6   1  -3   35.30    9.60
   3   6   1   25.70    5.80
   1  -3  -6   18.90    6.30
   1  -3  -6   38.00   10.50
   6  -1  -3   18.70    7.00
   6  -1  -3   16.80    6.60
  -3   6  -1   39.60    8.50
  -3   6  -1   19.70    5.70
  -6   1  -3   30.60    7.10
  -3  -6   1   24.90    6.50
   3  -6  -1   34.90    9.60
  -6   1  -3   25.20    6.10
   6   1   3   34.10    4.30
   3  -6  -1   30.70    7.90
  -3   6  -1   16.90    6.20
   3   6   1   35.50   10.10
   6   1   3   29.00    7.80
   1   3  -6   38.10   11.50
  -3   6   1   19.50    5.50
   3  -6   1   32.60    7.80
   1   3  -6   32.80   10.30
  -6  -1  -3   23.00    3.90
  -6  -1  -3   25.70    7.10
   6  -1   3   22.20    6.60
   6  -1   3   24.90    6.10
  -3  -6  -1   28.00    6.30
  -3   6   1   24.10    5.30
  -6   1   3   22.30    7.30
   6   1  -3   19.00    8.10
   3   6  -1   16.70    5.20
  -1  -3  -6   29.30    8.60
   1   3  -6   22.80    6.80
   6   1  -3   23.20    6.50
   6   1  -3   26.20    4.50
   1  -3   6   12.40    6.40
  -6  -1  -3   23.00    7.50
   6   1  -3   36.90    9.40
  -1   3   6   17.30    6.70
   3  -6   1   28.70    8.90
  -3   6   1   20.30    6.90
  -1  -3  -6   33.40    9.50
  -1   4  -6 2255.17   87.69
   6  -1  -4 2232.78   83.29
   4  -6  -1 2211.58   78.49
  -6   1  -4 2341.27   74.49
   4   6   1 2391.26   85.29
   4   6   1 2234.88   65.49
   6  -1  -4 2301.07   88.49
  -6   1  -4 2180.88   76.29
   6   1   4 2194.38   80.29
  -6   1  -4 2278.37   85.59
  -1   4  -6 2260.77   93.99
   6   1   4 2303.57   65.59
   1  -4  -6 2194.78   80.79
   1  -4  -6 2254.17   81.89
   4  -6  -1 2430.16   93.59
   1  -4  -6 2145.99   82.69
  -4   6  -1 2287.37   84.79
  -4   6  -1 2288.67   77.59
  -1   4  -6 2339.87   83.49
  -1   4  -6 2394.26   85.49
   1   4   6 2362.16   96.29
  -4   6  -1 2109.39   99.49
  -6  -1  -4 2253.37   77.29
   1   4  -6 2241.58   88.49
  -4   6   1 2108.69   72.29
  -4   6   1 2314.77   85.99
   1   4  -6 2317.17   87.99
   4   6  -1 2299.87   71.49
   6  -1   4 2170.48   75.19
  -1  -4  -6 2287.87   83.69
  -4  -6  -1 2305.37   81.89
  -1  -4  -6 2218.88   83.69
  -1  -4  -6 2305.67   82.29
   6   1  -4 2219.68   63.99
   6   1  -4 2568.04  119.59
   4   6  -1 2252.27   82.49
   4  -6   1 2316.87   93.79
  -6  -1  -4 2300.47   65.49
  -6  -1  -4 2331.67   81.79
   6  -1   4 2352.16   82.99
   1   4  -6 2289.07   81.49
  -1   4   6 2434.76   94.49
  -4  -6  -1 2279.57   66.49
   1  -5  -6  533.65   33.50
  -6   1  -5  598.04   38.30
   6   1   5  458.95   32.00
  -1   5  -6  549.25   33.80
   6  -1  -5  545.45   20.90
  -6   1  -5  525.25   28.70
  -5   6  -1  514.65   38.50
  -5   6  -1  504.15   28.30
  -5   6  -1  551.04   35.70
   6  -1  -5  511.95   34.50
   6  -1  -5  508.15   37.30
  -6   1  -5  488.95   30.70
  -5  -6   1  476.65   29.20
  -5  -6   1  528.45   24.60
   1  -5  -6  539.15   34.60
  -1   5  -6  538.55   38.50
   5  -6  -1  534.55   31.30
   5  -6  -1  523.25   39.60
  -1   5  -6  619.34   39.40
   1   5   6  513.45   40.20
   1  -5  -6  548.65   34.50
   6   1   5  526.35   23.80
   5   6   1  568.64   35.80
  -1   5  -6  525.85   33.60
   6  -1   5  533.05   34.00
   1   5  -6  519.95   38.60
   5   6  -1  510.25   23.40
   5  -6   1  579.84   42.30
  -6  -1  -5  557.84   34.70
   5  -6   1  533.85   32.20
  -6  -1  -5  486.95   30.70
  -6  -1  -5  548.55   24.20
   6   1  -5  548.55   34.50
   6   1  -5  527.05   22.50
  -5   6   1  536.35   35.90
   6  -1   5  531.35   33.30
  -1   5   6  512.65   38.90
   1   5  -6  486.95   35.40
   5   6  -1  552.24   34.30
  -1  -5  -6  510.65   31.10
   1   5  -6  552.14   34.20
   6   1  -5  555.34   40.20
   1   5  -6  542.95   37.00
  -1  -5  -6  582.04   36.20
   2   0  -6  954.40   50.49
  -2   0  -6 1017.30   45.70
   0   6  -2  988.90   44.50
   2   0  -6  944.71   46.20
   0  -6  -2  977.10   44.10
   6  -2   0 1010.50   38.90
   0   6   2  797.62   50.49
   0   6   2  977.80   42.60
   6  -2   0 1001.90   48.30
  -2   0   6  918.91   50.29
   6   2   0  870.21   33.40
  -2   0  -6  948.41   44.60
  -6   2   0  960.10   41.00
   0  -6  -2  907.51   43.00
  -6  -2   0  888.61   28.10
   6  -2   0  923.91   34.70
   2   0  -6  943.81   40.30
   0   6  -2  954.20   43.90
   0   6  -2 1004.70   44.80
   2   0   6  930.31   48.50
   0  -6   2  977.20   44.10
   2  -1  -6  166.78   17.50
  -2  -1   6  152.58   19.20
   1  -6  -2  179.68   18.10
  -1   6  -2  166.68   16.10
  -1   6  -2  171.98   17.40
  -6   2  -1  180.68   15.40
   1  -6  -2  136.79   14.90
   1   6   2  169.18   14.80
   2  -1  -6  141.39   18.30
   2  -1  -6  175.98   15.10
   1   6   2  169.28   16.30
  -1   6  -2  171.08   17.40
  -6   2  -1  151.98    9.10
   6  -2  -1  150.68   17.40
   6  -2  -1  168.28   10.60
  -2   1  -6  155.28   16.80
   6  -2  -1  170.98   14.80
  -2   1  -6  161.38   16.50
  -6   2  -1  167.58   17.60
   2   1   6  152.78   18.70
  -1   6   2  155.88   15.90
  -1  -6  -2  160.58   14.50
   6   2  -1  168.48   12.10
  -6  -2  -1  161.48   11.30
   6  -2   1  155.38   13.10
   2   1  -6  177.08   18.20
   2  -1   6  150.78   17.50
   1  -6   2  163.48   19.40
  -1  -6  -2  174.48   17.00
   6   2  -1  152.48   10.50
  -6   2   1  186.18   16.10
   6   2  -1  160.98   11.00
  -1  -6  -2  160.18   14.30
   6  -2   1  186.38   19.60
   2   1  -6  157.68   19.10
   1   6  -2  166.78   16.40
   1   6  -2  179.08   16.70
   1   6  -2  176.98   15.50
  -1   6   2  158.88   15.40
  -2  -1  -6  155.18   16.10
  -2  -1  -6  171.58   16.50
   2   1  -6  177.08   15.30
   6   2  -1  170.48   12.40
  -2   1   6  141.89   18.60
   2  -6  -2 1765.12   72.09
  -6   2  -2 1810.92   71.09
   2  -2  -6 1745.23   69.59
   6   2   2 1694.43   62.59
   2  -2  -6 1731.93   63.39
  -2   2  -6 1808.22   67.79
  -2   2  -6 1756.92   69.59
   6  -2  -2 1733.73   49.80
   6  -2  -2 1756.82   71.89
  -6   2  -2 1763.62   62.09
  -2   6  -2 1826.92   72.39
   2   6   2 1842.02   69.49
  -2   6  -2 1776.52   65.99
  -2   6  -2 1753.72   68.79
   2   6   2 1693.93   58.59
   2   2   6 1705.43   81.49
  -6   2  -2 1664.43   55.39
  -2   6  -2 1725.03   53.79
   2   6  -2 1822.62   67.59
   2  -2   6 1760.82   69.79
   2   2  -6 1827.92   72.09
  -6   2   2 1777.12   66.09
  -2  -2  -6 1722.33   64.19
   2  -6   2 1823.12   67.79
  -6  -2  -2 1701.53   57.99
  -2  -6  -2 1704.63   58.69
   6  -2   2 1825.72   62.39
   6   2  -2 1734.43   55.09
   6   2  -2 1651.33   57.29
   6   2  -2 1742.03   57.69
   2   2  -6 1661.63   73.39
   2   6  -2 1780.42   64.39
   2   6  -2 1788.22   60.09
   2  -6   2 1874.61   76.49
  -2   2   6 1974.80   96.59
  -2   6   2 1751.82   63.69
  -6  -2  -2 1816.92   57.69
  -2  -2  -6 1711.23   67.89
   2   2  -6 1703.83   62.49
  -2  -6  -2 1741.03   59.09
   6   2  -2 1724.03   58.39
   6  -2   2 1772.92   73.29
   3  -6  -2  204.08   17.90
   2   3   6  214.98   23.80
   6  -2  -3  205.38   21.60
   6  -2  -3  214.38   19.80
  -6   2  -3  210.78   15.90
   3  -6  -2  218.98   22.70
  -6   2  -3  249.38   18.20
  -3   6  -2  221.18   18.80
   3   6   2  211.28   14.10
  -2   3  -6  221.78   21.30
  -3   6  -2  241.28   23.30
   3   6   2  229.28   21.40
  -6   2  -3  195.08   20.40
   2  -3  -6  218.18   20.30
   6   2   3  213.68   18.40
  -3   6  -2  238.18   21.60
   2  -3  -6  216.28   17.90
  -2   3  -6  241.08   20.60
   3   6  -2  230.18   17.90
  -2  -3  -6  221.98   18.10
  -3  -6  -2  183.98   14.20
   2  -3   6  228.98   20.90
   6  -2   3  245.48   19.30
  -3  -6  -2  210.08   19.70
  -2  -3  -6  221.38   20.50
  -6  -2  -3  215.68   16.90
   3   6  -2  215.58   13.70
   6   2  -3  212.58   18.90
  -2   3   6  229.58   24.10
  -6   2   3  236.18   20.40
  -6  -2  -3  213.08   16.50
  -3  -6  -2  211.78   13.10
   3  -6   2  248.88   21.00
   6   2  -3  207.08   16.90
  -3   6   2  216.88   16.60
  -3   6   2  215.98   20.40
   2   3  -6  254.47   23.30
   3  -6   2  227.28   24.50
   3   6  -2  247.48   20.40
   2   3  -6  232.38   18.80
   6   2  -3  231.18   13.70
   2   3  -6  210.28   22.20
   6   2  -3  214.88   23.80
  -2   4  -6  630.34   42.10
   6  -2  -4  667.73   39.80
   6  -2  -4  719.93   44.10
   6  -2  -4  633.44   23.00
   6  -2  -4  675.33   23.50
   2  -4  -6  637.94   38.60
   2   4   6  683.83   45.90
  -6   2  -4  626.44   32.50
  -4   6  -2  687.03   43.10
  -4  -6   2  639.54   37.10
   4   6   2  624.44   23.70
  -6   2  -4  650.53   33.40
  -6   2  -4  664.13   40.80
   6   2   4  637.04   36.30
  -2   4  -6  676.93   36.90
   4  -6  -2  636.44   34.20
   4  -6  -2  715.13   45.10
  -4   6  -2  719.03   40.20
  -2   4  -6  625.94   36.80
  -2   4  -6  703.13   41.30
   2  -4  -6  619.54   34.60
   2  -4  -6  675.33   35.80
   4   6  -2  655.13   31.60
   6   2  -4  650.73   27.10
   2   4  -6  677.53   40.70
  -4   6   2  670.83   39.60
   4   6  -2  626.34   36.30
  -2   4   6  668.23   43.20
   4  -6   2  770.22   47.20
   4  -6   2  649.04   36.90
  -6  -2  -4  709.23   41.70
   6  -2   4  657.53   32.60
  -2  -4  -6  634.34   37.50
  -2  -4  -6  625.34   37.80
  -2  -4  -6  671.53   34.00
   2   4  -6  672.83   36.00
  -6   2   4  647.84   38.10
   2   4  -6  661.13   43.20
  -4  -6  -2  633.74   36.80
  -4  -6  -2  638.14   24.50
   6   2  -4  675.93   44.40
  -4   6   2  612.14   29.00
   6   2  -4  665.23   35.90
   5  -6  -2   11.50    6.80
   6  -2  -5    9.30    5.00
  -2   5  -6    9.90    6.70
  -2   5  -6    7.10    4.80
   6  -2  -5    7.50    6.50
   5  -6  -2    1.40    3.30
  -5  -6   2    5.10    4.70
  -6   2  -5    2.70    4.50
   6   2   5   -2.10    5.10
  -2   5  -6   11.30    6.20
  -2   5  -6    1.80    5.50
  -6   2  -5    5.90    4.20
   6  -2  -5   13.90    3.70
  -5   6  -2   18.70    6.70
   2  -5  -6    5.60    3.40
   2  -5  -6    6.20    5.20
   6  -2  -5    8.40    3.00
   2   5   6    9.80    7.00
  -5   6  -2    6.10    4.50
  -2  -5  -6    5.40    4.20
   2   5  -6   14.80    7.90
   6  -2   5   -0.10    3.30
   6   2  -5    5.80    3.80
  -2  -5  -6    6.00    5.80
   5  -6   2   13.60    6.40
  -5   6   2    7.60    5.40
  -2   5   6   29.10    9.70
  -5  -6  -2   17.80    6.90
   5  -6   2    0.40    4.80
   6   2  -5    6.90    3.30
  -6  -2  -5    4.20    2.20
  -6  -2  -5   12.30    3.00
   5   6  -2    8.00    4.00
  -6  -2  -5   10.30    5.60
  -6  -2  -5   18.10    7.60
   6  -2   5   15.00    6.20
   5   6  -2    6.60    5.00
   2   5  -6    5.50    5.20
   2   5  -6   15.20    5.00
  -6  -3   0 5627.74  150.68
  -3   0   6 5755.92  180.88
   0   6   3 5893.21  165.68
   6  -3   0 5652.33  155.68
   0   6  -3 5794.32  169.68
   0  -6  -3 5854.71  169.28
   3   0  -6 5858.41  160.18
  -6   3   0 5910.91  166.78
   3   0  -6 5774.12  172.48
   0   6  -3 5975.30  168.98
   0   6  -3 5635.74  165.48
   6  -3   0 5751.52  176.88
   3   0   6 5731.83  175.38
   0   6  -3 5846.61  170.28
   3   0  -6 5889.01  180.38
   0  -6  -3 5813.12  168.78
   6  -3   0 5681.33  150.68
  -3   0  -6 5864.31  168.78
  -3   0  -6 5592.04  165.28
   3   0   6 5843.32  168.48
   3  -1  -6  885.01   50.39
   6  -3  -1  985.30   35.70
  -1   6  -3  971.70   45.40
   3   1   6  907.01   51.09
   3  -1  -6  958.20   47.40
   1   6   3  972.20   41.50
  -6   3  -1 1032.00   44.60
  -6   3  -1  949.21   48.60
   1  -6  -3  998.70   48.80
   6  -3  -1  950.40   50.19
   3  -1  -6 1001.70   40.70
  -3   1  -6 1004.70   46.50
  -1   6  -3 1001.20   47.50
   6  -3  -1  975.60   37.70
  -1   6  -3  959.80   40.40
   3   1   6  952.00   58.79
   1  -6  -3  944.41   44.80
  -1   6  -3  960.00   48.10
  -3   1  -6  980.60   46.30
  -3   1   6  921.61   51.39
  -1   6   3  967.30   46.90
  -3  -1  -6  973.80   46.30
   3   1  -6  948.51   39.70
   6  -3   1  980.70   51.69
   6   3  -1  921.21   32.70
   6   3  -1  934.61   39.00
   1  -6   3 1003.50   46.10
   1   6  -3  933.11   45.20
   1   6  -3  991.90   44.30
   3  -1   6  961.70   48.50
  -1  -6  -3  936.31   42.80
  -1  -6  -3  984.80   46.30
   3   1  -6  960.30   52.19
  -3  -1  -6  980.50   43.40
   6   3  -1  967.40   32.40
  -1   6   3  902.01   43.90
   6  -3   1  959.60   39.90
  -6   3   1  951.30   46.10
   3  -1   6  952.30   45.90
   3   1  -6  887.81   47.00
  -6  -3  -1  947.71   36.90
   1   6  -3  991.60   46.00
  -2   6  -3 1811.92   75.19
   6  -3  -2 1768.82   55.39
  -2   6  -3 1857.31   69.69
  -6   3  -2 1731.53   58.39
   3  -2  -6 1825.02   73.09
   6  -3  -2 1847.42   64.29
   3  -2  -6 1788.32   63.79
  -2   6  -3 1812.42   71.89
   6  -3  -2 1837.82   76.99
   2   6   3 1821.92   61.69
  -2   6  -3 1794.42   57.69
  -3   2  -6 1791.82   69.59
   2  -6  -3 1781.12   68.09
  -6   3  -2 1863.11   67.29
   3  -2  -6 1875.61   78.49
   3   2   6 1814.02   79.09
   2  -6  -3 1861.51   76.29
  -3   2  -6 1865.01   72.09
  -6   3  -2 1834.22   75.29
   6   3  -2 1727.23   58.89
   6   3  -2 1816.62   58.89
   6   3  -2 1872.31   61.59
  -2  -6  -3 1738.53   60.59
  -6   3   2 1862.71   70.19
   3   2  -6 1500.95  101.29
   2   6  -3 1895.01   88.19
   2   6  -3 1836.22   64.59
  -3  -2  -6 1869.21   72.29
  -3  -2  -6 1914.31   66.29
  -3  -2  -6 1818.72   63.59
   3   2  -6 1951.80   65.99
   3  -2   6 1941.11   73.19
  -2  -6  -3 1764.92   63.09
   2  -6   3 1990.50   73.09
   3   2  -6 1849.61   73.49
  -3   2   6 1799.52   77.79
   2   6  -3 1803.62   80.59
   6  -3   2 1901.81   65.89
   6  -3   2 1862.41   78.29
   6   3  -2 1711.93   54.99
  -2   6   3 1798.22   70.79
  -2   6   3 1860.71   70.59
  -2  -6  -3 1889.41   72.29
   3  -2   6 2032.80   81.29
  -6  -3  -2 1783.12   62.59
   6  -3  -3 1265.67   41.50
   3   6   3 1303.67   45.10
   3  -3  -6 1322.17   51.59
  -3   6  -3 1291.57   58.09
   3  -3  -6 1264.67   58.69
  -3   3  -6 1342.57   56.89
  -3   3  -6 1272.37   58.09
  -6   3  -3 1243.18   48.30
   3   3   6 1324.57   66.09
   6  -3  -3 1285.17   62.99
  -3   6  -3 1273.67   56.89
  -6   3  -3 1272.97   53.09
  -6   3  -3 1331.27   61.99
   6  -3  -3 1249.28   53.29
  -3   3  -6 1244.08   62.79
   3  -6  -3 1313.97   63.59
   3  -6  -3 1241.58   52.79
  -6  -3  -3 1279.47   44.70
   3  -3   6 1381.66   56.79
  -3  -6  -3 1186.08   43.80
  -3  -6  -3 1234.98   45.70
   3  -6   3 1326.17   57.69
   3   3  -6 1312.77   59.99
  -3   3   6 1357.16   63.89
  -6  -3  -3 1229.78   51.19
   3   6  -3 1314.97   53.89
  -3  -3  -6 1298.47   50.59
  -3  -3  -6 1209.48   47.50
  -3   6   3 1291.97   58.19
  -3   6   3 1267.57   52.99
  -3  -3  -6 1302.37   58.19
  -6   3   3 1291.27   57.19
   3   3  -6 1286.67   64.49
   6   3  -3 1260.17   46.70
   6  -3   3 1348.86   54.39
   3   6  -3 1275.27   47.40
   6   3  -3 1288.87   49.70
   6   3  -3 1244.48   49.40
  -3  -6  -3 1328.97   57.89
   3   3  -6 1263.37   51.19
   3   6  -3 1268.17   55.19
   3  -4  -6 1801.72   67.69
  -6   3  -4 1798.52   77.99
  -6   3  -4 1775.22   65.49
  -6   3  -4 1814.42   68.69
   6  -3  -4 1720.93   79.29
   6  -3  -4 1859.01   56.09
   3  -4  -6 1652.73   73.39
  -3   4  -6 1936.71   73.89
  -4   6  -3 1767.22   79.19
  -4   6  -3 1802.72   69.09
   4  -6  -3 1779.52   67.59
   4  -6  -3 1842.12   81.69
  -4   6  -3 1880.61   74.99
   6  -3  -4 1868.31   73.59
   3  -4  -6 1729.23   66.69
  -3   4  -6 1849.61   75.19
  -3   4  -6 1844.22   81.09
  -6  -3  -4 1861.31   63.59
   6  -3   4 1971.20   72.59
   4  -6   3 1882.31   72.99
   6   3  -4 1765.52   87.19
  -3   4   6 1862.61   80.09
  -4  -6  -3 1802.22   52.89
   6   3  -4 1812.92   60.59
   4   6  -3 1823.12   66.79
   4   6  -3 1713.63   56.69
   6  -3   4 1877.41   58.59
  -6   3   4 1801.22   74.19
  -4  -6  -3 1693.03   53.29
   4   6  -3 1766.52   69.99
  -4   6   3 1852.71   65.99
   6   3  -4 1708.83   68.79
  -3  -4  -6 1754.52   73.79
   3   4  -6 1839.02   68.89
   3   4  -6 1817.72   76.09
  -4   6   3 1875.31   76.29
  -4  -6  -3 1791.12   53.39
  -4  -6  -3 1849.52   73.29
  -3  -4  -6 1871.31   64.79
  -3  -4  -6 1589.94   68.19
   3   4  -6 1826.52   81.59
   5  -6  -3  103.09   12.50
  -3   5  -6   96.19   18.10
   6  -3  -5   98.09   21.90
   6  -3  -5  100.99    9.50
   6  -3  -5  100.19    9.50
  -6   3  -5  116.09   14.70
   5  -6  -3  114.79   22.50
   3  -5  -6   81.79   14.30
  -5   6  -3   97.39   13.50
   3  -5  -6   69.49   13.80
   6  -3  -5   80.69   18.60
  -5   6  -3   84.09   14.70
  -3   5  -6  121.49   15.90
   3   5  -6  109.59   14.10
  -3   5   6  130.89   23.10
   6   3  -5  105.49   14.50
  -5  -6  -3  125.69   16.10
  -6  -3  -5   83.09   14.40
  -5   6   3   92.59   15.90
   5   6  -3  104.39   12.70
  -6  -3  -5  112.19   13.60
   5  -6   3   86.49   14.70
   6   3  -5  119.09   11.70
   5   6  -3   70.79   13.20
  -3  -5  -6  111.89   11.90
  -5   6   3   95.99   11.60
  -3   5   6   68.39   14.10
  -3  -5  -6   62.99   13.20
   6  -3   5  100.99   17.40
   6  -3   5   98.39   11.40
   3   5  -6   99.29   17.00
   6  -4   0 1087.69   51.09
  -4   0  -6 1050.09   46.50
   6   4   0 1126.99   47.90
   0   6   4 1011.40   47.60
   0   6  -4 1132.69   50.89
  -6   4   0 1056.89   49.50
   0  -6  -4 1066.79   50.49
   6  -4   0 1072.49   56.89
   4   0  -6 1108.09   52.99
   4   0   6 1131.69   50.89
  -6  -4   0 1066.79   40.40
   4   0  -6 1044.10   56.39
  -4   0  -6 1049.49   49.50
   0   6  -4 1142.69   53.49
   0   6  -4 1084.99   49.40
   0   6  -4 1058.79   51.99
   4   0  -6 1066.39   41.40
   4   0   6 1109.29   55.09
  -1   6  -4  683.73   39.20
  -6   4  -1  701.03   37.60
   4  -1  -6  686.43   30.60
   4  -1  -6  625.34   38.70
  -6  -4   1  673.13   26.80
  -1   6  -4  636.14   36.60
   4   1   6  647.74   37.60
   6  -4  -1  626.54   42.10
  -1   6  -4  699.63   43.80
  -1   6  -4  642.94   39.60
  -6   4  -1  680.63   29.20
   4  -1  -6  696.83   44.80
  -6   4  -1  778.92   51.69
  -4   1  -6  642.34   36.40
  -4   1  -6  637.04   35.60
  -4   1  -6  652.33   41.80
   6  -4  -1  652.33   30.00
   1  -6  -4  611.24   35.80
   1  -6  -4  684.33   41.70
   4   1   6  653.93   41.90
   1   6   4  678.53   34.20
   4   1  -6  719.03   40.50
  -1   6   4  652.53   36.90
  -1  -6  -4  674.83   38.30
   1   6  -4  664.43   38.20
   1   6  -4  659.33   38.80
  -4  -1  -6  660.03   33.30
  -4   1   6  723.43   45.30
   6   4  -1  675.43   34.00
   6   4  -1  634.44   24.80
   1   6  -4  661.63   37.00
  -1  -6  -4  624.34   37.50
  -1   6   4  663.43   40.30
  -6  -4  -1  629.84   31.00
   6  -4   1  656.13   32.70
   4   1  -6  652.73   43.50
  -6   4   1  671.53   37.70
  -4  -1  -6  683.83   38.10
   1   6  -4  649.43   36.70
   4   1  -6  663.13   30.50
   6   4  -1  641.04   23.70
   4  -1   6  673.73   38.30
   4  -1   6  680.13   39.60
   6  -4   1  699.73   44.40
   4   2   6  588.44   41.30
  -2   6  -4  606.24   37.60
  -6   4  -2  636.44   40.70
  -4   2  -6  617.24   35.80
  -2   6  -4  626.14   29.40
   2   6   4  603.34   30.60
   6  -4  -2  625.94   42.40
  -4   2  -6  611.34   35.90
   2  -6  -4  613.34   35.00
  -6   4  -2  675.43   36.50
  -6   4  -2  603.74   28.90
   2  -6  -4  580.44   39.80
   6  -4  -2  652.43   28.60
   4  -2  -6  644.24   30.50
   4  -2  -6  590.44   37.80
   4  -2  -6  624.24   42.90
  -4   2  -6  617.64   41.10
  -2   6  -4  660.73   37.20
   6   4  -2  565.54   27.10
  -4   2   6  665.03   43.10
   6   4  -2  648.64   32.40
   4   2  -6  647.64   31.00
   4   2  -6  618.64   38.30
   6   4  -2  597.34   26.90
   2   6  -4  652.93   37.30
   2   6  -4  623.34   40.00
  -6   4   2  636.54   37.70
   2   6  -4  625.84   35.90
  -4  -2  -6  615.84   29.20
  -2   6   4  621.14   37.10
  -2   6   4  645.44   38.40
   4   2  -6  612.94   42.70
   4  -2   6  637.34   36.50
  -2  -6  -4  637.94   38.10
  -2  -6  -4  532.05   32.90
  -4  -2  -6  618.14   30.70
  -4  -2  -6  581.54   35.60
   4  -2   6  630.04   37.60
   2   6  -4  607.64   33.80
   6  -4   2  660.03   43.80
   6  -4   2  646.94   34.30
  -3   6  -4  186.58   22.80
   4  -3  -6  167.88   15.00
  -6   4  -3  152.38   15.00
   4  -3  -6  170.28   19.70
  -3   6  -4  196.38   19.10
  -3   6  -4  206.68   21.00
   6  -4  -3  178.88   21.90
  -4   3  -6  200.68   19.20
  -4   3  -6  180.68   19.00
   4  -3  -6  189.68   21.60
  -6   4  -3  178.68   18.30
  -6   4  -3  159.88   19.80
   6  -4  -3  143.19   15.80
   3  -6  -4  166.88   17.20
   3  -6  -4  161.78   20.90
   6  -4  -3  195.48   13.80
  -4  -3  -6  182.58   14.10
   4   3  -6  166.28   15.50
  -4  -3  -6  173.88   19.40
  -4  -3  -6  168.08   14.80
   4  -3   6  187.78   21.10
   4  -3   6  167.78   17.30
   6  -4   3  148.89   16.20
  -3  -6  -4  184.88   19.80
  -3  -6  -4  176.28   13.80
  -4   3   6  171.48   20.60
   4   3  -6  161.28   29.60
   3   6  -4  172.98   16.10
   3   6  -4  197.78   23.20
   4   3  -6  206.98   21.80
  -3   6   4  180.38   19.60
  -6   4   3  187.88   20.00
  -6  -4  -3  192.58   18.00
  -3   6   4  160.18   18.80
   6   4  -3  165.78   15.10
   3   6  -4  146.99   17.80
   3   6  -4  183.58   18.30
   3  -6   4  203.38   20.40
   6   4  -3  187.98   16.00
  -4   4  -6  396.46   28.90
   4  -6  -4  345.07   32.40
  -6   4  -4  328.57   24.10
  -4   4  -6  384.16   29.70
   4  -4  -6  352.26   24.20
   4  -4  -6  353.66   30.30
   4  -4  -6  350.56   23.60
   6  -4  -4  344.67   19.90
   6  -4  -4  348.87   26.80
   6  -4  -4  341.37   32.50
  -4   6  -4  372.66   29.30
  -6   4  -4  392.66   28.00
  -4   6  -4  363.56   26.80
   4  -6  -4  373.46   25.50
  -6   4   4  352.56   29.20
  -6  -4  -4  367.96   20.50
   4   4  -6  348.77   29.20
  -6  -4  -4  347.87   26.50
   4   4  -6  389.46   25.80
   4  -6   4  356.96   28.70
   6  -4   4  377.96   28.30
   4   6  -4  349.57   26.40
   4   6  -4  356.96   26.30
  -4   4   6  330.07   30.10
  -4  -6  -4  354.56   28.70
   4   6  -4  341.27   21.50
   6   4  -4  331.57   22.40
   6   4  -4  362.66   26.40
  -4   6   4  345.27   28.70
  -4   6   4  384.16   27.10
  -4  -6  -4  350.16   17.10
  -4  -6  -4  326.47   16.90
   4  -4   6  383.46   24.60
  -4  -4  -6  322.97   19.70
  -4  -4  -6  357.26   21.10
  -4  -4  -6  371.26   29.20
   6  -4  -5  401.26   22.50
   6  -4  -5  380.56   39.10
  -5   6  -4  382.66   30.30
  -4   5  -6  395.26   29.90
   6  -4  -5  392.66   22.40
   5  -6  -4  360.16   25.50
  -6   4  -5  387.06   29.10
  -4   5  -6  392.26   31.30
  -5   6  -4  323.77   25.70
   4  -5  -6  398.36   27.30
  -5   6   4  348.77   30.70
  -6   4   5  396.96   32.30
   5   6  -4  343.87   20.00
  -4  -5  -6  363.36   30.40
  -4  -5  -6  376.96   21.60
  -4   5   6  383.36   32.10
   6   4  -5  336.47   23.60
   6   4  -5  388.96   28.60
  -5   6   4  350.56   26.60
   6  -4   5  416.46   31.50
   5   6  -4  418.26   27.80
   5  -6   4  358.46   30.10
  -5  -6  -4  379.86   30.10
   4   5  -6  394.46   27.80
  -6  -4  -5  424.56   31.90
  -5  -6  -4  343.67   17.20
   5   6  -4  390.46   28.10
   4   5  -6  424.76   32.30
  -6  -4  -5  362.16   28.60
  -4   5   6  376.46   31.80
  -4  -5  -6  341.87   20.10
   0   6  -5  469.65   31.60
   0   6   5  446.86   30.00
  -6   5   0  458.35   31.90
   0  -6  -5  498.55   33.20
   6  -5   0  469.15   27.30
   0   6  -5  448.96   33.20
   0   6   5  448.76   35.50
   6   5   0  461.35   30.20
   0  -6  -5  475.45   31.90
   5   0   6  429.86   30.80
   5   0   6  482.75   36.50
   5   0  -6  469.05   23.50
   5   0  -6  443.26   32.50
   5   0  -6  491.35   38.00
   6  -5   0  421.26   35.80
  -5   0  -6  463.35   30.90
   0   6  -5  496.45   34.30
  -5   0  -6  462.65   34.10
  -5   0  -6  467.15   27.20
  -6  -5   0  458.75   26.00
   0   6  -5  465.65   33.20
   1   6   5 1941.71   72.69
   5   1   6 2006.40   84.39
  -6   5  -1 1901.51   83.79
  -6   5  -1 1953.70   63.69
  -5   1  -6 1933.81   74.89
   5  -1  -6 2023.40   86.29
  -6   5  -1 1993.90   77.69
   5  -1  -6 2054.29   63.99
   5  -1  -6 1923.61   79.79
  -5   1  -6 1955.40   83.39
  -6  -5   1 1912.21   65.09
   5   1   6 1936.31   77.29
   5   1   6 1993.10   66.19
  -1   6  -5 2002.20   73.49
   6  -5  -1 2000.20   68.79
  -1   6  -5 2054.89   78.39
  -1   6  -5 2140.99   83.29
   6  -5  -1 1876.01   85.79
  -1   6  -5 1966.80   82.59
   1  -6  -5 2025.20   78.29
   1  -6  -5 1926.51   76.19
   1   6  -5 1966.00   79.99
  -1   6   5 1975.60   77.59
  -1   6   5 1975.50   84.59
   6  -5   1 2062.39   73.09
   5   1  -6 1952.70   64.69
   5   1  -6 1986.80   79.59
   5   1  -6 1879.41  102.69
   1   6  -5 1984.60   79.19
  -1  -6  -5 1967.70   78.39
  -1  -6  -5 2061.49   80.89
   6   5  -1 1914.11   56.29
  -6  -5  -1 2015.40   70.99
   6   5  -1 2011.50   74.19
   6  -5   1 1926.21   87.29
   1   6  -5 1977.90   76.79
  -5  -1  -6 1948.31   76.29
  -5  -1  -6 2077.49   68.59
  -5  -1  -6 1946.11   80.59
   5  -1   6 1952.90   77.39
   5  -1   6 2011.40   78.79
   1   6  -5 2008.80   80.49
  -6   5   1 2119.09   80.39
   6   5  -1 1966.10   57.09
  -2   6  -5 2324.07   86.89
  -2   6  -5 2328.17   90.39
  -2   6  -5 2406.16   94.89
   5   2   6 2132.09   85.59
  -6  -5   2 2291.57   70.79
   5  -2  -6 2263.87   72.69
   5  -2  -6 2384.56   91.49
   5  -2  -6 2353.76   94.89
  -5   2  -6 2293.07   84.99
  -5   2  -6 2390.46   84.39
   6  -5  -2 2253.57   75.69
   6  -5  -2 2280.37   96.79
  -6   5  -2 2244.08   75.39
  -6   5  -2 2274.67   86.39
   2  -6  -5 2256.17   84.29
  -5   2  -6 2244.48   93.79
   5  -2   6 2445.16   85.69
   5   2  -6 2302.47   74.99
   5   2  -6 2241.98   88.09
  -6   5   2 2213.18   87.79
  -5  -2  -6 2286.77   86.09
  -5  -2  -6 2293.97   73.39
   6   5  -2 2390.76   82.59
   6   5  -2 2275.67   71.29
   6   5  -2 2255.37   71.29
  -2   6   5 2273.27   87.89
  -5  -2  -6 2294.27   72.19
  -6  -5  -2 2204.68   80.49
   6  -5   2 2336.97   83.09
  -2   6   5 2364.26   92.19
   6  -5   2 2431.86   99.99
   5  -2   6 2364.76   88.29
  -2  -6  -5 2441.76   79.39
  -2  -6  -5 2372.66   89.89
   2   6  -5 2144.79   83.89
   2   6  -5 2356.66   85.99
   2   6  -5 2387.96   89.69
   2   6  -5 2269.17   92.59
  -5   3  -6 1514.85   64.29
   3  -6  -5 1501.15   74.79
   5  -3  -6 1557.24   72.19
   6  -5  -3 1554.44   56.59
   6  -5  -3 1633.74   77.89
   3  -6  -5 1509.25   63.49
  -6   5  -3 1621.34   67.89
  -3   6  -5 1734.33   69.29
   5  -3  -6 1516.85   55.59
   5  -3  -6 1587.04   56.09
   5  -3  -6 1480.35   70.29
  -6   5  -3 1438.76   58.59
  -5   3  -6 1518.55   65.39
  -3   6  -5 1626.84   70.49
   6   5  -3 1497.15   61.09
  -3  -6  -5 1540.55   55.69
  -3  -6  -5 1481.35   53.89
  -3   6   5 1584.04   70.39
   3   6  -5 1523.85   67.09
   6  -5   3 1689.23   68.49
   6   5  -3 1568.54   57.89
   5  -3   6 1649.44   69.19
   5  -3   6 1624.34   61.79
  -3  -6  -5 1472.25   68.29
   3   6  -5 1397.66   61.09
  -3   6   5 1583.94   69.99
   5   3  -6 1625.74   59.59
   5   3  -6 1572.54   68.89
  -6   5   3 1647.64   70.69
  -5  -3  -6 1554.94   67.59
  -5  -3  -6 1450.55   49.70
   3   6  -5 1520.55   64.69
  -5   3   6 1540.35   73.39
  -5  -3  -6 1463.55   51.39
   5  -4  -6  562.44   30.50
  -4   6  -5  585.84   36.80
  -4   6  -5  564.34   38.40
  -5   4  -6  548.45   36.40
   5  -4  -6  554.84   39.80
   5  -4  -6  534.35   29.70
   4  -6  -5  550.54   33.60
  -6   5  -4  603.14   37.70
   6  -5  -4  541.85   28.80
   4  -6  -5  556.14   48.30
  -5   4  -6  538.35   34.90
  -6   5  -4  600.34   33.60
   5   4  -6  539.15   31.70
   4   6  -5  547.15   32.00
  -4   6   5  551.74   39.20
   4   6  -5  566.44   35.20
  -5   4   6  585.84   40.30
  -4  -6  -5  607.24   38.90
  -4  -6  -5  562.34   25.20
  -4  -6  -5  491.95   23.30
  -4   6   5  521.15   36.00
   6   5  -4  567.54   33.20
  -6  -5  -4  546.25   35.70
   6  -5   4  615.04   37.40
   6   5  -4  559.24   32.70
  -5  -4  -6  557.14   37.40
  -5  -4  -6  531.25   23.80
  -5  -4  -6  500.05   22.00
   5  -4   6  559.34   29.40
   5   4  -6  535.35   36.90
  -6   5   4  547.35   38.70
   4   6  -5  588.64   37.00
   6  -5  -5  525.75   43.80
   5  -6  -5  518.65   32.00
   5  -6  -5  506.55   43.20
  -5   5  -6  562.44   38.30
  -5   6  -5  507.95   34.60
  -5   6  -5  543.05   38.30
   5  -5  -6  562.14   32.40
   5  -5  -6  524.55   46.00
   5  -5  -6  544.95   45.90
  -6   5  -5  515.45   36.90
   6  -5  -5  501.75   28.90
  -5   5  -6  553.74   36.70
  -5  -6  -5  554.04   38.20
  -6  -5  -5  513.35   36.40
  -5   5   6  467.65   55.29
  -5   5   6  504.95   39.10
  -6   5   5  605.54   46.40
   6  -5   5  651.83   49.30
   5   5  -6  578.04   34.70
   5   5  -6  589.44   39.50
   6   5  -5  535.85   38.20
   6   5  -5  561.84   35.40
  -5   6   5  538.55   54.59
  -5   6   5  591.74   38.30
  -6  -5  -5  530.95   28.00
  -5  -5  -6  534.65   38.20
   5   6  -5  557.04   35.10
   5   6  -5  581.44   36.40
   5   6  -5  494.25   29.40
  -6  -6   0  328.47   23.80
   0  -6  -6  334.07   28.70
   0  -6  -6  342.27   28.70
   0  -6  -6  313.47   26.10
   6  -6   0  318.07   24.20
   6  -6   0  354.46   33.10
  -6   0  -6  351.16   26.50
  -6   0  -6  361.26   22.90
  -6   0  -6  309.37   28.50
   6   0   6  364.06   36.00
   6   0   6  374.16   30.50
   6   0  -6  343.97   18.30
   6   0  -6  351.16   29.30
  -6   6   0  390.76   30.70
   0   6   6  358.16   33.30
   0   6  -6  367.16   28.10
   0   6  -6  401.66   32.40
   0   6  -6  367.46   29.80
   0   6  -6  359.36   31.20
   6   6   0  347.27   27.40
  -6  -6   1  589.34   31.70
   6   1   6  586.44   38.80
   6   1   6  575.24   28.20
  -1   6  -6  626.24   38.80
  -1   6  -6  634.14   41.20
   1  -6  -6  577.14   37.00
   1  -6  -6  620.54   38.80
  -6   6  -1  661.03   40.50
  -6   1  -6  651.53   34.00
   6  -6  -1  618.74   34.00
   6  -6  -1  595.64   44.10
  -6   6  -1  579.74   29.60
  -1   6  -6  606.34   36.80
   1   6   6  607.74   44.90
  -6   1  -6  598.64   41.30
  -6   1  -6  625.34   36.40
   6  -1  -6  584.04   25.50
   6  -1  -6  621.14   40.60
   6  -1   6  591.14   40.20
   6  -6   1  638.04   46.40
   6  -1   6  644.64   40.10
  -6  -6  -1  574.94   42.60
  -1  -6  -6  569.94   39.10
   6   1  -6  582.44   26.80
   6   1  -6  601.44   39.10
  -6   6   1  579.34   39.40
  -6  -1  -6  563.34   36.10
   6  -6   1  593.54   35.80
  -1   6   6  585.84   38.20
  -1   6   6  594.34   43.40
  -1  -6  -6  647.24   40.50
  -1  -6  -6  610.64   35.50
  -6  -1  -6  594.44   28.70
  -6  -1  -6  647.04   40.60
   1   6  -6  664.53   39.30
   1   6  -6  631.24   41.80
   1   6  -6  590.14   40.80
   1   6  -6  573.74   39.30
   6   6  -1  633.64   37.80
   6   6  -1  573.74   22.80
   6   6  -1  604.94   23.70
  -6  -6   2  150.78   15.30
  -2   6  -6  204.78   23.00
  -2   6  -6  143.19   16.10
   2   6   6  164.38   22.70
   2  -6  -6  138.29   17.90
   2  -6  -6  150.18   17.90
  -6   2  -6  128.19   16.70
  -2   6  -6  156.58   18.70
   6  -6  -2  151.48   15.70
   6  -6  -2  125.29   24.90
  -6   2  -6  165.38   17.60
   6   2   6  149.49   19.50
  -6   6  -2  153.68   15.50
  -6   6  -2  144.69   18.80
   6  -2  -6  152.88   19.50
   6  -2  -6  173.18   12.60
   6  -2   6  169.78   18.30
   6  -6   2  182.98   18.30
  -6  -2  -6  153.18   18.60
  -6  -2  -6  173.68   12.20
   6   2  -6  143.39   13.20
   6   2  -6  147.29   18.80
  -6   6   2  149.79   19.50
  -6  -2  -6  145.29   11.40
  -6  -2  -6  140.99   19.10
  -2   6   6  151.08   18.50
  -2   6   6  179.28   22.90
   6  -6   2  114.89   25.70
  -6  -6  -2  144.59   16.80
  -2  -6  -6  174.58   20.20
  -2  -6  -6  142.19   15.70
   2   6  -6  148.69   18.40
   2   6  -6  170.48   20.60
   2   6  -6   99.19   21.60
   6   6  -2  162.98   17.70
   6   6  -2  150.08   12.80
  -6   6  -3  788.22   39.60
  -6   6  -3  836.22   47.30
   6  -3  -6  780.92   34.00
   3  -6  -6  728.33   41.90
   3  -6  -6  778.72   43.70
  -3   6  -6  779.42   47.80
   6  -6  -3  768.42   38.90
   6  -6  -3  798.42   53.89
  -6   3  -6  795.92   43.10
  -3   6  -6  803.92   45.70
   6  -3  -6  827.02   49.80
  -6   3  -6  723.83   41.60
   6  -3  -6  815.02   34.60
  -3  -6  -6  796.22   37.30
   6  -3   6  775.32   46.10
   6  -3   6  814.22   39.10
  -6  -3  -6  750.42   68.49
   6   3  -6  793.52   36.90
   6   3  -6  783.22   45.50
  -6   6   3  705.23   45.90
  -6  -6  -3  799.02   44.00
  -3  -6  -6  799.72   47.60
  -3   6   6  808.12   48.50
  -3   6   6  801.12   50.29
  -6  -3  -6  813.92   44.20
   6  -6   3  832.12   46.20
   3   6  -6  782.12   43.90
   3   6  -6  852.41   48.90
   3   6  -6  713.13   42.80
   6   6  -3  757.72   42.30
   6   6  -3  734.93   35.80
  -6   6  -4  135.19   17.90
  -6   6  -4  192.18   21.60
   6  -4  -6  131.09   35.10
   6  -4  -6  114.59   20.90
   4  -6  -6  149.88   17.70
   4  -6  -6   89.19   19.00
   6  -6  -4  136.69   15.10
   6  -6  -4  117.59   23.40
  -6   4  -6  172.78   19.60
  -4   6  -6  152.48   19.40
  -4   6  -6  171.28   22.50
   6  -4  -6  139.69   14.10
   6  -4  -6  116.09   20.00
  -6   4  -6  161.28   18.20
  -4  -6  -6  124.79   14.70
  -4  -6  -6  180.28   14.60
  -6  -4  -6  137.89   18.10
   6   4  -6  172.08   16.80
   6   4  -6  169.78   20.30
  -6   6   4  136.39   28.60
  -6  -6  -4  136.69   18.70
  -4  -6  -6  120.99   19.80
  -4   6   6  128.99   30.20
  -4   6   6  167.08   21.80
  -6  -4  -6  148.49   18.80
   6  -4   6  158.08   13.70
   4   6  -6  158.38   18.00
   4   6  -6  160.58   19.90
   4   6  -6  114.69   18.50
   6   6  -4  197.98   35.00
   6   6  -4  136.59   16.20
  -6   6  -5   99.29   17.80
   6  -5  -6   90.59   12.20
   5  -6  -6   77.49   13.70
   5  -6  -6   97.59   16.80
   6  -6  -5  119.39   13.90
  -6   5  -6   61.29   16.20
  -6   5  -6   75.59   14.80
  -5   6  -6   88.69   18.00
   6  -5  -6  102.99   12.90
  -5   6  -6   88.29   15.70
  -5  -6  -6  102.59   20.50
  -6  -5  -6   89.09   16.10
  -6  -5  -6  100.09   15.30
  -6   5   6  101.29   20.00
  -6   6   5   94.19   20.00
  -6  -6  -5   71.59   14.20
  -5   6   6   91.79   20.10
  -5   6   6   74.39   16.00
   6   5  -6  116.59   14.90
   6   5  -6   80.99   17.30
   5   6  -6  102.49   14.40
   5   6  -6  100.09   17.40
   5   6  -6   99.39   16.60
   6   6  -5   91.19   16.50
   6   6  -5   86.59   16.00
   6   6  -5   85.09   13.90
  -6   6  -6   35.50   12.60
   6  -6  -6   36.20   10.10
   6  -6  -6   41.60   10.20
  -6   6   6   54.09   16.10
  -6  -6  -6   45.60   14.30
   6   6  -6   29.20    9.20
   6   6  -6   46.80   12.20
   0  -7   0    7.80    5.20
   0  -7   0   -2.80    2.30
  -7   0   0    3.10    2.60
   0   0   7    8.70    5.20
   0   0  -7    0.70    2.20
   0   0  -7   -0.10    2.70
   7   0   0   -0.60    2.00
   7   0   0   -0.30    2.60
   7   0   0   -1.30    2.40
   0   7   0    3.80    2.80
   0   7   0   -2.90    1.30
   7   0   1   -2.80    2.60
   7   0   1    5.00    4.00
   7   0  -1   -1.00    1.20
   7   0  -1   -2.70    3.00
   0   1   7   -1.80    2.90
   0   1  -7    6.10    4.70
   0   1  -7   -2.20    3.40
   0   1  -7   -1.40    3.50
  -1   7   0    1.60    2.50
   1   7   0   -2.10    2.90
   1   7   0   -2.30    2.70
   0  -1  -7   -1.80    1.90
  -7   0   1    0.30    2.60
  -7   0  -1    3.20    2.00
   0  -1   7   -3.70    3.40
   0  -1  -7    0.30    2.10
   1  -7   0    0.80    3.10
  -1  -7   0   -0.40    2.50
   1  -7   0   -1.50    3.60
   0  -2  -7  270.87   22.50
   2  -7   0  297.87   26.30
   0  -2   7  308.17   27.90
  -2   7   0  264.37   23.00
   2   7   0  275.27   23.50
   2   7   0  281.57   19.80
  -7   0  -2  270.47   15.00
  -7   0  -2  265.87   15.50
  -7   0  -2  232.78   20.50
   7   0   2  286.97   20.20
   7   0   2  259.97   15.90
   7   0  -2  256.87   19.30
   7   0  -2  266.77   24.40
   7   0  -2  266.87   22.20
   0   2   7  308.87   29.30
   0   2  -7  272.57   22.10
   0   2  -7  291.97   25.60
   0   2  -7  237.18   24.90
  -2   7   0  260.77   21.50
   0  -2  -7  259.67   22.70
   2  -7   0  251.67   22.00
   7   0   3   -1.60    2.60
   7   0  -3    6.30    4.50
   0   3   7    5.80    5.50
   0   3  -7    6.20    3.30
   7   0   3   -4.50    1.80
   0   3  -7   -2.80    3.40
  -3   7   0   -3.70    1.60
   3   7   0   -4.90    2.90
   3   7   0    3.50    2.30
  -7   0  -3   -3.50    1.70
   0  -3  -7    0.80    2.70
  -3  -7   0    3.10    4.40
   3  -7   0    7.60    4.70
   3  -7   0    4.00    4.50
   0  -3  -7   -0.90    2.70
   7   0  -3   -4.30    4.30
  -7   0  -3    6.70    3.40
  -7   0  -3    0.50    3.50
   0  -4  -7    8.70    4.80
   4   7   0    9.10    5.10
   4   7   0    8.00    3.10
   0  -4  -7   -2.00    2.50
   0   4   7   -1.70    4.40
   0   4  -7   -0.10    3.70
   0   4  -7    5.70    5.60
   7   0  -4    7.50    5.50
  -4  -7   0    8.40    4.40
   4  -7   0    3.90    3.50
   4  -7   0    3.50    4.00
   7   0  -4    7.60    5.40
  -4   7   0    5.80    3.70
   0  -4  -7    2.20    3.00
  -7   0  -4    0.10    3.50
  -7   0  -4   12.30    3.70
  -7   0  -4    3.40    4.50
   7   0   4    3.10    4.60
   7   0  -4    9.50    5.90
   7   0   4   -3.10    2.70
   0   4  -7    6.10    4.90
  -5  -7   0   -6.40    2.60
   5  -7   0    5.20    4.50
   0   5   7    2.80    4.50
   0   5  -7    1.60    2.90
   7   0  -5    2.50    3.80
   0   5  -7    1.60    5.20
  -5   7   0    1.80    4.60
  -5  -7   0    1.20    4.40
   5   7   0    0.80    2.40
   5   7   0   -0.80    1.90
   5  -7   0   -5.30    5.10
   0  -5  -7   -0.70    5.60
   0  -5  -7    1.10    3.30
   0  -5  -7    3.60    3.80
  -5   7   0    5.40    4.50
   7   0   5    5.90    5.00
   7   0   5    5.80    4.00
  -7   0  -5   15.60    7.60
   0   5  -7    5.30    4.60
  -7   0  -5   -2.20    2.90
  -7   0  -5    2.30    4.60
   0   6  -7  750.12   45.10
   0   6   7  777.92   63.39
   6  -7   0  757.02   53.79
   7   0  -6  803.92   47.30
   6   7   0  764.62   45.70
   0  -6  -7  735.43   47.00
  -6  -7   0  776.82   41.50
   6  -7   0  779.12   42.90
   0   6  -7  864.71   51.79
   7   0  -6  747.63   28.10
   0  -6  -7  792.62   47.10
   0  -6  -7  734.23   43.70
  -7   0  -6  791.42   35.40
  -7   0  -6  738.03   47.30
   7   0   6  732.43   45.30
   7   0   6  769.42   47.00
  -6   7   0  757.22   47.20
   0   6  -7  781.92   47.40
   1   0   7   -4.60    1.90
   0   7  -1    4.00    3.60
  -1   0   7    1.00    3.60
   1   0  -7   -0.60    2.50
   1   0  -7   -0.30    4.00
   7   1   0    3.10    3.70
   7  -1   0    1.90    2.50
   7  -1   0   -5.90    3.30
   7  -1   0   -2.70    2.80
   0  -7  -1    0.90    3.80
  -1   0  -7    2.90    3.50
   1   0  -7    4.40    4.40
   0   7  -1   -2.40    2.50
  -1   0  -7    0.50    2.20
   0  -7  -1   -1.20    3.00
   0   7   1    0.90    2.50
  -7   1   0    2.40    2.50
   7   1   0    0.40    1.40
   7   1   0   -1.20    2.10
   0  -7   1    4.80    4.00
   0   7  -1   -0.60    2.80
   0   7   1    1.00    3.30
   1   7   1   53.29   10.40
  -1   7  -1   92.29   13.20
  -1   7  -1   93.99   13.00
   1  -1  -7   67.39   12.90
  -1  -1   7   94.59   19.20
  -7   1  -1   90.09   10.10
  -7   1  -1   92.09   16.60
   1   7   1  101.79   12.10
   1  -1  -7   87.29   12.10
   7  -1  -1   89.79   13.10
   7   1   1   91.39    7.20
   1  -7  -1  101.59   14.10
  -1   1  -7  111.59   14.30
  -1   7  -1   65.29   11.90
   7   1   1   82.79   10.10
   7  -1  -1   92.19   13.60
  -1   1  -7   72.49   13.60
   1   1   7  100.19   19.80
   7  -1  -1   89.59    7.50
   1  -7  -1   68.69   12.90
   7   1  -1   85.19    9.00
  -1   7   1   72.29   13.30
   1  -7   1   90.39   14.90
   1  -1   7  120.79   21.50
  -1  -1  -7  110.19   14.40
   1   7  -1   98.89   13.30
   7  -1   1  110.59   10.60
  -1  -7  -1   64.49   11.30
   7   1  -1   86.99   10.80
   1   1  -7   62.49   11.40
  -1   7   1   89.69   12.20
   1   1  -7   60.99   14.80
  -7   1   1  101.59   11.30
  -1  -1  -7  104.39   13.80
   1   7  -1   89.19   12.00
   7  -1   1   99.29   17.30
   7   1  -1   84.99    9.00
   1  -7   1   89.99   16.30
   1   7  -1   91.59   20.80
   7  -1   1   82.29   10.60
   1   1  -7  105.49   14.90
  -1   1   7   75.99   15.40
  -2   7  -1  693.63   37.60
   2   7   1  625.64   37.60
   7   1   2  673.83   33.90
  -1   2  -7  693.23   41.00
  -2   7  -1  705.33   39.40
  -7   1  -2  681.63   38.50
  -1   2  -7  720.03   38.60
  -7   1  -2  634.44   25.90
  -7   1  -2  658.93   30.60
   7  -1  -2  672.93   39.70
   2   7   1  699.83   32.90
  -1  -2   7  655.93   43.50
   1  -2  -7  663.83   36.60
   1   2   7  668.73   44.70
  -2   7  -1  721.93   41.50
   2  -7  -1  665.53   41.00
   2  -7  -1  705.43   37.90
   1  -2  -7  656.93   39.00
   7  -1  -2  674.13   38.50
   1   2  -7  654.03   36.10
   7  -1   2  626.44   31.20
   2  -7   1  695.63   38.50
  -7   1   2  664.33   34.50
  -2   7   1  663.53   38.40
  -1  -2  -7  646.64   38.90
  -1  -2  -7  692.33   38.40
   1  -2   7  707.43   43.00
   1   2  -7  685.53   41.70
   2  -7   1  717.73   43.30
  -7  -1  -2  616.24   27.00
  -1   2   7  702.63   46.00
   7  -1   2  638.94   32.60
   2   7  -1  691.03   34.20
   7   1  -2  653.93   30.70
  -2  -7  -1  607.64   30.30
  -7  -1  -2  666.43   33.30
   2   7  -1  716.93   39.80
   7   1  -2  669.63   34.50
   1   2  -7  651.33   42.40
  -2   7   1  655.23   35.60
   7   1  -2  678.53   32.00
   1  -3  -7  144.09   17.10
  -3   7  -1  176.68   20.80
  -7   1  -3  134.29   12.70
  -3   7  -1  153.38   16.20
   7  -1  -3  145.59   16.40
   3  -7  -1  140.69   16.50
   3  -7  -1  173.88   20.50
  -1   3  -7  159.98   18.90
  -7   1  -3  151.48   13.50
   7  -1  -3  168.98   19.00
  -1   3  -7  175.38   20.50
   1  -3  -7  151.98   16.80
   3   7   1  146.39   12.80
  -7   1  -3  146.49   17.40
   7   1   3  126.99   14.50
   7  -1  -3  148.79   18.20
   3   7   1  133.39   16.60
  -3   7  -1  151.58   17.80
   1   3   7  136.29   20.80
   7   1  -3  153.88   20.80
  -1  -3  -7  135.19   15.90
  -3   7   1  138.69   14.80
  -1  -3  -7  148.39   17.30
   7  -1   3  156.18   14.60
   1   3  -7  178.68   17.70
   3   7  -1  156.38   17.00
   7   1  -3  146.69   14.80
   1   3  -7  122.49   18.90
  -7  -1  -3  146.49   13.30
   1  -3   7  161.58   19.30
   7  -1   3  150.28   15.90
   1   3  -7  164.88   20.00
  -3  -7  -1  129.99   13.70
   3  -7   1  179.98   18.60
   3  -7   1  150.68   19.90
  -1   3   7  176.68   21.50
  -3   7   1  136.89   16.60
   3   7  -1  152.38   14.10
  -7  -1  -3  143.19   15.10
   7   1  -3  156.58    9.50
  -3   7   1  154.18   12.40
   7   1  -3  179.58   16.80
   4   7   1 1313.67   61.39
   7   1   4 1271.57   40.30
   7   1   4 1194.88   55.99
  -7   1  -4 1291.57   51.59
   7  -1  -4 1353.16   59.69
   4  -7  -1 1337.17   58.09
  -4   7  -1 1329.97   62.49
   1  -4  -7 1327.27   60.59
   1  -4  -7 1260.37   58.69
   1  -4  -7 1311.57   60.79
  -1   4  -7 1362.56   60.29
  -7   1  -4 1392.36   50.99
  -1   4  -7 1247.98   60.99
   1   4   7 1371.66   71.79
  -7   1  -4 1289.77   61.19
  -1   4  -7 1488.65   67.49
  -4   7  -1 1323.07   55.59
   4  -7  -1 1315.87   67.49
   4   7   1 1345.67   45.60
  -4   7  -1 1532.95  102.39
   7  -1  -4 1389.66   64.69
  -4  -7   1 1351.46   52.19
   7   1  -4 1347.97   40.70
   7   1  -4 1321.47   67.79
  -4  -7  -1 1337.97   59.29
  -4  -7  -1 1281.37   46.30
   1   4  -7 1362.86   65.49
   7   1  -4 1331.97   58.89
  -1   4   7 1394.06   70.89
   7   1  -4 1326.37   56.69
  -1  -4  -7 1256.07   61.49
   4  -7   1 1302.37   58.29
   4   7  -1 1261.87   59.29
   4   7  -1 1334.37   49.30
   1   4  -7 1345.47   65.79
  -4   7   1 1240.68   51.69
  -1  -4  -7 1396.36   58.69
  -7  -1  -4 1261.17   52.19
  -7  -1  -4 1327.67   57.09
   7  -1   4 1336.77   57.99
  -1  -4  -7 1365.96   61.89
   1   4  -7 1372.86   59.79
   4  -7   1 1336.67   68.89
  -7   1  -5   74.59   10.20
  -7   1  -5   46.40   12.80
   7   1   5   61.59   12.50
   5  -7  -1   61.99   12.50
   5  -7  -1   79.89   17.00
   1  -5  -7   66.69   12.90
  -5   7  -1   80.99   17.40
  -1   5  -7   67.79   14.20
  -5  -7   1   72.79   13.20
  -5  -7   1   82.39   11.10
   1  -5  -7   83.39   14.40
  -7   1  -5   90.29   14.30
   5   7   1   95.89   18.60
  -1   5  -7   82.89   16.20
   1  -5  -7   75.39   15.90
   7   1   5   75.29    7.70
   1   5   7   49.20   13.90
  -1   5  -7   69.29   15.40
   7  -1  -5   76.79   14.80
   7  -1  -5   75.89   18.10
   7  -1  -5   77.19   17.40
  -5   7  -1   62.89   11.90
   7   1  -5   88.29   16.60
   5  -7   1   88.59   22.00
  -7  -1  -5   73.09   14.00
  -1  -5  -7   73.49   15.40
  -5  -7  -1   69.89   13.60
   7  -1   5   69.59   14.60
   1   5  -7   69.99   16.90
  -1   5   7   90.39   20.60
   1   5  -7   88.59   18.60
   7  -1   5   98.59   14.00
   7   1  -5   70.39    6.90
   1   5  -7   50.19   10.90
  -5   7   1   58.39   12.30
   5  -7   1   58.19   14.10
  -7  -1  -5   73.19    7.60
  -7  -1  -5   86.89   15.50
   5   7  -1   54.79   13.70
  -1  -5  -7   76.69   14.50
   5   7  -1   75.29    8.70
  -1  -5  -7   64.39   13.40
   7  -1  -6 2557.44   99.89
   7   1   6 2483.65  120.39
  -1   6  -7 2465.05   96.19
  -1   6  -7 2434.06   95.09
  -7   1  -6 2533.05   85.19
   7  -1  -6 2509.65   70.59
  -6  -7   1 2494.15   87.89
  -1   6  -7 2703.93  121.69
   1  -6  -7 2472.35   97.29
   1   6   7 2495.55  110.39
   6  -7  -1 2488.25   90.59
   6  -7  -1 2401.86  107.79
  -6   7  -1 2484.75   98.89
   1  -6  -7 2583.24   98.19
   1  -6  -7 2372.16   95.09
  -7  -1  -6 2453.75   75.39
   1   6  -7 2718.33  103.99
  -1  -6  -7 2491.95   98.69
   7   1  -6 2560.54   97.79
   7  -1   6 2585.94   96.19
  -1   6   7 2388.06  106.29
   7  -1   6 2392.76  101.59
   6   7  -1 2598.64   96.69
  -6   7   1 2611.74  105.69
   7   1  -6 2546.35   74.29
   1   6  -7 2550.84   96.59
   6  -7   1 2537.75  111.79
  -7  -1  -6 2498.65   96.59
  -6  -7  -1 2498.25   91.49
   6  -7   1 2454.45   93.39
  -7  -1  -6 2387.86   91.49
  -1  -6  -7 2608.74   93.69
   6   7  -1 2425.76   71.69
   0  -7  -2   -0.10    4.80
   7  -2   0    3.40    4.30
   7  -2   0   -1.50    2.30
  -2   0  -7   -3.20    3.10
  -2   0   7    0.20    2.40
  -7   2   0   -1.30    1.80
   0   7   2   -0.60    3.00
   0   7  -2    4.40    3.60
   2   0   7    4.40    4.70
   2   0  -7   -1.70    2.20
   2   0  -7    8.40    6.40
   7  -2   0   -0.50    2.00
   0  -7  -2    0.30    2.70
   0   7  -2    3.50    3.40
  -2   0  -7    0.00    3.00
   2  -1  -7   39.20   11.10
  -2  -1   7   36.00   11.70
   7  -2  -1   46.40   12.80
   2  -1  -7   38.40    8.60
  -1   7  -2   33.50    8.80
   1   7   2   51.29   10.70
  -7   2  -1   42.60    9.20
   7  -2  -1   45.90    5.70
  -7   2  -1   64.59   14.20
  -2   1  -7   40.60   10.70
   2  -1  -7   37.10   10.70
  -2   1  -7   36.00    9.10
  -1   7  -2   51.49   14.00
   2   1   7   50.59   13.00
   1  -7  -2   38.20    9.50
   1  -7  -2   34.70   15.60
  -1   7  -2   31.00    9.50
  -1  -7  -2   31.90    8.70
   7   2  -1   32.80    5.80
   7   2  -1   47.00    7.50
  -2   1   7   34.30   11.00
   7  -2   1   34.40    7.30
   7  -2   1   42.60   11.70
   1   7  -2   46.30    9.60
   2   1  -7   30.00    9.50
   2   1  -7   37.30   11.00
   1   7  -2   22.30    7.00
   1  -7   2   47.90   16.30
  -1   7   2   39.80    9.00
  -1   7   2   42.80   11.10
  -7  -2  -1   34.10    5.30
   1   7  -2   54.19   12.60
   2   1  -7   31.20    7.70
  -2  -1  -7   38.40    9.60
  -2  -1  -7   48.70   11.70
   7   2  -1   48.80    6.20
   2  -1   7   49.80   12.80
  -7   2   1   32.70   10.10
   2  -7  -2    8.10    4.50
  -2   2  -7   11.00    6.10
  -2   2  -7    7.60    6.50
  -2   7  -2    4.50    4.20
   2  -2  -7    4.80    4.00
  -2   7  -2    6.70    3.00
   2  -7  -2    1.90    5.00
   2   7   2    3.80    4.00
   2   7   2    8.50    4.00
   7  -2  -2    3.60    3.30
   2  -2  -7    5.10    3.50
   7   2   2    1.80    2.80
  -7   2  -2   -2.00    2.70
  -7   2  -2    7.20    3.50
  -7   2  -2    0.60    4.10
   7  -2  -2    5.80    2.20
  -2   7  -2    0.10    3.20
   7  -2  -2    6.80    5.10
  -2   7  -2    5.10    5.00
   2   2   7    5.40    4.30
   7   2  -2    0.00    2.50
  -7  -2  -2   -0.60    2.70
  -2  -2  -7   -3.30    2.80
   7   2  -2   10.60    3.90
  -2  -2  -7    6.60    4.00
   2   2  -7   16.80    7.30
   2  -7   2   12.90    6.70
  -2  -7  -2    8.70    4.20
  -2   7   2    8.60    4.30
   7   2  -2    8.00    3.50
  -2   7   2   -1.70    2.40
   2  -7   2    6.80    5.40
   7  -2   2    2.20    3.00
   7  -2   2    0.50    5.20
   7   2  -2    8.40    3.50
   2   7  -2    4.20    3.30
  -7  -2  -2    6.10    3.00
  -7   2   2    4.80    3.70
   2   7  -2    1.30    3.80
   2   2  -7    1.30    3.30
  -2   2   7   -0.10    2.90
   2   2  -7    5.20    3.30
  -3   7  -2   74.39   17.20
   3   7   2   61.09    7.70
  -7   2  -3   75.99   15.60
  -2   3  -7   54.59   11.30
  -3   7  -2   77.59   15.00
  -2   3  -7   64.79   14.80
   2   3   7   34.50   10.60
   3  -7  -2   41.90   13.40
   3   7   2   66.19   13.80
   2  -3  -7   46.40   12.00
   7  -2  -3   48.80   11.70
   2  -3  -7   72.99   14.30
   3  -7  -2   55.89   11.10
   7   2   3   59.29   11.20
  -3   7  -2   58.59   12.50
  -7   2  -3   75.39   12.40
  -7   2  -3   52.29    8.90
   7  -2  -3   71.19   15.60
  -7   2   3   57.39   12.00
   2  -3   7   61.09   13.70
  -7  -2  -3   56.99   10.00
   7   2  -3   67.19   11.40
   7   2  -3   54.19   14.30
   7   2  -3   47.30    9.30
  -3   7   2   64.79    9.60
   3   7  -2   42.70   13.20
   3   7  -2   51.29    7.40
   3  -7   2   54.79   12.40
  -2  -3  -7   58.49   12.40
  -2  -3  -7   55.69   11.50
  -3  -7  -2   53.89    9.00
  -3   7   2   45.60   12.30
  -3   7   2   66.59   14.60
   2   3  -7   82.99   17.40
   2   3  -7   58.99   12.30
   7   2  -3   67.69    7.40
   7  -2   3   46.90    9.80
   3   7  -2   56.59   11.30
  -7  -2  -3   69.89    9.60
   2   3  -7   52.89   10.60
  -2   3   7   60.99   15.20
   3  -7   2   70.09   17.10
  -7   2  -4  519.15   37.20
   2  -4  -7  531.75   33.40
  -4   7  -2  571.14   37.30
   4   7   2  504.35   22.80
   7  -2  -4  558.54   39.80
  -2   4  -7  504.05   33.90
  -7   2  -4  503.35   30.60
  -7   2  -4  510.15   29.00
   2  -4  -7  472.35   31.30
   4  -7  -2  466.55   31.20
   2   4   7  560.74   44.30
  -2   4  -7  592.64   39.20
  -4   7  -2  522.75   32.40
   7  -2  -4  548.75   36.80
   2  -4  -7  499.65   35.30
   7   2   4  461.15   32.10
   4  -7  -2  520.15   39.90
   4  -7   2  630.84   36.70
  -4  -7  -2  497.35   33.90
   4  -7   2  546.15   42.10
   7   2  -4  516.45   31.70
   7   2  -4  532.25   32.30
  -4  -7  -2  510.75   24.00
  -2   4   7  548.25   42.20
   2   4  -7  530.75   33.40
  -4   7   2  540.35   36.90
   7   2  -4  517.65   23.60
  -7  -2  -4  544.15   30.70
   7  -2   4  542.35   33.70
   7  -2   4  529.55   29.40
   2   4  -7  531.15   37.60
   4   7  -2  498.55   34.10
  -7  -2  -4  503.65   30.30
  -4   7   2  502.75   25.50
  -2  -4  -7  528.25   36.30
  -2  -4  -7  545.15   32.40
   4   7  -2  527.05   28.80
  -5   7  -2   33.50    9.30
  -7   2  -5   30.50    7.90
   7  -2  -5   43.80   13.10
  -5   7  -2   26.60    9.20
  -7   2  -5   35.00    9.60
   2   5   7   60.79   18.10
   7  -2  -5   27.90    9.40
   7  -2  -5   48.50   12.60
   2  -5  -7   32.30   10.80
   7   2   5   38.30   11.00
  -2   5  -7   43.70   12.10
  -2   5  -7   39.60   16.20
   5  -7  -2   56.89   18.80
   5  -7  -2   25.60    8.20
   2  -5  -7   46.00   11.90
   2  -5  -7   32.00   11.30
   5  -7   2   45.20   12.70
   5   7  -2   29.00    9.90
   7   2  -5   34.40    7.10
  -7  -2  -5   44.40   10.10
  -5  -7  -2   42.40   11.00
   7   2  -5   37.00   10.40
   2   5  -7   33.90    9.60
   2   5  -7   37.80   12.60
  -5   7   2   27.40   10.10
  -2   5   7   37.70   12.30
   7  -2   5   42.70   11.30
   5  -7   2   55.69   19.80
  -2  -5  -7   35.50   10.60
   7  -2   5   53.99   12.00
  -7  -2  -5   31.50    9.20
   5   7  -2   39.60    8.30
  -2  -5  -7   50.49   10.70
  -6  -7   2   52.19   14.40
   7  -2  -6   54.19   13.20
   6  -7  -2   73.79   14.00
   2  -6  -7   56.19   13.20
   2  -6  -7   52.99   12.30
   2  -6  -7   71.79   16.90
  -6   7  -2   74.69   25.70
   2   6   7   56.99   16.30
  -6   7  -2   67.49   12.30
  -2   6  -7   62.99   14.90
  -2   6  -7   82.19   15.20
   7  -2  -6   70.29    7.50
   7  -2  -6   68.89    7.50
  -2   6  -7   84.29   18.00
  -7   2  -6   53.39   11.20
   6  -7  -2   81.79   20.20
  -2  -6  -7   65.49   12.90
  -7  -2  -6   56.29   12.40
   7   2  -6   67.09   14.40
   2   6  -7   81.19   17.00
   6  -7   2   45.10   11.10
  -2  -6  -7   46.60   12.60
  -6   7   2   78.89   18.80
   7  -2   6   69.69   14.30
   2   6  -7   45.80   12.60
  -2   6   7   85.59   19.10
  -7  -2  -6   46.80   11.30
   6   7  -2   55.29    8.70
   6   7  -2   56.49   12.20
  -3   0  -7    4.20    4.40
   3   0  -7    1.60    2.90
   0   7  -3   -5.40    2.70
  -7   3   0   10.30    5.40
   0   7   3    0.30    3.20
   3   0  -7   -0.50    2.60
   3   0   7    3.20    3.30
   0   7  -3   -2.60    3.00
   7  -3   0   -2.70    3.50
   0   7  -3   -3.60    3.70
   3   0  -7   -1.60    3.60
   7  -3   0    8.60    2.90
   0  -7  -3    1.80    3.30
  -3   0   7    4.40    4.30
  -3   0  -7   -2.70    4.00
   0  -7  -3    2.90    5.10
   7  -3   0   -1.50    2.30
   0   7  -3    0.40    3.30
   7  -3  -1  203.98   22.50
  -1   7  -3  187.58   17.50
   7  -3  -1  158.58   12.30
  -1   7  -3  182.18   19.20
   3  -1  -7  164.48   15.70
   1   7   3  144.79   19.60
   7  -3  -1  171.78   14.60
  -3   1  -7  178.48   19.00
  -3   1  -7  178.18   19.40
   3   1   7  176.68   21.60
   1  -7  -3  153.68   18.40
  -1   7  -3  195.88   19.70
   1  -7  -3  166.38   18.70
   3  -1  -7  167.98   19.80
   3  -1  -7  184.38   22.20
  -1   7  -3  172.58   19.20
  -7   3  -1  194.48   17.90
   1   7  -3  168.58   16.90
  -3  -1  -7  199.68   19.10
   3  -1   7  163.88   19.80
   7  -3   1  198.18   22.50
  -1   7   3  186.28   18.80
  -7  -3  -1  156.18   12.10
   7   3  -1  162.78   10.30
  -3  -1  -7  172.98   18.80
   1   7  -3  160.38   17.60
  -1  -7  -3  177.68   17.50
   1   7  -3  165.28   18.20
   3   1  -7  171.98   19.90
   7  -3   1  181.68   15.30
   3   1  -7  196.28   16.90
  -7   3   1  167.88   17.50
   3   1  -7  175.18   22.90
   7   3  -1  156.08    9.80
   3  -2  -7  197.88   22.90
  -2   7  -3  160.48   18.10
   7  -3  -2  157.88   20.60
   3  -2  -7  186.08   20.80
  -3   2  -7  173.78   19.50
   3   2   7  192.98   23.50
  -7   3  -2  172.78   20.10
   7  -3  -2  167.98   16.10
  -7   3  -2  158.58   12.40
   2  -7  -3  156.98   20.10
  -7   3  -2  159.58   16.40
   7  -3  -2  169.38   11.50
  -2   7  -3  185.08   13.50
  -2   7  -3  201.98   22.30
   3  -2  -7  168.38   16.50
  -2   7  -3  185.08   20.00
   2  -7  -3  136.79   16.70
  -3   2  -7  188.48   19.50
   2   7   3  172.88   15.00
   7   3  -2  176.18   12.00
   7   3  -2  181.68   14.70
   7   3  -2  186.48   13.70
   7  -3   2  189.28   17.30
   2   7  -3  195.98   19.60
  -7   3   2  183.38   18.80
  -2   7   3  183.98   18.90
   7  -3   2  153.18   21.40
  -3  -2  -7  186.98   18.60
   3  -2   7  156.08   20.60
   7   3  -2  147.49   12.90
  -3  -2  -7  174.18   19.00
  -2   7   3  179.58   19.10
  -3   2   7  177.48   22.80
   3   2  -7  196.68   17.80
   3   2  -7  188.38   21.10
  -7  -3  -2  164.98   14.50
   2   7  -3  176.08   17.90
  -2  -7  -3  144.89   14.80
   2   7  -3  182.88   16.20
   3  -7  -3  150.58   16.60
  -3   7  -3  146.69   17.00
  -3   7  -3  177.58   20.20
  -3   7  -3  135.09   19.80
   3   7   3  146.89   12.80
   3  -3  -7  187.58   17.50
   7  -3  -3  154.38   25.50
   3   3   7  183.38   23.80
  -7   3  -3  153.28   14.30
  -7   3  -3  156.68   16.50
  -3   3  -7  157.98   18.10
  -3   3  -7  167.08   19.20
   7  -3  -3  166.58   10.60
   7  -3  -3  180.58   18.00
   3  -7  -3  186.78   22.80
  -7   3  -3  132.49   18.70
   3  -3  -7  185.68   20.80
  -3   7   3  167.68   19.30
  -7   3   3  153.58   19.00
  -3  -7  -3  148.69   14.30
  -3   3   7  159.48   21.90
  -3  -7  -3  147.59   13.00
   3  -7   3  141.19   18.60
   7   3  -3  158.98   13.50
  -3  -3  -7  168.68   16.60
   7  -3   3  167.98   17.20
  -3  -3  -7  159.18   19.10
  -3   7   3  178.78   17.40
   3   7  -3  177.68   19.00
  -7  -3  -3  140.19   14.60
   3   3  -7  154.48   15.90
   3   3  -7  151.48   19.20
  -7  -3  -3  164.18   12.40
   7   3  -3  147.49   12.90
  -3  -7  -3  166.38   19.80
   3   7  -3  151.18   13.80
   7   3  -3  172.08   15.10
   3   7  -3  147.99   16.30
   3  -3   7  156.08   18.50
   7  -3  -4 1759.52   53.19
   4  -7  -3 1658.43   69.29
  -4   7  -3 1867.91   77.89
   4  -7  -3 1813.82   84.89
   3  -4  -7 1732.53   76.79
  -3   4  -7 1870.21   78.39
   3   4   7 1652.13   84.19
   7  -3  -4 1743.23   81.99
   3  -4  -7 1714.43   68.69
   7  -3  -4 1859.71   74.69
  -7   3  -4 1757.42   65.29
  -7   3  -4 1921.31   71.19
   3  -4  -7 1759.62   69.39
  -3   4  -7 1829.52   74.39
  -4   7  -3 1838.62   72.19
  -4  -7  -3 1759.72   75.19
  -4  -7  -3 1647.54   55.39
   4   7  -3 1768.72   56.29
  -4   7   3 1820.32   78.09
   3   4  -7 1780.62   70.49
  -7   3   4 1786.02   75.69
   4  -7   3 1813.72   76.79
   7  -3   4 1672.43   62.29
   4   7  -3 1748.53   73.39
   4   7  -3 1828.62   68.29
   7   3  -4 1768.62   60.59
  -7  -3  -4 1668.03   67.49
  -7  -3  -4 1830.22   62.99
  -3  -4  -7 1872.41   77.99
   3   4  -7 1795.62   79.49
   7   3  -4 1754.62   65.19
  -4   7   3 1802.32   65.59
  -3   4   7 1774.12   82.69
   7  -3   4 1841.72   72.69
  -3  -4  -7 1783.42   76.79
   7   3  -4 1787.22   68.19
   5  -7  -3  363.66   35.70
  -5   7  -3  435.16   33.70
   5  -7  -3  401.46   28.70
   3   5   7  349.96   36.30
  -3   5  -7  436.56   32.40
  -3   5  -7  446.26   34.90
   3  -5  -7  430.86   30.70
   7  -3  -5  379.56   32.80
   3  -5  -7  440.16   31.10
   7  -3  -5  442.46   20.20
   7  -3  -5  436.26   19.80
  -5   7  -3  343.87   38.50
  -7   3  -5  451.35   29.90
   7  -3  -5  383.46   32.20
   3  -5  -7  424.76   34.60
   7  -3  -5  293.87   43.40
  -3  -5  -7  450.35   35.00
   5   7  -3  416.26   31.40
   7  -3   5  446.26   24.50
  -5   7   3  429.36   25.10
   3   5  -7  409.46   30.20
   7  -3   5  440.56   32.80
  -7  -3  -5  441.56   28.00
   5  -7   3  426.46   32.60
  -3  -5  -7  410.56   26.80
   3   5  -7  482.35   36.70
   5   7  -3  379.86   25.80
   7   3  -5  404.96   23.20
   7   3  -5  399.46   29.30
  -5   7   3  419.66   34.50
  -5  -7  -3  386.36   36.10
  -3   5   7  412.56   36.90
  -7  -3  -5  281.07   38.90
  -3   6  -7  957.70   52.99
   7  -3  -6  994.80   57.19
  -7   3  -6 1037.60   50.79
  -7   3  -6  910.81   48.50
  -6   7  -3 1061.59   56.99
   3  -6  -7  998.70   56.99
   6  -7  -3  937.21   47.00
   3  -6  -7  929.41   50.99
   7  -3  -6  910.51   36.50
  -3   6  -7  986.00   56.49
   7  -3  -6  999.20   37.20
   7  -3  -6  860.51   59.49
   3  -6  -7  926.71   50.29
   3   6   7  876.51   61.79
  -3  -6  -7  966.80   55.69
  -7  -3  -6  964.90   52.09
  -7  -3  -6  959.30   48.20
  -3  -6  -7 1027.20   46.00
   3   6  -7  964.20   53.19
   7  -3   6  980.60   44.30
  -6   7   3  987.50   57.39
   6   7  -3  980.10   51.89
   6   7  -3  933.61   41.90
  -6  -7  -3  926.31   50.69
   7   3  -6  957.60   41.20
   7   3  -6  950.80   51.89
  -3   6   7  989.90   60.09
   3   6  -7 1067.49   79.89
   0   7  -4   -1.20    2.90
   0   7  -4   -1.80    3.60
   0   7   4    5.10    3.50
   0   7  -4    0.30    3.90
   0  -7  -4   -1.40    5.40
   0  -7  -4    6.30    4.60
  -4   0  -7    5.20    3.70
   4   0   7   -4.70    3.60
   4   0  -7    3.50    3.00
   4   0  -7    1.10    4.50
  -7   4   0    4.80    4.40
   7  -4   0    6.10    3.20
   7  -4   0   -0.90    3.60
  -4   0  -7   -0.60    3.30
  -4   1  -7  213.98   20.70
   1  -7  -4  212.88   23.00
  -7   4  -1  170.58   22.50
  -1   7  -4  214.58   21.30
  -1   7  -4  207.48   21.70
   4   1   7  206.28   24.70
  -1   7  -4  191.28   17.50
  -1   7  -4  201.78   22.00
   1   7   4  224.28   19.40
   7  -4  -1  202.38   15.50
   7  -4  -1  171.68   22.30
   1  -7  -4  173.18   19.20
   4  -1  -7  204.88   21.80
  -4   1  -7  193.58   20.30
  -7   4  -1  177.08   18.70
   4  -1  -7  202.88   17.00
  -7  -4  -1  186.18   15.60
  -1  -7  -4  188.78   20.80
  -1  -7  -4  200.78   20.10
   1   7  -4  206.28   20.70
   1   7  -4  180.48   19.90
   1   7  -4  212.98   21.60
   4  -1   7  210.88   22.70
   4   1  -7  207.98   17.20
  -4  -1  -7  138.39   19.70
   7   4  -1  216.08   18.40
   7  -4   1  205.78   17.90
   7  -4   1  227.98   25.70
  -1   7   4  177.18   19.10
  -1   7   4  181.98   21.30
   1   7  -4  187.08   19.70
   4   1  -7  176.38   21.10
  -7   4   1  223.28   21.60
  -4  -1  -7  177.88   20.00
   4  -2  -7   25.30    8.60
   7  -4  -2   52.49    8.50
   7  -4  -2   47.40    8.80
  -4   2  -7   42.60   11.00
   4   2   7   42.40   12.30
   2   7   4   65.89   11.40
  -4   2  -7   38.00   10.10
   7  -4  -2   68.59   16.90
   2  -7  -4   50.49   13.10
  -2   7  -4   63.59   14.70
  -2   7  -4   40.20   11.00
  -2   7  -4   55.79    8.20
  -7   4  -2   53.99    8.70
  -7   4  -2   56.89   12.70
  -2   7  -4   71.09   16.20
   4  -2  -7   49.80    9.80
   2  -7  -4   48.00   12.00
   7   4  -2   57.19    7.30
  -4  -2  -7   60.29   11.60
  -7   4   2   53.99   12.50
  -7  -4  -2   47.80    9.60
  -4   2   7   37.00   13.00
   2   7  -4   47.40   11.20
  -2  -7  -4   50.09   12.60
  -2  -7  -4   41.90   10.10
   4   2  -7   51.99   10.50
   2   7  -4   61.49   13.00
   2   7  -4   44.70   12.60
  -4  -2  -7   53.89   12.00
   7   4  -2   39.60    9.10
   4   2  -7   43.50   11.00
   7   4  -2   53.09    8.40
   2   7  -4   44.40   10.10
  -2   7   4   54.89   13.20
   7  -4   2   61.79   12.60
  -2   7   4   52.59   12.60
   7  -4   2   40.20   12.10
   7  -4  -3   -0.80    4.50
   3  -7  -4    5.00    4.00
   4   3   7    3.10    4.20
  -4   3  -7   11.20    6.00
  -4   3  -7    4.80    4.00
  -7   4  -3    5.50    3.80
   4  -3  -7    8.40    4.10
  -7   4  -3    7.50    5.00
   7  -4  -3   -9.30    4.80
  -3   7  -4    2.70    4.00
   4  -3  -7   10.20    6.10
   3  -7  -4   -5.00    3.00
  -3   7  -4   -0.20    3.90
  -3  -7  -4    3.10    3.80
  -7   4   3    6.50    6.20
   3   7  -4   -2.90    3.00
  -3   7   4    7.80    5.40
   3   7  -4   -3.50    3.80
   4   3  -7    3.50    4.40
   7   4  -3    4.80    3.20
   7   4  -3    1.40    2.20
  -3  -7  -4    6.70    5.20
  -3  -7  -4    6.10    4.80
   7   4  -3   -2.00    2.40
  -4  -3  -7    2.20    3.20
   4  -3   7   -1.20    2.90
  -4  -3  -7    3.20    4.20
   4   3  -7   -0.80    3.10
  -7  -4  -3    8.00    5.40
   7  -4   3    6.40    5.30
  -4   3   7   -1.50    3.80
   3   7  -4    4.40    4.50
  -4   4  -7   67.29   15.40
   7  -4  -4   63.49    8.00
   4  -7  -4   47.80   11.70
   7  -4  -4   39.30   11.00
  -4   4  -7   39.90   10.90
   4  -7  -4   43.90   10.90
   4  -4  -7   68.99   12.50
   4  -4  -7   43.90   10.30
   4  -4  -7   65.39   15.10
  -7   4  -4   76.19   12.40
  -7   4  -4   54.09   11.50
  -4   7  -4   59.39   13.20
   7  -4  -4   62.69   18.10
  -4  -4  -7   74.89   10.40
  -4   4   7   42.60   13.00
  -4  -7  -4   76.99    8.20
   7   4  -4   71.39   12.60
  -4  -7  -4   72.49    8.90
   7   4  -4   55.79   10.70
  -4  -4  -7   50.59   12.30
   4  -4   7   52.29   11.90
   7   4  -4   56.09    9.50
   4   4  -7   62.09   15.50
  -7   4   4   68.59   15.40
   7  -4   4   59.39   13.50
  -4   7   4   62.09   16.20
  -4   7   4   69.59   13.40
  -7  -4  -4   57.59    8.40
   4   7  -4   51.39    9.30
   4   7  -4   87.19   16.90
  -4  -7  -4   69.29   15.30
  -7  -4  -4   55.49   11.90
   4   4  -7   55.89   12.10
  -4  -7  -4   48.10    8.00
   4   7  -4   45.50   10.90
  -5   7  -4   75.39   15.30
   4   5   7   53.49   14.90
   4  -5  -7   82.39   17.50
   4  -5  -7   38.50    9.70
   5  -7  -4   45.20   14.20
  -7   4  -5   69.29   16.00
   7  -4  -5   71.09    8.60
   7  -4  -5   43.90   12.80
   4  -5  -7   41.80   11.00
  -4   5  -7   62.49   15.00
  -5   7  -4   57.09   12.30
   7  -4  -5   73.69   18.90
  -7   4  -5   61.59   16.00
  -4   5  -7   77.79   15.00
   5  -7  -4   46.60   10.60
   7   4  -5   77.09   15.00
  -4   5   7   61.59   15.10
   5   7  -4   51.59   12.60
  -4  -5  -7   54.29   14.00
  -4  -5  -7   54.49   10.20
   7   4  -5   44.70   10.00
   5   7  -4   54.49   11.60
   4   5  -7   66.89   17.30
  -7   4   5   46.40   15.90
  -5   7   4   47.50   11.70
  -5  -7  -4   52.19   11.90
  -5   7   4   37.30   11.30
   5   7  -4   63.79    7.70
  -7  -4  -5   70.89   12.00
   7  -4  -6  188.28   15.30
   7  -4  -6  195.28   15.50
   7  -4  -6  166.98   23.50
  -4   6  -7  199.98   23.60
  -4   6  -7  192.48   23.90
  -6   7  -4  204.28   23.00
   4  -6  -7  212.08   21.60
   4  -6  -7  230.18   26.80
   6  -7  -4  177.18   18.80
   4  -6  -7  201.38   23.40
  -7   4  -6  206.48   22.60
   7   4  -6  199.38   22.60
   4   6  -7  222.28   24.60
  -6   7   4  185.68   24.20
   7   4  -6  187.28   17.30
  -7  -4  -6  163.08   19.30
  -6  -7  -4  164.88   21.80
  -4  -6  -7  199.48   24.50
   4   6  -7  169.18   22.80
  -4  -6  -7  171.28   16.30
  -4   6   7  168.68   25.50
   6   7  -4  185.38   20.60
   6   7  -4  174.58   18.20
  -7  -4  -6  214.78   23.70
   4   6  -7  189.38   21.50
   0   7   5   -5.10    3.00
   0   7  -5    4.70    5.70
   0  -7  -5   -3.60    3.70
   0  -7  -5    5.70    5.50
  -7  -5   0    0.70    4.50
   7  -5   0   -4.60    2.80
   7  -5   0    8.90    6.60
  -5   0  -7   -1.60    4.10
   0   7   5   -3.70    4.70
   0  -7  -5    0.00    5.90
  -5   0  -7   -2.70    3.40
  -5   0  -7   -2.80    4.40
   5   0   7   -1.20    3.40
   0   7  -5    4.10    5.90
   5   0  -7    6.60    3.00
   5   0  -7   -3.00    3.50
  -7   5   0    1.10    4.10
  -7   5  -1   57.99   13.30
   5   1   7   44.40   13.60
  -5   1  -7   76.69   13.40
  -1   7  -5   44.10   15.50
   7  -5  -1   60.29   10.90
   7  -5  -1   80.69   19.40
   5  -1  -7   70.19   11.60
   1  -7  -5   56.69   13.50
  -1   7  -5   52.19   13.00
   1  -7  -5   50.49   13.70
  -5   1  -7   58.19   13.80
  -1   7  -5   76.89   13.80
   1  -7  -5   42.60   10.80
   1   7   5   74.29   13.80
  -1   7  -5   55.89   12.10
   5  -1  -7   55.39   15.20
   5   1  -7   72.89   10.00
   7   5  -1   70.89   12.90
   1   7  -5   59.19   13.00
   1   7  -5   64.39   14.70
   1   7  -5   64.09   20.50
  -5  -1  -7   61.79   13.10
   5  -1   7   84.09   17.10
  -1   7   5   54.39   14.80
  -1  -7  -5   65.99   15.30
   7  -5   1   60.79   15.90
  -7   5   1   86.99   17.40
  -1   7   5   68.79   13.30
  -7  -5  -1   63.29   10.90
   7  -5   1   66.29   12.10
   1   7  -5   74.59   16.30
   5   1  -7  107.89   20.20
  -5  -1  -7   54.49   10.10
  -1  -7  -5   67.09   13.60
   7  -5  -2  344.27   44.70
  -7   5  -2  366.16   21.70
   5  -2  -7  400.36   33.00
   5  -2  -7  398.56   24.30
  -5   2  -7  417.96   30.00
  -2   7  -5  388.06   24.50
  -2   7  -5  364.46   29.60
   2  -7  -5  397.26   30.50
   2  -7  -5  390.86   34.50
   5   2   7  354.86   34.10
   7  -5  -2  382.86   23.30
  -7   5  -2  411.06   30.90
  -5   2  -7  335.97   28.50
  -2   7  -5  410.16   32.40
   2   7  -5  404.26   30.40
  -7   5   2  398.16   31.90
   2   7  -5  396.66   30.90
   2   7  -5  381.96   29.30
  -2   7   5  356.26   30.10
   5  -2   7  380.76   30.10
  -5  -2  -7  401.76   24.60
  -2  -7  -5  372.96   31.60
  -2  -7  -5  402.26   26.00
   7  -5   2  413.26   28.80
   7  -5   2  357.26   43.90
  -2   7   5  351.36   31.70
   2   7  -5  373.26   35.20
   7   5  -2  377.56   26.90
  -5  -2  -7  382.76   30.60
   5   2  -7  380.36   24.10
   5   2  -7  365.86   31.40
  -7  -5  -2  377.36   26.30
   7   5  -2  369.46   19.20
   7   5  -2  365.66   19.50
  -3   7  -5  475.55   36.10
  -5   3  -7  484.15   33.90
   5   3   7  488.15   41.80
   5  -3  -7  435.76   26.30
  -3   7  -5  457.85   33.80
   7  -5  -3  438.76   38.50
   5  -3  -7  460.55   36.40
   3  -7  -5  426.56   31.50
   3  -7  -5  471.05   44.10
   7  -5  -3  420.56   24.60
  -7   5  -3  429.36   32.20
  -5   3  -7  416.16   32.00
  -7   5  -3  435.56   26.80
   5  -3  -7  415.96   26.30
   5   3  -7  449.46   28.40
   5   3  -7  407.56   33.60
  -5  -3  -7  444.16   25.30
  -5  -3  -7  468.15   34.50
   3   7  -5  453.15   33.20
   3   7  -5  407.16   29.00
   7   5  -3  408.86   24.60
  -3   7   5  429.86   34.60
  -3   7   5  426.56   33.40
  -3  -7  -5  416.96   24.90
   7  -5   3  426.06   30.90
  -5  -3  -7  410.26   23.50
   7   5  -3  440.76   29.00
  -3  -7  -5  475.55   35.40
   3   7  -5  518.45   35.10
  -3  -7  -5  453.15   29.10
   5  -3   7  453.65   31.10
  -7   5   3  468.65   35.30
  -7  -5  -3  452.15   30.30
  -5   3   7  423.86   37.50
   4  -7  -5  141.29   17.40
  -4   7  -5  159.38   19.60
  -5   4  -7  136.89   19.00
  -7   5  -4  125.39   16.60
  -7   5  -4  140.39   18.60
   4  -7  -5  124.49   23.20
   5  -4  -7  124.69   14.50
  -4   7  -5  152.78   20.20
   7  -5  -4  150.08   13.70
   5  -4  -7  119.89   15.40
   7  -5  -4  165.28   24.30
  -5   4  -7  152.18   19.70
   5  -4  -7  137.69   19.50
   5   4  -7  106.39   18.80
  -5   4   7  146.99   23.00
  -7  -5  -4  143.39   18.60
   5   4  -7  157.48   16.70
  -5  -4  -7  109.59   18.60
  -5  -4  -7  131.89   13.00
   5  -4   7  155.28   16.70
  -4  -7  -5  131.69   12.00
   7  -5   4  212.48   40.20
  -4  -7  -5  121.29   21.20
   7   5  -4  146.99   16.10
   7   5  -4  119.89   15.20
   7   5  -4  148.49   11.30
   4   7  -5  146.19   17.50
   4   7  -5  114.89   17.00
  -4   7   5  144.99   20.30
  -4   7   5  163.38   19.80
   4   7  -5  178.78   20.40
  -4  -7  -5  157.38   15.60
  -7   5  -5  912.81   50.59
   5  -5  -7  838.72   54.79
   5  -5  -7  886.91   45.20
  -5   5  -7  846.12   50.99
  -5   7  -5  953.80   54.59
  -5   5  -7  914.11   51.09
  -5   7  -5  896.51   49.40
   5  -5  -7  859.91   44.20
   5  -7  -5  962.60   59.39
  -5  -5  -7  813.12   34.10
  -7   5   5  945.31   55.69
  -5  -7  -5  844.92   34.80
  -5  -5  -7  895.61   52.89
   5   5  -7  922.41   47.60
   7   5  -5  857.91   45.90
   5   7  -5  842.02   46.70
   5   7  -5  772.02   37.50
   7   5  -5  896.81   44.80
  -7  -5  -5  844.42   49.50
  -7  -5  -5  845.02   33.40
  -5   7   5  895.61   49.00
  -5   5   7  894.31   56.99
  -5   7   5  888.11   54.39
   5   7  -5  852.51   48.70
   5   5  -7  940.61   54.29
  -5  -7  -5  913.71   53.09
  -5   6  -7 1172.68   62.89
   5  -6  -7 1120.69   65.89
   7  -5  -6 1161.48   48.30
  -6   7  -5 1076.59   60.89
   5  -6  -7 1119.19   54.99
   6  -7  -5 1227.78   80.69
  -7   5  -6 1079.09   58.69
  -5   6  -7 1125.19   59.59
   7  -5  -6 1080.19   46.30
   5   6  -7  957.60   54.29
   6   7  -5 1091.69   53.59
   7   5  -6 1142.09   52.49
   5   6  -7 1149.69   57.39
   5   6  -7 1133.79   61.39
   6   7  -5 1117.79   57.49
  -5  -6  -7 1105.39   63.09
  -6  -7  -5  991.90   88.39
   7   5  -6 1062.99   56.49
  -5   6   7 1114.89   66.69
  -6   7   5 1107.99   64.59
  -6   0  -7    8.00    6.20
   7  -6   0   -1.30    5.20
   0   7  -6   -0.40    5.40
   0  -7  -6   12.70    8.20
   6   0  -7    4.20    5.00
  -7   6   0    3.00    3.90
   0   7   6   -1.50    5.90
   0   7  -6   -6.90    3.40
   0   7  -6    4.90    6.30
  -6   0  -7    0.10    3.20
  -7  -6   0    8.50    5.60
   6   0   7    1.80    5.00
   7  -6   0    2.20    5.10
   0  -7  -6    0.30    4.50
   6   1   7   35.30   13.10
   1  -7  -6   17.80    7.50
   1   7   6   36.70   13.10
   6  -1  -7   34.30   10.40
  -6   1  -7   42.60   10.70
   7  -6  -1   33.40    9.00
  -7   6  -1   26.60    9.10
   7  -6  -1   38.90   15.00
  -1   7  -6   59.59   17.50
  -1   7  -6   42.40   11.10
   1  -7  -6   43.60   12.50
  -6   1  -7   33.70    9.30
   6  -1  -7   54.09    9.40
   6  -1   7   40.90   11.20
   7  -6   1   53.09   18.20
   7  -6   1   50.19   11.80
  -6  -1  -7   28.90    8.00
   1   7  -6   34.90   11.00
   1   7  -6   32.30   10.00
  -1  -7  -6   26.40    8.90
  -6  -1  -7   42.40   11.00
  -1  -7  -6   33.20    8.80
  -7  -6  -1   55.29   11.30
  -1   7   6   46.00   12.30
  -1   7   6   35.30   11.20
   6   1  -7   43.10    8.90
   7   6  -1   39.10    9.80
  -7   6   1   57.19   13.30
   1   7  -6   33.80   12.70
   6   1  -7   31.90    9.20
   2  -7  -6   48.60   11.30
   7  -6  -2   64.09   18.40
   7  -6  -2   36.20    9.00
  -6   2  -7   42.60   10.70
   2  -7  -6   23.00    9.70
  -2   7  -6   27.70    8.80
  -2   7  -6   40.90   14.60
  -2   7  -6   43.40   10.30
   6   2   7   20.80    9.10
  -7   6  -2   27.70    9.30
   6  -2  -7   30.50    9.80
   2  -7  -6   49.10   12.80
  -6   2  -7   46.20   11.40
   7  -6   2   38.70   12.00
  -2  -7  -6   38.60   12.00
   2   7  -6   60.39   14.70
  -6  -2  -7   27.30   10.90
  -2   7   6   44.30   13.00
   6   2  -7   33.30   11.90
  -7   6   2   33.70   11.40
   7  -6   2   42.80   11.30
   6  -2   7   45.00   12.00
   7   6  -2   35.90    6.70
  -6  -2  -7   39.70    8.30
  -6  -2  -7   26.60   11.70
  -2   7   6   42.20   11.00
   2   7  -6   42.60   13.10
  -7  -6  -2   48.80   10.80
   7   6  -2   37.60   14.80
   2   7  -6   26.20    8.40
   6   2  -7   28.10    7.40
  -2  -7  -6   42.70    9.90
   6  -3  -7  148.99   21.20
   6  -3  -7  152.88   14.50
   7  -6  -3  169.78   16.70
  -7   6  -3  159.88   21.20
  -6   3  -7  159.08   19.40
   3  -7  -6  140.89   31.80
   3  -7  -6  173.78   20.60
   6  -3  -7  168.38   14.40
  -3   7  -6  167.38   21.10
  -3   7  -6  167.68   21.90
   3  -7  -6  176.78   30.90
  -6   3  -7  126.19   18.10
   3   7  -6  177.98   20.60
   3   7  -6  172.88   20.50
   7   6  -3  166.78   14.70
  -3   7   6  150.78   21.00
  -3   7   6  156.68   23.50
  -7   6   3  151.58   20.00
  -6  -3  -7  140.39   19.80
   6  -3   7  190.28   19.00
  -3  -7  -6  137.89   23.20
   6   3  -7  155.88   15.50
  -3  -7  -6  166.88   16.20
   3   7  -6  128.99   22.00
  -6  -3  -7  130.39   11.90
  -6  -3  -7  169.58   22.70
   6   3  -7  172.88   22.10
   7   6  -3  162.08   18.00
  -7  -6  -3  155.58   20.80
   6  -4  -7   -2.50    2.80
   6  -4  -7    4.00    5.10
  -6   4  -7    1.80    4.10
  -4   7  -6   13.50    7.10
  -4   7  -6   10.10    7.00
  -7   6  -4   -0.80    5.20
   6  -4  -7    9.90    6.00
   4  -7  -6   -1.50    4.00
   7  -6  -4   -2.80    4.60
  -6   4  -7   -0.60    6.00
   4   7  -6   -8.70    5.40
   7   6  -4    5.60    4.30
  -4  -7  -6    8.00    4.60
  -4   7   6    8.30    6.10
  -4   7   6    4.50    5.60
  -6  -4  -7   19.00    8.20
  -6  -4  -7    2.70    8.30
   6  -4   7    5.20    4.40
   4   7  -6    4.50    4.50
   4   7  -6    3.20    5.50
   6   4  -7    4.30    4.40
   6   4  -7   15.00    6.60
  -7   6   4    0.80    3.50
  -4  -7  -6   10.90    6.90
   7   6  -4   -2.00    4.40
  -7   6  -5  122.49   23.10
   6  -5  -7  145.99   24.40
  -6   5  -7  124.39   20.70
   7  -6  -5  141.19   16.00
  -5   7  -6  121.79   29.40
  -5   7  -6  192.28   23.80
   6  -5  -7  129.79   15.10
   5  -7  -6  145.39   17.90
   6  -5  -7  144.89   17.00
   5   7  -6  146.49   18.60
  -5   7   6  141.59   25.20
   7   6  -5  145.79   17.80
   6   5  -7  170.38   21.80
  -7   6   5  152.88   21.60
  -5  -7  -6  129.19   22.30
   5   7  -6  122.29   25.70
   6   5  -7  125.89   16.50
  -6  -5  -7  203.78   25.90
  -6  -5  -7  183.98   23.60
  -5   7   6  167.18   25.90
   7   6  -5  135.79   16.80
   6  -7  -6  105.69   14.80
   6  -6  -7   86.49   15.60
   6  -6  -7  114.09   24.10
   7  -6  -6   85.49   14.10
   7  -6  -6  109.09   13.60
  -6   7  -6  108.29   21.80
  -7   6  -6  112.19   20.20
  -6   6  -7   93.19   17.50
   6   6  -7  132.49   17.40
   6   6  -7  110.59   21.70
   7   6  -6  111.19   19.20
   7   6  -6   90.59   17.80
  -6   7   6   84.09   18.10
  -7   6   6   76.39   18.10
   6   7  -6  105.69   19.30
   6   7  -6   88.79   16.40
   0  -7  -7   14.10    7.30
   0  -7  -7    4.70    5.40
   7  -7   0   -7.90    5.20
  -7   0  -7    2.70    7.90
  -7   0  -7   -1.70    3.70
   7   0   7   -4.20    7.10
   7   0  -7    7.50    2.50
   7   0  -7    2.10    4.70
  -7   7   0    2.70    4.30
   0   7   7    1.10    7.50
   0   7  -7    4.20    5.20
   0   7  -7   -7.00    4.70
   7   7   0   -9.30    3.60
   1   7   7   -4.80    7.40
   7   1   7    7.20    7.80
   1  -7  -7    4.90    5.50
   1  -7  -7    3.90    5.70
   7  -7  -1    8.10    5.90
  -7   1  -7   -4.50    4.40
  -1   7  -7    7.70    5.70
  -1   7  -7    4.80    6.30
   7  -1  -7    8.30    3.50
   7  -1  -7   -0.70    4.00
  -7   1  -7   -4.40    6.30
  -7   7  -1   -5.60    3.90
  -1   7  -7   -4.80    7.80
  -1  -7  -7    5.40    6.70
  -7   7   1    3.20    4.70
  -7  -1  -7   13.80    7.70
  -1   7   7   -5.50    5.50
  -7  -1  -7   -2.00    3.30
   7  -1   7    6.10    6.50
   7   1  -7    6.00    3.10
  -1  -7  -7   13.10    7.60
   1   7  -7    6.70    5.00
   1   7  -7   28.80    9.20
   7   7  -1    2.00    5.00
  -2   7  -7   -8.30    5.90
  -7   7  -2    5.40    4.80
   2  -7  -7    9.50    7.30
   2  -7  -7    0.40    5.50
   7  -7  -2    6.70    4.80
   7   2   7    5.30    6.60
  -7   2  -7    3.10    5.60
  -2   7  -7    8.30    7.10
   7  -2  -7   -4.00    2.60
   7  -2  -7    5.50    2.70
   7  -2  -7   14.90    7.20
  -7   2  -7    4.20   10.90
  -2   7  -7    9.40    6.80
  -7  -2  -7    3.00    3.30
   7   2  -7    0.40    2.50
  -7   7   2    4.70    4.40
  -2  -7  -7    1.20    5.50
  -2   7   7    1.20    9.10
   7  -2   7    7.30    6.30
  -7  -2  -7   12.70    8.40
  -2  -7  -7   -9.00    4.30
   2   7  -7    1.30    4.50
   2   7  -7    4.50    5.90
   7   7  -2    3.50    2.90
   7   7  -2    4.90    3.00
   7  -3  -7  707.33   31.60
  -3   7  -7  674.03   45.40
   3  -7  -7  646.14   43.30
   3  -7  -7  652.13   47.10
   7  -7  -3  646.14   37.80
   7  -3  -7  656.43   47.40
  -3   7  -7  654.53   46.60
   7  -3  -7  664.73   31.00
  -7   7  -3  655.23   44.90
  -7   3  -7  715.63   42.30
  -7  -3  -7  638.74   43.60
   7   3  -7  659.53   34.20
   7   3  -7  618.44   45.10
  -7   7   3  644.84   46.40
  -3  -7  -7  649.74   47.10
  -3   7   7  646.94   48.90
  -3  -7  -7  597.24   35.50
   7  -3   7  648.44   37.30
   3   7  -7  683.43   44.00
   3   7  -7  670.73   46.50
   7   7  -3  672.63   42.70
   7   7  -3  646.04   31.30
  -7   7  -4  253.67   27.50
  -7   4  -7  240.78   25.30
   4  -7  -7  264.67   26.00
   7  -7  -4  251.77   23.50
   7  -4  -7  246.58   18.90
   7  -4  -7  265.77   19.70
   7  -4  -7  213.78   27.40
  -4   7  -7  258.27   30.10
  -4   7  -7  310.57   30.60
   7   4  -7  230.28   26.30
  -7   7   4  219.98   27.60
  -4  -7  -7  248.28   29.30
  -4   7   7  240.28   32.00
  -4  -7  -7  231.98   20.30
   7   4  -7  272.47   21.80
   4   7  -7  273.37   26.30
   4   7  -7  255.87   28.10
   7   7  -4  276.87   25.60
   7   7  -4  207.38   19.50
  -5   7  -7  933.11   58.59
   5  -7  -7  948.11   52.49
   7  -5  -7  905.71   43.00
   7  -5  -7  920.41   44.10
   7  -5  -7  993.90   62.79
  -7   5  -7 1037.10   57.69
  -7   7  -5  950.00   57.19
   7   5  -7  935.61   55.49
  -7   7   5  954.50   60.99
   7   5  -7  973.60   48.70
  -5   7   7  939.01   59.79
  -5  -7  -7  989.70   60.59
   5   7  -7  979.90   54.99
   5   7  -7  918.91   55.09
   7   7  -5  997.80   53.79
   7   7  -5  871.21   46.30
   6  -7  -7   77.49   30.40
   7  -6  -7   34.70   14.50
   7  -6  -7   38.90   19.70
  -7   6  -7   56.69   14.00
  -6   7  -7   29.60   14.10
  -7   7  -6   34.00   11.50
  -7   7   6   57.49   20.60
   7   6  -7   56.99   14.20
   7   6  -7   44.50   20.20
   6   7  -7   34.80   11.00
   6   7  -7   13.70    9.50
   7   7  -6   58.99   15.00
   7   7  -6   32.20   13.00
   7  -7  -7  870.61   47.30
   7  -7  -7  937.31   63.79
  -7   7  -7  877.01   57.99
   7   7  -7  919.21   52.69
   7   7  -7  860.31   52.69
   0  -8   0    4.40    4.40
  -8   0   0    6.80    3.20
   0   0   8    3.90    4.40
   0   0  -8    2.10    3.70
   0   0  -8   10.10    6.40
   8   0   0    3.20    2.30
   8   0   0   -0.70    3.50
   8   0   0    1.90    3.70
   0   8   0    4.40    4.10
   0   8   0    3.60    4.30
   8   0   1   -0.60    2.40
   8   0  -1    0.70    1.90
   8   0  -1   -3.60    2.60
   8   0  -1    0.90    4.80
   0   1   8   -6.00    3.30
   0   1  -8    5.40    3.70
   0   1  -8    0.70    4.80
  -1   8   0    3.40    4.40
  -1   8   0   -2.10    2.50
   1   8   0    7.30    5.60
   1   8   0    1.60    3.10
   0  -1  -8    2.60    3.90
   0  -1  -8    6.00    4.80
  -8   0  -1    5.90    2.40
   1  -8   0    5.70    6.80
   0  -1   8    1.70    4.20
   1  -8   0   -3.20    6.00
  -1  -8   0    0.30    4.00
   2  -8   0  506.15   51.89
  -8   0  -2  519.05   32.40
   0  -2  -8  513.55   35.40
  -8   0  -2  480.25   22.50
   2  -8   0  490.65   36.90
   0  -2   8  506.05   39.10
   0  -2  -8  470.25   32.80
   8   0   2  503.35   24.00
   8   0  -2  499.75   28.80
   8   0  -2  454.65   37.30
   8   0  -2  452.85   31.30
   0   2   8  521.95   41.60
   0   2  -8  505.55   33.50
   0   2  -8  562.74   39.30
   0   2  -8  476.45   47.10
  -2   8   0  510.45   32.90
  -2   8   0  493.35   34.20
   2   8   0  500.65   35.00
   2   8   0  480.65   29.20
   8   0   2  463.85   32.30
   8   0   3   -0.90    3.40
   3   8   0   -0.10    2.00
   8   0  -3    4.10    5.80
   8   0  -3    3.70    4.60
   3  -8   0   -0.20    5.10
   3  -8   0    9.00    6.10
   3   8   0    2.90    3.80
  -3   8   0    5.90    4.20
  -3   8   0   -2.40    2.40
   0   3  -8    1.10    3.00
   0   3  -8    8.20    5.10
   0   3   8   -9.20    4.30
   8   0   3   -3.30    2.80
   8   0  -3   -1.20    2.90
  -8   0  -3    0.60    2.50
   0  -3  -8   -1.10    3.20
   0  -3  -8    4.60    3.90
  -8   0  -3    3.10    4.40
  -8   0  -3    3.40    4.20
  -8   0  -4   13.90    4.60
   4  -8   0   21.10   10.40
   4  -8   0   14.00    9.00
   0   4   8   20.50    9.30
   0   4  -8   26.00    8.20
   0   4  -8   30.30   10.10
  -4   8   0   23.60    8.40
  -8   0  -4   26.80    9.70
   4   8   0   12.00    3.90
  -8   0  -4   13.10    5.50
   0  -4  -8    8.40    6.40
   0  -4  -8   25.00    8.20
   4   8   0   20.50    7.60
   8   0  -4   12.00    7.40
   8   0  -4   14.40    7.20
   8   0   4   31.60    9.20
  -4   8   0   20.90    8.30
   8   0   4   23.50    5.30
   0   5  -8    2.50    4.70
  -8   0  -5   -6.40    5.80
  -5   8   0    0.70    5.50
   0  -5  -8    4.30    5.20
   0  -5  -8    5.30    5.50
  -8   0  -5    1.00    3.10
  -8   0  -5   -8.90    5.30
   8   0   5    6.20    6.30
   8   0  -5   -4.20    3.70
   5   8   0    2.90    5.50
   8   0  -5    0.60    5.20
   0   5   8    5.00    5.30
   5   8   0    0.90    2.60
  -5   8   0    3.20    5.50
   5  -8   0  -14.90    5.70
   5  -8   0    5.80    6.90
  -6   8   0    8.40    5.40
   0   6  -8   -4.70    5.40
   8   0   6    0.30    5.70
  -8   0  -6   -0.80    4.30
   0   6  -8   -0.10    5.00
   0  -6  -8    7.50    7.20
   0  -6  -8   -0.50    4.10
   8   0  -6   -3.90    4.00
   8   0  -6   -1.80    9.70
  -7   8   0   -0.30    5.40
   8   0   7    3.80    8.70
  -8   0  -7   -9.60    4.80
   0  -7  -8    5.50    6.10
   0   7  -8   -7.50    4.60
   8   0  -7   12.00    7.50
   0  -7  -8    2.70    7.20
   1   0  -8 4588.94  152.08
   0   8  -1 4585.34  147.19
   0   8  -1 4771.42  145.79
   0  -8  -1 4471.15  143.89
   1   0  -8 4597.04  143.59
  -1   0  -8 4736.23  150.68
   1   0   8 4572.84  158.78
   0   8   1 4686.43  143.59
   8  -1   0 4794.62  129.59
  -1   0   8 4638.44  160.88
   0   8   1 4614.64  146.29
   8  -1   0 4603.44  147.69
   8   1   0 4354.06  124.19
   8   1   0 4523.65  136.39
   8   1   0 4626.34  124.89
  -8   1   0 4771.52  135.59
  -1   0  -8 4887.31  148.49
   1  -1  -8   74.39   15.40
   1  -8  -1  110.49   15.80
   1  -8  -1   75.49   13.90
   8  -1  -1   79.89   14.10
   8  -1  -1   95.29   16.60
   8   1   1   83.29    7.50
  -8   1  -1   99.69   11.30
   8  -1  -1   81.39    7.90
   8   1   1   92.29    7.10
  -1  -1   8   81.29   18.30
   1   8   1  110.99   13.70
  -1   8  -1   72.09   14.40
   1  -1  -8   95.69   16.80
  -1   1  -8   70.79   13.90
  -1   1  -8   95.19   18.30
   1   1   8   84.09   19.30
  -1   8  -1   76.89   15.50
   1   8   1   69.59   14.40
   8   1   1   79.99   10.50
   8  -1   1   80.39   15.70
   8  -1   1   85.49   10.40
   8   1  -1   94.29    9.70
   8   1  -1   84.79    9.50
   1  -1   8  121.19   23.30
   1   8  -1   57.99   12.00
  -1  -8  -1   97.29   13.20
  -1   8   1   81.79   15.90
   1   1  -8   89.29   16.00
  -8   1   1   73.69   12.30
  -1  -1  -8   80.09   14.60
   8   1  -1   78.29   11.60
  -1   8   1   99.79   17.30
   1  -8   1   89.69   17.30
   1   1  -8   85.99   15.30
  -1   1   8   66.99   17.20
  -1  -1  -8   87.29   16.30
   1   8  -1   87.09   15.80
  -8   1  -2 3300.07  114.79
  -2   8  -1 3408.96  120.89
   1  -2  -8 3388.06  114.79
  -8   1  -2 3422.26  101.79
   8  -1  -2 3453.95  117.29
   2   8   1 3459.15  107.39
   8   1   2 3352.76  107.59
   2   8   1 3256.77  116.49
   2  -8  -1 3232.58  114.69
   2  -8  -1 3529.75  122.99
  -1  -2   8 3340.87  127.99
  -2   8  -1 3496.45  118.29
   1  -2  -8 3303.87  118.29
   1   2   8 3412.26  130.69
   8  -1  -2 3270.67  116.49
  -1   2  -8 3488.25  121.89
  -2   8  -1 3357.16  114.39
  -1   2  -8 3525.75  117.19
   2   8  -1 3321.37  116.69
   8   1  -2 3312.57  107.79
  -2   8   1 3318.07  116.59
  -2   8   1 3146.09  110.29
  -1  -2  -8 3425.26  117.39
  -8   1   2 3402.76  109.09
   8   1  -2 3325.17  124.09
   2  -8   1 3571.14  125.49
  -2  -8  -1 3270.57  103.39
   2  -8   1 3316.07  115.99
   1  -2   8 3324.57  124.29
   8  -1   2 3220.98  107.99
   1   2  -8 3366.36  123.09
  -1  -2  -8 3365.26  116.49
   2   8  -1 3491.65  109.69
   1   2  -8 3437.76  114.09
   8   1  -2 3474.05  103.09
  -1   2   8 3476.15  131.39
   8  -1  -3  198.18   27.00
  -8   1  -3  217.58   28.10
   8   1   3  217.88   20.10
   1  -3  -8  212.28   21.90
   1  -3  -8  218.48   23.30
   3   8   1  249.78   17.90
   8  -1  -3  220.18   23.20
  -8   1  -3  225.28   16.70
   3  -8  -1  197.88   21.80
  -1   3  -8  233.78   23.10
  -3   8  -1  228.98   21.90
  -3   8  -1  204.18   21.90
  -1   3  -8  251.57   26.10
   8  -1  -3  214.08   20.90
   3   8   1  222.28   23.60
   1   3   8  224.08   26.80
   3  -8  -1  245.68   26.70
   1   3  -8  198.08   20.80
  -8  -1  -3  262.17   21.40
   3   8  -1  200.28   17.90
  -3   8   1  200.78   19.60
   3  -8   1  297.37   29.80
   8   1  -3  187.88   17.60
   3   8  -1  225.08   23.00
   3  -8   1  221.28   23.50
  -3   8   1  199.98   22.10
   1  -3   8  220.78   24.80
   8   1  -3  222.48   20.30
   8  -1   3  221.38   19.60
  -3   8   1  214.18   15.70
  -1  -3  -8  196.78   21.80
  -1  -3  -8  237.88   23.00
  -8  -1  -3  191.98   15.60
  -1   3   8  206.78   28.00
   1   3  -8  270.47   27.70
  -8   1  -4 2165.88   85.99
  -4   8  -1 2127.19   87.09
   4   8   1 1967.90   84.29
   8   1   4 1986.00   79.39
  -4   8  -1 1915.91   76.49
  -1   4  -8 2164.88   84.29
   1  -4  -8 1937.81   81.19
   8  -1  -4 1999.00   87.49
   8  -1  -4 2035.70   86.89
   1   4   8 1748.23  130.49
   4  -8  -1 1985.10   80.59
   4  -8  -1 2167.88  118.09
  -8   1  -4 2119.79   69.09
   1  -4  -8 2176.58   84.59
   8  -1  -4 2090.09   81.29
   1  -4  -8 2027.70   84.09
   4   8   1 2013.00   65.79
  -1   4  -8 2104.29   89.59
  -1   4  -8 2139.99   87.99
  -8   1  -4 1868.31   69.39
   8  -1   4 2008.20   79.19
   4  -8   1 2155.58  129.19
   4   8  -1 2010.20   84.19
   4   8  -1 2007.40   69.99
  -8  -1  -4 1942.41   70.09
  -8  -1  -4 1937.51   76.59
   8   1  -4 1971.70   78.89
  -1   4   8 2137.99   98.19
   1   4  -8 2132.79   82.49
  -1  -4  -8 1897.91   82.89
   8   1  -4 2102.19   78.49
  -4   8   1 2007.20   85.09
  -1  -4  -8 2103.39   81.89
   4  -8   1 1992.40   81.59
   1   4  -8 2087.19   89.99
  -4   8   1 1952.30   74.09
  -4  -8  -1 1982.10   81.69
  -1  -4  -8 2104.49   85.59
  -4  -8  -1 1983.80   67.69
   5  -8  -1    5.60    5.40
   8  -1  -5    8.60    5.70
   8  -1  -5   -1.20    5.20
  -8   1  -5    3.80    7.10
  -8   1  -5    1.50    3.10
  -1   5  -8   -2.10    3.40
   5  -8  -1   13.60    8.20
   1  -5  -8   -3.20    4.20
   1   5   8    2.30    5.00
   5   8   1    3.90    3.00
   5   8   1   11.10    6.60
  -1   5  -8    2.80    4.90
  -5   8  -1   -5.00    3.20
   1  -5  -8    0.10    3.30
  -5   8  -1   -2.30    6.50
  -5   8   1    1.50    4.00
  -8  -1  -5    7.20    7.80
  -1  -5  -8   -7.10    4.90
   5   8  -1    0.40    3.10
   8  -1   5   -4.40    7.50
  -1  -5  -8   -5.40    3.30
   8   1  -5    3.80    5.90
   1   5  -8    1.70    5.50
  -5  -8  -1   -0.30    4.00
   8   1  -5   -1.70    3.50
   8  -1   5    7.00    5.80
  -5  -8  -1    0.10    5.40
   5   8  -1    5.50    3.00
  -1   5   8   10.30    7.40
   5  -8   1    2.60    5.70
  -1   6  -8  731.83   46.80
  -8   1  -6  732.73   36.10
  -1   6  -8  685.03   48.40
   8  -1  -6  686.83   46.30
   1  -6  -8  704.93   47.30
   8  -1  -6  641.24   47.50
   1  -6  -8  684.83   45.40
  -6   8  -1  707.23   47.40
   8   1  -6  685.53   26.30
  -6   8   1  739.83   48.90
  -1   6   8  741.53   56.49
  -1  -6  -8  716.63   43.70
   8   1  -6  731.13   45.70
   8  -1   6  694.83   42.80
   1   6  -8  711.83   45.50
   1   6  -8  642.54   46.80
   6   8  -1  765.82   47.00
   6   8  -1  650.63   27.70
  -1  -6  -8  769.32   49.10
   8  -1  -7   56.49   15.00
   8   1   7   43.70   13.20
  -1   7  -8   60.29   17.30
   1  -7  -8   37.30   12.40
   1  -7  -8   24.20    9.90
  -1   7  -8   40.70   12.00
  -7   8  -1   28.80    9.80
  -8   1  -7   43.90   10.40
   1   7  -8   47.20   12.90
  -7   8   1   41.30   12.10
  -1  -7  -8   28.70   10.10
   8   1  -7   28.80   10.10
  -8  -1  -7   26.60    7.00
   8  -1   7   56.79   15.50
   7   8  -1   45.80   13.40
   1   7  -8   33.00   10.60
   8   1  -7   39.70    6.70
  -2   0  -8  520.65   34.70
   2   0   8  472.65   38.60
   0   8  -2  506.25   34.80
  -2   0   8  472.45   39.60
   0   8   2  572.84   35.80
   0   8   2  504.45   32.70
   0   8  -2  487.45   32.20
   8  -2   0  502.45   25.20
   8  -2   0  504.35   29.00
  -8   2   0  491.65   29.70
   0  -8  -2  481.55   33.30
  -2   0  -8  518.05   35.60
   2   0  -8  495.05   31.50
   8  -2   0  483.05   35.60
   2   0  -8  461.25   35.80
   0   8  -2  499.15   33.40
  -2  -1   8   35.90   11.40
   1   8   2   54.69   13.10
   1  -8  -2   49.40   12.30
  -1   8  -2   35.70   10.20
  -1   8  -2   57.79   20.60
   8  -2  -1   40.60    6.90
   8  -2  -1   34.00   11.10
  -2   1  -8   47.50   12.80
  -1   8  -2   39.10   11.30
  -2   1  -8   32.10    8.90
   1   8   2   38.60   10.20
   8  -2  -1   38.40    9.20
   2  -1  -8   45.00   12.80
   1  -8  -2   27.00    8.20
   2   1   8   49.30   14.10
   2  -1  -8   43.90    9.80
  -8   2  -1   40.70    9.20
   1   8  -2   41.40   10.70
  -1   8   2   42.70   12.10
   8  -2   1   48.40    9.30
  -2   1   8   45.40   12.90
   2   1  -8   30.30    9.30
   8   2  -1   40.50    6.80
   8   2  -1   45.90    6.50
   8   2  -1   44.70    8.50
  -1   8   2   33.00    9.90
   2  -1   8   53.09   14.50
  -1  -8  -2   45.70   10.50
  -2  -1  -8   48.30   13.10
   1   8  -2   46.10    9.30
  -2  -1  -8   45.00   10.80
   8  -2   1   39.90   13.10
  -8   2   1   37.90    9.00
   2   1  -8   26.00    8.60
   1   8  -2   36.80   10.50
   2   8   2    0.30    2.50
   2   2   8    1.20    6.10
  -2   8  -2   -5.60    3.00
   2   8   2    2.80    4.00
   2  -8  -2  -10.00    4.10
   2  -8  -2   -1.90    5.20
   2  -2  -8   -1.50    2.40
   8  -2  -2   -2.90    3.20
  -2   2  -8   -1.30    3.80
   8  -2  -2    5.10    4.90
  -8   2  -2   -6.70    4.40
   8  -2  -2   10.10    2.80
  -2   2  -8    5.70    3.80
  -2   8  -2   11.70    6.40
  -2   8  -2    3.60    3.00
  -2   8  -2   -3.30    2.80
  -8   2  -2    1.30    3.50
  -2  -8  -2   10.50    3.80
   2   8  -2    3.80    3.90
  -2  -2  -8   -2.70    4.10
   2  -2   8   10.80    6.90
   2   2  -8   -4.20    2.70
   8   2  -2   -2.00    3.70
   2   2  -8    6.70    5.00
   8   2  -2    2.70    3.00
  -2   8   2    5.00    3.80
  -2  -2  -8    3.20    4.20
   2   8  -2    7.10    4.90
  -2   8   2    4.50    4.00
  -2   2   8   -8.20    3.80
  -8   2   2    4.90    3.50
  -2   8   2    1.50    3.80
   8   2  -2   -4.80    3.00
   2   8  -2    2.20    3.60
   2  -3  -8   24.10    9.20
   3  -8  -2   12.30    6.70
   8  -2  -3    7.80    7.30
  -3   8  -2   24.50    9.20
   3   8   2    8.40    5.30
  -2   3  -8    4.00    5.30
   8  -2  -3   14.30    7.70
   3   8   2   12.40    4.70
  -8   2  -3    8.90    5.50
  -8   2  -3   14.30    9.50
   2  -3  -8   17.30    6.90
  -2   3  -8   10.40    6.60
   2   3   8   38.30   14.00
   3  -8  -2   16.50    7.50
  -3   8  -2   14.10    8.50
   8   2   3   28.10    7.70
  -2   3   8    9.50    7.70
   2   3  -8   13.00    7.00
   2  -3   8    0.90    6.60
  -2  -3  -8   18.30    7.00
   8   2  -3   12.80    6.00
  -3   8   2   23.60    8.30
   8   2  -3   15.60    4.50
   8   2  -3    6.70    4.40
   3  -8   2    8.20    8.00
  -2  -3  -8   17.60    7.00
   2   3  -8   10.70    7.00
   3   8  -2   12.40    5.40
  -3   8   2   17.40    6.00
  -8   2   3   28.60    9.10
  -3  -8  -2   21.30    5.30
   8  -2   3   19.10    6.90
   3  -8   2   -0.90    6.60
   3   8  -2   10.10    5.80
  -8  -2  -3    9.60    5.90
   2  -4  -8   94.99   15.70
   8   2   4  100.69   17.50
  -2   4  -8  118.09   22.30
  -4   8  -2   82.29   16.60
   4   8   2  114.69   10.40
  -4   8  -2   99.49   17.50
   2   4   8   75.99   19.00
   2  -4  -8  109.09   15.50
  -8   2  -4  115.59   13.40
   8  -2  -4   73.99   15.90
   4  -8  -2  147.19   18.80
   2  -4  -8   84.69   17.90
   4  -8  -2  106.69   20.00
   8  -2  -4  105.49   19.10
   8  -2  -4   71.59   16.00
  -2   4  -8   92.39   16.50
  -8  -2  -4  118.09   14.70
   8  -2   4   92.49   13.00
   2   4  -8  125.59   16.60
  -2   4   8  107.89   25.20
   4  -8   2  133.99   23.30
   4  -8   2   94.69   21.40
  -4   8   2  105.99   11.20
   8   2  -4   92.09   13.00
   8  -2   4  117.39   18.70
  -2  -4  -8   90.59   16.20
  -4  -8  -2  127.59   13.60
  -4   8   2  116.99   21.20
  -2  -4  -8  120.19   22.30
   2   4  -8   91.49   19.30
   4   8  -2  104.89   12.70
  -8  -2  -4   91.29   14.00
   8   2  -4   90.89   15.90
  -4  -8  -2  100.59   17.20
   4   8  -2  121.49   21.60
   8   2  -4   95.49    9.30
   5  -8  -2   98.39   16.80
  -5   8  -2   79.89   14.70
  -2   5  -8  107.89   21.20
   2  -5  -8   92.19   23.40
   8  -2  -5   63.69   15.60
   2   5   8   59.79   16.70
  -5   8  -2   90.89   19.90
   5  -8  -2   90.89   22.20
   2  -5  -8   82.39   28.20
   8  -2  -5   69.29   16.60
  -2   5  -8  104.29   19.30
  -8   2  -5   96.69   13.30
   5   8  -2   92.89   18.70
  -2   5   8   80.09   18.10
   5  -8   2  102.79   24.50
   2   5  -8   97.89   20.00
  -8  -2  -5   87.89   15.50
   8   2  -5   67.19   13.20
  -2  -5  -8  107.29   15.10
  -5   8   2   63.49   14.30
   2   5  -8   77.59   15.90
  -5  -8  -2   69.49   14.30
   5   8  -2   94.79   12.10
   8  -2   5   90.89   15.20
   8   2  -5   96.29   16.10
  -2  -5  -8   75.69   15.60
   8   2  -5  105.59   10.20
  -2   6  -8   73.29   18.10
  -8   2  -6   77.29   13.60
   2  -6  -8   64.69   15.10
   8  -2  -6   74.09   17.00
   2  -6  -8   90.59   18.90
  -2   6  -8   72.89   18.40
  -6   8  -2   60.49   14.30
  -2   6   8   74.99   20.30
  -6   8   2   62.09   15.40
   8   2  -6   61.49    7.80
  -2  -6  -8   60.69   17.70
   2   6  -8   79.89   18.00
   2   6  -8   62.19   16.10
   8   2  -6   81.19   17.40
  -2  -6  -8   83.79   15.20
   6   8  -2   60.79   10.40
  -8  -2  -6   54.49   14.00
   8  -2   6   33.50   14.70
   6   8  -2   45.30   12.20
   2  -7  -8   18.30    8.40
  -8   2  -7    0.50    5.90
   8  -2  -7   14.00   10.70
  -2   7  -8    6.30    8.80
   2  -7  -8   15.20    8.70
  -7   8  -2   16.70    8.20
  -2   7  -8   11.80   10.20
   7   8  -2   26.40    9.40
   8   2  -7   10.70    4.40
   2   7  -8   13.30    8.50
   2   7  -8   20.70   11.40
  -2  -7  -8    0.00    7.80
   8   2  -7    9.50    7.50
  -2  -7  -8   27.00   10.40
   8  -2   7    4.90    7.80
  -7   8   2   13.70    7.30
   0  -8  -3 2292.07   88.99
   8  -3   0 2401.26   76.79
   8  -3   0 2202.58   72.89
   0   8  -3 2453.55   91.99
  -3   0   8 2454.85  104.79
  -3   0  -8 2260.47   90.39
   3   0   8 2314.17   98.59
   0   8  -3 2314.67   89.99
   3   0  -8 2287.57   94.79
   0   8  -3 2301.67   85.39
   0   8  -3 2325.67   88.59
   0   8   3 2234.08   85.29
   8  -3   0 2386.56   97.49
  -8   3   0 2463.65   86.59
   3   0  -8 2474.45   85.09
  -3   0  -8 2339.87   89.99
  -3   1  -8 1029.00   52.89
  -8   3  -1 1070.79   49.20
   8  -3  -1  991.20   42.80
   8  -3  -1 1033.50   57.79
  -3   1  -8 1056.09   54.39
   1   8   3 1067.49   49.00
   1  -8  -3  981.50   55.49
   3   1   8  951.90   58.29
  -1   8  -3 1001.80   53.29
   8  -3  -1 1044.40   39.10
   3  -1  -8 1035.70   56.39
  -1   8  -3 1030.60   53.89
   1  -8  -3  981.30   54.09
  -1   8  -3 1014.90   45.30
  -1   8  -3 1083.49   53.49
   3  -1  -8 1034.10   48.20
  -1   8   3  986.60   51.19
  -1   8   3  989.70   52.29
   8  -3   1 1100.79   60.09
  -3   1   8  944.21   60.39
  -1  -8  -3  996.70   48.70
   1   8  -3 1033.20   53.29
   1   8  -3 1070.39   52.39
   3   1  -8 1003.70   47.80
  -8   3   1 1035.70   49.99
   1   8  -3  994.50   48.40
  -3  -1  -8  964.90   55.99
  -3  -1  -8 1071.29   52.79
   8  -3   1 1005.60   44.10
   3  -1   8 1058.39   58.59
   3   1  -8 1033.90   57.29
   8  -3  -2 2896.91   97.39
   2  -8  -3 3049.29  114.49
  -3   2  -8 3062.09  108.59
   2   8   3 2966.70   96.49
   3  -2  -8 3112.19  102.29
  -2   8  -3 2933.61   88.39
  -3   2  -8 3008.10  110.39
   2  -8  -3 2812.92  105.49
  -2   8  -3 3037.50  110.29
  -8   3  -2 2974.30  100.79
   8  -3  -2 3102.79  116.89
   3  -2  -8 2914.01  111.29
   3   2   8 2907.81  119.79
  -2   8  -3 3044.90  107.09
   3   2  -8 2977.20  113.59
  -3  -2  -8 3104.19  105.39
   3   2  -8 3207.78  103.89
   3  -2   8 2923.71  111.29
  -8   3   2 3095.29  106.19
   2   8  -3 3014.40  108.59
   2   8  -3 2977.10  103.59
   8  -3   2 2889.21  115.89
  -3  -2  -8 2981.20  109.49
  -2   8   3 2905.21  103.49
  -2  -8  -3 2776.72   95.29
   8   3  -2 2824.82   87.49
  -2   8   3 2950.10  107.99
   8  -3   2 3115.39  101.39
  -3   2   8 2792.12  118.69
   2   8  -3 2820.32   96.59
  -3   8  -3  536.55   35.40
  -3   3  -8  409.76   39.40
   3  -3  -8  540.45   34.00
   8  -3  -3  474.25   32.40
   3  -8  -3  469.05   34.10
   3   8   3  477.15   27.00
   8  -3  -3  514.15   20.60
  -3   8  -3  512.55   37.40
   8  -3  -3  507.65   40.00
   3   3   8  440.76   62.59
  -8   3  -3  497.45   31.70
   3  -3  -8  540.55   39.00
  -3   3  -8  527.45   38.10
   3  -8  -3  476.85   39.30
  -3   8   3  481.05   31.50
   8   3  -3  475.55   25.40
   3   3  -8  498.05   38.90
   8   3  -3  521.45   26.90
   3   8  -3  528.25   32.90
  -3   8   3  523.25   37.50
   8  -3   3  562.54   34.40
  -3   3   8  571.14   44.90
  -3  -8  -3  505.65   36.50
   3   3  -8  478.75   32.10
  -3  -3  -8  531.95   37.50
  -3  -8  -3  503.25   26.50
  -8  -3  -3  580.44   44.00
   3   8  -3  519.35   36.30
  -3  -3  -8  530.45   33.60
   8   3  -3  503.25   28.20
   3  -3   8  508.45   36.60
  -8   3   3  519.65   35.90
   4   8   3 1280.57   45.50
  -3   4  -8 1448.06   69.49
  -4   8  -3 1320.07   66.69
   4  -8  -3 1308.87   72.09
  -3   4  -8 1339.97   63.59
  -4   8  -3 1234.28   58.99
   8  -3  -4 1223.88   60.79
   8  -3  -4 1337.67   71.49
  -8   3  -4 1362.06   58.29
   4  -8  -3 1240.08   59.99
   3  -4  -8 1187.88   57.29
   3  -4  -8 1153.18   82.49
   3   4   8 1312.67   75.39
   3  -4  -8 1207.78   74.39
   8   3  -4 1286.07   52.29
   8   3  -4 1293.67   55.19
  -8  -3  -4 1178.78   53.39
   3   4  -8 1366.06   60.79
  -4   8   3 1253.47   67.19
  -8   3   4 1293.07   63.79
   8  -3   4 1247.08   59.69
  -3  -4  -8 1341.47   58.29
   3   4  -8 1543.85   99.59
  -4   8   3 1267.97   52.69
   4   8  -3 1382.96   64.69
  -8  -3  -4 1315.97   49.80
  -3   4   8 1330.77   74.69
  -3  -4  -8 1309.77   65.49
  -4  -8  -3 1265.07   63.89
   4   8  -3 1303.57   55.89
   8  -3  -5  419.06   36.00
  -5   8  -3  394.46   34.20
  -3   5  -8  451.55   36.50
   8  -3  -5  400.86   37.20
  -3   5  -8  416.26   34.20
  -8   3  -5  412.76   29.50
   3  -5  -8  447.36   36.60
   3  -5  -8  429.66   32.20
   5   8  -3  311.57   36.90
  -3  -5  -8  417.96   29.40
   3   5  -8  443.76   33.20
  -8  -3  -5  405.36   27.10
  -5  -8  -3  393.86   32.10
   3   5  -8  449.26   37.60
  -5   8   3  386.26   34.50
   8   3  -5  384.06   37.90
  -3   5   8  435.66   40.30
  -3  -5  -8  381.56   34.40
   8  -3   5  379.06   22.50
   5   8  -3  408.36   27.00
   8   3  -5  409.56   30.10
   8   3  -5  427.56   23.90
  -3   6  -8  353.46   33.00
   3  -6  -8  379.06   34.70
  -8   3  -6  349.57   28.50
   3  -6  -8  302.17   28.10
  -3   6  -8  326.57   33.30
  -6   8  -3  390.56   34.40
   3   6  -8  299.07   32.30
  -3   6   8  518.15   69.69
   8   3  -6  348.17   29.60
   8  -3   6  323.77   24.40
   3   6  -8  323.87   29.80
  -3  -6  -8  335.97   33.70
   6   8  -3  350.06   23.70
   6   8  -3  349.17   30.80
  -3  -6  -8  357.36   27.70
  -6   8   3  363.56   34.60
   8   3  -6  375.06   22.50
  -8  -3  -6  315.87   27.80
  -3   7  -8   35.60   13.20
  -3   7  -8   23.70   10.30
   3  -7  -8    9.50    8.20
   8  -3  -7   35.50    6.30
   8  -3  -7   10.60    9.90
   3  -7  -8   24.30   11.60
   8  -3  -7   35.30    6.30
  -7   8  -3   45.80   17.30
  -8   3  -7   37.10   11.10
  -3  -7  -8   31.90   13.50
   8   3  -7   21.60    7.00
   3   7  -8   40.00   11.70
   3   7  -8   32.50   12.60
   7   8  -3   18.60    8.70
  -7   8   3   27.50    9.40
   7   8  -3   21.50    9.50
   8   3  -7   10.90    7.20
  -3  -7  -8   30.40    9.40
   0   8  -4   18.10    8.30
   8  -4   0   24.10    6.90
   4   0  -8   20.00    7.10
   0   8   4    8.80    6.20
   0   8  -4   22.10    7.50
  -4   0  -8   21.60    8.70
   0   8  -4   24.80    8.70
  -4   0  -8   13.30    6.70
   4   0   8   12.00    7.80
  -8   4   0   22.80    8.00
   8  -4   0   14.80    8.90
   0   8  -4   13.10    9.10
   0  -8  -4   15.40    6.70
   4   0  -8   21.00    7.50
  -4   1  -8   14.10    6.20
   4   1   8    2.80    5.20
   8  -4  -1   11.40    4.30
   1  -8  -4    4.00    5.50
   1   8   4   14.90    5.90
  -1   8  -4   14.00    6.10
   4  -1  -8    0.40    6.20
   8  -4  -1   15.30    7.00
  -8   4  -1    3.10    4.40
  -1   8  -4    7.30    4.80
   1  -8  -4   -1.70    6.80
  -1   8  -4   -4.30    4.80
  -4   1  -8   15.70    6.50
   4  -1  -8    7.60    4.60
  -4  -1  -8   11.50    5.50
   4   1  -8   -0.80    4.30
   1   8  -4   27.10    9.20
   4   1  -8    5.90    3.20
   8  -4   1   18.70    8.20
  -4  -1  -8    5.30    4.60
   1   8  -4   12.60    6.80
  -1   8   4    1.40    4.20
   4  -1   8   -4.00    5.90
  -4   1   8    6.70    5.00
  -8   4   1    5.40    4.20
  -1  -8  -4    3.70    4.10
  -1  -8  -4   11.00    5.90
   1   8  -4   12.10    6.30
   1   8  -4    7.90    5.60
   8  -4   1   10.30    4.70
  -1   8   4    4.40    5.50
  -2   8  -4  112.09   19.10
  -2   8  -4   98.39   11.30
   2   8   4  107.29   13.50
   4  -2  -8  109.69   14.10
   2  -8  -4  123.69   16.40
  -4   2  -8   85.79   15.30
   4  -2  -8   78.99   16.20
  -2   8  -4  108.99   20.40
  -4   2  -8  117.49   20.80
   4   2   8  144.19   27.90
   8  -4  -2   92.09   16.90
   8  -4  -2  100.49   20.40
   8  -4  -2   98.49   10.50
  -8   4  -2  127.59   16.40
   2  -8  -4   85.79   17.20
   8   4  -2  108.49    9.40
  -4  -2  -8  108.49   18.30
  -2   8   4   61.99   13.10
  -2   8   4   99.49   18.30
   2   8  -4   83.89   14.70
  -2  -8  -4   84.49   16.80
   4   2  -8   94.59   17.80
  -8   4   2   92.69   17.10
   2   8  -4  106.39   19.10
   8   4  -2   94.99    9.20
   8   4  -2  114.19   13.10
   8  -4   2  111.09   14.90
  -4  -2  -8  108.39   15.00
  -2  -8  -4  109.09   14.40
   4  -2   8  118.99   18.60
   2   8  -4  134.79   17.80
  -8  -4  -2   84.49   12.50
   4   2  -8  120.59   14.30
   8  -4   2  112.09   26.20
  -4   2   8   64.79   29.80
   4  -3  -8  252.07   27.50
   3   8   4  271.37   19.30
   3  -8  -4  204.58   26.00
  -4   3  -8  294.77   27.90
  -3   8  -4  287.67   26.60
   8  -4  -3  250.57   21.80
   8  -4  -3  271.97   30.30
   8  -4  -3  238.18   15.40
  -8   4  -3  285.47   24.50
   3  -8  -4  252.87   25.30
   4  -3  -8  275.67   22.90
   4   3   8  265.97   32.10
  -3   8  -4  312.87   28.70
  -4   3  -8  233.78   24.40
  -3  -8  -4  213.08   18.90
   4   3  -8  210.28   22.10
   4  -3   8  236.88   24.90
   3   8  -4  271.07   26.20
  -8   4   3  282.67   26.90
  -4  -3  -8  238.28   21.50
   8   4  -3  267.87   20.40
   8   4  -3  245.58   18.40
  -3   8   4  260.97   26.60
  -3   8   4  234.28   24.60
   3   8  -4  220.78   19.40
   3   8  -4  274.17   24.30
   4   3  -8  267.17   28.50
  -3  -8  -4  255.57   26.40
  -4  -3  -8  250.57   26.70
  -8  -4  -3  256.77   25.10
   8  -4   3  275.17   23.80
  -4   3   8  240.38   30.10
   4  -8  -4   20.00   11.30
  -4   4  -8   26.40   13.20
  -4   8  -4   10.50    7.50
  -4   8  -4   21.90    9.30
  -8   4  -4   24.60    8.00
  -4   4  -8   28.90    9.50
   4  -4  -8   27.80   10.90
   8  -4  -4   33.70    6.10
   8  -4  -4   26.90    9.80
   8  -4  -4   19.00   10.20
   4  -4  -8   28.40    9.40
   4  -4  -8   35.90   10.20
  -4  -8  -4   17.10    8.70
  -4  -4  -8   23.60    8.40
  -8   4   4   22.60   10.60
   8   4  -4   26.90    5.80
  -4   8   4   32.30    8.90
  -4   8   4   27.70    9.70
  -4  -8  -4   28.00    6.20
  -4  -4  -8   42.70   11.50
   4   8  -4   20.60    7.30
  -4   4   8   18.20   10.10
   4   4  -8   15.90    5.80
   4   4  -8   39.00   13.20
  -4  -8  -4   31.80    5.90
   8   4  -4   26.30    7.40
   8   4  -4   31.10    8.20
   4   8  -4   26.40    9.90
   8  -4  -5   44.00    7.30
   4  -5  -8   31.20    9.90
  -8   4  -5   66.79   15.30
  -4   5  -8   42.40   12.80
  -4   5  -8   54.29   12.70
   8  -4  -5   54.09    8.10
   4  -5  -8   45.60   13.60
  -5   8  -4   31.40   11.60
   8   4  -5   49.60   11.00
  -5  -8  -4   44.60   12.90
   8   4  -5   47.30    9.70
  -4  -5  -8   46.20   12.40
  -4  -5  -8   47.10   10.90
   5   8  -4   56.99   14.90
   4   5  -8   64.19   14.70
   4   5  -8   69.29   16.30
  -5   8   4   55.99   15.40
   8   4  -5   54.69   13.70
  -8  -4  -5   43.00   10.90
   5   8  -4   44.50   11.40
  -5   8   4   44.60   11.60
  -8   4   5   76.79   18.00
  -4   5   8   50.89   14.80
  -4   6  -8    6.40    6.80
  -6   8  -4   -0.10    5.30
   4  -6  -8   10.30    7.20
  -4   6  -8    5.60   10.10
   8  -4  -6   11.80    3.40
   8  -4  -6    1.80    6.90
   4  -6  -8   -2.10    4.70
  -8   4  -6   -1.30    6.60
   8  -4  -6    6.70    3.40
   6   8  -4   13.50    6.60
  -4  -6  -8    1.20    8.60
   4   6  -8   -4.20    4.00
   4   6  -8    6.80    7.50
   8   4  -6   -5.60    4.80
   6   8  -4   -3.80    5.00
  -6   8   4   10.30    6.80
  -4  -6  -8    4.60    6.00
   8   4  -6    8.40    5.20
  -7   8  -4   77.59   18.10
   8  -4  -7   40.00   13.20
   4  -7  -8   88.49   18.20
   8  -4  -7   84.59   10.10
   4  -7  -8   48.40   14.20
   8  -4  -7   91.79   10.60
  -8   4  -7   55.79   14.80
  -4   7  -8   82.49   19.30
  -4  -7  -8   81.49   20.50
   8   4  -7   72.19   13.00
   8   4  -7   91.09   18.30
  -4  -7  -8   76.89   21.50
   4   7  -8   60.29   15.50
   7   8  -4   75.49   16.60
  -7   8   4   56.09   17.10
   7   8  -4   72.29   12.30
   4   7  -8  105.09   24.10
   0  -8  -5 1875.81   82.19
   0   8   5 1740.03   83.69
   5   0   8 1732.33   82.89
   5   0  -8 1791.12   66.19
   0  -8  -5 1837.12   81.09
   0   8   5 1879.11   76.29
   0   8  -5 1646.74   83.29
   8  -5   0 1816.22   89.29
  -8   5   0 1834.12   78.29
   0   8  -5 1860.61   79.59
   8  -5   0 1820.92   67.69
  -5   0  -8 1722.43   76.99
  -5   0  -8 1800.52   72.89
   0   8  -5 1861.61   82.59
  -5   1  -8 1804.62   75.39
   5  -1  -8 1849.11   67.49
   1  -8  -5 1798.02   80.39
  -1   8  -5 1956.30   85.59
   5   1   8 1845.22   87.79
   1   8   5 1801.92   72.99
   1  -8  -5 1862.41   83.89
  -5   1  -8 1639.84   75.89
   8  -5  -1 1852.31   90.79
   8  -5  -1 1866.21   66.59
  -8   5  -1 1873.11   78.79
   5  -1  -8 1904.61   85.49
  -1   8  -5 1832.82   71.29
  -1   8  -5 1860.71   79.39
   5   1  -8 1796.02   68.09
  -1  -8  -5 1660.93   75.39
  -5  -1  -8 1908.51   72.59
   5  -1   8 1779.12   82.19
  -1   8   5 1789.02   83.69
   1   8  -5 1724.63   76.49
  -1  -8  -5 1909.11   83.19
   1   8  -5 1856.01   80.19
  -8   5   1 1774.72   78.79
  -1   8   5 1810.92   77.89
   1   8  -5 1721.33   78.69
  -5  -1  -8 1802.02   79.19
   1   8  -5 1898.61   81.29
   8  -5   1 1860.21   90.99
   8  -5   1 1863.01   71.49
   8  -5  -2  841.32   57.49
   8  -5  -2  814.82   37.10
   5  -2  -8  767.42   50.79
   2  -8  -5  797.82   52.69
   5  -2  -8  752.52   38.90
  -5   2  -8  866.91   47.40
  -8   5  -2  840.52   48.10
   2   8   5  806.02   41.40
  -2   8  -5  856.31   49.20
  -2   8  -5  795.92   49.80
  -5   2  -8  811.82   48.40
   5   2   8  787.92   55.69
  -2   8  -5  778.32   37.20
  -2   8   5  796.32   50.09
   2   8  -5  748.23   43.80
  -2  -8  -5  739.93   42.80
  -2  -8  -5  781.42   49.60
  -5  -2  -8  786.42   48.80
  -8   5   2  836.32   49.80
  -5  -2  -8  802.42   40.60
   5  -2   8  775.82   48.20
   8   5  -2  814.42   42.50
  -2   8   5  770.72   48.40
   8  -5   2  815.02   57.09
   2   8  -5  794.22   47.50
   2   8  -5  780.12   47.10
   5   2  -8  803.72   40.40
   8  -5   2  798.02   43.40
   5   2  -8  810.62   56.69
   3  -8  -5 1130.59   68.69
  -3   8  -5 1269.87   65.39
  -3   8  -5 1235.98   61.49
  -8   5  -3 1189.08   58.79
   8  -5  -3 1127.49   45.10
   5  -3  -8 1085.39   63.49
  -5   3  -8 1124.79   59.79
   5   3   8 1101.09   69.69
  -5   3  -8 1154.28   60.09
   5  -3  -8 1126.69   51.19
   5  -3  -8 1169.98   51.99
   5   3  -8 1207.88   65.49
  -3   8   5 1197.08   63.49
  -3  -8  -5 1095.39   51.19
  -3  -8  -5 1169.88   63.29
   5  -3   8 1145.69   57.69
   3   8  -5 1229.98   59.99
  -3  -8  -5 1235.88   53.29
  -5   3   8 1192.28   70.89
  -5  -3  -8 1393.66   58.69
   8   5  -3 1201.88   53.59
   3   8  -5 1039.10   51.59
   3   8  -5 1186.78   60.59
  -8   5   3 1118.39   61.49
   5   3  -8 1178.38   53.19
  -3   8   5 1195.18   61.19
   8   5  -3 1086.39   43.90
  -5  -3  -8 1130.79   61.29
  -4   8  -5  660.63   46.50
   5  -4  -8  659.63   37.30
  -8   5  -4  804.62   65.69
  -4   8  -5  686.83   44.70
  -5   4  -8  717.73   46.10
   5  -4  -8  728.03   39.90
   8  -5  -4  661.93   31.10
  -5   4  -8  676.63   43.50
  -5   4   8  620.64   50.39
   5   4  -8  639.74   38.70
  -4  -8  -5  601.04   32.10
  -5  -4  -8  632.14   33.10
  -4  -8  -5  572.34   43.20
  -4   8   5  658.13   46.80
  -4  -8  -5  686.43   29.90
  -4   8   5  643.14   42.00
   8   5  -4  632.94   34.90
   4   8  -5  681.83   44.20
   4   8  -5  709.33   42.80
   5   4  -8  707.23   48.40
  -8   5   4  630.04   45.50
   4   8  -5  595.14   36.10
   8   5  -4  646.44   36.80
   5  -4   8  683.53   40.50
  -5  -4  -8  725.03   46.90
   8  -5  -5  546.35   28.50
   5  -5  -8  597.24   37.50
   8  -5  -5  534.45   28.00
  -8   5  -5  545.45   38.90
   5  -5  -8  569.04   45.80
  -5   8  -5  623.64   45.50
  -5   5  -8  536.55   41.20
  -5   5  -8  592.94   43.00
  -5  -8  -5  559.14   43.80
   8   5  -5  548.15   34.80
   5   8  -5  569.94   37.70
   5   5  -8  591.54   38.10
   5   5  -8  632.64   45.80
   8   5  -5  606.24   34.80
  -5  -5  -8  513.55   28.90
  -5  -5  -8  552.64   42.50
  -5   8   5  564.74   44.50
   5   8  -5  570.94   40.90
  -5   8   5  497.05   36.40
  -8   5   5  577.44   44.20
   8  -5  -6  243.38   30.80
  -8   5  -6  265.37   28.20
   5  -6  -8  256.07   24.80
  -5   6  -8  315.17   30.70
   8  -5  -6  290.47   20.00
  -6   8  -5  259.37   28.60
   8  -5  -6  261.07   18.50
   6   8  -5  263.97   27.10
   8   5  -6  291.27   27.20
   6   8  -5  306.67   25.90
   5   6  -8  239.28   25.30
  -5  -6  -8  291.37   33.50
  -6   8   5  259.07   29.50
   8   5  -6  270.17   22.90
   5   6  -8  310.27   31.60
   8  -5  -7   70.59   11.90
   5  -7  -8   99.29   17.70
  -5   7  -8   87.09   28.10
   5  -7  -8  130.39   26.40
  -8   5  -7   67.49   16.70
  -7   8  -5  104.99   21.00
   8  -5  -7   83.99   19.90
   8   5  -7   86.79   15.20
   5   7  -8  144.99   29.60
   7   8  -5   86.79   16.70
   5   7  -8  118.79   23.80
   8   5  -7   83.99   18.20
  -7   8   5  120.69   24.20
   0  -8  -6   10.60    6.30
   8  -6   0   -6.60    5.00
  -6   0  -8    1.60    5.80
  -6   0  -8   -3.20    4.30
   6   0   8    2.20    7.20
   6   0  -8   -4.50    6.50
   0  -8  -6    4.60    9.70
   0   8  -6    0.60    5.40
   0   8  -6    8.50    5.20
  -8   6   0   -1.40    3.50
   0   8   6   -4.60    3.10
   0   8   6    0.00    7.10
   6   0  -8    1.20    2.70
   0   8  -6  -13.00    6.60
  -6   1  -8  157.58   19.50
  -1   8  -6  107.79   21.10
   6   1   8  125.09   25.40
   1  -8  -6  115.89   21.10
   6  -1  -8  107.79   19.10
  -8   6  -1  166.08   20.70
  -6   1  -8  146.29   18.00
  -1   8  -6  154.98   20.70
   8  -6  -1  145.59   20.00
  -1   8  -6  130.39   19.60
   6  -1  -8  114.59   12.80
   1  -8  -6  160.78   26.30
   1   8   6   83.79   20.50
  -1   8   6  133.29   27.90
  -1  -8  -6  136.79   22.00
  -8   6   1  142.49   24.90
   1   8  -6  118.09   22.40
   6  -1   8  135.59   23.20
   8   6  -1  150.88   18.60
   6   1  -8  107.09   19.90
  -6  -1  -8  125.99   21.10
  -6  -1  -8  121.09   15.10
  -1  -8  -6  149.19   24.50
  -1  -8  -6  124.99   20.30
   1   8  -6  130.29   24.60
   6   1  -8  155.58   14.40
  -1   8   6   97.49   19.50
   8  -6   1  130.19   28.70
   6  -2  -8   64.19   12.60
  -2   8  -6   76.89   17.20
  -8   6  -2   65.29   15.50
  -6   2  -8   80.99   16.50
   6   2   8   45.40   16.90
   6  -2  -8   79.29   20.40
  -6   2  -8   56.89   13.50
   8  -6  -2   64.59   12.70
  -2   8  -6   64.79   15.20
  -2   8  -6   81.09   14.00
   2  -8  -6   59.59   14.70
  -2  -8  -6   88.09   15.00
  -6  -2  -8   59.09   14.00
   6   2  -8   70.99   16.50
  -2  -8  -6   71.79   15.40
   2   8  -6   74.39   17.70
  -2   8   6   68.69   16.00
  -2   8   6   47.20   15.20
   8   6  -2   73.39   15.50
  -2  -8  -6   67.29   15.60
   6   2  -8   89.79   11.40
   2   8  -6   53.19   14.40
  -8   6   2   98.59   20.40
   6  -2   8   45.00   14.80
  -6   3  -8   17.60   10.60
  -3   8  -6   -9.00    3.80
   8  -6  -3   23.30    9.10
  -3   8  -6    3.20    6.80
   6  -3  -8   10.40    7.70
   3  -8  -6   21.60    9.70
   6  -3  -8   11.60    5.70
  -8   6  -3    1.10    5.70
   6  -3  -8   12.80    5.90
  -6  -3  -8    3.30    5.10
  -3   8   6    2.30    8.50
   6   3  -8   -0.10    6.00
  -3  -8  -6   15.40    7.70
   6  -3   8    8.00    9.00
   6   3  -8    0.60    3.00
   3   8  -6    3.00    5.30
   3   8  -6    8.00    8.10
  -3   8   6   -1.50    5.50
   3   8  -6   -3.20    6.10
   8   6  -3    2.30    5.10
   8   6  -3   11.40    4.40
  -8   6   3   12.40    6.60
  -6  -3  -8   18.70   10.00
  -3  -8  -6    2.50    7.00
  -6   4  -8  -14.70    5.70
  -4   8  -6   -2.90    8.80
   8  -6  -4   15.10    6.30
   6  -4  -8   -0.20    4.30
  -8   6  -4    0.50    4.90
   4  -8  -6   -0.80    5.20
   6  -4  -8    1.30    6.80
  -4   8  -6    4.60    6.10
   8   6  -4    8.00    5.30
   8   6  -4   22.00    6.50
  -4  -8  -6    1.30    7.40
  -4  -8  -6   12.20    6.50
   6   4  -8    1.90    6.20
  -4   8   6    2.70    6.10
   4   8  -6    1.80    5.80
   6   4  -8    2.60    4.60
   6  -4   8    9.30    7.90
  -4  -8  -6    1.70    7.40
  -4   8   6   25.90   10.10
   4   8  -6    5.80    6.10
  -6  -4  -8   -2.80    8.40
  -8   6   4   15.20    9.80
  -5   8  -6  233.68   27.20
   8  -6  -5  171.38   16.60
   5  -8  -6  225.28   23.70
   6  -5  -8  138.39   25.10
   6  -5  -8  176.88   19.00
  -6   5  -8  133.19   22.90
  -8   6  -5  166.28   22.60
   5   8  -6  165.38   21.60
   6   5  -8  176.58   19.70
   5   8  -6  189.18   23.10
  -8   6   5  193.18   25.30
   8   6  -5  174.38   19.50
  -5   8   6  209.88   27.60
   8   6  -5  167.98   19.80
  -5   8   6  136.09   25.60
   6   5  -8  164.68   26.90
   6  -6  -8   -3.70    4.80
   6  -8  -6   15.60    7.30
   6  -6  -8    8.50    5.10
  -8   6  -6   -2.20    7.30
  -6   8  -6   -2.10    6.90
  -6   6  -8  -11.20    6.60
   6   6  -8    8.50    8.70
   6   8  -6   -0.10    5.40
   8   6  -6    0.00    4.10
  -6   8   6    7.70    7.20
   8  -6  -7   11.80    9.40
  -6   7  -8   25.00   11.10
  -8   6  -7   -1.20   10.30
   8  -6  -7    1.80    5.40
  -7   8  -6   18.90   10.30
   6  -7  -8    9.20   10.10
   6  -7  -8    1.20    5.90
   7  -8  -6   15.60    8.40
   7   8  -6   20.60    8.40
   6   7  -8   17.30   10.10
   8   6  -7    6.10    6.60
   6   7  -8    1.90    8.40
   8   6  -7   11.50   10.30
   7   8  -6   -1.30    7.60
  -7   8   6    6.20    9.90
   0  -8  -7  163.38   21.90
  -7   0  -8  169.78   17.50
   7   0  -8  153.48   13.60
   0  -8  -7  162.08   27.40
   0  -8  -7  162.98   29.30
   7   0  -8  178.18   29.80
   0   8  -7  153.68   21.90
   0   8  -7  174.88   23.50
  -8   7   0  138.49   23.50
   7   0   8  140.69   25.00
   1  -8  -7 1916.11   86.29
  -7   1  -8 1849.91   72.39
   7   1   8 1588.84   90.79
   7  -1  -8 1699.93   85.39
   1  -8  -7 1630.44   79.49
  -1   8  -7 1776.62   85.69
   7  -1  -8 1758.42   60.59
  -8   7  -1 1818.32   83.19
  -1   8  -7 1904.51   84.49
  -1  -8  -7 1721.13   75.39
  -1  -8  -7 1763.92   85.69
   7  -1   8 1695.23   82.09
  -1  -8  -7 1627.64   81.79
   7   1  -8 1740.63   84.49
  -7  -1  -8 1707.83   63.39
   1   8  -7 2105.19  116.59
   1   8  -7 1813.72   85.59
  -8   7   1 1774.72   84.29
   7   1  -8 1758.32   62.59
   8   7  -1 1829.02   80.49
   7  -2  -8  332.47   20.60
   2  -8  -7  294.97   29.80
  -8   7  -2  293.07   30.40
  -2   8  -7  334.87   33.00
  -7   2  -8  287.07   26.70
  -2   8  -7  286.47   30.50
   7  -2  -8  288.57   20.30
   7  -2  -8  308.87   33.80
   2  -8  -7  322.87   32.80
   7  -2   8  316.27   30.10
   2   8  -7  327.87   32.30
  -8   7   2  271.27   30.60
   7   2  -8  293.07   21.60
   7   2  -8  345.17   33.30
  -2  -8  -7  279.27   47.80
  -2  -8  -7  348.47   34.70
  -2  -8  -7  298.37   26.60
  -7  -2  -8  299.87   19.70
   8   7  -2  315.17   27.90
   2   8  -7  343.77   31.40
  -3   8  -7 1618.24   78.49
  -3   8  -7 1672.03   81.99
   3  -8  -7 1575.54   77.39
  -7   3  -8 1670.83   73.49
   7  -3  -8 1598.14   59.09
   7  -3  -8 1545.65   58.99
   7  -3  -8 1528.95   81.99
  -8   7  -3 1534.05   76.99
   3   8  -7 1486.65   75.89
  -3  -8  -7 1509.55   71.09
   7   3  -8 1632.24   63.29
  -3   8   7 1720.73   82.79
  -3  -8  -7 1626.94   64.89
   7   3  -8 1558.94   79.39
  -8   7   3 1540.25   79.89
   8   7  -3 1555.84   71.59
  -3  -8  -7 1579.44   81.09
   3   8  -7 1694.73   78.29
   4  -8  -7  145.49   20.60
   7  -4  -8  118.09   14.60
   7  -4  -8  113.99   22.10
  -4   8  -7  118.29   24.20
   7  -4  -8  125.59   14.40
  -8   7  -4  119.89   22.10
  -7   4  -8  111.99   20.80
  -8   7   4   77.09   19.60
   7   4  -8  130.69   15.40
   8   7  -4  122.39   20.80
  -4  -8  -7   82.79   20.60
   4   8  -7   87.59   19.50
   7   4  -8  119.99   23.00
   4   8  -7  105.79   20.20
  -4   8   7  119.69   25.20
  -7   5  -8  458.25   38.30
  -5   8  -7  307.67   45.20
   7  -5  -8  413.26   28.20
   7  -5  -8  399.16   39.90
   5  -8  -7  402.76   35.40
  -8   7  -5  429.36   38.30
   5   8  -7  401.06   35.30
   7   5  -8  434.16   38.20
  -8   7   5  419.96   41.20
  -5   8   7  401.16   39.80
   8   7  -5  392.36   32.00
   5   8  -7  412.36   34.90
   7   5  -8  393.16   30.60
  -8   7  -6   56.79   14.60
   6  -8  -7   34.30   10.70
  -6   8  -7    7.50    9.10
   7  -6  -8   28.40    9.00
  -7   6  -8   21.70   12.40
   7  -6  -8   31.90   14.30
   8  -7  -6   23.70    7.40
   6   8  -7   33.60   12.70
   8   7  -6   23.80   12.30
   8   7  -6   23.90   10.00
   7   6  -8   28.10    9.50
   7   6  -8   24.20   10.30
  -8   7   6   13.90   12.50
   6   8  -7   33.70   10.90
   0  -8  -8  124.89   25.50
   0  -8  -8  108.49   20.00
  -8   0  -8  118.69   16.00
   8   0  -8  103.29   10.10
   8   0  -8  139.29   26.00
  -8   8   0   80.19   19.80
   0   8  -8  125.49   24.50
   0   8  -8   76.09   19.70
  -8   1  -8   38.10    9.60
  -8   8  -1   30.20   10.50
   1  -8  -8   23.40   11.10
   1  -8  -8   59.39   15.90
  -1   8  -8   34.10   13.50
   8  -1  -8   13.80    6.60
   8  -1  -8   31.70    6.20
   8  -1  -8   52.89   15.90
  -1   8  -8   35.80   12.70
   8  -1   8   13.60   13.30
   8   1  -8   45.10   13.60
  -8   8   1   27.30   12.30
  -1  -8  -8   39.40   12.20
   8   1  -8   15.90    5.30
  -1  -8  -8   16.10   10.90
   1   8  -8   27.70   10.80
   1   8  -8   25.20   10.80
   8   8  -1   36.80   11.90
  -8   8  -2   38.10   14.80
  -2   8  -8   18.50   11.30
   2  -8  -8   31.10   12.10
   2  -8  -8   14.60    9.70
   8  -2  -8   30.10    5.80
   8  -2  -8   23.30    5.80
   8  -2  -8   57.09   16.40
  -8   2  -8   29.90   10.00
  -2   8  -8   34.10   14.60
   8   2  -8   30.90    7.90
  -8   8   2   14.50   10.20
  -2  -8  -8   32.10   15.20
  -2  -8  -8   45.50   12.30
   8   2  -8   36.90   13.30
   2   8  -8   18.60   10.70
   2   8  -8   47.40   14.90
   8   8  -2   40.10   12.00
  -3   8  -8  115.39   22.00
   3  -8  -8   63.89   15.70
   3  -8  -8   89.39   19.50
   8  -3  -8   94.49   10.50
   8  -3  -8   89.49   27.20
  -8   3  -8   84.99   16.00
  -8   8  -3   68.19   18.70
   8   3  -8   99.09   19.20
  -8   8   3   38.90   21.70
   8   3  -8   50.09   13.30
  -3  -8  -8  106.59   18.10
   3   8  -8   58.79   15.10
   3   8  -8   90.39   18.90
   4  -8  -8   15.70    6.50
   4  -8  -8   -6.90   10.60
   8  -4  -8    1.40    5.50
   8  -4  -8    7.30    4.40
   8  -4  -8   22.40   10.40
  -8   4  -8   12.70    9.20
  -4   8  -8    7.00    8.40
  -8   8  -4  -19.60    8.10
  -8   8   4    7.00    7.90
   8   4  -8   44.70   15.20
   8   4  -8    5.80    4.50
   4   8  -8    3.80    9.70
   8   8  -4   26.20    8.80
   5  -8  -8  -16.80    8.80
   5  -8  -8  -17.70    7.80
   8  -5  -8   14.20    6.00
   8  -5  -8  -18.80    7.20
  -8   5  -8   11.90    8.20
  -5   8  -8  -11.60    8.80
  -8   8  -5   -4.10    7.30
   8   5  -8    8.40    8.60
   5   8  -8    4.80    6.80
   8   8  -5   12.30    9.00
   0  -9   0   -3.60    4.60
   0   0   9    4.00    5.20
   0   0  -9   -2.30    2.90
   0   0  -9   10.20    5.80
   9   0   0    0.10    2.10
   9   0   0    0.10    2.20
   9   0   0  -17.00    8.40
   9   0   0   -1.40    4.80
   0   9   0    1.50    3.30
   0   9   0    1.30    3.10
  -1   9   0    8.30    4.40
   1   9   0   -1.80    4.10
   1   9   0    4.00    3.30
   0   1  -9   19.60    8.40
  -1   9   0    4.90    4.10
   9   0  -1   -5.40    5.20
   9   0  -1   -1.50    3.70
   0   1  -9   -4.60    2.80
   9   0  -1   -1.90    2.80
   9   0   1    2.10    3.60
   9   0   1   -5.50    4.40
   0  -1  -9    0.70    4.10
   1  -9   0   -1.30    6.20
   0  -1   9   -1.50    4.30
   0  -1  -9   -3.80    4.70
  -9   0  -1    4.40    2.90
  -2   9   0   -3.50    4.20
   0   2  -9    2.60    4.60
  -2   9   0   17.50    7.10
   0   2  -9    0.00    4.70
   9   0  -2   11.80    7.30
   9   0  -2    3.70    5.30
   0   2   9    5.30    5.20
   9   0   2    6.80    4.30
   9   0  -2    2.70    4.10
   0  -2  -9    0.00    4.00
  -9   0  -2   -2.30    2.90
   9   0   2    3.10    3.50
   0  -2  -9   -0.20    3.20
   0  -2   9    3.20    5.90
   2  -9   0   12.90    6.90
   2   9   0    2.10    3.70
   3   9   0    0.90    4.50
   0  -3  -9    1.30    4.00
  -3   9   0   -2.30    2.60
   0   3  -9   -4.60    4.80
   0   3  -9   -1.40    4.10
   9   0   3    3.70    4.20
   9   0  -3    0.80    3.80
   9   0  -3    1.50    4.60
   0   3   9   -4.20    5.80
   3   9   0   -6.20    3.00
  -9   0  -3    4.30    6.80
   0  -3  -9   -6.50    3.80
  -9   0  -3    4.40    3.20
   3  -9   0    0.80    7.20
   4  -9   0  -11.50    6.20
   0   4  -9    5.70    7.40
   9   0  -4    5.10    6.50
  -9   0  -4   10.80    9.20
   0  -4  -9    2.50    5.10
   0  -4  -9    3.90    5.40
  -9   0  -4    2.60    3.00
   4   9   0    2.60    3.60
   4   9   0    6.80    7.10
   0   4  -9   10.60    6.40
   9   0  -4   -3.10    4.80
  -4   9   0    1.60    4.20
  -9   0  -5   -6.90    3.60
   9   0  -5   -3.20    6.20
   5   9   0    6.00    5.10
   5   9   0    8.10    4.10
   0  -5  -9    1.40    5.50
   0  -5  -9    7.50    6.50
  -5   9   0   -5.80    4.40
   0   5  -9    4.50    5.90
   9   0  -5    3.00    4.80
   9   0  -6    5.80    5.60
   0  -6  -9   11.50    6.20
   0  -6  -9   -1.30    6.50
   9   0  -6    1.30    9.30
   0   6  -9    1.50    5.70
  -6   9   0    7.70    6.50
   6   9   0   -2.00    5.80
   9   0   6   -9.80    6.10
   0   6  -9    0.70    5.70
   0  -7  -9   13.70    8.20
   0  -7  -9  -10.70    5.70
   9   0   7    4.30    9.90
  -7   9   0    7.70    8.90
   9   0  -7    6.50    6.40
   0   7  -9  -11.10    5.40
   0   7  -9    1.70    6.00
   0  -8  -9   -0.50    7.90
   0   8  -9    5.00    8.50
   9   0  -8   10.10    8.10
  -8   9   0    5.50    7.70
   0   8  -9    5.50   10.10
   0  -8  -9   19.60    8.90
  -1   0  -9    0.50    5.70
   9  -1   0   -8.60    4.40
  -1   0   9   -2.10    4.30
  -1   0  -9    0.70    3.40
   1   0  -9   11.10    6.40
   9  -1   0   -1.50    4.70
   0   9   1   -1.00    3.50
   1   0  -9   11.80    6.60
   9   1   0   -0.80    3.40
  -9   1   0    1.40    3.60
   9   1   0   -4.80    2.00
   0  -9  -1   -0.90    4.70
   1   0   9    4.80    6.10
   0   9   1   -2.50    2.90
   0   9  -1    7.70    4.90
  -1   9  -1  202.68   21.90
   1  -9  -1  228.48   24.70
   9  -1  -1  222.48   23.60
  -1  -1   9  145.99   34.10
   1   9   1  175.28   21.50
  -1   1  -9  215.58   25.10
   1  -1  -9  193.28   22.30
  -9   1  -1  207.88   16.90
   1   9   1  223.98   20.80
   9  -1  -1  222.78   14.20
   9   1   1  205.78   18.10
   1   1   9  216.88   33.80
   9  -1  -1  226.18   23.30
  -1   1  -9  197.08   22.20
  -1   9  -1  202.98   22.60
   1  -1  -9  196.68   23.20
   1   9  -1  225.88   21.70
   9  -1   1  226.48   24.00
  -1  -9  -1  175.38   19.50
   9   1  -1  177.88   14.50
   1   1  -9  228.38   26.10
  -9   1   1  227.58   19.20
  -1   9   1  227.18   22.30
  -1   1   9  196.58   27.10
   9  -1   1  239.68   18.30
   1  -1   9  192.08   25.90
  -1  -1  -9  229.78   24.10
  -1   9   1  231.28   23.10
   1   1  -9  215.78   22.40
   9   1  -1  215.68   15.60
  -1  -1  -9  173.28   22.50
   1  -9   1  260.27   26.70
   9   1  -1  210.28   19.40
  -1   2  -9  314.07   30.50
  -1   2  -9  249.18   25.30
   9   1   2  297.67   23.30
  -2   9  -1  281.67   26.30
   2   9   1  294.97   27.70
   9  -1  -2  269.17   23.00
   9  -1  -2  275.37   27.30
   1   2   9  261.27   32.50
   1  -2  -9  250.67   26.80
  -2   9  -1  318.87   28.60
   1  -2  -9  246.38   24.10
   2   9   1  295.37   22.90
  -9   1  -2  315.77   20.30
   9  -1  -2  232.78   25.10
   2  -9  -1  320.97   30.60
   9   1  -2  248.28   22.20
   2   9  -1  297.47   23.50
  -1   2   9  255.97   30.60
   1   2  -9  285.77   26.30
   9   1  -2  264.97   19.90
  -2   9   1  275.77   24.60
   1  -2   9  271.77   30.40
   1   2  -9  247.48   34.40
  -1  -2  -9  264.97   26.70
   2   9  -1  291.57   27.40
  -2   9   1  264.17   21.40
  -2   9   1  271.47   26.70
   9  -1   2  258.37   21.80
  -1  -2  -9  271.87   27.10
   2  -9   1  301.57   30.60
   9  -1  -3   15.00    5.80
   1   3   9   16.90    6.60
   1  -3  -9   -0.70    5.10
   9  -1  -3    2.30    8.20
  -3   9  -1    0.10    4.70
   9   1   3    2.60    4.50
  -3   9  -1    6.70    5.70
   3  -9  -1    1.90    7.70
  -1   3  -9   12.90    6.40
  -9   1  -3   14.30    8.20
   1  -3  -9   -2.90    6.40
   9  -1  -3    3.10    5.90
   3   9   1    3.80    4.20
  -1   3  -9   10.70    7.30
  -9   1  -3    7.30    5.10
   3   9   1    1.70    4.50
   1   3  -9   15.40    6.80
   1  -3   9   -3.40    6.30
  -3   9   1    0.70    5.20
   9  -1   3   -1.50    4.20
   3   9  -1    6.60    3.50
   9   1  -3   10.40    5.60
   3   9  -1    5.50    4.30
  -1   3   9   23.30    8.80
  -1  -3  -9   -7.90    4.40
  -3   9   1    0.80    4.20
  -3   9   1    3.10    5.60
   9   1  -3    6.50    6.20
  -9  -1  -3   11.20    7.10
  -1  -3  -9   11.00    7.40
   3  -9   1    2.80    7.20
   1   3  -9   -1.40    4.20
  -9   1  -4 1453.15   54.09
  -1   4  -9 1481.15   70.09
   1  -4  -9 1421.16   70.59
   9  -1  -4 1483.25   72.29
  -1   4  -9 1410.06   74.39
   4   9   1 1467.45   54.19
   9  -1  -4 1459.75   66.99
   1  -4  -9 1482.75   72.89
   4  -9  -1 1343.57   83.19
   4   9   1 1355.56   69.99
  -4   9  -1 1476.05   72.69
   4   9  -1 1545.55   73.49
  -1  -4  -9 1417.26   70.69
   9   1  -4 1407.36   64.69
   9   1  -4 1397.26   61.89
  -4   9   1 1487.55   73.29
   4  -9   1 1611.74  100.29
   1   4  -9 1518.85   76.99
  -4  -9  -1 1509.85   70.29
   1   4  -9 1507.25   68.99
  -1  -4  -9 1456.55   68.99
  -9  -1  -4 1412.86   63.59
   4   9  -1 1441.56   57.09
  -1   5  -9   16.50    7.80
   1  -5  -9   38.30   10.80
   5   9   1   24.80    8.70
   1  -5  -9   35.90   11.90
  -1   5  -9   42.70   13.00
   9  -1  -5   35.50   11.70
   5   9   1   25.30    5.30
  -5   9  -1   22.20    8.90
   9  -1  -5   31.00   15.90
   9   1  -5   47.40   12.40
   9  -1   5   24.60    8.70
   1   5  -9   26.20   11.10
  -9  -1  -5   23.80   10.80
   5   9  -1   19.50    9.70
  -1  -5  -9   20.80    9.80
   9   1  -5   18.40   10.20
   5   9  -1   23.30    9.60
   1   5  -9   36.90   10.70
  -5   9   1   13.40    9.60
  -1  -5  -9   29.60   11.50
  -9   1  -6 1341.57   51.89
   9  -1  -6 1229.58   66.19
  -1   6  -9 1327.07   73.49
  -6   9  -1 1267.87   70.39
   1  -6  -9 1330.27   69.69
  -1   6  -9 1291.17   69.09
   1  -6  -9 1263.67   67.39
   1   6  -9 1347.17   73.89
   6   9  -1 1220.78   66.79
   1   6  -9 1348.17   68.39
  -1  -6  -9 1327.57   65.59
   9   1  -6 1309.17   65.89
   9   1  -6 1220.18   64.99
  -6   9   1 1267.27   70.59
   9  -1   6 1219.98   62.79
  -1  -6  -9 1249.07   69.49
  -1   7  -9  234.88   27.20
  -7   9  -1  160.58   26.60
   1  -7  -9  216.88   27.70
  -1   7  -9  229.98   28.80
   9  -1  -7  259.27   29.30
   1  -7  -9  240.68   27.90
  -9   1  -7  192.38   19.60
   1   7  -9  215.98   28.30
  -1  -7  -9  258.07   27.20
   9   1  -7  200.98   25.70
  -1  -7  -9  163.08   27.10
  -7   9   1  229.38   28.00
   1   7  -9  188.38   26.00
   7   9  -1  214.48   25.50
  -8   9  -1 1583.54   84.19
  -1   8  -9 1542.45   82.59
   1  -8  -9 1537.05   79.89
  -1   8  -9 1590.14   80.59
   9  -1  -8 1352.46   85.49
   1  -8  -9 1614.94   91.49
   1   8  -9 1501.35   82.29
  -1  -8  -9 1506.75   74.19
   9   1  -8 1440.96   79.29
   1   8  -9 1644.24   81.19
  -8   9   1 1494.55   81.99
  -1  -8  -9 1434.36   80.79
  -2   0  -9   -9.40    4.40
   0   9   2    1.20    5.60
  -2   0   9    8.90    5.50
  -2   0  -9    4.30    5.70
   2   0   9    0.00    7.50
   2   0  -9   -0.70    3.10
   0   9  -2    5.40    4.70
   9  -2   0    5.30    6.50
   2   0  -9    0.60    4.70
  -9   2   0    1.80    3.70
   9  -2   0    5.10    5.60
   0   9  -2   -2.80    3.50
   0   9  -2   -6.80    5.40
   9  -2   0    1.70    3.00
   0  -9  -2    1.10    4.90
   2  -1  -9   -4.30    3.50
  -2   1  -9   10.10    6.00
  -9   2  -1   -0.30    3.60
  -2  -1   9    6.30    5.40
   9  -2  -1   -1.80    2.50
   9  -2  -1    5.50    6.40
  -1   9  -2    4.50    3.90
  -1   9  -2   -5.80    3.80
   1   9   2   -1.30    4.30
   2   1   9    5.70    6.00
   1   9   2    3.60    3.70
  -1   9  -2   -1.30    5.30
   1  -9  -2    7.10    6.20
   2  -1  -9    3.40    4.90
  -2   1  -9   -4.00    4.80
   9   2  -1   11.50    3.70
   9  -2   1    8.50    3.90
   2   1  -9   -3.50    4.50
  -2   1   9    1.90    5.30
  -9   2   1    0.00    5.10
   2   1  -9    1.00    4.20
   9  -2   1    9.50    7.60
  -1   9   2   -9.60    4.00
   9   2  -1    3.40    3.10
  -2  -1  -9    7.30    5.90
   1   9  -2   -4.20    3.50
  -2  -1  -9   13.60    6.80
   9   2  -1   10.50    4.30
  -1   9   2    5.40    3.40
   1   9  -2    0.40    4.40
  -1  -9  -2   11.20    5.70
   9  -2   1   -3.10    4.30
   2  -9  -2   -6.50    4.30
   9  -2  -2   -1.90    1.70
   9  -2  -2   -2.00    6.40
  -2   9  -2    6.20    4.40
   2   9   2    0.40    2.90
   2   9   2    1.00    3.90
   2   2   9    0.70    6.80
  -2   2  -9   -0.40    4.70
   2  -2  -9    5.90    4.80
  -2   2  -9    3.40    5.50
  -2   9  -2    4.40    4.70
   9  -2  -2   -2.40    6.10
  -2   9  -2    0.90    5.80
   2   2  -9   -2.60    5.20
  -2  -2  -9    2.70    4.50
   9   2  -2    4.70    3.20
   9  -2   2    3.50    4.90
  -2   9   2    3.50    4.80
   2   9  -2    0.80    4.20
   2   9  -2   -6.20    3.30
   2   2  -9    0.50    3.40
  -2   2   9   16.80    9.40
  -2  -2  -9   -8.20    4.40
  -9   2   2    5.60    5.30
   2  -2   9    9.20    7.30
  -2   9   2   -8.60    4.60
  -2  -9  -2   -2.10    4.60
   9   2  -2    4.30    3.80
  -2   9   2    3.40    5.30
  -2   3  -9   -0.40    3.50
   3  -9  -2   -9.30    6.80
   2  -3  -9    5.90    5.50
   9  -2  -3    0.20    5.10
  -9   2  -3    2.40    4.40
  -3   9  -2   10.20    5.00
  -3   9  -2   -5.20    4.20
   2   3   9   -7.70    8.30
   2  -3  -9    9.60    5.90
   3   9   2   -1.90    3.50
   9  -2  -3   -9.10    5.50
   2   3  -9   -3.20    6.40
   2  -3   9    6.20    7.80
   3   9  -2    5.10    4.80
   9  -2   3   -5.40    5.30
  -2   3   9    2.40    7.40
  -3   9   2    6.90    5.30
  -3   9   2   -1.20    3.60
  -2  -3  -9   -1.70    4.60
  -2  -3  -9    7.60    6.10
   9   2  -3    7.40    4.50
   3   9  -2    2.80    3.80
   9   2  -3    4.90    4.90
   4   9   2    5.30    4.30
  -2   4  -9    9.80    6.30
   2  -4  -9    4.90    6.20
   2  -4  -9    9.40    7.90
   9  -2  -4    2.80    7.90
  -4   9  -2    0.80    7.80
   9  -2  -4   -2.50    3.50
  -2   4  -9   14.70    6.50
  -9   2  -4   -2.00    4.40
  -4   9  -2    1.70    7.40
   2   4  -9    5.90    6.10
  -2  -4  -9   12.80    8.10
   9  -2   4   -0.60    5.10
   4   9  -2   -5.00    3.30
   2   4  -9    6.20    7.70
   4   9  -2   -4.30    3.30
  -4  -9  -2   -3.60    6.90
   9   2  -4   -1.40    4.60
   9   2  -4    2.40    5.70
  -4   9   2    1.10    5.20
  -9  -2  -4    5.20    6.60
  -2  -4  -9   -1.70    4.80
   2  -5  -9    0.10    4.70
  -2   5  -9    5.90    9.20
   9  -2  -5   -4.90    5.20
  -5   9  -2    0.50    5.70
   2  -5  -9    3.00    5.60
  -9   2  -5    5.00    5.00
  -2   5  -9   -2.10    6.00
   2   5  -9   -5.90    6.10
   2   5  -9    7.00    7.10
  -2  -5  -9   -9.40    5.60
   5   9  -2   -2.80    3.50
  -2  -5  -9   -5.00    6.00
   9   2  -5    0.10    2.00
  -5   9   2   -7.40    4.00
  -9  -2  -5   11.90    8.10
   9  -2   5    4.80    6.00
   9   2  -5   -1.40    5.90
   9   2  -5   -0.90    6.20
   2  -6  -9   -1.70    4.80
  -9   2  -6   10.50    6.80
   9  -2  -6   -2.40    6.80
  -2   6  -9   -1.90    7.90
  -2   6  -9   -8.00    5.50
  -6   9  -2    0.30    4.40
   2  -6  -9   -0.50    5.70
   9   2  -6   20.80    7.50
   2   6  -9    7.60    7.80
   6   9  -2   -3.50    5.40
   6   9  -2   -8.20    4.80
  -2  -6  -9    0.80    7.10
   9   2  -6   18.60    8.60
  -6   9   2   -2.20    4.80
   2  -7  -9    3.00    7.70
  -2   7  -9   13.40    8.90
  -2   7  -9   -2.50   11.00
  -7   9  -2    8.50    7.40
   2  -7  -9   11.30    9.90
  -9   2  -7   -1.30    7.50
   9   2  -7   10.10    3.60
   2   7  -9    5.30    8.00
  -2  -7  -9    6.30   10.40
   2   7  -9    2.10    6.70
   7   9  -2    4.30    5.60
  -2  -7  -9   17.00    9.20
  -7   9   2   -0.30    5.90
   9   2  -7   -4.60    6.40
   9  -2  -8   -1.20    9.30
  -8   9  -2   10.70   11.40
   2  -8  -9   -3.70    7.60
  -2   8  -9   -6.30    8.30
   2  -8  -9   11.60    8.60
  -2   8  -9  -18.10   12.40
  -2  -8  -9    4.10   11.10
   2   8  -9    8.40   10.20
  -2  -8  -9    7.90    9.50
   2   8  -9   -6.50    9.00
  -8   9   2    0.30    6.90
   8   9  -2   -2.70    5.80
   9   2  -8    6.40    3.90
   9   2  -8    4.50    7.80
  -3   0  -9    0.50    4.60
   9  -3   0   -3.20    6.50
   9  -3   0    2.00    4.10
   0   9  -3   -3.90    4.90
   9  -3   0    1.20    3.90
   3   0  -9   -0.90    4.90
   0   9  -3    0.90    6.20
   0  -9  -3    8.80    5.90
  -3   0   9   -0.40    5.00
  -9   3   0    3.80    5.20
  -3   0  -9    6.10    5.10
   0   9  -3   -3.70    3.30
   0   9   3   -2.30    4.30
   3   0  -9   10.10    4.20
   9  -3  -1   12.10    3.90
  -1   9  -3    5.80    6.00
  -1   9  -3    6.30    5.60
  -3   1  -9   -3.10    5.10
  -9   3  -1    0.70    3.90
   1   9   3   18.30    6.80
  -1   9  -3   15.20   11.40
   3   1   9   -2.30    8.20
   3  -1  -9   12.80    6.50
   9  -3  -1   17.20    6.60
  -3   1  -9    1.20    4.70
   9  -3  -1   17.40   13.40
   1  -9  -3    3.20    5.70
   3  -1  -9    6.20    5.00
  -1   9   3   14.40    6.40
   3  -1   9   12.90    8.80
  -3  -1  -9   -2.40    5.60
  -1   9   3   -1.00    4.00
  -1  -9  -3   -5.30    5.80
  -9   3   1    6.00    5.60
   3   1  -9   12.50    6.60
  -3  -1  -9    4.50    7.00
   1   9  -3   -1.50    4.40
   1   9  -3    0.70    4.60
   9  -3   1   10.10    4.70
   3   1  -9    1.80    4.90
   1   9  -3   -6.90    5.30
  -3   1   9    0.80    6.40
   3  -2  -9  538.85   41.70
   3   2   9  577.74   47.90
   3  -2  -9  528.25   35.40
   9  -3  -2  590.94   44.50
  -2   9  -3  503.95   25.60
  -9   3  -2  540.95   33.70
  -3   2  -9  577.24   41.70
   9  -3  -2  541.45   33.40
  -2   9  -3  609.64   42.30
  -2   9  -3  521.45   38.10
  -3   2  -9  540.65   39.10
   9  -3  -2  550.74   24.00
   2   9   3  505.25   31.50
   2  -9  -3  507.25   63.49
   3   2  -9  547.25   36.20
   3  -2   9  573.74   43.50
   2   9  -3  533.35   39.20
  -2   9   3  553.74   47.50
   9  -3   2  509.65   32.40
  -3  -2  -9  524.95   37.60
   3   2  -9  590.34   44.30
  -2   9   3  527.75   36.10
   2   9  -3  614.54   38.70
  -2  -9  -3  543.25   32.80
  -3  -2  -9  491.45   38.00
  -9   3   2  571.14   37.80
   2   9  -3  515.15   31.70
   9   3  -2  499.05   24.50
  -3   2   9  561.54   46.50
   3  -3  -9  315.07   27.00
  -9   3  -3  303.87   24.70
  -3   3  -9  273.57   27.40
  -3   3  -9  293.27   30.20
   9  -3  -3  283.77   27.50
   3  -3  -9  276.57   29.80
   3   9   3  306.27   22.20
  -3   9  -3  225.28   26.60
   9  -3  -3  337.27   33.90
  -3   9  -3  283.67   27.80
   3  -9  -3  300.27   32.20
  -3   9   3  275.57   24.50
   3   3  -9  285.17   25.70
   9   3  -3  285.47   18.80
   9  -3   3  307.37   26.40
  -9   3   3  272.27   27.20
  -3  -9  -3  316.57   20.50
   3   3  -9  298.77   31.70
   9   3  -3  286.97   21.00
   3   9  -3  326.47   26.60
  -3  -3  -9  294.37   28.90
  -3  -3  -9  291.07   26.70
   3  -3   9  317.57   31.60
   3   9  -3  283.77   28.70
  -3   9   3  323.07   30.20
  -3  -9  -3  299.77   29.80
   9  -3  -4  253.17   30.30
   4   9   3  299.57   18.90
  -9   3  -4  285.07   24.40
   3  -4  -9  287.37   27.10
  -4   9  -3  270.57   29.10
  -3   4  -9  295.47   29.00
   3  -4  -9  299.17   30.60
  -3   4  -9  326.27   32.50
   9   3  -4  334.27   20.10
  -3  -4  -9  367.26   32.70
  -3  -4  -9  341.97   27.80
  -4   9   3  298.47   23.50
   4   9  -3  296.67   25.00
   9   3  -4  306.87   21.60
   4   9  -3  238.38   40.90
   9   3  -4  277.37   23.30
   3   4  -9  318.57   27.80
  -4  -9  -3  297.27   29.60
   3   4  -9  244.58   29.50
  -4   9   3  268.57   29.90
  -3   5  -9  368.26   33.50
  -9   3  -5  376.26   29.20
   3  -5  -9  400.96   32.90
   9  -3  -5  300.97   31.60
  -3   5  -9  377.26   35.00
  -5   9  -3  421.06   36.10
   3  -5  -9  360.36   34.30
  -5   9   3  345.77   34.20
   3   5  -9  367.36   32.10
  -3  -5  -9  343.97   34.70
   9   3  -5  340.07   27.40
   3   5  -9  346.37   36.10
   9   3  -5  361.16   21.60
  -3  -5  -9  390.06   30.30
   5   9  -3  346.27   32.30
   9   3  -5  336.97   26.70
   5   9  -3  324.97   25.50
   3  -6  -9 1763.92   81.09
  -3   6  -9 1873.71   89.29
  -6   9  -3 1816.02   86.79
   3  -6  -9 1806.42   89.29
  -3   6  -9 1755.12   84.69
  -9   3  -6 1852.11   74.49
   9  -3  -6 1780.72   86.79
   6   9  -3 1728.03   82.59
  -6   9   3 1744.83   87.49
   9   3  -6 1764.72   60.39
  -3  -6  -9 1681.43   85.19
   9   3  -6 1753.42   79.19
   3   6  -9 1710.33   79.89
  -3  -6  -9 1673.93   72.79
   3   6  -9 1681.93   87.39
   6   9  -3 1665.83   64.49
  -3   7  -9  163.78   27.30
  -3   7  -9  188.78   28.80
   9  -3  -7  265.47   31.10
   3  -7  -9  228.78   37.60
  -9   3  -7  188.48   22.90
  -7   9  -3  203.68   33.80
   9   3  -7  215.68   26.20
  -3  -7  -9  236.98   26.60
  -3  -7  -9  204.28   33.50
   7   9  -3  222.38   27.50
   3   7  -9  178.08   25.00
   9   3  -7  169.48   26.80
  -7   9   3  216.48   28.10
   3   7  -9  230.68   51.99
   3  -8  -9  783.12   53.59
  -8   9  -3  676.93   53.99
   9  -3  -8  802.92   57.89
   3  -8  -9  715.63   54.59
  -9   3  -8  787.22   47.00
   9   3  -8  690.43   37.10
   3   8  -9  780.32   55.49
   9   3  -8  702.73   51.99
   8   9  -3  724.03   51.59
  -3  -8  -9  711.23   57.99
   3   8  -9  702.63   51.49
   4   0  -9    0.50    5.10
  -4   0  -9  -10.10    4.30
  -4   0  -9   -4.40    5.10
   9  -4   0    5.10    7.30
   0  -9  -4   -2.60    4.80
   9  -4   0   -5.10    4.50
   0   9   4    9.30    7.30
   0   9   4   -3.70    3.90
   4   0   9   18.70    7.80
   4   0  -9    1.00    4.20
  -9   4   0   -3.80    4.90
   0   9  -4   -4.70    3.00
  -4   1  -9   -9.20    6.10
  -1   9  -4    0.80    5.20
   4  -1  -9    1.60    4.90
   1  -9  -4   -6.50    5.40
   1   9   4   -1.90    5.20
   9  -4  -1    4.60   10.60
   4   1   9    2.30    7.70
  -1   9  -4   -4.80    5.30
   4  -1  -9    1.60    3.90
  -4   1  -9    6.10    5.20
  -9   4  -1    5.50    6.20
  -1   9   4   -1.20    6.70
   4  -1   9   26.30   10.60
  -1   9   4    8.20    5.20
   4   1  -9   -1.40    4.50
  -1  -9  -4   -2.90    7.10
  -4  -1  -9    0.70    5.30
   9  -4   1    2.70    4.30
  -4  -1  -9   -5.00    5.20
   4   1  -9   10.00    8.00
  -1  -9  -4    0.90    5.30
   1   9  -4   10.40    6.60
  -9   4   1    8.30    6.10
   1   9  -4    4.40    4.80
   9  -4   1   24.00   10.00
  -2   9  -4   -0.80    4.90
  -9   4  -2   -1.70    6.70
   9  -4  -2    9.10    5.30
  -4   2  -9    0.40    4.80
  -2   9  -4   -6.30    4.60
   4  -2  -9   -2.50    4.30
   2   9   4    1.70    4.50
   2  -9  -4   -8.60    6.30
   4  -2  -9    3.10    4.50
   9  -4  -2   -1.30    3.00
  -2   9  -4   -6.80    5.00
  -4   2  -9    8.20    6.70
   4   2  -9   -7.00    4.30
   4  -2   9    6.50    7.00
   2   9  -4    3.00    4.50
   2   9  -4   11.40    5.40
   2   9  -4   -4.60    6.20
  -9   4   2   14.10    8.20
  -2  -9  -4   -3.90    5.00
  -2  -9  -4   -4.20    5.70
  -4  -2  -9   -3.30    5.20
   4   2  -9   -4.10    3.10
  -2   9   4   -1.50    6.30
  -4  -2  -9    3.30    6.10
   9  -4   2   -9.30    4.70
  -2   9   4    6.80    4.90
  -9   4  -3    0.20    4.80
  -3   9  -4    7.30    6.00
   3   9   4    2.00    4.10
  -4   3  -9    6.10    6.00
  -3   9  -4    6.70    7.90
  -4   3  -9   22.90   10.60
   4  -3  -9    6.60    6.50
   4  -3  -9    3.60    5.70
   9   4  -3    6.20    4.50
  -3   9   4    6.80    7.30
  -9   4   3   -2.10    4.70
   4   3  -9   -8.10    5.00
   9   4  -3   -1.40    3.10
  -3  -9  -4   -9.10    5.50
   4   3  -9    3.50    3.50
  -4  -3  -9    0.50    5.80
   3   9  -4   -1.40    4.60
   3   9  -4   -3.50    4.10
   4  -3   9    1.70    7.10
  -3  -9  -4    0.90    6.50
  -4  -3  -9   -0.70    5.50
   3   9  -4    2.20    6.00
  -3   9   4    2.70    5.30
   4  -4  -9    6.10    6.40
   4  -4  -9   -1.00    3.70
  -9   4  -4    3.50    5.80
  -4   4  -9    1.40    6.30
  -4   4  -9   -5.40    6.80
  -4   9  -4   -2.60    5.00
  -4  -4  -9  -10.10    5.60
  -4   9   4   -4.80    4.30
   4   4  -9   -3.70    4.20
   4   9  -4    1.20    4.10
   4   9  -4   -1.00    4.60
  -9   4   4   -2.10    5.10
  -4  -9  -4   11.10    7.90
   9   4  -4   -9.10    4.60
  -4  -9  -4    0.40    5.10
   4   4  -9    3.40    6.20
   9   4  -4    4.10    3.60
  -4   9   4   -3.50    6.90
  -4  -4  -9   -0.40    7.20
   4  -5  -9   -1.50    4.40
   9  -4  -5    5.50    9.10
  -9   4  -5   -9.50    5.70
  -4   5  -9    9.50    8.10
  -5   9  -4   -5.90    6.00
   4  -5  -9   -2.90    7.10
  -4   5  -9   -9.90    7.20
   4   5  -9    1.20    5.80
  -4  -5  -9   13.50    7.50
   5   9  -4   10.30    6.40
   9   4  -5    9.10    3.00
   5   9  -4    5.30    5.10
  -4  -5  -9    2.10    8.80
  -5   9   4    1.70    4.30
   4   5  -9   -2.70    9.10
   9   4  -5   14.70    6.80
  -4   6  -9  -19.20   10.60
  -9   4  -6   -5.20    8.10
  -6   9  -4   -7.60    6.00
   4  -6  -9   -5.50    4.70
   4  -6  -9   -2.30    7.60
  -4   6  -9   15.70    7.20
   9  -4  -6   -8.20    6.00
  -4  -6  -9    7.40    9.00
  -4  -6  -9  -13.70    9.70
   4   6  -9   -3.80    6.60
   9   4  -6   -5.70    3.70
   6   9  -4    0.50    6.90
   9   4  -6   -8.10    6.20
   6   9  -4   15.30    7.40
   4   6  -9    0.90    6.60
  -6   9   4   -1.00    5.70
  -4   7  -9   -4.40    6.70
   9  -4  -7   -1.30    7.20
  -7   9  -4    2.00    7.70
   4  -7  -9   13.60   10.70
  -9   4  -7    7.90    8.30
   4  -7  -9    3.00    4.80
   9   4  -7   -6.40    8.00
   4   7  -9   -4.10    8.10
   4   7  -9   11.30    8.90
  -7   9   4    7.10    9.40
   7   9  -4   -3.20    6.70
   9   4  -7   -6.00    4.50
   0   9  -5    2.20    6.20
   5   0  -9    1.10    3.40
   0   9  -5    8.30    6.40
   9  -5   0   -0.30    4.50
   0   9   5    9.70    5.60
  -5   0  -9   -5.50    6.20
   0  -9  -5   -0.30    6.00
   0   9   5    0.80    7.50
   0   9  -5   -4.00    7.90
   5   0   9    0.60    7.50
  -9   5   0    3.90    5.50
   0  -9  -5    0.00    7.40
  -5   0  -9   -1.30    5.60
   5   0  -9   -6.00    3.80
   1  -9  -5   18.50   12.90
   5  -1  -9   33.70   10.20
  -5   1  -9   29.30   10.80
  -1   9  -5   36.20   10.00
   9  -5  -1   33.70    9.10
   5  -1  -9   33.40    9.30
  -1   9  -5   11.90    8.10
  -5   1  -9   13.70   10.40
   5   1   9   36.40   16.00
  -1   9  -5   18.60   10.40
  -9   5  -1   36.90   11.80
   1   9   5   33.10   10.80
   1  -9  -5   23.90   18.00
  -5  -1  -9   18.60   14.50
   5  -1   9   41.40   15.80
   9  -5   1   25.80    8.60
   5   1  -9   36.00   12.50
   5   1  -9   39.00   10.40
  -1   9   5   50.69   12.20
  -1   9   5   19.30   12.70
  -1  -9  -5   30.60   10.80
  -9   5   1   35.30   11.60
   1   9  -5   52.69   12.80
  -1  -9  -5   19.00    9.10
   1   9  -5   35.60   10.90
  -5  -1  -9   26.20   11.60
   2   9   5   12.20    6.20
  -5   2  -9   10.00    8.70
   5  -2  -9    9.70    6.60
   9  -5  -2   18.80    5.20
  -2   9  -5   -3.30    6.10
   5  -2  -9   -1.60    5.10
  -2   9  -5   -2.40    5.20
  -9   5  -2    1.40    5.80
  -5   2  -9   24.20   11.10
  -5  -2  -9   10.50    6.60
   2   9  -5    1.80    8.30
   2   9  -5   13.40    7.70
   2   9  -5   16.40    8.50
  -2  -9  -5   -5.10    6.50
   5   2  -9   18.70    9.20
  -5  -2  -9    3.70    7.60
  -2   9   5    6.20    8.10
  -9   5   2    7.70    7.40
  -2   9   5    7.40    5.90
  -2  -9  -5   -6.70    6.10
   5  -2   9    4.00    7.80
   5   2  -9   10.70    6.50
   5  -3  -9  370.06   28.30
   5  -3  -9  348.97   34.80
  -5   3  -9  332.87   32.40
  -9   5  -3  387.76   32.00
  -5   3  -9  317.77   32.30
   9  -5  -3  357.96   21.60
  -3   9  -5  362.56   33.70
  -3   9  -5  359.86   34.70
   5   3  -9  369.56   28.40
  -5  -3  -9  377.86   35.70
   5  -3   9  379.36   34.60
  -3  -9  -5  362.16   25.30
   3   9  -5  369.76   33.30
  -3   9   5  348.07   33.00
  -3  -9  -5  332.47   34.10
   5   3  -9  435.36   39.30
  -9   5   3  353.96   32.90
  -5  -3  -9  342.97   27.00
   3   9  -5  378.76   31.70
   9   5  -3  373.66   26.90
  -3   9   5  356.16   34.10
  -3  -9  -5  334.07   26.90
  -9   5  -4  912.81   52.09
  -4   9  -5  926.01   57.69
   9  -5  -4  855.51   36.10
  -5   4  -9  941.71   55.99
   5  -4  -9  922.01   48.80
   5  -4  -9  872.61   58.59
   4   9  -5  886.31   50.19
   5   4  -9  930.11   49.70
  -5  -4  -9  848.72   55.59
  -4   9   5  922.11   58.79
  -4   9   5  908.71   51.79
   9   5  -4  831.42   39.80
   4   9  -5  860.71   54.49
  -5  -4  -9  912.81   44.70
  -4  -9  -5  883.81   57.69
  -9   5   4  936.51   58.39
   5   4  -9  900.31   60.09
   9   5  -4  919.21   45.30
  -9   5  -5  605.34   42.90
  -5   5  -9  621.74   47.10
   5  -5  -9  631.04   50.19
   9  -5  -5  635.44   29.10
   5  -5  -9  647.04   41.40
  -5   9  -5  617.34   46.20
   5   5  -9  625.84   49.20
  -9   5   5  650.63   48.60
   5   5  -9  656.73   42.30
   5   9  -5  610.04   40.40
  -5  -5  -9  606.94   49.60
  -5   9   5  681.13   50.79
   9   5  -5  532.35   35.20
   9   5  -5  681.83   37.70
   5   9  -5  668.13   46.60
  -6   9  -5  154.98   25.20
   9  -5  -6  133.09   14.20
   5  -6  -9  125.69   27.00
   9  -5  -6  133.39   12.10
   5  -6  -9  166.78   21.00
  -5   6  -9  104.99   29.80
   9  -5  -6  162.98   28.10
  -9   5  -6  122.19   21.00
   9   5  -6  163.88   22.40
  -6   9   5  148.39   27.30
   9   5  -6  130.59   16.40
   5   6  -9  142.59   29.00
   6   9  -5  183.88   20.50
   5   6  -9  153.68   20.80
  -6   0  -9  -16.40    6.90
   6   0  -9   -3.50    5.90
  -6   0  -9   -0.30    6.60
   0  -9  -6  -14.20    7.70
   0   9  -6    4.30    8.80
   0  -9  -6   -0.70    6.80
   6   0  -9   -1.30    3.10
  -9   6   0    2.20    5.40
   0   9   6    9.30    6.20
   0   9  -6   -3.70    4.90
  -1   9  -6    8.10    7.10
  -9   6  -1   14.60    7.90
   6  -1  -9   -1.80    3.00
   1  -9  -6   12.30    8.70
  -6   1  -9   -1.20    8.50
  -6   1  -9  -11.20    6.20
   9  -6  -1    2.60    5.80
   6  -1  -9    3.70    6.20
  -1   9  -6    6.00    6.70
  -1   9   6    4.30   10.40
   1   9  -6   20.30    8.70
  -1  -9  -6    9.50    9.40
   1   9  -6    7.50    7.40
  -1  -9  -6  -10.00    5.60
  -1  -9  -6   -8.60    4.80
   6  -1   9  -12.60    8.20
   6   1  -9    1.40    6.40
  -6  -1  -9    7.30    6.20
  -1   9   6   -6.90    5.60
  -6  -1  -9   -7.80    8.90
  -9   6   1    4.00    5.80
   6   1  -9   -5.30    3.50
  -9   6  -2   -2.00    6.50
  -2   9  -6    1.30    9.10
  -2   9  -6    6.30    8.80
   2  -9  -6    4.00    5.80
   6  -2  -9   10.60    6.90
   9  -6  -2    6.40    5.00
   6  -2  -9   -2.20    4.00
  -2   9   6   16.20   11.70
   6   2  -9    5.70    5.70
  -6  -2  -9  -13.00    9.70
  -2  -9  -6   -7.70    6.90
  -6  -2  -9    8.50    6.40
   6  -2   9  -19.90    9.50
  -9   6   2   11.10    8.00
   6   2  -9   -0.40    6.90
   2   9  -6   -3.90    5.90
  -2  -9  -6    2.10    7.60
  -3   9  -6  -11.10   13.10
   9  -6  -3    0.30    5.00
  -3   9  -6    3.50    5.80
   6  -3  -9    0.30    4.60
  -6   3  -9   -0.30    6.80
  -9   6  -3   -0.90    6.40
   3  -9  -6   -3.60    5.30
   6  -3  -9   -2.60    5.70
   6  -3   9    8.40    9.30
  -3   9   6   -7.70    6.60
   9   6  -3   -1.40    5.50
   6   3  -9    3.60    4.70
   6   3  -9   -0.30    8.10
  -3   9   6    6.90   11.30
  -3  -9  -6    4.90    9.00
  -3  -9  -6  -12.00    5.50
   3   9  -6   -2.90    6.20
   3   9  -6  -10.90    6.80
  -9   6   3   -0.40    7.30
  -6  -3  -9  -12.10    6.30
   9  -6  -4    6.90    4.70
  -6   4  -9    5.30    6.50
  -4   9  -6   10.80    9.00
   4  -9  -6    1.50    6.60
   6  -4  -9   17.30    9.30
  -9   6  -4   16.30    9.50
   6  -4  -9    5.10    5.90
   4   9  -6   12.80    6.80
   6   4  -9    0.30    5.60
   9   6  -4    0.50    4.60
  -4   9   6   -5.30   12.00
   6   4  -9    2.20    9.20
  -4  -9  -6  -12.40   10.40
  -4   9   6    5.80    8.00
   4   9  -6   -7.20    5.70
   5  -9  -6    2.30    5.90
   6  -5  -9    9.80    7.90
   9  -6  -5    4.60    3.80
  -6   5  -9   23.00    9.90
  -5   9  -6   -6.10    6.10
  -9   6  -5    4.00    8.00
   6  -5  -9    9.30    4.50
   6   5  -9   -9.30    6.80
  -9   6   5   20.80   10.10
   5   9  -6   10.40    8.70
   6   5  -9    4.10    5.10
   9   6  -5   -1.40    4.60
  -5   9   6    8.10    6.70
   5   9  -6   -9.00    5.80
   9  -6  -6    4.60    8.60
  -9   6  -6  -20.60   13.50
  -6   6  -9  -12.00    7.80
   9  -6  -6   -4.00    4.10
  -6   9  -6    5.40    7.40
   6   6  -9   -7.50    7.70
   6   6  -9   -7.20    7.30
   6   9  -6    4.80    7.50
   6   9  -6    1.90    7.30
   0  -9  -7    0.10    5.70
   0  -9  -7    3.80    7.20
  -9   7   0  -10.90    5.70
   0   9  -7    2.60    7.10
   7   0  -9    6.10    4.10
   7   0  -9    6.80    7.00
  -7   0  -9    3.10    7.80
   0   9  -7   -2.50    8.10
  -1   9  -7  152.78   24.60
   1  -9  -7  209.78   31.80
  -9   7  -1  180.38   27.90
   7  -1  -9  228.68   18.20
   7  -1  -9  196.58   27.00
  -1   9  -7  212.98   27.40
   1  -9  -7  191.68   25.90
  -7   1  -9  194.88   22.60
   7   1  -9  221.08   28.00
   1   9  -7  204.08   27.30
  -1  -9  -7  229.98   24.50
   1   9  -7  231.48   26.90
   7   1  -9  195.78   17.50
  -9   7   1  192.48   26.60
  -1  -9  -7  205.38   31.40
  -7  -1  -9  210.98   20.90
   7  -2  -9   85.79   12.80
   2  -9  -7   81.19   18.30
  -9   7  -2   66.79   15.90
  -7   2  -9   95.29   17.40
  -2   9  -7  110.19   26.60
  -2   9  -7   92.49   25.30
   7  -2  -9  101.49   13.10
   7  -2  -9   99.09   20.10
  -2  -9  -7   79.29   21.60
  -2  -9  -7   79.29   14.70
  -2  -9  -7   80.59   27.10
   2   9  -7  110.39   23.90
   7   2  -9   86.99   18.90
  -9   7   2   79.79   18.90
   2   9  -7   71.49   17.30
   7   2  -9   97.59   19.10
  -9   7  -3  214.78   27.10
   3  -9  -7  232.28   28.20
   7  -3  -9  172.08   29.60
  -3   9  -7  210.78   28.90
   7  -3  -9  201.18   18.90
  -7   3  -9  250.47   27.20
  -3  -9  -7  222.88   34.30
   9   7  -3  219.98   23.30
  -9   7   3  337.17   58.89
  -3   9   7  162.78   27.40
   7   3  -9  215.38   29.30
   3   9  -7  238.18   28.60
   7   3  -9  225.58   20.70
   3   9  -7  221.18   27.80
   4  -9  -7    5.30    6.90
   7  -4  -9   -6.20    4.30
  -7   4  -9   -3.60    8.60
   7  -4  -9   15.10   10.40
  -4   9  -7    5.60   10.30
   7   4  -9    2.30   10.00
   7   4  -9   -5.40    4.50
  -9   7   4   -0.30    7.70
   4   9  -7   -1.50   12.10
   4   9  -7   -1.00    5.80
  -4   9   7    4.10    7.40
   0  -9  -8    6.60    8.50
   8   0  -9  -10.80    8.80
   0   9  -8    2.30    9.00
  -9   8   0    0.10    7.10
   0  -9  -8  -18.70    9.30
   0   9  -8    7.90    9.50
   8   0  -9    7.70    4.00
   1  -9  -8   17.00    8.80
   8  -1  -9   -7.40    7.90
   1  -9  -8    6.60    8.30
   8  -1  -9    2.80    4.20
  -9   8  -1   13.40    8.80
  -1   9  -8   -7.70    4.90
  -1   9  -8    8.60   10.60
  -8   1  -9   15.40   12.60
  -9   8   1   -2.10    6.30
  -1  -9  -8   -8.00    9.40
   1   9  -8    8.10    6.60
  -1  -9  -8   10.20   11.40
   1   9  -8    1.40    9.50
   8   1  -9  -14.30    7.20
   8   1  -9   -0.90    3.80
  -8   2  -9    5.90    9.10
   8  -2  -9    0.40    4.00
  -9   8  -2   10.00    8.60
  -2   9  -8    4.20    6.60
   8  -2  -9    3.80    9.20
   2  -9  -8   10.90   10.00
   2  -9  -8  -16.70    8.80
   2   9  -8   26.20    7.80
  -2  -9  -8   19.40   11.80
  -2  -9  -8    0.70    9.70
   2   9  -8   -8.80    7.70
   8   2  -9   14.10    8.60
   8   2  -9   -5.60    3.60
  -9   8   2   -8.50    7.20
   8  -3  -9   28.00   17.70
  -8   3  -9    2.60    9.40
   3  -9  -8  -12.40    8.30
   3  -9  -8   -1.60    7.60
  -9   8  -3  -14.70    5.90
   8  -3  -9    0.50    4.10
   3   9  -8   -1.10    8.70
   3   9  -8    9.40    9.90
  -3  -9  -8   -0.50   14.20
  -9   8   3   -5.20    7.90
   8   3  -9    8.10   12.20
   0   0 -10    5.00    6.10
   0   0 -10    2.70    6.50
  10   0   0   15.70    6.00
  10   0   0   10.70    5.00
  10   0   0    1.60    7.30
   0  10   0   -0.60    5.90
   0  10   0    8.00    6.70
  -1  10   0    6.10    5.40
   1  10   0   -2.10    4.40
   1  10   0   -0.40    4.20
   0   1 -10   10.00    8.50
  -1  10   0    6.00    7.60
  10   0  -1   17.80    7.30
   0   1 -10    0.80    5.70
  10   0  -1   10.20    4.40
  10   0   1    0.10    3.00
  10   0   1    5.20    4.90
   1 -10   0   14.10    8.10
   0  -1 -10   -0.10    5.40
   0  -1 -10   -4.80    5.90
  -2  10   0  299.57   22.80
  10   0  -2  352.56   24.70
  -2  10   0  363.06   31.90
   0   2 -10  304.27   32.60
  -2  10   0  360.66   31.00
  10   0  -2  299.07   28.20
   0   2 -10  284.97   36.30
   0  -2 -10  285.47   30.50
   2  10   0  315.47   30.70
   2  10   0  334.07   26.40
  10   0   2  285.37   24.20
   0  -2 -10  382.96   33.20
   2 -10   0  357.76   35.40
   0   3 -10   -9.00    5.30
   0   3 -10    1.50    3.80
  10   0  -3    7.00    6.50
  10   0  -3    4.20    5.10
   3  10   0    6.60    4.90
   0  -3 -10   -0.60    6.50
   0  -3 -10    3.40    6.50
  -3  10   0    2.70    4.80
   0   4 -10   12.90    8.50
  -4  10   0   18.10    8.50
   4  10   0    4.00    6.00
  10   0  -4   12.20   12.50
   0   4 -10   16.00    8.30
   0  -4 -10   15.90   10.20
   0  -4 -10   11.60    8.20
  10   0  -4   22.20    8.30
   4  10   0    8.30    5.00
   0  -5 -10   -1.80    6.20
  10   0  -5   12.10    6.60
  10   0  -5    3.80   11.10
   0   5 -10  -10.60    5.00
  -5  10   0    4.40    5.60
   0   5 -10  -11.60    5.50
   0  -5 -10    3.30    7.40
   5  10   0   -1.10    5.80
   6  10   0    6.60    6.70
  -6  10   0   10.10    9.10
  10   0  -6   -4.80    6.10
   0  -6 -10    1.80    8.10
   0   6 -10    8.40   10.00
   0  -6 -10    3.30    7.00
   0   6 -10    8.60    9.10
   0  -7 -10  -14.30    7.90
   0   7 -10   -7.60    6.60
   0   7 -10   12.60    9.70
   0  -7 -10   -6.30    9.70
  -7  10   0    5.90    8.50
  10   0  -7   10.00    8.10
   0  10   1 2573.94  103.99
   0 -10  -1 2665.43  102.69
  -1   0 -10 2681.63  106.49
   0  10  -1 2495.75  103.39
  10  -1   0 2768.62   85.69
  -1   0 -10 2736.73  111.19
  10  -1   0 2530.55   99.09
   1   0 -10 2588.94  109.89
 -10   1   0 2710.23   88.49
   0  10   1 2596.54   99.39
  10  -1   0 2657.43  104.09
   1   0 -10 2702.43  104.49
   1 -10  -1   62.39   15.70
   1  10   1   53.99   12.50
  10  -1  -1   56.59    7.90
  -1  10  -1   38.20   11.10
  -1   1 -10   45.80   15.00
   1  -1 -10   57.69   13.70
   1  -1 -10   55.69   16.50
  -1   1 -10   63.19   16.20
  10  -1  -1   67.39   12.90
  10  -1  -1   69.59   14.80
   1  10   1   38.80   10.70
  10  -1  -1   87.69   19.60
  -1  10  -1   40.90   11.60
  -1  -1 -10   57.99   14.60
  -1 -10  -1   63.99   15.20
  10   1  -1   70.89    9.90
  -1  10   1   71.29   15.00
  -1  10   1   75.59   16.10
  10  -1   1   58.99   11.10
   1  10  -1   67.19   14.80
   1  10  -1   46.30   14.70
  -1  -1 -10   50.99   15.70
   1   1 -10   58.39   14.80
  10   1  -1   70.09   14.40
   1   1 -10   58.89   16.30
  -1   2 -10 2225.98   98.29
  -1   2 -10 2040.90   89.79
  10  -1  -2 1994.20   88.89
   2  10   1 2146.09   92.39
   1  -2 -10 1965.50   86.89
  10  -1  -2 2146.19   80.79
   2 -10  -1 2263.57   98.19
  -2  10  -1 2043.20   88.09
   2  10   1 2067.99   80.59
 -10   1  -2 2143.99   70.99
  -2  10  -1 2112.99   91.69
  10   1   2 2001.60   78.49
   1  -2 -10 2162.28   95.09
  10   1  -2 2143.59   76.49
   1  -2  10 2207.68  127.69
   1   2 -10 2246.08  100.39
  -2  10   1 2036.00   89.39
  -2  10   1 2029.50   75.99
  10   1  -2 2022.70   79.29
  -1  -2 -10 2053.59   90.79
   2  10  -1 2192.18   83.89
   1   2 -10 2071.89   88.49
  10  -1   2 2053.49   78.69
  -1  -2 -10 2089.09   92.39
   2  10  -1 2040.20   90.99
   1  -3 -10   74.19   17.70
  -1   3 -10  107.89   20.20
  -1   3 -10  114.29   23.80
   1  -3 -10   72.79   16.30
  10  -1  -3   96.09   18.00
 -10   1  -3   85.79   11.40
   3  10   1  106.09   16.40
  10  -1  -3   84.39   20.00
   3  10   1   76.09   18.80
  -3  10  -1   62.49   14.70
   1   3 -10   94.09   18.40
  -1  -3 -10   61.59   15.40
   3  10  -1   77.29   14.50
  -1  -3 -10   82.69   22.30
   1   3 -10   72.39   18.40
  10   1  -3   69.09   12.40
  10   1  -3   82.29   15.80
   3  10  -1   56.79   14.80
  -3  10   1   91.59   20.70
  -1   4 -10 1298.07   72.99
  -4  10  -1 1141.99   66.09
   1  -4 -10 1197.28   67.29
   1  -4 -10 1210.48   65.19
  -1   4 -10 1262.37   95.89
  10  -1  -4 1133.89   71.19
  10  -1  -4 1160.38   65.79
   4  10   1 1194.68   67.79
   4  10   1 1224.28   49.60
 -10   1  -4 1155.28   45.70
  10   1  -4 1178.98   58.89
  -1  -4 -10 1221.68   67.39
  -4  10   1 1232.58   69.09
  10   1  -4 1189.78   56.19
   4  10  -1  996.20   75.19
   1   4 -10 1298.67   65.79
   4  10  -1 1169.78   51.89
  -1  -4 -10 1207.28   64.99
   1   4 -10 1281.87   73.29
  -1   5 -10   -7.60    5.90
   1  -5 -10    9.50    7.40
  10  -1  -5   10.80    7.10
   1  -5 -10   -0.20    6.60
  -5  10  -1    0.00    6.00
  10   1  -5   18.40   11.60
   5  10  -1    8.60    6.00
   1   5 -10   12.60    7.40
  -1  -5 -10   -1.10    7.20
   1   5 -10   -6.00    6.40
  -5  10   1    1.60    4.00
   5  10  -1   11.70    8.60
  -1  -5 -10    1.70    7.50
   1  -6 -10  358.46   35.10
  -1   6 -10  503.55   43.70
   1  -6 -10  416.06   38.40
  10  -1  -6  416.96   36.60
  -6  10  -1  373.96   38.20
  -1   6 -10  410.86   38.30
   1   6 -10  346.57   35.00
  -1  -6 -10  437.76   40.40
  -6  10   1  339.27   36.10
   6  10  -1  442.86   39.40
  -1  -6 -10  383.56   34.90
   1   6 -10  436.46   42.20
  10   1  -6  400.36   33.90
  -7  10  -1   11.80    9.00
   1  -7 -10   21.70   14.80
  -1   7 -10   10.40   11.20
   1  -7 -10   -0.40   11.10
  -1   7 -10    2.80   10.80
   1   7 -10   35.40   13.00
  -1  -7 -10   13.20   11.50
  -7  10   1   -7.40    8.30
   1   7 -10    1.80    8.50
  10   1  -7   -8.00    8.30
  -1  -7 -10   19.00   12.30
   7  10  -1    8.30    8.60
  -2   0 -10  326.47   32.90
   0  10   2  337.67   30.80
   2   0 -10  388.76   31.40
  10  -2   0  326.47   33.10
   0 -10  -2  331.97   30.80
  10  -2   0  350.76   22.80
  10  -2   0  339.17   27.50
   2   0 -10  299.27   32.60
 -10   2   0  351.06   26.60
   0  10   2  364.46   29.70
   0  10  -2  370.06   32.70
  -2   0 -10  335.57   32.70
   0  10  -2  372.56   31.30
   2  -1 -10   21.60    9.90
   1  10   2   39.80   14.10
   1 -10  -2    8.10   11.70
  10  -2  -1    4.40    9.10
   1  10   2   25.60    8.50
  -1  10  -2   42.90   12.60
  -1  10  -2   30.50   11.70
  10  -2  -1   39.20   11.70
  -2   1 -10   33.60   10.60
  -2   1 -10   36.10   13.70
 -10   2  -1   31.70    7.80
   2  -1 -10   27.50    8.90
  -1  10  -2   40.30   11.30
  10  -2  -1   35.80    6.40
  10  -2   1   35.90   10.20
  -1 -10  -2   20.50    9.90
 -10   2   1   37.80   10.00
   2   1 -10   73.79   19.20
  -2  -1 -10   36.20   12.10
   1  10  -2   19.80   15.10
  10  -2   1   46.30   15.00
  -2  -1 -10   13.50    8.90
   2   1 -10   36.40   10.30
  -1  10   2   23.40   10.90
  -1  10   2   34.30   11.00
   2  -1  10   16.20   12.50
   1  10  -2   31.20   10.00
  -2   2 -10    3.80    7.10
   2 -10  -2   -2.20    7.40
  10  -2  -2   14.50    9.80
  -2  10  -2   14.90    7.70
   2  -2 -10   -0.90    4.60
   2  -2 -10    9.70    6.10
  -2   2 -10    6.70    8.20
  10  -2  -2   -2.60    7.40
  -2  10  -2   -4.80    3.10
   2  10   2   -1.10    4.80
  10  -2   2   22.20    8.40
   2  10  -2    0.10    5.90
  10   2  -2  -11.50    5.10
   2   2 -10    8.00    8.10
  -2 -10  -2   -7.40    6.60
   2   2 -10    2.20    4.40
  -2  -2 -10    6.10    6.10
   2  -2  10   14.40    9.00
  -2  10   2    4.60    3.80
  -2  10   2   -6.40    5.60
   2  10  -2   -8.50    5.00
   3  10   2   17.60    7.10
 -10   2  -3   15.70    6.60
  -2   3 -10   21.10    9.30
  -3  10  -2    1.10    9.50
  10  -2  -3   -2.20    9.70
  -2   3 -10   11.80    8.50
   2  -3 -10   33.90   12.00
  10  -2  -3   15.10    7.70
   2  -3 -10    9.30    6.00
  -2  -3 -10    1.80    7.60
   2  -3  10   20.00    9.60
  10   2  -3   19.60    8.60
  -3 -10  -2   12.70    9.90
   3  10  -2    6.70    7.80
   3  10  -2   28.90    7.10
   2   3 -10    2.10    4.10
  -3  10   2   13.50    7.60
   2   3 -10   14.60   11.70
  -2  -3 -10   -6.10    7.00
  10   2  -3   18.20    6.80
  -3  10   2   10.30    9.00
  -2   4 -10   43.00   14.60
 -10   2  -4   60.39   11.80
  -4  10  -2   46.40   13.50
  -2   4 -10   91.49   18.50
   2  -4 -10   74.69   16.30
  10  -2  -4   50.69   12.80
   4  10   2   51.39   10.30
   2  -4 -10   41.50   14.70
  -2  -4 -10   56.49   14.60
   4  10  -2   55.09   10.90
   2   4 -10   56.99   13.90
   4  10  -2   41.30   12.90
  -2  -4 -10   54.99   17.00
  -4  10   2   73.19   18.70
   2   4 -10   38.60   13.30
  10   2  -4   79.79   15.30
  -5  10  -2   43.80   12.80
  -2   5 -10   70.19   16.10
   2  -5 -10   31.80   14.90
  10  -2  -5   78.59   17.50
 -10   2  -5   58.79   12.00
   2  -5 -10   56.69   14.30
  -2  -5 -10   74.09   16.20
  10   2  -5   56.59   11.90
  -5  10   2   59.59   14.50
   5  10  -2   58.99   11.80
   5  10  -2   38.70   13.50
   2   5 -10   85.59   18.60
  -2  -5 -10   55.99   16.90
   2   5 -10   89.39   20.80
   2  -6 -10   37.40   13.70
  -6  10  -2   24.30   12.40
  10  -2  -6   45.70   13.40
  -2   6 -10   29.00   11.70
   2  -6 -10   38.30   13.70
  -2   6 -10   50.79   16.00
  -2  -6 -10   36.60   15.20
   2   6 -10   37.00   15.20
   2   6 -10   28.10   15.00
   6  10  -2   29.70   12.50
  10   2  -6   21.50   10.60
  -6  10   2   29.20   11.10
  -2  -6 -10   16.20   13.10
  -2   7 -10    4.00   12.60
   2  -7 -10   28.00   15.30
   2  -7 -10   14.10   11.60
  10  -2  -7    6.20    9.80
  10   2  -7   15.80    9.20
   2   7 -10   20.00   14.20
   2   7 -10   13.70    9.30
  -2  -7 -10  -14.70    9.70
   7  10  -2   20.40   10.60
  -2  -7 -10   54.09   16.70
 -10   3   0 1662.93   70.79
  10  -3   0 1616.14   61.29
   0  10   3 1608.64  107.59
   0 -10  -3 1555.04   74.69
  -3   0 -10 1750.92   80.39
   0  10  -3 1571.04   70.19
  10  -3   0 1712.83  105.99
   3   0 -10 1649.54   72.69
   3   0 -10 1656.43   84.39
   0  10  -3 1704.63   77.99
  -3   0 -10 1607.24   78.59
   1 -10  -3  551.24   42.20
  -1  10  -3  623.14   43.90
   1  10   3  544.85   37.00
   3  -1 -10  608.74   46.70
   3  -1 -10  575.64   38.10
  -3   1 -10  608.94   43.60
  -3   1 -10  612.64   45.10
  10  -3  -1  548.15   27.90
  -1  10  -3  516.45   49.90
 -10   3  -1  623.44   37.80
  -1  10   3  517.45   39.70
  -1  10   3  559.44   40.60
  -3  -1 -10  573.44   42.80
   1  10  -3  603.74   41.40
   3   1 -10  590.64   39.40
  -1 -10  -3  574.54   38.60
   3   1 -10  572.24   46.20
 -10   3   1  571.54   38.30
  10  -3   1  589.64   34.50
  -3   2 -10 1671.93   79.99
  -2  10  -3 1542.05   77.59
  -2  10  -3 1628.94   77.09
   3  -2 -10 1609.84   73.19
   3  -2 -10 1592.34   81.89
  -3   2 -10 1674.03   81.29
 -10   3  -2 1603.64   67.49
  10  -3  -2 1659.03   51.89
   2  10   3 1548.25   65.69
  -3  -2 -10 1553.44   77.69
  -2  10   3 1513.85   69.29
   3   2 -10 1673.03   73.69
   2  10  -3 1575.34   77.99
  -2 -10  -3 1581.84   65.99
  -2 -10  -3 1629.14   80.79
  -2  10   3 1549.34   76.19
  -3  -2 -10 1620.84   79.59
 -10   3   2 1564.94   74.89
   2  10  -3 1618.84   72.39
   3   2 -10 1577.84   83.59
   3  -2  10 1592.74   85.99
 -10   3  -3  351.66   27.90
  -3   3 -10  408.76   36.70
   3  -3 -10  375.96   31.30
   3  -3 -10  391.46   36.90
  -3  10  -3  363.16   34.70
   3  10   3  339.27   24.90
  -3   3 -10  364.16   35.00
  -3  -3 -10  277.67   32.90
   3  -3  10  371.16   37.30
   3   3 -10  311.87   34.50
  10   3  -3  309.07   23.00
  -3  10   3  356.46   30.00
   3   3 -10  357.56   31.30
  -3  -3 -10  322.77   32.30
  -3  10   3  384.26   35.10
   3  10  -3  329.07   34.60
  -3 -10  -3  351.86   35.10
 -10   3   3  379.76   32.70
 -10   3  -4  795.92   44.80
  10  -3  -4  793.22   51.99
   3  -4 -10  785.72   49.70
  -3   4 -10  867.01   57.29
  -4  10  -3  914.11   56.89
   3  -4 -10  807.42   56.09
  -3   4 -10  859.01   54.49
  -3  -4 -10  702.13   52.49
   4  10  -3  799.02   44.60
   3   4 -10  849.81   50.49
   3   4 -10  824.22   57.69
  10   3  -4  840.72   42.10
   4  10  -3  752.12   51.89
  -4  10   3  760.92   53.59
 -10   3  -5  236.58   23.50
  -3   5 -10  243.88   29.50
   3  -5 -10  208.78   26.30
   3  -5 -10  222.88   28.80
  -5  10  -3  223.48   41.10
  -3   5 -10  214.58   29.00
  10  -3  -5  217.18   26.70
   3   5 -10  259.67   32.00
  10   3  -5  181.58   22.10
  -3  -5 -10  173.18   25.30
  -3  -5 -10  213.08   31.60
   5  10  -3  180.48   24.70
   5  10  -3  207.98   21.50
   3   5 -10  249.18   27.10
  -5  10   3  239.28   39.00
  -3   6 -10  189.68   40.50
  10  -3  -6  240.18   38.50
 -10   3  -6  215.18   25.00
   3  -6 -10  260.27   31.40
  -3   6 -10  261.47   32.70
   3  -6 -10  262.17   29.00
  -6  10  -3  223.88   30.00
  -3  -6 -10  251.97   28.10
   3   6 -10  260.37   33.40
  -6  10   3  278.47   31.10
  -3  -6 -10  221.78   34.10
   6  10  -3  226.98   37.10
  10   3  -6  256.87   27.30
  -4   0 -10   18.40   10.50
   0  10  -4    3.90    7.60
   0  10  -4    3.80    7.00
   0 -10  -4   16.00   11.20
   0  10   4   10.00    6.70
   4   0 -10   13.60    7.00
  10  -4   0   20.80    6.90
 -10   4   0    8.80    8.20
  -4   0 -10    0.50    7.60
   4   0 -10    9.10    8.80
   0  10   4   -5.10    7.90
   1  10   4    7.40    5.50
  -1  10  -4   -1.40    5.10
  10  -4  -1    3.70    4.20
   1 -10  -4  -12.80    6.60
  -4   1 -10   -0.20    6.70
   4  -1 -10   -7.60    5.60
  -1  10  -4    3.40    7.10
  -4   1 -10    4.60    8.50
   4  -1 -10  -10.00    5.50
 -10   4  -1    5.20   11.30
   4   1 -10   -0.40    4.10
  -1  10   4   -3.70    4.70
  -1 -10  -4    4.70    7.70
  -4  -1 -10   -1.20    8.30
  10  -4   1   11.80    6.40
   1  10  -4   12.80    7.10
  -1 -10  -4   19.00   11.90
  -1  10   4    4.00    8.60
   4   1 -10    5.70    7.10
  -4  -1 -10   -8.00    6.80
 -10   4   1    2.10    6.00
   1  10  -4   -1.20    6.80
  -2  10  -4   68.59   18.30
 -10   4  -2   69.39   20.60
   2  10   4   44.30   10.60
  -2  10  -4   71.79   17.50
  -4   2 -10   52.59   14.50
  -4   2 -10   50.39   14.30
  10  -4  -2   56.19    9.10
   4  -2 -10   61.19   14.40
   4  -2 -10   48.40   16.10
 -10   4   2   66.79   16.50
   2  10  -4   62.39   14.20
  -2  10   4   65.19   16.30
  -2  10   4   91.09   17.90
  -4  -2 -10   56.79   14.10
  -2 -10  -4   51.69   13.60
   2  10  -4   50.89   15.20
  -4  -2 -10   79.89   18.70
   4   2 -10   82.69   21.30
   4   2 -10   83.69   16.80
  -2 -10  -4   40.90   15.90
   4  -3 -10  187.48   22.00
  -4   3 -10  197.48   26.90
  -4   3 -10  200.68   26.50
 -10   4  -3  184.48   22.40
  -3  10  -4  217.28   26.70
   3  10   4  157.78   17.70
   4  -3 -10  154.48   26.60
  -4  -3 -10  149.59   22.80
   4  -3  10  203.88   31.70
  -3  10   4  203.68   36.70
  -3 -10  -4  201.08   26.90
  -4  -3 -10  171.58   27.60
   4   3 -10  216.98   29.50
 -10   4   3  233.58   26.30
  -3  10   4  151.48   26.50
   3  10  -4  169.58   23.50
   3  10  -4  173.78   21.50
   4   3 -10  201.88   22.40
 -10   4  -4   18.20    9.60
   4  -4 -10    1.60    7.90
   4  -4 -10    1.30    6.30
  -4  10  -4   22.20    9.20
  -4   4 -10   14.00    8.60
  -4   4 -10   -2.60   11.60
  -4  -4 -10    3.10    8.30
   4  10  -4   14.20    7.60
  -4  10   4   23.60    9.60
  -4  -4 -10    2.80   11.60
   4   4 -10   -4.50    5.10
   4  10  -4   10.30    8.90
   4   4 -10    0.70    9.90
   4  -5 -10   38.70   12.80
  -4   5 -10   41.40   25.10
   4  -5 -10   26.30   10.70
 -10   4  -5   60.39   14.30
  10  -4  -5   37.20   11.20
  -5  10  -4   43.70   14.90
  -4  -5 -10   30.10   16.90
   4   5 -10   76.89   19.20
  -4  -5 -10   45.00   14.80
  -5  10   4   49.00   14.20
   5  10  -4   43.10   13.90
   5  10  -4   46.90   11.10
   4   5 -10   37.10   12.00
  -6  10  -4  -10.00    8.70
 -10   4  -6   15.00   11.10
   4  -6 -10   -0.70    8.50
  10  -4  -6   -5.40    7.30
   4  -6 -10   -6.00    4.90
  -4   6 -10   12.00    9.80
   6  10  -4    3.00    7.10
   4   6 -10   -2.50    6.40
  10   4  -6   -3.30    4.50
   4   6 -10   -0.10    8.80
  -6  10   4  -11.10    9.10
   5   0 -10  838.22   58.99
  -5   0 -10  870.61   57.09
   5   0 -10  872.81   47.50
   0  10  -5  956.10   58.59
   0  10   5  926.31   52.89
   0  10  -5  936.21   57.29
  -5   0 -10  941.61   53.89
   0 -10  -5  947.51   60.49
   0 -10  -5  918.31   57.49
 -10   5   0  881.11   54.19
  -5   1 -10  990.40   61.49
   5  -1 -10 1084.09   53.99
   5  -1 -10 1109.09   69.29
  -1  10  -5 1163.68   65.79
   1  10   5 1102.29   56.29
 -10   5  -1 1107.29   59.89
  -1  10  -5 1119.79   63.49
  -5   1 -10 1065.29   59.89
   1 -10  -5 1078.09   64.69
  10  -5  -1 1067.19   47.40
  -5  -1 -10 1062.39   62.99
  -5  -1 -10 1038.40   58.49
   5   1 -10 1030.00   52.79
 -10   5   1 1123.79   61.59
  -1  10   5 1029.20   59.09
  -1 -10  -5 1149.29   93.89
   5   1 -10  939.81   64.39
  -1 -10  -5 1020.10   59.69
   1  10  -5 1079.89   61.29
  -1  10   5 1049.79   66.39
   1  10  -5 1137.89   68.59
  -2  10  -5  619.34   47.40
 -10   5  -2  580.74   41.70
   5  -2 -10  502.85   35.60
   5  -2 -10  607.04   49.00
   2  10   5  552.34   36.80
  -5   2 -10  593.04   47.20
  -5   2 -10  581.24   43.50
  -2  10  -5  551.14   51.59
  10  -5  -2  546.75   29.60
  -5  -2 -10  602.94   40.30
   2  10  -5  610.04   45.50
 -10   5   2  597.94   44.60
   5   2 -10  553.14   48.20
   5   2 -10  583.44   37.30
  -5  -2 -10  594.44   47.50
  -2 -10  -5  655.53   49.00
  -2  10   5  601.04   44.90
   2  10  -5  609.74   43.70
  -2  10   5  572.14   45.10
  -3  10  -5  693.83   59.69
 -10   5  -3  708.73   47.40
  -5   3 -10  829.22   53.39
   5  -3 -10  895.51   85.09
   5  -3 -10  855.51   68.89
   5  -3  10  672.73   65.29
   3  10  -5  755.92   51.89
   5   3 -10  738.33   53.99
   5   3 -10  776.02   56.99
 -10   5   3  740.93   51.69
  -3  10   5  669.63   50.49
  -5  -3 -10  681.63   43.30
  -3 -10  -5  770.72   57.29
  -5  -3 -10  773.82   54.79
   3  10  -5  705.23   47.60
  -3 -10  -5  738.53   41.10
   5  -4 -10  436.46   42.60
  -5   4 -10  454.15   39.20
   5  -4 -10  425.06   33.10
 -10   5  -4  389.86   34.00
  -4  10  -5  416.36   38.20
  -4  10   5  507.55   43.70
 -10   5   4  352.76   37.10
   5   4 -10  362.76   41.60
   5   4 -10  405.36   32.80
   4  10  -5  335.57   33.00
   5  -5 -10  343.87   30.80
  -5  10  -5  307.87   35.70
  -5   5 -10  303.37   34.40
 -10   5  -5  291.27   31.60
   5  -5 -10  261.57   35.20
  10  -5  -5  292.27   35.20
   5  10  -5  327.47   33.80
  -5  10   5  265.97   33.70
   5  10  -5  285.37   28.90
   5   5 -10  363.16   31.90
   5   5 -10  289.67   36.90
  10   5  -5  349.96   24.80
   0  10  -6  -20.40    8.80
   6   0 -10   12.60   12.70
 -10   6   0    3.80    8.40
  -6   0 -10  -11.60    8.30
   0  10   6    9.10    7.90
   0 -10  -6    4.40    8.50
   0  10  -6   19.30    7.50
   6   0 -10   11.00    5.50
  -6   1 -10   78.39   17.50
 -10   6  -1   74.29   18.00
   1 -10  -6  117.99   24.50
   6  -1 -10   95.99   13.00
   6  -1 -10   25.50   17.50
  -1  10  -6   90.19   21.50
  -1 -10  -6  110.79   20.10
   1  10  -6   62.99   15.50
  -6  -1 -10   75.09   16.10
   1  10  -6   83.89   18.10
   6   1 -10   70.09   23.60
  -1 -10  -6   89.19   20.40
   6   1 -10   67.79   14.50
 -10   6   1   68.39   18.00
  -1  10   6  118.59   21.20
   2 -10  -6   32.70   13.60
  -6   2 -10   30.10   12.50
   6  -2 -10   37.00   11.40
  -2  10  -6   48.30   15.30
   6  -2 -10   61.69   17.10
 -10   6  -2   31.40   12.40
 -10   6   2   27.30   13.00
  -2 -10  -6   37.90   15.90
  -6  -2 -10   27.20   12.00
   6   2 -10   44.60   11.20
   2  10  -6    5.10   10.10
   2  10  -6   33.40   12.90
  -2 -10  -6   30.10   19.70
  -2  10   6   28.20   13.30
   6   2 -10    3.10   11.80
   3 -10  -6   40.00   15.90
  -3  10  -6   21.90    8.60
   6  -3 -10   12.60    7.00
  -6   3 -10   -1.60    9.80
 -10   6  -3   29.50   11.30
   6  -3 -10   19.10   11.20
   3  10  -6   -3.50    8.80
   6   3 -10    7.30   10.60
   3  10  -6   -1.10    6.90
  -3 -10  -6  -10.70   18.50
 -10   6   3   27.40   13.10
   6   3 -10   -0.20    4.20
  -3  10   6    2.00    7.80
   4 -10  -6    7.10    5.70
  10  -6  -4    3.30    5.20
   6  -4 -10   15.20   14.60
  -4  10  -6   -7.60   11.50
 -10   6  -4    5.90    8.60
  -6   4 -10   -8.80   10.20
  -4  10   6   -6.20    8.60
   4  10  -6    6.20    9.10
   6   4 -10   -4.50    9.00
   4  10  -6    4.30    7.20
   6   4 -10    1.70    9.30
 -10   6   4   -9.10    7.40
 -10   7   0  165.18   26.00
   0  10  -7  111.69   21.00
   0  10  -7  101.99   22.10
   0 -10  -7  146.39   28.30
   0 -10  -7  111.49   22.90
  -7   0 -10   86.69   19.20
   7   0 -10  148.79   16.20
   7   0 -10   86.59   20.10
  -1  10  -7 1021.40   82.39
  -1  10  -7 1173.48   70.59
  -7   1 -10 1114.09   58.29
 -10   7  -1 1109.29   66.79
   1 -10  -7  994.90   72.69
   1 -10  -7 1143.19   66.09
   7  -1 -10 1084.69   49.99
   7  -1 -10 1100.09   72.49
   1  10  -7 1242.28   69.79
   1  10  -7 1158.58   67.09
   7   1 -10 1138.99   51.49
   7   1 -10 1056.59   70.39
 -10   7   1 1106.19   66.49
  -1 -10  -7 1170.68   60.69
  -1 -10  -7 1088.39   69.79
   7  -2 -10  170.98   31.20
   7  -2 -10  154.48   35.50
 -10   7  -2  180.58   27.90
   2 -10  -7  192.18   31.10
  -7   2 -10  184.08   23.90
   2  10  -7  161.08   26.70
  -2 -10  -7  157.48   30.40
   2  10  -7  145.39   25.70
   7   2 -10  187.68   35.80
 -10   7   2  191.48   33.50
   0   0 -11   -1.90    5.30
   0   0 -11    0.30    5.80
   0  11   0   13.30   10.50
   0   1 -11   -1.70    7.80
  -1  11   0   -4.20    5.90
   1  11   0    0.90    7.20
   1  11   0    1.70    6.00
  11   0  -1   -3.60    7.90
   0   1 -11   -1.30    5.70
  11   0  -1   -4.90    4.80
   0  -1 -11  -13.50    6.00
   0  -1 -11    6.60    7.70
   2  11   0   76.89   15.10
   0   2 -11   65.09   16.80
   0   2 -11  101.59   21.80
  -2  11   0   79.49   16.50
   2  11   0   53.49   15.70
  11   0  -2   77.99   13.80
  11   0  -2   43.90   14.30
   0  -2 -11  102.39   19.60
   0  -2 -11   75.29   19.50
   3  11   0    7.80    7.30
   0  -3 -11    7.80    7.40
  -3  11   0   -7.60    5.50
   3  11   0   -1.60    6.10
   0  -3 -11    5.90    7.60
   0   3 -11   14.90    7.10
   4  11   0   21.20    9.50
   0  -4 -11    7.70    8.50
  11   0  -4   22.20    9.70
   0   4 -11   34.10   12.50
   0   4 -11   -7.10    9.20
  -4  11   0   52.49   20.40
   0  -4 -11   26.40    9.70
   0   5 -11   19.80   14.60
   0  -5 -11   29.10   11.20
   0  -5 -11   23.80    9.70
   0 -11  -1   21.80   12.10
   0  11  -1  -12.80    8.60
  -1   0 -11   -3.60    6.70
   1   0 -11   11.70    7.20
   1   0 -11    1.70    5.10
  11  -1   0    7.20    4.20
   0  11   1   -8.80    4.80
  11  -1   0    5.60    4.90
   0  11  -1    5.50    4.70
  -1   0 -11   -7.70    7.00
  -1  11  -1   44.90   12.80
  -1   1 -11   95.29   22.50
   1 -11  -1   58.99   17.90
  11  -1  -1   54.29   11.40
  11  -1  -1   52.89   16.60
  -1   1 -11   39.10   14.20
   1  -1 -11   31.60   11.20
   1  11   1   55.79   14.50
   1  -1 -11   60.79   14.90
   1  11   1   42.40   15.50
   1  11  -1   36.70   10.20
   1   1 -11   55.89   15.30
  -1  -1 -11   56.19   16.70
   1   1 -11   57.89   14.10
  11  -1   1   78.49   13.90
  -1  -1 -11   61.09   15.60
   1  11  -1   60.79   18.80
  -1  11   1   28.90   11.50
   2  11   1  233.38   29.00
   1  -2 -11  260.87   31.20
  -1   2 -11  234.48   29.40
  -1   2 -11  239.08   36.40
  11  -1  -2  197.58   22.20
  11  -1  -2  278.07   30.30
   1  -2 -11  263.37   29.40
  -2  11  -1  266.37   29.30
   1   2 -11  255.97   28.90
   2  11  -1  258.87   30.80
   2  11  -1  245.28   24.60
  -1  -2 -11  237.08   29.00
   1   2 -11  255.77   32.30
  -2  11   1  272.97   29.50
  -1  -2 -11  202.78   27.40
  -1   3 -11   97.19   20.50
   1  -3 -11   63.19   15.20
   3  11   1   63.69   13.50
  -3  11  -1   95.09   21.20
   1  -3 -11   88.99   19.00
   3  11   1   59.79   18.10
  -1   3 -11   80.49   21.00
   1   3 -11   74.49   18.60
  -1  -3 -11   64.49   14.20
   3  11  -1   68.19   18.50
  11   1  -3   54.39   12.80
  -3  11   1   61.09   18.10
  -1  -3 -11   58.09   17.10
   3  11  -1   63.79   13.60
   1   3 -11   76.49   20.30
   1  -4 -11  432.16   41.80
   1  -4 -11  425.26   38.00
  -1   4 -11  400.96   43.70
  -4  11  -1  416.26   41.30
  11  -1  -4  442.06   34.40
  -1   4 -11  439.26   40.10
  -4  11   1  412.76   48.00
  -1  -4 -11  471.85   40.10
   4  11  -1  421.86   39.90
   1   4 -11  425.16   42.30
   4  11  -1  390.26   29.10
  -1  -4 -11  408.36   39.20
  11   1  -4  446.06   32.00
   1   4 -11  438.96   39.50
  11  -1  -5   13.80   10.40
   1  -5 -11   17.60   11.60
  -1   5 -11    4.30   11.90
  -5  11  -1   20.20   11.80
  -1   5 -11   28.80   14.00
   1  -5 -11   35.40   12.80
   1   5 -11    6.90   10.50
   5  11  -1   20.40   10.60
  -1  -5 -11   21.00    9.80
   1   5 -11   17.00   13.80
  11   1  -5   34.80   11.30
  -5  11   1   18.90   11.90
  -1  -5 -11    1.90    9.70
   0  11  -2    4.70    5.40
   0 -11  -2  -15.30    9.70
  11  -2   0    5.50    4.90
   0  11   2   -0.20    5.50
   0  11  -2   -1.50    6.90
 -11   2   0  -13.10    5.50
  -2   0 -11   -1.00    5.60
   2   0 -11    1.30    5.30
   2   0 -11   13.10    7.80
   1  11   2    3.00    6.40
   2  -1 -11   -9.60    5.80
   2  -1 -11   14.50    7.50
  -2   1 -11    2.50    7.90
  11  -2  -1    2.50    4.30
 -11   2  -1    4.90    6.40
  -2   1 -11   17.60    8.90
  -1  11  -2    8.10    6.10
   1  11  -2    5.90    7.50
  11  -2   1    5.10    8.60
  -2  -1 -11    8.10    9.00
  -2  -1 -11  -19.30    7.70
   1  11  -2   13.70    7.50
   2   1 -11   -7.20    8.50
  -1  11   2   12.80    7.30
  -1  11   2   -5.70    9.80
   2   1 -11   16.90    8.00
  -2   2 -11    7.20    9.30
   2  11   2   -6.20    7.60
 -11   2  -2    8.40    6.30
   2  -2 -11    4.80    9.70
  11  -2  -2  -11.30    7.50
  -2   2 -11    2.30    7.00
   2  -2 -11    9.70    7.60
  -2  11  -2    3.70    6.90
  -2  -2 -11    5.30    7.80
  -2  11   2   18.30    8.10
  -2  -2 -11   13.70    8.90
   2  11  -2    6.50    8.10
   2  11  -2    6.10    7.50
   2   2 -11   -6.40    6.30
   2   2 -11    4.90    9.60
   2  -3 -11   42.70   13.70
  -3  11  -2   28.90   10.70
  -2   3 -11   31.50   12.10
   3  11   2   16.70    7.50
  -2   3 -11   13.70   11.50
   2  -3 -11   15.80   10.90
  11  -2  -3   13.80    8.00
  -2  -3 -11   19.20   11.90
   3  11  -2   16.70   10.80
  -3  11   2   16.60   10.50
  -2  -3 -11   21.70    9.70
   2   3 -11   14.60    8.50
   2   3 -11   10.20   12.00
   3  11  -2    6.00    7.70
  -4  11  -2  174.28   31.30
   2  -4 -11  182.28   40.00
   2  -4 -11  139.69   36.00
  11  -2  -4  175.08   23.00
  -2   4 -11  149.79   26.00
  -2   4 -11  200.18   28.10
   4  11  -2  102.99   20.60
  -2  -4 -11  143.29   23.90
  -2  -4 -11  143.89   26.00
   2   4 -11  169.48   28.70
   2   4 -11  122.89   22.10
  -4  11   2  145.29   27.30
   4  11  -2  103.59   17.50
   2  -5 -11    9.20    9.60
  -5  11  -2   14.70    8.90
  11  -2  -5   -0.60    7.60
  -2   5 -11   37.80   11.40
  -2   5 -11    3.50   12.10
   2  -5 -11   14.70   10.20
  -2  -5 -11   14.80   11.40
  -2  -5 -11   23.40   15.00
  -5  11   2    7.70    8.80
   2   5 -11   17.30   10.50
   5  11  -2    9.70   11.10
   2   5 -11   10.50    9.60
  -3   0 -11  -11.70    6.80
   0  11   3    4.30   11.10
   0  11  -3    5.60    6.40
   3   0 -11  -10.00    6.80
   0  11  -3    0.40    8.80
   0 -11  -3   19.20   11.40
   3   0 -11    9.00    6.00
  11  -3   0    1.00    5.60
   0  11   3   -4.80    5.20
  -3   0 -11   -9.70    9.60
  -3   1 -11   61.09   26.30
   3  -1 -11   74.09   18.20
 -11   3  -1   57.29   15.10
   3  -1 -11   72.79   17.40
  11  -3  -1   85.29    9.80
   1  11   3   68.69   13.90
  -3   1 -11   56.19   14.90
  -1  11  -3   68.79   16.00
   3   1 -11   70.59   17.10
   1  11  -3   41.10   13.40
  -1  11   3   44.90   15.30
   1  11  -3   80.39   21.80
 -11   3   1   73.69   15.20
  -3  -1 -11   92.79   19.70
   3   1 -11   51.99   16.00
  -3  -1 -11   71.19   19.00
   3  -2 -11   33.70   12.50
  -2  11  -3   52.09   15.00
  -3   2 -11   29.20   13.60
   2  11   3   52.89   15.40
  -3   2 -11   29.20   11.80
   3  -2 -11   47.50   13.60
 -11   3  -2   49.50   12.10
  -3  -2 -11   23.80   13.00
   3   2 -11   26.70   10.60
   3   2 -11   42.50   21.50
  -2  11   3   40.20   12.70
  -3  -2 -11   39.00   14.40
   2  11  -3   31.20   17.60
 -11   3   2   60.99   14.80
   2  11  -3   37.60   12.60
  -2 -11  -3   50.79   17.00
  -3   3 -11   38.30   12.30
 -11   3  -3   56.89   13.30
   3  -3 -11   43.00   14.40
   3  -3 -11   45.30   15.50
  -3  11  -3   87.79   20.40
  11  -3  -3   30.40   10.70
  -3   3 -11   40.10   14.70
  -3  -3 -11   19.50   12.90
  -3  -3 -11   43.50   16.80
   3   3 -11  125.09   35.40
  -3  11   3   30.70   13.50
   3   3 -11   57.09   17.00
   3  11  -3   18.70   10.50
  11  -3  -4  760.22   49.80
  -4  11  -3  752.32   53.89
   3  -4 -11  685.33   55.29
   3  -4 -11  700.03   49.20
  -3   4 -11  715.03   53.79
  -3   4 -11  768.22   55.89
   4  11  -3  788.12   54.99
   3   4 -11  680.83   55.59
  -4  11   3  756.82   54.59
   4  11  -3  707.73   42.90
   3   4 -11  719.43   49.10
  -3  -4 -11  701.73   54.29
  -3  -4 -11  736.33   49.90
   0  11  -4   -6.30    6.30
   4   0 -11   -1.70    5.90
 -11   4   0   -6.80    7.50
   0  11  -4   -4.30    8.40
  -4   0 -11    2.70    8.10
   0  11   4    7.50    5.90
  -4   0 -11   -9.50   10.10
   4  -1 -11   66.89   19.80
  11  -4  -1   22.30    8.60
  -4   1 -11   41.80   16.50
  -4   1 -11   24.30   10.60
 -11   4  -1   27.80   11.60
   4  -1 -11   44.40   15.40
   1  11   4   46.70   12.40
  -1  11  -4   33.80   14.40
   1  11  -4   32.80   15.70
   1  11  -4   55.19   14.50
  -1 -11  -4   56.09   17.00
  -1  11   4   46.30   14.10
   4   1 -11   19.80    9.40
  -4  -1 -11   15.50   15.00
  -4  -1 -11   53.19   15.60
 -11   4   1   68.39   16.80
   4   1 -11   32.80   14.40
   2  11   4   11.80    9.00
   4  -2 -11   24.60   10.70
  -2  11  -4    9.10    8.80
 -11   4  -2   22.00   11.10
  -4   2 -11   34.90   13.90
  11  -4  -2   30.80    6.00
   4  -2 -11   36.90   11.20
  -4   2 -11   14.80   10.90
  -4  -2 -11    3.90   13.40
   2  11  -4   14.20   11.50
   4   2 -11   17.30    9.30
  -2 -11  -4   32.00   13.40
 -11   4   2   13.60    8.30
   2  11  -4   27.80    9.10
  -2  11   4   13.20    8.40
   4   2 -11   16.90   13.80
  -4  -2 -11   33.00   12.80
 -11   4  -3   -4.40    8.00
  -3  11  -4  -11.20    6.70
  -4   3 -11   -1.20   23.40
   4  -3 -11    7.80    6.20
   4  -3 -11   20.20   11.10
   3  11  -4    1.90   10.20
  -4  -3 -11   14.20   11.70
  -3  11   4   -1.40    6.90
   4   3 -11   15.70    9.60
   3  11  -4   -0.70    7.70
  -4  -3 -11   17.00   14.70
   4   3 -11   -5.10    6.50
 -11   4   3    0.10    8.60
 -11   4  -4   31.70   12.80
  11  -4  -4   11.10   11.40
   4  -4 -11   17.20   15.90
   4  -4 -11    9.60   13.40
  -4   4 -11   23.60   11.50
  -4  -4 -11   -1.80   18.60
  -4  -4 -11   19.10   14.50
   4  11  -4   33.00   13.50
   4   4 -11   11.30   13.40
   4   4 -11   34.20   11.10
  -4  11   4   24.10   11.70
   4  11  -4   28.80   11.20
 -11   5   0    7.80    9.40
   0 -11  -5    3.00   12.10
   0  11   5    2.20    7.70
   5   0 -11    9.10    4.90
   0  11  -5    8.60   10.00
   5   0 -11   -5.00    6.40
  -5   0 -11  -12.60    7.90
   1  11   5   48.90   11.90
   1 -11  -5   13.70   12.00
   5  -1 -11   36.60   11.30
  -1  11  -5   47.40   13.70
 -11   5  -1   34.70   12.70
  -5   1 -11   10.90   11.40
   5  -1 -11   35.20   15.40
   1  11  -5   21.70   13.90
 -11   5   1    7.20    8.90
  -1  11   5   40.70   12.10
   5   1 -11   32.40   11.60
   5   1 -11    7.50   10.10
  -1 -11  -5   39.60   15.40
   1  11  -5   46.00   17.10
  -5  -1 -11    2.50   10.60
  -2  11  -5  209.08   28.80
   2 -11  -5  145.29   33.00
  -5   2 -11  196.68   30.10
   5  -2 -11  165.18   21.90
 -11   5  -2  184.78   27.20
   5  -2 -11  183.58   33.70
  11  -5  -2  137.89   14.70
  -2  11   5  195.08   24.90
  -2 -11  -5  144.59   29.80
   2  11  -5  136.19   23.80
   5   2 -11  189.98   22.30
  -5  -2 -11  138.69   23.00
 -11   5   2  154.18   26.10
   5   2 -11  167.38   28.50
   0   0 -12  693.13   50.59
   0   0 -12  585.04   51.59
   0  12   0  658.03   46.60
  -1  12   0  -11.40    7.50
   1  12   0   -0.70    6.50
   0  -1 -12    3.00   10.20
   0   1 -12    7.40    8.80
   0   1 -12  -15.20    6.70
   0  -1 -12    1.90    7.70
  -2  12   0  125.69   23.30
   2  12   0  185.38   22.90
   0  -2 -12  208.78   42.40
   0  -2 -12  116.79   24.00
   0   2 -12  142.79   26.70
   0   2 -12  163.18   30.90
   0  -3 -12    7.30   11.00
   0  -3 -12   22.10    8.60
   0   3 -12    0.10   13.10
   0   3 -12   -9.80   13.80
   3  12   0  -22.50   10.40
  -3  12   0    0.30    8.30
  -1   0 -12  875.41   57.89
   0  12  -1  894.21   55.29
   0  12   1  848.02   53.69
  -1   0 -12  894.11   62.19
   1   0 -12  915.01   65.29
   1  12   1   39.80   11.70
   1  -1 -12   81.99   18.60
   1  -1 -12   63.59   16.20
  -1   1 -12   32.90   12.60
  -1   1 -12   43.50   17.00
  -1  12  -1   36.50   15.80
  -1  12   1   35.10   13.10
  -1  -1 -12   64.59   17.50
   1   1 -12   62.59   22.00
  -1  -1 -12   51.29   23.70
   1  12  -1   39.70   12.50
   1   1 -12   40.20   16.80
   1  -2 -12 1022.50   66.39
   1  -2 -12  967.50   61.39
  -1   2 -12 1031.60   68.89
  -2  12  -1  991.20   62.79
  -1   2 -12 1039.80   64.99
   2  12   1  957.40   53.49
  -1  -2 -12  966.60   63.09
  -2  12   1  970.20   62.29
  -1  -2 -12  928.91   69.59
   2  12  -1 1069.89   93.49
   2  12  -1  974.80   55.69
   1   2 -12 1026.50   69.49
   1   2 -12  979.70   61.99
  -3  12  -1   13.40   10.50
  -1   3 -12    8.40   11.20
  -1   3 -12   -2.80   11.00
   1  -3 -12  -12.80    8.60
   1  -3 -12    6.00    8.60
  -1  -3 -12   17.30   12.00
  -3  12   1   -9.20    5.40
   1   3 -12  -16.70    8.40
   3  12  -1   -1.90   14.30
   3  12  -1   11.10    9.40
  -1  -3 -12    9.30   15.40
  -2   0 -12  127.69   24.40
   2   0 -12  125.49   26.40
  -2   0 -12  130.59   30.10
   2   0 -12  188.78   23.90
   0  12   2  132.89   23.90
   1  12   2   10.10    9.90
   2  -1 -12   26.70   12.70
   2  -1 -12   46.80   13.90
  -2   1 -12   28.30   12.60
  -1  12  -2   20.00   10.20
  -2   1 -12   25.20   14.20
   2   1 -12   10.60   12.90
  -2  -1 -12   18.10   13.50
   1  12  -2   44.30   14.00
  -1  12   2   39.40   20.70
   2   1 -12   18.30    9.60
   2  12   2  422.96   33.00
  12  -2  -2  419.46   45.20
   2  -2 -12  406.26   37.60
  -2  12  -2  386.66   37.30
   2  -2 -12  397.36   41.80
  -2   2 -12  404.46   41.00
  -2   2 -12  404.56   42.70
  -2  -2 -12  338.87   38.40
  -2  -2 -12  568.84   66.09
   2   2 -12  356.56   35.90
  -2  12   2  365.46   36.80
   2   2 -12  332.67   55.89
   2  12  -2  334.47   41.20
   2  12  -2  371.16   33.30
   0  12  -3 1191.88   66.99
  -3   0 -12 1103.09   74.79
   3   0 -12 1126.69   63.79
  -3   0 -12 1005.60   66.19
 -12   3   0 1041.10   59.79
   0  12   3  997.90   58.59
  -1  12  -3  150.88   26.00
   3  -1 -12  221.08   35.30
  -3   1 -12  128.19   25.10
  -3   1 -12  140.89   26.80
   1  12   3  206.98   24.20
  12  -3  -1  192.98   15.00
  -3  -1 -12  245.28   55.29
   3   1 -12  187.18   25.70
   1  12  -3  184.08   24.30
  -1  12   3  170.98   27.70
  -3  -1 -12  202.88   31.30
   0   0   0    0.00    0.00

_computing_structure_solution     'SHELXT 2014/5 (Sheldrick, 2014)'
;
_shelx_hkl_checksum   65563
